# Supplementary material for: A domain sequence approach to pangenomics: applications to Escherichia coli
Source: F1000Res. 2013 May 29;1:19. Originally published 2012 Oct 1. [Version 2] doi: 10.12688/f1000research.1-19.v2 (PMC3901455; doi:10.12688/f1000research.1-19.v2)
Supplement: The 347 text files show the results from scanning each of the fasta-files against the Pfam-A database [file f1000research-1-1101-s0002.tgz › Escherichia_coli_BW2952_BIOID59391.txt]

#                                                                            --- full sequence --- -------------- this domain -------------   hmm coord   ali coord   env coord
# target name        accession   tlen query name           accession   qlen   E-value  score  bias   #  of  c-Evalue  i-Evalue  score  bias  from    to  from    to  from    to  acc description of target
#------------------- ---------- ----- -------------------- ---------- ----- --------- ------ ----- --- --- --------- --------- ------ ----- ----- ----- ----- ----- ----- ----- ---- ---------------------
Homoserine_dh        PF00742.14   179 seq1_BIOID59391      -            820   8.3e-52  175.3   0.0   1   1   8.3e-55   2.3e-51  173.9   0.0     1   179   614   811   614   811 0.98 Homoserine dehydrogenase
AA_kinase            PF00696.23   241 seq1_BIOID59391      -            820   7.4e-45  153.2   0.5   1   1   4.4e-47   1.2e-43  149.3   0.1     3   241     2   284     1   284 0.81 Amino acid kinase family
NAD_binding_3        PF03447.11   117 seq1_BIOID59391      -            820   2.5e-32  111.5   0.0   1   1   2.9e-35   7.9e-32  109.9   0.0     1   116   472   605   472   606 0.97 Homoserine dehydrogenase, NAD binding domain
ACT_7                PF13840.1     65 seq1_BIOID59391      -            820   2.2e-20   71.7   1.5   1   2   1.3e-11   3.5e-08   32.7   0.0     5    63   314   374   312   376 0.91 Family description
ACT_7                PF13840.1     65 seq1_BIOID59391      -            820   2.2e-20   71.7   1.5   2   2   4.9e-13   1.3e-09   37.2   0.3     3    62   393   454   391   457 0.93 Family description
ACT                  PF01842.20    66 seq1_BIOID59391      -            820   4.2e-17   61.1   0.3   1   2   4.9e-10   1.4e-06   27.5   0.0     6    63   324   376   320   379 0.86 ACT domain
ACT                  PF01842.20    66 seq1_BIOID59391      -            820   4.2e-17   61.1   0.3   2   2     8e-11   2.2e-07   30.1   0.4     2    53   401   447   400   457 0.79 ACT domain
GHMP_kinases_N       PF00288.21    67 seq2_BIOID59391      -            310   1.7e-17   63.1   0.3   1   1   5.7e-21   3.9e-17   61.9   0.2     2    67    84   150    83   150 0.95 GHMP kinases N terminal domain
GHMP_kinases_C       PF08544.8     85 seq2_BIOID59391      -            310   1.8e-11   43.9   2.0   1   1   2.7e-15   1.9e-11   43.9   0.0     2    83   211   287   210   289 0.92 GHMP kinases C terminal
PALP                 PF00291.20   307 seq3_BIOID59391      -            428   2.1e-33  115.7   0.0   1   1   2.1e-37   2.9e-33  115.2   0.0    30   289    96   366    94   374 0.81 Pyridoxal-phosphate dependent enzyme
DUF2502              PF10697.4     82 seq4_BIOID59391      -             98   3.2e-24   84.7  15.2   1   1   2.8e-28   3.8e-24   84.4  10.5     1    82    25    97    25    97 0.96 Protein of unknown function (DUF2502)
Transaldolase        PF00923.14   287 seq6_BIOID59391      -            338  2.6e-104  348.2   0.3   1   1  2.2e-108    3e-104  348.0   0.2     1   287    35   334    35   334 0.95 Transaldolase
MoCF_biosynth        PF00994.19   144 seq7_BIOID59391      -            195   1.1e-27   96.1   0.0   1   1     1e-31   1.4e-27   95.7   0.0     2   138     8   147     7   150 0.88 Probable molybdopterin binding domain
HSP70                PF00012.15   602 seq14_BIOID59391     -            638  4.8e-270  896.5  15.9   1   1  4.1e-274  5.7e-270  896.3  11.0     1   600     4   602     4   604 0.99 Hsp70 protein
DnaJ_C               PF01556.13    81 seq15_BIOID59391     -            376   8.8e-34  115.1   0.1   1   1   4.2e-24   1.9e-20   72.4   0.0     1    81   262   340   262   340 0.95 DnaJ C terminal domain
DnaJ                 PF00226.26    64 seq15_BIOID59391     -            376   1.4e-28   98.2   4.0   1   1     5e-32   2.3e-28   97.6   2.7     1    64     5    67     5    67 0.99 DnaJ domain
DnaJ_CXXCXGXG        PF00684.14    66 seq15_BIOID59391     -            376   8.4e-16   57.6  16.9   1   1   3.3e-19   1.5e-15   56.8  11.7     1    66   144   204   144   204 0.97 DnaJ central domain
DDE_Tnp_1            PF01609.16   211 seq17_BIOID59391     -            370   2.5e-29  102.2   0.0   1   1   2.3e-33   3.2e-29  101.9   0.0     2   211   107   348   106   348 0.96 Transposase DDE domain
Na_H_antiport_1      PF06965.7    378 seq19_BIOID59391     -            388  8.6e-165  547.9  29.2   1   1  7.2e-169  9.8e-165  547.7  20.2     2   378     5   380     4   380 0.99 Na+/H+ antiporter 1
HTH_1                PF00126.22    60 seq20_BIOID59391     -            301   5.1e-16   58.0   0.0   1   1   1.5e-19     1e-15   57.0   0.0     2    60     9    67     8    67 0.97 Bacterial regulatory helix-turn-helix protein, lysR family
LysR_substrate       PF03466.15   209 seq20_BIOID59391     -            301   4.8e-11   42.0   0.0   1   1   9.5e-15   6.5e-11   41.6   0.0     9   200    98   287    92   290 0.94 LysR substrate binding domain
DUF2575              PF10837.3     71 seq21_BIOID59391     -             72   1.1e-47  159.8   3.1   1   1   8.7e-52   1.2e-47  159.7   2.1     1    71     2    72     2    72 1.00 Protein of unknown function (DUF2575)
FAD_syn              PF06574.7    158 seq22_BIOID59391     -            313   2.2e-57  193.0   0.0   1   1   4.4e-61     3e-57  192.5   0.0     2   158    12   168    11   168 0.98 FAD synthetase
Flavokinase          PF01687.12   125 seq22_BIOID59391     -            313   6.1e-40  135.8   0.0   1   1   1.4e-43   9.4e-40  135.2   0.0     1   124   184   307   184   308 0.97 Riboflavin kinase
tRNA-synt_1          PF00133.17   601 seq23_BIOID59391     -            938  9.3e-233  773.4   0.0   1   1  5.8e-236  1.1e-232  773.2   0.0     2   601    28   641    27   641 0.98 tRNA synthetases class I (I, L, M and V)
Anticodon_1          PF08264.8    153 seq23_BIOID59391     -            938   4.3e-29  101.1   0.0   1   1   4.2e-32   8.2e-29  100.2   0.0     1   152   685   841   685   842 0.89 Anticodon-binding domain of tRNA
tRNA-synt_1g         PF09334.6    391 seq23_BIOID59391     -            938   4.7e-21   74.7   0.2   1   2     7e-14   1.4e-10   40.3   0.0     8    69    58   119    56   246 0.63 tRNA synthetases class I (M)
tRNA-synt_1g         PF09334.6    391 seq23_BIOID59391     -            938   4.7e-21   74.7   0.2   2   2   2.4e-08   4.8e-05   22.0   0.0   310   356   584   631   566   650 0.81 tRNA synthetases class I (M)
zf-FPG_IleRS         PF06827.9     30 seq23_BIOID59391     -            938   1.1e-09   37.6   3.5   1   1   5.4e-13   1.1e-09   37.6   2.4     1    29   898   926   898   927 0.96 Zinc finger found in FPG and IleRS
tRNA-synt_1e         PF01406.14   301 seq23_BIOID59391     -            938     3e-08   33.0   0.0   1   1   2.2e-09   4.2e-06   25.9   0.0   227   299   575   648   548   650 0.83 tRNA synthetases class I (C) catalytic domain
tRNA-synt_1_2        PF13603.1    185 seq23_BIOID59391     -            938   8.1e-07   28.3   0.0   1   1   7.7e-10   1.5e-06   27.5   0.0    12   141   224   358   219   368 0.78 Leucyl-tRNA synthetase, Domain 2
tRNA-synt_1f         PF01921.13   360 seq23_BIOID59391     -            938   2.9e-06   26.1   0.0   1   1     6e-09   1.2e-05   24.1   0.0   241   340   562   659   545   675 0.81 tRNA synthetases class I (K)
Peptidase_A8         PF01252.13   150 seq24_BIOID59391     -            164   2.2e-44  150.6   6.8   1   1   1.9e-48   2.6e-44  150.4   4.7     2   146    15   159    13   164 0.92 Signal peptidase (SPase) II
FKBP_C               PF00254.23    94 seq26_BIOID59391     -            149   1.2e-16   60.3   0.0   1   1   1.3e-20   1.7e-16   59.8   0.0     4    94     4   141     2   141 0.87 FKBP-type peptidyl-prolyl cis-trans isomerase
LYTB                 PF02401.13   281 seq27_BIOID59391     -            316  4.5e-120  399.6   0.2   1   1  3.8e-124  5.2e-120  399.5   0.1     1   280     3   284     3   285 0.99 LytB protein
IU_nuc_hydro         PF01156.14   314 seq29_BIOID59391     -            304     6e-93  311.4   0.0   1   1   4.9e-97   6.7e-93  311.2   0.0     3   312     4   302     2   304 0.96 Inosine-uridine preferring nucleoside hydrolase
DapB_C               PF05173.9    132 seq30_BIOID59391     -            273   4.7e-47  158.9   0.3   1   1   9.8e-51   6.7e-47  158.4   0.2     1   132   132   268   132   268 0.98 Dihydrodipicolinate reductase, C-terminus
DapB_N               PF01113.15   124 seq30_BIOID59391     -            273     5e-42  142.6   0.6   1   1   3.3e-45   2.2e-41  140.5   0.1     1   124     6   129     6   129 0.99 Dihydrodipicolinate reductase, N-terminus
CPSase_sm_chain      PF00988.17   131 seq32_BIOID59391     -            391   1.7e-56  189.1   0.1   1   1   6.1e-60   2.8e-56  188.5   0.0     2   131    13   142    12   142 0.99 Carbamoyl-phosphate synthase small chain, CPSase domain
GATase               PF00117.23   192 seq32_BIOID59391     -            391   1.3e-49  168.1   0.0   1   1   5.8e-53   2.6e-49  167.1   0.0     3   191   206   381   203   382 0.95 Glutamine amidotransferase class-I
Peptidase_C26        PF07722.8    217 seq32_BIOID59391     -            391   1.2e-08   34.5   0.1   1   1     1e-10   4.8e-07   29.3   0.1    93   217   258   364   247   364 0.80 Peptidase C26
CPSase_L_D2          PF02786.12   211 seq33_BIOID59391     -           1073  9.6e-118  390.8   2.5   1   2     1e-80   1.6e-77  259.4   0.0     1   210   128   334   128   335 0.99 Carbamoyl-phosphate synthase L chain, ATP binding domain
CPSase_L_D2          PF02786.12   211 seq33_BIOID59391     -           1073  9.6e-118  390.8   2.5   2   2   2.1e-41   3.2e-38  131.0   0.4     1   210   674   876   674   877 0.95 Carbamoyl-phosphate synthase L chain, ATP binding domain
CPSase_L_chain       PF00289.17   110 seq33_BIOID59391     -           1073   5.3e-47  158.3   0.0   1   2   7.6e-26   1.1e-22   80.0   0.0     1   110     6   123     6   123 0.97 Carbamoyl-phosphate synthase L chain, N-terminal domain
CPSase_L_chain       PF00289.17   110 seq33_BIOID59391     -           1073   5.3e-47  158.3   0.0   2   2     2e-24     3e-21   75.4   0.0     3   110   560   669   558   669 0.97 Carbamoyl-phosphate synthase L chain, N-terminal domain
ATP-grasp_4          PF13535.1    184 seq33_BIOID59391     -           1073   7.4e-42  143.0   0.3   1   2   6.7e-22     1e-18   67.6   0.0     4   182   128   307   125   309 0.91 ATP-grasp domain
ATP-grasp_4          PF13535.1    184 seq33_BIOID59391     -           1073   7.4e-42  143.0   0.3   2   2     2e-23   3.1e-20   72.5   0.1     2   180   672   847   671   849 0.91 ATP-grasp domain
CPSase_L_D3          PF02787.14   121 seq33_BIOID59391     -           1073   4.9e-42  142.3   0.1   1   1   1.1e-44   1.6e-41  140.7   0.0     2   121   425   547   424   547 0.98 Carbamoyl-phosphate synthetase large chain, oligomerisation domain
MGS                  PF02142.17    95 seq33_BIOID59391     -           1073     3e-19   68.6   0.1   1   1   1.4e-21   2.2e-18   65.8   0.0     2    94   957  1041   956  1042 0.97 MGS-like domain
ATP-grasp            PF02222.17   172 seq33_BIOID59391     -           1073   1.3e-14   53.8   0.4   1   2   1.6e-08   2.5e-05   23.5   0.0     2   161   137   304   136   312 0.82 ATP-grasp domain
ATP-grasp            PF02222.17   172 seq33_BIOID59391     -           1073   1.3e-14   53.8   0.4   2   2   7.2e-10   1.1e-06   28.0   0.1     3   161   684   846   682   849 0.86 ATP-grasp domain
ATP-grasp_3          PF02655.9    161 seq33_BIOID59391     -           1073   5.5e-11   42.4   0.9   1   1   2.7e-10   4.1e-07   29.8   0.0     8   158   679   846   672   849 0.79 ATP-grasp domain
Dala_Dala_lig_C      PF07478.8    203 seq33_BIOID59391     -           1073   7.5e-11   41.6   0.3   1   1   1.8e-09   2.8e-06   26.7   0.1    14   173   694   844   681   864 0.78 D-ala D-ala ligase C-terminus
DUF1401              PF07180.6    146 seq34_BIOID59391     -            131   8.2e-07   28.7   0.1   1   1   7.5e-11     1e-06   28.4   0.1    19    75     5    61     2    98 0.90 Protein of unknown function (DUF1401)
ETF                  PF01012.16   164 seq35_BIOID59391     -            277   6.1e-33  113.7   3.0   1   1   6.5e-37   8.8e-33  113.2   2.1     9   164    51   208    45   208 0.91 Electron transfer flavoprotein domain
ETF_alpha            PF00766.14    86 seq36_BIOID59391     -            313   6.6e-32  108.8   0.1   1   1   2.2e-35   1.5e-31  107.7   0.1     2    86   190   275   189   275 0.97 Electron transfer flavoprotein FAD-binding domain
ETF                  PF01012.16   164 seq36_BIOID59391     -            313   1.9e-19   69.8   0.6   1   1   4.6e-23   3.2e-19   69.1   0.1    19   163    19   153     6   154 0.91 Electron transfer flavoprotein domain
DAO                  PF01266.19   358 seq37_BIOID59391     -            428   2.8e-23   82.3   3.2   1   2   4.7e-10   4.6e-07   28.9   0.3     1    39     7    45     7    86 0.82 FAD dependent oxidoreductase
DAO                  PF01266.19   358 seq37_BIOID59391     -            428   2.8e-23   82.3   3.2   2   2   1.2e-17   1.2e-14   53.8   0.1   146   356   107   328    99   330 0.74 FAD dependent oxidoreductase
FAD_binding_3        PF01494.14   356 seq37_BIOID59391     -            428   4.5e-12   45.5   6.5   1   1   3.4e-14   3.3e-11   42.7   4.5     3   197     7   189     6   311 0.66 FAD binding domain
FAD_oxidored         PF12831.2    428 seq37_BIOID59391     -            428   8.5e-10   38.1   1.2   1   1   8.8e-13   8.5e-10   38.1   0.8     1   143     7   157     7   172 0.77 FAD dependent oxidoreductase
Thi4                 PF01946.12   230 seq37_BIOID59391     -            428   2.7e-09   36.3   1.5   1   1   2.3e-09   2.2e-06   26.8   0.3    18    64     6    52     2    57 0.94 Thi4 family
NAD_binding_8        PF13450.1     68 seq37_BIOID59391     -            428   4.8e-09   35.9   1.3   1   1   4.1e-11     4e-08   33.0   0.4     1    34    10    43    10    74 0.75 NAD(P)-binding Rossmann-like domain
FAD_binding_2        PF00890.19   421 seq37_BIOID59391     -            428   4.3e-09   35.6   7.8   1   1   4.6e-09   4.5e-06   25.6   3.0     1    35     7    41     7    54 0.91 FAD binding domain
HI0933_like          PF03486.9    409 seq37_BIOID59391     -            428   6.1e-09   34.7   4.1   1   1   2.3e-11   2.2e-08   32.8   2.9     2   167     7   165     6   185 0.86 HI0933-like protein
Pyr_redox_2          PF07992.9    200 seq37_BIOID59391     -            428   1.3e-07   31.6   0.2   1   1   2.6e-10   2.6e-07   30.6   0.1     1   124     7   167     7   201 0.84 Pyridine nucleotide-disulphide oxidoreductase
GIDA                 PF01134.17   392 seq37_BIOID59391     -            428   7.5e-08   31.5   0.8   1   1   7.7e-11   7.5e-08   31.5   0.6     1   150     7   162     7   194 0.82 Glucose inhibited division protein A
Trp_halogenase       PF04820.9    454 seq37_BIOID59391     -            428   1.1e-07   30.8   3.9   1   1   9.5e-08   9.3e-05   21.1   0.0   140   216    90   169    61   186 0.83 Tryptophan halogenase
Sugar_tr             PF00083.19   451 seq40_BIOID59391     -            443   6.2e-52  176.5  26.6   1   1   1.1e-55   7.9e-52  176.2  18.4     9   449    26   434    21   436 0.92 Sugar (and other) transporter
MFS_1                PF07690.11   354 seq40_BIOID59391     -            443   4.1e-37  127.6  63.2   1   1   1.6e-38   1.1e-34  119.6  23.5     6   353    28   386    25   387 0.83 Major Facilitator Superfamily
Flavodoxin_2         PF02525.12   199 seq41_BIOID59391     -            176   2.7e-41  141.1   0.0   1   1   4.8e-45   3.3e-41  140.8   0.0     3   199     2   167     1   167 0.90 Flavodoxin-like fold
FMN_red              PF03358.10   152 seq41_BIOID59391     -            176   5.3e-08   32.3   0.0   1   1   1.1e-11   7.4e-08   31.9   0.0    58   125    43   117     2   135 0.76 NADPH-dependent FMN reductase
Na_H_Exchanger       PF00999.16   384 seq43_BIOID59391     -            644   1.3e-63  214.7  46.2   1   1   2.6e-67   1.8e-63  214.2  32.0     2   378    35   399    34   403 0.93 Sodium/hydrogen exchanger family
TrkA_N               PF02254.13   116 seq43_BIOID59391     -            644   5.7e-27   93.9   0.0   1   1   2.2e-30   1.5e-26   92.5   0.0     1   111   426   536   426   538 0.97 TrkA-N domain
DHFR_1               PF00186.14   161 seq44_BIOID59391     -            196   1.2e-58  197.0   0.0   1   1   1.1e-62   1.5e-58  196.8   0.0     1   161    38   195    38   195 0.97 Dihydrofolate reductase
DnaJ                 PF00226.26    64 seq45_BIOID59391     -            271   2.8e-14   52.4   0.2   1   1   7.4e-18     5e-14   51.6   0.1     4    56   208   266   205   269 0.94 DnaJ domain
TerB                 PF05099.8    140 seq45_BIOID59391     -            271   2.5e-09   36.8   0.7   1   1   3.7e-13   2.5e-09   36.8   0.5    14   137    44   170    32   173 0.89 Tellurite resistance protein TerB
AraC_binding         PF02311.14   136 seq50_BIOID59391     -            309   7.8e-27   93.4   0.6   1   1   2.3e-30   7.8e-27   93.4   0.4     4   136    40   177    37   177 0.91 AraC-like ligand binding domain
HTH_AraC             PF00165.18    42 seq50_BIOID59391     -            309   3.2e-22   77.5   0.0   1   2   1.6e-12   5.6e-09   35.4   0.0     2    41   204   244   203   245 0.91 Bacterial regulatory helix-turn-helix proteins, AraC family
HTH_AraC             PF00165.18    42 seq50_BIOID59391     -            309   3.2e-22   77.5   0.0   2   2   1.9e-13   6.5e-10   38.4   0.0     1    41   256   294   256   295 0.96 Bacterial regulatory helix-turn-helix proteins, AraC family
HTH_18               PF12833.2     81 seq50_BIOID59391     -            309   2.9e-19   68.8   0.5   1   1   2.3e-22   7.9e-19   67.4   0.0     1    80   217   295   217   296 0.97 Helix-turn-helix domain
SNARE_assoc          PF09335.6    123 seq51_BIOID59391     -            254   1.8e-19   70.0   2.1   1   1   1.3e-23   1.8e-19   70.0   1.5     1   121    36   159    36   161 0.92 SNARE associated Golgi protein
MFS_1                PF07690.11   354 seq53_BIOID59391     -            392   2.6e-40  138.1  81.2   1   2   2.9e-31     4e-27   94.7  30.6     2   343    19   345    18   348 0.88 Major Facilitator Superfamily
MFS_1                PF07690.11   354 seq53_BIOID59391     -            392   2.6e-40  138.1  81.2   2   2   7.9e-20   1.1e-15   57.1  20.2     1   168   220   385   220   391 0.93 Major Facilitator Superfamily
HTH_1                PF00126.22    60 seq56_BIOID59391     -            342   2.5e-18   65.4   0.0   1   1   6.8e-22   4.6e-18   64.5   0.0     1    58    52   109    52   110 0.97 Bacterial regulatory helix-turn-helix protein, lysR family
LysR_substrate       PF03466.15   209 seq56_BIOID59391     -            342   2.7e-16   59.2   0.0   1   1   6.5e-20   4.5e-16   58.4   0.0    32   205   166   337   144   341 0.89 LysR substrate binding domain
TPP_enzyme_N         PF02776.13   172 seq57_BIOID59391     -            602   9.1e-63  210.6   0.7   1   1     1e-62   4.7e-59  198.6   0.2     2   167    33   197    32   202 0.98 Thiamine pyrophosphate enzyme, N-terminal TPP binding domain
TPP_enzyme_C         PF02775.16   153 seq57_BIOID59391     -            602   1.3e-51  174.0   0.2   1   1   4.7e-53   2.1e-49  166.8   0.0     1   153   422   573   422   573 0.95 Thiamine pyrophosphate enzyme, C-terminal TPP binding domain
TPP_enzyme_M         PF00205.17   137 seq57_BIOID59391     -            602   9.5e-46  154.8   0.2   1   1   4.6e-49   2.1e-45  153.7   0.1     1   137   224   359   224   359 0.99 Thiamine pyrophosphate enzyme, central domain
ALS_ss_C             PF10369.4     75 seq58_BIOID59391     -            163   2.5e-28   97.4   0.6   1   1   8.7e-30     4e-26   90.4   0.1     1    75    83   158    83   158 0.99 Small subunit of acetolactate synthase
ACT_5                PF13710.1     63 seq58_BIOID59391     -            163     3e-17   62.0   0.1   1   1   1.3e-20   5.9e-17   61.1   0.0     1    63    11    73    11    73 0.98 ACT domain
ACT                  PF01842.20    66 seq58_BIOID59391     -            163   2.1e-14   52.5   0.0   1   1   7.9e-18   3.6e-14   51.7   0.0     2    65     4    68     3    69 0.97 ACT domain
LacI                 PF00356.16    46 seq60_BIOID59391     -            334   2.5e-18   65.3   0.9   1   1   7.2e-22   2.5e-18   65.3   0.6     2    46     3    50     2    50 0.96 Bacterial regulatory proteins, lacI family
Peripla_BP_3         PF13377.1    160 seq60_BIOID59391     -            334   6.6e-17   61.8   0.4   1   1     4e-18   1.4e-14   54.3   0.1    10   155   180   326   171   329 0.82 Periplasmic binding protein-like domain
Peripla_BP_1         PF00532.16   279 seq60_BIOID59391     -            334     3e-14   52.8   0.0   1   1   1.1e-17   3.9e-14   52.4   0.0     2   267    62   312    61   327 0.84 Periplasmic binding proteins and sugar binding domain of LacI family
Peripla_BP_4         PF13407.1    258 seq60_BIOID59391     -            334     4e-10   39.3   0.0   1   1   1.5e-13   5.1e-10   39.0   0.0     1   208    64   264    64   309 0.84 Periplasmic binding protein domain
MraZ                 PF02381.13    72 seq63_BIOID59391     -            152   2.5e-47  158.3   0.0   1   2   1.5e-28     2e-24   84.9   0.0     1    71     1    75     1    76 0.98 MraZ protein
MraZ                 PF02381.13    72 seq63_BIOID59391     -            152   2.5e-47  158.3   0.0   2   2     2e-24   2.7e-20   71.7   0.0     1    59    77   135    77   146 0.92 MraZ protein
Methyltransf_5       PF01795.14   310 seq64_BIOID59391     -            346  2.1e-124  414.6   0.0   1   1  1.8e-128  2.5e-124  414.4   0.0     2   309    38   343    37   344 0.97 MraW methylase family
FtsL                 PF04999.8     97 seq65_BIOID59391     -            121   1.3e-33  114.4   0.1   1   1   1.1e-37   1.5e-33  114.2   0.1     3    96    26   119    24   120 0.97 Cell division protein FtsL
Transpeptidase       PF00905.17   304 seq66_BIOID59391     -            588   4.1e-82  275.4   0.0   1   1   8.2e-86   5.6e-82  275.0   0.0     1   303   260   554   260   555 0.99 Penicillin binding protein transpeptidase domain
PBP_dimer            PF03717.10   190 seq66_BIOID59391     -            588     2e-34  119.1   0.0   1   1   4.2e-38   2.8e-34  118.6   0.0     4   188    69   220    66   222 0.93 Penicillin-binding Protein dimerisation domain
Mur_ligase_M         PF08245.7    189 seq67_BIOID59391     -            495   2.3e-45  154.8   0.2   1   1   8.3e-49   3.8e-45  154.1   0.1     1   188   114   318   114   319 0.89 Mur ligase middle domain
Mur_ligase_C         PF02875.16    91 seq67_BIOID59391     -            495   2.1e-26   91.6   0.0   1   1   2.8e-29   1.3e-25   89.1   0.0     1    91   339   425   339   425 0.96 Mur ligase family, glutamate ligase domain
Mur_ligase           PF01225.20    83 seq67_BIOID59391     -            495   5.8e-13   48.6   0.5   1   1   6.3e-16   2.9e-12   46.3   0.1     5    83    25   102    22   102 0.88 Mur ligase family, catalytic domain
Mur_ligase_M         PF08245.7    189 seq68_BIOID59391     -            452     4e-50  170.3   0.0   1   1   1.7e-53   7.6e-50  169.4   0.0     2   188   106   292   105   293 0.97 Mur ligase middle domain
Mur_ligase_C         PF02875.16    91 seq68_BIOID59391     -            452   3.9e-16   58.7   0.0   1   1   3.3e-19   1.5e-15   56.8   0.0     1    82   313   394   313   403 0.93 Mur ligase family, glutamate ligase domain
Mur_ligase           PF01225.20    83 seq68_BIOID59391     -            452     3e-15   55.9   0.0   1   1   2.1e-18   9.6e-15   54.3   0.0     3    82    25    94    23    95 0.96 Mur ligase family, catalytic domain
Glycos_transf_4      PF00953.16   159 seq69_BIOID59391     -            360   5.2e-34  117.2  16.1   1   1   7.7e-38   5.2e-34  117.2  11.2     2   158    99   284    98   285 0.91 Glycosyl transferase family 4
MraY_sig1            PF10555.4     13 seq69_BIOID59391     -            360   0.00011   21.0   3.6   1   1   1.7e-08   0.00011   21.0   2.5     1    13    68    80    68    80 0.95 Phospho-N-acetylmuramoyl-pentapeptide-transferase signature 1
Mur_ligase_M         PF08245.7    189 seq70_BIOID59391     -            438   4.7e-43  147.3   0.1   1   1     1e-46   7.1e-43  146.7   0.1     1   189   110   280   110   280 0.90 Mur ligase middle domain
Mur_ligase_C         PF02875.16    91 seq70_BIOID59391     -            438   2.5e-11   43.3   0.0   1   1   2.2e-14   1.5e-10   40.8   0.0     2    81   301   373   300   379 0.88 Mur ligase family, glutamate ligase domain
FTSW_RODA_SPOVE      PF01098.14   359 seq71_BIOID59391     -            414  2.4e-130  434.3  23.9   1   1  2.2e-134  3.1e-130  434.0  16.5     2   358    47   402    46   403 0.98 Cell cycle protein
Glyco_transf_28      PF03033.15   139 seq72_BIOID59391     -            355   8.4e-38  129.1   1.3   1   1   7.3e-41   2.5e-37  127.6   0.3     2   138     9   145     8   146 0.98 Glycosyltransferase family 28 N-terminal domain
Glyco_tran_28_C      PF04101.11   167 seq72_BIOID59391     -            355   5.6e-35  120.3   0.0   1   1   2.3e-38   7.9e-35  119.8   0.0     2   166   185   344   184   347 0.92 Glycosyltransferase family 28 C-terminal domain
Glyco_trans_1_3      PF13528.1    318 seq72_BIOID59391     -            355   1.9e-11   43.6   0.0   1   1   8.6e-15   2.9e-11   43.0   0.0     6   315    10   319     6   321 0.80 Glycosyl transferase family 1
Mur_ligase_M         PF08245.7    189 seq73_BIOID59391     -            491   4.7e-28   98.4   0.0   1   1   1.6e-31   7.1e-28   97.8   0.0     1   189   124   304   124   304 0.89 Mur ligase middle domain
Mur_ligase           PF01225.20    83 seq73_BIOID59391     -            491   6.4e-25   86.9   0.1   1   1   3.3e-28   1.5e-24   85.7   0.1     1    82    21   119    21   120 0.97 Mur ligase family, catalytic domain
Mur_ligase_C         PF02875.16    91 seq73_BIOID59391     -            491   4.4e-20   71.4   0.0   1   1   3.1e-23   1.4e-19   69.7   0.0     4    89   327   418   324   420 0.85 Mur ligase family, glutamate ligase domain
Dala_Dala_lig_C      PF07478.8    203 seq74_BIOID59391     -            306   3.2e-70  235.5   0.0   1   1   1.2e-73     4e-70  235.2   0.0     1   203   103   303   103   303 0.97 D-ala D-ala ligase C-terminus
Dala_Dala_lig_N      PF01820.16   117 seq74_BIOID59391     -            306   1.3e-23   83.4   0.8   1   2   1.1e-12   3.8e-09   36.7   0.0     2    42     4    44     3    54 0.90 D-ala D-ala ligase N-terminus
Dala_Dala_lig_N      PF01820.16   117 seq74_BIOID59391     -            306   1.3e-23   83.4   0.8   2   2   2.3e-15   7.8e-12   45.4   0.2    83   117    52    86    43    86 0.89 D-ala D-ala ligase N-terminus
ATP-grasp_4          PF13535.1    184 seq74_BIOID59391     -            306   4.1e-16   59.1   0.0   1   1   1.9e-19   6.4e-16   58.5   0.0     3   176    95   272    93   276 0.81 ATP-grasp domain
CPSase_L_D2          PF02786.12   211 seq74_BIOID59391     -            306   1.2e-07   31.1   0.0   1   1   1.8e-10   6.2e-07   28.7   0.0    27   179   127   274    96   301 0.82 Carbamoyl-phosphate synthase L chain, ATP binding domain
FtsQ                 PF03799.10   117 seq75_BIOID59391     -            276   6.9e-34  116.4   0.2   1   1   1.6e-37   1.1e-33  115.7   0.1     1   117   129   247   129   247 0.93 Cell division protein FtsQ
POTRA_1              PF08478.5     69 seq75_BIOID59391     -            276   6.4e-20   70.8   0.1   1   1   2.3e-23   1.6e-19   69.5   0.1     2    69    56   126    55   126 0.97 POTRA domain, FtsQ-type
FtsA                 PF14450.1    120 seq76_BIOID59391     -            420   1.6e-50  169.8   3.7   1   2   2.1e-23   1.4e-19   69.9   0.7     1   119    10   195    10   196 0.97 Cell division protein FtsA
FtsA                 PF14450.1    120 seq76_BIOID59391     -            420   1.6e-50  169.8   3.7   2   2   6.5e-33   4.5e-29  100.6   0.0     1   120   206   382   206   382 0.99 Cell division protein FtsA
SHS2_FTSA            PF02491.15    80 seq76_BIOID59391     -            420   2.4e-32  110.5   1.4   1   1   6.8e-36   4.6e-32  109.6   1.0     1    80    84   163    84   163 0.99 SHS2 domain inserted in FTSA
FtsZ_C               PF12327.3     95 seq77_BIOID59391     -            383   8.6e-38  128.2   1.2   1   1   3.5e-41   2.4e-37  126.7   0.8     1    94   221   315   221   316 0.99 FtsZ family, C-terminal domain
Tubulin              PF00091.20   216 seq77_BIOID59391     -            383   4.4e-37  127.8   1.7   1   1     2e-40   1.4e-36  126.2   1.2     2   212    13   180    12   184 0.96 Tubulin/FtsZ family, GTPase domain
LpxC                 PF03331.8    277 seq78_BIOID59391     -            305  5.8e-125  415.6   0.0   1   1  5.1e-129    7e-125  415.4   0.0     1   277     2   280     2   280 0.99 UDP-3-O-acyl N-acetylglycosamine deacetylase
SecM                 PF06558.7    148 seq79_BIOID59391     -            195   1.5e-67  225.8   2.0   1   1   1.3e-71   1.7e-67  225.5   1.4     1   147    49   194    49   195 0.99 Secretion monitor precursor protein (SecM)
SecA_DEAD            PF07517.9    266 seq80_BIOID59391     -            901  7.2e-122  405.6   0.2   1   1  5.6e-125  1.5e-121  404.6   0.1     2   265     7   401     6   402 1.00 SecA DEAD-like domain
SecA_SW              PF07516.8    214 seq80_BIOID59391     -            901   1.4e-76  256.8   5.6   1   1   1.5e-79     4e-76  255.4   3.9     1   213   617   830   617   831 0.98 SecA Wing and Scaffold domain
SecA_PP_bind         PF01043.15   113 seq80_BIOID59391     -            901   1.7e-40  137.7   0.2   1   1   1.8e-43   4.9e-40  136.2   0.1     2   113   229   358   228   358 0.94 SecA preprotein cross-linking domain
SEC-C                PF02810.10    21 seq80_BIOID59391     -            901   9.2e-12   44.1   7.5   1   1   5.4e-15   1.5e-11   43.4   5.2     1    20   881   900   881   901 0.95 SEC-C motif
NUDIX                PF00293.23   135 seq81_BIOID59391     -            129   7.2e-22   77.3   0.2   1   1   6.1e-26   8.3e-22   77.1   0.1     4   132     7   126     4   129 0.85 NUDIX domain
IMPDH                PF00478.20   351 seq83_BIOID59391     -            347  2.7e-113  378.3   0.2   1   1  2.4e-117  3.3e-113  378.0   0.2     3   346     9   342     7   346 0.94 IMP dehydrogenase / GMP reductase domain
Amidase_2            PF01510.20   132 seq84_BIOID59391     -            183   8.6e-28   96.8   0.0   1   1   8.5e-32   1.2e-27   96.4   0.0     3   132    22   168    20   168 0.85 N-acetylmuramoyl-L-alanine amidase
GntR                 PF00392.16    64 seq90_BIOID59391     -            254   5.4e-26   89.6   0.4   1   1   1.8e-29   1.2e-25   88.5   0.3     2    64    12    74    11    74 0.97 Bacterial regulatory proteins, gntR family
FCD                  PF07729.7    125 seq90_BIOID59391     -            254   1.2e-16   60.9  11.2   1   1   3.5e-20   2.4e-16   60.0   7.8     1   124    99   226    99   227 0.90 FCD domain
Transketolase_N      PF00456.16   333 seq91_BIOID59391     -            887   1.4e-22   79.8   0.1   1   2   3.1e-18   4.2e-14   51.9   0.0     7   217    84   297    78   306 0.76 Transketolase, thiamine diphosphate binding domain
Transketolase_N      PF00456.16   333 seq91_BIOID59391     -            887   1.4e-22   79.8   0.1   2   2   3.4e-10   4.6e-06   25.5   0.1   213   281   361   431   351   475 0.79 Transketolase, thiamine diphosphate binding domain
2-oxoacid_dh         PF00198.18   231 seq92_BIOID59391     -            630   3.4e-78  261.9   0.0   1   1   3.2e-81   4.8e-78  261.4   0.0     3   230   399   629   397   630 0.98 2-oxoacid dehydrogenases acyltransferase (catalytic domain)
Biotin_lipoyl        PF00364.17    74 seq92_BIOID59391     -            630     1e-66  220.3  35.1   1   3   1.3e-24     2e-21   75.3   4.6     2    73     4    73     3    74 0.97 Biotin-requiring enzyme
Biotin_lipoyl        PF00364.17    74 seq92_BIOID59391     -            630     1e-66  220.3  35.1   2   3   2.8e-26   4.3e-23   80.6   3.8     2    73   107   176   106   177 0.96 Biotin-requiring enzyme
Biotin_lipoyl        PF00364.17    74 seq92_BIOID59391     -            630     1e-66  220.3  35.1   3   3   4.5e-25   6.9e-22   76.7   4.9     1    73   207   277   207   278 0.97 Biotin-requiring enzyme
E3_binding           PF02817.12    39 seq92_BIOID59391     -            630   3.6e-16   58.4   0.1   1   1   2.3e-19   3.6e-16   58.4   0.1     3    39   327   363   325   363 0.97 e3 binding domain
Pyr_redox_2          PF07992.9    200 seq93_BIOID59391     -            485   1.6e-44  152.1   1.7   1   1   1.9e-47   2.5e-44  151.4   1.2     1   198    19   328    19   330 0.94 Pyridine nucleotide-disulphide oxidoreductase
Pyr_redox_dim        PF02852.17   110 seq93_BIOID59391     -            485   9.1e-35  118.9   0.0   1   1   1.6e-37   2.2e-34  117.6   0.0     1   109   358   466   358   467 0.98 Pyridine nucleotide-disulphide oxidoreductase, dimerisation domain
Pyr_redox            PF00070.22    80 seq93_BIOID59391     -            485   2.7e-15   56.4   0.8   1   1   1.9e-18   2.7e-15   56.4   0.5     1    78   188   264   188   267 0.94 Pyridine nucleotide-disulphide oxidoreductase
GIDA                 PF01134.17   392 seq93_BIOID59391     -            485   1.9e-08   33.4   1.1   1   1   9.3e-11   1.3e-07   30.7   0.4     1    60    19    81    19    94 0.91 Glucose inhibited division protein A
FAD_oxidored         PF12831.2    428 seq93_BIOID59391     -            485   2.9e-08   33.0   0.9   1   1   4.5e-11   6.2e-08   32.0   0.6     1    38    19    56    19    74 0.94 FAD dependent oxidoreductase
FAD_binding_2        PF00890.19   421 seq93_BIOID59391     -            485   1.5e-06   27.2   0.7   1   1   3.4e-08   4.6e-05   22.3   0.2     2    35    20    53    19    58 0.90 FAD binding domain
Thi4                 PF01946.12   230 seq93_BIOID59391     -            485   1.5e-05   24.1   0.1   1   1   2.7e-08   3.7e-05   22.8   0.1    11    63    11    63     4    95 0.79 Thi4 family
Aconitase_2_N        PF06434.8    204 seq94_BIOID59391     -            916   1.5e-95  318.2   0.0   1   1   5.4e-99   2.4e-95  317.6   0.0     1   204   219   433   219   433 0.99 Aconitate hydratase 2 N-terminus
Aconitase_B_N        PF11791.3    154 seq94_BIOID59391     -            916   6.4e-68  227.3   0.1   1   1   2.5e-71   1.1e-67  226.5   0.1     1   154    55   207    55   207 1.00 Aconitate B N-terminal domain
Aconitase            PF00330.15   465 seq94_BIOID59391     -            916   2.7e-25   88.6   0.1   1   2   1.1e-12   5.2e-09   34.9   0.0   102   305   524   749   515   752 0.75 Aconitase family (aconitate hydratase)
Aconitase            PF00330.15   465 seq94_BIOID59391     -            916   2.7e-25   88.6   0.1   2   2   2.1e-17   9.6e-14   50.5   0.0   337   465   750   869   746   869 0.90 Aconitase family (aconitate hydratase)
UPF0231              PF06062.6    121 seq95_BIOID59391     -            136   2.9e-41  140.0   2.4   1   1   2.4e-45   3.3e-41  139.8   1.6     1   121    17   134    17   134 0.99 Uncharacterised protein family (UPF0231)
Cu-oxidase_3         PF07732.10   120 seq96_BIOID59391     -            516   8.7e-33  112.4   0.2   1   1   4.8e-36   2.2e-32  111.1   0.1     5   119    55   166    51   167 0.93 Multicopper oxidase
Cu-oxidase_2         PF07731.9    138 seq96_BIOID59391     -            516   2.9e-20   72.0  12.1   1   1   6.2e-23   2.8e-19   68.8   6.8    16   134   396   516   373   516 0.75 Multicopper oxidase
Cu-oxidase           PF00394.17   159 seq96_BIOID59391     -            516   3.2e-09   36.7   0.0   1   1   3.5e-09   1.6e-05   24.7   0.0    66   130   227   292   182   312 0.85 Multicopper oxidase
Pribosyltran         PF00156.22   125 seq97_BIOID59391     -            178   3.8e-18   65.3   0.1   1   1   3.5e-22   4.8e-18   64.9   0.1     9   124    17   128     7   129 0.91 Phosphoribosyl transferase domain
ABC_tran             PF00005.22   118 seq100_BIOID59391    -            308   2.2e-21   76.3   0.0   1   1   6.2e-25   4.2e-21   75.3   0.0     1   118    45   165    45   165 0.86 ABC transporter
AAA_21               PF13304.1    303 seq100_BIOID59391    -            308   2.4e-15   57.1   0.3   1   1     5e-17   3.4e-13   50.0   0.2     2   298    34   195    33   198 0.69 AAA domain
ABC2_membrane        PF01061.19   209 seq101_BIOID59391    -            256   5.5e-36  123.5  24.8   1   1     4e-40   5.5e-36  123.5  17.2     3   209     9   219     7   219 0.93 ABC-2 type transporter
EIIA-man             PF03610.11   116 seq102_BIOID59391    -            146     2e-28   98.6   0.0   1   1   1.7e-32   2.3e-28   98.4   0.0     1   115     3   116     3   117 0.98 PTS system fructose IIA component
Polysacc_deac_1      PF01522.16   124 seq103_BIOID59391    -            409   2.5e-20   72.2   0.0   1   1   2.9e-24     4e-20   71.5   0.0     3   122   228   366   226   368 0.93 Polysaccharide deacetylase
Transposase_31       PF04754.7    205 seq105_BIOID59391    -            300   7.3e-81  270.3   0.3   1   1   7.4e-85     1e-80  269.8   0.2     1   203     7   207     7   209 0.98 Putative transposase, YhgA-like
HrpB_C               PF08482.5    133 seq111_BIOID59391    -            824   6.7e-56  187.9   0.1   1   1   4.8e-59   1.6e-55  186.7   0.1     1   133   679   811   679   811 1.00 ATP-dependent helicase C-terminal
DEAD                 PF00270.24   173 seq111_BIOID59391    -            824   3.4e-11   42.8   0.0   1   1   2.5e-14   8.6e-11   41.4   0.0    15   168    36   177    22   182 0.75 DEAD/DEAH box helicase
Helicase_C           PF00271.26    78 seq111_BIOID59391    -            824   4.2e-10   39.2   0.0   1   1   2.3e-13   7.9e-10   38.3   0.0    10    77   257   342   252   343 0.96 Helicase conserved C-terminal domain
HA2                  PF04408.18   102 seq111_BIOID59391    -            824   2.3e-09   37.0   0.1   1   1   1.4e-12   4.7e-09   36.0   0.1     2    62   404   463   403   519 0.85 Helicase associated domain (HA2)
Transgly             PF00912.17   178 seq112_BIOID59391    -            844   2.6e-56  189.6   0.0   1   1     6e-60   4.1e-56  188.9   0.0    10   177   209   380   198   381 0.95 Transglycosylase
Transpeptidase       PF00905.17   304 seq112_BIOID59391    -            844   1.2e-25   90.0   0.3   1   1   1.6e-28   1.1e-24   86.9   0.2     2   284   473   725   472   744 0.86 Penicillin binding protein transpeptidase domain
TonB_dep_Rec         PF00593.19   276 seq113_BIOID59391    -            747   7.1e-28   98.1  10.2   1   1     1e-31   7.1e-28   98.1   7.1     1   276   510   746   510   746 0.98 TonB dependent receptor
Plug                 PF07715.10   108 seq113_BIOID59391    -            747     2e-21   76.2   0.1   1   1   6.6e-25   4.5e-21   75.0   0.1     2   107    76   180    75   181 0.94 TonB-dependent Receptor Plug Domain
ABC_tran             PF00005.22   118 seq114_BIOID59391    -            265     1e-20   74.1   0.0   1   1   2.3e-24   1.6e-20   73.5   0.0     1   118    51   176    51   176 0.94 ABC transporter
Peripla_BP_2         PF01497.13   238 seq115_BIOID59391    -            296   8.2e-27   93.7   0.0   1   1   6.9e-31   9.4e-27   93.5   0.0     1   235    38   270    38   273 0.94 Periplasmic binding protein
FecCD                PF01032.13   311 seq116_BIOID59391    -            660  1.8e-144  480.2  85.0   1   2   8.7e-73   1.2e-68  231.1  26.9     7   310    13   324     7   325 0.93 FecCD transport family
FecCD                PF01032.13   311 seq116_BIOID59391    -            660  1.8e-144  480.2  85.0   2   2   6.1e-80   8.4e-76  254.6  26.6     2   311   358   657   347   657 0.94 FecCD transport family
Voltage_CLC          PF00654.15   355 seq118_BIOID59391    -            473   1.4e-90  303.8  35.9   1   1   1.1e-92   1.5e-88  297.1  20.9     2   354    89   437    88   438 0.94 Voltage gated chloride channel
Fe-S_biosyn          PF01521.15    91 seq119_BIOID59391    -            114   4.3e-29   99.9   0.0   1   1   3.7e-33     5e-29   99.7   0.0     1    91     9   100     9   100 0.99 Iron-sulphur cluster biosynthesis
HD                   PF01966.17   122 seq122_BIOID59391    -            505   5.3e-11   42.4   0.1   1   1   2.4e-14   1.7e-10   40.8   0.0     1    64    66   146    66   183 0.88 HD domain
PDZ                  PF00595.19    81 seq123_BIOID59391    -            474   3.1e-29  100.8   8.2   1   2   2.7e-19   9.1e-16   57.6   0.1     7    80   285   367   279   368 0.90 PDZ domain (Also known as DHR or GLGF)
PDZ                  PF00595.19    81 seq123_BIOID59391    -            474   3.1e-29  100.8   8.2   2   2   3.7e-15   1.3e-11   44.4   2.2    11    81   394   463   385   463 0.89 PDZ domain (Also known as DHR or GLGF)
PDZ_2                PF13180.1     82 seq123_BIOID59391    -            474     2e-26   91.5   2.4   1   2   1.2e-18   4.1e-15   55.3   0.0    12    82   300   380   285   380 0.88 PDZ domain
PDZ_2                PF13180.1     82 seq123_BIOID59391    -            474     2e-26   91.5   2.4   2   2   2.5e-12   8.6e-09   35.0   0.4     4    59   399   454   396   471 0.87 PDZ domain
Trypsin_2            PF13365.1    120 seq123_BIOID59391    -            474   8.2e-21   74.0   0.6   1   1   5.5e-24   1.9e-20   72.9   0.4     1   120   114   250   114   250 0.79 Trypsin-like peptidase domain
Trypsin              PF00089.21   220 seq123_BIOID59391    -            474   1.4e-20   73.7   0.3   1   1   6.5e-24   2.2e-20   73.0   0.2    21   218   114   275    87   277 0.83 Trypsin
Diacid_rec           PF05651.8    135 seq124_BIOID59391    -            385   1.9e-52  176.1   0.9   1   1   4.7e-56   3.2e-52  175.4   0.6     1   135     6   140     6   140 0.99 Putative sugar diacid recognition
HTH_30               PF13556.1     59 seq124_BIOID59391    -            385     3e-23   81.0   2.8   1   1     6e-26   4.1e-22   77.3   1.7     1    59   323   381   323   381 0.98 PucR C-terminal helix-turn-helix domain
Ribosomal_S2         PF00318.15   211 seq125_BIOID59391    -            306   3.3e-85  284.4   0.0   1   1   2.9e-89     4e-85  284.2   0.0     1   211    74   290    74   290 0.99 Ribosomal protein S2
EF_TS                PF00889.14   221 seq126_BIOID59391    -            283   2.3e-71  239.5   5.7   1   1   3.3e-75   2.3e-71  239.5   4.0     1   221    57   263    57   263 0.98 Elongation factor TS
UBA                  PF00627.26    37 seq126_BIOID59391    -            283   3.5e-11   42.4   0.1   1   1   3.4e-14   2.3e-10   39.8   0.1     1    35     4    39     4    40 0.96 UBA/TS-N domain
AA_kinase            PF00696.23   241 seq128_BIOID59391    -            241   1.7e-27   96.3   0.2   1   1   1.9e-31   2.7e-27   95.7   0.2     1   241    10   219    10   219 0.77 Amino acid kinase family
RRF                  PF01765.14   165 seq130_BIOID59391    -            185   3.9e-68  227.9   1.7   1   1   3.7e-72     5e-68  227.6   1.2     1   165    19   183    19   183 0.99 Ribosome recycling factor
DXP_reductoisom      PF02670.11   129 seq131_BIOID59391    -            398     6e-49  165.7   0.7   1   1   1.3e-52     6e-49  165.7   0.5     1   129     4   132     4   132 0.99 1-deoxy-D-xylulose 5-phosphate reductoisomerase
DXPR_C               PF13288.1    121 seq131_BIOID59391    -            398   2.4e-45  153.3   0.3   1   1   1.1e-48   5.2e-45  152.2   0.2     1   121   271   389   271   389 0.99 DXP reductoisomerase C-terminal domain
DXP_redisom_C        PF08436.7     84 seq131_BIOID59391    -            398   7.5e-34  115.3   0.0   1   1   4.4e-37     2e-33  113.9   0.0     1    84   146   239   146   239 0.96 1-deoxy-D-xylulose 5-phosphate reductoisomerase C-terminal
Prenyltransf         PF01255.14   223 seq132_BIOID59391    -            252   6.7e-82  273.8   0.0   1   1   5.6e-86   7.7e-82  273.6   0.0     1   222    23   243    23   244 0.99 Putative undecaprenyl diphosphate synthase
CTP_transf_1         PF01148.15   259 seq134_BIOID59391    -            285   1.3e-63  214.9  19.9   1   1   1.1e-67   1.5e-63  214.7  13.8     2   257     4   279     3   281 0.88 Cytidylyltransferase family
Peptidase_M50        PF02163.17   192 seq135_BIOID59391    -            450   2.7e-70  235.1   0.3   1   1   6.9e-74   3.1e-70  234.9   0.2     2   192    11   446    10   446 0.99 Peptidase family M50
PDZ                  PF00595.19    81 seq135_BIOID59391    -            450   8.1e-13   48.2   0.3   1   1     1e-13   4.6e-10   39.4   0.0     8    81   209   277   203   277 0.91 PDZ domain (Also known as DHR or GLGF)
PDZ_2                PF13180.1     82 seq135_BIOID59391    -            450   7.3e-11   41.6   0.0   1   1   1.1e-11   5.1e-08   32.5   0.0    19    78   227   285   211   287 0.84 PDZ domain
Bac_surface_Ag       PF01103.18   323 seq136_BIOID59391    -            810  1.7e-100  336.4  16.0   1   1  1.1e-103  3.7e-100  335.4  11.1     1   323   448   810   448   810 0.96 Surface antigen
Surf_Ag_VNR          PF07244.10    78 seq136_BIOID59391    -            810   3.1e-65  216.4  10.4   1   5   6.3e-10   2.2e-06   27.8   0.0     1    78    24    91    24    91 0.87 Surface antigen variable number repeat
Surf_Ag_VNR          PF07244.10    78 seq136_BIOID59391    -            810   3.1e-65  216.4  10.4   2   5   5.9e-15     2e-11   44.0   0.0     1    78    92   172    92   172 0.93 Surface antigen variable number repeat
Surf_Ag_VNR          PF07244.10    78 seq136_BIOID59391    -            810   3.1e-65  216.4  10.4   3   5   3.5e-17   1.2e-13   51.1   0.1     2    78   176   263   175   263 0.86 Surface antigen variable number repeat
Surf_Ag_VNR          PF07244.10    78 seq136_BIOID59391    -            810   3.1e-65  216.4  10.4   4   5   5.8e-14     2e-10   40.8   0.0     1    78   266   344   266   344 0.92 Surface antigen variable number repeat
Surf_Ag_VNR          PF07244.10    78 seq136_BIOID59391    -            810   3.1e-65  216.4  10.4   5   5     1e-18   3.5e-15   56.0   0.1     1    78   347   421   347   421 0.91 Surface antigen variable number repeat
OmpH                 PF03938.9    158 seq137_BIOID59391    -            161   6.2e-23   81.3  16.0   1   1   5.4e-27   7.4e-23   81.1  11.1     3   157    10   160     6   161 0.93 Outer membrane protein (OmpH-like)
Hexapep              PF00132.19    36 seq138_BIOID59391    -            341   4.3e-32  108.0  41.1   1   3   1.2e-14   8.4e-11   40.7   2.6     2    36   110   144   109   144 0.95 Bacterial transferase hexapeptide (six repeats)
Hexapep              PF00132.19    36 seq138_BIOID59391    -            341   4.3e-32  108.0  41.1   2   3   1.7e-12   1.2e-08   33.9   0.3     1    35   145   179   145   180 0.96 Bacterial transferase hexapeptide (six repeats)
Hexapep              PF00132.19    36 seq138_BIOID59391    -            341   4.3e-32  108.0  41.1   3   3   4.2e-11   2.9e-07   29.5   6.4     1    35   222   256   222   257 0.94 Bacterial transferase hexapeptide (six repeats)
LpxD                 PF04613.9     72 seq138_BIOID59391    -            341   1.9e-23   81.6   0.0   1   1   4.7e-27   3.2e-23   80.9   0.0     1    72    21    90    21    90 0.97 UDP-3-O-[3-hydroxymyristoyl] glucosamine N-acyltransferase, LpxD
FabA                 PF07977.8    138 seq139_BIOID59391    -            151   8.4e-43  145.0   0.0   1   1   7.2e-47   9.8e-43  144.8   0.0     1   137    17   141    17   142 0.97 FabA-like domain
Acetyltransf_11      PF13720.1     83 seq140_BIOID59391    -            262   2.4e-30  104.4   0.0   1   1   5.6e-34   3.8e-30  103.8   0.0     1    83   180   262   180   262 0.98 Udp N-acetylglucosamine O-acyltransferase; Domain 2
Hexapep              PF00132.19    36 seq140_BIOID59391    -            262     5e-30  101.5  21.3   1   5   3.6e-09   2.5e-05   23.4   0.3     4    35     2    33     1    34 0.91 Bacterial transferase hexapeptide (six repeats)
Hexapep              PF00132.19    36 seq140_BIOID59391    -            262     5e-30  101.5  21.3   2   5   5.4e-13   3.7e-09   35.5   3.3     1    36    17    52    17    52 0.96 Bacterial transferase hexapeptide (six repeats)
Hexapep              PF00132.19    36 seq140_BIOID59391    -            262     5e-30  101.5  21.3   3   5   1.5e-07     0.001   18.3   1.1     1    35    35    69    35    69 0.92 Bacterial transferase hexapeptide (six repeats)
Hexapep              PF00132.19    36 seq140_BIOID59391    -            262     5e-30  101.5  21.3   4   5   3.1e-07    0.0021   17.3   0.0     2    35    66    99    65   100 0.95 Bacterial transferase hexapeptide (six repeats)
Hexapep              PF00132.19    36 seq140_BIOID59391    -            262     5e-30  101.5  21.3   5   5   1.9e-13   1.3e-09   37.0   0.1     2    36   109   143   108   143 0.96 Bacterial transferase hexapeptide (six repeats)
LpxB                 PF02684.10   373 seq141_BIOID59391    -            382  4.4e-154  512.5   0.0   1   1  3.6e-158    5e-154  512.3   0.0     1   373     9   377     9   377 1.00 Lipid-A-disaccharide synthetase
RNase_HII            PF01351.13   198 seq142_BIOID59391    -            198   6.2e-58  195.5   0.0   1   1   5.2e-62   7.1e-58  195.4   0.0     1   197    13   189    13   190 0.99 Ribonuclease HII
DNA_pol3_alpha       PF07733.7    426 seq144_BIOID59391    -           1160    2e-177  589.7   0.0   1   1  5.8e-181  2.6e-177  589.4   0.0     2   426   291   735   290   735 0.96 Bacterial DNA polymerase III alpha subunit
PHP                  PF02811.14   175 seq144_BIOID59391    -           1160   3.9e-30  104.7   0.0   1   1   2.4e-33   1.1e-29  103.3   0.0     1   170     7   178     7   192 0.96 PHP domain
tRNA_anti            PF01336.20    76 seq144_BIOID59391    -           1160   1.2e-08   34.4   0.1   1   1   5.4e-12   2.5e-08   33.5   0.1     2    75  1000  1072   994  1073 0.88 OB-fold nucleic acid binding domain
ACCA                 PF03255.9    145 seq145_BIOID59391    -            319     6e-65  217.1   0.2   1   1   1.9e-68   8.7e-65  216.5   0.1     2   145     5   151     4   151 0.97 Acetyl co-enzyme A carboxylase carboxyltransferase alpha subunit
Carboxyl_trans       PF01039.17   493 seq145_BIOID59391    -            319   1.5e-18   66.3   0.1   1   1   4.1e-22   1.9e-18   66.0   0.0   272   473    85   288    58   300 0.84 Carboxyl transferase domain
MdcE                 PF06833.6    234 seq145_BIOID59391    -            319   6.6e-06   25.3   0.0   1   1     2e-09   9.1e-06   24.9   0.0     5   176    88   262    84   313 0.81 Malonate decarboxylase gamma subunit (MdcE)
OKR_DC_1             PF01276.15   417 seq146_BIOID59391    -            713    2e-194  645.8   0.0   1   1  5.3e-198  2.4e-194  645.5   0.0     1   417   130   545   130   545 1.00 Orn/Lys/Arg decarboxylase, major domain
OKR_DC_1_C           PF03711.10   137 seq146_BIOID59391    -            713   8.5e-53  177.9   0.0   1   1   4.3e-56   1.9e-52  176.8   0.0     1   135   570   702   570   704 0.99 Orn/Lys/Arg decarboxylase, C-terminal domain
OKR_DC_1_N           PF03709.10   115 seq146_BIOID59391    -            713   8.4e-27   93.3   0.0   1   1   3.8e-30   1.7e-26   92.4   0.0     1   115    14   124    14   124 0.99 Orn/Lys/Arg decarboxylase, N-terminal domain
Glyoxalase           PF00903.20   128 seq147_BIOID59391    -            129   8.2e-23   80.6   0.0   1   1     2e-26   9.2e-23   80.5   0.0     2   128     7   126     6   126 0.97 Glyoxalase/Bleomycin resistance protein/Dioxygenase superfamily
Glyoxalase_2         PF12681.2    108 seq147_BIOID59391    -            129   3.4e-18   66.1   0.0   1   1   8.5e-22   3.9e-18   65.9   0.0     1   108    12   127    12   127 0.78 Glyoxalase-like domain
Glyoxalase_4         PF13669.1    110 seq147_BIOID59391    -            129   2.3e-13   50.0   0.0   1   1   6.2e-17   2.8e-13   49.7   0.0     1   109     8   114     8   115 0.86 Glyoxalase/Bleomycin resistance protein/Dioxygenase superfamily
ATP_bind_3           PF01171.15   182 seq148_BIOID59391    -            432   3.5e-60  202.5   0.0   1   1     1e-63   4.6e-60  202.1   0.0     1   180    14   191    14   193 0.97 PP-loop family
TilS_C               PF11734.3     74 seq148_BIOID59391    -            432   3.2e-26   90.2   0.0   1   1   2.7e-29   1.2e-25   88.3   0.0     1    74   356   427   356   427 0.90 TilS substrate C-terminal domain
TilS                 PF09179.6     69 seq148_BIOID59391    -            432   8.8e-23   80.0   4.7   1   1   7.8e-26   3.5e-22   78.0   3.2     1    69   241   309   241   309 0.98 TilS substrate binding domain
YaeQ                 PF07152.7    175 seq149_BIOID59391    -            181   4.4e-72  240.9   1.2   1   1   3.7e-76     5e-72  240.7   0.8     1   174     1   175     1   176 0.99 YaeQ protein
RF-1                 PF00472.15   114 seq151_BIOID59391    -            140   1.6e-29  101.8   0.6   1   1   1.4e-33   1.9e-29  101.6   0.4     4   114     4   132     1   138 0.91 RF-1 domain
NlpE                 PF04170.7     87 seq153_BIOID59391    -            236   1.6e-35  121.2   0.0   1   1   1.9e-39   2.6e-35  120.5   0.0     1    86    45   130    45   131 0.99 NlpE N-terminal domain
Hydrolase_like       PF13242.1     75 seq156_BIOID59391    -            191   9.7e-14   50.7   0.1   1   1   4.4e-17   1.5e-13   50.1   0.1     1    75   108   179   108   179 0.90 HAD-hyrolase-like
PNK3P                PF08645.6    158 seq156_BIOID59391    -            191   4.5e-08   32.5   0.0   1   1     3e-11     1e-07   31.4   0.0    21   126    23   137     7   144 0.79 Polynucleotide kinase 3 phosphatase
Hydrolase            PF00702.21   204 seq156_BIOID59391    -            191   2.4e-07   31.3   0.0   1   1   1.7e-10   5.6e-07   30.1   0.0   122   204    32   148    12   148 0.86 haloacid dehalogenase-like hydrolase
Aldo_ket_red         PF00248.16   283 seq161_BIOID59391    -            267   5.2e-57  192.7   0.6   1   1   4.8e-61   6.6e-57  192.3   0.4     2   281     6   250     5   251 0.95 Aldo/keto reductase family
Exo_endo_phos        PF03372.18   251 seq162_BIOID59391    -            259   5.8e-12   45.9   0.4   1   1   7.6e-16     1e-11   45.1   0.3     2   251    41   245    40   245 0.65 Endonuclease/Exonuclease/phosphatase family
Methyltransf_11      PF08241.7     95 seq163_BIOID59391    -            207   7.2e-21   74.3   0.0   1   1   6.8e-24   1.2e-20   73.7   0.0     4    95     3    96     2    96 0.94 Methyltransferase domain
Ubie_methyltran      PF01209.13   233 seq163_BIOID59391    -            207   2.4e-14   52.8   0.0   1   1     2e-17   3.4e-14   52.4   0.0    70   158    15   103     9   114 0.92 ubiE/COQ5 methyltransferase family
Methyltransf_31      PF13847.1    152 seq163_BIOID59391    -            207   2.2e-13   49.9   0.0   1   1   1.6e-16   2.7e-13   49.6   0.0    16   113     8   109     6   187 0.82 Methyltransferase domain
Methyltransf_23      PF13489.1    162 seq163_BIOID59391    -            207   4.6e-12   45.8   0.0   1   1   3.6e-15   6.1e-12   45.4   0.0    43   159    16   142     9   145 0.78 Methyltransferase domain
Methyltransf_18      PF12847.2    112 seq163_BIOID59391    -            207   6.9e-10   39.3   0.0   1   1   9.4e-13   1.6e-09   38.2   0.0    13   109     7    96     3    99 0.86 Methyltransferase domain
Methyltransf_12      PF08242.7     99 seq163_BIOID59391    -            207     3e-09   37.1   0.0   1   1   2.9e-12   4.9e-09   36.4   0.0    20    99    17    94     6    94 0.87 Methyltransferase domain
Methyltransf_25      PF13649.1    101 seq163_BIOID59391    -            207   4.8e-09   36.3   0.0   1   1   4.8e-12   8.3e-09   35.6   0.0    18   101    16    92     5    92 0.88 Methyltransferase domain
Methyltransf_8       PF05148.10   219 seq163_BIOID59391    -            207   6.8e-05   22.4   0.0   1   1   5.2e-08   8.9e-05   22.0   0.0   115   164    54   104    14   134 0.85 Hypothetical methyltransferase
Methyltransf_11      PF08241.7     95 seq164_BIOID59391    -            240   2.3e-12   47.1   0.0   1   1   2.6e-16   3.6e-12   46.4   0.0    45    95    67   125    50   125 0.83 Methyltransferase domain
RNase_T              PF00929.19   164 seq166_BIOID59391    -            246   5.9e-40  137.1   0.4   1   1   9.7e-44   1.3e-39  135.9   0.1     1   164    12   178    12   178 0.93 Exonuclease
Ivy                  PF08816.6    118 seq174_BIOID59391    -            157   6.8e-35  119.4   0.1   1   1   6.1e-39   8.4e-35  119.2   0.1     1   118    37   152    37   152 0.98 Inhibitor of vertebrate lysozyme (Ivy)
SIS_2                PF13580.1    138 seq175_BIOID59391    -            198     2e-31  108.4   0.3   1   1   5.1e-35   3.5e-31  107.6   0.2    15   138    30   152     8   152 0.92 SIS domain
SIS                  PF01380.17   131 seq175_BIOID59391    -            198   5.2e-08   32.4   0.0   1   1   1.5e-11     1e-07   31.5   0.0    51   104   115   168   104   183 0.91 SIS domain
GATase_4             PF13230.1    272 seq176_BIOID59391    -            255  3.2e-107  357.1   0.0   1   1  7.7e-111  3.5e-107  357.0   0.0     1   252     1   252     1   255 0.99 Glutamine amidotransferases class-II
GATase_2             PF00310.16   361 seq176_BIOID59391    -            255   3.3e-17   62.1   0.1   1   1   2.1e-15   9.7e-12   44.1   0.1   189   359    65   215    60   217 0.87 Glutamine amidotransferases class-II
NLPC_P60             PF00877.14   105 seq177_BIOID59391    -            249   4.2e-31  106.7   0.0   1   1   1.1e-34   7.7e-31  105.9   0.0     1   105   131   241   131   241 0.98 NlpC/P60 family
OmpA                 PF00691.15    97 seq180_BIOID59391    -            282   6.5e-15   55.2   0.1   1   1   1.9e-18   2.6e-14   53.2   0.0     1    94   141   235   141   238 0.83 OmpA family
IMS                  PF00817.15   148 seq181_BIOID59391    -            351     9e-48  161.7   0.0   1   1   3.2e-51   1.4e-47  161.0   0.0     1   148     7   154     7   154 0.98 impB/mucB/samB family
IMS_C                PF11799.3    137 seq181_BIOID59391    -            351   2.1e-09   37.7   0.1   1   1   8.2e-13   3.7e-09   36.9   0.0     3    99   211   309   210   327 0.85 impB/mucB/samB family C-terminal
IMS_HHH              PF11798.3     32 seq181_BIOID59391    -            351   1.3e-08   34.2   0.0   1   1   7.1e-12   3.2e-08   33.0   0.0     1    32   166   197   166   197 0.96 IMS family HHH motif
PhdYeFM_antitox      PF02604.14    75 seq182_BIOID59391    -             97   1.5e-09   37.1   0.1   1   1     2e-13   2.8e-09   36.3   0.1     2    73     8    74     7    79 0.90 Antitoxin Phd_YefM, type II toxin-antitoxin system
YafO_toxin           PF13957.1    109 seq183_BIOID59391    -            132   7.8e-34  115.6   0.0   1   1   6.6e-38     9e-34  115.4   0.0     1   109    25   132    25   132 0.98 Toxin YafO, type II toxin-antitoxin system
Acetyltransf_10      PF13673.1    117 seq184_BIOID59391    -            124   1.1e-17   64.1   0.0   1   1   2.8e-21   1.3e-17   63.8   0.0    17   117     4    98     1    98 0.92 Acetyltransferase (GNAT) domain
Acetyltransf_7       PF13508.1     79 seq184_BIOID59391    -            124   5.8e-09   35.8   0.0   1   1     2e-12     9e-09   35.2   0.0     2    78    29    99    28   100 0.90 Acetyltransferase (GNAT) domain
Acetyltransf_1       PF00583.19    83 seq184_BIOID59391    -            124   4.5e-07   29.6   0.0   1   1   2.2e-10     1e-06   28.5   0.0    24    83    48    99     9    99 0.78 Acetyltransferase (GNAT) family
UPF0027              PF01139.12   420 seq188_BIOID59391    -             88     3e-12   46.1   0.0   1   1   2.4e-16   3.3e-12   46.0   0.0     6    61    18    73    13    74 0.92 Uncharacterized protein family UPF0027
RF-1                 PF00472.15   114 seq189_BIOID59391    -            185   1.1e-23   83.0   2.0   1   1   1.2e-27   1.6e-23   82.5   1.4     9   104    84   178    78   181 0.86 RF-1 domain
Pribosyltran         PF00156.22   125 seq191_BIOID59391    -            152   2.2e-11   43.4   0.0   1   1   2.3e-15   3.2e-11   42.9   0.0     2   112     4   105     3   112 0.87 Phosphoribosyl transferase domain
DUF1100              PF06500.6    411 seq194_BIOID59391    -            414  1.1e-222  738.7   0.0   1   1  2.8e-226  1.3e-222  738.5   0.0     1   411     1   414     1   414 0.99 Alpha/beta hydrolase of unknown function (DUF1100)
Abhydrolase_5        PF12695.2    142 seq194_BIOID59391    -            414   2.3e-08   33.7   0.0   1   1   9.2e-12   4.2e-08   32.9   0.0     1   121   196   375   196   392 0.75 Alpha/beta hydrolase family
Abhydrolase_6        PF12697.2    228 seq194_BIOID59391    -            414   2.2e-06   27.6   0.5   1   1   9.9e-10   4.5e-06   26.6   0.1    12   107   208   326   197   390 0.70 Alpha/beta hydrolase family
Crl                  PF07417.7    127 seq195_BIOID59391    -            133   9.2e-55  183.6   0.1   1   1   7.8e-59   1.1e-54  183.4   0.1     2   122     3   123     2   131 0.96 Transcriptional regulator Crl
AA_kinase            PF00696.23   241 seq197_BIOID59391    -            396   4.4e-43  147.4   2.1   1   1   8.2e-47   5.6e-43  147.1   1.5     2   240    35   263    34   264 0.93 Amino acid kinase family
PUA                  PF01472.15    74 seq197_BIOID59391    -            396     1e-22   79.4   0.1   1   1   4.6e-26   3.1e-22   77.9   0.1     1    74   305   379   305   379 0.98 PUA domain
Aldedh               PF00171.17   462 seq198_BIOID59391    -            417   1.2e-20   73.2   3.4   1   1   2.2e-20     3e-16   58.6   1.0    37   298     8   282     2   304 0.81 Aldehyde dehydrogenase family
HTH_Tnp_1            PF01527.15    76 seq202_BIOID59391    -            122   4.6e-11   42.4   0.6   1   1   4.2e-15   5.8e-11   42.0   0.4     1    76     1    76     1    76 0.94 Transposase
HTH_38               PF13936.1     44 seq204_BIOID59391    -            383   7.2e-23   79.7   2.5   1   1   5.6e-21   1.9e-17   62.4   0.9     4    44    58    98    55    98 0.97 Helix-turn-helix domain
rve                  PF00665.21   120 seq204_BIOID59391    -            383   4.4e-17   62.2   0.0   1   1   2.8e-20   9.5e-17   61.1   0.0     3   120   228   337   226   337 0.94 Integrase core domain
RVT_1                PF00078.22   214 seq206_BIOID59391    -            381     4e-53  179.8   0.0   1   1   3.9e-57   5.3e-53  179.4   0.0     1   213    91   336    91   337 0.97 Reverse transcriptase (RNA-dependent DNA polymerase)
AA_permease          PF00324.16   479 seq208_BIOID59391    -            127   1.3e-09   36.8   5.1   1   1     2e-13   1.4e-09   36.7   3.5     1    50    26    77    26   103 0.88 Amino acid permease
FAA_hydrolase        PF01557.13   217 seq208_BIOID59391    -            127   5.3e-07   29.1   0.2   1   1   1.1e-10   7.7e-07   28.6   0.1   161   216    63   117    49   118 0.86 Fumarylacetoacetate (FAA) hydrolase family
AcetDehyd-dimer      PF09290.6    137 seq209_BIOID59391    -            316     1e-65  219.6   0.3   1   1   2.3e-69   1.6e-65  219.0   0.2     1   137   131   284   131   284 1.00 Prokaryotic acetaldehyde dehydrogenase, dimerisation
Semialdhyde_dh       PF01118.19   121 seq209_BIOID59391    -            316   1.7e-16   60.5   0.0   1   1   6.1e-20   4.2e-16   59.2   0.0     1   117     5   119     5   123 0.92 Semialdehyde dehydrogenase, NAD binding domain
HMGL-like            PF00682.14   237 seq210_BIOID59391    -            337   1.3e-63  214.7   4.4   1   1   2.2e-67   1.5e-63  214.4   3.1     1   235    14   245    14   247 0.99 HMGL-like
DmpG_comm            PF07836.6     66 seq210_BIOID59391    -            337   1.9e-32  110.3   0.1   1   1   5.6e-36   3.8e-32  109.3   0.0     1    65   271   335   271   336 0.97 DmpG-like communication domain
MFS_1                PF07690.11   354 seq212_BIOID59391    -            418   2.6e-39  134.8  70.6   1   1     4e-41   2.7e-37  128.2  30.6     2   296    36   316    35   319 0.90 Major Facilitator Superfamily
Sugar_tr             PF00083.19   451 seq212_BIOID59391    -            418   2.9e-16   58.9  13.0   1   1   4.3e-20   2.9e-16   58.9   9.0    43   201    59   214    11   218 0.85 Sugar (and other) transporter
DUF2058              PF09831.4    177 seq213_BIOID59391    -            218   1.2e-63  214.0   9.4   1   1     1e-67   1.4e-63  213.8   6.5     1   177    44   218    44   218 0.99 Uncharacterized protein conserved in bacteria (DUF2058)
HTH_Tnp_1            PF01527.15    76 seq215_BIOID59391    -            136   4.5e-19   68.0   0.6   1   1   1.2e-22     8e-19   67.2   0.4     2    74    23   102    22   104 0.89 Transposase
HTH_28               PF13518.1     52 seq215_BIOID59391    -            136   2.1e-06   27.4   0.5   1   1   6.5e-10   4.4e-06   26.4   0.0     1    43    32    75    32    78 0.93 Helix-turn-helix domain
rve                  PF00665.21   120 seq216_BIOID59391    -            301   6.8e-23   80.9   0.1   1   1   3.4e-26   1.6e-22   79.7   0.0     3   119   123   243   121   244 0.96 Integrase core domain
rve_3                PF13683.1     67 seq216_BIOID59391    -            301   1.4e-17   62.8   0.1   1   1   9.9e-21   4.5e-17   61.2   0.0     2    67   216   281   215   281 0.98 Integrase core domain
HTH_21               PF13276.1     60 seq216_BIOID59391    -            301   8.8e-17   60.7   2.0   1   1   8.3e-19   3.8e-15   55.5   0.4     6    57    49   106    45   109 0.79 HTH-like domain
OpuAC                PF04069.7    257 seq218_BIOID59391    -            339   2.4e-27   95.7   2.1   1   1   1.1e-30   3.6e-27   95.2   1.5     2   248    43   266    42   270 0.86 Substrate binding domain of ABC-type glycine betaine transport system
NMT1_2               PF13379.1    252 seq218_BIOID59391    -            339     1e-24   87.1   2.1   1   1   4.6e-28   1.6e-24   86.6   1.4     7   236    41   254    37   268 0.86 NMT1-like family
NMT1                 PF09084.6    216 seq218_BIOID59391    -            339   8.3e-20   71.1   0.1   1   1   3.4e-23   1.2e-19   70.6   0.0    14   214    63   259    49   260 0.87 NMT1/THI5 like
Phosphonate-bd       PF12974.2    243 seq218_BIOID59391    -            339   1.4e-09   37.5   0.2   1   1     6e-13   2.1e-09   37.0   0.2    23   214    64   244    46   270 0.78 ABC transporter, phosphonate, periplasmic substrate-binding protein
ABC_tran             PF00005.22   118 seq219_BIOID59391    -            255   1.4e-21   76.9   0.0   1   1   4.7e-25   2.1e-21   76.3   0.0     1   117    41   156    41   157 0.89 ABC transporter
BPD_transp_1         PF00528.17   185 seq220_BIOID59391    -            275   5.2e-23   81.3  16.5   1   1   3.8e-27   5.2e-23   81.3  11.4     1   181    98   269    98   271 0.97 Binding-protein-dependent transport system inner membrane component
TauD                 PF02668.11   258 seq221_BIOID59391    -            283   1.1e-62  211.9   1.6   1   1   9.1e-67   1.2e-62  211.7   1.1     2   258     7   272     6   272 0.91 Taurine catabolism dioxygenase TauD, TfdA family
Autotransporter      PF03797.14   265 seq223_BIOID59391    -            465   2.1e-43  148.4  30.1   1   1   4.6e-47   2.1e-43  148.4  20.9     3   259   203   445   201   457 0.95 Autotransporter beta-domain
OMP_b-brl            PF13505.1    176 seq223_BIOID59391    -            465   8.6e-07   28.9  23.8   1   1   1.9e-10   8.6e-07   28.9  16.5    29   174   306   463   300   464 0.68 Outer membrane protein beta-barrel domain
Pertactin            PF03212.9    121 seq223_BIOID59391    -            465   7.2e-06   25.6   3.4   1   1   1.6e-09   7.2e-06   25.6   2.4    30   115    75   157    67   162 0.86 Pertactin
SbmA_BacA            PF05992.7    315 seq228_BIOID59391    -            406    2e-164  546.2  12.2   1   1  4.1e-168  2.8e-164  545.7   8.5     1   314    80   393    80   394 1.00 SbmA/BacA-like family
ABC_membrane_2       PF06472.10   282 seq228_BIOID59391    -            406   4.2e-13   48.9   8.2   1   1   3.8e-16   2.6e-12   46.3   5.7    20   214    79   284    70   343 0.87 ABC transporter transmembrane region 2
DUF1615              PF07759.7    319 seq229_BIOID59391    -            364  1.4e-148  493.7   0.0   1   1  1.2e-152  1.6e-148  493.5   0.0     2   318    49   363    48   364 0.99 Protein of unknown function (DUF1615)
DUF2754              PF10953.3     70 seq231_BIOID59391    -             79   2.1e-47  158.9   2.6   1   1   1.9e-51   2.6e-47  158.6   1.8     1    70    10    79    10    79 0.99 Protein of unknown function (DUF2754)
Anti-adapt_IraP      PF10796.4     87 seq234_BIOID59391    -             86   1.7e-37  127.5   2.4   1   1   1.3e-41   1.8e-37  127.4   1.7     1    87     1    86     1    86 0.99 Sigma-S stabilisation anti-adaptor protein
Alk_phosphatase      PF00245.15   421 seq235_BIOID59391    -            494  1.2e-145  485.3   3.1   1   1  2.6e-146  1.2e-142  475.4   2.2     1   421    87   493    87   493 0.99 Alkaline phosphatase
Metalloenzyme        PF01676.13   262 seq235_BIOID59391    -            494   2.6e-07   30.0   3.7   1   1   5.6e-10   2.5e-06   26.8   0.6   136   228   345   470   324   491 0.84 Metalloenzyme superfamily
Phosphodiest         PF01663.17   364 seq235_BIOID59391    -            494   5.1e-05   22.6   0.0   1   1   1.7e-08     8e-05   22.0   0.0   160   254   338   430   248   471 0.72 Type I phosphodiesterase / nucleotide pyrophosphatase
PsiF_repeat          PF07769.9     35 seq236_BIOID59391    -            106     5e-37  125.0  21.0   1   2   7.1e-24   9.7e-20   69.7   4.0     2    35    26    59    25    59 0.97 psiF repeat
PsiF_repeat          PF07769.9     35 seq236_BIOID59391    -            106     5e-37  125.0  21.0   2   2   2.4e-21   3.3e-17   61.5   5.0     2    35    70   103    69   103 0.97 psiF repeat
GGDEF                PF00990.16   161 seq237_BIOID59391    -            371   1.7e-47  160.9   0.0   1   1   3.2e-51   2.2e-47  160.5   0.0     2   161   211   366   210   366 0.97 GGDEF domain
MASE2                PF05230.6     91 seq237_BIOID59391    -            371   2.2e-32  110.7   9.8   1   1     7e-36   4.8e-32  109.6   3.5     1    91    39   129    39   129 0.99 MASE2 domain
DUF188               PF02639.9    130 seq239_BIOID59391    -            152     1e-50  170.3   0.0   1   1   8.8e-55   1.2e-50  170.1   0.0     1   127    17   143    17   146 0.98 Uncharacterized BCR, YaiI/YqxD family COG1671
SKI                  PF01202.17   158 seq241_BIOID59391    -            174   4.8e-48  162.8   0.0   1   1   1.6e-51   5.5e-48  162.7   0.0     1   157    11   168    11   169 0.98 Shikimate kinase
AAA_17               PF13207.1    121 seq241_BIOID59391    -            174   1.9e-06   28.5   0.0   1   1   1.3e-09   4.3e-06   27.4   0.0     3    66     6    67     5   172 0.67 AAA domain
AAA                  PF00004.24   132 seq241_BIOID59391    -            174   2.2e-06   27.7   0.0   1   1   3.1e-08   0.00011   22.3   0.0     2    30     6    34     5    95 0.86 ATPase family associated with various cellular activities (AAA)
AroM                 PF07302.6    221 seq244_BIOID59391    -            225   1.2e-86  289.5   2.8   1   1   9.7e-91   1.3e-86  289.3   1.9     2   220     5   224     4   225 0.99 AroM protein
DUF1255              PF06865.6     94 seq246_BIOID59391    -             94   5.4e-35  119.4   0.0   1   1   4.3e-39   5.9e-35  119.3   0.0     1    94     1    94     1    94 0.98 Protein of unknown function (DUF1255)
DUF2773              PF10971.3     81 seq247_BIOID59391    -             93     6e-47  157.4   2.4   1   1   5.1e-51   6.9e-47  157.2   1.7     1    81    13    93    13    93 0.99 Protein of unknown function (DUF2773)
ROK                  PF00480.15   179 seq249_BIOID59391    -            331   1.1e-58  197.9   0.2   1   1     3e-62   1.4e-58  197.5   0.1     1   179    33   222    33   222 0.96 ROK family
Glucokinase          PF02685.11   316 seq249_BIOID59391    -            331   5.3e-10   38.4   0.0   1   1   2.2e-13   9.9e-10   37.5   0.0     4   235    35   266    32   276 0.81 Glucokinase
DUF3521              PF12035.3     35 seq250_BIOID59391    -             78   6.2e-24   83.4  10.4   1   2   3.7e-16     5e-12   45.3   0.4     1    35    14    41    14    41 0.99 Protein of unknown function (DUF3521)
DUF3521              PF12035.3     35 seq250_BIOID59391    -             78   6.2e-24   83.4  10.4   2   2   2.6e-15   3.5e-11   42.6   2.4     1    34    48    78    48    78 0.99 Protein of unknown function (DUF3521)
Response_reg         PF00072.19   112 seq252_BIOID59391    -            229   1.1e-29  102.5   0.0   1   1   2.4e-33   1.6e-29  102.0   0.0     1   112     5   117     5   117 0.97 Response regulator receiver domain
Trans_reg_C          PF00486.23    77 seq252_BIOID59391    -            229   5.8e-28   96.5   0.0   1   1   1.4e-31   9.6e-28   95.8   0.0     2    77   151   225   149   225 0.95 Transcriptional regulatory protein, C terminal
DUF3329              PF11808.3     90 seq253_BIOID59391    -            431   1.1e-31  108.5   6.1   1   1   8.1e-35   1.8e-31  107.9   4.2     2    90     4    92     3    92 0.98 Domain of unknown function (DUF3329)
HATPase_c            PF02518.21   111 seq253_BIOID59391    -            431   1.4e-30  105.1   0.0   1   1   1.1e-33   2.6e-30  104.3   0.0     2   110   314   423   313   424 0.98 Histidine kinase-, DNA gyrase B-, and HSP90-like ATPase
HisKA                PF00512.20    68 seq253_BIOID59391    -            431   2.6e-20   72.0   1.5   1   1   2.1e-23   4.9e-20   71.1   0.3     2    67   204   268   203   269 0.97 His Kinase A (phospho-acceptor) domain
PAS                  PF00989.19   113 seq253_BIOID59391    -            431   3.9e-11   42.6   0.0   1   1   3.7e-14   8.4e-11   41.5   0.0     2   113    99   194    98   194 0.95 PAS fold
HATPase_c_2          PF13581.1    125 seq253_BIOID59391    -            431   1.6e-08   34.2   0.0   1   1   1.3e-11   2.9e-08   33.4   0.0    30   114   316   408   281   420 0.83 Histidine kinase-like ATPase domain
HATPase_c_3          PF13589.1    137 seq253_BIOID59391    -            431   1.1e-06   28.2   0.0   1   1   7.7e-10   1.8e-06   27.5   0.0     3    93   318   410   316   429 0.78 Histidine kinase-, DNA gyrase B-, and HSP90-like ATPase
Branch_AA_trans      PF05525.8    428 seq254_BIOID59391    -            439  5.8e-158  525.8  32.2   1   1  4.9e-162  6.6e-158  525.6  22.3     3   427     8   429     6   430 0.99 Branched-chain amino acid transport protein
AA_permease          PF00324.16   479 seq255_BIOID59391    -            457  4.2e-103  345.1  48.2   1   1  7.3e-107    5e-103  344.8  33.4     1   474    15   451    15   455 0.96 Amino acid permease
AA_permease_2        PF13520.1    426 seq255_BIOID59391    -            457   1.1e-47  162.4  56.6   1   1   1.8e-51   1.2e-47  162.2  39.2     2   425    12   442    11   445 0.88 Amino acid permease
Alpha-amylase        PF00128.19   316 seq256_BIOID59391    -            605   3.3e-80  269.7   0.0   1   1   6.3e-84   4.3e-80  269.3   0.0     1   316   178   494   178   494 0.96 Alpha amylase, catalytic domain
Alpha-amylase_N      PF02903.9    120 seq256_BIOID59391    -            605   5.9e-09   35.8   0.0   1   1   1.9e-12   1.3e-08   34.7   0.0     5   108     4   105     1   115 0.84 Alpha amylase, N-terminal ig-like domain
Queuosine_synth      PF02547.10   341 seq257_BIOID59391    -            356  2.2e-144  480.2   0.0   1   1  1.8e-148  2.5e-144  480.1   0.0     2   341     3   344     2   344 0.96 Queuosine biosynthesis protein
TGT                  PF01702.13   238 seq258_BIOID59391    -            375  2.9e-105  350.7   0.0   1   1  2.5e-109  3.5e-105  350.4   0.0     1   237   125   362   125   363 0.99 Queuine tRNA-ribosyltransferase
YajC                 PF02699.10    83 seq259_BIOID59391    -            110   3.5e-28   96.9   0.4   1   1   3.3e-32   4.5e-28   96.6   0.3     2    83    20   102    19   102 0.96 Preprotein translocase subunit
SecD-TM1             PF13721.1    101 seq260_BIOID59391    -            615   1.4e-39  134.2   3.4   1   1   2.6e-41   8.8e-38  128.5   0.1     1   101     2   103     2   103 0.96 SecD export protein N-terminal TM region
SecD_SecF            PF02355.11   189 seq260_BIOID59391    -            615   7.3e-16   57.7  10.3   1   1     4e-19   1.4e-15   56.9   7.1    14   184   434   602   427   606 0.90 Protein export membrane protein
MMPL                 PF03176.10   333 seq260_BIOID59391    -            615   1.7e-08   33.4  12.2   1   1     5e-12   1.7e-08   33.4   8.5   180   299   481   601   458   612 0.81 MMPL family
Sec_GG               PF07549.9     29 seq260_BIOID59391    -            615   3.8e-08   32.1   0.0   1   1     3e-11     1e-07   30.7   0.0     1    27   112   141   112   143 0.86 SecD/SecF GG Motif
SecD_SecF            PF02355.11   189 seq261_BIOID59391    -            338   2.4e-68  228.9  10.7   1   1   5.3e-72   3.7e-68  228.3   7.4     4   188   132   316   129   317 0.97 Protein export membrane protein
Sec_GG               PF07549.9     29 seq261_BIOID59391    -            338     2e-08   33.0   0.1   1   1   7.5e-12   5.2e-08   31.7   0.0     2    27    56    81    55    83 0.90 SecD/SecF GG Motif
HNH                  PF01844.18    47 seq262_BIOID59391    -            115   5.6e-10   38.8   8.2   1   1   5.6e-14   7.7e-10   38.3   5.7     1    47    27    75    27    75 0.98 HNH endonuclease
ATP-cone             PF03477.11    90 seq264_BIOID59391    -            149     2e-17   63.2   0.1   1   1     2e-21   2.8e-17   62.8   0.1     2    89    50   136    49   137 0.98 ATP cone domain
RibD_C               PF01872.12   200 seq265_BIOID59391    -            367   3.8e-64  215.8   0.0   1   1   7.6e-68   5.2e-64  215.4   0.0     1   200   147   362   147   362 0.97 RibD C-terminal domain
dCMP_cyt_deam_1      PF00383.17   102 seq265_BIOID59391    -            367   1.3e-24   85.6   0.3   1   1   2.9e-28     2e-24   85.0   0.2     3   100     2    98     1   100 0.94 Cytidine and deoxycytidylate deaminase zinc-binding region
DMRL_synthase        PF00885.14   144 seq266_BIOID59391    -            156   2.2e-57  192.6   1.1   1   1   1.8e-61   2.5e-57  192.5   0.8     2   143    11   153    10   154 0.98 6,7-dimethyl-8-ribityllumazine synthase
NusB                 PF01029.13   134 seq268_BIOID59391    -            139   1.4e-34  118.8   0.2   1   1   1.2e-38   1.6e-34  118.6   0.1     1   133     7   131     7   132 0.93 NusB family
AIRS                 PF00586.19    96 seq269_BIOID59391    -            325   1.7e-23   82.5   0.0   1   1   6.1e-27   4.2e-23   81.2   0.0     1    96    28   123    28   123 0.98 AIR synthase related protein, N-terminal domain
AIRS_C               PF02769.17   153 seq269_BIOID59391    -            325   1.2e-09   38.1   0.0   1   1   2.6e-13   1.7e-09   37.6   0.0     1   145   150   299   150   303 0.74 AIR synthase related protein, C-terminal domain
PgpA                 PF04608.8    143 seq270_BIOID59391    -            172   4.8e-51  172.2   8.6   1   1   4.1e-55   5.5e-51  172.0   6.0     2   142    22   162    21   163 0.92 Phosphatidylglycerophosphatase A
ThiI                 PF02568.9    197 seq271_BIOID59391    -            482   5.4e-77  257.5   0.0   1   1   1.2e-80   8.1e-77  257.0   0.0     1   197   175   369   175   369 0.99 Thiamine biosynthesis protein (ThiI)
THUMP                PF02926.12    93 seq271_BIOID59391    -            482   3.1e-20   71.9   0.1   1   1   1.9e-23   1.3e-19   69.9   0.1     2    89    76   161    75   164 0.95 THUMP domain
DUF520               PF04461.8    160 seq272_BIOID59391    -            163     4e-66  221.6   3.7   1   1   3.3e-70   4.5e-66  221.5   2.5     1   160     1   162     1   162 0.99 Protein of unknown function (DUF520)
BolA                 PF01722.13    75 seq274_BIOID59391    -            104   2.1e-29  101.1   0.1   1   1   1.8e-33   2.5e-29  100.8   0.1     1    75     9    84     8    84 0.97 BolA-like protein
Trigger_N            PF05697.8    145 seq276_BIOID59391    -            432   6.8e-46  155.5   0.2   1   1   1.5e-49   6.8e-46  155.5   0.1     1   145     1   145     1   145 0.99 Bacterial trigger factor protein (TF)
Trigger_C            PF05698.9    162 seq276_BIOID59391    -            432   5.7e-39  133.4  11.0   1   1   1.2e-42   5.7e-39  133.4   7.6     1   161   262   412   262   413 0.99 Bacterial trigger factor protein (TF) C-terminus
FKBP_C               PF00254.23    94 seq276_BIOID59391    -            432     8e-17   60.9   0.4   1   1   4.7e-20   2.1e-16   59.5   0.3     5    93   158   237   154   238 0.93 FKBP-type peptidyl-prolyl cis-trans isomerase
CLP_protease         PF00574.18   182 seq278_BIOID59391    -            207   9.3e-87  289.2   0.0   1   1     8e-91   1.1e-86  289.0   0.0     1   181    25   205    25   206 0.99 Clp protease
AAA_2                PF07724.9    171 seq279_BIOID59391    -            424   5.9e-49  166.1   0.0   1   1   5.3e-52   9.1e-49  165.5   0.0     3   170   112   310   110   311 0.97 AAA domain (Cdc48 subfamily)
zf-C4_ClpX           PF06689.8     41 seq279_BIOID59391    -            424   2.3e-22   78.0   3.5   1   1   3.7e-25   6.3e-22   76.7   2.4     2    41    13    51    12    51 0.97 ClpX C4-type zinc finger
ClpB_D2-small        PF10431.4     81 seq279_BIOID59391    -            424   4.3e-18   64.8   0.6   1   1   2.5e-21   4.3e-18   64.8   0.4     1    74   317   394   317   399 0.95 C-terminal, D2-small domain, of ClpB protein
AAA                  PF00004.24   132 seq279_BIOID59391    -            424   4.3e-16   59.1   0.0   1   1   1.3e-18   2.2e-15   56.8   0.0     1    98   115   220   115   256 0.83 ATPase family associated with various cellular activities (AAA)
Mg_chelatase         PF01078.16   207 seq279_BIOID59391    -            424   2.5e-07   29.9   0.2   1   1   6.2e-08   0.00011   21.3   0.3    20    55   110   146    75   171 0.81 Magnesium chelatase, subunit ChlI
AAA_5                PF07728.9    139 seq279_BIOID59391    -            424   7.9e-07   28.7   0.0   1   1   3.8e-09   6.4e-06   25.8   0.1     1    79   114   191   114   195 0.74 AAA domain (dynein-related subfamily)
RuvB_N               PF05496.7    234 seq279_BIOID59391    -            424   2.6e-06   26.5   0.0   1   1   3.4e-09   5.8e-06   25.4   0.0    16   116    68   192    53   196 0.72 Holliday junction DNA helicase ruvB N-terminus
Lon_C                PF05362.8    205 seq280_BIOID59391    -            799   2.1e-99  330.7   0.1   1   1  1.6e-102   3.7e-99  330.0   0.0     2   204   585   787   584   788 0.99 Lon protease (S16) C-terminal proteolytic domain
LON                  PF02190.11   205 seq280_BIOID59391    -            799   4.9e-43  147.0   0.3   1   1   2.2e-46   4.9e-43  147.0   0.2     1   204    25   216    25   217 0.91 ATP-dependent protease La (LON) domain
AAA                  PF00004.24   132 seq280_BIOID59391    -            799   7.1e-18   64.9   0.0   1   1   7.1e-21   1.6e-17   63.8   0.0     1   128   367   504   367   508 0.93 ATPase family associated with various cellular activities (AAA)
AAA_5                PF07728.9    139 seq280_BIOID59391    -            799   5.6e-10   38.9   0.0   1   1   8.8e-13     2e-09   37.1   0.0     2   138   367   499   366   500 0.79 AAA domain (dynein-related subfamily)
ChlI                 PF13541.1    121 seq280_BIOID59391    -            799   5.1e-08   32.3   0.0   1   1   5.6e-11   1.3e-07   31.0   0.0     1   121   628   755   628   755 0.83 Subunit ChlI of Mg-chelatase
AAA_PrkA             PF08298.6    358 seq280_BIOID59391    -            799   7.9e-06   24.6   0.0   1   1   6.5e-09   1.5e-05   23.7   0.0    51   111   327   387   303   400 0.88 PrkA AAA domain
Bac_DNA_binding      PF00216.16    90 seq281_BIOID59391    -             90   2.5e-34  117.0   0.1   1   1   2.1e-38   2.8e-34  116.8   0.1     1    90     1    90     1    90 1.00 Bacterial DNA-binding protein
Rotamase_2           PF13145.1    121 seq282_BIOID59391    -            623   4.2e-34  117.6  24.5   1   1     9e-28   2.1e-24   86.3   0.2     1   121   247   369   247   369 0.92 PPIC-type PPIASE domain
SurA_N_3             PF13624.1    154 seq282_BIOID59391    -            623   6.8e-32  110.4   1.1   1   1     3e-35   6.8e-32  110.4   0.8     1   153     1   165     1   166 0.86 SurA N-terminal domain
Rotamase_3           PF13616.1    117 seq282_BIOID59391    -            623   1.8e-16   60.3   0.4   1   1   7.8e-20   1.8e-16   60.3   0.3    12   115   265   355   212   357 0.87 PPIC-type PPIASE domain
Rotamase             PF00639.16    95 seq282_BIOID59391    -            623   6.7e-15   55.4   8.8   1   1   6.2e-18   1.4e-14   54.4   0.1    13    95   275   355   258   355 0.92 PPIC-type PPIASE domain
SurA_N_2             PF13623.1    145 seq282_BIOID59391    -            623   1.5e-08   34.5   0.3   1   1   6.7e-12   1.5e-08   34.5   0.2     9   140    12   137     3   142 0.83 SurA N-terminal domain
HHH_3                PF12836.2     65 seq283_BIOID59391    -            123   4.6e-19   68.0   0.0   1   1   8.8e-23     6e-19   67.6   0.0     3    61    59   118    57   122 0.93 Helix-hairpin-helix motif
4HBT_2               PF13279.1    121 seq284_BIOID59391    -            132   5.5e-17   62.2   0.0   1   1   1.4e-20   6.3e-17   62.0   0.0     4   109    10   114     7   129 0.88 Thioesterase-like superfamily
Acyl-ACP_TE          PF01643.12   249 seq284_BIOID59391    -            132   1.1e-14   53.8   0.2   1   2   9.6e-09   4.4e-05   22.4   0.1   155   182     2    29     1    33 0.91 Acyl-ACP thioesterase
Acyl-ACP_TE          PF01643.12   249 seq284_BIOID59391    -            132   1.1e-14   53.8   0.2   2   2   5.4e-11   2.5e-07   29.8   0.0    46   133    39   128    32   132 0.90 Acyl-ACP thioesterase
4HBT                 PF03061.17    79 seq284_BIOID59391    -            132   3.8e-14   52.4   0.0   1   1   1.1e-17   5.1e-14   52.0   0.0     2    77    16    97    15    99 0.96 Thioesterase superfamily
Hydrolase_3          PF08282.7    254 seq286_BIOID59391    -            276   2.9e-51  174.4   0.0   1   1   4.7e-55   3.2e-51  174.2   0.0     2   254    10   262     9   262 0.98 haloacid dehalogenase-like hydrolase
S6PP                 PF05116.8    247 seq286_BIOID59391    -            276   4.5e-18   65.3   0.0   1   2     2e-08   0.00014   21.1   0.0     4    79     8    83     5   111 0.71 Sucrose-6F-phosphate phosphohydrolase
S6PP                 PF05116.8    247 seq286_BIOID59391    -            276   4.5e-18   65.3   0.0   2   2   7.2e-15   4.9e-11   42.2   0.0   119   213   149   240   143   257 0.87 Sucrose-6F-phosphate phosphohydrolase
AsnC_trans_reg       PF01037.16    74 seq287_BIOID59391    -            181   1.3e-21   76.0   0.0   1   1   5.7e-25     2e-21   75.3   0.0     1    74    97   171    97   171 0.97 AsnC family
HTH_AsnC-type        PF13404.1     42 seq287_BIOID59391    -            181   7.4e-18   63.7   0.7   1   1   3.3e-21   1.1e-17   63.1   0.5     1    42    31    72    31    72 0.99 AsnC-type helix-turn-helix domain
HTH_24               PF13412.1     48 seq287_BIOID59391    -            181   3.8e-17   61.2   0.4   1   1   1.7e-20     6e-17   60.6   0.3     1    47    31    77    31    78 0.98 Winged helix-turn-helix DNA-binding
HTH_11               PF08279.7     55 seq287_BIOID59391    -            181    0.0001   21.7   0.0   1   1     5e-08   0.00017   21.0   0.0     3    46    36    78    35    82 0.90 HTH domain
ABC_membrane         PF00664.18   275 seq288_BIOID59391    -            590   7.8e-35  120.5   5.6   1   1   1.5e-38     1e-34  120.1   3.9     5   274    22   290    18   291 0.94 ABC transporter transmembrane region
ABC_tran             PF00005.22   118 seq288_BIOID59391    -            590   1.2e-19   70.7   0.0   1   1   3.3e-23   2.2e-19   69.8   0.0     1   117   376   500   376   501 0.93 ABC transporter
ABC_membrane         PF00664.18   275 seq289_BIOID59391    -            593   8.7e-35  120.3   8.8   1   1   1.6e-38   1.1e-34  120.0   6.1     3   274    27   297    25   298 0.91 ABC transporter transmembrane region
ABC_tran             PF00005.22   118 seq289_BIOID59391    -            593   2.4e-20   72.9   0.1   1   1   7.5e-24   5.1e-20   71.8   0.0     1   118   381   505   381   505 0.95 ABC transporter
P-II                 PF00543.17   102 seq290_BIOID59391    -            112   2.4e-40  136.9   1.0   1   1     2e-44   2.7e-40  136.8   0.7     1   102     4   105     4   105 0.99 Nitrogen regulatory protein P-II
Ammonium_transp      PF00909.16   399 seq291_BIOID59391    -            428    2e-131  438.0  40.4   1   1  1.6e-135  2.3e-131  437.8  28.0     1   399    33   426    33   426 0.97 Ammonium Transporter Family
YscW                 PF09619.5    106 seq292_BIOID59391    -            190   2.2e-41  139.7   0.6   1   1   2.3e-45   3.2e-41  139.2   0.4     1   106    41   152    41   152 0.99 Type III secretion system lipoprotein chaperone (YscW)
DUF1428              PF07237.6    103 seq295_BIOID59391    -            117   1.3e-49  166.2   2.0   1   1     1e-53   1.4e-49  166.1   1.4     1   103     2   104     2   104 0.99 Protein of unknown function (DUF1428)
TetR_C_2             PF08361.6    121 seq298_BIOID59391    -            215   4.5e-57  191.0   1.6   1   1   9.1e-61   6.2e-57  190.6   1.1     1   119    84   202    84   204 0.99 MAATS-type transcriptional repressor, C-terminal region
TetR_N               PF00440.18    47 seq298_BIOID59391    -            215   4.8e-20   70.8   0.0   1   1     1e-23   7.1e-20   70.2   0.0     1    47    16    62    16    62 0.98 Bacterial regulatory proteins, tetR family
MscS_TM              PF12794.2    340 seq300_BIOID59391    -           1120   1.6e-97  326.0  29.0   1   1  3.5e-101   1.6e-97  326.0  20.1     5   340   508   826   505   826 0.97 Mechanosensitive ion channel inner membrane domain 1
MscS_porin           PF12795.2    240 seq300_BIOID59391    -           1120   4.9e-66  222.3  54.0   1   1   1.1e-69   4.9e-66  222.3  37.4     1   240    49   290    49   290 0.98 Mechanosensitive ion channel porin domain
MS_channel           PF00924.13   206 seq300_BIOID59391    -           1120   3.3e-61  206.0   0.5   1   1   7.3e-65   3.3e-61  206.0   0.3     2   206   887  1086   886  1086 0.99 Mechanosensitive ion channel
DUF454               PF04304.8     71 seq303_BIOID59391    -            125   3.1e-22   78.2  15.2   1   1   2.3e-26   3.1e-22   78.2  10.6     1    71    46   115    46   115 0.95 Protein of unknown function (DUF454)
Pribosyltran         PF00156.22   125 seq304_BIOID59391    -            183   3.4e-20   71.8   0.2   1   1   3.2e-24   4.4e-20   71.5   0.1     2   124    33   155    32   156 0.95 Phosphoribosyl transferase domain
DNA_pol3_tau_5       PF12170.3    142 seq307_BIOID59391    -            643   3.4e-94  312.1   5.3   1   1   4.1e-97   6.9e-94  311.1   3.7     1   142   499   640   499   640 1.00 DNA polymerase III tau subunit V interacting with alpha
DNA_pol3_delta2      PF13177.1    162 seq307_BIOID59391    -            643   3.3e-40  137.3   0.0   1   1   3.2e-43   5.5e-40  136.5   0.0     1   161    20   178    20   179 0.98 DNA polymerase III, delta subunit
DNA_pol3_gamma3      PF12169.3    143 seq307_BIOID59391    -            643     7e-31  106.7   4.8   1   1   8.9e-34   1.5e-30  105.7   0.8     1   131   232   360   232   372 0.91 DNA polymerase III subunits gamma and tau domain III
DNA_pol3_tau_4       PF12168.3     84 seq307_BIOID59391    -            643   4.3e-22   78.2  12.8   1   1   7.6e-25   1.3e-21   76.6   8.9     1    84   416   498   416   498 0.98 DNA polymerase III subunits tau domain IV DnaB-binding
AAA                  PF00004.24   132 seq307_BIOID59391    -            643   7.8e-12   45.4   0.1   1   1   2.9e-14     5e-11   42.8   0.0     2   125    42   171    41   177 0.80 ATPase family associated with various cellular activities (AAA)
RuvB_N               PF05496.7    234 seq307_BIOID59391    -            643   1.8e-06   27.1   0.0   1   1   2.2e-08   3.8e-05   22.7   0.0    15    85     7    73     2    82 0.85 Holliday junction DNA helicase ruvB N-terminus
AAA_5                PF07728.9    139 seq307_BIOID59391    -            643   2.9e-05   23.7   0.0   1   1   5.2e-08   8.9e-05   22.1   0.0     3    93    42   147    40   161 0.76 AAA domain (dynein-related subfamily)
DNA_pol3_delta       PF06144.8    172 seq307_BIOID59391    -            643   9.5e-05   21.8   0.1   1   1   1.1e-07    0.0002   20.8   0.1    73   161   131   215   121   219 0.86 DNA polymerase III, delta subunit
YbaB_DNA_bd          PF02575.11    93 seq308_BIOID59391    -            109   3.4e-38  129.3   7.0   1   1   2.8e-42   3.8e-38  129.1   4.8     1    93    11   102    11   102 0.99 YbaB/EbfC DNA-binding family
Toprim_4             PF13662.1     81 seq309_BIOID59391    -            201   2.6e-22   78.5   0.0   1   1   8.9e-26   4.1e-22   77.8   0.0     1    81    81   172    81   172 0.95 Toprim domain
RecR                 PF02132.10    41 seq309_BIOID59391    -            201   4.7e-16   57.8   1.1   1   1     1e-19   4.7e-16   57.8   0.8     2    41    39    78    38    78 0.95 RecR protein
Toprim               PF01751.17    88 seq309_BIOID59391    -            201   9.5e-11   41.3   0.0   1   1   3.6e-14   1.7e-10   40.5   0.0     2    77    83   166    82   173 0.90 Toprim domain
HSP90                PF00183.13   531 seq311_BIOID59391    -            624  1.5e-115  386.5   8.4   1   1  5.5e-118  2.5e-114  382.4   5.5    74   491   212   622   209   624 0.93 Hsp90 protein
HATPase_c_3          PF13589.1    137 seq311_BIOID59391    -            624   2.1e-15   56.4   1.5   1   1   7.1e-19   3.2e-15   55.8   0.1     2   123    26   171    25   183 0.79 Histidine kinase-, DNA gyrase B-, and HSP90-like ATPase
HATPase_c            PF02518.21   111 seq311_BIOID59391    -            624     8e-12   44.7   0.1   1   1   3.2e-15   1.5e-11   43.9   0.1     6   109    32   181    27   183 0.84 Histidine kinase-, DNA gyrase B-, and HSP90-like ATPase
ADK                  PF00406.17   151 seq312_BIOID59391    -            214   1.3e-60  203.5   0.0   1   1   3.4e-64   1.5e-60  203.2   0.0     1   150     5   186     5   187 0.99 Adenylate kinase
ADK_lid              PF05191.9     36 seq312_BIOID59391    -            214   8.3e-17   60.4   0.0   1   1   3.2e-20   1.5e-16   59.6   0.0     1    36   123   158   123   158 1.00 Adenylate kinase, active site lid
AAA_17               PF13207.1    121 seq312_BIOID59391    -            214   1.5e-08   35.3   0.0   1   1   4.7e-12   2.1e-08   34.8   0.0     1   108     2   116     2   170 0.62 AAA domain
Ferrochelatase       PF00762.14   316 seq313_BIOID59391    -            320  3.9e-108  361.0   0.0   1   1  6.3e-112  4.3e-108  360.8   0.0     1   313     5   317     5   320 0.98 Ferrochelatase
PfkB                 PF00294.19   301 seq314_BIOID59391    -            434   2.4e-56  190.9   0.0   1   1   2.5e-60   3.4e-56  190.4   0.0     4   294    55   414    52   422 0.91 pfkB family carbohydrate kinase
5_nucleotid_C        PF02872.13   156 seq316_BIOID59391    -            550   7.7e-33  113.5   0.5   1   1   2.6e-36   1.8e-32  112.3   0.3     1   155   363   510   363   511 0.95 5'-nucleotidase, C-terminal domain
Metallophos          PF00149.23   201 seq316_BIOID59391    -            550     5e-18   65.1   0.1   1   1     1e-21   7.1e-18   64.6   0.1     1   198    34   253    34   256 0.94 Calcineurin-like phosphoesterase
HTH_3                PF01381.17    55 seq319_BIOID59391    -            131   1.2e-10   40.9   0.0   1   1   7.9e-14   5.4e-10   38.8   0.0     1    54    34    87    34    88 0.96 Helix-turn-helix
HTH_19               PF12844.2     64 seq319_BIOID59391    -            131   3.7e-08   33.1   0.1   1   1   2.7e-11   1.8e-07   30.9   0.0     8    61    38    91    32    94 0.90 Helix-turn-helix domain
Glutaminase          PF04960.10   286 seq320_BIOID59391    -            310  1.1e-113  378.9   0.1   1   1  8.9e-118  1.2e-113  378.7   0.1     1   286    24   308    24   308 0.99 Glutaminase
AA_permease_2        PF13520.1    426 seq321_BIOID59391    -            430     1e-31  109.8  54.4   1   1   3.1e-35   2.1e-31  108.7  37.6     1   406    13   398    13   423 0.84 Amino acid permease
AA_permease          PF00324.16   479 seq321_BIOID59391    -            430   1.3e-25   89.5  49.3   1   1   3.2e-29   2.2e-25   88.8  34.2     2   416    18   396    17   428 0.84 Amino acid permease
MerR_1               PF13411.1     69 seq322_BIOID59391    -            135   8.7e-20   70.1   0.4   1   1     4e-23   1.8e-19   69.1   0.0     1    66     1    67     1    69 0.94 MerR HTH family regulatory protein
MerR-DNA-bind        PF09278.6     65 seq322_BIOID59391    -            135   1.9e-16   60.1   2.6   1   1   6.1e-20   2.8e-16   59.5   1.8     2    65    45   108    44   108 0.96 MerR, DNA binding
MerR                 PF00376.18    38 seq322_BIOID59391    -            135   2.7e-16   58.6   0.1   1   1   1.1e-19   5.2e-16   57.8   0.0     1    38     2    39     2    39 0.98 MerR family regulatory protein
ABC_tran             PF00005.22   118 seq324_BIOID59391    -            225   1.6e-18   67.0   0.0   1   1   1.3e-21   2.9e-18   66.2   0.0     1   117    47   165    47   166 0.87 ABC transporter
AAA                  PF00004.24   132 seq324_BIOID59391    -            225   2.8e-06   27.4   1.0   1   1   1.9e-08   4.4e-05   23.5   0.7     2   118    37   204    36   207 0.67 ATPase family associated with various cellular activities (AAA)
Adeno_IVa2           PF02456.10   370 seq324_BIOID59391    -            225    0.0001   20.9   0.0   1   1   7.3e-08   0.00017   20.2   0.0    71   132    15    76     3    86 0.79 Adenovirus IVa2 protein
UPF0014              PF03649.8    250 seq325_BIOID59391    -            259  1.9e-119  397.3  18.0   1   1  1.6e-123  2.2e-119  397.1  12.5     2   250     3   247     2   247 0.99 Uncharacterised protein family (UPF0014)
ABC_tran             PF00005.22   118 seq327_BIOID59391    -            228   1.5e-21   76.8   0.0   1   1   3.3e-25   2.2e-21   76.2   0.0     1   117    50   174    50   175 0.92 ABC transporter
FtsX                 PF02687.16   121 seq329_BIOID59391    -            804     3e-21   75.3  18.3   1   2   7.4e-15   5.1e-11   42.2   6.3     3   121   247   364   245   364 0.83 FtsX-like permease family
FtsX                 PF02687.16   121 seq329_BIOID59391    -            804     3e-21   75.3  18.3   2   2     2e-16   1.4e-12   47.3   1.2     2   116   683   793   682   797 0.86 FtsX-like permease family
RHS_repeat           PF05593.9     38 seq330_BIOID59391    -           1426   4.6e-61  201.8 117.1   1   6   2.6e-09   1.2e-05   25.2   0.9     6    37   413   444   411   446 0.91 RHS Repeat
RHS_repeat           PF05593.9     38 seq330_BIOID59391    -           1426   4.6e-61  201.8 117.1   2   6   2.8e-10   1.3e-06   28.3   3.0     1    38   493   532   493   532 0.92 RHS Repeat
RHS_repeat           PF05593.9     38 seq330_BIOID59391    -           1426   4.6e-61  201.8 117.1   3   6   6.9e-10   3.1e-06   27.0   0.0     1    36   537   572   537   573 0.92 RHS Repeat
RHS_repeat           PF05593.9     38 seq330_BIOID59391    -           1426   4.6e-61  201.8 117.1   4   6   1.3e-13   5.7e-10   38.9   2.2     1    37   579   615   579   616 0.97 RHS Repeat
RHS_repeat           PF05593.9     38 seq330_BIOID59391    -           1426   4.6e-61  201.8 117.1   5   6   1.9e-09   8.5e-06   25.6   0.2     1    37   621   656   621   657 0.97 RHS Repeat
RHS_repeat           PF05593.9     38 seq330_BIOID59391    -           1426   4.6e-61  201.8 117.1   6   6   4.1e-09   1.9e-05   24.5   0.6     2    29   951   987   950   997 0.89 RHS Repeat
DUF4329              PF14220.1    124 seq330_BIOID59391    -           1426   1.3e-35  122.1   0.3   1   1     9e-39   4.1e-35  120.6   0.2     2   116  1291  1409  1290  1417 0.95 Domain of unknown function (DUF4329)
RHS                  PF03527.9     41 seq330_BIOID59391    -           1426   8.6e-22   76.5   3.3   1   1   1.9e-23   8.5e-20   70.1   0.6     2    41  1155  1194  1154  1194 0.97 RHS protein
RHS                  PF03527.9     41 seq332_BIOID59391    -            236   1.8e-09   37.1   0.3   1   1   1.3e-13   1.8e-09   37.1   0.2    13    41     2    30     2    30 0.96 RHS protein
Ureidogly_hydro      PF04115.7    165 seq336_BIOID59391    -            160   1.1e-51  174.3   0.0   1   1   9.3e-56   1.3e-51  174.1   0.0     3   159     2   153     1   158 0.95 Ureidoglycolate hydrolase
IclR                 PF01614.13   129 seq337_BIOID59391    -            271   1.9e-40  137.3   0.0   1   1   4.5e-44   3.1e-40  136.7   0.0     2   128   140   263   139   264 0.98 Bacterial transcriptional regulator
HTH_IclR             PF09339.5     52 seq337_BIOID59391    -            271   1.2e-12   47.1   0.1   1   1   5.9e-16     4e-12   45.4   0.0     1    51    23    73    23    74 0.98 IclR helix-turn-helix domain
TPP_enzyme_N         PF02776.13   172 seq338_BIOID59391    -            623   2.4e-54  183.2   2.8   1   1   4.8e-56   2.2e-52  176.9   0.9     1   170    34   203    34   205 0.98 Thiamine pyrophosphate enzyme, N-terminal TPP binding domain
TPP_enzyme_C         PF02775.16   153 seq338_BIOID59391    -            623   7.1e-36  122.9   0.3   1   1   1.6e-37   7.2e-34  116.4   0.0     2   153   423   583   422   583 0.96 Thiamine pyrophosphate enzyme, C-terminal TPP binding domain
TPP_enzyme_M         PF00205.17   137 seq338_BIOID59391    -            623     1e-34  119.1   0.6   1   1   4.8e-38   2.2e-34  118.0   0.0     1   136   223   358   223   359 0.94 Thiamine pyrophosphate enzyme, central domain
AP_endonuc_2         PF01261.19   211 seq339_BIOID59391    -            258   2.8e-32  111.6   0.3   1   1   2.5e-36   3.4e-32  111.3   0.2     1   211    21   219    21   219 0.95 Xylose isomerase-like TIM barrel
NAD_binding_2        PF03446.10   162 seq340_BIOID59391    -            292   6.5e-49  165.8   0.7   1   1   2.2e-52   1.5e-48  164.6   0.3     2   161     1   160     1   162 0.97 NAD binding domain of 6-phosphogluconate dehydrogenase
F420_oxidored        PF03807.12    96 seq340_BIOID59391    -            292   1.9e-07   31.2   0.2   1   1   1.3e-10   9.2e-07   29.0   0.1     1    93     2    92     2    94 0.81 NADP oxidoreductase coenzyme F420-dependent
Transp_cyt_pur       PF02133.10   439 seq343_BIOID59391    -            484  8.7e-141  469.3  43.4   1   1  7.3e-145    1e-140  469.1  30.1     1   439    19   457    19   457 0.99 Permease for cytosine/purines, uracil, thiamine, allantoin
Amidohydro_4         PF13147.1    304 seq344_BIOID59391    -            453   2.7e-29  102.9   0.1   1   1     2e-32   6.8e-29  101.6   0.1     1   304    45   389    45   389 0.86 Amidohydrolase
Amidohydro_1         PF01979.15   333 seq344_BIOID59391    -            453   3.4e-19   69.5   0.0   1   1   1.6e-21   5.5e-18   65.6   0.0     1   332    50   391    50   392 0.76 Amidohydrolase family
Amidohydro_5         PF13594.1     68 seq344_BIOID59391    -            453   4.2e-17   61.5   0.9   1   1   2.9e-20   9.8e-17   60.4   0.6     1    68    23    88    23    88 0.84 Amidohydrolase
Xan_ur_permease      PF00860.15   389 seq345_BIOID59391    -            433   2.9e-98  328.8  32.9   1   1  2.5e-102   3.5e-98  328.5  22.8     2   387     9   394     8   396 0.97 Permease family
Gly_kinase           PF02595.10   378 seq346_BIOID59391    -            381  3.8e-184  611.5  19.9   1   1  3.2e-188  4.3e-184  611.4  13.8     1   377     1   377     1   378 1.00 Glycerate kinase family
Ligase_CoA           PF00549.14   153 seq347_BIOID59391    -            555   7.5e-52  174.8   0.7   1   1     2e-55   1.4e-51  174.0   0.0     1   152   336   491   336   492 0.98 CoA-ligase
CoA_binding          PF02629.14    96 seq347_BIOID59391    -            555   5.1e-17   62.0   0.0   1   1   1.4e-19   9.6e-16   57.9   0.1     3    96   193   288   191   288 0.96 CoA binding domain
DUF1116              PF06545.6    216 seq348_BIOID59391    -            419   3.3e-99  330.2   1.3   1   1  3.3e-103   4.5e-99  329.7   0.9     1   216    87   303    87   303 0.99 Protein of unknown function (DUF1116)
DUF2877              PF11392.3    111 seq349_BIOID59391    -            271   2.4e-28   98.4   0.0   1   1   3.7e-32   5.1e-28   97.3   0.0     1   110   158   265   158   266 0.89 Protein of unknown function (DUF2877)
AA_kinase            PF00696.23   241 seq350_BIOID59391    -            297   1.7e-23   83.2   0.0   1   1     3e-27   4.1e-23   82.0   0.0     1   239     2   277     2   279 0.77 Amino acid kinase family
tRNA-synt_1e         PF01406.14   301 seq354_BIOID59391    -            461  5.1e-144  478.8   0.1   1   1  2.4e-147  6.6e-144  478.4   0.1     2   300    15   313    14   314 0.99 tRNA synthetases class I (C) catalytic domain
DALR_2               PF09190.6     63 seq354_BIOID59391    -            461     2e-26   91.9   1.7   1   1   7.1e-30     2e-26   91.9   1.2     1    63   341   402   341   402 0.99 DALR domain
tRNA-synt_1g         PF09334.6    391 seq354_BIOID59391    -            461   3.1e-16   58.9   1.9   1   2   4.8e-10   1.3e-06   27.2   0.1    13   112    35   133    29   147 0.82 tRNA synthetases class I (M)
tRNA-synt_1g         PF09334.6    391 seq354_BIOID59391    -            461   3.1e-16   58.9   1.9   2   2   3.1e-11   8.6e-08   31.1   0.1   312   373   251   311   231   317 0.85 tRNA synthetases class I (M)
tRNA-synt_1f         PF01921.13   360 seq354_BIOID59391    -            461   1.6e-07   30.2   0.0   1   1     2e-08   5.6e-05   21.8   0.0   276   317   261   301   214   329 0.85 tRNA synthetases class I (K)
tRNA-synt_1          PF00133.17   601 seq354_BIOID59391    -            461   1.1e-06   26.8   0.2   1   1   3.5e-09   9.5e-06   23.7   0.0   515   596   221   300   206   305 0.81 tRNA synthetases class I (I, L, M and V)
Fimbrial             PF00419.15   145 seq355_BIOID59391    -            180     8e-20   71.4   7.7   1   1     7e-24   9.6e-20   71.1   5.3     1   145    30   180    30   180 0.87 Fimbrial protein
Pili_assembly_N      PF00345.15   122 seq358_BIOID59391    -            230   2.2e-37  127.4   0.2   1   1   8.5e-41   5.8e-37  126.0   0.0     1   121    26   145    26   146 0.91 Gram-negative pili assembly chaperone, N-terminal domain
Pili_assembly_C      PF02753.12    68 seq358_BIOID59391    -            230     2e-16   59.4   0.3   1   1   5.2e-20   3.6e-16   58.6   0.2     1    65   165   223   165   226 0.96 Gram-negative pili assembly chaperone, C-terminal domain
Usher                PF00577.15   552 seq359_BIOID59391    -            867  3.4e-207  689.4  23.3   1   1  8.9e-211  4.1e-207  689.1  16.1     5   552   202   775   198   775 0.99 Type VII secretion system (T7SS), usher protein
PapC_N               PF13954.1    146 seq359_BIOID59391    -            867   7.2e-49  165.0   0.0   1   1   2.8e-52   1.3e-48  164.1   0.0     2   146    38   189    37   189 0.98 PapC N-terminal domain
PapC_C               PF13953.1     68 seq359_BIOID59391    -            867   7.4e-23   79.8   0.1   1   1   4.5e-26   2.1e-22   78.4   0.0     1    67   785   850   785   851 0.96 PapC C-terminal domain
Fimbrial             PF00419.15   145 seq360_BIOID59391    -            325     8e-19   68.1   0.1   1   1   9.2e-23   1.3e-18   67.5   0.0     2   145   178   325   177   325 0.92 Fimbrial protein
Fimbrial             PF00419.15   145 seq361_BIOID59391    -            171   1.3e-15   57.8   0.1   1   1   1.1e-19   1.5e-15   57.5   0.1     1   145    29   171    27   171 0.87 Fimbrial protein
Phage_lambda_P       PF06992.6    233 seq362_BIOID59391    -             70   9.7e-42  142.7   0.9   1   1   7.7e-46   1.1e-41  142.6   0.6   164   233     1    70     1    70 0.99 Replication protein P
HTH_Tnp_1            PF01527.15    76 seq364_BIOID59391    -             99   7.6e-09   35.2   2.9   1   1   7.1e-13   9.7e-09   34.9   2.0     3    76    11    79     9    79 0.90 Transposase
rve                  PF00665.21   120 seq366_BIOID59391    -            288   8.9e-30  103.1   0.0   1   1   6.7e-33   1.8e-29  102.1   0.0     3   119   126   240   124   241 0.96 Integrase core domain
rve_2                PF13333.1     52 seq366_BIOID59391    -            288   3.8e-20   71.5   1.6   1   1     4e-22   1.1e-18   66.9   0.1     1    52   231   287   231   287 0.98 Integrase core domain
rve_3                PF13683.1     67 seq366_BIOID59391    -            288   1.9e-15   55.9   0.0   1   1   1.4e-18   3.8e-15   55.0   0.0     4    67   215   279   212   279 0.96 Integrase core domain
HTH_21               PF13276.1     60 seq366_BIOID59391    -            288     2e-10   40.4   0.1   1   1   3.2e-13   8.8e-10   38.3   0.0     4    59    47   101    44   102 0.90 HTH-like domain
DDE_Tnp_IS240        PF13610.1    140 seq366_BIOID59391    -            288   3.6e-10   39.8   0.0   1   1   2.3e-13   6.3e-10   39.0   0.0     2   129   130   260   129   272 0.88 DDE domain
Multi_Drug_Res       PF00893.14    93 seq368_BIOID59391    -            110   1.9e-34  117.8   5.1   1   1   5.4e-38   2.5e-34  117.5   3.5     2    93     3    94     2    94 0.99 Small Multidrug Resistance protein
EmrE                 PF13536.1    113 seq368_BIOID59391    -            110   4.6e-07   29.9   9.8   1   1   1.3e-10   5.7e-07   29.6   6.8    36   106    31   103     7   107 0.85 Multidrug resistance efflux transporter
EamA                 PF00892.15   126 seq368_BIOID59391    -            110   1.8e-05   24.6   9.8   1   1   4.6e-09   2.1e-05   24.4   6.8    60   125    36   102     5   103 0.89 EamA-like transporter family
Resolvase            PF00239.16   141 seq370_BIOID59391    -            508   8.2e-21   74.2   0.1   1   1   6.5e-24     3e-20   72.4   0.0     1   137     4   161     4   164 0.85 Resolvase, N terminal domain
Recombinase          PF07508.8    102 seq370_BIOID59391    -            508   1.2e-14   54.2   0.0   1   1   5.2e-18   2.4e-14   53.2   0.0     1    99   191   284   191   286 0.94 Recombinase
Zn_ribbon_recom      PF13408.1     58 seq370_BIOID59391    -            508     1e-06   28.7   0.5   1   1   6.2e-10   2.8e-06   27.3   0.4     1    57   302   357   302   358 0.87 Recombinase zinc beta ribbon domain
PBP                  PF01161.15   145 seq371_BIOID59391    -            183   1.9e-35  121.7   0.1   1   1   1.8e-39   2.4e-35  121.3   0.1     3   143    34   180    32   181 0.91 Phosphatidylethanolamine-binding protein
HTH_18               PF12833.2     81 seq373_BIOID59391    -            265   7.2e-17   61.1   0.1   1   1   5.8e-20     4e-16   58.7   0.1     1    80   184   261   184   262 0.97 Helix-turn-helix domain
DUF1364              PF07102.7     94 seq376_BIOID59391    -             96     2e-40  136.4   0.7   1   1   1.6e-44   2.2e-40  136.2   0.5     1    94     1    94     1    94 0.98 Protein of unknown function (DUF1364)
RusA                 PF05866.6    116 seq378_BIOID59391    -            120   2.2e-26   92.4   0.0   1   1   1.8e-30   2.5e-26   92.2   0.0     1   116     8   117     8   117 0.94 Endodeoxyribonuclease RusA
Phage_antitermQ      PF06530.7    126 seq381_BIOID59391    -            132   7.7e-56  186.9   0.6   1   1   6.3e-60   8.6e-56  186.8   0.4     1   125     6   130     6   131 0.99 Phage antitermination protein Q
Lysis_S              PF04971.7     68 seq385_BIOID59391    -             71   2.5e-47  158.3   0.6   1   1     2e-51   2.8e-47  158.1   0.4     1    68     4    71     4    71 1.00 Lysis protein S
Phage_lysozyme       PF00959.14   110 seq386_BIOID59391    -            165   3.1e-32  111.0   0.3   1   1   2.8e-36   3.8e-32  110.7   0.2     1   109    48   154    48   155 0.98 Phage lysozyme
Phage_lysis          PF03245.8    125 seq387_BIOID59391    -            153   9.6e-49  164.4  12.9   1   1     8e-53   1.1e-48  164.2   9.0     1   125    29   153    29   153 0.99 Bacteriophage lysis protein
Rz1                  PF06085.6     40 seq388_BIOID59391    -             60   7.9e-24   82.6   8.5   1   1   7.4e-28     1e-23   82.3   5.9     1    40    20    60    20    60 0.98 Lipoprotein Rz1 precursor
Phage_Nu1            PF07471.7    164 seq393_BIOID59391    -            181   8.9e-92  304.8   1.1   1   1   7.4e-96     1e-91  304.6   0.8     1   164     1   164     1   164 0.99 Phage DNA packaging protein Nu1
Caudo_TAP            PF02413.12   130 seq396_BIOID59391    -            247   2.3e-39  134.4   0.5   1   1   4.7e-43   3.2e-39  133.9   0.3     1   129   125   244   125   245 0.97 Caudovirales tail fibre assembly protein
Terminase_GpA        PF05876.7    557 seq396_BIOID59391    -            247   1.6e-16   59.7   0.0   1   1   3.7e-20   2.5e-16   59.0   0.0     1    67    39   103    39   110 0.97 Phage terminase large subunit (GpA)
Caudo_TAP            PF02413.12   130 seq397_BIOID59391    -             61   1.9e-08   34.4   0.1   1   1   1.4e-12     2e-08   34.3   0.1    69   104    26    61     4    61 0.85 Caudovirales tail fibre assembly protein
HTH_AraC             PF00165.18    42 seq398_BIOID59391    -            249   1.7e-16   59.3   1.6   1   2   6.6e-09   4.5e-05   23.0   0.1     1    42   145   185   145   185 0.95 Bacterial regulatory helix-turn-helix proteins, AraC family
HTH_AraC             PF00165.18    42 seq398_BIOID59391    -            249   1.7e-16   59.3   1.6   2   2   7.5e-13   5.2e-09   35.5   0.1     6    40   198   233   195   235 0.91 Bacterial regulatory helix-turn-helix proteins, AraC family
HTH_18               PF12833.2     81 seq398_BIOID59391    -            249   3.1e-15   55.9   0.0   1   1   6.9e-19   4.7e-15   55.3   0.0     2    80   159   235   158   236 0.91 Helix-turn-helix domain
OEP                  PF02321.13   188 seq401_BIOID59391    -            457   9.8e-52  175.1  39.3   1   2   7.2e-27   9.8e-23   80.5  12.6     3   188    65   247    63   247 0.97 Outer membrane efflux protein
OEP                  PF02321.13   188 seq401_BIOID59391    -            457   9.8e-52  175.1  39.3   2   2   4.7e-33   6.5e-29  100.7   9.1     7   188   275   455   270   455 0.94 Outer membrane efflux protein
CusF_Ec              PF11604.3     70 seq402_BIOID59391    -            110   1.2e-21   76.1   0.3   1   1   1.2e-25   1.6e-21   75.7   0.2     1    67    42   107    42   110 0.93 Copper binding periplasmic protein CusF
HlyD_2               PF12700.2    328 seq403_BIOID59391    -            407   1.3e-14   53.9   0.0   1   1   1.2e-17     8e-14   51.4   0.0   136   327   187   378    98   379 0.77 HlyD family secretion protein
HlyD_3               PF13437.1    105 seq403_BIOID59391    -            407   1.7e-13   50.7   0.2   1   1     2e-14   1.4e-10   41.3   0.0     1   105   209   310   209   310 0.96 HlyD family secretion protein
ACR_tran             PF00873.14  1021 seq404_BIOID59391    -           1047  1.9e-238  793.5   2.0   1   1  1.8e-242  2.4e-238  793.2   1.4     2  1019     6  1037     2  1039 0.97 AcrB/AcrD/AcrF family
AA_permease          PF00324.16   479 seq405_BIOID59391    -            470  1.4e-115  386.2  42.1   1   1  2.3e-119  1.6e-115  386.1  29.2     1   436    39   447    39   470 0.93 Amino acid permease
AA_permease_2        PF13520.1    426 seq405_BIOID59391    -            470   2.6e-43  148.0  46.8   1   1   4.8e-47   3.3e-43  147.6  32.5     9   408    43   442    39   464 0.83 Amino acid permease
HOK_GEF              PF01848.11    43 seq408_BIOID59391    -             83   8.4e-18   63.3   1.1   1   1   9.2e-22   1.3e-17   62.7   0.8     1    43    37    79    37    79 0.99 Hok/gef family
DDE_Tnp_1            PF01609.16   211 seq409_BIOID59391    -            370   2.5e-29  102.2   0.0   1   1   2.3e-33   3.2e-29  101.9   0.0     2   211   107   348   106   348 0.96 Transposase DDE domain
Esterase             PF00756.15   251 seq412_BIOID59391    -            400   7.7e-50  169.5   0.0   1   1   1.1e-53   7.7e-50  169.5   0.0     1   251   172   391   172   391 0.98 Putative esterase
DUF3327              PF11806.3    122 seq412_BIOID59391    -            400   1.2e-35  122.3   2.6   1   1   3.7e-39   2.6e-35  121.2   0.4     3   121    29   155    21   156 0.97 Domain of unknown function (DUF3327)
MbtH                 PF03621.8     54 seq413_BIOID59391    -             72   3.9e-21   74.0   0.6   1   1   3.5e-25   4.8e-21   73.7   0.4     1    53     1    54     1    55 0.96 MbtH-like protein
AMP-binding          PF00501.23   418 seq414_BIOID59391    -           1335  1.2e-116  389.3   0.0   1   1    6e-120  1.6e-116  388.9   0.0     1   417   524   928   524   929 0.96 AMP-binding enzyme
Condensation         PF00668.15   301 seq414_BIOID59391    -           1335   2.7e-60  203.6   0.0   1   1   1.5e-63   4.2e-60  203.0   0.0     2   300    44   342    43   343 0.91 Condensation domain
Thioesterase         PF00975.15   229 seq414_BIOID59391    -           1335   3.9e-46  158.0   0.6   1   1   1.2e-46   3.4e-43  148.3   0.0     2   219  1109  1319  1108  1332 0.95 Thioesterase domain
PP-binding           PF00550.20    67 seq414_BIOID59391    -           1335   2.8e-09   37.0   0.1   1   1   3.1e-12   8.4e-09   35.4   0.1     3    65  1022  1082  1020  1084 0.90 Phosphopantetheine attachment site
Abhydrolase_6        PF12697.2    228 seq414_BIOID59391    -           1335   1.4e-05   25.0   0.1   1   1     5e-09   1.4e-05   25.0   0.1     2   127  1111  1240  1110  1309 0.65 Alpha/beta hydrolase family
Wzz                  PF02706.10   152 seq415_BIOID59391    -            377   4.1e-25   88.2   0.9   1   1     3e-29   4.1e-25   88.2   0.6     1   150    25   173    25   175 0.92 Chain length determinant protein
MFS_1                PF07690.11   354 seq416_BIOID59391    -            416   2.4e-25   88.9  61.2   1   2   3.7e-20   2.5e-16   59.2  19.1     1   224    22   237    22   245 0.81 Major Facilitator Superfamily
MFS_1                PF07690.11   354 seq416_BIOID59391    -            416   2.4e-25   88.9  61.2   2   2   1.9e-12   1.3e-08   33.8  20.7    10   178   237   403   229   415 0.76 Major Facilitator Superfamily
MFS_3                PF05977.8    524 seq416_BIOID59391    -            416   4.5e-21   74.4  33.8   1   1   8.4e-25   5.7e-21   74.1  23.4     9   397    16   403    12   414 0.89 Transmembrane secretion effector
Chorismate_bind      PF00425.13   257 seq417_BIOID59391    -            391   2.1e-68  230.3   0.0   1   1   1.8e-72   2.5e-68  230.0   0.0     2   257   126   380   125   380 0.97 chorismate binding enzyme
AMP-binding          PF00501.23   418 seq418_BIOID59391    -            536   6.9e-86  288.0   0.0   1   1   1.2e-89   8.3e-86  287.8   0.0     1   417    50   461    50   462 0.95 AMP-binding enzyme
DUF4009              PF13193.1     41 seq418_BIOID59391    -            536   7.9e-08   31.4   0.1   1   1   3.6e-11   2.4e-07   29.9   0.0     1    29   501   529   501   535 0.92 Domain of unknown function (DUF4009)
Isochorismatase      PF00857.15   174 seq419_BIOID59391    -            285     6e-38  130.3   0.0   1   1   1.1e-41   7.6e-38  130.0   0.0     2   173    32   204    31   205 0.97 Isochorismatase family
PP-binding           PF00550.20    67 seq419_BIOID59391    -            285   2.5e-08   33.9   0.0   1   1   9.9e-12   6.8e-08   32.5   0.0     2    62   217   275   216   280 0.86 Phosphopantetheine attachment site
adh_short_C2         PF13561.1    243 seq420_BIOID59391    -            258     6e-29  101.4   0.1   1   1   1.7e-32   7.7e-29  101.0   0.1     3   242    24   254    22   255 0.92 Enoyl-(Acyl carrier protein) reductase
adh_short            PF00106.20   167 seq420_BIOID59391    -            258   2.8e-27   95.5   9.7   1   1   5.8e-30   2.6e-26   92.3   6.7     2   164    17   170    16   173 0.88 short chain dehydrogenase
KR                   PF08659.5    181 seq420_BIOID59391    -            258   3.2e-11   43.1   8.8   1   1   1.3e-13   5.8e-10   39.0   5.9    56   160    57   165    17   183 0.91 KR domain
4HBT                 PF03061.17    79 seq421_BIOID59391    -            137   7.5e-17   61.1   0.1   1   1   8.9e-21   1.2e-16   60.4   0.1     1    79    50   127    50   127 0.98 Thioesterase superfamily
CstA                 PF02554.9    376 seq423_BIOID59391    -            701  5.2e-156  518.8  28.7   1   1  7.7e-160  5.2e-156  518.8  19.9     1   359    32   420    32   436 0.95 Carbon starvation protein CstA
DUF4161              PF13722.1    127 seq423_BIOID59391    -            701   1.8e-46  157.4   7.5   1   1   2.7e-50   1.8e-46  157.4   5.2     3   127   467   596   464   596 0.98 C-terminal domain on CstA (DUF4161)
DUF466               PF04328.8     65 seq424_BIOID59391    -             65   2.9e-32  110.1   0.5   1   1   2.3e-36   3.1e-32  110.0   0.3     1    65     1    65     1    65 0.99 Protein of unknown function (DUF466)
Aminotran_1_2        PF00155.16   363 seq426_BIOID59391    -            386   2.2e-58  197.8   0.0   1   1   7.2e-62   2.5e-58  197.6   0.0     3   363    32   383    30   383 0.95 Aminotransferase class I and II
Cys_Met_Meta_PP      PF01053.15   386 seq426_BIOID59391    -            386   5.3e-08   31.4   0.0   1   1   2.7e-11   9.1e-08   30.6   0.0    75   180    96   205    53   212 0.86 Cys/Met metabolism PLP-dependent enzyme
DegT_DnrJ_EryC1      PF01041.12   363 seq426_BIOID59391    -            386     4e-06   26.0   0.1   1   1   2.7e-09   9.3e-06   24.8   0.0    46   146    97   202    85   204 0.88 DegT/DnrJ/EryC1/StrS aminotransferase family
Aminotran_5          PF00266.14   371 seq426_BIOID59391    -            386   2.4e-05   23.1   0.0   1   1     1e-08   3.5e-05   22.5   0.0    41   165    69   189    47   236 0.78 Aminotransferase class-V
AhpC-TSA             PF00578.16   124 seq427_BIOID59391    -            187   1.5e-33  114.9   0.1   1   1   4.3e-37     2e-33  114.6   0.1     4   123     7   133     4   134 0.94 AhpC/TSA family
Redoxin              PF08534.5    146 seq427_BIOID59391    -            187   1.8e-13   50.1   0.0   1   1   4.7e-17   2.2e-13   49.9   0.0    15   140    18   146     4   152 0.84 Redoxin
1-cysPrx_C           PF10417.4     40 seq427_BIOID59391    -            187   1.6e-06   27.4   0.1   1   1   6.5e-10     3e-06   26.6   0.1     1    31   154   182   154   186 0.88 C-terminal domain of 1-Cys peroxiredoxin
Pyr_redox_2          PF07992.9    200 seq429_BIOID59391    -            531   1.5e-32  113.0   0.0   1   1   2.4e-34   4.7e-31  108.1   0.0     1   199   224   503   224   504 0.91 Pyridine nucleotide-disulphide oxidoreductase
Pyr_redox            PF00070.22    80 seq429_BIOID59391    -            531   1.9e-14   53.6   7.3   1   1   1.4e-17   2.7e-14   53.2   0.3     1    75   367   437   367   442 0.93 Pyridine nucleotide-disulphide oxidoreductase
Pyr_redox_3          PF13738.1    203 seq429_BIOID59391    -            531   3.9e-11   43.2   1.9   1   1   7.1e-13   1.4e-09   38.2   0.6    15   196   216   394   213   400 0.80 Pyridine nucleotide-disulphide oxidoreductase
Thioredoxin_3        PF13192.1     76 seq429_BIOID59391    -            531   2.5e-08   33.4   0.0   1   1   3.9e-11   7.6e-08   31.9   0.0     4    74   132   205   129   207 0.82 Thioredoxin domain
ADH_N                PF08240.7    109 seq432_BIOID59391    -            412   3.4e-30  103.8   0.1   1   1   1.7e-33   7.7e-30  102.7   0.1     2   106    26   151    25   154 0.94 Alcohol dehydrogenase GroES-like domain
ADH_N_assoc          PF13823.1     23 seq432_BIOID59391    -            412   3.2e-12   45.7   0.2   1   1   1.3e-15     6e-12   44.8   0.2     1    23     1    23     1    23 0.95 Alcohol dehydrogenase GroES-associated
ADH_zinc_N           PF00107.21   130 seq432_BIOID59391    -            412     8e-12   44.7   0.2   1   1   1.2e-12   5.6e-09   35.5   0.0     1    69   197   268   197   286 0.90 Zinc-binding dehydrogenase
HATPase_c            PF02518.21   111 seq440_BIOID59391    -            572   2.1e-19   69.1   0.0   1   1     1e-22   3.5e-19   68.4   0.0     2   110   449   559   448   560 0.95 Histidine kinase-, DNA gyrase B-, and HSP90-like ATPase
PAS_8                PF13188.1     64 seq440_BIOID59391    -            572   2.7e-06   26.9   0.0   1   1   3.8e-09   1.3e-05   24.7   0.0     2    49   243   293   242   311 0.73 PAS domain
PAS                  PF00989.19   113 seq440_BIOID59391    -            572   5.6e-06   26.0   0.0   1   1     5e-09   1.7e-05   24.4   0.0     4    64   245   305   242   313 0.88 PAS fold
Response_reg         PF00072.19   112 seq441_BIOID59391    -            226   1.2e-18   67.0   0.0   1   1   9.1e-22   6.2e-18   64.7   0.0     1   111     7   118     7   119 0.97 Response regulator receiver domain
CitT                 PF12431.3     30 seq441_BIOID59391    -            226   5.6e-08   32.5   0.0   1   1   1.5e-11     1e-07   31.6   0.0     1    28   134   160   134   162 0.97 Transcriptional regulator
PagP                 PF07017.6    147 seq443_BIOID59391    -            186   4.2e-75  249.8   5.4   1   1   3.7e-79   5.1e-75  249.5   3.7     1   147    36   183    36   183 0.99 Antimicrobial peptide resistance and lipid A acylation protein PagP
CSD                  PF00313.17    66 seq445_BIOID59391    -             69   5.2e-34  115.7   0.7   1   1   8.2e-38   5.6e-34  115.6   0.5     2    65     5    68     4    69 0.97 'Cold-shock' DNA-binding domain
OB_RNB               PF08206.6     58 seq445_BIOID59391    -             69   1.2e-05   24.6   0.3   1   1   2.5e-09   1.7e-05   24.1   0.2     7    30    14    37     6    67 0.82 Ribonuclease B OB domain
CN_hydrolase         PF00795.17   184 seq447_BIOID59391    -            187   3.8e-14   52.3   0.0   1   1   4.4e-18     6e-14   51.6   0.0    91   184    11    97     2    97 0.89 Carbon-nitrogen hydrolase
MttA_Hcf106          PF02416.11    53 seq449_BIOID59391    -             67   1.7e-12   46.1   0.4   1   1   1.4e-16   1.9e-12   46.0   0.2     1    48     4    51     4    62 0.92 mttA/Hcf106 family
DUF1451              PF07295.6    146 seq456_BIOID59391    -            160   7.1e-53  178.2   0.3   1   1   6.1e-57   8.3e-53  177.9   0.2     2   145    12   157    11   158 0.98 Protein of unknown function (DUF1451)
DUF1266              PF06889.6    172 seq458_BIOID59391    -            235   1.8e-43  148.2   9.2   1   1   1.5e-47     2e-43  147.9   6.4     3   172    40   217    38   217 0.99 Protein of unknown function (DUF1266)
DnaJ                 PF00226.26    64 seq459_BIOID59391    -            475     9e-06   25.2   0.1   1   1   3.1e-09   4.2e-05   23.0   0.0     1    52     3    47     3    52 0.93 DnaJ domain
DUF1266              PF06889.6    172 seq462_BIOID59391    -            235   4.6e-42  143.6   6.9   1   1   3.9e-46   5.4e-42  143.3   4.8     3   172    40   217    38   217 0.96 Protein of unknown function (DUF1266)
FAD_binding_3        PF01494.14   356 seq468_BIOID59391    -            391   5.3e-28   97.9   0.0   1   1   2.7e-31   7.5e-28   97.4   0.0     2   345     6   338     5   342 0.80 FAD binding domain
Lycopene_cycl        PF05834.7    374 seq468_BIOID59391    -            391   8.5e-11   41.2   5.1   1   1   1.2e-10   3.2e-07   29.4   2.4     2   143     8   170     7   201 0.85 Lycopene cyclase protein
DAO                  PF01266.19   358 seq468_BIOID59391    -            391   5.7e-09   35.2   1.2   1   1   1.6e-09   4.4e-06   25.7   0.2     2    34     8    40     7    91 0.90 FAD dependent oxidoreductase
SE                   PF08491.5    276 seq468_BIOID59391    -            391     6e-06   25.1   0.0   1   1   4.9e-09   1.4e-05   24.0   0.0   124   217   275   368   238   390 0.87 Squalene epoxidase
PTS_EIIC             PF02378.13   321 seq472_BIOID59391    -            648     5e-71  239.0  33.0   1   1   1.1e-74     5e-71  239.0  22.9     2   321    12   300    11   300 0.94 Phosphotransferase system, EIIC
PTS_EIIA_1           PF00358.15   133 seq472_BIOID59391    -            648   1.6e-52  176.4   0.6   1   1   5.5e-56   2.5e-52  175.8   0.4     4   131   499   626   496   628 0.98 phosphoenolpyruvate-dependent sugar phosphotransferase system, EIIA 1
PTS_EIIB             PF00367.15    35 seq472_BIOID59391    -            648   1.2e-12   46.6   0.9   1   1   5.3e-16   2.4e-12   45.7   0.7     1    35   393   427   393   427 0.97 phosphotransferase system, EIIB
tRNA-synt_1c         PF00749.16   314 seq473_BIOID59391    -            554  1.6e-124  414.5   0.0   1   1  2.9e-128    2e-124  414.2   0.0     2   313    28   337    27   338 0.99 tRNA synthetases class I (E and Q), catalytic domain
tRNA-synt_1c_C       PF03950.13   174 seq473_BIOID59391    -            554   1.1e-63  213.8   0.0   1   1   3.5e-67   2.4e-63  212.8   0.0     1   174   340   528   340   528 0.97 tRNA synthetases class I (E and Q), anti-codon binding domain
DUF3521              PF12035.3     35 seq474_BIOID59391    -             89     2e-18   65.7   1.4   1   1   3.5e-22   4.8e-18   64.5   0.9     1    35    22    56    22    56 0.98 Protein of unknown function (DUF3521)
OprD                 PF03573.8    391 seq475_BIOID59391    -            468   2.2e-25   89.1  12.3   1   1     2e-29   2.8e-25   88.8   8.5     1   365    33   431    33   443 0.83 outer membrane porin, OprD family
YbfN                 PF13982.1     89 seq476_BIOID59391    -            108   6.2e-50  167.2   6.7   1   1   5.2e-54   7.2e-50  166.9   4.6     1    89    19   107    19   107 0.99 YbfN-like lipoprotein
SeqA                 PF03925.8    189 seq479_BIOID59391    -            181   4.5e-71  238.3   0.1   1   1   3.7e-75     5e-71  238.1   0.1     1   189     1   181     1   181 0.91 SeqA protein
PGM_PMM_I            PF02878.11   138 seq481_BIOID59391    -            546     1e-35  122.1   0.1   1   1   1.1e-38   3.8e-35  120.2   0.0     2   133    40   179    39   183 0.97 Phosphoglucomutase/phosphomannomutase, alpha/beta/alpha domain I
PGM_PMM_III          PF02880.11   111 seq481_BIOID59391    -            546   2.7e-27   94.9   0.0   1   1   1.5e-30   5.3e-27   93.9   0.0     1   111   320   440   320   440 0.93 Phosphoglucomutase/phosphomannomutase, alpha/beta/alpha domain III
PGM_PMM_II           PF02879.11   104 seq481_BIOID59391    -            546   3.6e-13   49.6   0.0   1   1   3.2e-16   1.1e-12   48.0   0.0     2   104   210   317   209   317 0.90 Phosphoglucomutase/phosphomannomutase, alpha/beta/alpha domain II
PGM_PMM_IV           PF00408.15    73 seq481_BIOID59391    -            546   3.7e-13   49.1   0.0   1   1   3.2e-16   1.1e-12   47.6   0.0    12    72   479   539   465   542 0.90 Phosphoglucomutase/phosphomannomutase, C-terminal domain
DUF3521              PF12035.3     35 seq483_BIOID59391    -             49   2.1e-19   68.9   1.3   1   1   1.8e-23   2.4e-19   68.7   0.9     1    35     6    40     6    40 0.98 Protein of unknown function (DUF3521)
DUF2517              PF10725.4     63 seq487_BIOID59391    -             68   1.6e-36  123.7   1.7   1   1   1.3e-40   1.7e-36  123.5   1.2     1    62     3    64     3    65 0.98 Protein of unknown function (DUF2517)
RHS_repeat           PF05593.9     38 seq490_BIOID59391    -           1397   1.5e-63  209.7 107.4   1   8   6.7e-11   4.6e-07   29.7   1.4     1    38   425   463   425   463 0.97 RHS Repeat
RHS_repeat           PF05593.9     38 seq490_BIOID59391    -           1397   1.5e-63  209.7 107.4   2   8   2.1e-10   1.4e-06   28.1   0.1     1    37   468   504   468   505 0.96 RHS Repeat
RHS_repeat           PF05593.9     38 seq490_BIOID59391    -           1397   1.5e-63  209.7 107.4   3   8   3.6e-09   2.4e-05   24.2   0.9     1    25   489   513   489   515 0.95 RHS Repeat
RHS_repeat           PF05593.9     38 seq490_BIOID59391    -           1397   1.5e-63  209.7 107.4   4   8   3.5e-09   2.4e-05   24.2   0.1     1    36   533   568   533   570 0.92 RHS Repeat
RHS_repeat           PF05593.9     38 seq490_BIOID59391    -           1397   1.5e-63  209.7 107.4   5   8   2.9e-13     2e-09   37.2   0.4     1    37   575   611   575   612 0.98 RHS Repeat
RHS_repeat           PF05593.9     38 seq490_BIOID59391    -           1397   1.5e-63  209.7 107.4   6   8   1.7e-12   1.2e-08   34.7   0.4     1    38   637   674   637   674 0.99 RHS Repeat
RHS_repeat           PF05593.9     38 seq490_BIOID59391    -           1397   1.5e-63  209.7 107.4   7   8   5.8e-09   3.9e-05   23.5   1.3     1    31   699   729   699   735 0.94 RHS Repeat
RHS_repeat           PF05593.9     38 seq490_BIOID59391    -           1397   1.5e-63  209.7 107.4   8   8   1.7e-12   1.1e-08   34.8   3.1     1    37   939   984   939   985 0.92 RHS Repeat
RHS                  PF03527.9     41 seq490_BIOID59391    -           1397   2.6e-23   81.4   3.7   1   1   1.4e-23   9.6e-20   69.9   0.7     1    41  1143  1183  1143  1183 0.98 RHS protein
RHS                  PF03527.9     41 seq492_BIOID59391    -            477     2e-20   72.1   0.6   1   1   7.5e-24   5.1e-20   70.8   0.4     1    41   221   261   221   261 0.98 RHS protein
RHS_repeat           PF05593.9     38 seq492_BIOID59391    -            477   5.6e-11   42.2  18.6   1   1   4.5e-13     3e-09   36.6   3.1     1    37    17    62    17    63 0.92 RHS Repeat
DDE_Tnp_1_assoc      PF13808.1     90 seq494_BIOID59391    -             84   2.4e-27   94.3   0.0   1   1     2e-31   2.7e-27   94.1   0.0     1    75     6    80     6    83 0.98 DDE_Tnp_1-associated
DDE_Tnp_1            PF01609.16   211 seq495_BIOID59391    -            353   1.2e-31  109.8   0.3   1   1   2.3e-35   1.6e-31  109.4   0.2     3   211    77   318    75   318 0.93 Transposase DDE domain
DDE_Tnp_1_assoc      PF13808.1     90 seq495_BIOID59391    -            353   4.5e-22   77.4   0.0   1   1   1.4e-25   9.5e-22   76.3   0.0    23    90     3    70     1    70 0.97 DDE_Tnp_1-associated
DDE_Tnp_1_assoc      PF13808.1     90 seq497_BIOID59391    -            253     8e-32  108.6   0.0   1   1     2e-35   1.3e-31  107.9   0.0     1    89     6    94     6    95 0.99 DDE_Tnp_1-associated
DDE_Tnp_1            PF01609.16   211 seq497_BIOID59391    -            253     9e-17   61.2   0.3   1   1     2e-20   1.4e-16   60.6   0.2     3   152   102   235   100   249 0.87 Transposase DDE domain
DUF1722              PF08349.6    117 seq500_BIOID59391    -            169   6.7e-38  129.0   0.1   1   1     6e-42   8.3e-38  128.7   0.0     1   116    41   157    41   158 0.98 Protein of unknown function (DUF1722)
FAD_binding_7        PF03441.9    277 seq501_BIOID59391    -            472    8e-107  356.4   1.1   1   1  1.5e-110    1e-106  356.0   0.8     3   276   205   468   203   469 0.96 FAD binding domain of DNA photolyase
DNA_photolyase       PF00875.13   165 seq501_BIOID59391    -            472   3.9e-46  156.7   0.3   1   1   1.8e-49   1.2e-45  155.0   0.1     2   159     5   168     4   174 0.93 DNA photolyase
NIF3                 PF01784.13   242 seq503_BIOID59391    -            247     1e-56  192.1   0.0   1   1   9.1e-61   1.2e-56  191.8   0.0     2   240     6   235     5   238 0.95 NIF3 (NGG1p interacting factor 3)
AHS1                 PF02682.11   202 seq504_BIOID59391    -            218   2.9e-69  232.4   0.0   1   1   2.4e-73   3.3e-69  232.2   0.0     2   202     5   202     4   202 0.95 Allophanate hydrolase subunit 1
AHS2                 PF02626.10   272 seq505_BIOID59391    -            310  8.5e-101  336.6   0.0   1   1  7.4e-105    1e-100  336.4   0.0     2   272    24   288    23   288 0.98 Allophanate hydrolase subunit 2
LamB_YcsF            PF03746.11   242 seq506_BIOID59391    -            244  1.7e-102  341.5   1.1   1   1  1.4e-106  1.9e-102  341.3   0.8     1   241     2   237     2   238 0.99 LamB/YcsF family
H2TH                 PF06831.9     93 seq509_BIOID59391    -            263   3.4e-18   65.0   0.0   1   1   1.4e-21   6.4e-18   64.1   0.0     1    77   126   205   126   215 0.85 Formamidopyrimidine-DNA glycosylase H2TH domain
Fapy_DNA_glyco       PF01149.19   116 seq509_BIOID59391    -            263   7.2e-15   55.2   0.0   1   1   2.7e-18   1.3e-14   54.4   0.0     1   106     2   104     2   111 0.90 Formamidopyrimidine-DNA glycosylase N-terminal domain
zf-FPG_IleRS         PF06827.9     30 seq509_BIOID59391    -            263   1.4e-07   30.8   3.6   1   1   5.7e-11   2.6e-07   30.0   2.5     1    29   235   263   235   263 0.98 Zinc finger found in FPG and IleRS
Sdh_cyt              PF01127.17   121 seq514_BIOID59391    -            134   4.5e-30  103.8   5.0   1   1   3.8e-34   5.2e-30  103.6   3.4     2   120    11   128    10   129 0.90 Succinate dehydrogenase/Fumarate reductase transmembrane subunit
Sdh_cyt              PF01127.17   121 seq515_BIOID59391    -            115   8.9e-12   44.7  15.1   1   1   7.9e-16   1.1e-11   44.5  10.5    18   120    11   104     2   113 0.83 Succinate dehydrogenase/Fumarate reductase transmembrane subunit
FAD_binding_2        PF00890.19   421 seq516_BIOID59391    -            588  2.6e-117  392.1   6.1   1   1    7e-121  3.2e-117  391.8   4.2     1   421     9   405     9   405 0.98 FAD binding domain
Succ_DH_flav_C       PF02910.15   129 seq516_BIOID59391    -            588   3.1e-38  130.4   0.1   1   1   1.1e-41   5.1e-38  129.7   0.1     1   129   460   588   460   588 0.96 Fumarate reductase flavoprotein C-term
Fer2_3               PF13085.1    110 seq517_BIOID59391    -            238   6.5e-31  106.2   0.0   1   1   2.8e-34   9.5e-31  105.7   0.0     2   109     5   111     4   112 0.93 2Fe-2S iron-sulfur cluster binding domain
Fer4_17              PF13534.1     61 seq517_BIOID59391    -            238     2e-10   40.7   0.8   1   1   1.1e-13   3.9e-10   39.8   0.5     1    61   148   221   148   221 0.80 4Fe-4S dicluster domain
Fer4_8               PF13183.1     57 seq517_BIOID59391    -            238   1.3e-09   37.8   1.5   1   1     8e-13   2.7e-09   36.7   1.0     2    56   146   219   145   220 0.71 4Fe-4S dicluster domain
Fer4_18              PF13746.1     69 seq517_BIOID59391    -            238   3.3e-07   30.5   1.1   1   1     1e-09   3.5e-06   27.2   0.1     2    67   155   221   154   223 0.97 4Fe-4S dicluster domain
Transket_pyr         PF02779.19   178 seq518_BIOID59391    -            933   5.3e-67  224.6   0.0   1   1   1.3e-70     9e-67  223.8   0.0     3   178   591   785   589   785 0.99 Transketolase, pyrimidine binding domain
E1_dh                PF00676.15   300 seq518_BIOID59391    -            933   1.7e-46  158.1   0.0   1   1   5.4e-50   3.7e-46  157.1   0.0    15   282   219   511   207   516 0.84 Dehydrogenase E1 component
2-oxoacid_dh         PF00198.18   231 seq519_BIOID59391    -            405   7.8e-82  273.8   0.0   1   1   2.2e-85     1e-81  273.5   0.0     3   231   175   403   173   403 0.98 2-oxoacid dehydrogenases acyltransferase (catalytic domain)
Biotin_lipoyl        PF00364.17    74 seq519_BIOID59391    -            405   6.9e-18   63.9   0.3   1   1   3.6e-21   1.6e-17   62.7   0.2     2    73     5    76     4    77 0.96 Biotin-requiring enzyme
E3_binding           PF02817.12    39 seq519_BIOID59391    -            405     4e-15   55.0   2.3   1   1     1e-18   4.6e-15   54.8   0.1     5    39   114   148   111   148 0.96 e3 binding domain
ATP-grasp_2          PF08442.5    202 seq520_BIOID59391    -            388   1.4e-82  275.8   0.0   1   1   5.7e-86   1.9e-82  275.4   0.0     1   202     2   203     2   203 1.00 ATP-grasp domain
Ligase_CoA           PF00549.14   153 seq520_BIOID59391    -            388     1e-24   86.7   3.4   1   1   5.1e-28   1.8e-24   86.0   2.4     1   153   262   382   262   382 0.98 CoA-ligase
ATP-grasp_5          PF13549.1    222 seq520_BIOID59391    -            388   1.5e-13   50.3   0.1   1   1   1.2e-16     4e-13   48.9   0.1    10   219     3   215     1   217 0.83 ATP-grasp domain
ATP-grasp_4          PF13535.1    184 seq520_BIOID59391    -            388   7.1e-08   32.2   0.1   1   1   5.1e-11   1.7e-07   31.0   0.0     7   110     7   126     4   200 0.77 ATP-grasp domain
CoA_binding          PF02629.14    96 seq522_BIOID59391    -            289   1.7e-30  105.2   0.7   1   1   4.9e-34   1.7e-30  105.2   0.5     1    96     6    99     6    99 0.99 CoA binding domain
Ligase_CoA           PF00549.14   153 seq522_BIOID59391    -            289   2.4e-20   72.5   0.6   1   1   1.2e-23     4e-20   71.8   0.4     1   152   151   271   151   272 0.96 CoA-ligase
Succ_CoA_lig         PF13607.1    138 seq522_BIOID59391    -            289   8.7e-12   44.7   0.0   1   1   4.4e-15   1.5e-11   43.9   0.0     1   138   145   284   145   287 0.83 Succinyl-CoA ligase like flavodoxin domain
PTS_EIIA_2           PF00359.17   142 seq523_BIOID59391    -            658   2.4e-31  108.2   0.0   1   1   8.9e-35     4e-31  107.5   0.0     5   141    29   170    25   171 0.95 Phosphoenolpyruvate-dependent sugar phosphotransferase system, EIIA 2
PTS_IIB              PF02302.12    90 seq523_BIOID59391    -            658   1.4e-15   57.3   0.1   1   1   5.6e-19   2.6e-15   56.5   0.1     2    90   188   279   187   279 0.95 PTS system, Lactose/Cellobiose specific IIB subunit
PTS_EIIC             PF02378.13   321 seq523_BIOID59391    -            658   3.4e-11   42.4  34.9   1   1   5.3e-14   2.4e-10   39.6  23.8     2   268   312   562   311   632 0.72 Phosphotransferase system, EIIC
Glyco_hydro_38       PF01074.17   277 seq524_BIOID59391    -            877   8.9e-44  149.7   0.0   1   1   2.9e-47   1.3e-43  149.1   0.0     2   263     7   263     6   274 0.88 Glycosyl hydrolases family 38 N-terminal domain
Glyco_hydro_38C      PF07748.8    458 seq524_BIOID59391    -            877   1.4e-28   99.7   0.0   1   1   4.6e-32   2.1e-28   99.2   0.0     2   417   386   843   385   862 0.75 Glycosyl hydrolases family 38 C-terminal domain
Alpha-mann_mid       PF09261.6     80 seq524_BIOID59391    -            877   1.2e-06   28.4   0.0   1   1   6.3e-10   2.9e-06   27.2   0.0     2    79   280   356   279   357 0.88 Alpha mannosidase, middle domain
Bac_Ubq_Cox          PF01654.12   436 seq526_BIOID59391    -            523  1.2e-183  610.3  21.3   1   1    1e-187  1.4e-183  610.1  14.7     1   435     8   503     8   504 0.98 Bacterial Cytochrome Ubiquinol Oxidase
Cyto_ox_2            PF02322.10   328 seq527_BIOID59391    -            379  7.9e-121  403.1  36.0   1   1  6.7e-125  9.2e-121  402.8  25.0     2   327     7   362     6   363 0.99 Cytochrome oxidase subunit II
YbgT_YccB            PF08173.6     28 seq528_BIOID59391    -             37   6.1e-16   57.8   4.2   1   1   4.9e-20   6.7e-16   57.6   2.9     1    28     1    28     1    28 0.97 Membrane bound YbgT-like protein
Cyd_oper_YbgE        PF09600.5     82 seq529_BIOID59391    -             97   1.5e-33  114.6   7.9   1   1   1.4e-37   1.9e-33  114.3   5.5     1    81    16    96    16    97 0.97 Cyd operon protein YbgE (Cyd_oper_YbgE)
4HBT                 PF03061.17    79 seq530_BIOID59391    -            134     8e-19   67.4   0.4   1   1   2.4e-22   1.1e-18   66.9   0.3     1    77    20   103    20   105 0.98 Thioesterase superfamily
4HBT_2               PF13279.1    121 seq530_BIOID59391    -            134   2.7e-12   47.0   0.2   1   1   7.1e-16   3.2e-12   46.8   0.1     3   117    14   128    12   132 0.88 Thioesterase-like superfamily
Acyl-ACP_TE          PF01643.12   249 seq530_BIOID59391    -            134   1.3e-05   24.2   0.1   1   1   3.1e-09   1.4e-05   24.0   0.0    31   132    33   132     4   134 0.79 Acyl-ACP thioesterase
MotA_ExbB            PF01618.11   139 seq531_BIOID59391    -            230   6.2e-47  158.6   0.2   1   1     6e-51   8.1e-47  158.2   0.1     2   138    74   210    73   211 0.98 MotA/TolQ/ExbB proton channel family
ExbD                 PF02472.11   130 seq532_BIOID59391    -            142     5e-23   81.3   0.1   1   1   4.1e-27   5.6e-23   81.2   0.1     2   129    10   141     9   142 0.89 Biopolymer transport protein ExbD/TolR
TolA                 PF06519.6     96 seq533_BIOID59391    -            421   2.2e-38  129.9   0.0   1   1   3.3e-42   2.2e-38  129.9   0.0     1    96   325   419   325   419 0.98 TolA C-terminal
TonB_2               PF13103.1     85 seq533_BIOID59391    -            421   3.2e-05   23.7   0.0   1   1   1.4e-08   9.4e-05   22.2   0.0     2    73   338   405   337   414 0.86 TonB C terminal
PD40                 PF07676.7     39 seq534_BIOID59391    -            431   1.2e-35  120.5   5.0   1   4   2.5e-08   8.6e-05   21.9   0.0    11    34   203   224   198   227 0.82 WD40-like Beta Propeller Repeat
PD40                 PF07676.7     39 seq534_BIOID59391    -            431   1.2e-35  120.5   5.0   2   4   8.4e-13   2.9e-09   36.2   0.0     2    39   238   273   237   273 0.95 WD40-like Beta Propeller Repeat
PD40                 PF07676.7     39 seq534_BIOID59391    -            431   1.2e-35  120.5   5.0   3   4   6.4e-13   2.2e-09   36.6   0.1     2    38   282   316   281   317 0.96 WD40-like Beta Propeller Repeat
PD40                 PF07676.7     39 seq534_BIOID59391    -            431   1.2e-35  120.5   5.0   4   4   4.2e-07    0.0014   18.0   0.0     3    30   370   397   368   403 0.93 WD40-like Beta Propeller Repeat
TolB_N               PF04052.8    105 seq534_BIOID59391    -            431   9.2e-32  109.1   0.0   1   1   7.2e-35   2.5e-31  107.7   0.0     1    99    24   122    24   127 0.97 TolB amino-terminal domain
DPPIV_N              PF00930.16   353 seq534_BIOID59391    -            431   1.6e-13   49.8   0.0   1   1   2.3e-13     8e-10   37.7   0.0   239   348   249   353   220   358 0.87 Dipeptidyl peptidase IV (DPP IV) N-terminal region
OmpA                 PF00691.15    97 seq535_BIOID59391    -            173   1.1e-19   70.5   0.0   1   1   1.4e-23     2e-19   69.6   0.0     1    97    72   167    72   167 0.95 OmpA family
TPR_6                PF13174.1     33 seq536_BIOID59391    -            263   1.8e-22   78.1   1.7   1   3   2.8e-07   0.00047   20.3   0.0     4    33   146   176   145   176 0.86 Tetratricopeptide repeat
TPR_6                PF13174.1     33 seq536_BIOID59391    -            263   1.8e-22   78.1   1.7   2   3   2.2e-08   3.8e-05   23.7   0.1     3    33   183   213   181   213 0.95 Tetratricopeptide repeat
TPR_6                PF13174.1     33 seq536_BIOID59391    -            263   1.8e-22   78.1   1.7   3   3   7.2e-11   1.2e-07   31.5   0.0     1    33   218   250   218   250 0.96 Tetratricopeptide repeat
TPR_16               PF13432.1     65 seq536_BIOID59391    -            263   6.3e-12   45.7   0.0   1   1   1.6e-09   2.7e-06   27.7   0.0     2    65   147   214   146   214 0.92 Tetratricopeptide repeat
TPR_2                PF07719.12    34 seq536_BIOID59391    -            263   1.2e-09   37.1   0.1   1   2   2.1e-06    0.0035   17.0   0.1     2    33   181   212   180   213 0.93 Tetratricopeptide repeat
TPR_2                PF07719.12    34 seq536_BIOID59391    -            263   1.2e-09   37.1   0.1   2   2   5.3e-06    0.0091   15.7   0.0     1    33   217   249   217   250 0.95 Tetratricopeptide repeat
TPR_8                PF13181.1     34 seq536_BIOID59391    -            263   2.8e-06   26.6   0.9   1   2   0.00027      0.46   10.2   0.2     2    29   181   208   180   213 0.89 Tetratricopeptide repeat
TPR_8                PF13181.1     34 seq536_BIOID59391    -            263   2.8e-06   26.6   0.9   2   2   2.7e-05     0.046   13.3   0.0     5    29   221   245   217   250 0.85 Tetratricopeptide repeat
NadA                 PF02445.11   296 seq537_BIOID59391    -            347  2.8e-105  351.2   0.0   1   1  2.3e-109  3.2e-105  351.0   0.0     2   295    31   340    30   341 0.98 Quinolinate synthetase A protein
NMN_transporter      PF04973.7    182 seq538_BIOID59391    -            239   1.6e-46  157.9  27.1   1   1   1.3e-48   1.8e-44  151.2  18.8     1   180    23   227    23   229 0.94 Nicotinamide mononucleotide transporter
DAHP_synth_1         PF00793.15   272 seq540_BIOID59391    -            350  1.3e-105  351.8   0.0   1   1  1.1e-109  1.5e-105  351.6   0.0     8   271    40   338    25   339 0.96 DAHP synthetase I family
DUF2592              PF10766.4     41 seq541_BIOID59391    -             49     1e-26   91.8   4.7   1   1   8.2e-31   1.1e-26   91.7   3.3     1    41     4    44     4    44 0.98 Protein of unknown function (DUF2592)
SBP_bac_11           PF13531.1    231 seq543_BIOID59391    -            257   1.6e-55  188.1   4.9   1   1   2.7e-59   1.8e-55  187.9   3.4     1   231    29   255    29   255 0.95 Bacterial extracellular solute-binding protein
SBP_bac_1            PF01547.20   314 seq543_BIOID59391    -            257   3.8e-17   62.8   6.9   1   1   7.1e-21   4.9e-17   62.5   4.8     1   313    34   246    34   247 0.89 Bacterial extracellular solute-binding protein
BPD_transp_1         PF00528.17   185 seq544_BIOID59391    -            229     4e-22   78.5  13.4   1   1   3.7e-26     5e-22   78.1   9.3     2   175    26   215    25   227 0.78 Binding-protein-dependent transport system inner membrane component
ABC_tran             PF00005.22   118 seq546_BIOID59391    -            352   4.2e-26   91.5   0.0   1   1     2e-29     9e-26   90.4   0.0     1   117    38   156    38   157 0.91 ABC transporter
TOBE                 PF03459.12    64 seq546_BIOID59391    -            352   3.5e-19   68.5   0.0   1   1     2e-20   9.2e-17   60.7   0.0     1    62   290   350   290   352 0.97 TOBE domain
Lactonase            PF10282.4    344 seq548_BIOID59391    -            331   4.7e-87  292.1   0.0   1   1   1.3e-90     6e-87  291.7   0.0     2   343     5   327     4   328 0.95 Lactonase, 7-bladed beta-propeller
PrpF                 PF04303.8    371 seq550_BIOID59391    -            350    7e-162  538.2   1.9   1   1  1.1e-165  7.8e-162  538.1   1.3     1   371     1   350     1   350 0.99 PrpF protein
Na_sulph_symp        PF00939.14   471 seq551_BIOID59391    -            477  2.2e-177  590.5  46.1   1   1  1.8e-181  2.5e-177  590.3  32.0     2   471     4   474     3   474 0.99 Sodium:sulfate symporter transmembrane region
Aconitase            PF00330.15   465 seq552_BIOID59391    -            753   1.7e-47  161.8   0.1   1   1   3.6e-51   2.4e-47  161.3   0.0    91   450   113   456    38   471 0.87 Aconitase family (aconitate hydratase)
Aconitase_C          PF00694.14   131 seq552_BIOID59391    -            753   6.7e-06   26.1   0.0   1   1     2e-09   1.4e-05   25.1   0.0    84   129   637   683   624   685 0.89 Aconitase C-terminal domain
BATS                 PF06968.8     92 seq553_BIOID59391    -            346   1.7e-29  101.3   0.0   1   1   5.5e-33   3.7e-29  100.2   0.0     1    92   220   312   220   312 0.99 Biotin and Thiamin Synthesis associated domain
Radical_SAM          PF04055.16   166 seq553_BIOID59391    -            346   3.9e-19   69.3   0.0   1   1   4.6e-22   3.2e-18   66.3   0.0     4   160    50   203    47   209 0.92 Radical SAM superfamily
Aminotran_1_2        PF00155.16   363 seq554_BIOID59391    -            384   1.1e-69  235.0   0.0   1   1   1.8e-73   1.2e-69  234.8   0.0     2   363    40   380    39   380 0.97 Aminotransferase class I and II
Beta_elim_lyase      PF01212.16   290 seq554_BIOID59391    -            384   2.2e-06   26.9   0.0   1   1   1.5e-09     1e-05   24.7   0.0    28    87    83   142    70   206 0.77 Beta-eliminating lyase
Methyltransf_11      PF08241.7     95 seq555_BIOID59391    -            251   1.3e-23   83.1   0.0   1   1   1.4e-26   2.4e-23   82.3   0.0     1    95    47   138    47   138 0.98 Methyltransferase domain
Methyltransf_23      PF13489.1    162 seq555_BIOID59391    -            251   6.2e-15   55.1   0.1   1   1   5.3e-18   9.1e-15   54.5   0.1     4   151    25   174    18   181 0.78 Methyltransferase domain
Methyltransf_31      PF13847.1    152 seq555_BIOID59391    -            251   1.5e-14   53.7   0.0   1   1   1.1e-17   1.9e-14   53.3   0.0     5   118    44   147    40   196 0.84 Methyltransferase domain
Methyltransf_12      PF08242.7     99 seq555_BIOID59391    -            251   1.8e-10   41.0   0.0   1   1   2.2e-13   3.8e-10   40.0   0.0     1    98    47   135    47   136 0.86 Methyltransferase domain
Methyltransf_18      PF12847.2    112 seq555_BIOID59391    -            251   3.9e-09   36.9   0.0   1   1   4.4e-12   7.6e-09   36.0   0.0     4   110    45   139    42   141 0.78 Methyltransferase domain
Methyltransf_25      PF13649.1    101 seq555_BIOID59391    -            251   8.5e-09   35.5   0.0   1   1   1.9e-11   3.3e-08   33.6   0.0     1   101    46   134    46   134 0.87 Methyltransferase domain
Ubie_methyltran      PF01209.13   233 seq555_BIOID59391    -            251   5.1e-08   32.2   0.0   1   1   3.9e-11   6.7e-08   31.8   0.0    43   168    38   155     2   169 0.83 ubiE/COQ5 methyltransferase family
Methyltransf_8       PF05148.10   219 seq555_BIOID59391    -            251   9.7e-05   21.9   0.0   1   1   8.4e-08   0.00014   21.4   0.0    59   155    30   137    17   158 0.76 Hypothetical methyltransferase
AAA_26               PF13500.1    199 seq556_BIOID59391    -            225   3.7e-42  144.0   0.0   1   1   9.5e-46   4.3e-42  143.8   0.0     1   193     3   208     3   213 0.95 AAA domain
CbiA                 PF01656.18   195 seq556_BIOID59391    -            225   1.9e-20   72.9   0.0   1   1     5e-24   2.3e-20   72.7   0.0     2   180     6   199     5   217 0.76 CobQ/CobB/MinD/ParA nucleotide binding domain
UvrB                 PF12344.3     44 seq557_BIOID59391    -            673   6.7e-23   79.8   0.9   1   1   1.3e-25   2.9e-22   77.7   0.1     1    43   552   594   552   595 0.97 Ultra-violet resistance protein B
Helicase_C           PF00271.26    78 seq557_BIOID59391    -            673   1.2e-15   57.0   0.0   1   1   1.2e-18   2.8e-15   55.8   0.0     2    77   465   545   464   546 0.98 Helicase conserved C-terminal domain
ResIII               PF04851.10   184 seq557_BIOID59391    -            673   1.1e-11   44.8   0.0   1   1     3e-14   6.9e-11   42.1   0.0     4    94    13   101    10   134 0.79 Type III restriction enzyme, res subunit
UVR                  PF02151.14    36 seq557_BIOID59391    -            673   5.2e-07   28.8   1.1   1   1     7e-10   1.6e-06   27.3   0.8     2    35   634   667   633   668 0.93 UvrB/uvrC motif
Mob_synth_C          PF06463.8    128 seq558_BIOID59391    -            352     7e-36  122.6   0.0   1   1   3.6e-39   1.2e-35  121.8   0.0     1   127   209   335   209   336 0.98 Molybdenum Cofactor Synthesis C
Radical_SAM          PF04055.16   166 seq558_BIOID59391    -            352   3.2e-27   95.6   0.0   1   1   1.3e-30   4.3e-27   95.1   0.0     2   166    42   204    41   204 0.97 Radical SAM superfamily
Fer4_12              PF13353.1    139 seq558_BIOID59391    -            352   1.7e-07   31.2   0.0   1   1   9.8e-11   3.3e-07   30.3   0.0    15   116    47   148    36   153 0.83 4Fe-4S single cluster domain
Fer4_14              PF13394.1    117 seq558_BIOID59391    -            352   5.9e-07   29.4   0.0   1   1   5.8e-10     2e-06   27.7   0.0     6    90    45   127    38   148 0.71 4Fe-4S single cluster domain
MoCF_biosynth        PF00994.19   144 seq559_BIOID59391    -            170   5.6e-31  106.7   0.0   1   1   5.1e-35     7e-31  106.4   0.0     1   143    14   156    12   157 0.92 Probable molybdopterin binding domain
MoaC                 PF01967.16   136 seq561_BIOID59391    -            161   1.5e-60  202.6   1.3   1   1   1.3e-64   1.7e-60  202.4   0.9     1   136    15   150    15   150 1.00 MoaC family
ThiS                 PF02597.15    78 seq562_BIOID59391    -             81     5e-22   77.9   0.0   1   1   4.1e-26   5.6e-22   77.8   0.0     1    78     4    81     4    81 0.99 ThiS family
MoaE                 PF02391.12   117 seq564_BIOID59391    -            150   3.4e-40  136.3   0.0   1   1   2.9e-44     4e-40  136.1   0.0     2   116     6   121     5   122 0.97 MoaE protein
Bax1-I               PF01027.15   205 seq566_BIOID59391    -            234   3.6e-59  199.6  36.8   1   1     3e-63   4.1e-59  199.5  25.5     2   205    19   230    18   230 0.92 Inhibitor of apoptosis-promoting Bax1
Bax1-I               PF01027.15   205 seq567_BIOID59391    -            237   1.8e-12   47.2  25.7   1   1   1.6e-16   2.2e-12   46.8  17.8     3   201    19   220    17   225 0.85 Inhibitor of apoptosis-promoting Bax1
YbhQ                 PF11076.3    135 seq568_BIOID59391    -            136   4.3e-79  262.5  13.2   1   1   3.7e-83   5.1e-79  262.3   9.1     1   134     1   132     1   134 0.98 Putative inner membrane protein YbhQ
DEAD                 PF00270.24   173 seq570_BIOID59391    -            454   2.3e-49  167.0   0.1   1   1   5.9e-52   2.7e-48  163.5   0.0     1   172    25   196    25   197 0.94 DEAD/DEAH box helicase
Helicase_C           PF00271.26    78 seq570_BIOID59391    -            454   8.2e-26   89.5   0.0   1   1   4.8e-29   2.2e-25   88.2   0.0     2    77   264   339   263   340 0.98 Helicase conserved C-terminal domain
Helicase_C_2         PF13307.1    167 seq572_BIOID59391    -            761   4.9e-26   91.5   0.0   1   1   2.3e-29   7.7e-26   90.9   0.0     8   165   578   733   571   735 0.93 Helicase C-terminal domain
DEAD                 PF00270.24   173 seq572_BIOID59391    -            761   3.5e-09   36.2   0.1   1   1     2e-09   6.8e-06   25.5   0.0    12    78    88   153    73   171 0.74 DEAD/DEAH box helicase
DEAD_2               PF06733.10   174 seq572_BIOID59391    -            761   1.3e-08   34.3   0.0   1   1   6.7e-12   2.3e-08   33.5   0.0   103   167   245   308   195   314 0.87 DEAD_2
Glycos_trans_3N      PF02885.12    66 seq573_BIOID59391    -            320   2.8e-15   55.5   0.0   1   1   3.6e-19     5e-15   54.7   0.0     2    65     3    70     2    71 0.97 Glycosyl transferase family, helical bundle domain
Ldh_2                PF02615.9    335 seq574_BIOID59391    -            361  9.2e-139  461.7   0.0   1   1  7.6e-143    1e-138  461.5   0.0     1   334     5   340     5   341 0.99 Malate/L-lactate dehydrogenase
Methyltransf_10      PF05971.7    299 seq578_BIOID59391    -            335  6.4e-154  511.3   0.0   1   1  1.1e-157  7.6e-154  511.0   0.0     2   299    30   323    29   323 0.99 Protein of unknown function (DUF890)
OMP_b-brl            PF13505.1    176 seq582_BIOID59391    -            171   3.9e-27   95.2  13.5   1   1   6.8e-31   4.7e-27   94.9   9.3     2   176     9   171     6   171 0.87 Outer membrane protein beta-barrel domain
Ail_Lom              PF06316.6    199 seq582_BIOID59391    -            171   1.5e-23   83.2   4.7   1   2   2.2e-18   1.5e-14   53.8   0.9     1   126     1   115     1   127 0.77 Enterobacterial Ail/Lom protein
Ail_Lom              PF06316.6    199 seq582_BIOID59391    -            171   1.5e-23   83.2   4.7   2   2   2.2e-11   1.5e-07   31.0   0.1   154   199   126   171   120   171 0.93 Enterobacterial Ail/Lom protein
Fe_dep_repr_C        PF02742.10    71 seq583_BIOID59391    -            155   1.4e-13   50.2   0.9   1   1   1.5e-16   2.9e-13   49.1   0.6     1    57    95   150    95   154 0.95 Iron dependent repressor, metal binding and dimerisation domain
Fe_dep_repress       PF01325.14    60 seq583_BIOID59391    -            155   6.9e-11   41.8   0.0   1   1   6.3e-14   1.2e-10   40.9   0.0     6    60    38    92    35    92 0.95 Iron dependent repressor, N-terminal DNA binding domain
HTH_24               PF13412.1     48 seq583_BIOID59391    -            155   1.2e-07   30.9   0.0   1   1     9e-11   1.8e-07   30.3   0.0     3    48    40    85    38    85 0.90 Winged helix-turn-helix DNA-binding
MarR                 PF01047.17    59 seq583_BIOID59391    -            155   1.7e-06   27.4   0.0   1   1   1.6e-09   3.1e-06   26.6   0.0    11    48    48    85    47    87 0.95 MarR family
CitMHS               PF03600.11   349 seq584_BIOID59391    -            372   3.2e-28   98.2  21.5   1   1   4.7e-32   3.2e-28   98.2  14.9    41   321    32   306    12   330 0.89 Citrate transporter
Na_sulph_symp        PF00939.14   471 seq584_BIOID59391    -            372   1.3e-07   30.8   6.0   1   1   1.8e-11   1.3e-07   30.8   4.1   320   448    41   165    35   183 0.80 Sodium:sulfate symporter transmembrane region
ABC_tran             PF00005.22   118 seq585_BIOID59391    -            530   1.4e-36  125.3   0.0   1   2   1.1e-18   1.9e-15   57.1   0.0     1   118    41   184    41   184 0.98 ABC transporter
ABC_tran             PF00005.22   118 seq585_BIOID59391    -            530   1.4e-36  125.3   0.0   2   2   2.2e-21   3.7e-18   65.8   0.0     1   118   359   467   359   467 0.95 ABC transporter
ABC_tran_2           PF12848.2     85 seq585_BIOID59391    -            530   3.4e-23   81.1   3.0   1   1   1.8e-23     3e-20   71.7   1.4     2    85   224   309   223   309 0.91 ABC transporter
Transaldolase        PF00923.14   287 seq588_BIOID59391    -            222   2.5e-44  151.4   0.1   1   1   4.4e-48   6.1e-44  150.1   0.1     1   243     5   207     5   219 0.95 Transaldolase
Asparaginase_2       PF01112.13   319 seq590_BIOID59391    -            321  3.3e-125  416.9   3.7   1   1    3e-129  4.1e-125  416.6   2.5     2   315     3   315     2   317 0.99 Asparaginase
ABC_tran             PF00005.22   118 seq591_BIOID59391    -            623   7.1e-41  139.1   0.1   1   2   5.7e-21   7.1e-18   64.9   0.1    24   118    90   197    56   197 0.80 ABC transporter
ABC_tran             PF00005.22   118 seq591_BIOID59391    -            623   7.1e-41  139.1   0.1   2   2   4.1e-23   5.1e-20   71.9   0.0     1   117   364   491   364   492 0.93 ABC transporter
oligo_HPY            PF08352.7     64 seq591_BIOID59391    -            623   8.6e-21   73.9   0.4   1   2   8.8e-12   1.1e-08   35.1   0.0     1    33   248   280   248   303 0.88 Oligopeptide/dipeptide transporter, C-terminal region
oligo_HPY            PF08352.7     64 seq591_BIOID59391    -            623   8.6e-21   73.9   0.4   2   2     3e-12   3.8e-09   36.6   0.0     1    33   543   575   543   594 0.85 Oligopeptide/dipeptide transporter, C-terminal region
SBP_bac_5            PF00496.17   374 seq592_BIOID59391    -            512   1.2e-94  317.0  11.9   1   1   1.2e-98   1.6e-94  316.6   8.3     1   372    70   429    70   431 0.95 Bacterial extracellular solute-binding proteins, family 5 Middle
BPD_transp_1         PF00528.17   185 seq593_BIOID59391    -            306     4e-43  146.9  10.6   1   1   2.9e-47     4e-43  146.9   7.4     1   184   113   304   113   305 0.99 Binding-protein-dependent transport system inner membrane component
BPD_transp_1         PF00528.17   185 seq594_BIOID59391    -            303   8.4e-31  106.8  12.8   1   1   1.2e-34   8.4e-31  106.8   8.9     1   184   119   302   119   303 0.99 Binding-protein-dependent transport system inner membrane component
OppC_N               PF12911.2     56 seq594_BIOID59391    -            303   1.3e-17   62.7   0.2   1   1     2e-21   1.3e-17   62.7   0.2     2    56    24    79    23    79 0.86 N-terminal TM domain of oligopeptide transport permease C
EAL                  PF00563.15   236 seq595_BIOID59391    -            808   1.6e-63  214.2   0.1   1   1   1.9e-67   2.6e-63  213.5   0.1     2   236   558   793   557   793 0.97 EAL domain
GGDEF                PF00990.16   161 seq596_BIOID59391    -            442   2.3e-26   92.1   0.0   1   1   3.3e-30   4.5e-26   91.2   0.0     1   160   295   437   295   438 0.89 GGDEF domain
YliH                 PF10799.3    127 seq597_BIOID59391    -            127   2.3e-73  243.8   4.9   1   1   1.8e-77   2.5e-73  243.6   3.4     1   127     1   127     1   127 0.99 Biofilm formation protein (YliH/bssR)
GSDH                 PF07995.6    331 seq598_BIOID59391    -            371  6.2e-128  426.4   0.1   1   1  5.2e-132  7.1e-128  426.2   0.1     1   331    34   366    34   366 0.98 Glucose / Sorbosone dehydrogenase
Peptidase_S11        PF00768.15   241 seq600_BIOID59391    -            407  8.9e-101  336.0   0.4   1   1  2.5e-104  1.1e-100  335.7   0.2     2   241    36   273    35   273 0.99 D-alanyl-D-alanine carboxypeptidase
PBP5_C               PF07943.8     91 seq600_BIOID59391    -            407   5.7e-25   87.0   0.0   1   1   2.3e-28   1.1e-24   86.1   0.0     1    91   292   383   292   383 0.99 Penicillin-binding protein 5, C-terminal domain
Beta-lactamase2      PF13354.1    197 seq600_BIOID59391    -            407     1e-13   51.0   0.1   1   1   3.1e-17   1.4e-13   50.6   0.1     4   144    57   209    54   262 0.75 Beta-lactamase enzyme family
MFS_1                PF07690.11   354 seq601_BIOID59391    -            410   9.5e-29  100.1  41.1   1   1   1.9e-32   1.3e-28   99.6  28.5     5   351    26   362    22   365 0.71 Major Facilitator Superfamily
Sugar_tr             PF00083.19   451 seq601_BIOID59391    -            410   2.8e-06   26.0  31.7   1   1     2e-09   1.4e-05   23.7   8.2    52   188    58   188    44   196 0.92 Sugar (and other) transporter
TetR_N               PF00440.18    47 seq602_BIOID59391    -            178     5e-09   35.5   0.1   1   1   1.2e-12   7.9e-09   34.9   0.1     1    47    13    59    13    59 0.97 Bacterial regulatory proteins, tetR family
TetR_C_6             PF13977.1    131 seq602_BIOID59391    -            178   1.2e-07   31.5   0.2   1   1   4.2e-11   2.9e-07   30.2   0.1    21   125    85   176    67   178 0.90 Bacterial transcriptional repressor
YbjM                 PF11045.3    125 seq605_BIOID59391    -            125   5.5e-63  210.1   9.7   1   1   4.5e-67   6.1e-63  210.0   6.7     1   124     1   124     1   125 0.99 Putative inner membrane protein of Enterobacteriaceae
DUF1418              PF07214.7     96 seq606_BIOID59391    -             95   2.8e-42  142.1   1.9   1   1   2.3e-46   3.1e-42  141.9   1.3     1    96     1    95     1    95 0.99 Protein of unknown function (DUF1418)
Nitroreductase       PF00881.19   165 seq607_BIOID59391    -            240   1.7e-22   79.8   0.2   1   1   2.6e-26   3.5e-22   78.8   0.2     3   165    10   159     8   159 0.78 Nitroreductase family
RimK                 PF08443.6    190 seq608_BIOID59391    -            300   1.9e-82  275.2   0.0   1   1   8.6e-86   2.4e-82  274.9   0.0     1   190    97   286    97   286 1.00 RimK-like ATP-grasp domain
GSH-S_ATP            PF02955.11   174 seq608_BIOID59391    -            300   9.1e-19   67.1   0.2   1   1   4.9e-22   1.3e-18   66.5   0.2    13   163   115   265   103   276 0.84 Prokaryotic glutathione synthetase, ATP-grasp domain
ATP-grasp_4          PF13535.1    184 seq608_BIOID59391    -            300   6.4e-15   55.2   0.0   1   1   3.3e-18     9e-15   54.7   0.0     1   177    96   263    96   268 0.82 ATP-grasp domain
ATP-grasp_3          PF02655.9    161 seq608_BIOID59391    -            300     2e-09   37.3   0.0   1   1   1.1e-12   3.1e-09   36.7   0.0     1   156    97   263    97   266 0.79 ATP-grasp domain
Dala_Dala_lig_C      PF07478.8    203 seq608_BIOID59391    -            300   1.3e-05   24.5   0.2   1   1   1.7e-08   4.6e-05   22.7   0.1    33   177   135   267   107   273 0.76 D-ala D-ala ligase C-terminus
YbjN                 PF10722.4    127 seq609_BIOID59391    -            158   6.8e-14   51.8   0.2   1   1   5.8e-18   7.9e-14   51.6   0.2     2   123     9   132     8   136 0.97 Putative bacterial sensory transduction regulator
SBP_bac_8            PF13416.1    281 seq611_BIOID59391    -            420     4e-37  128.3   2.3   1   1   1.6e-40   5.4e-37  127.9   1.6     3   280    96   386    94   387 0.86 Bacterial extracellular solute-binding protein
SBP_bac_6            PF13343.1    242 seq611_BIOID59391    -            420   1.4e-27   96.4   0.9   1   1   6.5e-31   2.2e-27   95.8   0.6     5   216   130   368   108   399 0.85 Bacterial extracellular solute-binding protein
SBP_bac_1            PF01547.20   314 seq611_BIOID59391    -            420   8.1e-17   61.7   6.9   1   1   3.8e-20   1.3e-16   61.1   4.8    17   311    94   353    84   356 0.75 Bacterial extracellular solute-binding protein
SBP_bac_11           PF13531.1    231 seq611_BIOID59391    -            420   1.6e-07   31.0   0.0   1   1   3.3e-10   1.1e-06   28.3   0.0    15   228    94   361    89   363 0.77 Bacterial extracellular solute-binding protein
ABC_tran             PF00005.22   118 seq612_BIOID59391    -            404   1.4e-27   96.2   0.0   1   1   7.5e-31   2.5e-27   95.4   0.0     1   117    86   204    86   205 0.93 ABC transporter
TOBE_2               PF08402.5     75 seq612_BIOID59391    -            404   4.1e-19   68.2   0.0   1   1   2.9e-22   9.8e-19   67.0   0.0     1    75   322   402   322   402 0.93 TOBE domain
BPD_transp_1         PF00528.17   185 seq613_BIOID59391    -            317   7.1e-24   84.2  18.8   1   1   5.2e-28   7.1e-24   84.2  13.0     1   183   117   313   113   315 0.91 Binding-protein-dependent transport system inner membrane component
BPD_transp_1         PF00528.17   185 seq614_BIOID59391    -            295   2.2e-14   53.2  20.7   1   1   1.6e-18   2.2e-14   53.2  14.4     3   184    95   287    93   288 0.86 Binding-protein-dependent transport system inner membrane component
DUF2593              PF10767.4    144 seq615_BIOID59391    -            162   7.6e-72  239.5   6.3   1   1   6.3e-76   8.7e-72  239.4   4.3     2   144    20   162    19   162 0.99 Protein of unknown function (DUF2593)
tRNA_U5-meth_tr      PF05958.6    352 seq616_BIOID59391    -            375   2.8e-19   68.9   0.0   1   1   6.6e-20   2.3e-16   59.3   0.0   172   351   208   374   184   375 0.90 tRNA (Uracil-5-)-methyltransferase
Methyltransf_31      PF13847.1    152 seq616_BIOID59391    -            375   2.9e-09   36.5   0.0   1   1   1.5e-12   5.1e-09   35.7   0.0     5    67   235   295   233   347 0.87 Methyltransferase domain
Methyltransf_26      PF13659.1    117 seq616_BIOID59391    -            375   4.7e-07   29.7   0.0   1   1   2.5e-10   8.6e-07   28.8   0.0     4    80   237   310   234   369 0.89 Methyltransferase domain
MTS                  PF05175.9    170 seq616_BIOID59391    -            375   5.8e-06   25.6   0.0   1   1   2.7e-09   9.4e-06   25.0   0.0    32   108   234   310   209   329 0.83 Methyltransferase small domain
YbjQ_1               PF01906.12   105 seq618_BIOID59391    -            107   1.2e-40  138.0   0.5   1   1   9.3e-45   1.3e-40  137.9   0.4     1   104     1   104     1   105 0.99 Putative heavy-metal-binding
Amidase_2            PF01510.20   132 seq620_BIOID59391    -            276   1.2e-26   93.1   0.0   1   1   1.5e-30   2.1e-26   92.4   0.0     6   131    41   179    35   180 0.92 N-acetylmuramoyl-L-alanine amidase
DUF2813              PF11398.3    373 seq622_BIOID59391    -            552    6e-154  512.5   0.0   1   1    2e-157  8.9e-154  511.9   0.0     1   373     1   375     1   375 0.99 Protein of unknown function (DUF2813)
HlyD_2               PF12700.2    328 seq623_BIOID59391    -            371   5.5e-34  117.6   3.8   1   1   1.5e-37   6.7e-34  117.3   2.6     1   328    40   362    40   362 0.88 HlyD family secretion protein
HlyD_3               PF13437.1    105 seq623_BIOID59391    -            371   3.2e-15   56.2   6.5   1   1   2.1e-17   9.6e-14   51.4   0.1     1    97   185   285   185   305 0.87 HlyD family secretion protein
HlyD                 PF00529.15   306 seq623_BIOID59391    -            371     6e-13   48.6  24.5   1   1     3e-16   1.3e-12   47.4  16.9     1   166    60   232    60   238 0.91 HlyD family secretion protein
MacB_PCD             PF12704.2    232 seq624_BIOID59391    -            648   1.7e-54  184.7   3.1   1   1     5e-58   1.7e-54  184.7   2.1     1   231   261   491   261   492 0.94 MacB-like periplasmic core domain
ABC_tran             PF00005.22   118 seq624_BIOID59391    -            648   1.8e-21   76.5   0.0   1   1     1e-24   3.5e-21   75.6   0.0     1   117    48   172    48   173 0.94 ABC transporter
FtsX                 PF02687.16   121 seq624_BIOID59391    -            648   2.4e-21   75.5  10.3   1   1   7.1e-25   2.4e-21   75.5   7.1     2   121   527   641   526   641 0.97 FtsX-like permease family
AAA_21               PF13304.1    303 seq624_BIOID59391    -            648   7.5e-12   45.6   0.1   1   1   5.8e-10     2e-06   27.8   0.0   221   300   129   205    90   208 0.88 AAA domain
ClpS                 PF02617.12    82 seq625_BIOID59391    -            106   8.1e-35  118.3   0.1   1   1     7e-39   9.6e-35  118.0   0.1     2    82    23   103    22   103 0.98 ATP-dependent Clp protease adaptor protein ClpS
AAA_2                PF07724.9    171 seq626_BIOID59391    -            758   2.6e-51  173.8   0.0   1   1   1.5e-50   1.5e-47  161.6   0.0     1   171   486   647   486   647 0.97 AAA domain (Cdc48 subfamily)
ClpB_D2-small        PF10431.4     81 seq626_BIOID59391    -            758     5e-25   87.1   0.0   1   1   1.5e-27   1.5e-24   85.5   0.0     1    81   653   733   653   733 0.98 C-terminal, D2-small domain, of ClpB protein
AAA                  PF00004.24   132 seq626_BIOID59391    -            758   1.8e-24   86.3   0.1   1   2   4.1e-16     4e-13   49.5   0.0     2   125   211   342   210   347 0.76 ATPase family associated with various cellular activities (AAA)
AAA                  PF00004.24   132 seq626_BIOID59391    -            758   1.8e-24   86.3   0.1   2   2   5.9e-11   5.7e-08   32.9   0.0     2   111   492   607   491   621 0.85 ATPase family associated with various cellular activities (AAA)
AAA_5                PF07728.9    139 seq626_BIOID59391    -            758   4.2e-19   68.5   0.0   1   1   2.9e-16   2.8e-13   49.6   0.0     2   125   491   609   490   619 0.89 AAA domain (dynein-related subfamily)
Clp_N                PF02861.15    53 seq626_BIOID59391    -            758   2.3e-16   59.3   1.3   1   1     1e-17   9.9e-15   54.1   0.7     1    52    13    62    13    63 0.97 Clp amino terminal domain
AAA_16               PF13191.1    166 seq626_BIOID59391    -            758   1.7e-13   51.1   6.7   1   1     6e-11   5.9e-08   33.1   0.0     1    95   187   287   187   354 0.79 AAA ATPase domain
Sigma54_activat      PF00158.21   168 seq626_BIOID59391    -            758   1.3e-12   47.3   0.2   1   2     1e-07   9.8e-05   21.7   0.0     2   105   189   290   188   328 0.85 Sigma-54 interaction domain
Sigma54_activat      PF00158.21   168 seq626_BIOID59391    -            758   1.3e-12   47.3   0.2   2   2   3.1e-08   3.1e-05   23.4   0.0    22   148   484   612   460   618 0.77 Sigma-54 interaction domain
AsnC_trans_reg       PF01037.16    74 seq628_BIOID59391    -            164   1.9e-24   85.0   0.1   1   1   1.4e-27   6.5e-24   83.3   0.0     1    74    78   152    78   152 0.98 AsnC family
HTH_24               PF13412.1     48 seq628_BIOID59391    -            164   2.3e-21   74.8   0.2   1   1   1.1e-24     5e-21   73.7   0.1     1    48    12    59    12    59 0.98 Winged helix-turn-helix DNA-binding
HTH_AsnC-type        PF13404.1     42 seq628_BIOID59391    -            164   2.6e-20   71.5   0.4   1   1     9e-24   4.1e-20   70.9   0.2     1    42    12    53    12    53 0.99 AsnC-type helix-turn-helix domain
FtsK_SpoIIIE         PF01580.13   205 seq629_BIOID59391    -           1329   3.9e-74  248.4   0.1   1   1   1.8e-77   6.1e-74  247.8   0.1     2   205   948  1161   947  1161 0.98 FtsK/SpoIIIE family
DUF4117              PF13491.1    171 seq629_BIOID59391    -           1329   3.4e-41  140.4  17.3   1   1   1.4e-44   4.8e-41  139.9  12.0     2   171    20   191    19   191 0.95 Domain of unknown function (DUF4117)
Ftsk_gamma           PF09397.5     67 seq629_BIOID59391    -           1329   3.9e-30  103.2   0.0   1   1   2.6e-33   8.8e-30  102.1   0.0     2    65  1262  1325  1261  1327 0.96 Ftsk gamma domain
LolA                 PF03548.10   165 seq630_BIOID59391    -            204   3.3e-57  192.5   4.4   1   1   2.8e-61   3.8e-57  192.3   3.0     2   165    34   192    33   192 0.99 Outer membrane lipoprotein carrier protein LolA
MgsA_C               PF12002.3    168 seq631_BIOID59391    -            447   3.2e-68  228.5   0.6   1   1   4.5e-71   5.5e-68  227.7   0.4     1   167   268   435   268   436 0.99 MgsA AAA+ ATPase C terminal
AAA                  PF00004.24   132 seq631_BIOID59391    -            447   2.4e-18   66.4   0.1   1   1   2.3e-20   2.8e-17   63.0   0.0     1   126    53   159    53   165 0.91 ATPase family associated with various cellular activities (AAA)
RuvB_N               PF05496.7    234 seq631_BIOID59391    -            447   3.5e-16   58.8   0.1   1   1   1.6e-18     2e-15   56.3   0.0    15   133    17   138     7   155 0.79 Holliday junction DNA helicase ruvB N-terminus
AAA_5                PF07728.9    139 seq631_BIOID59391    -            447   8.9e-08   31.8   0.1   1   1   9.5e-10   1.2e-06   28.2   0.1     2   102    53   143    52   236 0.84 AAA domain (dynein-related subfamily)
AAA_19               PF13245.1     76 seq631_BIOID59391    -            447   1.4e-07   31.0   0.4   1   1   1.3e-09   1.6e-06   27.6   0.0    10    62    51    95    43   134 0.65 Part of AAA domain
tRNA-synt_2b         PF00587.20   173 seq632_BIOID59391    -            430   2.9e-38  131.0   0.0   1   1   6.1e-42   4.2e-38  130.5   0.0     2   172   173   349   172   350 0.96 tRNA synthetase class II core domain (G, H, P, S and T)
Seryl_tRNA_N         PF02403.17   108 seq632_BIOID59391    -            430   4.2e-34  116.6   3.5   1   1     1e-37   6.8e-34  116.0   2.4     1   108     1   107     1   107 0.99 Seryl-tRNA synthetase N-terminal domain
Molybdopterin        PF00384.17   432 seq633_BIOID59391    -            814  9.8e-114  380.3   0.0   1   1  2.6e-117  1.2e-113  380.0   0.0     1   432   119   576   119   576 0.96 Molybdopterin oxidoreductase
Molydop_binding      PF01568.16   109 seq633_BIOID59391    -            814   4.6e-29  100.2   0.0   1   1   2.4e-32   1.1e-28   99.0   0.0     1   107   695   806   695   808 0.97 Molydopterin dinucleotide binding domain
Molybdop_Fe4S4       PF04879.11    55 seq633_BIOID59391    -            814   8.6e-18   63.7   0.9   1   1   3.4e-21   1.5e-17   62.9   0.6     1    55    56   116    56   116 0.98 Molybdopterin oxidoreductase Fe4S4 domain
Fer4_11              PF13247.1     99 seq634_BIOID59391    -            205   4.6e-32  109.7  10.9   1   1     3e-35   4.6e-32  109.7   7.5     3    97    60   153    58   155 0.97 4Fe-4S dicluster domain
Fer4_7               PF12838.2     52 seq634_BIOID59391    -            205   3.9e-13   49.4  26.7   1   1   9.8e-11   1.5e-07   31.5   5.9     2    50    99   147    98   157 0.89 4Fe-4S dicluster domain
Fer4_2               PF12797.2     22 seq634_BIOID59391    -            205   4.1e-13   48.3  31.6   1   1   6.2e-10   9.5e-07   28.2   0.6     2    20     6    24     5    33 0.89 4Fe-4S binding domain
Fer4                 PF00037.22    24 seq634_BIOID59391    -            205   5.6e-13   47.7  34.4   1   1   7.7e-11   1.2e-07   30.9   3.3     1    23    92   114    92   115 0.94 4Fe-4S binding domain
Fer4_9               PF13187.1     55 seq634_BIOID59391    -            205   2.7e-12   46.6  26.8   1   1   2.3e-10   3.6e-07   30.2   7.6     2    53    99   148    98   150 0.95 4Fe-4S dicluster domain
Fer4_6               PF12837.2     24 seq634_BIOID59391    -            205   7.7e-11   41.2  39.9   1   1   2.7e-09   4.2e-06   26.2   3.2     1    23    91   113    91   114 0.95 4Fe-4S binding domain
Fer4_4               PF12800.2     17 seq634_BIOID59391    -            205   1.9e-08   33.8  35.8   1   3   1.6e-05     0.025   14.7   1.8     1    15    11    25    11    31 0.91 4Fe-4S binding domain
Fer4_4               PF12800.2     17 seq634_BIOID59391    -            205   1.9e-08   33.8  35.8   2   3   8.3e-05      0.13   12.5   1.9     2    16    65    81    64    85 0.86 4Fe-4S binding domain
Fer4_4               PF12800.2     17 seq634_BIOID59391    -            205   1.9e-08   33.8  35.8   3   3   2.6e-07    0.0004   20.3   2.0     2    17    97   112    96   112 0.91 4Fe-4S binding domain
Fer4_3               PF12798.2     15 seq634_BIOID59391    -            205   9.2e-07   28.8  40.4   1   2   8.7e-06     0.013   15.8   4.2     1    15    67    83    67    83 0.98 4Fe-4S binding domain
Fer4_3               PF12798.2     15 seq634_BIOID59391    -            205   9.2e-07   28.8  40.4   2   2     4e-05     0.061   13.7   1.6     1    13   126   147   126   149 0.94 4Fe-4S binding domain
DmsC                 PF04976.7    276 seq637_BIOID59391    -            308  1.8e-117  391.4  22.9   1   1  1.5e-121    2e-117  391.2  15.9     1   276    22   298    22   298 1.00 DMSO reductase anchor subunit (DmsC)
MFS_1                PF07690.11   354 seq639_BIOID59391    -            382   3.2e-28   98.3  52.3   1   2   3.2e-19   2.2e-15   56.1  19.3     2   238    12   230    11   233 0.79 Major Facilitator Superfamily
MFS_1                PF07690.11   354 seq639_BIOID59391    -            382   3.2e-28   98.3  52.3   2   2     1e-17   6.8e-14   51.2  13.5     6   174   210   371   206   381 0.89 Major Facilitator Superfamily
Sugar_tr             PF00083.19   451 seq639_BIOID59391    -            382   1.8e-07   29.9  17.2   1   1   2.7e-11   1.8e-07   29.9  11.9    44   176    39   167    19   184 0.85 Sugar (and other) transporter
AA_permease_2        PF13520.1    426 seq640_BIOID59391    -            540   1.9e-42  145.2  47.0   1   1   3.9e-46   2.7e-42  144.6  32.6     2   422    75   515    74   526 0.85 Amino acid permease
AA_permease          PF00324.16   479 seq640_BIOID59391    -            540   1.2e-15   56.7  40.4   1   1   2.4e-19   1.7e-15   56.2  28.0    28   446    99   513    76   536 0.76 Amino acid permease
Flavodoxin_2         PF02525.12   199 seq641_BIOID59391    -            196   2.2e-39  134.9   0.0   1   1   5.6e-43   2.5e-39  134.7   0.0     2   191     5   181     4   189 0.87 Flavodoxin-like fold
FMN_red              PF03358.10   152 seq641_BIOID59391    -            196   9.4e-13   47.8   0.0   1   1   2.8e-16   1.3e-12   47.3   0.0     2   117     5   132     5   157 0.86 NADPH-dependent FMN reductase
Flavodoxin_4         PF12682.2    156 seq641_BIOID59391    -            196     4e-06   26.1   0.1   1   1   1.3e-09   5.7e-06   25.6   0.1    54    99    61   105    15   111 0.82 Flavodoxin
DUF421               PF04239.7     99 seq644_BIOID59391    -            230   1.4e-24   85.3   0.0   1   1   1.4e-28   1.9e-24   84.9   0.0     1    71   102   171   102   213 0.85 Protein of unknown function (DUF421)
Aminotran_5          PF00266.14   371 seq646_BIOID59391    -            362   3.6e-71  239.7   0.0   1   1   2.9e-75     4e-71  239.6   0.0     1   371     4   350     4   350 0.99 Aminotransferase class-V
EPSP_synthase        PF00275.15   419 seq647_BIOID59391    -            427  3.5e-164  546.0   0.0   1   1  2.9e-168  3.9e-164  545.9   0.0     2   419     7   420     6   420 0.97 EPSP synthase (3-phosphoshikimate 1-carboxyvinyltransferase)
Peptidase_M48        PF01435.13   226 seq648_BIOID59391    -            262   2.3e-25   89.3   0.0   1   1   2.3e-29   3.2e-25   88.9   0.0    28   226    80   253    48   253 0.78 Peptidase family M48
Cytidylate_kin       PF02224.13   158 seq649_BIOID59391    -            227     5e-62  207.8   0.4   1   1   1.3e-65     6e-62  207.6   0.2     3   158    63   218    61   218 0.97 Cytidylate kinase
AAA_17               PF13207.1    121 seq649_BIOID59391    -            227   1.9e-13   51.1   0.0   1   1   1.7e-16   7.9e-13   49.1   0.0     1   120     7   134     7   135 0.85 AAA domain
Cytidylate_kin2      PF13189.1    179 seq649_BIOID59391    -            227   1.9e-07   31.0   0.0   1   1   1.1e-10   4.9e-07   29.7   0.0     1   155     7   187     7   191 0.78 Cytidylate kinase-like family
S1                   PF00575.18    74 seq651_BIOID59391    -            557  3.9e-117  382.3  33.3   1   6   7.7e-16     1e-11   44.5   0.6     3    73    19    86    17    87 0.95 S1 RNA binding domain
S1                   PF00575.18    74 seq651_BIOID59391    -            557  3.9e-117  382.3  33.3   2   6   1.4e-17   1.9e-13   50.1   0.5     3    74   103   171   101   171 0.96 S1 RNA binding domain
S1                   PF00575.18    74 seq651_BIOID59391    -            557  3.9e-117  382.3  33.3   3   6   3.3e-28   4.6e-24   84.1   0.2     2    74   189   260   188   260 0.97 S1 RNA binding domain
S1                   PF00575.18    74 seq651_BIOID59391    -            557  3.9e-117  382.3  33.3   4   6   4.2e-26   5.8e-22   77.4   0.2     2    74   274   347   273   347 0.97 S1 RNA binding domain
S1                   PF00575.18    74 seq651_BIOID59391    -            557  3.9e-117  382.3  33.3   5   6   1.2e-24   1.7e-20   72.7   0.5     2    74   361   434   360   434 0.98 S1 RNA binding domain
S1                   PF00575.18    74 seq651_BIOID59391    -            557  3.9e-117  382.3  33.3   6   6   1.5e-25   2.1e-21   75.6   0.4     3    74   449   520   447   520 0.98 S1 RNA binding domain
Bac_DNA_binding      PF00216.16    90 seq652_BIOID59391    -             94   2.1e-30  104.4   0.0   1   1   1.7e-34   2.3e-30  104.3   0.0     1    90     1    91     1    91 0.97 Bacterial DNA-binding protein
Competence           PF03772.11   271 seq653_BIOID59391    -            780   5.3e-54  182.9  38.5   1   1   7.8e-58   5.3e-54  182.9  26.7     3   266   228   493   226   516 0.90 Competence protein
Lactamase_B          PF00753.22   194 seq653_BIOID59391    -            780   1.5e-12   47.4   0.0   1   1   3.6e-16   2.4e-12   46.7   0.0     4   176   533   697   530   714 0.89 Metallo-beta-lactamase superfamily
ABC_membrane         PF00664.18   275 seq654_BIOID59391    -            582   2.7e-55  187.6  14.5   1   1   1.1e-58   3.9e-55  187.0  10.0     6   275    29   298    24   298 0.94 ABC transporter transmembrane region
ABC_tran             PF00005.22   118 seq654_BIOID59391    -            582   2.2e-22   79.5   0.3   1   1   1.8e-25   6.1e-22   78.0   0.0     1   118   383   509   383   509 0.98 ABC transporter
LpxK                 PF02606.9    326 seq655_BIOID59391    -            328  3.6e-110  367.8   0.0   1   1  3.1e-114  4.3e-110  367.5   0.0     2   322    13   318    12   323 0.95 Tetraacyldisaccharide-1-P 4'-kinase
DUF1006              PF06224.7    348 seq656_BIOID59391    -            410   1.2e-87  294.3  13.9   1   1     1e-91   1.4e-87  294.0   9.6     4   348    16   381     6   381 0.92 Protein of unknown function (DUF1006)
Trm112p              PF03966.11    68 seq657_BIOID59391    -             60   5.7e-09   36.1   0.4   1   1   9.5e-13   1.3e-08   34.9   0.3     1    68     2    41     2    41 0.97 Trm112p-like protein
CTP_transf_3         PF02348.14   217 seq658_BIOID59391    -            248   8.8e-70  234.5   0.0   1   1   1.5e-73     1e-69  234.3   0.0     1   217     4   221     4   221 0.98 Cytidylyltransferase
NTP_transf_3         PF12804.2    179 seq658_BIOID59391    -            248     2e-14   54.0   0.6   1   1   6.5e-18   4.4e-14   52.9   0.4    16   179    19   240    10   240 0.80 MobA-like NTP transferase domain
Methyltransf_31      PF13847.1    152 seq663_BIOID59391    -            261   9.6e-21   73.8   0.0   1   1   1.3e-23   1.4e-20   73.3   0.0     4   152    45   199    43   199 0.81 Methyltransferase domain
Methyltransf_23      PF13489.1    162 seq663_BIOID59391    -            261   2.8e-19   69.2   0.0   1   1     4e-22   4.2e-19   68.6   0.0    12   121    33   159    22   207 0.70 Methyltransferase domain
Methyltransf_18      PF12847.2    112 seq663_BIOID59391    -            261   2.3e-17   63.4   0.1   1   1   4.1e-20   4.3e-17   62.5   0.0     3   108    46   146    44   149 0.93 Methyltransferase domain
Methyltransf_11      PF08241.7     95 seq663_BIOID59391    -            261   3.1e-17   62.7   0.0   1   1     6e-20   6.3e-17   61.7   0.0     1    94    49   146    49   147 0.95 Methyltransferase domain
Methyltransf_12      PF08242.7     99 seq663_BIOID59391    -            261   2.2e-15   56.7   0.0   1   1   3.8e-18     4e-15   55.9   0.0     1    99    49   145    49   145 0.83 Methyltransferase domain
Methyltransf_26      PF13659.1    117 seq663_BIOID59391    -            261   8.4e-11   41.8   0.3   1   1   5.3e-13   5.5e-10   39.1   0.1     2   114    46   148    45   151 0.92 Methyltransferase domain
Ubie_methyltran      PF01209.13   233 seq663_BIOID59391    -            261   8.3e-11   41.3   0.0   1   1   9.9e-14     1e-10   41.0   0.0    31   152    27   148     6   185 0.82 ubiE/COQ5 methyltransferase family
Methyltransf_25      PF13649.1    101 seq663_BIOID59391    -            261   9.9e-10   38.5   0.0   1   1   1.6e-12   1.7e-09   37.8   0.0     1   101    48   143    48   143 0.90 Methyltransferase domain
Methyltransf_15      PF09445.5    164 seq663_BIOID59391    -            261   1.1e-07   31.4   0.0   1   1   1.5e-10   1.6e-07   30.9   0.0     3    74    47   116    45   121 0.90 RNA cap guanine-N2 methyltransferase
MTS                  PF05175.9    170 seq663_BIOID59391    -            261     9e-07   28.3   0.0   1   1   1.3e-09   1.3e-06   27.7   0.0    23   112    38   122    28   176 0.77 Methyltransferase small domain
DREV                 PF05219.7    265 seq663_BIOID59391    -            261   7.3e-05   21.6   0.0   1   1   1.4e-07   0.00014   20.6   0.0    94   185    44   144    32   159 0.77 DREV methyltransferase
CMAS                 PF02353.15   273 seq663_BIOID59391    -            261   0.00021   20.3   0.0   1   1   2.6e-07   0.00028   19.9   0.0    64   163    46   146     5   166 0.81 Mycolic acid cyclopropane synthetase
KicB                 PF03882.9    440 seq664_BIOID59391    -            440  2.4e-269  893.0  10.9   1   1    2e-273  2.7e-269  892.8   7.6     1   440     1   440     1   440 1.00 KicB killing factor
MukE                 PF04288.8    235 seq665_BIOID59391    -            243    5e-134  444.3   0.3   1   1  4.1e-138  5.6e-134  444.1   0.2     1   235    19   243    19   243 0.99 MukE-like family
MukB                 PF04310.7    227 seq666_BIOID59391    -           1486  2.4e-146  484.9   0.7   1   1    1e-149  4.7e-146  483.9   0.1     1   227     1   227     1   227 1.00 MukB N-terminal
SbcCD_C              PF13558.1     90 seq666_BIOID59391    -           1486   5.1e-14   51.8   0.3   1   1   4.7e-17   2.2e-13   49.8   0.0     1    89  1335  1424  1335  1425 0.88 Putative exonuclease SbcCD, C subunit
AAA_29               PF13555.1     62 seq666_BIOID59391    -           1486   5.2e-13   48.2   0.2   1   1   2.7e-16   1.2e-12   47.0   0.2     2    61     8    66     7    67 0.90 P-loop containing region of AAA domain
YkuD                 PF03734.9    146 seq667_BIOID59391    -            615   6.1e-30  104.2   0.1   1   1   1.4e-33   9.7e-30  103.6   0.0     4   140   377   543   374   572 0.94 L,D-transpeptidase catalytic domain
PG_binding_1         PF01471.13    57 seq667_BIOID59391    -            615   1.2e-09   37.9   0.2   1   1   9.3e-11   6.4e-07   29.1   0.0    25    57   316   348   307   348 0.92 Putative peptidoglycan binding domain
Peptidase_M15_2      PF05951.8    153 seq668_BIOID59391    -            182   1.2e-61  206.5   0.0   1   1   2.1e-65   1.4e-61  206.3   0.0     3   153    34   182    32   182 0.99 Bacterial protein of unknown function (DUF882)
Peptidase_M15_3      PF08291.6    110 seq668_BIOID59391    -            182   8.5e-12   44.7   0.0   1   1   1.7e-15   1.1e-11   44.3   0.0    28   110    86   175    62   175 0.84 Peptidase M15
Lactamase_B          PF00753.22   194 seq669_BIOID59391    -            215   2.7e-33  115.1   0.6   1   1   4.4e-37     3e-33  114.9   0.4     4   194    11   192     8   192 0.94 Metallo-beta-lactamase superfamily
Lactamase_B_2        PF12706.2    194 seq669_BIOID59391    -            215   9.7e-08   31.6   0.1   1   1   1.7e-11   1.2e-07   31.3   0.1     4   153    28   189    25   194 0.59 Beta-lactamase superfamily domain
DUF3458              PF11940.3    367 seq674_BIOID59391    -            870  1.8e-140  467.8   5.1   1   1  6.5e-144    3e-140  467.1   3.5     2   367   458   827   457   827 0.99 Domain of unknown function (DUF3458)
Peptidase_M1         PF01433.15   390 seq674_BIOID59391    -            870   2.9e-66  224.0   0.0   1   1   1.5e-69   6.9e-66  222.8   0.0   122   390   112   384    19   384 0.88 Peptidase family M1
Peptidase_MA_2       PF13485.1    128 seq674_BIOID59391    -            870   4.7e-18   65.3   0.1   1   1   3.2e-21   1.5e-17   63.7   0.0    16   128   282   407   262   407 0.80 Peptidase MA superfamily
Fimbrial             PF00419.15   145 seq675_BIOID59391    -            182   1.9e-14   54.0  14.8   1   1   1.7e-18   2.3e-14   53.7  10.3     1   144    35   181    35   182 0.86 Fimbrial protein
Pili_assembly_N      PF00345.15   122 seq677_BIOID59391    -            233   1.1e-36  125.2   0.0   1   1   2.2e-40   1.5e-36  124.7   0.0     1   122    31   149    31   149 0.93 Gram-negative pili assembly chaperone, N-terminal domain
Pili_assembly_C      PF02753.12    68 seq677_BIOID59391    -            233   2.9e-21   74.9   1.2   1   1   7.4e-25   5.1e-21   74.1   0.9     2    66   169   228   168   230 0.96 Gram-negative pili assembly chaperone, C-terminal domain
Usher                PF00577.15   552 seq678_BIOID59391    -            866  9.7e-212  704.4  27.8   1   1  2.5e-215  1.2e-211  704.1  19.3     1   552   200   777   200   777 0.99 Type VII secretion system (T7SS), usher protein
PapC_N               PF13954.1    146 seq678_BIOID59391    -            866   7.2e-47  158.5   0.0   1   1   3.2e-50   1.5e-46  157.4   0.0     2   145    38   183    37   184 0.98 PapC N-terminal domain
PapC_C               PF13953.1     68 seq678_BIOID59391    -            866   8.6e-19   66.8   0.1   1   1   7.4e-22   3.4e-18   64.9   0.0     5    67   790   853   787   854 0.91 PapC C-terminal domain
Fimbrial             PF00419.15   145 seq679_BIOID59391    -            356     5e-20   72.0   3.3   1   1   6.9e-23   9.4e-19   67.9   0.7     3   144   211   355   209   356 0.90 Fimbrial protein
Fimbrial             PF00419.15   145 seq680_BIOID59391    -            180   4.2e-14   52.8   2.5   1   1   3.6e-18     5e-14   52.6   1.8     2   145    32   180    31   180 0.85 Fimbrial protein
Fimbrial             PF00419.15   145 seq682_BIOID59391    -            187   2.4e-17   63.3   0.3   1   1   2.2e-21     3e-17   63.0   0.2     1   144    43   186    43   187 0.88 Fimbrial protein
Pili_assembly_N      PF00345.15   122 seq684_BIOID59391    -            245   4.4e-27   94.1   0.0   1   1   3.8e-30   2.6e-26   91.6   0.0     1   121    36   158    36   159 0.89 Gram-negative pili assembly chaperone, N-terminal domain
Pili_assembly_C      PF02753.12    68 seq684_BIOID59391    -            245   1.2e-16   60.1   0.0   1   1   3.6e-20   2.5e-16   59.1   0.0     2    65   179   238   178   241 0.95 Gram-negative pili assembly chaperone, C-terminal domain
DHO_dh               PF01180.16   293 seq685_BIOID59391    -            336   6.6e-92  307.5   0.2   1   1   5.9e-96     8e-92  307.2   0.1     4   288    47   335    45   336 0.97 Dihydroorotate dehydrogenase
DUF1379              PF07126.7    154 seq686_BIOID59391    -            192   2.3e-56  189.3   0.0   1   1   2.3e-60   3.1e-56  188.8   0.0     1   149    33   182    33   187 0.98 Protein of unknown function (DUF1379)
UPF0020              PF01170.13   180 seq687_BIOID59391    -            702   2.4e-62  209.5   0.0   1   1     6e-60   9.2e-57  191.4   0.0     1   179   162   375   162   376 0.96 Putative RNA methylase family UPF0020
Methyltransf_26      PF13659.1    117 seq687_BIOID59391    -            702   1.1e-26   93.0   0.0   1   2   2.9e-19   4.4e-16   58.8   0.0     4    94   193   326   190   353 0.92 Methyltransferase domain
Methyltransf_26      PF13659.1    117 seq687_BIOID59391    -            702   1.1e-26   93.0   0.0   2   2   6.9e-11   1.1e-07   31.8   0.0    11   114   549   655   521   658 0.80 Methyltransferase domain
Methyltrans_SAM      PF10672.4    286 seq687_BIOID59391    -            702   7.3e-21   74.1   0.1   1   1   8.1e-24   1.2e-20   73.4   0.1    24   240   437   658   427   669 0.82 S-adenosylmethionine-dependent methyltransferase
THUMP                PF02926.12    93 seq687_BIOID59391    -            702   2.2e-14   53.1   0.0   1   1   2.7e-17   4.1e-14   52.3   0.0     2    92    57   153    56   154 0.95 THUMP domain
Cons_hypoth95        PF03602.10   183 seq687_BIOID59391    -            702   3.8e-14   52.4   0.0   1   1   2.8e-12   4.3e-09   35.9   0.0    39   140   536   635   530   676 0.85 Conserved hypothetical protein 95
ABC_tran             PF00005.22   118 seq688_BIOID59391    -            635   1.5e-36  125.2   0.1   1   2   1.7e-17   9.5e-15   54.8   0.0     1   118    43   185    43   185 0.88 ABC transporter
ABC_tran             PF00005.22   118 seq688_BIOID59391    -            635   1.5e-36  125.2   0.1   2   2   1.9e-21   1.1e-18   67.6   0.0     1   118   359   469   359   469 0.95 ABC transporter
AAA_21               PF13304.1    303 seq688_BIOID59391    -            635   7.5e-23   81.7   7.3   1   1   7.3e-13   4.1e-10   39.9   0.5     3   302    33   216    32   217 0.77 AAA domain
ABC_tran_2           PF12848.2     85 seq688_BIOID59391    -            635   3.7e-13   48.9  13.9   1   1   1.4e-15   7.7e-13   47.9   1.2     1    74   224   295   224   308 0.91 ABC transporter
PqiA                 PF04403.8    160 seq689_BIOID59391    -            417   5.6e-94  311.9  26.1   1   2   5.3e-42   7.2e-38  129.5   4.0     3   158    49   202    47   204 0.96 Paraquat-inducible protein A
PqiA                 PF04403.8    160 seq689_BIOID59391    -            417   5.6e-94  311.9  26.1   2   2   3.5e-60   4.8e-56  188.6   8.5     1   157   252   410   252   413 0.95 Paraquat-inducible protein A
MCE                  PF02470.15    81 seq690_BIOID59391    -            552     6e-32  109.3   0.3   1   2   5.6e-14   7.7e-10   38.5   0.1     2    81    48   139    47   139 0.96 mce related protein
MCE                  PF02470.15    81 seq690_BIOID59391    -            552     6e-32  109.3   0.3   2   2   1.1e-15   1.6e-11   43.9   0.0     5    80   294   394   290   395 0.88 mce related protein
DUF330               PF03886.8    161 seq691_BIOID59391    -            187   2.9e-41  140.4   4.0   1   1   2.4e-45   3.3e-41  140.2   2.8     1   161    26   180    26   180 0.95 Protein of unknown function (DUF330)
RMF                  PF04957.7     55 seq693_BIOID59391    -             55   7.5e-31  105.4   5.3   1   1   5.8e-35   7.9e-31  105.4   3.7     1    53     1    53     1    55 0.97 Ribosome modulation factor
MatP                 PF06303.7    148 seq694_BIOID59391    -            150   3.3e-75  250.8   6.6   1   1   2.8e-79   3.8e-75  250.6   4.6     1   147     1   147     1   148 0.99 Organiser of macrodomain of Terminus of chromosome
TfoX_N               PF04993.8     97 seq696_BIOID59391    -            209   7.2e-27   92.9   0.1   1   1   1.8e-30   1.3e-26   92.1   0.0     2    97    13   108    12   108 0.98 TfoX N-terminal domain
TfoX_C               PF04994.8     81 seq696_BIOID59391    -            209   1.8e-26   91.7   0.3   1   1   5.9e-30   4.1e-26   90.5   0.1     2    81   116   195   115   195 0.98 TfoX C-terminal domain
Nucleolin_N          PF12462.3    166 seq698_BIOID59391    -            715   2.3e-62  209.3   1.9   1   1   1.2e-65   2.3e-62  209.3   1.3     1   166    32   196    32   196 1.00 DNA helicase IV / RNA helicase N terminal
UvrD-helicase        PF00580.16   315 seq698_BIOID59391    -            715   3.6e-44  151.2   0.0   1   1     4e-47   7.8e-44  150.1   0.0     1   314   228   521   228   522 0.84 UvrD/REP helicase N-terminal domain
UvrD_C               PF13361.1    319 seq698_BIOID59391    -            715   8.3e-15   54.9   0.0   1   1   2.8e-16   5.5e-13   48.9   0.0   208   318   577   694   572   695 0.80 UvrD-like helicase C-terminal domain
AAA_19               PF13245.1     76 seq698_BIOID59391    -            715   4.8e-14   51.7   0.8   1   1   6.9e-17   1.3e-13   50.3   0.6     6    75   235   309   231   310 0.84 Part of AAA domain
UvrD_C_2             PF13538.1    104 seq698_BIOID59391    -            715     1e-09   38.3   0.1   1   1   2.5e-12   4.9e-09   36.1   0.1    50   102   614   689   560   691 0.79 Family description
CoA_binding_2        PF13380.1    115 seq699_BIOID59391    -            137   5.9e-38  129.4   0.1   1   1     1e-41   6.8e-38  129.2   0.1     2   114    15   130    14   131 0.97 CoA binding domain
CoA_binding          PF02629.14    96 seq699_BIOID59391    -            137   8.6e-06   26.0   0.0   1   1   1.7e-09   1.2e-05   25.6   0.0     2    91    12    99    11   102 0.90 CoA binding domain
Acylphosphatase      PF00708.13    91 seq701_BIOID59391    -             92   3.6e-28   97.3   0.0   1   1   2.8e-32   3.8e-28   97.2   0.0     1    91     1    92     1    92 0.95 Acylphosphatase
Oxidored_q6          PF01058.17   131 seq702_BIOID59391    -            381     8e-29   99.7   0.3   1   1   9.4e-33   1.3e-28   99.1   0.2     1   130    71   216    71   217 0.95 NADH ubiquinone oxidoreductase, 20 Kd subunit
NiFeSe_Hases         PF00374.14   507 seq703_BIOID59391    -            597  1.2e-243  809.4   0.0   1   1  9.7e-248  1.3e-243  809.2   0.0     1   507    54   582    54   582 0.98 Nickel-dependent hydrogenase
Cytochrom_B_N        PF00033.14   188 seq704_BIOID59391    -            235   5.8e-37  126.7  21.4   1   1   9.6e-41   6.6e-37  126.5  14.8     2   188    12   220    11   220 0.98 Cytochrome b(N-terminal)/b6/petB
Ni_hydr_CYTB         PF01292.15   182 seq704_BIOID59391    -            235   6.3e-36  123.3  19.2   1   1   1.1e-39   7.3e-36  123.1  13.3     2   182    14   220    13   220 0.95 Prokaryotic cytochrome b561
HycI                 PF01750.13   130 seq705_BIOID59391    -            195   4.8e-39  132.7   0.0   1   1   4.3e-43   5.8e-39  132.4   0.0     1   129    23   151    23   152 0.99 Hydrogenase maturation protease
HyaE                 PF07449.6    107 seq706_BIOID59391    -            132   3.6e-40  136.0   0.0   1   1     3e-44   4.1e-40  135.8   0.0     1   107    10   116    10   116 0.99 Hydrogenase-1 expression protein HyaE
HupH_C               PF04809.8    120 seq708_BIOID59391    -            305   1.5e-49  166.6   0.0   1   2   3.8e-11   5.2e-07   29.3   0.0     6    96    70   160    67   175 0.82 HupH hydrogenase expression protein, C-terminal conserved region
HupH_C               PF04809.8    120 seq708_BIOID59391    -            305   1.5e-49  166.6   0.0   2   2   5.3e-44   7.2e-40  135.3   0.0     1   119   183   299   183   300 0.99 HupH hydrogenase expression protein, C-terminal conserved region
Bac_Ubq_Cox          PF01654.12   436 seq709_BIOID59391    -            514  8.3e-184  610.9  25.1   1   1    8e-188  1.1e-183  610.5  17.4     1   435     7   502     7   503 0.97 Bacterial Cytochrome Ubiquinol Oxidase
Cyto_ox_2            PF02322.10   328 seq710_BIOID59391    -            378  5.8e-112  373.9  33.8   1   1  4.8e-116  6.6e-112  373.7  23.4     1   328     6   362     6   362 0.99 Cytochrome oxidase subunit II
YbgT_YccB            PF08173.6     28 seq711_BIOID59391    -             30   3.4e-12   45.8   4.6   1   1   2.6e-16   3.5e-12   45.7   3.2     1    27     1    27     1    28 0.97 Membrane bound YbgT-like protein
His_Phos_2           PF00328.17   347 seq712_BIOID59391    -            442   1.3e-40  139.6   0.0   1   1   1.2e-44   1.6e-40  139.4   0.0     1   345    39   383    39   387 0.85 Histidine phosphatase superfamily (branch 2)
HTH_Tnp_IS1          PF12759.2     50 seq714_BIOID59391    -             91   7.7e-32  108.4   0.1   1   1   1.7e-35   1.2e-31  107.8   0.1     1    50    39    88    39    88 0.99 InsA C-terminal domain
Zn_Tnp_IS1           PF03811.8     36 seq714_BIOID59391    -             91   1.1e-21   75.9   4.5   1   1   3.1e-25   2.1e-21   74.9   3.1     1    36     1    36     1    36 0.99 InsA N-terminal domain
DDE_Tnp_IS1          PF03400.8    131 seq715_BIOID59391    -            167   3.2e-77  256.8   1.0   1   1   2.7e-81   3.7e-77  256.5   0.7     1   131    37   167    37   167 0.99 IS1 transposase
CSD                  PF00313.17    66 seq716_BIOID59391    -             70   2.6e-33  113.5   0.3   1   1   4.1e-37   2.8e-33  113.3   0.2     1    65     5    69     5    70 0.98 'Cold-shock' DNA-binding domain
OB_RNB               PF08206.6     58 seq716_BIOID59391    -             70   1.5e-05   24.2   0.3   1   1   3.5e-09   2.4e-05   23.6   0.2     7    28    15    36    11    40 0.87 Ribonuclease B OB domain
GnsAB                PF08178.6     54 seq719_BIOID59391    -             57   6.1e-33  112.1   4.2   1   1     5e-37   6.8e-33  111.9   2.9     1    54     1    54     1    54 1.00 GnsA/GnsB family
Peripla_BP_1         PF00532.16   279 seq720_BIOID59391    -            342   7.3e-95  317.2   0.0   1   1   1.2e-98   8.4e-95  317.0   0.0     1   279    44   337    44   337 0.98 Periplasmic binding proteins and sugar binding domain of LacI family
Peripla_BP_4         PF13407.1    258 seq720_BIOID59391    -            342   1.7e-19   70.0   0.1   1   1   3.1e-23   2.2e-19   69.7   0.0     5   257    51   296    49   297 0.87 Periplasmic binding protein domain
Cytochrom_NNT        PF03264.9    174 seq721_BIOID59391    -            390   2.9e-65  218.8   7.6   1   1   4.6e-68   3.1e-64  215.4   4.3     2   174    11   184    10   184 0.98 NapC/NirT cytochrome c family, N-terminal region
Molybdopterin        PF00384.17   432 seq722_BIOID59391    -            848  6.7e-107  357.7   0.0   1   1  1.2e-110  8.2e-107  357.4   0.0     1   431    99   572    99   573 0.95 Molybdopterin oxidoreductase
Molydop_binding      PF01568.16   109 seq722_BIOID59391    -            848   1.8e-23   82.3   0.0   1   1   5.3e-27   3.6e-23   81.3   0.0     1   108   690   811   690   812 0.95 Molydopterin dinucleotide binding domain
Nitrate_red_del      PF02613.10   136 seq723_BIOID59391    -            199   1.2e-21   76.8   1.6   1   1   1.6e-25   2.2e-21   75.9   1.1     3   136    41   172    14   172 0.87 Nitrate reductase delta subunit
His_Phos_2           PF00328.17   347 seq725_BIOID59391    -            413   6.3e-39  134.1   0.0   1   1   5.5e-43   7.5e-39  133.9   0.0     1   344    30   359    30   364 0.85 Histidine phosphatase superfamily (branch 2)
KGG                  PF10685.4     23 seq726_BIOID59391    -             57   2.5e-20   71.7  18.2   1   2   5.5e-14   7.5e-10   38.3   4.3     1    23    10    31    10    31 0.98 Stress-induced bacterial acidophilic repeat motif
KGG                  PF10685.4     23 seq726_BIOID59391    -             57   2.5e-20   71.7  18.2   2   2   2.5e-14   3.4e-10   39.5   2.8     1    23    32    53    32    53 0.99 Stress-induced bacterial acidophilic repeat motif
TetR_C_3             PF08362.6    143 seq729_BIOID59391    -            212     3e-59  198.7   0.0   1   1   5.7e-63   3.9e-59  198.3   0.0     1   143    70   212    70   212 0.99 YcdC-like protein, C-terminal region
TetR_N               PF00440.18    47 seq729_BIOID59391    -            212   1.3e-16   59.8   0.2   1   1   2.9e-20     2e-16   59.2   0.1     1    47    23    69    23    69 0.98 Bacterial regulatory proteins, tetR family
SSF                  PF00474.12   406 seq731_BIOID59391    -            502    3e-148  493.7  29.5   1   1  3.4e-152  4.6e-148  493.0  20.5     1   406    35   437    35   437 0.99 Sodium:solute symporter family
FTR1                 PF03239.9    306 seq732_BIOID59391    -             39     8e-09   34.7   0.0   1   1   6.2e-13   8.5e-09   34.6   0.0     1    32     4    35     4    38 0.95 Iron permease FTR1 family
FTR1                 PF03239.9    306 seq733_BIOID59391    -            239   3.8e-63  213.1  16.4   1   1   3.1e-67   4.2e-63  212.9  11.4    38   304     1   237     1   239 0.97 Iron permease FTR1 family
Peptidase_M75        PF09375.5    285 seq736_BIOID59391    -            375   5.3e-52  176.7   5.4   1   1     1e-55     7e-52  176.4   3.7     1   285   135   368   135   368 0.96 Imelysin
Cupredoxin_1         PF13473.1    104 seq736_BIOID59391    -            375   3.4e-25   87.8   0.1   1   1   8.1e-29   5.6e-25   87.1   0.1     4   104    13   115    10   115 0.95 Cupredoxin-like domain
Dyp_perox            PF04261.7    313 seq737_BIOID59391    -            423  4.4e-111  370.4   0.0   1   1  3.7e-115    5e-111  370.2   0.0     1   312    61   410    61   411 0.99 Dyp-type peroxidase family
PhoH                 PF02562.11   205 seq739_BIOID59391    -            354     9e-76  253.5   0.0   1   1   8.5e-80   1.2e-75  253.1   0.0     2   204   149   353   148   354 0.98 PhoH-like protein
HTH_Tnp_IS1          PF12759.2     50 seq740_BIOID59391    -             91   2.2e-32  110.1   0.1   1   1   4.8e-36   3.3e-32  109.6   0.1     1    50    39    88    39    88 0.99 InsA C-terminal domain
Zn_Tnp_IS1           PF03811.8     36 seq740_BIOID59391    -             91   1.1e-21   75.9   4.5   1   1   3.1e-25   2.1e-21   74.9   3.1     1    36     1    36     1    36 0.99 InsA N-terminal domain
DDE_Tnp_IS1          PF03400.8    131 seq741_BIOID59391    -            125   1.1e-73  245.4   1.3   1   1   8.7e-78   1.2e-73  245.2   0.9     7   131     1   125     1   125 1.00 IS1 transposase
GGDEF                PF00990.16   161 seq743_BIOID59391    -            476   1.3e-50  171.0   0.0   1   1   1.4e-54   1.9e-50  170.4   0.0     1   161   306   463   306   463 0.98 GGDEF domain
2-Hacid_dh_C         PF02826.14   178 seq747_BIOID59391    -            325   1.6e-45  154.3   0.0   1   1   9.3e-49   6.3e-45  152.3   0.0     2   178   118   290   117   290 0.95 D-isomer specific 2-hydroxyacid dehydrogenase, NAD binding domain
NAD_binding_2        PF03446.10   162 seq747_BIOID59391    -            325   1.7e-06   27.9   0.0   1   1   6.1e-10   4.2e-06   26.6   0.0     3    90   151   236   149   242 0.92 NAD binding domain of 6-phosphogluconate dehydrogenase
PHP                  PF02811.14   175 seq748_BIOID59391    -            245   1.2e-17   64.1   1.1   1   1   1.8e-21   2.5e-17   63.1   0.9     1   169     4   164     4   175 0.91 PHP domain
Nitrate_red_del      PF02613.10   136 seq750_BIOID59391    -            184   1.1e-19   70.5   0.2   1   1   1.1e-23   1.5e-19   70.0   0.1     3   135    31   150    29   151 0.90 Nitrate reductase delta subunit
DUF1097              PF06496.6    144 seq752_BIOID59391    -            173   1.9e-46  157.3  25.0   1   1   1.7e-50   2.3e-46  157.0  17.3     1   143    18   156    18   157 0.99 Protein of unknown function (DUF1097)
Curlin_rpt           PF07012.7     34 seq754_BIOID59391    -            160   8.3e-22   76.5  32.2   1   3   1.1e-15   1.5e-11   43.7   0.8     1    34    62    95    62    95 0.99 Curlin associated repeat
Curlin_rpt           PF07012.7     34 seq754_BIOID59391    -            160   8.3e-22   76.5  32.2   2   3   2.3e-09   3.2e-05   23.4   2.1     9    32    92   115    91   116 0.95 Curlin associated repeat
Curlin_rpt           PF07012.7     34 seq754_BIOID59391    -            160   8.3e-22   76.5  32.2   3   3   7.8e-12   1.1e-07   31.3   4.2     1    34   106   139   106   139 0.98 Curlin associated repeat
Curlin_rpt           PF07012.7     34 seq756_BIOID59391    -            151   9.8e-29   98.6  29.3   1   3   3.6e-16   4.9e-12   45.2   0.6     1    34    40    74    40    74 0.99 Curlin associated repeat
Curlin_rpt           PF07012.7     34 seq756_BIOID59391    -            151   9.8e-29   98.6  29.3   2   3   7.7e-17   1.1e-12   47.3   0.3     2    34    86   119    85   119 0.98 Curlin associated repeat
Curlin_rpt           PF07012.7     34 seq756_BIOID59391    -            151   9.8e-29   98.6  29.3   3   3   1.2e-09   1.7e-05   24.3   3.5     8    34   115   141   114   141 0.95 Curlin associated repeat
Tafi-CsgC            PF10610.4    106 seq757_BIOID59391    -            110   4.7e-67  222.3   4.6   1   1     4e-71   5.4e-67  222.1   3.2     1   106     5   110     5   110 0.99 Thin aggregative fimbriae synthesis protein
Macro                PF01661.16   118 seq759_BIOID59391    -            177     3e-41  139.8   0.0   1   1   2.8e-45   3.8e-41  139.5   0.0     1   118    21   137    21   137 0.99 Macro domain
PLDc_2               PF13091.1    126 seq761_BIOID59391    -            493   5.5e-35  119.7   0.0   1   2   1.1e-13   7.8e-10   38.4   0.0     6   126    59   204    55   204 0.68 PLD-like domain
PLDc_2               PF13091.1    126 seq761_BIOID59391    -            493   5.5e-35  119.7   0.0   2   2   2.6e-26   1.8e-22   79.3   0.0     5   123   295   437   291   440 0.92 PLD-like domain
MdoG                 PF04349.7    484 seq762_BIOID59391    -            517  1.1e-262  871.3   1.2   1   1  9.2e-267  1.3e-262  871.1   0.8     1   483    29   514    29   515 1.00 Periplasmic glucan biosynthesis protein, MdoG
Glycos_transf_2      PF00535.21   169 seq763_BIOID59391    -            847   8.9e-19   67.6   0.0   1   1   3.9e-22   1.3e-18   67.0   0.0     2   168   246   429   245   430 0.98 Glycosyl transferase family 2
Glyco_tranf_2_3      PF13641.1    230 seq763_BIOID59391    -            847   3.3e-15   56.4   0.4   1   1   2.9e-18     1e-14   54.8   0.0     2   230   243   493   242   493 0.85 Glycosyltransferase like family 2
Glyco_trans_2_3      PF13632.1    192 seq763_BIOID59391    -            847   2.9e-13   49.8  14.5   1   1   8.6e-17   2.9e-13   49.8  10.1     1   185   341   533   341   708 0.82 Glycosyl transferase family group 2
Glyco_transf_21      PF13506.1    174 seq763_BIOID59391    -            847   4.5e-08   32.5   0.0   1   1   4.7e-11   1.6e-07   30.6   0.0     6   147   312   468   308   492 0.77 Glycosyl transferase family 21
DUF3521              PF12035.3     35 seq764_BIOID59391    -             57   3.6e-19   68.1   1.8   1   1   3.4e-23   4.6e-19   67.8   1.3     1    35     1    35     1    35 0.99 Protein of unknown function (DUF3521)
DUF1375              PF07119.7     76 seq765_BIOID59391    -             75   8.9e-21   73.3   0.2   1   1   9.2e-25   1.3e-20   72.9   0.1     6    75     8    69     3    70 0.91 Protein of unknown function (DUF1375)
Rhodanese            PF00581.15   113 seq768_BIOID59391    -            350   4.8e-17   62.2   0.1   1   1   9.6e-21   1.3e-16   60.8   0.0     2   112   138   233   137   234 0.94 Rhodanese-like domain
Acetyltransf_3       PF13302.1    142 seq774_BIOID59391    -            194   8.5e-20   71.3   0.1   1   1     3e-23     1e-19   71.1   0.0     1   142    17   162    17   162 0.87 Acetyltransferase (GNAT) domain
Acetyltransf_4       PF13420.1    155 seq774_BIOID59391    -            194   6.1e-14   52.1   0.2   1   1   2.4e-17   8.2e-14   51.7   0.1     2   154    21   181    20   182 0.78 Acetyltransferase (GNAT) domain
Acetyltransf_1       PF00583.19    83 seq774_BIOID59391    -            194   1.9e-08   34.0   0.1   1   1   8.7e-12     3e-08   33.4   0.0     2    83    83   162    82   162 0.96 Acetyltransferase (GNAT) family
Acetyltransf_8       PF13523.1    152 seq774_BIOID59391    -            194   1.5e-06   28.1   0.1   1   1   5.7e-10   1.9e-06   27.6   0.1    61   141    76   166    20   170 0.80 Acetyltransferase (GNAT) domain
DUF480               PF04337.7    148 seq777_BIOID59391    -            215   8.6e-65  216.9   0.5   1   1   1.1e-68   1.5e-64  216.2   0.3     1   148     5   158     5   158 0.99 Protein of unknown function, DUF480
GFO_IDH_MocA         PF01408.17   120 seq779_BIOID59391    -            307   9.4e-26   90.5   0.0   1   1   2.2e-29   1.5e-25   89.9   0.0     1   120     4   121     4   121 0.98 Oxidoreductase family, NAD-binding Rossmann fold
GFO_IDH_MocA_C       PF02894.12   115 seq779_BIOID59391    -            307   2.7e-07   30.2   0.1   1   1   9.2e-11   6.3e-07   29.0   0.0    19   114   141   226   132   227 0.92 Oxidoreductase family, C-terminal alpha/beta domain
MVIN                 PF03023.9    452 seq781_BIOID59391    -            511  3.6e-161  536.4  32.4   1   1  3.2e-165  4.4e-161  536.1  22.4     1   450    28   478    28   480 0.99 MviN-like protein
Flg_bb_rod           PF00460.15    31 seq786_BIOID59391    -            138   8.6e-13   47.5   0.2   1   1   1.5e-16   2.1e-12   46.3   0.2     1    31     9    39     9    39 0.98 Flagella basal body rod protein
Flg_bbr_C            PF06429.8     74 seq787_BIOID59391    -            134   1.5e-12   47.0   3.0   1   1   3.6e-16   2.5e-12   46.4   2.1    29    73    87   131    11   132 0.91 Flagellar basal body rod FlgEFG protein C-terminal
Flg_bb_rod           PF00460.15    31 seq787_BIOID59391    -            134   2.7e-11   42.8   1.2   1   1   3.9e-15   2.7e-11   42.8   0.8     1    30     7    37     7    38 0.95 Flagella basal body rod protein
FlgD                 PF03963.9     82 seq788_BIOID59391    -            231   9.9e-25   86.3   5.1   1   1   1.1e-27   4.8e-24   84.1   2.8     7    81     7    79     2    80 0.86 Flagellar hook capping protein - N-terminal region
FlgD_ig              PF13860.1     81 seq788_BIOID59391    -            231   2.4e-21   75.1   2.5   1   1   5.2e-25   2.4e-21   75.1   1.8     9    81   119   189   105   189 0.91 FlgD Ig-like domain
FLgD_tudor           PF13861.1     61 seq788_BIOID59391    -            231   4.4e-15   55.3   0.0   1   1   3.3e-18   1.5e-14   53.6   0.0     1    60    86   230    86   231 0.98 FlgD Tudor-like domain
FlaE                 PF07559.9    130 seq789_BIOID59391    -            402   2.8e-22   79.6  11.7   1   1   6.2e-26   2.8e-22   79.6   8.1     1   130   170   283   170   283 0.92 Flagellar basal body protein FlaE
Flg_bbr_C            PF06429.8     74 seq789_BIOID59391    -            402   4.1e-21   74.5   1.6   1   1   4.6e-24   2.1e-20   72.2   1.1     2    74   324   401   323   401 0.92 Flagellar basal body rod FlgEFG protein C-terminal
Flg_bb_rod           PF00460.15    31 seq789_BIOID59391    -            402   9.7e-12   44.2   4.1   1   1   2.1e-15   9.7e-12   44.2   2.8     2    31     4    33     3    33 0.96 Flagella basal body rod protein
Flg_bbr_C            PF06429.8     74 seq790_BIOID59391    -            251   8.8e-21   73.4   3.2   1   1   1.7e-24   1.2e-20   73.0   0.5     2    74   170   247   169   247 0.89 Flagellar basal body rod FlgEFG protein C-terminal
Flg_bb_rod           PF00460.15    31 seq790_BIOID59391    -            251   2.2e-10   39.9   3.3   1   1   3.2e-14   2.2e-10   39.9   2.3     1    31     5    35     5    35 0.97 Flagella basal body rod protein
Flg_bbr_C            PF06429.8     74 seq791_BIOID59391    -            260   5.3e-27   93.4   3.1   1   1   1.6e-30   1.1e-26   92.4   1.3     2    74   183   260   182   260 0.91 Flagellar basal body rod FlgEFG protein C-terminal
Flg_bb_rod           PF00460.15    31 seq791_BIOID59391    -            260   2.9e-14   52.2   1.2   1   1   1.1e-17   7.4e-14   50.9   0.8     1    31     5    35     5    35 0.98 Flagella basal body rod protein
FlgH                 PF02107.11   180 seq792_BIOID59391    -            232   3.4e-69  231.9   0.3   1   1   2.9e-73   3.9e-69  231.6   0.2     4   180    44   231    41   231 0.95 Flagellar L-ring protein
FlgI                 PF02119.11   342 seq795_BIOID59391    -            366  3.2e-138  459.9  15.5   1   1  2.7e-142  3.6e-138  459.7  10.8     1   342    22   366    22   366 0.99 Flagellar P-ring protein
Glucosaminidase      PF01832.15   134 seq796_BIOID59391    -            323   9.4e-38  129.2   0.9   1   1   2.5e-41   1.7e-37  128.4   0.6     5   133   170   305   167   306 0.96 Mannosyl-glycoprotein endo-beta-N-acetylglucosaminidase
Rod-binding          PF10135.4     49 seq796_BIOID59391    -            323   9.2e-20   70.2   2.8   1   1   3.3e-23   2.2e-19   69.0   1.9     1    49    60   107    60   107 0.99 Rod binding protein
Flg_bbr_C            PF06429.8     74 seq797_BIOID59391    -            547     6e-08   32.3   2.6   1   1   8.8e-12     6e-08   32.3   1.8    23    74   491   546   469   546 0.81 Flagellar basal body rod FlgEFG protein C-terminal
Flg_bb_rod           PF00460.15    31 seq797_BIOID59391    -            547   2.8e-05   23.5  11.0   1   1   4.2e-09   2.8e-05   23.5   7.6     1    31     5    35     5    35 0.97 Flagella basal body rod protein
Flagellin_N          PF00669.15   139 seq798_BIOID59391    -            317   4.4e-34  117.1   9.6   1   1   3.2e-38   4.4e-34  117.1   6.7     2   139     4   141     3   141 0.99 Bacterial flagellin N-terminal helical region
DUF2655              PF10848.3     82 seq799_BIOID59391    -            106   1.4e-57  191.3   1.3   1   1   1.3e-61   1.8e-57  191.0   0.9     1    82     1    82     1    82 1.00 Protein of unknown function (DUF2655)
PseudoU_synth_2      PF00849.17   164 seq800_BIOID59391    -            319   2.6e-30  105.3   0.1   1   1   6.1e-34   4.2e-30  104.6   0.0     1   163   101   249   101   250 0.90 RNA pseudouridylate synthase
S4                   PF01479.20    48 seq800_BIOID59391    -            319   1.7e-10   40.0   0.2   1   1   4.7e-14   3.2e-10   39.1   0.2     1    48    20    66    20    66 0.96 S4 domain
DUF177               PF02620.12   119 seq803_BIOID59391    -            173   4.8e-23   81.3   0.7   1   1   5.4e-27   7.4e-23   80.7   0.5     1   119    61   171    61   171 0.90 Uncharacterized ACR, COG1399
Ribosomal_L32p       PF01783.18    56 seq804_BIOID59391    -             57   4.1e-19   68.3   0.9   1   1   3.3e-23   4.4e-19   68.2   0.7     1    56     2    57     2    57 0.98 Ribosomal L32p protein family
FA_synthesis         PF02504.10   323 seq805_BIOID59391    -            346  9.9e-125  415.5   0.0   1   1  8.2e-129  1.1e-124  415.3   0.0     8   323     1   321     1   321 0.99 Fatty acid synthesis protein
ACP_syn_III_C        PF08541.5     90 seq806_BIOID59391    -            317   2.8e-37  126.5   0.0   1   1   2.8e-40   9.5e-37  124.7   0.0     1    90   228   317   228   317 0.98 3-Oxoacyl-[acyl-carrier-protein (ACP)] synthase III C terminal
ACP_syn_III          PF08545.5     80 seq806_BIOID59391    -            317   4.2e-30  103.1   1.3   1   1   2.3e-33     8e-30  102.2   0.9     1    80   106   183   106   183 0.99 3-Oxoacyl-[acyl-carrier-protein (ACP)] synthase III
HMG_CoA_synt_N       PF01154.12   174 seq806_BIOID59391    -            317   1.2e-05   24.8   0.1   1   1   5.7e-09     2e-05   24.1   0.1     7   150     5   143     2   167 0.85 Hydroxymethylglutaryl-coenzyme A synthase N terminal
Chal_sti_synt_N      PF00195.14   227 seq806_BIOID59391    -            317   2.5e-05   23.5   0.7   1   1   1.3e-08   4.5e-05   22.6   0.5    98   225    48   168    21   170 0.81 Chalcone and stilbene synthases, N-terminal domain
Acyl_transf_1        PF00698.16   318 seq807_BIOID59391    -            309   8.7e-43  146.7   3.3   1   1   7.6e-47     1e-42  146.4   2.3     2   281     6   290     5   306 0.90 Acyl transferase domain
adh_short            PF00106.20   167 seq808_BIOID59391    -            244   5.1e-40  136.9   1.7   1   1   3.2e-43   8.7e-40  136.2   1.2     1   166     6   169     6   170 0.92 short chain dehydrogenase
adh_short_C2         PF13561.1    243 seq808_BIOID59391    -            244     3e-33  115.5   1.8   1   1   1.3e-36   3.7e-33  115.2   1.3     5   242    14   241    12   242 0.94 Enoyl-(Acyl carrier protein) reductase
KR                   PF08659.5    181 seq808_BIOID59391    -            244   4.7e-21   75.1   0.9   1   1   2.8e-24   7.5e-21   74.4   0.6     3   174     8   180     7   196 0.84 KR domain
NAD_binding_10       PF13460.1    183 seq808_BIOID59391    -            244   2.7e-06   27.3   0.4   1   1   2.5e-09   6.8e-06   26.0   0.3     2   125     9   156     8   190 0.72 NADH(P)-binding
Epimerase            PF01370.16   236 seq808_BIOID59391    -            244   2.1e-05   23.9   0.2   1   1   1.1e-08   2.9e-05   23.4   0.1     1   119     8   142     8   192 0.77 NAD dependent epimerase/dehydratase family
PP-binding           PF00550.20    67 seq811_BIOID59391    -             78   2.7e-16   59.4   0.4   1   1   4.4e-20     3e-16   59.3   0.3     1    67     6    73     6    73 0.96 Phosphopantetheine attachment site
DUF1493              PF07377.7    111 seq811_BIOID59391    -             78   0.00024   21.0   0.4   1   1   4.1e-08   0.00028   20.8   0.3     1    59     1    55     1    62 0.91 Protein of unknown function (DUF1493)
ketoacyl-synt        PF00109.21   255 seq812_BIOID59391    -            413     6e-60  202.7   1.1   1   1   1.7e-63     6e-60  202.7   0.8     2   255     4   247     3   247 0.93 Beta-ketoacyl synthase, N-terminal domain
Ketoacyl-synt_C      PF02801.17   119 seq812_BIOID59391    -            413   2.5e-39  133.6   1.7   1   1   1.4e-42   4.7e-39  132.7   1.2     1   119   255   370   255   370 0.97 Beta-ketoacyl synthase, C-terminal domain
Thiolase_N           PF00108.18   264 seq812_BIOID59391    -            413   1.2e-06   27.6   0.1   1   1   8.7e-10     3e-06   26.3   0.0    80   120   156   196   145   216 0.93 Thiolase, N-terminal domain
Aminotran_4          PF01063.14   231 seq813_BIOID59391    -            269   1.9e-42  145.1   0.0   1   1   1.7e-46   2.4e-42  144.8   0.0     2   225    38   259    37   266 0.87 Aminotransferase class IV
YceG                 PF02618.11   297 seq814_BIOID59391    -            340   3.1e-95  318.5   0.0   1   1   2.6e-99   3.6e-95  318.3   0.0     3   297    42   330    40   330 0.94 YceG-like family
Thymidylate_kin      PF02223.12   186 seq815_BIOID59391    -            213   1.2e-60  203.9   0.0   1   1   9.8e-65   1.3e-60  203.8   0.0     1   186     8   200     8   200 0.98 Thymidylate kinase
DNA_pol3_delta2      PF13177.1    162 seq817_BIOID59391    -            334   2.9e-39  134.2   0.0   1   1   7.3e-43     5e-39  133.4   0.0     8   159    13   165     9   168 0.96 DNA polymerase III, delta subunit
DNApol3-delta_C      PF09115.5    119 seq817_BIOID59391    -            334     2e-37  127.7   0.1   1   1   4.5e-41   3.1e-37  127.1   0.1     2   119   207   323   206   323 0.98 DNA polymerase III, delta subunit, C terminal
TatD_DNase           PF01026.16   255 seq818_BIOID59391    -            265   1.2e-76  257.2   0.0   1   1   9.8e-81   1.3e-76  257.0   0.0     1   255     4   255     4   255 0.96 TatD related DNase
PTS_EIIC             PF02378.13   321 seq819_BIOID59391    -            477   1.4e-80  270.4  33.4   1   1   2.1e-84   1.4e-80  270.4  23.2     1   321    13   320    13   320 0.94 Phosphotransferase system, EIIC
PTS_EIIB             PF00367.15    35 seq819_BIOID59391    -            477   7.7e-14   50.5   0.1   1   1     2e-17   1.3e-13   49.7   0.0     3    35   404   436   402   436 0.95 phosphotransferase system, EIIB
HIT                  PF01230.18    98 seq821_BIOID59391    -            125   9.1e-30  102.9   0.0   1   1   1.6e-33   1.1e-29  102.7   0.0     1    97    18   115    18   116 0.97 HIT domain
DcpS_C               PF11969.3    116 seq821_BIOID59391    -            125   2.7e-25   88.7   0.0   1   1   4.3e-29     3e-25   88.6   0.0     2   103    11   112    10   123 0.96 Scavenger mRNA decapping enzyme C-term binding
DUF1425              PF07233.7     94 seq822_BIOID59391    -            125   1.7e-23   81.8   0.0   1   1   1.5e-27     2e-23   81.6   0.0     2    93    34   124    33   125 0.98 Protein of unknown function (DUF1425)
DUF3897              PF13036.1    180 seq823_BIOID59391    -            213   7.9e-53  178.6   0.0   1   1     7e-57   9.5e-53  178.3   0.0     1   180    10   210    10   210 0.92 Protein of unknown function (DUF3897)
APH                  PF01636.18   239 seq824_BIOID59391    -            274   2.7e-19   69.7   8.3   1   1     4e-23   2.8e-19   69.7   5.3     2   237    25   233    24   235 0.78 Phosphotransferase enzyme family
Choline_kinase       PF01633.15   211 seq824_BIOID59391    -            274     6e-06   25.8   0.0   1   1   1.3e-09   8.6e-06   25.3   0.0   142   194   158   212   140   235 0.78 Choline/ethanolamine kinase
Glyco_hydro_3        PF00933.16   299 seq825_BIOID59391    -            341   4.4e-72  242.4   0.0   1   1   4.1e-76   5.6e-72  242.1   0.0     3   294     7   319     5   320 0.94 Glycosyl hydrolase family 3 N terminal domain
UPF0227              PF05728.7    187 seq828_BIOID59391    -            180   4.7e-72  241.5   0.0   1   1   3.9e-76   5.3e-72  241.3   0.0     1   186     1   177     1   178 0.99 Uncharacterised protein family (UPF0227)
Pyr_redox_2          PF07992.9    200 seq829_BIOID59391    -            434   1.8e-33  116.0   0.0   1   1   1.6e-36   4.3e-33  114.7   0.0     1   197     7   318     7   320 0.91 Pyridine nucleotide-disulphide oxidoreductase
Pyr_redox            PF00070.22    80 seq829_BIOID59391    -            434   2.5e-19   69.3   3.8   1   2     5e-08   0.00014   22.0   0.1     1    36     7    48     7    93 0.86 Pyridine nucleotide-disulphide oxidoreductase
Pyr_redox            PF00070.22    80 seq829_BIOID59391    -            434   2.5e-19   69.3   3.8   2   2     1e-15   2.8e-12   46.7   0.5     1    68   172   254   172   265 0.91 Pyridine nucleotide-disulphide oxidoreductase
DAO                  PF01266.19   358 seq829_BIOID59391    -            434   2.7e-11   42.8  10.3   1   1   1.2e-09   3.4e-06   26.1   0.0   147   236   226   308   223   336 0.80 FAD dependent oxidoreductase
Rick_17kDa_Anti      PF05433.10    42 seq831_BIOID59391    -            179   1.7e-11   43.4  15.7   1   1   5.1e-15   1.7e-11   43.4  10.9     2    42    73   113    72   113 0.96 Glycine zipper 2TM domain
Gly-zipper_OmpA      PF13436.1    118 seq831_BIOID59391    -            179   5.2e-09   35.6   3.0   1   1   1.5e-12   5.2e-09   35.6   2.1     5   112    28   134    24   136 0.78 Glycine-zipper containing OmpA-like membrane domain
Gly-zipper_YMGG      PF13441.1     45 seq831_BIOID59391    -            179   3.6e-08   32.6  12.7   1   1     1e-11   3.6e-08   32.6   8.8     2    45    69   111    68   111 0.97 YMGG-like Gly-zipper
Gly-zipper_Omp       PF13488.1     46 seq831_BIOID59391    -            179   1.8e-05   24.1  13.8   1   1   5.3e-09   1.8e-05   24.1   9.6     2    42    73   112    72   118 0.82 Glycine zipper
DUF1471              PF07338.8     56 seq835_BIOID59391    -             85   8.5e-20   70.0   0.1   1   1   8.2e-24   1.1e-19   69.6   0.0     2    56    33    85    32    85 0.98 Protein of unknown function (DUF1471)
MacB_PCD             PF12704.2    232 seq838_BIOID59391    -            399     3e-18   66.1   0.1   1   1   4.4e-22     3e-18   66.1   0.0     9   227    24   237    11   239 0.79 MacB-like periplasmic core domain
FtsX                 PF02687.16   121 seq838_BIOID59391    -            399   2.4e-17   62.7  17.6   1   1   3.9e-21   2.7e-17   62.5  10.1     2   121   269   392   268   392 0.95 FtsX-like permease family
ABC_tran             PF00005.22   118 seq839_BIOID59391    -            233     2e-27   95.7   0.0   1   1   4.9e-31   3.4e-27   95.0   0.0     1   117    49   173    49   174 0.94 ABC transporter
AAA_21               PF13304.1    303 seq839_BIOID59391    -            233   1.6e-11   44.6   0.1   1   1   5.4e-13   3.7e-09   36.8   0.1     1   299    37   206    37   210 0.74 AAA domain
MacB_PCD             PF12704.2    232 seq840_BIOID59391    -            414   1.2e-25   90.4   0.2   1   1   1.7e-29   1.2e-25   90.4   0.1    11   229    26   241    21   244 0.83 MacB-like periplasmic core domain
FtsX                 PF02687.16   121 seq840_BIOID59391    -            414   1.9e-22   79.1  12.5   1   1   3.4e-26   2.3e-22   78.8   4.5     2   121   274   407   273   407 0.98 FtsX-like permease family
ROK                  PF00480.15   179 seq841_BIOID59391    -            323   1.5e-45  155.0   0.0   1   1   3.1e-49   2.1e-45  154.6   0.0     1   179    24   214    24   214 0.95 ROK family
Glucokinase          PF02685.11   316 seq841_BIOID59391    -            323   4.4e-10   38.7   0.0   1   1     5e-13   3.4e-09   35.8   0.0     4   265    26   276    24   288 0.80 Glucokinase
SIR2                 PF02146.12   181 seq842_BIOID59391    -            279     1e-48  165.3   0.0   1   1   9.7e-53   1.3e-48  164.9   0.0     1   181    48   221    48   221 0.90 Sir2 family
Peptidase_M20        PF01546.23   171 seq845_BIOID59391    -            408   2.1e-19   69.6   0.2   1   1   6.7e-23     3e-19   69.1   0.1    23   170   139   402    74   403 0.84 Peptidase family M20/M25/M40
M20_dimer            PF07687.9    109 seq845_BIOID59391    -            408   1.2e-11   44.1   0.1   1   1   5.7e-15   2.6e-11   43.0   0.1     2   105   206   302   205   308 0.89 Peptidase dimerisation domain
Peptidase_M42        PF05343.9    292 seq845_BIOID59391    -            408   2.4e-06   26.4   0.0   1   1   2.6e-08   0.00012   20.8   0.0   134   194   140   201   110   235 0.90 M42 glutamyl aminopeptidase
Iso_dh               PF00180.15   348 seq848_BIOID59391    -            416  8.4e-116  386.5   0.0   1   1  7.1e-120  9.7e-116  386.3   0.0     2   348    29   412    28   412 0.98 Isocitrate/isopropylmalate dehydrogenase
YmgB                 PF10798.3     61 seq852_BIOID59391    -             78   3.3e-05   23.5   0.0   1   1   3.3e-09   4.5e-05   23.0   0.0     3    35    26    58    24    63 0.92 Biofilm development protein YmgB/AriR
YmgB                 PF10798.3     61 seq854_BIOID59391    -             88   5.3e-29   99.7   2.6   1   1   3.8e-33   5.3e-29   99.7   1.8     1    61    28    88    28    88 0.98 Biofilm development protein YmgB/AriR
EAL                  PF00563.15   236 seq857_BIOID59391    -            521   3.1e-62  210.0   0.0   1   1     8e-66   5.5e-62  209.2   0.0     2   236   265   500   264   500 0.96 EAL domain
CSS-motif            PF12792.2    208 seq857_BIOID59391    -            521     8e-30  103.6   0.0   1   1   1.6e-33   1.1e-29  103.1   0.0     3   207    44   238    42   239 0.90 CSS motif domain associated with EAL
Autotransporter      PF03797.14   265 seq863_BIOID59391    -            338   3.1e-44  151.2  16.9   1   1   2.9e-48   3.9e-44  150.8  11.7     3   256    62   324    60   329 0.94 Autotransporter beta-domain
Fels1                PF05666.6     45 seq869_BIOID59391    -            122   9.3e-40  133.6   2.2   1   2   1.7e-21   2.4e-17   61.9   0.1     2    45    20    62    19    62 0.96 Fels-1 Prophage Protein-like
Fels1                PF05666.6     45 seq869_BIOID59391    -            122   9.3e-40  133.6   2.2   2   2   1.2e-24   1.7e-20   72.0   0.2     1    45    66   121    66   121 0.98 Fels-1 Prophage Protein-like
YcgL                 PF05166.8     74 seq872_BIOID59391    -            108   4.9e-34  116.1   0.2   1   1   4.7e-38   6.5e-34  115.7   0.1     1    74    14    87    14    87 0.99 YcgL domain
FAA_hydrolase        PF01557.13   217 seq873_BIOID59391    -            219   1.1e-56  191.6   0.0   1   1     9e-61   1.2e-56  191.4   0.0     1   208    18   210    18   219 0.93 Fumarylacetoacetate (FAA) hydrolase family
FliB                 PF03692.10    85 seq875_BIOID59391    -            153   1.3e-08   35.0  10.3   1   1   1.7e-12   2.4e-08   34.2   7.1     2    85    29    97    28    97 0.97 Flagellin N-methylase
Peptidase_S24        PF00717.18    70 seq876_BIOID59391    -            139   1.7e-13   49.8   0.0   1   1   1.8e-17   2.5e-13   49.3   0.0     2    68    56   120    55   122 0.91 Peptidase S24-like
IMS                  PF00817.15   148 seq877_BIOID59391    -            422   8.3e-39  132.6   0.0   1   1     6e-42   2.1e-38  131.3   0.0     1   147     5   150     5   151 0.96 impB/mucB/samB family
DUF4113              PF13438.1     75 seq877_BIOID59391    -            422   1.5e-28   98.3   0.3   1   1   1.9e-31   6.6e-28   96.3   0.0     1    75   347   421   347   421 0.98 Domain of unknown function (DUF4113)
IMS_C                PF11799.3    137 seq877_BIOID59391    -            422     1e-08   35.5   0.0   1   1   6.1e-12   2.1e-08   34.5   0.0     3   122   214   333   212   344 0.89 impB/mucB/samB family C-terminal
IMS_HHH              PF11798.3     32 seq877_BIOID59391    -            422   1.3e-07   31.0   0.0   1   1   1.1e-10   3.8e-07   29.6   0.0     4    32   172   200   169   200 0.92 IMS family HHH motif
FadR_C               PF07840.7    164 seq879_BIOID59391    -            239   6.9e-73  243.5   0.0   1   1   1.9e-76   8.5e-73  243.2   0.0     1   163    72   234    72   235 0.99 FadR C-terminal domain
GntR                 PF00392.16    64 seq879_BIOID59391    -            239   2.3e-20   71.6   0.0   1   1     1e-23   4.7e-20   70.6   0.0     4    64    11    71     8    71 0.96 Bacterial regulatory proteins, gntR family
DAO                  PF01266.19   358 seq880_BIOID59391    -            432   5.6e-74  249.0   0.5   1   1   4.8e-77   6.5e-74  248.8   0.3     2   358     3   397     2   397 0.95 FAD dependent oxidoreductase
Pyr_redox_2          PF07992.9    200 seq880_BIOID59391    -            432   7.5e-09   35.6   0.3   1   1   3.9e-08   5.3e-05   23.0   0.2     1    36     2    37     2    65 0.92 Pyridine nucleotide-disulphide oxidoreductase
Pyr_redox            PF00070.22    80 seq880_BIOID59391    -            432   3.2e-08   33.7   0.2   1   1     7e-09   9.6e-06   25.7   0.2     1    33     2    34     2    47 0.91 Pyridine nucleotide-disulphide oxidoreductase
NAD_binding_8        PF13450.1     68 seq880_BIOID59391    -            432   8.6e-07   28.7   0.1   1   1   5.6e-09   7.6e-06   25.7   0.0     1    34     5    38     5    69 0.85 NAD(P)-binding Rossmann-like domain
ApbA                 PF02558.11   151 seq880_BIOID59391    -            432   2.3e-05   23.7   0.2   1   1   3.8e-08   5.3e-05   22.6   0.1     1    33     3    34     3    48 0.87 Ketopantoate reductase PanE/ApbA
AlaDh_PNT_C          PF01262.16   168 seq880_BIOID59391    -            432   0.00013   21.5   0.1   1   1   1.7e-07   0.00023   20.6   0.1    22    59     2    39     1    52 0.85 Alanine dehydrogenase/PNT, C-terminal domain
Ala_racemase_N       PF01168.15   217 seq881_BIOID59391    -            356   5.1e-58  196.0   0.1   1   1   9.8e-62   6.7e-58  195.6   0.1     2   217    10   217     9   217 0.95 Alanine racemase, N-terminal domain
Ala_racemase_C       PF00842.16   129 seq881_BIOID59391    -            356   2.3e-39  133.6   0.4   1   1   6.2e-43   4.2e-39  132.7   0.3     1   127   232   354   232   356 0.97 Alanine racemase, C-terminal domain
SLT                  PF01464.15   121 seq884_BIOID59391    -            203   1.4e-25   89.0   0.1   1   1   1.3e-29   1.8e-25   88.6   0.1     3   120    43   168    41   169 0.95 Transglycosylase SLT domain
Transgly_assoc       PF04226.8     48 seq886_BIOID59391    -             84   1.2e-13   50.7  14.4   1   1   8.6e-18   1.2e-13   50.7   9.9     2    48    34    83    33    83 0.98 Transglycosylase associated protein
Sigma54_activat      PF00158.21   168 seq889_BIOID59391    -            642   6.2e-36  123.2   0.0   1   1   4.9e-39   1.1e-35  122.4   0.0     5   168   334   494   330   494 0.96 Sigma-54 interaction domain
PAS                  PF00989.19   113 seq889_BIOID59391    -            642   4.3e-14   52.1   0.0   1   1     6e-17   1.4e-13   50.5   0.0     2   113   207   309   206   309 0.97 PAS fold
HTH_8                PF02954.14    42 seq889_BIOID59391    -            642   1.7e-13   49.7   0.1   1   1   7.4e-17   1.7e-13   49.7   0.1     2    42   591   631   590   631 0.96 Bacterial regulatory protein, Fis family
GAF                  PF01590.21   154 seq889_BIOID59391    -            642   1.2e-05   25.3   0.2   1   1   1.4e-08   3.2e-05   24.0   0.2     4   151    58   189    56   192 0.92 GAF domain
PAS_8                PF13188.1     64 seq889_BIOID59391    -            642   0.00012   21.6   0.0   1   1   1.4e-07   0.00032   20.3   0.0     2    46   207   255   206   276 0.70 PAS domain
DUF2583              PF10762.4     89 seq892_BIOID59391    -             92     1e-51  172.9   1.0   1   1   8.5e-56   1.2e-51  172.7   0.7     1    89     1    89     1    89 0.99 Protein of unknown function (DUF2583)
GlutR_N              PF05201.10   152 seq895_BIOID59391    -            484     6e-57  191.3   0.1   1   1   4.2e-60   1.4e-56  190.1   0.0     1   152    72   223    72   223 0.99 Glutamyl-tRNAGlu reductase, N-terminal domain
Shikimate_DH         PF01488.15   135 seq895_BIOID59391    -            484   4.2e-43  146.5   0.4   1   1   2.1e-46   7.1e-43  145.8   0.3     2   135   238   372   237   372 0.96 Shikimate / quinate 5-dehydrogenase
GlutR_dimer          PF00745.15   101 seq895_BIOID59391    -            484   1.4e-27   95.4   2.9   1   1     4e-31   1.4e-27   95.4   2.0     2   100   386   483   385   484 0.97 Glutamyl-tRNAGlu reductase, dimerisation domain
OCD_Mu_crystall      PF02423.10   314 seq895_BIOID59391    -            484   0.00019   20.2   0.6   1   1   5.4e-08   0.00019   20.2   0.4   130   216   249   329   222   332 0.87 Ornithine cyclodeaminase/mu-crystallin family
PCRF                 PF03462.13   116 seq896_BIOID59391    -            360   2.6e-43  146.2   0.4   1   1   8.7e-47     6e-43  145.1   0.3     3   116    65   178    63   178 0.98 PCRF domain
RF-1                 PF00472.15   114 seq896_BIOID59391    -            360   3.2e-39  133.1   0.0   1   1   4.7e-43   3.2e-39  133.1   0.0     9   114   216   321   208   321 0.97 RF-1 domain
Methyltransf_31      PF13847.1    152 seq897_BIOID59391    -            277   1.8e-21   76.1   0.0   1   1   2.1e-24   2.6e-21   75.6   0.0     2   117   108   242   107   268 0.85 Methyltransferase domain
MTS                  PF05175.9    170 seq897_BIOID59391    -            277   1.7e-20   72.9   0.0   1   1   2.4e-23     3e-20   72.1   0.0    26   138   105   236    94   253 0.87 Methyltransferase small domain
Methyltransf_18      PF12847.2    112 seq897_BIOID59391    -            277   2.1e-16   60.3   0.1   1   1   3.9e-19   4.9e-16   59.1   0.1     4   110   112   237   109   239 0.73 Methyltransferase domain
Methyltransf_26      PF13659.1    117 seq897_BIOID59391    -            277   5.8e-16   58.4   0.1   1   1   1.2e-18   1.5e-15   57.1   0.0     3   114   112   237   110   240 0.89 Methyltransferase domain
Methyltransf_4       PF02390.12   197 seq897_BIOID59391    -            277   1.1e-08   34.2   0.0   1   1   1.4e-11   1.8e-08   33.5   0.0    22    77   112   167    90   183 0.88 Putative methyltransferase
PrmA                 PF06325.8    295 seq897_BIOID59391    -            277   2.3e-06   26.8   0.0   1   1   2.9e-09   3.7e-06   26.1   0.0   153   232   101   183    94   184 0.78 Ribosomal protein L11 methyltransferase (PrmA)
UPF0020              PF01170.13   180 seq897_BIOID59391    -            277   6.6e-06   25.6   0.0   1   1   8.7e-09   1.1e-05   25.0   0.0    38   116   117   186   102   195 0.81 Putative RNA methylase family UPF0020
PCMT                 PF01135.14   210 seq897_BIOID59391    -            277   6.6e-06   25.6   0.0   1   1   7.7e-09   9.6e-06   25.1   0.0    53   132    87   167    71   175 0.82 Protein-L-isoaspartate(D-aspartate) O-methyltransferase (PCMT)
Cons_hypoth95        PF03602.10   183 seq897_BIOID59391    -            277   9.5e-06   25.0   0.0   1   1   1.6e-08     2e-05   23.9   0.0    42   128   109   190    92   198 0.85 Conserved hypothetical protein 95
Methyltransf_11      PF08241.7     95 seq897_BIOID59391    -            277   3.4e-05   24.1   0.0   1   1   4.7e-08   5.8e-05   23.3   0.0     1    46   114   163   114   236 0.89 Methyltransferase domain
Methyltransf_16      PF10294.4    174 seq897_BIOID59391    -            277   4.3e-05   22.9   0.0   1   1   5.4e-08   6.8e-05   22.2   0.0    45   111   108   172    96   184 0.84 Putative methyltransferase
SirB                 PF04247.7    123 seq898_BIOID59391    -            130   9.9e-39  131.7   8.6   1   1   8.2e-43   1.1e-38  131.5   6.0     2   123     4   129     3   129 0.97 Invasion gene expression up-regulator, SirB
Transglut_core2      PF13369.1    153 seq899_BIOID59391    -            269     9e-38  129.0   0.0   1   1   1.8e-41   1.2e-37  128.5   0.0     2   152    33   184    32   185 0.97 Transglutaminase-like superfamily
TPR_9                PF13371.1     73 seq899_BIOID59391    -            269   2.8e-28   97.4   0.3   1   1   8.9e-32   6.1e-28   96.3   0.2     1    73   187   259   187   259 0.99 Tetratricopeptide repeat
DAHP_synth_1         PF00793.15   272 seq900_BIOID59391    -            284   5.8e-82  274.3   0.0   1   1     5e-86   6.8e-82  274.0   0.0     9   271    10   275     2   276 0.97 DAHP synthetase I family
ChaB                 PF06150.7     57 seq904_BIOID59391    -             76     6e-26   89.9   5.7   1   1   5.5e-30   7.6e-26   89.5   4.0     1    57     9    76     9    76 0.98 ChaB
ChaC                 PF04752.7    177 seq907_BIOID59391    -            238   2.6e-53  180.5   0.0   1   1   2.3e-57   3.1e-53  180.2   0.0     1   176    54   222    54   223 0.95 ChaC-like protein
DUF3442              PF11924.3    280 seq908_BIOID59391    -            464   1.7e-89  299.9   9.8   1   1   1.6e-93   2.2e-89  299.6   6.8     1   280    57   341    57   341 0.98 Protein of unknown function (DUF3442)
MFS_1                PF07690.11   354 seq910_BIOID59391    -            463   1.3e-16   60.2  60.6   1   1   9.3e-21   1.3e-16   60.2  42.0     2   354    45   422    44   422 0.77 Major Facilitator Superfamily
Molybdopterin        PF00384.17   432 seq913_BIOID59391    -           1247  1.7e-197  656.3   0.0   1   1  3.1e-201  2.1e-197  655.9   0.0     1   432   108   833   108   833 1.00 Molybdopterin oxidoreductase
Molydop_binding      PF01568.16   109 seq913_BIOID59391    -           1247   3.3e-23   81.4   0.0   1   1   3.6e-26   2.5e-22   78.6   0.0     1   105  1087  1202  1087  1206 0.95 Molydopterin dinucleotide binding domain
Fer4_11              PF13247.1     99 seq914_BIOID59391    -            512   1.5e-40  136.9   6.0   1   1   4.5e-44   1.5e-40  136.9   4.2     2    98   176   272   175   273 0.98 4Fe-4S dicluster domain
Fer4_7               PF12838.2     52 seq914_BIOID59391    -            512   4.4e-09   36.4  16.7   1   1   5.7e-10   1.9e-06   28.0   4.0     2    50   184   229   183   231 0.90 4Fe-4S dicluster domain
Fer4_10              PF13237.1     52 seq914_BIOID59391    -            512   7.4e-09   35.1  18.0   1   1   1.9e-09   6.5e-06   25.7   3.7     4    52   179   228   176   228 0.93 4Fe-4S dicluster domain
Nitrate_red_del      PF02613.10   136 seq915_BIOID59391    -            236   1.7e-28   99.0   6.5   1   1   2.2e-32     3e-28   98.2   4.5     7   133     9   161     3   165 0.84 Nitrate reductase delta subunit
Nitrate_red_gam      PF02665.9    223 seq917_BIOID59391    -            225   8.8e-88  293.2  11.2   1   1   7.4e-92     1e-87  293.0   7.8     2   222     4   224     3   225 0.99 Nitrate reductase gamma subunit
Patatin              PF01734.17   204 seq919_BIOID59391    -            314   1.8e-24   86.7   0.4   1   1   2.5e-28   3.4e-24   85.8   0.1     1   201    21   178    21   180 0.95 Patatin-like phospholipase
Response_reg         PF00072.19   112 seq920_BIOID59391    -            297   3.8e-20   71.8   0.7   1   1   6.5e-24   8.8e-20   70.6   0.1    34   111     2    80     1    81 0.95 Response regulator receiver domain
NTP_transferase      PF00483.18   248 seq921_BIOID59391    -            302   2.4e-25   89.1   0.0   1   1   4.5e-29   3.1e-25   88.8   0.0     1   241    10   275    10   280 0.87 Nucleotidyl transferase
NTP_transf_3         PF12804.2    179 seq921_BIOID59391    -            302   9.5e-08   32.3   0.0   1   1   2.7e-11   1.8e-07   31.3   0.0     1   116    11   164    11   184 0.75 MobA-like NTP transferase domain
TK                   PF00265.13   176 seq924_BIOID59391    -            205   2.6e-64  215.9   0.0   1   1   2.2e-68   2.9e-64  215.7   0.0     1   176     2   186     2   186 0.99 Thymidine kinase
MarC                 PF01914.12   203 seq927_BIOID59391    -            215   1.5e-74  249.3  11.2   1   1   1.3e-78   1.7e-74  249.2   7.7     2   203     9   210     8   210 0.99 MarC family integral membrane protein
SBP_bac_5            PF00496.17   374 seq929_BIOID59391    -            567   1.9e-87  293.3   9.5   1   1   2.1e-91   2.9e-87  292.8   6.6     3   373   107   487   105   488 0.92 Bacterial extracellular solute-binding proteins, family 5 Middle
DDE_Tnp_1            PF01609.16   211 seq932_BIOID59391    -            332   1.8e-29  102.6   0.0   1   1   1.7e-33   2.3e-29  102.3   0.0     2   211    69   310    68   310 0.96 Transposase DDE domain
BPD_transp_1         PF00528.17   185 seq934_BIOID59391    -            155   1.1e-29  103.1  11.7   1   1   8.9e-34   1.2e-29  103.0   8.1    40   185     7   155     1   155 0.93 Binding-protein-dependent transport system inner membrane component
BPD_transp_1         PF00528.17   185 seq935_BIOID59391    -            302   6.3e-26   90.9   9.9   1   1   9.3e-30   6.3e-26   90.9   6.8     1   182   119   300   115   302 0.98 Binding-protein-dependent transport system inner membrane component
OppC_N               PF12911.2     56 seq935_BIOID59391    -            302   1.7e-19   68.7   0.4   1   1   2.5e-23   1.7e-19   68.7   0.2     1    55    22    76    22    77 0.94 N-terminal TM domain of oligopeptide transport permease C
oligo_HPY            PF08352.7     64 seq936_BIOID59391    -            337     2e-21   75.9   0.1   1   1   8.3e-25   3.8e-21   75.0   0.1     1    64   248   312   248   312 0.99 Oligopeptide/dipeptide transporter, C-terminal region
ABC_tran             PF00005.22   118 seq936_BIOID59391    -            337   1.8e-18   66.8   0.0   1   1   6.4e-22   2.9e-18   66.2   0.0    15   118    80   197    65   197 0.85 ABC transporter
AAA_21               PF13304.1    303 seq936_BIOID59391    -            337     9e-12   45.4   0.2   1   1   1.8e-14   8.1e-11   42.2   0.0   227   302   159   232    76   233 0.81 AAA domain
ABC_tran             PF00005.22   118 seq937_BIOID59391    -            334   2.6e-21   76.0   0.0   1   1   8.9e-25     4e-21   75.4   0.0     1   117    64   192    64   193 0.90 ABC transporter
oligo_HPY            PF08352.7     64 seq937_BIOID59391    -            334   1.3e-19   70.1   0.2   1   1   5.3e-23   2.4e-19   69.3   0.2     1    64   244   311   244   311 0.99 Oligopeptide/dipeptide transporter, C-terminal region
TonB                 PF03544.9     79 seq939_BIOID59391    -            244   3.4e-20   71.9   0.1   1   1   6.8e-24   9.3e-20   70.5   0.0     2    71   165   235   164   238 0.91 Gram-negative bacterial tonB protein
OmpW                 PF03922.9    192 seq940_BIOID59391    -            212   2.2e-73  245.8   0.1   1   1   5.7e-77   2.6e-73  245.6   0.1     1   192    23   212    23   212 0.99 OmpW family
OMP_b-brl            PF13505.1    176 seq940_BIOID59391    -            212   3.3e-15   56.3   6.5   1   1   9.1e-19   4.1e-15   56.0   4.5     1   176     7   212     7   212 0.76 Outer membrane protein beta-barrel domain
OprF                 PF05736.6    184 seq940_BIOID59391    -            212   5.5e-05   22.6   0.2   1   1   3.6e-08   0.00016   21.1   0.1    47   120    54   129     5   145 0.84 OprF membrane domain
PHP                  PF02811.14   175 seq943_BIOID59391    -            293   6.9e-33  113.7   0.1   1   1   6.7e-37   9.1e-33  113.3   0.1     1   169    10   233    10   239 0.92 PHP domain
Sua5_yciO_yrdC       PF01300.13   179 seq944_BIOID59391    -            206   1.2e-47  161.3   0.0   1   1   1.1e-51   1.4e-47  161.0   0.0     2   179    23   198    22   198 0.95 Telomere recombination
DUF2207              PF09972.4    511 seq945_BIOID59391    -            631     2e-91  307.0   0.0   1   1   1.7e-95   2.3e-91  306.7   0.0     2   508    33   573    32   576 0.97 Predicted membrane protein (DUF2207)
PseudoU_synth_2      PF00849.17   164 seq946_BIOID59391    -            291   3.3e-16   59.4   0.0   1   1   2.9e-19     2e-15   56.9   0.0     2   161    69   199    68   202 0.83 RNA pseudouridylate synthase
S4                   PF01479.20    48 seq946_BIOID59391    -            291     1e-11   43.9   0.2   1   1     4e-15   2.8e-11   42.5   0.1     2    43     4    43     3    57 0.93 S4 domain
Peptidase_S49_N      PF08496.5    155 seq947_BIOID59391    -            349   2.9e-64  215.4   3.5   1   1   6.3e-68   2.9e-64  215.4   2.4     1   155     1   158     1   158 0.98 Peptidase family S49 N-terminal
Peptidase_S49        PF01343.13   154 seq947_BIOID59391    -            349   1.2e-50  171.1   2.2   1   1   3.1e-54   1.4e-50  170.9   0.0     2   153   161   310   160   311 0.98 Peptidase family S49
SDH_sah              PF01972.11   286 seq947_BIOID59391    -            349   1.7e-05   23.6   1.8   1   1   5.1e-09   2.3e-05   23.2   0.0    89   163   133   208   119   225 0.81 Serine dehydrogenase proteinase
Topoisom_bac         PF01131.15   403 seq949_BIOID59391    -            879  4.3e-131  437.3   0.7   1   1  2.2e-134  7.7e-131  436.5   0.5     2   403   171   579   170   579 0.93 DNA topoisomerase
Topo_Zn_Ribbon       PF08272.6     42 seq949_BIOID59391    -            879   1.1e-39  133.3   0.7   1   2   1.5e-19   5.2e-16   57.6   0.0     2    42   772   811   771   811 0.96 Topoisomerase I zinc-ribbon-like
Topo_Zn_Ribbon       PF08272.6     42 seq949_BIOID59391    -            879   1.1e-39  133.3   0.7   2   2   7.4e-24   2.5e-20   71.4   1.8     1    42   838   879   838   879 0.98 Topoisomerase I zinc-ribbon-like
Toprim               PF01751.17    88 seq949_BIOID59391    -            879   3.4e-26   90.8   0.0   1   1   2.1e-29   7.1e-26   89.7   0.0     2    88    19   156    18   156 0.98 Toprim domain
zf-C4_Topoisom       PF01396.14    39 seq949_BIOID59391    -            879   4.1e-19   67.6  16.9   1   2   3.6e-09   1.2e-05   24.5   0.3     3    27   612   636   610   653 0.84 Topoisomerase DNA binding C4 zinc finger
zf-C4_Topoisom       PF01396.14    39 seq949_BIOID59391    -            879   4.1e-19   67.6  16.9   2   2   6.9e-15   2.4e-11   42.8   1.9     2    38   723   758   722   759 0.94 Topoisomerase DNA binding C4 zinc finger
LysR_substrate       PF03466.15   209 seq950_BIOID59391    -            324   1.8e-44  151.2   0.0   1   1   3.5e-48   2.4e-44  150.8   0.0     5   206    92   293    90   296 0.96 LysR substrate binding domain
HTH_1                PF00126.22    60 seq950_BIOID59391    -            324   5.4e-16   57.9   0.0   1   1   1.4e-19   9.6e-16   57.1   0.0     1    60     3    64     3    64 0.97 Bacterial regulatory helix-turn-helix protein, lysR family
Aconitase            PF00330.15   465 seq954_BIOID59391    -            891  1.3e-186  620.5   0.0   1   1  2.3e-190  1.6e-186  620.2   0.0     1   465    57   562    57   562 0.99 Aconitase family (aconitate hydratase)
Aconitase_C          PF00694.14   131 seq954_BIOID59391    -            891   8.3e-49  164.9   0.0   1   1   2.7e-52   1.8e-48  163.8   0.0     3   130   691   818   689   819 0.98 Aconitase C-terminal domain
PAP2                 PF01569.16   129 seq958_BIOID59391    -            254   2.5e-28   98.2   1.2   1   1   1.8e-32   2.5e-28   98.2   0.9     6   126    78   232    73   234 0.89 PAP2 superfamily
DUF1049              PF06305.6     68 seq959_BIOID59391    -            102   1.3e-25   88.5   0.7   1   1   9.6e-30   1.3e-25   88.5   0.5     1    66    22    87    22    89 0.97 Protein of unknown function (DUF1049)
TPR_7                PF13176.1     36 seq960_BIOID59391    -            389     1e-13   49.8  11.5   1   1   1.8e-05     0.025   14.2   0.0     1    27    71    97    71   106 0.82 Tetratricopeptide repeat
TPR_2                PF07719.12    34 seq960_BIOID59391    -            389   1.8e-12   46.0   7.2   1   1   1.4e-05     0.019   14.7   0.0     5    32   218   245   214   247 0.88 Tetratricopeptide repeat
Apc3                 PF12895.2     84 seq960_BIOID59391    -            389   7.3e-10   38.7   1.4   1   1   1.3e-09   1.8e-06   27.8   0.1     4    83   156   239   153   240 0.89 Anaphase-promoting complex, cyclosome, subunit 3
TPR_1                PF00515.23    34 seq960_BIOID59391    -            389   4.6e-09   35.3   2.5   1   1   2.6e-05     0.035   13.5   0.0     7    32   220   245   214   247 0.89 Tetratricopeptide repeat
TPR_8                PF13181.1     34 seq960_BIOID59391    -            389   1.4e-07   30.6   1.1   1   1   1.7e-05     0.024   14.3   0.0     5    29   218   242   214   246 0.89 Tetratricopeptide repeat
OMPdecase            PF00215.19   226 seq961_BIOID59391    -            265   2.2e-54  184.1   0.0   1   1   1.9e-58   2.6e-54  183.8   0.0     1   226    35   257    35   257 0.96 Orotidine 5'-phosphate decarboxylase / HUMPS family
SUI1                 PF01253.17    83 seq962_BIOID59391    -            108   1.6e-22   78.9   1.9   1   1   1.4e-26   1.9e-22   78.7   1.3     2    82    28   104    27   105 0.95 Translation initiation factor SUI1
Peptidase_C26        PF07722.8    217 seq969_BIOID59391    -            254     1e-68  230.8   0.0   1   1   1.8e-72   1.2e-68  230.6   0.0     1   217     8   224     8   224 0.96 Peptidase C26
GATase               PF00117.23   192 seq969_BIOID59391    -            254     5e-12   45.5   0.0   1   1     1e-15   6.9e-12   45.1   0.0    43   190    62   241    31   243 0.70 Glutamine amidotransferase class-I
Cupin_2              PF07883.6     71 seq970_BIOID59391    -            185     9e-18   63.4   0.1   1   1   5.2e-21   1.4e-17   62.8   0.1     2    69   111   178   110   180 0.94 Cupin domain
HTH_3                PF01381.17    55 seq970_BIOID59391    -            185   1.1e-14   53.9   0.4   1   1   5.9e-18   1.6e-14   53.3   0.2     2    55    13    66    12    66 0.97 Helix-turn-helix
HTH_31               PF13560.1     64 seq970_BIOID59391    -            185     1e-10   41.4   0.0   1   1     6e-14   1.6e-10   40.8   0.0     3    60     9    65     7    68 0.95 Helix-turn-helix domain
HTH_19               PF12844.2     64 seq970_BIOID59391    -            185   1.7e-10   40.6   0.0   1   1     1e-13   2.7e-10   40.0   0.0     1    62     9    70     9    72 0.96 Helix-turn-helix domain
Aldedh               PF00171.17   462 seq971_BIOID59391    -            495  1.2e-169  564.4   0.0   1   1  1.9e-173  1.3e-169  564.2   0.0     4   462    31   489    28   489 0.97 Aldehyde dehydrogenase family
DAO                  PF01266.19   358 seq973_BIOID59391    -            426   5.5e-72  242.5   0.2   1   1   2.8e-75   6.3e-72  242.3   0.1     1   358    29   381    29   381 0.96 FAD dependent oxidoreductase
Thi4                 PF01946.12   230 seq973_BIOID59391    -            426   1.7e-07   30.4   0.2   1   1   1.4e-10   3.1e-07   29.6   0.1     9    64    19    75    12   102 0.91 Thi4 family
NAD_binding_8        PF13450.1     68 seq973_BIOID59391    -            426   2.2e-06   27.4   0.7   1   1   3.9e-09   8.8e-06   25.5   0.5     1    42    32    71    32    88 0.82 NAD(P)-binding Rossmann-like domain
FAD_binding_3        PF01494.14   356 seq973_BIOID59391    -            426   6.4e-06   25.3   0.6   1   1   2.8e-09   6.4e-06   25.3   0.4     2    33    28    59    27    68 0.94 FAD binding domain
FAD_binding_2        PF00890.19   421 seq973_BIOID59391    -            426   2.1e-05   23.4   0.6   1   1   1.5e-08   3.4e-05   22.7   0.5     1    43    29    71    29    82 0.85 FAD binding domain
Aminotran_3          PF00202.16   339 seq974_BIOID59391    -            421  1.1e-108  362.9   0.6   1   1    2e-112  1.4e-108  362.6   0.4     3   338    27   359    25   360 0.97 Aminotransferase class-III
Aminotran_1_2        PF00155.16   363 seq974_BIOID59391    -            421   2.9e-05   23.0   0.1   1   1   1.9e-08   0.00013   20.9   0.0   125   281   159   326    40   391 0.61 Aminotransferase class I and II
PspA_IM30            PF04012.7    221 seq975_BIOID59391    -            222   6.9e-48  162.8  32.6   1   1     6e-52   8.2e-48  162.5  22.6     1   220     2   217     2   219 0.97 PspA/IM30 family
PspB                 PF06667.7     75 seq977_BIOID59391    -             74   7.7e-32  108.9   0.4   1   1   6.1e-36   8.4e-32  108.8   0.3     1    74     1    73     1    74 0.97 Phage shock protein B
PspC                 PF04024.7     61 seq978_BIOID59391    -            119   3.6e-19   67.8   0.5   1   1   3.4e-23   4.6e-19   67.5   0.3     1    60     7    68     7    69 0.92 PspC domain
Phageshock_PspD      PF09584.5     66 seq979_BIOID59391    -             73   2.2e-31  107.2   4.5   1   1   1.8e-35   2.4e-31  107.0   3.1     1    64    10    71    10    73 0.98 Phage shock protein PspD (Phageshock_PspD)
Rhodanese            PF00581.15   113 seq981_BIOID59391    -            104   1.2e-14   54.5   0.0   1   1   1.1e-18   1.5e-14   54.1   0.0    16   109    23    96    20    99 0.88 Rhodanese-like domain
Alpha-amylase        PF00128.19   316 seq982_BIOID59391    -            568   2.7e-18   66.3   0.0   1   1   1.3e-20   1.8e-16   60.3   0.0    21   271    93   347    82   351 0.76 Alpha amylase, catalytic domain
SBP_bac_1            PF01547.20   314 seq983_BIOID59391    -            430   2.6e-38  132.4   3.7   1   1   5.2e-42   3.5e-38  131.9   2.6     7   310    43   325    36   329 0.88 Bacterial extracellular solute-binding protein
SBP_bac_8            PF13416.1    281 seq983_BIOID59391    -            430   4.9e-30  105.0   9.6   1   1     1e-33     7e-30  104.6   6.6     1   276    48   355    48   360 0.76 Bacterial extracellular solute-binding protein
BPD_transp_1         PF00528.17   185 seq984_BIOID59391    -            293   7.9e-24   84.0  16.9   1   1   5.8e-28   7.9e-24   84.0  11.7     2   171    88   282    87   285 0.88 Binding-protein-dependent transport system inner membrane component
BPD_transp_1         PF00528.17   185 seq985_BIOID59391    -            280   2.2e-17   63.0  17.9   1   1   1.6e-21   2.2e-17   63.0  12.4     2   178    89   267    88   271 0.81 Binding-protein-dependent transport system inner membrane component
ADH_zinc_N           PF00107.21   130 seq986_BIOID59391    -            350   5.7e-26   90.4   0.0   1   1   6.9e-30   9.4e-26   89.7   0.0     1   101   168   269   168   297 0.89 Zinc-binding dehydrogenase
AP_endonuc_2         PF01261.19   211 seq987_BIOID59391    -            265   1.7e-24   86.2   0.2   1   1   1.4e-28   1.9e-24   86.0   0.1     1   210    22   221    22   246 0.90 Xylose isomerase-like TIM barrel
GFO_IDH_MocA         PF01408.17   120 seq988_BIOID59391    -            351   4.2e-32  111.0   0.1   1   1   2.1e-35   9.5e-32  109.9   0.0     1   118    10   128    10   130 0.97 Oxidoreductase family, NAD-binding Rossmann fold
GFO_IDH_MocA_C       PF02894.12   115 seq988_BIOID59391    -            351   1.9e-12   46.8   0.0   1   1   8.1e-16   3.7e-12   45.9   0.0     1   112   142   250   142   253 0.94 Oxidoreductase family, C-terminal alpha/beta domain
NAD_binding_3        PF03447.11   117 seq988_BIOID59391    -            351   2.2e-05   24.7   0.1   1   1   1.6e-08   7.5e-05   22.9   0.0    16   112    31   124    16   129 0.80 Homoserine dehydrogenase, NAD binding domain
Glyco_hydro_65m      PF03632.10   370 seq989_BIOID59391    -            755  4.2e-130  433.6   0.1   1   1  1.2e-133  5.6e-130  433.2   0.1     2   370   299   677   298   677 0.97 Glycosyl hydrolase family 65 central catalytic domain
Glyco_hydro_65N      PF03636.10   255 seq989_BIOID59391    -            755   1.3e-63  214.5   0.0   1   1   4.4e-67     2e-63  213.9   0.0     1   255     6   241     6   241 0.96 Glycosyl hydrolase family 65, N-terminal domain
Glyco_hydro_65C      PF03633.10    54 seq989_BIOID59391    -            755   4.4e-14   52.1   0.0   1   1   2.9e-17   1.3e-13   50.6   0.0     1    52   681   729   681   731 0.97 Glycosyl hydrolase family 65, C-terminal domain
HAD_2                PF13419.1    176 seq990_BIOID59391    -            219   6.6e-23   81.7   0.0   1   1   1.7e-26   7.9e-23   81.4   0.0     1   176     6   190     6   190 0.87 Haloacid dehalogenase-like hydrolase
Hydrolase            PF00702.21   204 seq990_BIOID59391    -            219   9.7e-11   42.4   0.0   1   1   3.2e-14   1.5e-10   41.8   0.0     3   203     5   183     3   184 0.83 haloacid dehalogenase-like hydrolase
Hydrolase_like       PF13242.1     75 seq990_BIOID59391    -            219   5.1e-07   29.1   0.0   1   1   2.1e-10   9.5e-07   28.3   0.0     3    56   146   198   144   208 0.93 HAD-hyrolase-like
ABC_tran             PF00005.22   118 seq992_BIOID59391    -            322     8e-21   74.4   0.0   1   1   3.5e-24   1.6e-20   73.5   0.0     1   117    44   162    44   163 0.93 ABC transporter
Rad17                PF03215.10   498 seq992_BIOID59391    -            322   0.00018   20.3   0.0   1   1   5.3e-08   0.00024   19.8   0.0    24    71     8    56     2   109 0.78 Rad17 cell cycle checkpoint protein
Porin_OmpG           PF09381.5    301 seq993_BIOID59391    -            301  2.9e-219  725.8  13.9   1   1  7.2e-223  3.3e-219  725.6   9.6     1   301     1   301     1   301 1.00 Outer membrane protein G (OmpG)
DUF481               PF04338.7    210 seq993_BIOID59391    -            301   5.9e-06   26.0   2.4   1   1   1.3e-09   5.9e-06   26.0   1.7    93   197    95   206    91   212 0.85 Protein of unknown function, DUF481
DUF463               PF04317.7    443 seq995_BIOID59391    -            465  1.1e-187  623.8   0.0   1   1  9.5e-192  1.3e-187  623.6   0.0     1   443    20   464    20   464 0.99 YcjX-like family, DUF463
DUF697               PF05128.7    162 seq996_BIOID59391    -            353   4.1e-54  182.3   0.2   1   1     3e-58   4.1e-54  182.3   0.1     2   161   183   341   182   342 0.98 Domain of unknown function (DUF697)
Sigma54_activat      PF00158.21   168 seq997_BIOID59391    -            513   4.4e-56  188.8   0.0   1   1   1.5e-59   6.6e-56  188.2   0.0     2   167   207   365   206   366 0.98 Sigma-54 interaction domain
PAS_8                PF13188.1     64 seq997_BIOID59391    -            513   7.3e-06   25.5   0.0   1   1   5.4e-09   2.5e-05   23.8   0.0     3    52    82   135    81   148 0.79 PAS domain
AAA                  PF00004.24   132 seq997_BIOID59391    -            513   3.4e-05   23.9   0.0   1   1   1.8e-08   8.2e-05   22.7   0.0     1   111   230   341   230   359 0.85 ATPase family associated with various cellular activities (AAA)
MR_MLE_N             PF02746.11   117 seq999_BIOID59391    -            321   8.6e-33  112.6   0.0   1   1   4.5e-36   2.1e-32  111.4   0.0     1   117     1   112     1   112 0.99 Mandelate racemase / muconate lactonizing enzyme, N-terminal domain
MR_MLE               PF01188.16    67 seq999_BIOID59391    -            321   1.4e-11   44.6   2.8   1   1   7.5e-15   3.4e-11   43.3   1.2     3    67   162   225   160   225 0.85 Mandelate racemase / muconate lactonizing enzyme, C-terminal domain
MR_MLE_C             PF13378.1    111 seq999_BIOID59391    -            321   5.7e-10   39.0   0.0   1   1   3.2e-13   1.5e-09   37.7   0.0     1    82   225   304   225   321 0.79 Enolase C-terminal domain-like
LysR_substrate       PF03466.15   209 seq1002_BIOID59391   -            299   1.1e-35  122.5   0.0   1   1   2.3e-39   1.5e-35  122.0   0.0     2   205    90   294    89   298 0.95 LysR substrate binding domain
HTH_1                PF00126.22    60 seq1002_BIOID59391   -            299   7.1e-21   73.5   2.8   1   1   1.9e-24   1.3e-20   72.7   1.9     2    60     7    65     6    65 0.97 Bacterial regulatory helix-turn-helix protein, lysR family
SBP_bac_5            PF00496.17   374 seq1003_BIOID59391   -            544   4.6e-87  292.1  12.5   1   1   4.8e-91   6.5e-87  291.6   8.6     1   368    84   459    84   464 0.95 Bacterial extracellular solute-binding proteins, family 5 Middle
DDE_Tnp_1            PF01609.16   211 seq1004_BIOID59391   -            338   2.2e-33  115.5   0.0   1   1   1.5e-36   5.3e-33  114.2   0.1     5   210   150   324   148   325 0.90 Transposase DDE domain
DUF772               PF05598.6     77 seq1004_BIOID59391   -            338   2.7e-21   75.1   0.3   1   1     8e-25   2.7e-21   75.1   0.2     1    77    63   138    63   138 0.99 Transposase domain (DUF772)
DDE_Tnp_1_3          PF13612.1    155 seq1004_BIOID59391   -            338   2.7e-08   33.5   0.0   1   1   1.6e-11   5.4e-08   32.6   0.0     5   151   149   304   146   308 0.72 Transposase DDE domain
DDE_Tnp_1_6          PF13751.1    125 seq1004_BIOID59391   -            338   9.1e-07   28.8   0.3   1   1   7.7e-10   2.6e-06   27.3   0.2    59   123   265   326   255   327 0.80 Transposase DDE domain
DUF2534              PF10749.4     85 seq1005_BIOID59391   -             85   8.3e-44  147.3   3.7   1   1   6.7e-48   9.2e-44  147.1   2.6     2    85     1    84     1    84 0.97 Protein of unknown function (DUF2534)
DUF772               PF05598.6     77 seq1006_BIOID59391   -             96   1.1e-09   37.9   1.5   1   1   1.1e-13   1.5e-09   37.5   0.1     1    42    51    91    51    94 0.97 Transposase domain (DUF772)
DDE_Tnp_1            PF01609.16   211 seq1008_BIOID59391   -            157   7.2e-18   64.8   0.1   1   1   6.2e-22   8.5e-18   64.5   0.1    17   152    17   145     5   156 0.82 Transposase DDE domain
LysR_substrate       PF03466.15   209 seq1010_BIOID59391   -            302   2.5e-38  131.1   0.0   1   1     5e-42   3.4e-38  130.7   0.0     2   208    91   297    90   298 0.96 LysR substrate binding domain
HTH_1                PF00126.22    60 seq1010_BIOID59391   -            302   1.1e-20   72.9   0.4   1   1   3.4e-24   2.3e-20   71.9   0.3     1    60     7    66     7    66 0.97 Bacterial regulatory helix-turn-helix protein, lysR family
Smr                  PF01713.16    83 seq1011_BIOID59391   -            187   2.6e-20   72.2   0.0   1   1     3e-24   4.1e-20   71.6   0.0     2    83    89   169    88   169 0.91 Smr domain
CorA                 PF01544.13   292 seq1013_BIOID59391   -            327     6e-63  212.4   0.0   1   1   5.2e-67   7.1e-63  212.2   0.0     3   292    39   323    37   323 0.97 CorA-like Mg2+ transporter protein
DEAD                 PF00270.24   173 seq1016_BIOID59391   -            457   4.4e-46  156.3   0.0   1   1   2.3e-47   7.8e-44  149.0   0.0     1   170    27   191    27   194 0.95 DEAD/DEAH box helicase
Helicase_C           PF00271.26    78 seq1016_BIOID59391   -            457   1.5e-23   82.3   0.0   1   1   8.4e-27   2.9e-23   81.4   0.0     3    78   261   336   259   336 0.97 Helicase conserved C-terminal domain
DbpA                 PF03880.10    74 seq1016_BIOID59391   -            457   1.9e-21   75.3   0.0   1   1   1.1e-24   3.9e-21   74.3   0.0     2    73   384   455   383   456 0.98 DbpA RNA binding domain
ResIII               PF04851.10   184 seq1016_BIOID59391   -            457     1e-05   25.3   0.0   1   1     7e-09   2.4e-05   24.1   0.0     4   183    26   188    23   189 0.73 Type III restriction enzyme, res subunit
SieB                 PF14163.1    151 seq1020_BIOID59391   -            203   2.3e-29  101.8   1.2   1   1   2.1e-33   2.8e-29  101.5   0.8     1   150    61   199    61   200 0.91 Superinfection exclusion protein B
HTH_3                PF01381.17    55 seq1023_BIOID59391   -             98   2.5e-05   23.9   0.0   1   1   5.2e-09   7.1e-05   22.4   0.0    12    47    18    53    18    57 0.93 Helix-turn-helix
DUF1019              PF06254.6     89 seq1024_BIOID59391   -            140   1.1e-23   83.0   0.2   1   1   1.4e-27   1.9e-23   82.3   0.1     2    88    43   120    42   121 0.96 Protein of unknown function (DUF1019)
DUF1376              PF07120.6     88 seq1026_BIOID59391   -            285   1.1e-29  102.3   0.2   1   1   1.5e-33     2e-29  101.4   0.1     1    87    22   105    22   106 0.96 Protein of unknown function (DUF1376)
IstB_IS21            PF01695.12   178 seq1027_BIOID59391   -            248   2.1e-21   76.0   0.1   1   1   4.4e-25     3e-21   75.5   0.0     4   162    55   218    52   226 0.87 IstB-like ATP binding protein
Bac_DnaA             PF00308.13   219 seq1027_BIOID59391   -            248   1.1e-08   34.8   0.0   1   1   2.1e-12   1.4e-08   34.5   0.0     4   146    70   212    67   227 0.81 Bacterial dnaA  protein
DUF1627              PF07789.7    155 seq1028_BIOID59391   -            203   7.2e-42  142.4   1.2   1   1   5.8e-45   3.9e-41  140.0   0.1     1   105   105   194   105   201 0.96 Protein of unknown function (DUF1627)
Phage_lysis          PF03245.8    125 seq1029_BIOID59391   -            101     9e-42  141.8   8.5   1   1   7.3e-46     1e-41  141.7   5.9    26   125     1   100     1   100 0.99 Bacteriophage lysis protein
Rz1                  PF06085.6     40 seq1030_BIOID59391   -             61   5.4e-23   80.0  11.4   1   1   5.1e-27   6.9e-23   79.6   7.9     1    39    20    59    20    60 0.97 Lipoprotein Rz1 precursor
TrkH                 PF02386.11   339 seq1031_BIOID59391   -            485   2.1e-74  250.0  20.8   1   1   1.5e-78   2.1e-74  250.0  14.4     2   339   156   483   155   483 0.99 Cation transport protein
ParBc                PF02195.13    90 seq1032_BIOID59391   -             87     1e-17   63.8   0.0   1   1   8.1e-22   1.1e-17   63.7   0.0     2    81     9    84     8    87 0.93 ParB-like nuclease domain
TMP_2                PF06791.8    210 seq1037_BIOID59391   -            342   5.9e-19   68.3   3.0   1   1   4.3e-23   5.9e-19   68.3   2.1     3    50   264   311   262   315 0.96 Prophage tail length tape measure protein
Ail_Lom              PF06316.6    199 seq1038_BIOID59391   -             56     3e-28   98.5   0.1   1   1   4.7e-32   3.2e-28   98.4   0.1   145   199     2    56     1    56 0.99 Enterobacterial Ail/Lom protein
OMP_b-brl            PF13505.1    176 seq1038_BIOID59391   -             56   5.4e-08   32.8   0.2   1   1   8.9e-12   6.1e-08   32.6   0.1   123   176     7    56     2    56 0.94 Outer membrane protein beta-barrel domain
Phage_fiber_2        PF03406.8     44 seq1041_BIOID59391   -            665   2.1e-21   75.1   6.7   1   1   4.6e-25   2.1e-21   75.1   4.6     1    44     7    50     7    50 0.98 Phage tail fibre repeat
Collar               PF07484.7     57 seq1041_BIOID59391   -            665   1.2e-11   44.1   0.2   1   1   7.1e-15   3.2e-11   42.7   0.1     1    56   452   498   452   499 0.97 Phage Tail Collar Domain
Phage_fiber          PF03335.8     14 seq1041_BIOID59391   -            665   2.1e-08   32.5  61.4   1   7   0.00026       1.2    8.9   1.5     1    14   515   528   515   528 0.88 Phage tail fibre repeat
Phage_fiber          PF03335.8     14 seq1041_BIOID59391   -            665   2.1e-08   32.5  61.4   2   7   1.1e-05     0.049   13.1   3.0     1    14   547   560   547   560 0.94 Phage tail fibre repeat
Phage_fiber          PF03335.8     14 seq1041_BIOID59391   -            665   2.1e-08   32.5  61.4   3   7   0.00011       0.5   10.1   0.7     1    11   561   571   561   574 0.87 Phage tail fibre repeat
Phage_fiber          PF03335.8     14 seq1041_BIOID59391   -            665   2.1e-08   32.5  61.4   4   7   2.4e-05      0.11   12.1   2.9     1    14   600   613   600   613 0.92 Phage tail fibre repeat
Phage_fiber          PF03335.8     14 seq1041_BIOID59391   -            665   2.1e-08   32.5  61.4   5   7   0.00026       1.2    8.9   1.7     2    12   615   625   614   626 0.89 Phage tail fibre repeat
Phage_fiber          PF03335.8     14 seq1041_BIOID59391   -            665   2.1e-08   32.5  61.4   6   7   0.00022         1    9.1   0.8     2    11   624   633   623   634 0.86 Phage tail fibre repeat
Phage_fiber          PF03335.8     14 seq1041_BIOID59391   -            665   2.1e-08   32.5  61.4   7   7   0.00026       1.2    8.9   0.9     2    13   633   644   632   645 0.87 Phage tail fibre repeat
Caudo_TAP            PF02413.12   130 seq1042_BIOID59391   -            191   3.4e-38  130.6   0.6   1   1   3.1e-42   4.3e-38  130.3   0.4     1   129    72   191    72   191 0.98 Caudovirales tail fibre assembly protein
DUF333               PF03891.10    50 seq1051_BIOID59391   -             88   2.4e-13   49.5   0.4   1   1   2.2e-17   3.1e-13   49.2   0.2     7    50    42    85    36    85 0.91 Domain of unknown function (DUF333)
DctA-YdbH            PF11739.3    207 seq1054_BIOID59391   -            879   8.3e-56  188.5   2.1   1   1     1e-59   1.4e-55  187.8   0.1     1   207   656   859   656   859 0.99 Dicarboxylate transport
Lipoprotein_19       PF13617.1     59 seq1055_BIOID59391   -             61   4.8e-27   93.2   0.6   1   1   3.8e-31   5.3e-27   93.1   0.4     1    59     2    60     2    60 0.97 YnbE-like lipoprotein
DUF1318              PF07027.7     95 seq1056_BIOID59391   -            109   4.9e-34  116.3   1.2   1   1   4.1e-38   5.6e-34  116.1   0.8     2    95    16   108    15   108 0.98 Protein of unknown function (DUF1318)
Aldedh               PF00171.17   462 seq1057_BIOID59391   -            499  2.3e-163  543.6   0.0   1   1  2.1e-167  2.8e-163  543.4   0.0     5   462    33   495    30   495 0.97 Aldehyde dehydrogenase family
PaaA_PaaC            PF05138.7    263 seq1058_BIOID59391   -            309    4e-100  334.0   0.5   1   1  3.3e-104  4.5e-100  333.8   0.3     4   263    17   291     1   291 0.97 Phenylacetic acid catabolic protein
PaaB                 PF06243.6     94 seq1059_BIOID59391   -             95   4.3e-35  119.6   0.0   1   1   3.4e-39   4.6e-35  119.5   0.0     3    94     6    95     4    95 0.97 Phenylacetic acid degradation B
PaaA_PaaC            PF05138.7    263 seq1062_BIOID59391   -            248   6.3e-97  323.5   0.7   1   1  5.1e-101     7e-97  323.3   0.5    17   263     3   248     1   248 0.99 Phenylacetic acid catabolic protein
DUF59                PF01883.14    72 seq1063_BIOID59391   -            172   6.9e-15   54.6   0.0   1   1   1.1e-18   1.5e-14   53.5   0.0     2    62    20    81    19    92 0.93 Domain of unknown function DUF59
Fer2                 PF00111.22    78 seq1064_BIOID59391   -            426   1.3e-17   63.1   0.6   1   1   5.4e-21   2.5e-17   62.2   0.4     2    77   337   411   336   412 0.91 2Fe-2S iron-sulfur cluster binding domain
FAD_binding_6        PF00970.19    99 seq1064_BIOID59391   -            426   2.9e-16   59.3   0.0   1   1   1.1e-19   4.8e-16   58.5   0.0     2    99    77   175    76   175 0.91 Oxidoreductase FAD-binding domain
NAD_binding_1        PF00175.16   109 seq1064_BIOID59391   -            426   7.1e-16   58.6   0.0   1   1   2.7e-19   1.2e-15   57.8   0.0     2   108   188   296   187   297 0.92 Oxidoreductase NAD-binding domain
ECH                  PF00378.15   245 seq1065_BIOID59391   -            255   2.2e-73  246.2   2.7   1   1     2e-77   2.7e-73  246.0   1.9     4   245     8   247     6   247 0.99 Enoyl-CoA hydratase/isomerase family
ECH                  PF00378.15   245 seq1066_BIOID59391   -            262   3.2e-61  206.4   0.0   1   1   2.7e-65   3.6e-61  206.2   0.0     3   244     8   253     6   254 0.96 Enoyl-CoA hydratase/isomerase family
3HCDH_N              PF02737.13   180 seq1067_BIOID59391   -            490   6.9e-65  217.9   1.2   1   1     2e-68   6.9e-65  217.9   0.8     1   178    22   199    22   201 0.99 3-hydroxyacyl-CoA dehydrogenase, NAD binding domain
3HCDH                PF00725.17    97 seq1067_BIOID59391   -            490   1.3e-46  156.8   0.0   1   2   5.5e-32   1.9e-28   98.5   0.0     1    97   203   300   203   300 0.98 3-hydroxyacyl-CoA dehydrogenase, C-terminal domain
3HCDH                PF00725.17    97 seq1067_BIOID59391   -            490   1.3e-46  156.8   0.0   2   2   1.3e-18   4.6e-15   55.6   0.0     1    80   402   481   402   486 0.96 3-hydroxyacyl-CoA dehydrogenase, C-terminal domain
NAD_binding_2        PF03446.10   162 seq1067_BIOID59391   -            490   1.3e-06   28.3   2.1   1   1   4.7e-10   1.6e-06   27.9   0.2     2    95    21   137    20   164 0.76 NAD binding domain of 6-phosphogluconate dehydrogenase
4HBT                 PF03061.17    79 seq1068_BIOID59391   -            140   5.8e-22   77.4   0.2   1   1   7.2e-26   9.8e-22   76.7   0.0     3    79    50   123    48   123 0.96 Thioesterase superfamily
Thiolase_N           PF00108.18   264 seq1069_BIOID59391   -            401   3.3e-81  272.0   0.1   1   1   6.2e-85   4.2e-81  271.6   0.1     1   264     1   269     1   269 0.95 Thiolase, N-terminal domain
Thiolase_C           PF02803.13   123 seq1069_BIOID59391   -            401   2.3e-46  156.0   0.2   1   1   6.8e-50   4.6e-46  155.1   0.2     2   123   277   400   276   400 0.96 Thiolase, C-terminal domain
AMP-binding          PF00501.23   418 seq1070_BIOID59391   -            462   2.4e-26   91.9   0.1   1   1   1.5e-29     2e-25   88.8   0.1   130   409   103   375    18   380 0.87 AMP-binding enzyme
PaaX_C               PF08223.6    172 seq1071_BIOID59391   -            316   9.4e-55  184.8   2.8   1   1   1.9e-58   1.3e-54  184.3   1.9     1   172   104   274   104   274 0.98 PaaX-like protein C-terminal domain
PaaX                 PF07848.7     70 seq1071_BIOID59391   -            316   3.4e-29  100.5   0.5   1   1   9.4e-33   6.4e-29   99.6   0.4     3    70    20    87    18    87 0.98 PaaX-like protein
Hexapep              PF00132.19    36 seq1072_BIOID59391   -            196   6.1e-17   60.1  16.0   1   3   9.6e-10   1.3e-05   24.3   0.0     3    36    12    45    10    45 0.90 Bacterial transferase hexapeptide (six repeats)
Hexapep              PF00132.19    36 seq1072_BIOID59391   -            196   6.1e-17   60.1  16.0   2   3   1.8e-08   0.00025   20.2   2.2     1    34    71   103    71   103 0.97 Bacterial transferase hexapeptide (six repeats)
Hexapep              PF00132.19    36 seq1072_BIOID59391   -            196   6.1e-17   60.1  16.0   3   3   1.3e-12   1.8e-08   33.4   1.8     1    35    88   122    88   123 0.95 Bacterial transferase hexapeptide (six repeats)
HTH_38               PF13936.1     44 seq1075_BIOID59391   -            383   7.2e-23   79.7   2.5   1   1   5.6e-21   1.9e-17   62.4   0.9     4    44    58    98    55    98 0.97 Helix-turn-helix domain
rve                  PF00665.21   120 seq1075_BIOID59391   -            383   4.4e-17   62.2   0.0   1   1   2.8e-20   9.5e-17   61.1   0.0     3   120   228   337   226   337 0.94 Integrase core domain
Autotransporter      PF03797.14   265 seq1076_BIOID59391   -           1107     8e-20   71.1  11.4   1   1   5.8e-24     8e-20   71.1   7.9    53   256   877  1085   851  1097 0.87 Autotransporter beta-domain
Aldo_ket_red         PF00248.16   283 seq1077_BIOID59391   -            286   4.6e-54  183.0   0.0   1   1   3.9e-58   5.3e-54  182.8   0.0     1   281    15   283    15   285 0.96 Aldo/keto reductase family
DUF2773              PF10971.3     81 seq1078_BIOID59391   -            768   1.9e-43  146.2   2.7   1   1   3.9e-47   5.4e-43  144.7   1.4     1    81   688   768   688   768 0.99 Protein of unknown function (DUF2773)
CDP-OH_P_transf      PF01066.16   101 seq1079_BIOID59391   -            203     3e-13   49.8  12.6   1   1   1.2e-16   1.7e-12   47.4   8.7     3    77    28   123    26   199 0.80 CDP-alcohol phosphatidyltransferase
CTP_transf_1         PF01148.15   259 seq1080_BIOID59391   -            298   3.6e-59  200.4  21.0   1   1   3.9e-63   5.4e-59  199.8  14.6     3   258    38   295    36   296 0.92 Cytidylyltransferase family
Methyltransf_20      PF12147.3    311 seq1081_BIOID59391   -            585  3.1e-149  495.9   0.0   1   1  1.5e-152    4e-149  495.5   0.0     1   311   273   582   273   582 0.99 Putative methyltransferase
Hydrolase_4          PF12146.3     79 seq1081_BIOID59391   -            585   3.7e-28   97.0   0.1   1   1   4.9e-30   1.3e-26   92.0   0.0     1    78    17    95    17    96 0.98 Putative lysophospholipase
Abhydrolase_6        PF12697.2    228 seq1081_BIOID59391   -            585   7.4e-20   71.7   5.1   1   1   5.8e-23   1.6e-19   70.6   3.1     1   218    36   263    36   271 0.72 Alpha/beta hydrolase family
Abhydrolase_5        PF12695.2    142 seq1081_BIOID59391   -            585   7.6e-12   45.0   1.3   1   1   2.1e-14   5.6e-11   42.2   0.4     1   141    35   260    35   261 0.82 Alpha/beta hydrolase family
Methyltransf_18      PF12847.2    112 seq1081_BIOID59391   -            585   2.1e-09   37.8   0.0   1   1   1.7e-12   4.8e-09   36.6   0.0     4   110   410   519   408   520 0.86 Methyltransferase domain
DSPc                 PF00782.15   133 seq1084_BIOID59391   -            438   3.4e-26   91.2   0.0   1   1   1.9e-29   6.6e-26   90.3   0.0     1   132   314   437   314   438 0.96 Dual specificity phosphatase, catalytic domain
PAP2                 PF01569.16   129 seq1084_BIOID59391   -            438   7.4e-11   41.7   3.6   1   1   7.6e-14   2.6e-10   39.9   2.5     4   126    93   207    87   210 0.86 PAP2 superfamily
PAP2_3               PF14378.1    191 seq1084_BIOID59391   -            438   1.9e-08   33.9   1.8   1   1   5.5e-12   1.9e-08   33.9   1.3    71   189    88   198    78   200 0.85 PAP2 superfamily
Y_phosphatase        PF00102.22   236 seq1084_BIOID59391   -            438   4.7e-06   25.9   0.0   1   1   2.1e-09   7.1e-06   25.4   0.0   152   225   363   427   337   433 0.85 Protein-tyrosine phosphatase
DUF3418              PF11898.3    586 seq1086_BIOID59391   -           1300    1e-241  803.3   0.6   1   1  6.1e-245  1.4e-241  802.9   0.5     2   586   712  1298   711  1298 0.99 Domain of unknown function (DUF3418)
OB_NTP_bind          PF07717.11   111 seq1086_BIOID59391   -           1300   1.1e-24   86.1   0.0   1   1   9.4e-28   2.1e-24   85.2   0.0     2   111   600   699   599   699 0.97 Oligonucleotide/oligosaccharide-binding (OB)-fold
HA2                  PF04408.18   102 seq1086_BIOID59391   -           1300   2.6e-24   85.0   0.0   1   1   2.5e-27   5.8e-24   83.9   0.0     2   101   465   558   464   559 0.90 Helicase associated domain (HA2)
Helicase_C           PF00271.26    78 seq1086_BIOID59391   -           1300   1.1e-10   41.0   0.1   1   1   1.1e-13   2.5e-10   39.9   0.1     2    77   312   403   311   404 0.94 Helicase conserved C-terminal domain
DEAD                 PF00270.24   173 seq1086_BIOID59391   -           1300   5.7e-07   29.0   0.0   1   1     6e-10   1.4e-06   27.7   0.0     7   167    86   233    80   239 0.72 DEAD/DEAH box helicase
DUF218               PF02698.12   155 seq1087_BIOID59391   -            266   5.2e-24   84.3   0.0   1   1   5.6e-28   7.6e-24   83.8   0.0     1   137    36   183    36   208 0.92 DUF218 domain
Aldedh               PF00171.17   462 seq1088_BIOID59391   -            479  3.4e-164  546.4   1.1   1   1  5.5e-168  3.8e-164  546.2   0.7     8   462    22   475    15   475 0.98 Aldehyde dehydrogenase family
LuxC                 PF05893.9    400 seq1088_BIOID59391   -            479   0.00012   20.7   0.0   1   1   3.5e-08   0.00024   19.8   0.0    88   285   142   335   134   356 0.81 Acyl-CoA reductase (LuxC)
Cytochrom_B_N        PF00033.14   188 seq1092_BIOID59391   -            188   8.4e-25   87.1   9.4   1   1   1.4e-28   9.5e-25   86.9   6.5     3   187    16   184    14   185 0.96 Cytochrome b(N-terminal)/b6/petB
Ni_hydr_CYTB         PF01292.15   182 seq1092_BIOID59391   -            188   1.2e-21   76.8  10.2   1   1     2e-25   1.4e-21   76.6   7.0     1   181    16   184    16   185 0.92 Prokaryotic cytochrome b561
MCPsignal            PF00015.16   213 seq1095_BIOID59391   -            546   1.7e-70  236.8  47.0   1   1   7.7e-73   3.5e-69  232.4  20.0     2   212   333   525   331   526 0.99 Methyl-accepting chemotaxis protein (MCP) signalling domain
TarH                 PF02203.10   171 seq1095_BIOID59391   -            546   1.3e-30  106.3   2.2   1   1   2.9e-34   1.3e-30  106.3   1.5     2   166    12   177    11   189 0.95 Tar ligand binding domain homologue
HAMP                 PF00672.20    70 seq1095_BIOID59391   -            546   2.2e-14   53.2   0.7   1   1   4.7e-18   2.2e-14   53.2   0.5     2    68   205   271   204   273 0.93 HAMP domain
DUF1338              PF07063.8    302 seq1096_BIOID59391   -            447   8.6e-96  320.4   0.1   1   1  7.3e-100     1e-95  320.2   0.1     1   302    11   401    11   401 0.98 Domain of unknown function (DUF1338)
MdoG                 PF04349.7    484 seq1097_BIOID59391   -            551  5.7e-151  502.9   0.1   1   1    5e-155  6.8e-151  502.6   0.1     1   482    45   534    45   536 0.92 Periplasmic glucan biosynthesis protein, MdoG
DUF465               PF04325.8     49 seq1098_BIOID59391   -             74   2.6e-14   52.5   2.0   1   1   3.5e-18   4.7e-14   51.6   0.9     1    49    19    68    19    68 0.97 Protein of unknown function (DUF465)
Acetyltransf_3       PF13302.1    142 seq1099_BIOID59391   -            179   2.6e-21   76.3   0.0   1   1   6.7e-25     3e-21   76.0   0.0     2   141    11   150    10   151 0.86 Acetyltransferase (GNAT) domain
Acetyltransf_4       PF13420.1    155 seq1099_BIOID59391   -            179   6.3e-11   42.3   0.1   1   1   1.6e-14   7.2e-11   42.1   0.1    24   154    38   170    17   171 0.85 Acetyltransferase (GNAT) domain
Acetyltransf_1       PF00583.19    83 seq1099_BIOID59391   -            179   1.9e-10   40.5   0.0   1   1   6.9e-14   3.2e-10   39.8   0.0     3    82    74   150    72   151 0.96 Acetyltransferase (GNAT) family
C4dic_mal_tran       PF03595.12   330 seq1100_BIOID59391   -            366   2.5e-54  184.0  37.2   1   1   2.1e-58   2.9e-54  183.8  25.8     2   329    44   342    43   343 0.97 C4-dicarboxylate transporter/malic acid transport protein
TehB                 PF03848.9    192 seq1101_BIOID59391   -            197  5.1e-103  342.0   0.1   1   1  3.7e-106  5.7e-103  341.9   0.0     1   192     1   193     1   193 0.99 Tellurite resistance protein TehB
Methyltransf_23      PF13489.1    162 seq1101_BIOID59391   -            197   1.2e-12   47.7   0.0   1   1   9.2e-16   1.4e-12   47.4   0.0    20   115    28   133    10   173 0.77 Methyltransferase domain
Methyltransf_11      PF08241.7     95 seq1101_BIOID59391   -            197     2e-12   47.3   0.0   1   1   2.7e-15   4.1e-12   46.3   0.0     1    93    35   130    35   132 0.96 Methyltransferase domain
Methyltransf_12      PF08242.7     99 seq1101_BIOID59391   -            197   2.1e-11   44.0   0.0   1   1   2.2e-14   3.4e-11   43.3   0.0     1    98    35   129    35   130 0.95 Methyltransferase domain
Methyltransf_31      PF13847.1    152 seq1101_BIOID59391   -            197   8.1e-11   41.6   0.0   1   1   6.3e-14   9.6e-11   41.3   0.0     5   110    32   134    29   183 0.89 Methyltransferase domain
MTS                  PF05175.9    170 seq1101_BIOID59391   -            197     5e-10   38.9   0.0   1   1   4.2e-13   6.4e-10   38.5   0.0    23   140    22   134     3   152 0.85 Methyltransferase small domain
Methyltransf_18      PF12847.2    112 seq1101_BIOID59391   -            197   1.5e-08   35.1   0.0   1   1   1.4e-11   2.2e-08   34.5   0.0     2   109    31   132    30   136 0.79 Methyltransferase domain
DUF3313              PF11769.3    201 seq1103_BIOID59391   -            222   9.3e-66  220.9   0.1   1   1   7.7e-70   1.1e-65  220.7   0.1     1   199    16   214    16   216 0.99 Protein of unknown function (DUF3313)
OrfB_IS605           PF01385.14   227 seq1105_BIOID59391   -            402   5.3e-52  176.3   4.1   1   1   1.6e-55   7.2e-52  175.9   2.8     1   224    69   275    69   278 0.98 Probable transposase
OrfB_Zn_ribbon       PF07282.6     69 seq1105_BIOID59391   -            402   1.1e-24   85.6   0.3   1   1   8.1e-28   3.7e-24   84.0   0.2     1    67   304   371   304   373 0.98 Putative transposase DNA-binding domain
HTH_OrfB_IS605       PF12323.3     46 seq1105_BIOID59391   -            402   4.2e-13   48.2   0.8   1   1   9.3e-17   4.2e-13   48.2   0.5     1    46     1    48     1    48 0.95 Helix-turn-helix domain
HTH_3                PF01381.17    55 seq1106_BIOID59391   -            178     6e-17   61.1   0.0   1   1   3.7e-20   8.5e-17   60.6   0.0     1    53    12    64    12    66 0.97 Helix-turn-helix
HTH_31               PF13560.1     64 seq1106_BIOID59391   -            178   1.2e-10   41.2   0.0   1   1   8.8e-14     2e-10   40.5   0.0     4    57    10    62     8    74 0.94 Helix-turn-helix domain
HTH_19               PF12844.2     64 seq1106_BIOID59391   -            178   9.9e-10   38.2   0.0   1   1   6.5e-13   1.5e-09   37.6   0.0     3    59    11    67     9    71 0.95 Helix-turn-helix domain
Cupin_2              PF07883.6     71 seq1106_BIOID59391   -            178   8.4e-10   37.9   0.3   1   1   6.6e-13   1.5e-09   37.0   0.2     4    69   105   171   102   173 0.92 Cupin domain
HTH_26               PF13443.1     63 seq1106_BIOID59391   -            178   5.3e-06   26.4   0.0   1   1   3.5e-09     8e-06   25.8   0.0     2    59    12    68    11    72 0.93 Cro/C1-type HTH DNA-binding domain
HTH_25               PF13413.1     62 seq1106_BIOID59391   -            178   4.6e-06   26.0   0.0   1   1   3.4e-09   7.9e-06   25.3   0.0     2    35    12    45    11    49 0.94 Helix-turn-helix domain
Peptidase_U32        PF01136.14   233 seq1108_BIOID59391   -            667   1.2e-70  237.0   0.1   1   1   3.2e-71   2.2e-67  226.2   0.0     2   231    93   319    92   321 0.90 Peptidase family U32
DUF3656              PF12392.3    122 seq1108_BIOID59391   -            667   2.4e-26   92.0   0.0   1   1   6.9e-30   4.7e-26   91.1   0.0     2   122   405   522   404   522 0.97 Collagenase
YcfA                 PF07927.7     58 seq1109_BIOID59391   -             58   4.5e-11   42.4   0.0   1   1   3.7e-15   5.1e-11   42.2   0.0     2    58     4    57     3    57 0.92 YcfA-like protein
UPF0150              PF03681.10    48 seq1110_BIOID59391   -            145   1.2e-12   47.0   0.1   1   1   2.8e-16   1.9e-12   46.4   0.1     1    45     9    53     9    56 0.95 Uncharacterised protein family (UPF0150)
HTH_3                PF01381.17    55 seq1110_BIOID59391   -            145   2.1e-07   30.5   0.1   1   1   4.7e-11   3.2e-07   29.9   0.1     7    53    95   141    89   143 0.93 Helix-turn-helix
Aminotran_1_2        PF00155.16   363 seq1111_BIOID59391   -            468   5.4e-32  111.0   0.0   1   1   1.3e-35   8.6e-32  110.3   0.0    44   348   145   445   120   458 0.88 Aminotransferase class I and II
GntR                 PF00392.16    64 seq1111_BIOID59391   -            468     6e-15   54.3   0.1   1   1   2.9e-18     2e-14   52.6   0.0     1    64     3    66     3    66 0.98 Bacterial regulatory proteins, gntR family
SBP_bac_8            PF13416.1    281 seq1112_BIOID59391   -            381   1.9e-26   93.3   4.0   1   1   5.3e-30   2.4e-26   92.9   2.8     2   265    56   326    55   333 0.83 Bacterial extracellular solute-binding protein
SBP_bac_1            PF01547.20   314 seq1112_BIOID59391   -            381   1.9e-20   73.7   6.0   1   1   5.7e-24   2.6e-20   73.2   4.2    14   313    56   312    45   313 0.83 Bacterial extracellular solute-binding protein
SBP_bac_6            PF13343.1    242 seq1112_BIOID59391   -            381   7.6e-17   61.3   1.9   1   1   1.7e-15   7.8e-12   44.9   0.1   107   216   215   325   179   350 0.85 Bacterial extracellular solute-binding protein
ABC_tran             PF00005.22   118 seq1113_BIOID59391   -            337   2.2e-22   79.5   0.0   1   1   2.5e-25   1.1e-21   77.2   0.0     1   117    44   162    44   163 0.88 ABC transporter
TOBE_2               PF08402.5     75 seq1113_BIOID59391   -            337   1.2e-16   60.3   0.0   1   1     6e-20   2.7e-16   59.1   0.0     2    73   257   331   256   333 0.92 TOBE domain
BPD_transp_1         PF00528.17   185 seq1114_BIOID59391   -            313   2.6e-16   59.5  19.4   1   1   1.9e-20   2.6e-16   59.5  13.5     2   179   106   307   105   310 0.86 Binding-protein-dependent transport system inner membrane component
BPD_transp_1         PF00528.17   185 seq1115_BIOID59391   -            264   2.7e-13   49.7  13.6   1   1     2e-17   2.7e-13   49.7   9.4     2   167    80   247    79   258 0.78 Binding-protein-dependent transport system inner membrane component
Aldedh               PF00171.17   462 seq1116_BIOID59391   -            474  5.3e-166  552.3   0.1   1   1  4.4e-170    6e-166  552.2   0.0     3   462    13   470    11   470 0.97 Aldehyde dehydrogenase family
DUF2566              PF10753.4     55 seq1118_BIOID59391   -             82   3.4e-29  100.3   5.3   1   1   3.3e-33   4.5e-29  100.0   3.7     1    55    28    82    28    82 0.99 Protein of unknown function (DUF2566)
DUF2526              PF10735.4     77 seq1119_BIOID59391   -             77   3.1e-47  158.3   5.7   1   1   2.5e-51   3.4e-47  158.2   4.0     1    77     1    77     1    77 1.00 Protein of unknown function (DUF2526)
ADH_zinc_N           PF00107.21   130 seq1120_BIOID59391   -            353   1.1e-18   66.9   0.0   1   1   1.3e-22   1.8e-18   66.2   0.0     1   119   169   301   169   310 0.92 Zinc-binding dehydrogenase
FCD                  PF07729.7    125 seq1121_BIOID59391   -            221   1.7e-23   83.2   2.5   1   1   3.4e-27   2.3e-23   82.7   1.7     2   124    85   209    84   210 0.96 FCD domain
GntR                 PF00392.16    64 seq1121_BIOID59391   -            221   9.4e-12   44.0   0.1   1   1   3.9e-15   2.7e-11   42.6   0.1     2    64    13    74    12    74 0.95 Bacterial regulatory proteins, gntR family
PQQ_2                PF13360.1    238 seq1122_BIOID59391   -            353   7.6e-08   31.9   1.2   1   1   2.8e-10   7.7e-07   28.6   0.7     3   236    69   308    67   310 0.68 PQQ-like domain
GST_N_3              PF13417.1     75 seq1124_BIOID59391   -            205   3.4e-09   36.6   0.0   1   1   8.8e-13     6e-09   35.8   0.0    15    72    17    79    13    84 0.88 Glutathione S-transferase, N-terminal domain
GST_N_2              PF13409.1     70 seq1124_BIOID59391   -            205   1.7e-06   27.8   0.0   1   1   4.4e-10     3e-06   27.0   0.0     9    67    16    74    12    77 0.86 Glutathione S-transferase, N-terminal domain
RHS                  PF03527.9     41 seq1127_BIOID59391   -            682   1.8e-20   72.2   0.8   1   1   2.7e-24   1.8e-20   72.2   0.6     1    41   429   469   429   469 0.98 RHS protein
RHS_repeat           PF05593.9     38 seq1127_BIOID59391   -            682   6.3e-11   42.0  33.9   1   1   1.2e-09   8.2e-06   25.7   0.6     2    29   226   262   225   272 0.89 RHS Repeat
DDE_Tnp_1_assoc      PF13808.1     90 seq1129_BIOID59391   -            248   1.5e-31  107.7   0.0   1   1   3.5e-35   2.4e-31  107.1   0.0     1    90     6    95     6    95 0.99 DDE_Tnp_1-associated
DDE_Tnp_1            PF01609.16   211 seq1129_BIOID59391   -            248   3.6e-14   52.7   0.0   1   1   7.3e-18     5e-14   52.2   0.0     4   125   103   222   100   243 0.80 Transposase DDE domain
DDE_Tnp_1_assoc      PF13808.1     90 seq1130_BIOID59391   -            378   2.8e-32  110.1   0.0   1   1   8.6e-36   5.9e-32  109.1   0.0     1    90     6    95     6    95 0.98 DDE_Tnp_1-associated
DDE_Tnp_1            PF01609.16   211 seq1130_BIOID59391   -            378   3.1e-31  108.4   0.3   1   1   6.3e-35   4.3e-31  108.0   0.2     3   211   102   343   100   343 0.93 Transposase DDE domain
Tautomerase          PF01361.16    60 seq1132_BIOID59391   -             90   6.2e-14   51.2   0.0   1   1   6.4e-18   8.7e-14   50.7   0.0     1    51    15    66    15    68 0.98 Tautomerase enzyme
Acetyltransf_2       PF00797.12   240 seq1133_BIOID59391   -            281   3.2e-84  282.1   0.2   1   1   2.7e-88   3.7e-84  281.9   0.1     1   237    21   256    21   259 0.97 N-acetyltransferase
Molybdop_Fe4S4       PF04879.11    55 seq1139_BIOID59391   -            195   2.2e-21   75.3   0.2   1   1   2.6e-24   1.8e-20   72.4   0.1     2    55    44   104    43   104 0.96 Molybdopterin oxidoreductase Fe4S4 domain
Molybdopterin        PF00384.17   432 seq1139_BIOID59391   -            195   2.4e-06   26.4   0.1   1   1   4.2e-10   2.9e-06   26.1   0.0     1    35   107   139   107   190 0.79 Molybdopterin oxidoreductase
Molybdopterin        PF00384.17   432 seq1140_BIOID59391   -            803   9.9e-25   87.0   0.0   1   1   3.2e-25   2.2e-21   75.9   0.0   103   379     2   377     1   381 0.85 Molybdopterin oxidoreductase
Molydop_binding      PF01568.16   109 seq1140_BIOID59391   -            803   5.6e-17   61.4   0.1   1   1     3e-20     2e-16   59.6   0.1     4   108   681   796   678   797 0.93 Molydopterin dinucleotide binding domain
Fer4_11              PF13247.1     99 seq1141_BIOID59391   -            294   1.2e-29  101.9  13.1   1   1   1.8e-32   2.2e-29  101.1   5.5     2    98    92   188    91   189 0.94 4Fe-4S dicluster domain
Form-deh_trans       PF09163.6     44 seq1141_BIOID59391   -            294   7.8e-20   69.9   0.0   1   1   1.1e-22   1.4e-19   69.1   0.0     1    44   246   289   246   290 0.96 Formate dehydrogenase N, transmembrane
Fer4_7               PF12838.2     52 seq1141_BIOID59391   -            294   4.9e-15   55.5  25.2   1   1   8.3e-11     1e-07   32.0   5.6     1    50    38   114    38   117 0.90 4Fe-4S dicluster domain
Fer4_9               PF13187.1     55 seq1141_BIOID59391   -            294   3.3e-13   49.5  27.2   1   1   4.6e-11   5.7e-08   32.7   7.7     1    55   132   184   132   184 0.97 4Fe-4S dicluster domain
Fer4_10              PF13237.1     52 seq1141_BIOID59391   -            294   2.6e-12   46.2  27.8   1   1   3.4e-11   4.2e-08   32.7   7.1     2    52    93   144    92   144 0.86 4Fe-4S dicluster domain
Fer4_2               PF12797.2     22 seq1141_BIOID59391   -            294   3.3e-10   39.1  34.5   1   1   6.4e-09     8e-06   25.3   2.4     4    20    33    49    31    51 0.91 4Fe-4S binding domain
Fer4_3               PF12798.2     15 seq1141_BIOID59391   -            294   9.7e-08   31.9  41.1   1   3   0.00035      0.43   11.1   3.8     1    15   100   117   100   117 0.89 4Fe-4S binding domain
Fer4_3               PF12798.2     15 seq1141_BIOID59391   -            294   9.7e-08   31.9  41.1   2   3   6.7e-05     0.083   13.3   2.9     1    14   133   146   133   147 0.94 4Fe-4S binding domain
Fer4_3               PF12798.2     15 seq1141_BIOID59391   -            294   9.7e-08   31.9  41.1   3   3   3.4e-06    0.0042   17.4   2.5     1    15   160   183   160   183 0.98 4Fe-4S binding domain
Fer4_4               PF12800.2     17 seq1141_BIOID59391   -            294   3.1e-07   30.0  31.6   1   2   4.7e-05     0.059   13.6   1.8     3    15    38    50    36    56 0.91 4Fe-4S binding domain
Fer4_4               PF12800.2     17 seq1141_BIOID59391   -            294   3.1e-07   30.0  31.6   2   2     1e-07   0.00013   21.9   1.8     1    17   130   146   130   146 0.92 4Fe-4S binding domain
Fer4                 PF00037.22    24 seq1141_BIOID59391   -            294   3.1e-07   29.6  37.3   1   1   4.1e-08   5.1e-05   22.5   2.0     5    22   130   147   126   149 0.87 4Fe-4S binding domain
Cytochrom_B_N        PF00033.14   188 seq1142_BIOID59391   -            217   1.4e-20   73.3  19.2   1   1   2.5e-24   1.7e-20   73.0  13.3     4   188    10   186     7   186 0.92 Cytochrome b(N-terminal)/b6/petB
Ni_hydr_CYTB         PF01292.15   182 seq1142_BIOID59391   -            217   1.4e-18   66.8  17.8   1   1   2.5e-22   1.7e-18   66.5  12.3     5   182    13   186     9   186 0.89 Prokaryotic cytochrome b561
OsmC                 PF02566.14   100 seq1148_BIOID59391   -            143   1.5e-19   69.9   0.1   1   1   1.4e-23   1.9e-19   69.5   0.0     2    99    42   139    41   140 0.89 OsmC-like protein
ABC_tran             PF00005.22   118 seq1155_BIOID59391   -            511   2.6e-30  105.0   0.1   1   2   1.5e-21     1e-17   64.4   0.0     1   118    51   169    51   169 0.95 ABC transporter
ABC_tran             PF00005.22   118 seq1155_BIOID59391   -            511   2.6e-30  105.0   0.1   2   2   1.8e-13   1.2e-09   38.4   0.0     3   117   305   431   303   432 0.77 ABC transporter
BPD_transp_2         PF02653.11   267 seq1156_BIOID59391   -            342     3e-45  154.1  43.2   1   1   3.1e-49   4.2e-45  153.6  30.0     5   267    40   301    36   301 0.96 Branched-chain amino acid transport system / permease component
BPD_transp_2         PF02653.11   267 seq1157_BIOID59391   -            330   4.7e-47  160.0  43.0   1   1   4.2e-51   5.8e-47  159.7  29.8     3   267    36   305    34   305 0.94 Branched-chain amino acid transport system / permease component
Peripla_BP_4         PF13407.1    258 seq1158_BIOID59391   -            340     6e-54  182.9   4.4   1   1   1.1e-57   7.6e-54  182.6   3.1     1   256    30   285    30   287 0.95 Periplasmic binding protein domain
DeoC                 PF01791.4    236 seq1160_BIOID59391   -            291   2.1e-16   59.8   0.1   1   1     2e-20   2.7e-16   59.4   0.0     1   235    51   258    51   259 0.90 DeoC/LacD family aldolase
ABM                  PF03992.11    78 seq1161_BIOID59391   -             96   4.4e-16   58.5   0.1   1   1   3.6e-20   4.9e-16   58.4   0.1     1    77     1    76     1    77 0.95 Antibiotic biosynthesis monooxygenase
Methyltransf_23      PF13489.1    162 seq1162_BIOID59391   -            252   2.1e-18   66.3   0.0   1   1   2.2e-21   3.4e-18   65.7   0.0     3   159    14   176    10   178 0.82 Methyltransferase domain
Methyltransf_31      PF13847.1    152 seq1162_BIOID59391   -            252   3.2e-16   59.1   0.0   1   1   2.6e-19     4e-16   58.8   0.0     6   117    34   145    29   201 0.83 Methyltransferase domain
Methyltransf_18      PF12847.2    112 seq1162_BIOID59391   -            252   2.3e-15   57.0   0.0   1   1   1.3e-17     2e-14   54.0   0.0     5   111    35   130    32   131 0.91 Methyltransferase domain
Methyltransf_11      PF08241.7     95 seq1162_BIOID59391   -            252   3.4e-15   56.1   0.0   1   1   2.2e-17   3.3e-14   53.0   0.0     2    94    37   127    36   128 0.95 Methyltransferase domain
Methyltransf_12      PF08242.7     99 seq1162_BIOID59391   -            252   4.6e-11   42.9   0.0   1   1   5.1e-14   7.8e-11   42.2   0.0     2    99    37   126    36   126 0.92 Methyltransferase domain
Methyltransf_25      PF13649.1    101 seq1162_BIOID59391   -            252   1.3e-10   41.4   0.0   1   1   3.2e-13   4.8e-10   39.5   0.0     1   101    35   124    35   124 0.89 Methyltransferase domain
MTS                  PF05175.9    170 seq1162_BIOID59391   -            252   1.7e-05   24.1   0.0   1   1   1.7e-08   2.6e-05   23.5   0.0    11   106    12   101    11   135 0.82 Methyltransferase small domain
LysR_substrate       PF03466.15   209 seq1163_BIOID59391   -            293   3.7e-45  153.5   0.0   1   1   8.4e-49   5.7e-45  152.8   0.0     2   204    85   282    84   284 0.98 LysR substrate binding domain
HTH_1                PF00126.22    60 seq1163_BIOID59391   -            293   2.5e-18   65.4   0.9   1   1   6.9e-22   4.7e-18   64.5   0.6     1    60     3    62     3    62 0.97 Bacterial regulatory helix-turn-helix protein, lysR family
MFS_1                PF07690.11   354 seq1165_BIOID59391   -            396   3.6e-34  117.9  59.3   1   1   2.6e-38   3.6e-34  117.9  41.1     2   353    19   349    18   350 0.89 Major Facilitator Superfamily
MarR                 PF01047.17    59 seq1167_BIOID59391   -            144   5.8e-18   64.2   0.0   1   1   1.9e-21   8.8e-18   63.6   0.0     1    59    38    96    38    96 0.98 MarR family
MarR_2               PF12802.2     62 seq1167_BIOID59391   -            144   1.4e-13   50.1   0.0   1   1   5.2e-17   2.4e-13   49.4   0.0     1    62    36    95    36    95 0.98 MarR family
HTH_27               PF13463.1     68 seq1167_BIOID59391   -            144   4.1e-09   36.5   0.0   1   1   2.9e-12   1.3e-08   34.9   0.0     1    68    38   104    38   104 0.92 Winged helix DNA-binding domain
HTH_18               PF12833.2     81 seq1168_BIOID59391   -            129   1.1e-19   70.2   0.3   1   1   2.1e-23   1.4e-19   69.8   0.2     2    79    34   110    33   112 0.96 Helix-turn-helix domain
HTH_AraC             PF00165.18    42 seq1168_BIOID59391   -            129   5.4e-18   64.0   0.2   1   2     2e-09   1.4e-05   24.6   0.0     1    42    20    61    20    61 0.97 Bacterial regulatory helix-turn-helix proteins, AraC family
HTH_AraC             PF00165.18    42 seq1168_BIOID59391   -            129   5.4e-18   64.0   0.2   2   2     2e-13   1.4e-09   37.3   0.0     2    41    73   110    68   111 0.93 Bacterial regulatory helix-turn-helix proteins, AraC family
MarB                 PF13999.1     66 seq1169_BIOID59391   -             72   1.5e-34  117.2   0.5   1   1   1.3e-38   1.7e-34  117.0   0.3     2    66     6    70     5    70 0.98 MarB protein
MFS_1                PF07690.11   354 seq1170_BIOID59391   -            395   1.7e-29  102.5  38.1   1   1   3.8e-33   1.7e-29  102.5  26.4     2   344    13   341    12   343 0.82 Major Facilitator Superfamily
MFS_3                PF05977.8    524 seq1170_BIOID59391   -            395   7.5e-06   24.2   8.9   1   1   1.6e-09   7.5e-06   24.2   6.2    45   193    40   185    11   193 0.72 Transmembrane secretion effector
CinA                 PF02464.12   155 seq1174_BIOID59391   -            172   2.8e-47  159.9   0.9   1   1   2.3e-51   3.2e-47  159.7   0.6     2   155    18   171    17   171 0.98 Competence-damaged protein
adh_short            PF00106.20   167 seq1177_BIOID59391   -            248   2.5e-34  118.4   0.0   1   1   1.2e-37   3.2e-34  118.1   0.0     2   166     2   165     1   166 0.93 short chain dehydrogenase
adh_short_C2         PF13561.1    243 seq1177_BIOID59391   -            248   2.5e-14   53.5   0.0   1   1   1.1e-17   3.1e-14   53.2   0.0     3   222     9   218     7   232 0.89 Enoyl-(Acyl carrier protein) reductase
KR                   PF08659.5    181 seq1177_BIOID59391   -            248   2.2e-13   50.1   0.0   1   1   1.1e-16   3.1e-13   49.6   0.0     3   173     3   170     2   177 0.89 KR domain
Epimerase            PF01370.16   236 seq1177_BIOID59391   -            248   1.4e-06   27.8   0.1   1   1   1.6e-09   4.3e-06   26.2   0.0     1   117     3   135     3   176 0.80 NAD dependent epimerase/dehydratase family
NAD_binding_10       PF13460.1    183 seq1177_BIOID59391   -            248   2.8e-06   27.3   0.0   1   1   1.3e-09   3.7e-06   26.9   0.0     1    60     3    67     3   173 0.77 NADH(P)-binding
FCD                  PF07729.7    125 seq1178_BIOID59391   -            228   1.6e-26   92.9   5.9   1   1   3.5e-30   2.4e-26   92.3   4.1     5   124    89   208    87   209 0.99 FCD domain
GntR                 PF00392.16    64 seq1178_BIOID59391   -            228   9.3e-18   63.3   0.0   1   1   3.6e-21   2.4e-17   61.9   0.0     3    64    15    75    13    75 0.98 Bacterial regulatory proteins, gntR family
YdfZ                 PF14001.1     64 seq1180_BIOID59391   -             67     2e-33  114.3   0.1   1   1   1.6e-37   2.2e-33  114.1   0.1     1    64     2    65     2    65 0.99 YdfZ protein
Resolvase            PF00239.16   141 seq1183_BIOID59391   -            196   5.8e-40  136.3   0.7   1   1   1.6e-43   7.3e-40  135.9   0.0     1   140     4   144     4   145 0.92 Resolvase, N terminal domain
HTH_7                PF02796.10    45 seq1183_BIOID59391   -            196   1.1e-11   44.2   0.0   1   1   5.8e-15   2.6e-11   43.0   0.0     1    44   147   190   147   191 0.97 Helix-turn-helix domain of resolvase
HTH_28               PF13518.1     52 seq1183_BIOID59391   -            196     8e-06   25.6   0.0   1   1   4.4e-09     2e-05   24.3   0.0     1    37   156   192   156   195 0.92 Helix-turn-helix domain
DUF3950              PF13132.1     30 seq1184_BIOID59391   -             57   3.3e-19   67.9   0.5   1   1   4.2e-23   5.8e-19   67.1   0.3     1    30     1    30     1    30 0.99 Domain of unknown function (DUF3950)
DUF1398              PF07166.6    125 seq1185_BIOID59391   -            141   2.3e-63  211.5  10.2   1   1   1.9e-67   2.6e-63  211.3   7.1     1   125     8   132     8   132 0.99 Protein of unknown function (DUF1398)
CSD                  PF00313.17    66 seq1189_BIOID59391   -             70   3.4e-21   74.6   0.0   1   1   2.7e-25   3.7e-21   74.5   0.0     1    65     5    69     5    70 0.98 'Cold-shock' DNA-binding domain
FlxA                 PF14282.1    106 seq1192_BIOID59391   -            110   5.8e-16   58.2  14.4   1   1     5e-20   6.9e-16   58.0   9.9     5   100    10   102     3   107 0.81 FlxA-like protein
HTH_3                PF01381.17    55 seq1193_BIOID59391   -            135   1.1e-16   60.2   0.0   1   1   4.9e-20   2.2e-16   59.3   0.0     1    55    12    66    12    66 0.98 Helix-turn-helix
HTH_19               PF12844.2     64 seq1193_BIOID59391   -            135   2.4e-11   43.4   0.0   1   1   9.9e-15   4.5e-11   42.5   0.0     1    63     9    71     9    72 0.98 Helix-turn-helix domain
HTH_31               PF13560.1     64 seq1193_BIOID59391   -            135   3.2e-09   36.7   0.0   1   1   1.5e-12   6.9e-09   35.6   0.0     2    58     8    63     7    71 0.95 Helix-turn-helix domain
DUF1391              PF07151.7     49 seq1195_BIOID59391   -             51   5.1e-35  118.5   0.9   1   1     4e-39   5.5e-35  118.4   0.6     1    48     2    49     2    50 0.97 Protein of unknown function (DUF1391)
DicB                 PF05358.6     62 seq1198_BIOID59391   -             62   5.3e-41  137.8   0.2   1   1   4.3e-45   5.8e-41  137.6   0.1     1    62     1    62     1    62 1.00 DicB protein
DUF1482              PF07358.6     57 seq1199_BIOID59391   -             63   8.8e-28   95.5   0.2   1   1   7.1e-32   9.7e-28   95.4   0.1     1    57     4    62     4    62 0.98 Protein of unknown function (DUF1482)
rve                  PF00665.21   120 seq1201_BIOID59391   -            182     3e-23   82.0   0.0   1   1   6.1e-27   4.1e-23   81.6   0.0     3   119     4   124     2   125 0.96 Integrase core domain
rve_3                PF13683.1     67 seq1201_BIOID59391   -            182   7.2e-18   63.7   0.1   1   1   2.5e-21   1.7e-17   62.5   0.0     2    67    97   162    96   162 0.98 Integrase core domain
Phage_integrase      PF00589.17   173 seq1202_BIOID59391   -            398   6.1e-20   71.4   0.1   1   1   2.1e-23   1.4e-19   70.2   0.0     3   167   172   365   171   370 0.88 Phage integrase family
DUF3596              PF12167.3     88 seq1202_BIOID59391   -            398   4.5e-11   42.0   0.0   1   1   1.4e-14   9.8e-11   40.9   0.0    36    87    11    61     6    62 0.94 Domain of unknown function (DUF3596)
DUF1283              PF06932.6     85 seq1203_BIOID59391   -            113     1e-46  156.7   6.7   1   1   8.7e-51   1.2e-46  156.5   4.7     1    85    29   113    29   113 0.99 Protein of unknown function (DUF1283)
Acetyltransf_3       PF13302.1    142 seq1204_BIOID59391   -            186   5.7e-23   81.6   0.0   1   1     4e-26   7.7e-23   81.2   0.0     3   141     8   140     7   141 0.80 Acetyltransferase (GNAT) domain
Acetyltransf_4       PF13420.1    155 seq1204_BIOID59391   -            186   7.2e-15   55.1   0.6   1   1   4.7e-18   9.1e-15   54.8   0.4     1   152     9   158     9   160 0.93 Acetyltransferase (GNAT) domain
Acetyltransf_1       PF00583.19    83 seq1204_BIOID59391   -            186     6e-15   54.9   0.1   1   1   4.5e-18   8.9e-15   54.3   0.1     2    82    63   140    62   141 0.97 Acetyltransferase (GNAT) family
Acetyltransf_8       PF13523.1    152 seq1204_BIOID59391   -            186   1.2e-13   51.1   0.2   1   1   8.2e-17   1.6e-13   50.6   0.2     1   141     9   145     9   157 0.89 Acetyltransferase (GNAT) domain
Acetyltransf_7       PF13508.1     79 seq1204_BIOID59391   -            186   3.7e-07   30.1   0.2   1   1   3.4e-10   6.7e-07   29.2   0.1     2    78    56   141    55   142 0.80 Acetyltransferase (GNAT) domain
Acetyltransf_10      PF13673.1    117 seq1204_BIOID59391   -            186   1.3e-05   25.1   0.0   1   1   9.3e-09   1.8e-05   24.7   0.0     1   117    16   140    16   140 0.75 Acetyltransferase (GNAT) domain
FR47                 PF08445.5     86 seq1204_BIOID59391   -            186   2.1e-05   24.0   0.0   1   1   1.9e-08   3.8e-05   23.2   0.0    26    79    87   142    69   150 0.92 FR47-like protein
DUF1161              PF06649.7     52 seq1206_BIOID59391   -            102   1.3e-25   88.9   0.0   1   1   1.2e-29   1.6e-25   88.6   0.0     1    52    27    80    27    80 0.99 Protein of unknown function (DUF1161)
Molybdopterin        PF00384.17   432 seq1207_BIOID59391   -            808   6.6e-96  321.5   0.0   1   1   1.8e-99   8.2e-96  321.2   0.0     1   432   111   566   111   566 0.92 Molybdopterin oxidoreductase
Molydop_binding      PF01568.16   109 seq1207_BIOID59391   -            808   1.1e-27   95.8   0.0   1   1   5.8e-31   2.6e-27   94.6   0.0     1   107   687   800   687   802 0.96 Molydopterin dinucleotide binding domain
Molybdop_Fe4S4       PF04879.11    55 seq1207_BIOID59391   -            808   1.2e-14   53.6   1.0   1   1   4.8e-18   2.2e-14   52.8   0.7     1    55    49   108    49   108 0.97 Molybdopterin oxidoreductase Fe4S4 domain
Molybdopterin        PF00384.17   432 seq1208_BIOID59391   -            808   1.8e-88  297.0   0.0   1   1   4.8e-92   2.2e-88  296.7   0.0     1   432   115   566   115   566 0.93 Molybdopterin oxidoreductase
Molydop_binding      PF01568.16   109 seq1208_BIOID59391   -            808   5.3e-27   93.6   0.0   1   1   2.2e-30     1e-26   92.7   0.0     1   107   687   800   687   802 0.97 Molydopterin dinucleotide binding domain
Molybdop_Fe4S4       PF04879.11    55 seq1208_BIOID59391   -            808   2.7e-13   49.4   0.9   1   1     1e-16   4.7e-13   48.6   0.6     1    55    53   112    53   112 0.96 Molybdopterin oxidoreductase Fe4S4 domain
Fer4_11              PF13247.1     99 seq1209_BIOID59391   -            205   1.2e-31  108.4  10.9   1   1   8.5e-35   1.2e-31  108.4   7.5     3    97    60   153    58   155 0.97 4Fe-4S dicluster domain
Fer4_2               PF12797.2     22 seq1209_BIOID59391   -            205   1.1e-13   50.0  30.8   1   1   6.7e-10   9.1e-07   28.3   0.6     2    20     6    24     5    33 0.89 4Fe-4S binding domain
Fer4                 PF00037.22    24 seq1209_BIOID59391   -            205   9.1e-13   47.1  35.1   1   1   8.5e-11   1.2e-07   30.9   3.3     1    23    92   114    92   115 0.94 4Fe-4S binding domain
Fer4_7               PF12838.2     52 seq1209_BIOID59391   -            205   2.4e-12   46.9  28.1   1   1   9.2e-10   1.3e-06   28.6   7.3     2    50    99   147    98   149 0.87 4Fe-4S dicluster domain
Fer4_9               PF13187.1     55 seq1209_BIOID59391   -            205   8.2e-12   45.0  26.6   1   1   5.5e-10   7.5e-07   29.2   7.4     2    53    99   148    98   150 0.95 4Fe-4S dicluster domain
Fer4_10              PF13237.1     52 seq1209_BIOID59391   -            205   4.5e-11   42.2  30.2   1   1   8.2e-09   1.1e-05   24.9   8.0     2    52    92   146    91   146 0.76 4Fe-4S dicluster domain
Fer4_4               PF12800.2     17 seq1209_BIOID59391   -            205   1.7e-10   40.2  32.5   1   3     3e-05      0.04   14.1   2.3     1    15    11    25    11    29 0.90 4Fe-4S binding domain
Fer4_4               PF12800.2     17 seq1209_BIOID59391   -            205   1.7e-10   40.2  32.5   2   3   3.3e-05     0.045   13.9   2.0     2    16    65    81    64    85 0.86 4Fe-4S binding domain
Fer4_4               PF12800.2     17 seq1209_BIOID59391   -            205   1.7e-10   40.2  32.5   3   3   2.9e-07    0.0004   20.3   2.0     2    17    97   112    96   112 0.91 4Fe-4S binding domain
Fer4_6               PF12837.2     24 seq1209_BIOID59391   -            205   2.4e-10   39.7  39.6   1   1   3.1e-09   4.2e-06   26.2   3.2     1    23    91   113    91   114 0.95 4Fe-4S binding domain
Fer4_3               PF12798.2     15 seq1209_BIOID59391   -            205   7.3e-07   29.1  40.1   1   2   9.4e-06     0.013   15.9   4.2     1    15    67    83    67    83 0.98 4Fe-4S binding domain
Fer4_3               PF12798.2     15 seq1209_BIOID59391   -            205   7.3e-07   29.1  40.1   2   2   4.8e-05     0.065   13.7   1.6     1    13   126   147   126   149 0.94 4Fe-4S binding domain
DmsC                 PF04976.7    276 seq1211_BIOID59391   -            364  1.7e-115  384.9  19.9   1   1  1.5e-119  2.1e-115  384.6  13.8     1   276    81   354    81   354 0.99 DMSO reductase anchor subunit (DmsC)
Nitrate_red_del      PF02613.10   136 seq1212_BIOID59391   -            204     4e-31  107.5   1.1   1   1   4.1e-35   5.6e-31  107.0   0.7     7   134    41   164    19   166 0.93 Nitrate reductase delta subunit
Voltage_CLC          PF00654.15   355 seq1214_BIOID59391   -            438   1.2e-72  244.7  33.8   1   1   8.8e-77   1.2e-72  244.7  23.4     5   354    83   422    79   423 0.91 Voltage gated chloride channel
MFS_1                PF07690.11   354 seq1216_BIOID59391   -            417   5.8e-39  133.7  62.6   1   2   3.2e-31   2.2e-27   95.6  18.9     1   224    41   261    40   270 0.82 Major Facilitator Superfamily
MFS_1                PF07690.11   354 seq1216_BIOID59391   -            417   5.8e-39  133.7  62.6   2   2   9.1e-15   6.2e-11   41.5  23.0     7   168   249   407   247   415 0.82 Major Facilitator Superfamily
Sugar_tr             PF00083.19   451 seq1216_BIOID59391   -            417   2.8e-14   52.4  34.3   1   1   9.1e-18   6.2e-14   51.2   7.0    46   197    71   217    11   223 0.90 Sugar (and other) transporter
Asr                  PF06392.6     19 seq1217_BIOID59391   -            111   7.1e-07   29.3  23.9   1   1   5.2e-11   7.1e-07   29.3  16.6     1    19    53    71    53    71 0.99 Acid shock protein repeat
Trypsin              PF00089.21   220 seq1219_BIOID59391   -            273   1.1e-11   44.6   0.0   1   1   4.4e-15     3e-11   43.2   0.0     9   198    50   244    44   266 0.72 Trypsin
Trypsin_2            PF13365.1    120 seq1219_BIOID59391   -            273   1.5e-07   31.2   0.0   1   1   3.8e-11   2.6e-07   30.5   0.0     1   120    69   240    69   240 0.66 Trypsin-like peptidase domain
UPF0118              PF01594.11   327 seq1221_BIOID59391   -            344   5.1e-74  249.0  42.7   1   1   4.2e-78   5.8e-74  248.8  29.6     2   326    14   328    13   329 0.99 Domain of unknown function DUF20
DUF1471              PF07338.8     56 seq1222_BIOID59391   -            314   4.5e-62  205.4   5.4   1   3   2.8e-22   3.9e-18   64.7   0.0     2    56    34    90    33    90 0.98 Protein of unknown function (DUF1471)
DUF1471              PF07338.8     56 seq1222_BIOID59391   -            314   4.5e-62  205.4   5.4   2   3     3e-22   4.1e-18   64.6   0.1     3    56   119   174   117   174 0.98 Protein of unknown function (DUF1471)
DUF1471              PF07338.8     56 seq1222_BIOID59391   -            314   4.5e-62  205.4   5.4   3   3   3.1e-26   4.3e-22   77.3   0.1     2    56   259   314   258   314 0.99 Protein of unknown function (DUF1471)
AA_permease_2        PF13520.1    426 seq1223_BIOID59391   -            460   1.4e-79  267.5  39.9   1   1   1.2e-83   1.6e-79  267.2  27.7     1   420     5   441     5   449 0.91 Amino acid permease
adh_short            PF00106.20   167 seq1224_BIOID59391   -            240   5.3e-16   58.8   0.2   1   1   1.6e-19   7.2e-16   58.4   0.1     3   166     9   170     8   171 0.87 short chain dehydrogenase
adh_short_C2         PF13561.1    243 seq1224_BIOID59391   -            240   2.1e-07   30.9   0.0   1   1   5.8e-11   2.6e-07   30.5   0.0     8   192    18   193    13   238 0.71 Enoyl-(Acyl carrier protein) reductase
KR                   PF08659.5    181 seq1224_BIOID59391   -            240   3.8e-07   29.8   0.5   1   1   1.6e-10   7.1e-07   28.9   0.4     4   172    10   175     8   184 0.84 KR domain
Response_reg         PF00072.19   112 seq1225_BIOID59391   -            251   1.6e-20   73.0   0.1   1   1   3.6e-24   2.5e-20   72.4   0.1     2   111    17   124    16   125 0.97 Response regulator receiver domain
Trans_reg_C          PF00486.23    77 seq1225_BIOID59391   -            251   1.2e-20   73.0   0.2   1   1   6.4e-24   4.3e-20   71.2   0.0     2    77   170   245   169   245 0.98 Transcriptional regulatory protein, C terminal
HATPase_c            PF02518.21   111 seq1226_BIOID59391   -            433   1.9e-22   78.9   0.0   1   1   8.1e-26   3.7e-22   78.0   0.0     6   110   320   423   316   424 0.96 Histidine kinase-, DNA gyrase B-, and HSP90-like ATPase
HisKA                PF00512.20    68 seq1226_BIOID59391   -            433   6.2e-08   32.3   1.3   1   1   3.7e-11   1.7e-07   30.9   0.9     1    67   211   270   211   271 0.90 His Kinase A (phospho-acceptor) domain
HAMP                 PF00672.20    70 seq1226_BIOID59391   -            433     3e-07   30.4   0.0   1   1   6.6e-11     3e-07   30.4   0.0     3    69   140   206   139   207 0.90 HAMP domain
Ter                  PF05472.6    290 seq1227_BIOID59391   -            309  3.7e-114  380.6   6.8   1   1    3e-118  4.1e-114  380.4   4.7     2   290     9   307     8   307 0.99 DNA replication terminus site-binding protein (Ter protein)
PMI_typeI            PF01238.16   373 seq1228_BIOID59391   -            417  4.8e-125  417.2   0.1   1   1  5.4e-128  3.7e-124  414.3   0.0     1   373    27   383    27   383 0.99 Phosphomannose isomerase type I
DUF945               PF06097.6    459 seq1229_BIOID59391   -            502  1.6e-149  498.4  18.7   1   1  1.3e-153  1.8e-149  498.3  13.0     1   459     1   482     1   482 0.99 Bacterial protein of unknown function (DUF945)
DUF3521              PF12035.3     35 seq1230_BIOID59391   -             31   7.3e-07   28.8   0.0   1   1     6e-11   8.1e-07   28.6   0.0     6    35     1    29     1    29 0.91 Protein of unknown function (DUF3521)
PTS_EIIC             PF02378.13   321 seq1233_BIOID59391   -            598   8.9e-83  277.6  29.6   1   1   1.3e-86   8.9e-83  277.6  20.5     1   321    87   429    87   429 0.94 Phosphotransferase system, EIIC
PTS_EIIB             PF00367.15    35 seq1233_BIOID59391   -            598   1.4e-16   59.2   0.1   1   1   4.6e-20   3.1e-16   58.1   0.1     3    35   522   554   520   554 0.97 phosphotransferase system, EIIB
Aminotran_1_2        PF00155.16   363 seq1234_BIOID59391   -            390     4e-60  203.5   0.0   1   1   3.3e-64   4.5e-60  203.4   0.0     3   360    30   379    28   382 0.94 Aminotransferase class I and II
A_deaminase          PF00962.17   330 seq1235_BIOID59391   -            333  6.3e-101  337.5   0.0   1   1  5.2e-105  7.1e-101  337.3   0.0     2   329     6   328     5   329 0.99 Adenosine/AMP deaminase
HHA                  PF05321.6     57 seq1237_BIOID59391   -             71   3.8e-25   87.6   0.0   1   1   3.2e-29   4.3e-25   87.4   0.0     1    57     8    68     8    68 0.97 Haemolysin expression modulating protein
DUF2569              PF10754.4    149 seq1238_BIOID59391   -            146   1.5e-47  161.3  10.4   1   1   1.3e-51   1.7e-47  161.2   7.2     2   149     4   145     3   145 0.99 Protein of unknown function (DUF2569)
Rnf-Nqr              PF02508.9    190 seq1239_BIOID59391   -            193   2.6e-71  239.0  21.0   1   1   2.1e-75   2.9e-71  238.8  14.6     1   189     1   191     1   192 0.99 Rnf-Nqr subunit, membrane protein
FeS                  PF04060.8     35 seq1240_BIOID59391   -            192     1e-14   53.6   5.2   1   1   1.9e-17   2.8e-14   52.2   3.6     1    35    43    77    43    77 0.97 Putative Fe-S cluster
Fer4                 PF00037.22    24 seq1240_BIOID59391   -            192   8.5e-13   47.2  25.0   1   2     1e-10   1.5e-07   30.5   4.8     2    23   111   132   110   133 0.95 4Fe-4S binding domain
Fer4                 PF00037.22    24 seq1240_BIOID59391   -            192   8.5e-13   47.2  25.0   2   2   2.5e-09   3.8e-06   26.1   2.4     2    24   141   163   140   163 0.91 4Fe-4S binding domain
Fer4_9               PF13187.1     55 seq1240_BIOID59391   -            192   2.3e-10   40.4  32.0   1   1     1e-10   1.6e-07   31.3  10.2     1    55   116   162   116   162 0.95 4Fe-4S dicluster domain
Fer4_6               PF12837.2     24 seq1240_BIOID59391   -            192   2.9e-08   33.0  28.2   1   1   4.9e-10   7.5e-07   28.6   4.5     1    24   109   132   109   132 0.96 4Fe-4S binding domain
Fer4_10              PF13237.1     52 seq1240_BIOID59391   -            192   3.3e-08   33.0  25.8   1   1   1.2e-10   1.8e-07   30.7   9.6     3    52   111   158   109   158 0.86 4Fe-4S dicluster domain
Fer4_2               PF12797.2     22 seq1240_BIOID59391   -            192   1.6e-07   30.6  20.1   1   1   8.7e-09   1.3e-05   24.6   2.9     3    22   110   129   108   129 0.93 4Fe-4S binding domain
Complex1_51K         PF01512.12   151 seq1242_BIOID59391   -            740   1.7e-48  164.0   1.6   1   1   2.2e-51   2.4e-48  163.5   0.0     1   151   139   284   139   284 0.98 Respiratory-chain NADH dehydrogenase 51 Kd subunit
RnfC_N               PF13375.1    101 seq1242_BIOID59391   -            740   2.2e-34  117.0   0.2   1   1   7.2e-37   7.6e-34  115.3   0.0     1   101    14   115    14   115 0.96 RnfC Barrel sandwich hybrid domain
SLBB                 PF10531.4     59 seq1242_BIOID59391   -            740   2.3e-11   43.3   0.1   1   1   5.8e-14   6.1e-11   41.9   0.0     1    58   296   344   296   345 0.95 SLBB domain
Fer4_7               PF12838.2     52 seq1242_BIOID59391   -            740   1.6e-09   37.8   8.8   1   1   5.3e-12   5.6e-09   36.1   6.1     1    52   376   430   376   430 0.81 4Fe-4S dicluster domain
Fer4_8               PF13183.1     57 seq1242_BIOID59391   -            740     5e-09   35.9   5.1   1   1   1.4e-11   1.5e-08   34.4   3.5     3    57   375   430   373   460 0.79 4Fe-4S dicluster domain
Fer4_10              PF13237.1     52 seq1242_BIOID59391   -            740   6.1e-08   32.2  10.5   1   1   1.6e-10   1.7e-07   30.8   7.3     6    52   374   427   370   427 0.91 4Fe-4S dicluster domain
Fer4_9               PF13187.1     55 seq1242_BIOID59391   -            740   3.7e-07   30.1   8.6   1   1   1.3e-09   1.4e-06   28.3   5.9     2    53   377   429   376   430 0.71 4Fe-4S dicluster domain
Fer4_4               PF12800.2     17 seq1242_BIOID59391   -            740   5.3e-07   29.3  11.4   1   2   5.7e-06     0.006   16.7   2.0     2    16   375   389   374   395 0.90 4Fe-4S binding domain
Fer4_4               PF12800.2     17 seq1242_BIOID59391   -            740   5.3e-07   29.3  11.4   2   2   5.4e-06    0.0057   16.7   1.0     3    16   415   428   413   436 0.91 4Fe-4S binding domain
Fer4_17              PF13534.1     61 seq1242_BIOID59391   -            740   1.4e-06   28.4  10.3   1   1   1.2e-08   1.3e-05   25.3   6.9     2    61   377   431   376   431 0.82 4Fe-4S dicluster domain
NQR2_RnfD_RnfE       PF03116.10   314 seq1243_BIOID59391   -            352  1.2e-121  405.6  16.1   1   1  9.8e-126  1.3e-121  405.4  11.1     3   314     4   350     2   350 0.93 NQR2, RnfD, RnfE family
FMN_bind             PF04205.9     81 seq1244_BIOID59391   -            206   2.6e-18   65.8   0.1   1   1     4e-22   5.5e-18   64.7   0.0     1    77    99   187    99   191 0.98 FMN-binding domain
Rnf-Nqr              PF02508.9    190 seq1245_BIOID59391   -            231   7.9e-59  198.3   9.5   1   1   6.7e-63   9.1e-59  198.1   6.6     1   189     1   200     1   201 0.98 Rnf-Nqr subunit, membrane protein
HhH-GPD              PF00730.20   121 seq1246_BIOID59391   -            211   9.8e-19   67.6   0.0   1   1   3.1e-22   1.4e-18   67.1   0.0     1   120    34   168    34   169 0.95 HhH-GPD superfamily base excision DNA repair protein
HHH                  PF00633.18    30 seq1246_BIOID59391   -            211   7.1e-08   31.6   0.0   1   1   3.7e-11   1.7e-07   30.4   0.0     2    29   100   127    99   128 0.94 Helix-hairpin-helix motif
EndIII_4Fe-2S        PF10576.4     17 seq1246_BIOID59391   -            211   9.7e-05   22.2   3.3   1   1   3.7e-08   0.00017   21.5   2.3     1    17   187   203   187   203 0.99 Iron-sulfur binding domain of endonuclease III
PTR2                 PF00854.16   373 seq1248_BIOID59391   -            500   3.8e-75  252.8  26.0   1   1   6.9e-79   4.7e-75  252.5  15.9     2   370    89   428    88   431 0.97 POT family
MFS_1                PF07690.11   354 seq1248_BIOID59391   -            500   2.6e-20   72.3  54.6   1   1   3.7e-21   2.5e-17   62.5  25.8    10   301    35   372    26   382 0.78 Major Facilitator Superfamily
GST_C                PF00043.20    95 seq1249_BIOID59391   -            201   3.2e-15   55.7   0.1   1   1   1.9e-18   5.3e-15   55.0   0.1     5    95   104   189   100   189 0.94 Glutathione S-transferase, C-terminal domain
GST_N_2              PF13409.1     70 seq1249_BIOID59391   -            201   9.7e-12   44.6   0.0   1   1   1.4e-14   3.7e-11   42.7   0.0     5    69    11    75     9    76 0.95 Glutathione S-transferase, N-terminal domain
GST_N_3              PF13417.1     75 seq1249_BIOID59391   -            201   3.7e-11   42.9   0.0   1   1   2.8e-14   7.6e-11   41.9   0.0    15    73    16    79    11    81 0.89 Glutathione S-transferase, N-terminal domain
GST_C_2              PF13410.1     69 seq1249_BIOID59391   -            201   7.1e-10   38.5   0.1   1   1   3.8e-13   1.1e-09   37.9   0.0     7    69   125   184    71   184 0.90 Glutathione S-transferase, C-terminal domain
GST_N                PF02798.15    76 seq1249_BIOID59391   -            201   8.4e-09   35.3   0.0   1   1     9e-12   2.5e-08   33.8   0.0     3    76     1    75     1    75 0.94 Glutathione S-transferase, N-terminal domain
Rick_17kDa_Anti      PF05433.10    42 seq1252_BIOID59391   -            155   1.4e-07   30.9  26.2   1   1   1.8e-11   2.5e-07   30.1  18.2     1    42    62   103    62   103 0.96 Glycine zipper 2TM domain
DUF1656              PF07869.7     58 seq1256_BIOID59391   -             78   4.4e-18   64.7   9.6   1   1   3.2e-22   4.4e-18   64.7   6.6     3    57    16    70    14    72 0.95 Protein of unknown function (DUF1656)
HlyD                 PF00529.15   306 seq1257_BIOID59391   -            285   2.2e-46  158.4   6.4   1   2   1.4e-22   3.8e-19   69.0   1.7     1    78    43   120    43   128 0.92 HlyD family secretion protein
HlyD                 PF00529.15   306 seq1257_BIOID59391   -            285   2.2e-46  158.4   6.4   2   2     1e-29   2.8e-26   92.4   0.2   139   302   127   278   116   282 0.91 HlyD family secretion protein
HlyD_2               PF12700.2    328 seq1257_BIOID59391   -            285     1e-21   77.3   0.3   1   1   5.1e-25   1.4e-21   76.9   0.2    15   239    38   229    31   242 0.86 HlyD family secretion protein
HlyD_3               PF13437.1    105 seq1257_BIOID59391   -            285   9.2e-19   67.6   0.1   1   1   2.1e-15   5.7e-12   45.7   0.0     1    82   153   232   153   248 0.90 HlyD family secretion protein
Biotin_lipoyl_2      PF13533.1     50 seq1257_BIOID59391   -            285     4e-18   64.7   2.2   1   1   1.9e-18   5.1e-15   54.7   0.7     1    50    43    92    43   103 0.89 Biotin-lipoyl like
FUSC                 PF04632.7    650 seq1258_BIOID59391   -            670  5.1e-163  543.8  47.2   1   1  8.4e-167  5.8e-163  543.6  32.7     1   649    20   662    20   663 0.97 Fusaric acid resistance protein family
FUSC_2               PF13515.1    128 seq1258_BIOID59391   -            670   2.7e-16   59.5  13.2   1   1     4e-20   2.7e-16   59.5   9.2     1   125    33   163    31   166 0.86 Fusaric acid resistance protein-like
TetR_N               PF00440.18    47 seq1262_BIOID59391   -            199   2.5e-11   42.9   0.0   1   1   2.9e-15   3.9e-11   42.2   0.0     1    46    13    58    13    59 0.93 Bacterial regulatory proteins, tetR family
Oxidored_FMN         PF00724.15   341 seq1263_BIOID59391   -            365   2.3e-90  302.9   0.0   1   1   1.9e-94   2.6e-90  302.7   0.0     1   340     5   343     5   344 0.93 NADH:flavin oxidoreductase / NADH oxidase family
Glyoxalase           PF00903.20   128 seq1266_BIOID59391   -            135   3.7e-25   88.2   0.0   1   1   9.3e-29   4.2e-25   88.0   0.0     2   128     3   123     2   123 0.92 Glyoxalase/Bleomycin resistance protein/Dioxygenase superfamily
Glyoxalase_2         PF12681.2    108 seq1266_BIOID59391   -            135   3.6e-18   66.0   0.0   1   1   9.1e-22   4.2e-18   65.8   0.0     1   108     8   124     8   124 0.77 Glyoxalase-like domain
Glyoxalase_4         PF13669.1    110 seq1266_BIOID59391   -            135   5.7e-09   35.8   0.0   1   1   6.2e-12   2.8e-08   33.6   0.0     2   106     5   108     4   112 0.88 Glyoxalase/Bleomycin resistance protein/Dioxygenase superfamily
RNase_T              PF00929.19   164 seq1267_BIOID59391   -            215   9.4e-37  126.7   0.1   1   1   7.9e-41   1.1e-36  126.5   0.0     1   164    20   194    20   194 0.96 Exonuclease
DEAD_assoc           PF08494.6    187 seq1269_BIOID59391   -           1538     2e-58  197.1   0.0   1   1   1.9e-61   6.5e-58  195.4   0.0     2   186   679   867   678   868 0.96 DEAD/H associated
DEAD                 PF00270.24   173 seq1269_BIOID59391   -           1538     6e-27   94.0   0.0   1   1   4.5e-30   1.5e-26   92.7   0.0     1   167    31   218    31   224 0.88 DEAD/DEAH box helicase
Helicase_C           PF00271.26    78 seq1269_BIOID59391   -           1538     2e-13   49.8   0.1   1   1   1.9e-16   6.6e-13   48.2   0.0    12    75   354   417   348   419 0.96 Helicase conserved C-terminal domain
ResIII               PF04851.10   184 seq1269_BIOID59391   -           1538   2.2e-07   30.7   0.0   1   1   1.4e-10   4.8e-07   29.6   0.0    23   182    42   217    21   219 0.74 Type III restriction enzyme, res subunit
NLPC_P60             PF00877.14   105 seq1271_BIOID59391   -            271   1.2e-33  114.8   0.0   1   1   4.7e-37   3.2e-33  113.5   0.0     1   105   153   263   153   263 0.98 NlpC/P60 family
Sod_Fe_C             PF02777.13   106 seq1272_BIOID59391   -            193   1.9e-45  152.9   1.9   1   1   1.5e-48     1e-44  150.5   0.1     1   105    87   190    87   191 0.98 Iron/manganese superoxide dismutases, C-terminal domain
Sod_Fe_N             PF00081.17    82 seq1272_BIOID59391   -            193     3e-35  120.2   0.6   1   1   7.4e-39   5.1e-35  119.5   0.4     1    82     2    82     2    82 0.98 Iron/manganese superoxide dismutases, alpha-hairpin domain
Peripla_BP_3         PF13377.1    160 seq1274_BIOID59391   -            341   9.6e-43  145.8   0.0   1   1   9.5e-46   3.2e-42  144.1   0.0     2   160   171   331   170   331 0.92 Periplasmic binding protein-like domain
Peripla_BP_1         PF00532.16   279 seq1274_BIOID59391   -            341   8.6e-35  120.1   0.0   1   1     3e-38     1e-34  119.9   0.0     2   275    60   325    59   329 0.93 Periplasmic binding proteins and sugar binding domain of LacI family
LacI                 PF00356.16    46 seq1274_BIOID59391   -            341   3.7e-21   74.3   0.8   1   1   2.1e-24   7.1e-21   73.4   0.6     1    46     3    48     3    48 0.99 Bacterial regulatory proteins, lacI family
Peripla_BP_4         PF13407.1    258 seq1274_BIOID59391   -            341   2.6e-20   72.7   0.0   1   1   1.1e-23   3.6e-20   72.3   0.0     1   253    62   308    62   313 0.89 Periplasmic binding protein domain
MFS_1                PF07690.11   354 seq1275_BIOID59391   -            403   9.7e-44  149.4  41.9   1   1   1.4e-47   9.7e-44  149.4  29.1     4   347    14   341    11   348 0.86 Major Facilitator Superfamily
Sugar_tr             PF00083.19   451 seq1275_BIOID59391   -            403   3.4e-09   35.6   4.3   1   1     5e-13   3.4e-09   35.6   3.0    44   123    39   115    16   181 0.89 Sugar (and other) transporter
CMAS                 PF02353.15   273 seq1276_BIOID59391   -            382  1.8e-106  355.1   0.2   1   1  1.6e-109  2.4e-106  354.6   0.2     2   273   108   368   107   368 0.98 Mycolic acid cyclopropane synthetase
Methyltransf_23      PF13489.1    162 seq1276_BIOID59391   -            382   1.5e-14   53.9   0.0   1   1   1.6e-17   2.4e-14   53.2   0.0    14   135   157   287   144   315 0.73 Methyltransferase domain
Methyltransf_11      PF08241.7     95 seq1276_BIOID59391   -            382   8.7e-13   48.4   0.0   1   1   1.1e-15   1.6e-12   47.5   0.0     1    94   172   264   172   265 0.97 Methyltransferase domain
Methyltransf_18      PF12847.2    112 seq1276_BIOID59391   -            382   8.2e-11   42.3   0.0   1   1   1.4e-13   2.1e-10   41.0   0.0     1   111   167   267   167   268 0.91 Methyltransferase domain
Methyltransf_31      PF13847.1    152 seq1276_BIOID59391   -            382   5.2e-11   42.2   0.0   1   1   5.6e-14   8.6e-11   41.5   0.0     2   112   166   269   165   329 0.85 Methyltransferase domain
Methyltransf_12      PF08242.7     99 seq1276_BIOID59391   -            382   4.1e-08   33.4   0.0   1   1   5.5e-11   8.4e-08   32.4   0.0     1    99   172   263   172   263 0.83 Methyltransferase domain
Methyltransf_25      PF13649.1    101 seq1276_BIOID59391   -            382   2.1e-07   31.0   0.0   1   1   2.8e-10   4.2e-07   30.1   0.0     1   101   171   261   171   261 0.90 Methyltransferase domain
PCMT                 PF01135.14   210 seq1276_BIOID59391   -            382   3.9e-06   26.4   0.0   1   1   3.8e-09   5.7e-06   25.8   0.0    61   123   155   215   135   230 0.82 Protein-L-isoaspartate(D-aspartate) O-methyltransferase (PCMT)
MTS                  PF05175.9    170 seq1276_BIOID59391   -            382   3.8e-05   23.0   0.0   1   1     4e-08   6.1e-05   22.3   0.0    22   104   158   234   152   265 0.81 Methyltransferase small domain
MatE                 PF01554.13   162 seq1278_BIOID59391   -            457   2.3e-73  245.0  36.2   1   2   1.4e-41   1.9e-37  128.2   3.8     1   162    17   177    17   177 0.98 MatE
MatE                 PF01554.13   162 seq1278_BIOID59391   -            457   2.3e-73  245.0  36.2   2   2   3.8e-42   5.2e-38  130.0   8.5     1   162   244   405   244   405 1.00 MatE
ydhR                 PF08803.6     97 seq1280_BIOID59391   -            101   1.1e-43  147.1   0.0   1   1   8.6e-48   1.2e-43  146.9   0.0     1    97     4   100     4   100 0.99 Putative mono-oxygenase ydhR
NAD_binding_9        PF13454.1    156 seq1282_BIOID59391   -            534   1.3e-32  112.6   0.2   1   1     2e-36   2.8e-32  111.5   0.0     1   155     5   164     5   165 0.90 FAD-NAD(P)-binding
PK                   PF00224.16   348 seq1284_BIOID59391   -            542  3.9e-150  499.1   9.5   1   1  7.1e-154  4.9e-150  498.8   6.6     1   345    73   414    73   417 0.98 Pyruvate kinase, barrel domain
PK_C                 PF02887.11   117 seq1284_BIOID59391   -            542   6.9e-28   96.4   3.0   1   1   1.3e-31   8.9e-28   96.0   0.6     1   116   427   540   427   541 0.97 Pyruvate kinase, alpha/beta domain
LPP                  PF04728.8     11 seq1285_BIOID59391   -             78   5.8e-11   41.3  16.8   1   2   4.2e-10   5.8e-06   25.7   1.0     1    11    24    34    24    34 0.99 Repeated sequence found in lipoprotein LPP
LPP                  PF04728.8     11 seq1285_BIOID59391   -             78   5.8e-11   41.3  16.8   2   2   6.3e-10   8.6e-06   25.1   2.1     1    11    38    48    38    48 0.99 Repeated sequence found in lipoprotein LPP
UPF0118              PF01594.11   327 seq1286_BIOID59391   -            370   1.6e-65  221.1  41.1   1   1   1.4e-69   1.9e-65  220.9  28.5     2   327    15   345    14   345 0.99 Domain of unknown function DUF20
DUF1870              PF08965.5    118 seq1287_BIOID59391   -            118   1.3e-59  198.9   0.2   1   1     1e-63   1.4e-59  198.7   0.2     1   118     1   118     1   118 1.00 Domain of unknown function (DUF1870)
MFS_1                PF07690.11   354 seq1288_BIOID59391   -            404   2.3e-29  102.1  51.1   1   2   7.7e-25   1.1e-20   73.6  26.1     3   294    14   291     8   293 0.80 Major Facilitator Superfamily
MFS_1                PF07690.11   354 seq1288_BIOID59391   -            404   2.3e-29  102.1  51.1   2   2   4.5e-15   6.2e-11   41.5  10.6    37   183   249   394   244   402 0.79 Major Facilitator Superfamily
MFS_1                PF07690.11   354 seq1289_BIOID59391   -            421   4.2e-31  107.8  53.4   1   1   1.5e-29   2.1e-25   89.1  28.3     1   317    18   320    18   323 0.80 Major Facilitator Superfamily
Shikimate_dh_N       PF08501.6     83 seq1290_BIOID59391   -            288     7e-27   93.1   0.0   1   1   2.1e-30   1.4e-26   92.2   0.0     1    83    12    94    12    94 0.99 Shikimate dehydrogenase substrate binding domain
Shikimate_DH         PF01488.15   135 seq1290_BIOID59391   -            288   5.6e-07   29.6   0.0   1   1   1.4e-10   9.3e-07   28.8   0.0     9    95   121   216   114   230 0.86 Shikimate / quinate 5-dehydrogenase
DHquinase_I          PF01487.10   224 seq1291_BIOID59391   -            252   9.9e-72  241.0   1.0   1   1   8.2e-76   1.1e-71  240.9   0.7     2   223    20   246    19   247 0.99 Type I 3-dehydroquinase
CoA_trans            PF01144.18   217 seq1292_BIOID59391   -            531     2e-57  193.7   0.2   1   1   3.4e-61   4.7e-57  192.5   0.1     2   216    16   252    15   253 0.98 Coenzyme A transferase
Acyl-CoA_dh_1        PF00441.19   150 seq1293_BIOID59391   -            384     4e-46  156.6   4.6   1   1   1.8e-49   6.2e-46  156.0   3.2     1   150   229   378   229   378 0.98 Acyl-CoA dehydrogenase, C-terminal domain
Acyl-CoA_dh_2        PF08028.6    134 seq1293_BIOID59391   -            384   1.4e-18   67.3   2.4   1   1   6.2e-22   2.1e-18   66.7   1.7     3   125   246   358   244   361 0.96 Acyl-CoA dehydrogenase, C-terminal domain
Acyl-CoA_dh_N        PF02771.11   113 seq1293_BIOID59391   -            384   3.6e-17   62.8   0.0   1   1   2.3e-20   7.7e-17   61.7   0.0     1   105     7   109     7   115 0.92 Acyl-CoA dehydrogenase, N-terminal domain
Acyl-CoA_dh_M        PF02770.14    52 seq1293_BIOID59391   -            384   5.7e-15   54.4   0.0   1   1   3.5e-18   1.2e-14   53.4   0.0     1    50   122   171   122   173 0.98 Acyl-CoA dehydrogenase, middle domain
ETF                  PF01012.16   164 seq1294_BIOID59391   -            254   3.8e-32  111.1   0.7   1   1     4e-36   5.4e-32  110.6   0.5     8   164    28   183    22   183 0.92 Electron transfer flavoprotein domain
ETF_alpha            PF00766.14    86 seq1295_BIOID59391   -            312   1.1e-30  105.0   0.3   1   1   2.8e-34   1.9e-30  104.1   0.2     2    85   189   273   188   274 0.97 Electron transfer flavoprotein FAD-binding domain
ETF                  PF01012.16   164 seq1295_BIOID59391   -            312   5.1e-24   84.7   0.5   1   1   1.3e-27   8.9e-24   83.9   0.3     2   164     7   153     6   153 0.91 Electron transfer flavoprotein domain
DAO                  PF01266.19   358 seq1297_BIOID59391   -            429   2.6e-21   75.8   6.3   1   2     2e-10   2.8e-07   29.6   0.2     1    35     7    41     7    93 0.84 FAD dependent oxidoreductase
DAO                  PF01266.19   358 seq1297_BIOID59391   -            429   2.6e-21   75.8   6.3   2   2   3.8e-16   5.2e-13   48.5   0.8   144   356   105   328    99   330 0.62 FAD dependent oxidoreductase
FAD_binding_3        PF01494.14   356 seq1297_BIOID59391   -            429   2.8e-13   49.5   0.9   1   1   4.1e-16   5.5e-13   48.5   0.1     2   191     6   183     5   207 0.81 FAD binding domain
FAD_oxidored         PF12831.2    428 seq1297_BIOID59391   -            429   6.8e-09   35.1   1.0   1   1     5e-12   6.8e-09   35.1   0.7     1   143     7   157     7   161 0.77 FAD dependent oxidoreductase
HI0933_like          PF03486.9    409 seq1297_BIOID59391   -            429   1.9e-07   29.7   3.2   1   1   9.9e-10   1.4e-06   26.9   2.3     2   167     7   165     6   174 0.83 HI0933-like protein
FAD_binding_2        PF00890.19   421 seq1297_BIOID59391   -            429   2.9e-07   29.5  17.3   1   1   2.7e-08   3.7e-05   22.6   4.5     1    35     7    41     7    48 0.93 FAD binding domain
NAD_binding_8        PF13450.1     68 seq1297_BIOID59391   -            429   5.4e-07   29.4   1.3   1   1     1e-09   1.4e-06   28.0   0.9     1    32    10    41    10    64 0.90 NAD(P)-binding Rossmann-like domain
Thi4                 PF01946.12   230 seq1297_BIOID59391   -            429   6.9e-07   28.4   1.7   1   1   4.8e-09   6.6e-06   25.2   0.4    18    64     6    52     3    58 0.94 Thi4 family
Pyr_redox_2          PF07992.9    200 seq1297_BIOID59391   -            429   3.6e-06   26.9   2.5   1   1   7.4e-09     1e-05   25.4   1.7     1    90     7    95     7   306 0.82 Pyridine nucleotide-disulphide oxidoreductase
GIDA                 PF01134.17   392 seq1297_BIOID59391   -            429   0.00014   20.7   1.9   1   1     1e-07   0.00014   20.7   1.3     1    31     7    36     7    60 0.78 Glucose inhibited division protein A
AMP-binding          PF00501.23   418 seq1299_BIOID59391   -            566  5.9e-101  337.7   0.0   1   1    1e-104    7e-101  337.4   0.0     1   418    70   482    70   482 0.94 AMP-binding enzyme
DUF4009              PF13193.1     41 seq1299_BIOID59391   -            566     2e-10   39.8   0.3   1   1   7.8e-14   5.3e-10   38.4   0.1     1    28   524   551   524   562 0.90 Domain of unknown function (DUF4009)
Kinase-PPPase        PF03618.9    255 seq1300_BIOID59391   -            277   3.4e-82  275.6   0.0   1   1   2.8e-86   3.9e-82  275.4   0.0     1   255     9   267     9   267 0.97 Kinase/pyrophosphorylase
DAHP_synth_1         PF00793.15   272 seq1301_BIOID59391   -            389  1.1e-102  342.2   0.0   1   1    1e-106  1.4e-102  341.9   0.0     8   270    80   377    65   379 0.97 DAHP synthetase I family
hemP                 PF10636.4     38 seq1303_BIOID59391   -             63   2.7e-16   58.7   1.9   1   1     9e-20   1.2e-15   56.6   0.9     1    38    26    63    26    63 0.98 Hemin uptake protein hemP
Toxin_15             PF07906.8    284 seq1310_BIOID59391   -            471   1.8e-85  286.7   0.1   1   1   1.4e-86   6.2e-83  278.4   0.0    49   284     2   235     1   235 0.99 ShET2 enterotoxin, N-terminal region
PfkB                 PF00294.19   301 seq1312_BIOID59391   -            310   1.3e-59  201.7   0.4   1   1   2.3e-63   1.6e-59  201.4   0.3     8   298    15   297     8   300 0.92 pfkB family carbohydrate kinase
Phos_pyr_kin         PF08543.7    246 seq1312_BIOID59391   -            310   8.5e-09   34.8   0.3   1   1   2.9e-12     2e-08   33.6   0.1   107   223   168   279   155   292 0.85 Phosphomethylpyrimidine kinase
DUF2622              PF11080.3     96 seq1313_BIOID59391   -             96   3.1e-49  164.6   0.6   1   1   2.5e-53   3.4e-49  164.5   0.4     1    95     1    95     1    96 0.99 Protein of unknown function (DUF2622)
Fructosamin_kin      PF03881.9    288 seq1315_BIOID59391   -            286  6.7e-111  369.7   0.0   1   1  1.1e-114  7.5e-111  369.5   0.0     1   287     1   285     1   286 0.99 Fructosamine kinase
APH                  PF01636.18   239 seq1315_BIOID59391   -            286   3.9e-21   75.7   3.6   1   1   7.7e-25   5.3e-21   75.3   2.5     4   223    23   239    21   251 0.87 Phosphotransferase enzyme family
HAD_2                PF13419.1    176 seq1316_BIOID59391   -            222   9.8e-23   81.1   0.0   1   1   2.5e-26   1.1e-22   80.9   0.0     2   176    11   191    10   191 0.91 Haloacid dehalogenase-like hydrolase
Hydrolase            PF00702.21   204 seq1316_BIOID59391   -            222   5.1e-13   49.9   0.0   1   1   3.1e-16   1.4e-12   48.4   0.0     3   203     9   184     7   185 0.83 haloacid dehalogenase-like hydrolase
Hydrolase_like       PF13242.1     75 seq1316_BIOID59391   -            222   2.7e-05   23.6   0.0   1   1   9.4e-09   4.3e-05   23.0   0.0     2    49   146   192   145   209 0.91 HAD-hyrolase-like
DUF457               PF04307.9    157 seq1317_BIOID59391   -            196   9.2e-30  102.9   7.1   1   1   8.6e-34   1.2e-29  102.5   4.9     3   152     5   161     3   166 0.85 Predicted membrane-bound metal-dependent hydrolase (DUF457)
SDF                  PF00375.13   390 seq1319_BIOID59391   -            463  1.7e-102  343.0  34.3   1   1  1.5e-106  2.1e-102  342.7  23.8     1   390    29   443    29   443 0.96 Sodium:dicarboxylate symporter family
Catalase             PF00199.14   384 seq1320_BIOID59391   -            753  2.1e-170  566.3   0.1   1   1    4e-174  2.8e-170  566.0   0.1     1   382    81   467    81   469 0.99 Catalase
Catalase-rel         PF06628.7     68 seq1320_BIOID59391   -            753     4e-20   71.3   0.0   1   1   1.3e-23   8.7e-20   70.2   0.0     1    68   495   563   495   563 0.98 Catalase-related immune-responsive
NAD_synthase         PF02540.12   242 seq1322_BIOID59391   -            275   7.5e-79  263.9   0.0   1   1   6.3e-83   8.7e-79  263.7   0.0     2   242    23   265    22   265 0.98 NAD synthase
GIY-YIG              PF01541.19    80 seq1324_BIOID59391   -            295   2.9e-05   24.2   0.0   1   1   4.2e-09   5.8e-05   23.2   0.0     2    76    35   104    34   109 0.76 GIY-YIG catalytic domain
Exo_endo_phos        PF03372.18   251 seq1329_BIOID59391   -            272     2e-26   93.3   0.0   1   1   1.7e-30   2.3e-26   93.0   0.0     1   251     8   263     8   263 0.80 Endonuclease/Exonuclease/phosphatase family
SNARE_assoc          PF09335.6    123 seq1330_BIOID59391   -            236   3.2e-27   95.0   6.3   1   1   2.3e-31   3.2e-27   95.0   4.3     1   121    63   180    63   182 0.98 SNARE associated Golgi protein
SNARE_assoc          PF09335.6    123 seq1332_BIOID59391   -            235   1.3e-24   86.6   8.0   1   1   9.3e-29   1.3e-24   86.6   5.6     1   122    80   197    78   198 0.96 SNARE associated Golgi protein
CMD                  PF02627.15    85 seq1333_BIOID59391   -            182   8.1e-09   35.1   0.1   1   1     4e-12   5.5e-08   32.4   0.0    14    85    52   122    43   122 0.91 Carboxymuconolactone decarboxylase family
SBP_bac_8            PF13416.1    281 seq1334_BIOID59391   -            389   2.8e-30  105.9   0.2   1   1     7e-34   4.8e-30  105.1   0.0    10   265    61   343    53   354 0.84 Bacterial extracellular solute-binding protein
SBP_bac_1            PF01547.20   314 seq1334_BIOID59391   -            389     1e-05   25.3   1.7   1   1   2.4e-09   1.7e-05   24.6   1.1    19   313    58   327    32   328 0.79 Bacterial extracellular solute-binding protein
BPD_transp_1         PF00528.17   185 seq1335_BIOID59391   -            511   1.3e-08   34.4  17.1   1   1   9.8e-13   1.3e-08   34.4  11.9    26   183   346   503   344   505 0.91 Binding-protein-dependent transport system inner membrane component
ABC_tran             PF00005.22   118 seq1336_BIOID59391   -            217   6.1e-19   68.4   0.0   1   1   5.9e-23     8e-19   68.0   0.0     1   117    41   161    41   162 0.88 ABC transporter
Rhodanese            PF00581.15   113 seq1338_BIOID59391   -            440   1.8e-27   95.7   0.2   1   2   3.6e-15     5e-11   42.8   0.0    22   112   183   268   161   269 0.81 Rhodanese-like domain
Rhodanese            PF00581.15   113 seq1338_BIOID59391   -            440   1.8e-27   95.7   0.2   2   2   8.6e-15   1.2e-10   41.6   0.0     5   112   304   423   300   424 0.83 Rhodanese-like domain
NUDIX                PF00293.23   135 seq1339_BIOID59391   -            135   4.3e-21   74.8   0.2   1   1   4.2e-25   5.8e-21   74.4   0.2     5   132     6   125     3   128 0.83 NUDIX domain
ELFV_dehydrog        PF00208.16   244 seq1341_BIOID59391   -            447   2.4e-88  295.7   2.0   1   1   5.6e-92   3.8e-88  295.0   1.4     1   244   202   445   202   445 0.96 Glutamate/Leucine/Phenylalanine/Valine dehydrogenase
ELFV_dehydrog_N      PF02812.13   131 seq1341_BIOID59391   -            447   8.7e-47  157.8   0.0   1   1   3.6e-50   2.5e-46  156.3   0.0     1   130    57   186    57   187 0.99 Glu/Leu/Phe/Val dehydrogenase, dimerisation domain
Peptidase_S49        PF01343.13   154 seq1343_BIOID59391   -            666  2.5e-101  335.7   0.1   1   2   2.7e-49   1.8e-45  154.3   0.0     2   152   189   342   188   344 0.98 Peptidase family S49
Peptidase_S49        PF01343.13   154 seq1343_BIOID59391   -            666  2.5e-101  335.7   0.1   2   2   6.6e-57   4.5e-53  179.0   0.0     2   154   440   591   439   591 0.98 Peptidase family S49
Asparaginase         PF00710.15   313 seq1344_BIOID59391   -            338  2.1e-112  374.9   0.0   1   1  1.8e-116  2.4e-112  374.7   0.0     2   313     6   323     5   323 0.97 Asparaginase
Isochorismatase      PF00857.15   174 seq1345_BIOID59391   -            219   1.6e-38  132.2   0.0   1   1   1.4e-42   1.9e-38  132.0   0.0     2   174    11   213    10   213 0.96 Isochorismatase family
Gp_dh_C              PF02800.15   157 seq1348_BIOID59391   -            331   4.2e-75  250.3   0.1   1   1   8.7e-79   5.9e-75  249.8   0.0     1   157   155   312   155   312 1.00 Glyceraldehyde 3-phosphate dehydrogenase, C-terminal domain
Gp_dh_N              PF00044.19   151 seq1348_BIOID59391   -            331   3.1e-60  202.3   0.6   1   1     8e-64   5.5e-60  201.5   0.1     1   151     3   150     3   150 0.99 Glyceraldehyde 3-phosphate dehydrogenase, NAD binding domain
Aldose_epim          PF01263.15   301 seq1349_BIOID59391   -            301   3.5e-46  157.5   0.2   1   1   3.1e-50   4.2e-46  157.3   0.1     1   284    34   281    34   294 0.88 Aldose 1-epimerase
AAA_PrkA             PF08298.6    358 seq1350_BIOID59391   -            644  1.3e-180  599.6   0.0   1   1  2.6e-184  1.8e-180  599.1   0.0     2   358    20   380    19   380 0.99 PrkA AAA domain
PrkA                 PF06798.7    254 seq1350_BIOID59391   -            644   6.8e-86  287.5   2.2   1   1   2.2e-89   1.5e-85  286.4   1.5     1   254   382   636   382   636 0.98 PrkA serine protein kinase C-terminal domain
DUF444               PF04285.7    421 seq1351_BIOID59391   -            427  3.1e-200  665.1   2.7   1   1  2.5e-204  3.4e-200  664.9   1.9     1   420     1   422     1   423 1.00 Protein of unknown function (DUF444)
GGDEF                PF00990.16   161 seq1352_BIOID59391   -            491   1.5e-44  151.3   0.0   1   1   1.5e-48   2.1e-44  150.8   0.0     1   161   328   485   328   485 0.98 GGDEF domain
GGDEF                PF00990.16   161 seq1353_BIOID59391   -            556   6.1e-39  133.0   0.3   1   1   7.8e-43   1.1e-38  132.2   0.2     3   160   406   554   404   555 0.95 GGDEF domain
YbaK                 PF04073.10   123 seq1354_BIOID59391   -            167   2.2e-25   88.7   0.0   1   1   2.1e-29   2.9e-25   88.3   0.0     1   122    30   154    30   155 0.94 YbaK / prolyl-tRNA synthetases associated domain
DUF441               PF04284.8    140 seq1356_BIOID59391   -            148   7.7e-47  158.5  20.1   1   1   6.5e-51   8.9e-47  158.3  13.9     1   140     7   145     7   145 0.99 Protein of unknown function (DUF441)
MFS_1                PF07690.11   354 seq1357_BIOID59391   -            393   2.3e-21   75.8  54.5   1   1   6.6e-23     9e-19   67.3  34.9     4   353    22   348    15   349 0.82 Major Facilitator Superfamily
DUF488               PF04343.8    122 seq1358_BIOID59391   -            115   1.2e-31  109.4   0.3   1   1     1e-35   1.4e-31  109.3   0.2     2   122     5   112     4   112 0.96 Protein of unknown function, DUF488
GGDEF                PF00990.16   161 seq1361_BIOID59391   -            341   2.4e-41  140.8   0.2   1   1     7e-45   2.4e-41  140.8   0.1     2   160   175   330   174   331 0.93 GGDEF domain
GAF_3                PF13492.1    129 seq1361_BIOID59391   -            341   3.7e-09   36.6   0.0   1   1   1.9e-12   6.3e-09   35.8   0.0     2   124    19   151    18   156 0.83 GAF domain
GAF_2                PF13185.1    148 seq1361_BIOID59391   -            341   2.5e-07   31.1   0.0   1   1   1.8e-10   6.1e-07   29.9   0.0     1   148    16   155    16   155 0.75 GAF domain
GAF                  PF01590.21   154 seq1361_BIOID59391   -            341   3.7e-05   23.8   0.0   1   1   2.1e-08   7.2e-05   22.8   0.0    85   153    97   153    18   154 0.76 GAF domain
Iso_dh               PF00180.15   348 seq1367_BIOID59391   -            361   8.9e-87  291.1   0.0   1   1     8e-91   1.1e-86  290.8   0.0     1   347     6   354     6   355 0.93 Isocitrate/isopropylmalate dehydrogenase
BCCT                 PF02028.12   485 seq1368_BIOID59391   -            476  4.8e-125  417.4  33.3   1   1  3.9e-129  5.4e-125  417.2  23.1    51   485     2   439     1   439 0.98 BCCT family transporter
Ring_hydroxyl_A      PF00848.14   209 seq1369_BIOID59391   -            374   4.9e-36  124.2   0.6   1   1   9.8e-40   6.7e-36  123.7   0.4     3   205   184   370   182   374 0.91 Ring hydroxylating alpha subunit (catalytic domain)
Rieske               PF00355.21    98 seq1369_BIOID59391   -            374   4.8e-21   74.0   0.1   1   1   1.2e-24   7.9e-21   73.3   0.1     1    87    46   130    46   148 0.88 Rieske [2Fe-2S] domain
Fer2                 PF00111.22    78 seq1370_BIOID59391   -            321   2.5e-12   46.2   3.7   1   1   1.6e-15   5.4e-12   45.1   2.6     6    77   242   312   238   313 0.88 2Fe-2S iron-sulfur cluster binding domain
FAD_binding_6        PF00970.19    99 seq1370_BIOID59391   -            321   1.5e-10   40.9   0.0   1   1   1.1e-13   3.7e-10   39.7   0.0     2    97     9   106     8   108 0.90 Oxidoreductase FAD-binding domain
NAD_binding_1        PF00175.16   109 seq1370_BIOID59391   -            321   3.8e-10   40.2   0.0   1   1   6.5e-13   2.2e-09   37.7   0.0     1   108   117   207   117   208 0.81 Oxidoreductase NAD-binding domain
Ribonuc_L-PSP        PF01042.16   121 seq1372_BIOID59391   -            115   3.4e-28   97.7   0.5   1   1   2.7e-32   3.7e-28   97.5   0.4     2   121     4   115     3   115 0.96 Endoribonuclease L-PSP
DUF1889              PF08986.5    119 seq1374_BIOID59391   -            119   2.3e-83  276.1   0.8   1   1   1.8e-87   2.5e-83  276.0   0.6     1   119     1   119     1   119 1.00 Domain of unknown function (DUF1889)
Chorismate_bind      PF00425.13   257 seq1375_BIOID59391   -            453   2.3e-90  302.2   0.0   1   1   4.3e-94   2.9e-90  301.9   0.0     2   257   190   443   189   443 0.98 chorismate binding enzyme
Anth_synt_I_N        PF04715.8    140 seq1375_BIOID59391   -            453   2.7e-29  101.8   0.1   1   1   3.3e-32   2.3e-28   98.8   0.0     9   139    22   153    16   154 0.90 Anthranilate synthase component I, N terminal region
NUDIX                PF00293.23   135 seq1376_BIOID59391   -            192   4.8e-16   58.4   0.0   1   1   4.9e-20   6.7e-16   58.0   0.0     4   124    33   151    29   159 0.87 NUDIX domain
SDH_alpha            PF03313.10   283 seq1377_BIOID59391   -            454  7.6e-104  346.5   5.6   1   1  1.4e-107  9.8e-104  346.2   3.9     3   282   184   449   182   450 0.96 Serine dehydratase alpha chain
SDH_beta             PF03315.10   158 seq1377_BIOID59391   -            454   8.5e-56  188.2   0.0   1   1   2.2e-59   1.5e-55  187.4   0.0     1   157     3   158     3   159 0.96 Serine dehydratase beta chain
EAL                  PF00563.15   236 seq1378_BIOID59391   -            532   1.2e-59  201.5   0.2   1   1   2.8e-63   1.9e-59  200.8   0.2     4   236   273   501   270   501 0.93 EAL domain
CSS-motif            PF12792.2    208 seq1378_BIOID59391   -            532   3.8e-41  140.5   0.4   1   1   9.4e-45   6.4e-41  139.8   0.1     3   203    42   242    40   247 0.91 CSS motif domain associated with EAL
PTSIIB_sorb          PF03830.10   151 seq1379_BIOID59391   -            323   1.5e-58  196.8   1.4   1   1   3.3e-62   2.2e-58  196.2   1.0     2   149   164   311   163   313 0.99 PTS system sorbose subfamily IIB component
EIIA-man             PF03610.11   116 seq1379_BIOID59391   -            323   2.6e-35  120.8   0.1   1   1   9.9e-39   6.8e-35  119.5   0.0     1   114     4   117     4   119 0.98 PTS system fructose IIA component
EII-Sor              PF03609.9    237 seq1380_BIOID59391   -            266   7.1e-89  297.0  38.7   1   1   5.9e-93     8e-89  296.8  26.8     1   237     1   238     1   238 1.00 PTS system sorbose-specific iic component
EIID-AGA             PF03613.9    264 seq1381_BIOID59391   -            283  1.4e-114  381.3   0.8   1   1  1.2e-118  1.6e-114  381.2   0.6     1   264    11   281    11   281 0.99 PTS system mannose/fructose/sorbose family IID component
DUF986               PF06173.7    149 seq1382_BIOID59391   -            152   3.7e-65  218.1   6.4   1   1     3e-69   4.1e-65  218.0   4.4     1   148     4   151     4   152 0.99 Protein of unknown function (DUF986)
DUF204               PF02659.10    67 seq1383_BIOID59391   -            206   9.1e-39  131.3  23.3   1   2   1.2e-24   1.7e-20   72.7   1.6     1    67    31    99    31    99 0.98 Domain of unknown function DUF
DUF204               PF02659.10    67 seq1383_BIOID59391   -            206   9.1e-39  131.3  23.3   2   2   5.6e-22   7.6e-18   64.2   9.2     1    67   133   196   133   196 0.99 Domain of unknown function DUF
YobH                 PF13996.1     70 seq1385_BIOID59391   -             79   1.7e-36  123.8   1.2   1   1   1.4e-40   1.9e-36  123.6   0.8     1    70     2    71     2    71 0.99 YobH-like protein
MFS_1                PF07690.11   354 seq1386_BIOID59391   -            494   2.7e-50  171.0  47.5   1   1   5.8e-54   2.7e-50  171.0  32.9     2   353    59   449    58   450 0.90 Major Facilitator Superfamily
Sugar_tr             PF00083.19   451 seq1386_BIOID59391   -            494   1.4e-08   33.6  16.2   1   1     3e-12   1.4e-08   33.6  11.3    44   192    86   229    54   232 0.88 Sugar (and other) transporter
MFS_3                PF05977.8    524 seq1386_BIOID59391   -            494   0.00022   19.3  14.4   1   1   4.8e-08   0.00022   19.3  10.0    12   214    55   253    47   279 0.90 Transmembrane secretion effector
PqiA                 PF04403.8    160 seq1387_BIOID59391   -            427   1.3e-82  275.0  28.0   1   2   3.6e-41     5e-37  126.8   5.9     1   160    65   221    65   221 0.96 Paraquat-inducible protein A
PqiA                 PF04403.8    160 seq1387_BIOID59391   -            427   1.3e-82  275.0  28.0   2   2   1.1e-49   1.5e-45  154.5   8.0     1   158   262   420   262   422 0.97 Paraquat-inducible protein A
MCE                  PF02470.15    81 seq1388_BIOID59391   -            879   1.2e-64  214.1  10.4   1   3   3.5e-21   4.8e-17   61.6   0.1     2    81    48   139    47   139 0.97 mce related protein
MCE                  PF02470.15    81 seq1388_BIOID59391   -            879   1.2e-64  214.1  10.4   2   3   1.6e-11   2.2e-07   30.6   0.0     2    76   282   357   281   371 0.88 mce related protein
MCE                  PF02470.15    81 seq1388_BIOID59391   -            879   1.2e-64  214.1  10.4   3   3   1.2e-14   1.6e-10   40.7   0.0     4    81   638   726   636   726 0.96 mce related protein
Nol1_Nop2_Fmu        PF01189.12   283 seq1389_BIOID59391   -            481  3.1e-110  367.9   0.0   1   2   1.2e-30     4e-27   95.2   0.0    12   177    42   210    31   211 0.88 NOL1/NOP2/sun family
Nol1_Nop2_Fmu        PF01189.12   283 seq1389_BIOID59391   -            481  3.1e-110  367.9   0.0   2   2   1.3e-86   4.4e-83  278.7   0.0     9   282   201   480   201   481 0.99 NOL1/NOP2/sun family
Nol1_Nop2_Fmu_2      PF13636.1    102 seq1389_BIOID59391   -            481   6.7e-23   80.5   0.0   1   1   3.4e-26   1.2e-22   79.8   0.0     3   102   368   470   366   470 0.91 pre-rRNA processing and ribosome biogenesis
Methyltransf_26      PF13659.1    117 seq1389_BIOID59391   -            481   1.1e-06   28.5   0.1   1   1   9.3e-10   3.2e-06   27.0   0.0     2   116   121   249   120   250 0.87 Methyltransferase domain
DUF1480              PF07351.8     80 seq1390_BIOID59391   -             78   3.5e-42  142.1   0.0   1   1   2.8e-46   3.8e-42  142.0   0.0     3    79     2    77     1    78 0.98 Protein of unknown function (DUF1480)
DUF1482              PF07358.6     57 seq1392_BIOID59391   -             91   5.2e-32  109.1   0.2   1   1   4.5e-36   6.2e-32  108.8   0.1     1    57    29    86    29    86 0.99 Protein of unknown function (DUF1482)
DNA_pol3_theta       PF06440.6     75 seq1395_BIOID59391   -             82   1.8e-38  129.8   0.3   1   1   1.5e-42   2.1e-38  129.6   0.2     3    74     9    80     7    81 0.97 DNA polymerase III, theta subunit
CN_hydrolase         PF00795.17   184 seq1396_BIOID59391   -            218   3.8e-14   52.3   0.0   1   1   3.4e-18   4.7e-14   52.0   0.0     1   119     5   114     5   150 0.92 Carbon-nitrogen hydrolase
RNase_T              PF00929.19   164 seq1397_BIOID59391   -            220     4e-18   66.1   0.0   1   1   7.2e-22   9.8e-18   64.8   0.0     2   164     4   147     3   147 0.91 Exonuclease
ATP-grasp            PF02222.17   172 seq1400_BIOID59391   -            392     3e-56  189.3   0.0   1   1   1.7e-59   4.6e-56  188.7   0.0     2   171   123   294   122   295 0.98 ATP-grasp domain
ATP-grasp_4          PF13535.1    184 seq1400_BIOID59391   -            392   4.6e-19   68.7   0.0   1   1   3.4e-22   9.2e-19   67.7   0.0    10   179   120   284   110   289 0.86 ATP-grasp domain
Dala_Dala_lig_C      PF07478.8    203 seq1400_BIOID59391   -            392   6.1e-08   32.1   0.0   1   1   2.4e-10   6.6e-07   28.8   0.0    23   175   139   284   113   295 0.76 D-ala D-ala ligase C-terminus
ATP-grasp_3          PF02655.9    161 seq1400_BIOID59391   -            392   4.4e-07   29.7   0.0   1   1   5.3e-10   1.4e-06   28.1   0.0     9   159   118   285   113   287 0.82 ATP-grasp domain
CPSase_L_D2          PF02786.12   211 seq1400_BIOID59391   -            392   8.2e-07   28.4   0.0   1   1   5.1e-10   1.4e-06   27.6   0.0    15    89   126   198   114   218 0.82 Carbamoyl-phosphate synthase L chain, ATP binding domain
HTH_6                PF01418.12    77 seq1401_BIOID59391   -            289   2.3e-33  113.6   0.2   1   1   2.4e-36   1.1e-32  111.4   0.0     1    76     1    76     1    77 0.99 Helix-turn-helix domain, rpiR family
SIS                  PF01380.17   131 seq1401_BIOID59391   -            289     3e-27   94.7   0.1   1   1   1.1e-30     5e-27   93.9   0.1     2   130   125   252   124   253 0.98 SIS domain
SIS_2                PF13580.1    138 seq1401_BIOID59391   -            289     1e-12   47.8   0.9   1   1   1.2e-11   5.3e-08   32.5   0.0    99   138   171   210   157   210 0.89 SIS domain
PK                   PF00224.16   348 seq1402_BIOID59391   -            527  8.8e-144  478.2   4.6   1   1  1.8e-147  1.2e-143  477.8   3.2     2   345    53   394    52   397 0.98 Pyruvate kinase, barrel domain
PK_C                 PF02887.11   117 seq1402_BIOID59391   -            527   1.7e-31  108.0   1.5   1   1   7.7e-35   5.3e-31  106.4   1.1     2   116   410   524   409   525 0.98 Pyruvate kinase, alpha/beta domain
ABC_tran             PF00005.22   118 seq1403_BIOID59391   -            251   3.4e-21   75.6   0.0   1   1   8.5e-25   5.8e-21   74.9   0.0     1   118    44   149    44   149 0.90 ABC transporter
AAA_21               PF13304.1    303 seq1403_BIOID59391   -            251   2.8e-10   40.5   0.0   1   1   4.8e-11   3.3e-07   30.4   0.0     4   302    35   184    32   186 0.87 AAA domain
ABC-3                PF00950.12   258 seq1404_BIOID59391   -            261   9.9e-88  293.6  26.1   1   1   1.6e-91   1.1e-87  293.4  18.1     2   257     2   257     1   258 0.99 ABC 3 transport family
FecCD                PF01032.13   311 seq1404_BIOID59391   -            261     6e-07   28.4  27.3   1   1   8.8e-11     6e-07   28.4  18.9   103   309    56   255    29   257 0.76 FecCD transport family
DUF830               PF05708.7    158 seq1407_BIOID59391   -            233     1e-43  148.9   0.0   1   1     9e-48   1.2e-43  148.6   0.0     2   158    42   218    41   218 0.98 Orthopoxvirus protein of unknown function (DUF830)
Isochorismatase      PF00857.15   174 seq1409_BIOID59391   -            188   1.7e-38  132.1   0.0   1   1   1.5e-42     2e-38  131.9   0.0     1   173     9   182     9   183 0.90 Isochorismatase family
DUF72                PF01904.13   230 seq1410_BIOID59391   -            272   1.4e-52  178.5   1.0   1   1   1.3e-56   1.8e-52  178.3   0.7    11   229    21   251    11   252 0.90 Protein of unknown function DUF72
MAPEG                PF01124.13   129 seq1411_BIOID59391   -            131   1.3e-26   92.5   9.3   1   1   1.1e-30   1.5e-26   92.3   6.5     1   129     3   120     3   120 0.98 MAPEG family
Methyltransf_18      PF12847.2    112 seq1413_BIOID59391   -            247   6.9e-15   55.4   0.0   1   1   7.3e-18   1.1e-14   54.8   0.0     2   110    57   163    56   165 0.92 Methyltransferase domain
Methyltransf_11      PF08241.7     95 seq1413_BIOID59391   -            247     7e-12   45.5   0.0   1   1   9.1e-15   1.4e-11   44.6   0.0     2    95    62   162    61   162 0.95 Methyltransferase domain
Methyltransf_31      PF13847.1    152 seq1413_BIOID59391   -            247   1.5e-10   40.7   0.0   1   1   1.5e-13   2.3e-10   40.1   0.0     3   110    56   164    54   198 0.86 Methyltransferase domain
Methyltransf_25      PF13649.1    101 seq1413_BIOID59391   -            247   1.1e-09   38.4   0.0   1   1   1.6e-12   2.4e-09   37.3   0.0     1   101    60   158    60   158 0.89 Methyltransferase domain
Methyltransf_12      PF08242.7     99 seq1413_BIOID59391   -            247   3.8e-09   36.8   0.0   1   1     4e-12     6e-09   36.1   0.0     2    99    62   160    61   160 0.91 Methyltransferase domain
Methyltransf_23      PF13489.1    162 seq1413_BIOID59391   -            247   4.3e-07   29.6   0.0   1   1   4.5e-10   6.8e-07   28.9   0.0    14   124    51   174    36   227 0.72 Methyltransferase domain
MTS                  PF05175.9    170 seq1413_BIOID59391   -            247   1.7e-05   24.1   0.0   1   1   1.6e-08   2.4e-05   23.6   0.0    23   166    49   190    44   194 0.78 Methyltransferase small domain
Ubie_methyltran      PF01209.13   233 seq1413_BIOID59391   -            247   2.5e-05   23.4   0.0   1   1   2.7e-08     4e-05   22.7   0.0    45   154    54   165    47   240 0.83 ubiE/COQ5 methyltransferase family
Methyltransf_9       PF08003.6    315 seq1414_BIOID59391   -            323    2e-172  572.0   0.0   1   1  9.6e-176  2.2e-172  571.8   0.0     1   315     7   322     7   322 1.00 Protein of unknown function (DUF1698)
Methyltransf_23      PF13489.1    162 seq1414_BIOID59391   -            323   4.4e-11   42.6   0.0   1   1   3.5e-14     8e-11   41.7   0.0    12   159   114   269   103   272 0.71 Methyltransferase domain
Methyltransf_18      PF12847.2    112 seq1414_BIOID59391   -            323   7.7e-08   32.7   0.0   1   1   7.1e-11   1.6e-07   31.7   0.0     2   111   123   226   122   227 0.86 Methyltransferase domain
Methyltransf_31      PF13847.1    152 seq1414_BIOID59391   -            323   1.2e-07   31.3   0.0   1   1   9.6e-11   2.2e-07   30.4   0.0     5   112   124   228   121   284 0.90 Methyltransferase domain
Methyltransf_11      PF08241.7     95 seq1414_BIOID59391   -            323   2.6e-05   24.4   0.0   1   1   2.2e-08   4.9e-05   23.6   0.0     1    94   127   223   127   224 0.81 Methyltransferase domain
CMAS                 PF02353.15   273 seq1414_BIOID59391   -            323   5.9e-05   22.1   0.0   1   1   4.6e-08    0.0001   21.3   0.0    50   173   110   233   105   292 0.79 Mycolic acid cyclopropane synthetase
tRNA-synt_1d         PF00750.14   354 seq1415_BIOID59391   -            577  4.5e-149  495.9   0.3   1   1  1.2e-152  5.6e-149  495.6   0.2     1   354    95   446    95   446 0.99 tRNA synthetases class I (R)
DALR_1               PF05746.10   119 seq1415_BIOID59391   -            577     4e-36  123.4   0.3   1   1   4.8e-39   2.2e-35  121.0   0.2     1   119   460   577   460   577 0.98 DALR anticodon binding domain
Arg_tRNA_synt_N      PF03485.11    85 seq1415_BIOID59391   -            577   2.5e-22   79.0   0.2   1   1   2.4e-25   1.1e-21   77.0   0.1     3    85     7    87     1    87 0.91 Arginyl tRNA synthetase N terminal domain
DUF1311              PF07007.7     95 seq1417_BIOID59391   -            162   6.3e-20   70.9   1.9   1   1   5.9e-24   8.1e-20   70.6   1.3     1    95    34   145    34   145 0.85 Protein of unknown function (DUF1311)
Usp                  PF00582.21   140 seq1426_BIOID59391   -            142   6.5e-15   55.4   0.0   1   1   5.3e-19   7.3e-15   55.2   0.0     2   140     3   138     2   138 0.96 Universal stress protein family
Ferritin             PF00210.19   142 seq1427_BIOID59391   -            167   1.2e-22   80.1   1.4   1   1   9.7e-27   1.3e-22   79.9   1.0     3   140     9   142     7   144 0.93 Ferritin-like domain
YecR                 PF13992.1     74 seq1430_BIOID59391   -            107   2.8e-27   94.5   0.2   1   1   2.5e-31   3.5e-27   94.2   0.1     2    74    26    98    25    98 0.98 YecR-like lipoprotein
Ferritin             PF00210.19   142 seq1431_BIOID59391   -            165   7.3e-34  116.4   5.6   1   1   6.2e-38   8.5e-34  116.2   3.9     1   140     7   142     7   144 0.93 Ferritin-like domain
Trp_Tyr_perm         PF03222.8    394 seq1433_BIOID59391   -            403  7.8e-144  479.2  31.1   1   1  1.3e-147  8.8e-144  479.0  21.6     2   393     2   390     1   391 0.99 Tryptophan/tyrosine permease family
Aa_trans             PF01490.13   410 seq1433_BIOID59391   -            403   9.7e-11   40.6  21.5   1   1   1.4e-14   9.7e-11   40.6  14.9     6   249     6   237     1   239 0.83 Transmembrane amino acid transporter protein
DUF2594              PF10769.4     74 seq1435_BIOID59391   -             74   1.4e-42  143.4   2.3   1   1   1.1e-46   1.6e-42  143.3   1.6     1    74     1    74     1    74 1.00 Protein of unknown function (DUF2594)
FliD_C               PF07195.7    239 seq1437_BIOID59391   -            468   2.2e-60  203.8  19.9   1   1   3.1e-64   2.2e-60  203.8  13.8     1   239   222   452   222   452 0.98 Flagellar hook-associated protein 2 C-terminus
FliD_N               PF02465.13    99 seq1437_BIOID59391   -            468   1.2e-23   83.2  12.7   1   1   1.7e-27   1.2e-23   83.2   8.8     1    99    10   107    10   107 0.96 Flagellar hook-associated protein 2 C-terminus
FliS                 PF02561.9    122 seq1438_BIOID59391   -            136   1.4e-45  153.9   1.3   1   1   1.1e-49   1.5e-45  153.8   0.9     2   121     4   128     2   129 0.97 Flagellar protein FliS
FliT                 PF05400.8     84 seq1439_BIOID59391   -            121   3.5e-17   62.4   3.9   1   1   3.8e-21   5.2e-17   61.9   2.7     1    84    21   106    21   106 0.98 Flagellar protein FliT
Alpha-amylase        PF00128.19   316 seq1440_BIOID59391   -            495   5.6e-26   91.5   0.4   1   1   2.1e-29   1.4e-25   90.2   0.3     8   304    26   367    21   376 0.69 Alpha amylase, catalytic domain
Glyco_hydro_70       PF02324.11   809 seq1440_BIOID59391   -            495   1.6e-13   49.2   0.1   1   1   2.9e-10     2e-06   25.8   0.0   589   698    24   132    22   143 0.86 Glycosyl hydrolase family 70
Sulf_transp          PF04143.9     43 seq1441_BIOID59391   -            401     3e-19   68.6  35.9   1   2     6e-14   8.2e-10   38.4   5.6     3    41   114   153   112   155 0.94 Sulphur transport
Sulf_transp          PF04143.9     43 seq1441_BIOID59391   -            401     3e-19   68.6  35.9   2   2   1.2e-15   1.6e-11   43.8   5.0     3    42   290   329   288   336 0.93 Sulphur transport
SirA                 PF01206.12    70 seq1442_BIOID59391   -             77   2.7e-20   71.6   0.0   1   1   2.2e-24   2.9e-20   71.5   0.0     2    70     9    77     8    77 0.98 SirA-like protein
DUF159               PF02586.9    208 seq1443_BIOID59391   -            222     1e-46  158.9   0.0   1   1   8.5e-51   1.2e-46  158.8   0.0     1   207     1   215     1   216 0.91 Uncharacterised ACR, COG2135
Acetyltransf_1       PF00583.19    83 seq1446_BIOID59391   -            159   4.8e-10   39.2   0.1   1   1   9.9e-14   6.8e-10   38.7   0.1     2    82    53   130    52   131 0.91 Acetyltransferase (GNAT) family
Acetyltransf_10      PF13673.1    117 seq1446_BIOID59391   -            159   1.2e-07   31.7   0.0   1   1   2.2e-11   1.5e-07   31.4   0.0     3   117    12   130    11   130 0.78 Acetyltransferase (GNAT) domain
YscJ_FliF            PF01514.12   207 seq1448_BIOID59391   -            552   1.1e-65  220.5   0.0   1   1   7.4e-69   5.1e-65  218.3   0.0     9   205    28   223    17   225 0.96 Secretory protein of YscJ/FliF family
YscJ_FliF_C          PF08345.6    160 seq1448_BIOID59391   -            552   4.2e-52  176.2   4.9   1   1   6.1e-56   4.2e-52  176.2   3.4     1   160   250   429   250   429 0.88 Flagellar M-ring protein C-terminal
FliG_C               PF01706.11   110 seq1449_BIOID59391   -            331   1.8e-39  134.0  15.8   1   1   3.2e-42   2.2e-38  130.5   2.3     2   109   216   323   215   324 0.98 FliG C-terminal domain
FliH                 PF02108.11   128 seq1450_BIOID59391   -            228   5.3e-40  136.1   0.5   1   1   1.2e-43   5.3e-40  136.1   0.3     5   128    96   219    76   219 0.98 Flagellar assembly protein FliH
HrpE                 PF06188.7    191 seq1450_BIOID59391   -            228   4.1e-08   33.0   6.8   1   1     2e-11   9.2e-08   31.9   4.7    36   182    60   211    30   222 0.73 HrpE/YscL/FliH and V-type ATPase subunit E
ATP-synt_ab          PF00006.20   215 seq1452_BIOID59391   -            457   3.9e-69  232.3   0.0   1   1     4e-73   5.5e-69  231.8   0.0     1   215   161   373   161   373 1.00 ATP synthase alpha/beta family, nucleotide-binding domain
FliJ                 PF02050.11   123 seq1453_BIOID59391   -            147   2.5e-32  111.3  20.2   1   1   2.3e-36   3.1e-32  111.0  14.0     1   122    19   141    19   142 0.98 Flagellar FliJ protein
Flg_hook             PF02120.11    85 seq1454_BIOID59391   -            375   4.8e-19   67.7   6.8   1   1   6.5e-23   8.8e-19   66.8   4.7     4    84   248   328   245   336 0.91 Flagellar hook-length control protein FliK
FliL                 PF03748.9     99 seq1455_BIOID59391   -            154   4.4e-23   81.0   0.0   1   1     4e-27   5.5e-23   80.7   0.0     1    98    54   153    54   154 0.94 Flagellar basal body-associated protein FliL
FliM                 PF02154.10   192 seq1456_BIOID59391   -            349   1.4e-80  269.3   0.2   1   1   3.6e-84   2.5e-80  268.6   0.0     1   192    53   246    53   246 0.99 Flagellar motor switch protein FliM
SpoA                 PF01052.15    77 seq1456_BIOID59391   -            349   5.7e-15   54.5   0.0   1   1   1.7e-18   1.2e-14   53.5   0.0     3    75   267   337   265   338 0.96 Surface presentation of antigens (SPOA)
SpoA                 PF01052.15    77 seq1457_BIOID59391   -            137   2.9e-24   84.3   0.8   1   1   2.7e-28   3.7e-24   84.0   0.6     3    76    55   128    54   129 0.97 Surface presentation of antigens (SPOA)
FliO                 PF04347.8     84 seq1458_BIOID59391   -            122     3e-24   84.7   0.2   1   1     3e-28   4.1e-24   84.3   0.2     1    84    37   118    37   118 0.88 Flagellar biosynthesis protein, FliO
FliP                 PF00813.15   194 seq1459_BIOID59391   -            245   4.7e-81  271.0  10.9   1   1   4.8e-85   6.5e-81  270.5   7.5     2   193    48   239    47   240 0.99 FliP family
Bac_export_3         PF01313.14    76 seq1460_BIOID59391   -             89   2.3e-30  103.9   9.5   1   1   1.9e-34   2.6e-30  103.8   6.6     2    75     5    78     4    79 0.97 Bacterial export proteins, family 3
Bac_export_1         PF01311.15   249 seq1461_BIOID59391   -            261   2.4e-76  256.1  28.7   1   1     2e-80   2.7e-76  256.0  19.9     1   248     7   251     7   252 0.99 Bacterial export proteins, family 1
GerE                 PF00196.14    58 seq1463_BIOID59391   -            207   3.2e-19   67.8   1.4   1   1   4.6e-23   6.3e-19   66.9   1.0     3    57   137   191   135   192 0.96 Bacterial regulatory proteins, luxR family
DUF2525              PF10733.4     58 seq1465_BIOID59391   -             76   5.4e-38  128.5   4.1   1   1   5.1e-42     7e-38  128.1   2.9     1    58    19    76    19    76 0.99 Protein of unknown function (DUF2525)
Hydrolase_3          PF08282.7    254 seq1467_BIOID59391   -            271   3.3e-15   56.2   0.0   1   1     2e-17   1.3e-13   50.9   0.0     1   229    10   233    10   240 0.72 haloacid dehalogenase-like hydrolase
S6PP                 PF05116.8    247 seq1467_BIOID59391   -            271   6.1e-08   32.1   0.0   1   1   1.6e-09   1.1e-05   24.7   0.0   116   245   141   267     6   268 0.60 Sucrose-6F-phosphate phosphohydrolase
EamA                 PF00892.15   126 seq1468_BIOID59391   -            306   9.5e-37  125.7  35.6   1   2   1.9e-25   2.6e-21   75.8   7.2     1   125    18   140    18   141 0.93 EamA-like transporter family
EamA                 PF00892.15   126 seq1468_BIOID59391   -            306   9.5e-37  125.7  35.6   2   2   3.1e-19   4.2e-15   55.7  12.0     1   125   160   284   160   285 0.87 EamA-like transporter family
Porin_1              PF00267.16   337 seq1473_BIOID59391   -            161     5e-60  203.4   7.9   1   1   4.1e-64   5.7e-60  203.2   5.5     1   135    27   161    27   161 1.00 Gram-negative porin
Porin_1              PF00267.16   337 seq1475_BIOID59391   -             69   1.2e-11   44.4   0.4   1   1   9.6e-16   1.3e-11   44.2   0.2   140   187     1    58     1    62 0.97 Gram-negative porin
Porin_1              PF00267.16   337 seq1478_BIOID59391   -            129   8.4e-49  166.5   2.8   1   1   6.8e-53   9.3e-49  166.3   2.0   228   337     1   129     1   129 0.99 Gram-negative porin
DJ-1_PfpI            PF01965.19   147 seq1482_BIOID59391   -            283   2.4e-12   46.3   0.0   1   1     3e-16   4.2e-12   45.6   0.0    22   143   125   274   108   278 0.81 DJ-1/PfpI family
Transthyretin        PF00576.16   112 seq1483_BIOID59391   -            137   1.9e-42  143.5   0.1   1   1   1.6e-46   2.2e-42  143.3   0.1     2   112    28   136    27   136 0.98 HIUase/Transthyretin family
Oxidored_molyb       PF00174.14   169 seq1484_BIOID59391   -            334   8.3e-41  139.0   0.0   1   1   9.6e-45   1.3e-40  138.4   0.0    11   168   108   268    97   269 0.94 Oxidoreductase molybdopterin binding domain
Ferric_reduct        PF01794.14   125 seq1485_BIOID59391   -            211   1.3e-13   50.9   9.6   1   1   9.8e-18   1.3e-13   50.9   6.7     5   124    51   161    46   162 0.89 Ferric reductase like transmembrane component
YodA                 PF09223.6    182 seq1486_BIOID59391   -            216   1.6e-86  288.4   5.1   1   1   1.4e-90   1.9e-86  288.2   3.5     2   182    36   216    35   216 0.99 YodA lipocalin-like domain
Cytochrom_B_N        PF00033.14   188 seq1489_BIOID59391   -            176   1.4e-22   79.8  12.3   1   1   2.4e-26   1.6e-22   79.6   8.5     2   187     2   173     1   174 0.96 Cytochrome b(N-terminal)/b6/petB
Ni_hydr_CYTB         PF01292.15   182 seq1489_BIOID59391   -            176     1e-18   67.2  11.5   1   1   1.8e-22   1.2e-18   67.0   8.0     1   181     3   173     3   174 0.85 Prokaryotic cytochrome b561
MtfA                 PF06167.7    253 seq1490_BIOID59391   -            278   5.9e-75  251.7   0.1   1   1   5.3e-79   7.2e-75  251.5   0.1    11   253    18   256     9   256 0.95 Phosphoenolpyruvate:glucose-phosphotransferase regulator
Big_1                PF02369.11   100 seq1492_BIOID59391   -           2367  1.8e-293  948.6 222.2   1  13   4.3e-21   1.2e-17   63.5   8.8     2    94   749   837   744   843 0.88 Bacterial Ig-like domain (group 1)
Big_1                PF02369.11   100 seq1492_BIOID59391   -           2367  1.8e-293  948.6 222.2   2  13   2.9e-25   7.9e-22   76.9   8.0     3    99   845   939   842   940 0.93 Bacterial Ig-like domain (group 1)
Big_1                PF02369.11   100 seq1492_BIOID59391   -           2367  1.8e-293  948.6 222.2   3  13     3e-28   8.2e-25   86.5   2.0     2    98   942  1040   941  1042 0.95 Bacterial Ig-like domain (group 1)
Big_1                PF02369.11   100 seq1492_BIOID59391   -           2367  1.8e-293  948.6 222.2   4  13   1.2e-27   3.2e-24   84.6   7.0     4   100  1054  1146  1051  1146 0.94 Bacterial Ig-like domain (group 1)
Big_1                PF02369.11   100 seq1492_BIOID59391   -           2367  1.8e-293  948.6 222.2   5  13   1.1e-22   3.1e-19   68.6   7.3     4   100  1152  1246  1149  1246 0.84 Bacterial Ig-like domain (group 1)
Big_1                PF02369.11   100 seq1492_BIOID59391   -           2367  1.8e-293  948.6 222.2   6  13   2.2e-27     6e-24   83.7   6.4     2   100  1257  1359  1256  1359 0.93 Bacterial Ig-like domain (group 1)
Big_1                PF02369.11   100 seq1492_BIOID59391   -           2367  1.8e-293  948.6 222.2   7  13   2.5e-24     7e-21   73.9   3.3     2    98  1361  1457  1360  1459 0.90 Bacterial Ig-like domain (group 1)
Big_1                PF02369.11   100 seq1492_BIOID59391   -           2367  1.8e-293  948.6 222.2   8  13   4.8e-30   1.3e-26   92.2   6.8     6    99  1465  1561  1461  1562 0.94 Bacterial Ig-like domain (group 1)
Big_1                PF02369.11   100 seq1492_BIOID59391   -           2367  1.8e-293  948.6 222.2   9  13   1.2e-28   3.4e-25   87.7   6.2     2    99  1564  1663  1563  1664 0.95 Bacterial Ig-like domain (group 1)
Big_1                PF02369.11   100 seq1492_BIOID59391   -           2367  1.8e-293  948.6 222.2  10  13   9.4e-25   2.6e-21   75.3   3.9     7    97  1676  1760  1668  1763 0.92 Bacterial Ig-like domain (group 1)
Big_1                PF02369.11   100 seq1492_BIOID59391   -           2367  1.8e-293  948.6 222.2  11  13   1.8e-24   4.8e-21   74.4   2.1     8    96  1773  1860  1767  1863 0.87 Bacterial Ig-like domain (group 1)
Big_1                PF02369.11   100 seq1492_BIOID59391   -           2367  1.8e-293  948.6 222.2  12  13   4.9e-24   1.4e-20   72.9   5.3     5   100  1871  1959  1865  1959 0.90 Bacterial Ig-like domain (group 1)
Big_1                PF02369.11   100 seq1492_BIOID59391   -           2367  1.8e-293  948.6 222.2  13  13   2.3e-22   6.2e-19   67.6   8.4     3   100  1964  2062  1962  2062 0.94 Bacterial Ig-like domain (group 1)
DUF3442              PF11924.3    280 seq1492_BIOID59391   -           2367  1.5e-100  336.2   3.1   1   1  5.4e-104  1.5e-100  336.2   2.1     3   280   150   428   148   428 0.99 Protein of unknown function (DUF3442)
MFS_1                PF07690.11   354 seq1494_BIOID59391   -            438   3.2e-27   95.1  51.3   1   2   2.6e-19   1.2e-15   57.0  17.3    38   258    70   296    27   301 0.69 Major Facilitator Superfamily
MFS_1                PF07690.11   354 seq1494_BIOID59391   -            438   3.2e-27   95.1  51.3   2   2   7.9e-15   3.6e-11   42.3  14.7    44   172   298   431   288   438 0.84 Major Facilitator Superfamily
Sugar_tr             PF00083.19   451 seq1494_BIOID59391   -            438   1.1e-26   93.2  35.4   1   1   2.1e-28   9.5e-25   86.9  24.5     6   417    27   407    23   433 0.75 Sugar (and other) transporter
MFS_2                PF13347.1    427 seq1494_BIOID59391   -            438   1.1e-08   33.8   9.6   1   1   2.4e-12   1.1e-08   33.8   6.6   153   343   173   372   147   382 0.75 MFS/sugar transport protein
AMNp_N               PF10423.4    160 seq1495_BIOID59391   -            519   9.4e-51  171.4   0.1   1   1     2e-54   1.4e-50  170.9   0.1     2   158    47   205    46   207 0.96 Bacterial AMP nucleoside phosphorylase N-terminus
PNP_UDP_1            PF01048.15   234 seq1495_BIOID59391   -            519   5.3e-20   71.2   0.0   1   1   1.2e-23   8.5e-20   70.6   0.0    33   200   297   464   264   487 0.83 Phosphorylase superfamily
Transcrip_reg        PF01709.15   234 seq1496_BIOID59391   -            238   9.7e-83  276.7   0.8   1   1     8e-87   1.1e-82  276.5   0.6     1   233     3   235     3   236 0.98 Transcriptional regulator
Plug                 PF07715.10   108 seq1501_BIOID59391   -            130   1.1e-07   32.0   0.0   1   1   1.3e-11   1.7e-07   31.3   0.0     4    53    54   102    51   110 0.96 TonB-dependent Receptor Plug Domain
Plug                 PF07715.10   108 seq1502_BIOID59391   -             86   2.9e-12   46.7   1.0   1   1   2.6e-16   3.6e-12   46.4   0.7    53   108    11    68     2    68 0.84 TonB-dependent Receptor Plug Domain
Autotransporter      PF03797.14   265 seq1505_BIOID59391   -           1091   5.4e-58  196.2  17.3   1   1     8e-62   5.4e-58  196.2  12.0     2   265   791  1075   790  1075 0.98 Autotransporter beta-domain
ESPR                 PF13018.1     24 seq1505_BIOID59391   -           1091   1.8e-08   33.5   0.0   1   1   6.4e-12   4.4e-08   32.3   0.0     2    24    58    80    58    80 0.98 Extended Signal Peptide of Type V secretion system
RadC                 PF04002.10   123 seq1507_BIOID59391   -            148     4e-47  158.8   0.0   1   1   3.6e-51     5e-47  158.5   0.0     2   123    27   148    26   148 0.98 RadC-like JAB domain
DUF987               PF06174.6     66 seq1509_BIOID59391   -             73   4.5e-43  144.4   0.1   1   1   3.7e-47     5e-43  144.3   0.1     1    66     1    66     1    66 0.99 Protein of unknown function (DUF987)
YagB_YeeU_YfjZ       PF06154.6    105 seq1511_BIOID59391   -            122     7e-51  170.7   0.0   1   1     6e-55   8.2e-51  170.5   0.0     2   104    16   118    15   119 0.98 YagB/YeeU/YfjZ family
DUF1219              PF06755.7    117 seq1512_BIOID59391   -            124   3.6e-60  200.5   0.0   1   1     3e-64   4.1e-60  200.3   0.0     1   113     1   113     1   123 0.98 Protein of unknown function (DUF1219)
PduV-EutP            PF10662.4    143 seq1515_BIOID59391   -            118   5.1e-15   55.0   0.0   1   1   4.7e-19   6.5e-15   54.7   0.0    86   142    57   112    39   113 0.92 Ethanolamine utilisation - propanediol utilisation
Exonuc_X-T_C         PF08411.5    269 seq1517_BIOID59391   -            499  5.5e-104  346.8   0.1   1   1    1e-107  6.8e-104  346.5   0.1     1   268   236   497   236   498 0.99 Exonuclease C-terminal
RNase_T              PF00929.19   164 seq1517_BIOID59391   -            499   6.1e-25   88.3   0.0   1   1   1.7e-28   1.1e-24   87.3   0.0     2   162    37   216    36   218 0.95 Exonuclease
HisG                 PF01634.13   163 seq1520_BIOID59391   -            299   8.2e-55  184.7   0.0   1   1   1.7e-58   1.2e-54  184.1   0.0     1   163    53   221    53   221 0.94 ATP phosphoribosyltransferase
HisG_C               PF08029.6     75 seq1520_BIOID59391   -            299   5.6e-28   96.5   0.1   1   1   2.2e-31   1.5e-27   95.2   0.0     1    75   222   297   222   297 0.98 HisG, C-terminal domain
Histidinol_dh        PF00815.15   413 seq1521_BIOID59391   -            434  5.2e-183  608.2   1.8   1   1  4.4e-187    6e-183  608.0   1.3     2   413    18   428    17   428 0.99 Histidinol dehydrogenase
Aminotran_1_2        PF00155.16   363 seq1522_BIOID59391   -            356   3.7e-68  230.0   0.0   1   1   3.3e-72   4.5e-68  229.7   0.0    31   363    46   351    30   351 0.94 Aminotransferase class I and II
IGPD                 PF00475.13   145 seq1523_BIOID59391   -            355   1.3e-64  216.3   0.3   1   1   6.7e-68   2.3e-64  215.5   0.2     1   145   196   338   196   338 0.99 Imidazoleglycerol-phosphate dehydratase
HAD_2                PF13419.1    176 seq1523_BIOID59391   -            355   1.2e-06   28.7   0.0   1   1   1.1e-08   3.8e-05   23.9   0.0    76   173    30   145    19   148 0.81 Haloacid dehalogenase-like hydrolase
PNK3P                PF08645.6    158 seq1523_BIOID59391   -            355   9.5e-07   28.2   0.0   1   1   4.9e-10   1.7e-06   27.4   0.0     5   129     8   134     4   183 0.77 Polynucleotide kinase 3 phosphatase
Hydrolase_like       PF13242.1     75 seq1523_BIOID59391   -            355   1.3e-06   27.8   0.0   1   1     8e-10   2.7e-06   26.8   0.0     1    45   102   145   102   149 0.90 HAD-hyrolase-like
GATase               PF00117.23   192 seq1524_BIOID59391   -            196   6.2e-28   97.4   0.0   1   1   2.1e-31   7.1e-28   97.2   0.0     1   189     4   194     4   196 0.81 Glutamine amidotransferase class-I
GATase_3             PF07685.9    158 seq1524_BIOID59391   -            196   9.7e-06   25.1   0.0   1   1   4.3e-09   1.5e-05   24.5   0.0     8    79    39   100    32   106 0.87 CobB/CobQ-like glutamine amidotransferase domain
His_biosynth         PF00977.16   228 seq1527_BIOID59391   -            245   3.7e-75  251.9   0.5   1   1   1.2e-78   4.2e-75  251.8   0.3     1   228     1   234     1   234 0.98 Histidine biosynthesis protein
Trp_syntA            PF00290.15   259 seq1527_BIOID59391   -            245   2.6e-06   25.9   1.3   1   1   1.1e-08   3.9e-05   22.1   0.1   174   232    51   108    33   114 0.88 Tryptophan synthase alpha chain
His_biosynth         PF00977.16   228 seq1528_BIOID59391   -            258   9.3e-79  263.7   0.6   1   1   3.1e-82   1.1e-78  263.5   0.4     1   227     5   239     5   240 0.96 Histidine biosynthesis protein
PRA-CH               PF01502.13    75 seq1529_BIOID59391   -            203   1.5e-33  114.1   0.0   1   1   3.4e-37   2.3e-33  113.5   0.0     1    74    33   106    33   107 0.99 Phosphoribosyl-AMP cyclohydrolase
PRA-PH               PF01503.12    83 seq1529_BIOID59391   -            203   1.2e-14   54.2   0.3   1   1   2.5e-18   1.7e-14   53.7   0.2     2    82   116   201   115   202 0.96 Phosphoribosyl-ATP pyrophosphohydrolase
TerC                 PF03741.11   184 seq1538_BIOID59391   -            540   4.9e-49  166.1  13.4   1   1   1.6e-52   7.4e-49  165.5   9.3     1   183    27   216    27   217 0.94 Integral membrane protein TerC family
CorC_HlyC            PF03471.12    81 seq1538_BIOID59391   -            540   2.4e-20   72.0   0.1   1   1   5.5e-23   2.5e-19   68.7   0.0     2    79   453   529   452   531 0.93 Transporter associated domain
CBS                  PF00571.23    57 seq1538_BIOID59391   -            540   4.1e-16   58.2   1.1   1   2   5.1e-09   2.3e-05   23.8   0.3     1    53   315   371   315   374 0.94 CBS domain
CBS                  PF00571.23    57 seq1538_BIOID59391   -            540   4.1e-16   58.2   1.1   2   2   9.7e-12   4.4e-08   32.5   0.0     3    53   382   432   381   436 0.93 CBS domain
GGDEF                PF00990.16   161 seq1540_BIOID59391   -           1105   2.3e-45  153.9   0.2   1   1   2.9e-48   4.9e-45  152.8   0.2     1   160   682   838   682   839 0.97 GGDEF domain
MASE1                PF05231.9    299 seq1540_BIOID59391   -           1105   1.6e-33  115.9  42.3   1   1   9.1e-37   1.6e-33  115.9  29.3     2   298    19   294    18   295 0.88 MASE1
PAS_9                PF13426.1    104 seq1540_BIOID59391   -           1105   1.8e-29  102.1   0.0   1   2   1.3e-15   2.2e-12   47.1   0.0     3   104   314   416   312   416 0.96 PAS domain
PAS_9                PF13426.1    104 seq1540_BIOID59391   -           1105   1.8e-29  102.1   0.0   2   2   3.7e-12   6.4e-09   36.0   0.0     2   104   566   670   565   670 0.92 PAS domain
PAS_3                PF08447.6     91 seq1540_BIOID59391   -           1105   5.4e-26   90.3   0.0   1   2   9.6e-13   1.6e-09   37.5   0.0     4    89   327   409   324   411 0.93 PAS fold
PAS_3                PF08447.6     91 seq1540_BIOID59391   -           1105   5.4e-26   90.3   0.0   2   2   1.3e-13   2.3e-10   40.3   0.0     2    91   452   537   451   537 0.96 PAS fold
PAS_4                PF08448.5    110 seq1540_BIOID59391   -           1105   5.7e-24   84.1   0.0   1   2   4.4e-10   7.5e-07   29.0   0.0     7   110   314   419   309   419 0.90 PAS fold
PAS_4                PF08448.5    110 seq1540_BIOID59391   -           1105   5.7e-24   84.1   0.0   2   2   1.1e-13     2e-10   40.5   0.0     1   109   561   672   561   673 0.94 PAS fold
PAS                  PF00989.19   113 seq1540_BIOID59391   -           1105   1.6e-23   82.5   0.1   1   2   1.2e-12   2.1e-09   37.0   0.0     2   113   303   414   302   414 0.92 PAS fold
PAS                  PF00989.19   113 seq1540_BIOID59391   -           1105   1.6e-23   82.5   0.1   2   2   5.8e-11   9.9e-08   31.6   0.0     7   113   561   668   555   668 0.94 PAS fold
EAL                  PF00563.15   236 seq1540_BIOID59391   -           1105   1.6e-18   66.9   0.2   1   1   2.5e-21   4.3e-18   65.5   0.1    37   233   896  1087   891  1090 0.93 EAL domain
PAS_8                PF13188.1     64 seq1540_BIOID59391   -           1105   1.7e-11   43.4   0.0   1   2   1.2e-06    0.0021   17.7   0.0     2    51   303   358   302   371 0.72 PAS domain
PAS_8                PF13188.1     64 seq1540_BIOID59391   -           1105   1.7e-11   43.4   0.0   2   2   1.6e-07   0.00027   20.5   0.0     1    52   555   607   555   619 0.80 PAS domain
[truncated: 1,281,844 more chars]
