# Supplementary material for: A domain sequence approach to pangenomics: applications to Escherichia coli
Source: F1000Res. 2013 May 29;1:19. Originally published 2012 Oct 1. [Version 2] doi: 10.12688/f1000research.1-19.v2 (PMC3901455; doi:10.12688/f1000research.1-19.v2)
Supplement: The 347 text files show the results from scanning each of the fasta-files against the Pfam-A database [file f1000research-1-1101-s0002.tgz › Escherichia_coli_cloneA_i1_BIOID63489.txt]

#                                                                            --- full sequence --- -------------- this domain -------------   hmm coord   ali coord   env coord
# target name        accession   tlen query name           accession   qlen   E-value  score  bias   #  of  c-Evalue  i-Evalue  score  bias  from    to  from    to  from    to  acc description of target
#------------------- ---------- ----- -------------------- ---------- ----- --------- ------ ----- --- --- --------- --------- ------ ----- ----- ----- ----- ----- ----- ----- ---- ---------------------
DUF957               PF06117.6     65 seq1_BIOID63489      -            181   2.9e-28   97.0   0.2   1   1     3e-32     4e-28   96.6   0.1     1    57   124   180   124   181 0.98 Enterobacterial protein of unknown function (DUF957)
NiFeSe_Hases         PF00374.14   507 seq2_BIOID63489      -            597  1.2e-243  809.4   0.0   1   1  9.7e-248  1.3e-243  809.2   0.0     1   507    54   582    54   582 0.98 Nickel-dependent hydrogenase
OmpW                 PF03922.9    192 seq3_BIOID63489      -             35   6.4e-10   38.8   0.0   1   1   4.9e-14   6.7e-10   38.8   0.0   157   192     1    35     1    35 0.97 OmpW family
GlutR_N              PF05201.10   152 seq6_BIOID63489      -            484     2e-56  189.6   0.0   1   1   1.3e-59   4.5e-56  188.5   0.0     1   152    72   223    72   223 0.99 Glutamyl-tRNAGlu reductase, N-terminal domain
Shikimate_DH         PF01488.15   135 seq6_BIOID63489      -            484   4.2e-43  146.5   0.4   1   1   2.1e-46   7.1e-43  145.8   0.3     2   135   238   372   237   372 0.96 Shikimate / quinate 5-dehydrogenase
GlutR_dimer          PF00745.15   101 seq6_BIOID63489      -            484   3.4e-27   94.2   2.4   1   1   9.8e-31   3.4e-27   94.2   1.7     2   100   386   483   385   484 0.97 Glutamyl-tRNAGlu reductase, dimerisation domain
OCD_Mu_crystall      PF02423.10   314 seq6_BIOID63489      -            484   0.00019   20.2   0.6   1   1   5.4e-08   0.00019   20.2   0.4   130   216   249   329   222   332 0.87 Ornithine cyclodeaminase/mu-crystallin family
FabA                 PF07977.8    138 seq7_BIOID63489      -            151   1.7e-42  144.0   0.0   1   1   1.5e-46     2e-42  143.8   0.0     1   137    17   141    17   142 0.97 FabA-like domain
UPF0079              PF02367.12   123 seq9_BIOID63489      -            153   7.3e-45  151.4   0.0   1   1   6.3e-49   8.6e-45  151.2   0.0     1   121    14   134    14   136 0.98 Uncharacterised P-loop hydrolase UPF0079
MurB_C               PF02873.11   105 seq10_BIOID63489     -            342   5.4e-41  138.4   0.0   1   1   1.4e-44   9.4e-41  137.7   0.0     1   105   203   330   203   330 0.99 UDP-N-acetylenolpyruvoylglucosamine reductase, C-terminal domain
FAD_binding_4        PF01565.18   139 seq10_BIOID63489     -            342   8.5e-27   93.2   0.0   1   1   4.5e-30   3.1e-26   91.4   0.0     2   138    18   149    17   150 0.91 FAD binding domain
Channel_Tsx          PF03502.8    238 seq11_BIOID63489     -            253   2.3e-39  135.4  25.3   1   1   2.1e-43   2.8e-39  135.2  17.6     2   238    38   253    37   253 0.96 Nucleoside-specific channel-forming protein, Tsx
DUF4132              PF13569.1    180 seq13_BIOID63489     -            529     9e-54  181.6   0.0   1   1   9.9e-58   1.4e-53  181.0   0.0     1   179   253   438   253   439 0.96 Domain of unknown function (DUF4132)
Leader_Thr           PF08254.6     22 seq15_BIOID63489     -             21   1.1e-09   37.3  14.8   1   1   8.3e-14   1.1e-09   37.2  10.3     1    22     1    21     1    21 0.99 Threonine leader peptide
Hexapep              PF00132.19    36 seq18_BIOID63489     -            208   1.4e-19   68.4   6.7   1   3   9.9e-10   1.3e-05   24.3   0.0     2    36    37    71    36    71 0.96 Bacterial transferase hexapeptide (six repeats)
Hexapep              PF00132.19    36 seq18_BIOID63489     -            208   1.4e-19   68.4   6.7   2   3   1.4e-10   1.9e-06   26.9   0.7     3    33   106   135   104   136 0.94 Bacterial transferase hexapeptide (six repeats)
Hexapep              PF00132.19    36 seq18_BIOID63489     -            208   1.4e-19   68.4   6.7   3   3   1.1e-11   1.5e-07   30.4   0.6     1    34   121   154   121   156 0.95 Bacterial transferase hexapeptide (six repeats)
Cpn60_TCP1           PF00118.19   488 seq19_BIOID63489     -            282     4e-56  190.5   3.8   1   1   3.2e-60   4.4e-56  190.3   2.7   271   486     4   257     1   259 0.88 TCP-1/cpn60 chaperonin family
DUF3672              PF12421.3    136 seq20_BIOID63489     -            368   1.5e-41  141.6   0.5   1   1   4.3e-45     3e-41  140.6   0.0     1   136   186   327   186   327 0.89 Fibronectin type III protein
DUF1983              PF09327.6     81 seq20_BIOID63489     -            368   2.7e-27   94.4   1.6   1   1     4e-31   2.7e-27   94.4   1.1     1    81    82   162    82   162 0.99 Domain of unknown function (DUF1983)
Gly_kinase           PF02595.10   378 seq23_BIOID63489     -             74   1.9e-22   79.4   0.1   1   1   1.5e-26     2e-22   79.3   0.0   309   377     2    70     1    71 0.97 Glycerate kinase family
Homoserine_dh        PF00742.14   179 seq24_BIOID63489     -            834   8.6e-52  175.2   0.0   1   1   8.5e-55   2.3e-51  173.8   0.0     1   179   628   825   628   825 0.98 Homoserine dehydrogenase
AA_kinase            PF00696.23   241 seq24_BIOID63489     -            834   6.1e-45  153.5   0.5   1   1   3.5e-47   9.5e-44  149.6   0.1     2   241    15   298    14   298 0.81 Amino acid kinase family
NAD_binding_3        PF03447.11   117 seq24_BIOID63489     -            834   2.6e-32  111.5   0.0   1   1     3e-35   8.1e-32  109.9   0.0     1   116   486   619   486   620 0.97 Homoserine dehydrogenase, NAD binding domain
ACT_7                PF13840.1     65 seq24_BIOID63489     -            834   2.3e-20   71.7   1.5   1   2   1.3e-11   3.6e-08   32.6   0.0     5    63   328   388   326   390 0.91 Family description
ACT_7                PF13840.1     65 seq24_BIOID63489     -            834   2.3e-20   71.7   1.5   2   2     5e-13   1.4e-09   37.2   0.3     3    62   407   468   405   471 0.93 Family description
ACT                  PF01842.20    66 seq24_BIOID63489     -            834   4.4e-17   61.0   0.3   1   2   5.1e-10   1.4e-06   27.5   0.0     6    63   338   390   334   393 0.86 ACT domain
ACT                  PF01842.20    66 seq24_BIOID63489     -            834   4.4e-17   61.0   0.3   2   2   8.1e-11   2.2e-07   30.0   0.4     2    53   415   461   414   471 0.79 ACT domain
DUF932               PF06067.6    239 seq26_BIOID63489     -            202   1.3e-47  162.0   0.0   1   1     1e-51   1.4e-47  161.9   0.0    40   239     3   191     1   191 0.98 Domain of unknown function (DUF932)
DUF1219              PF06755.7    117 seq28_BIOID63489     -             87   6.9e-39  131.8   0.0   1   1   5.7e-43   7.8e-39  131.6   0.0     1    73     1    73     1    81 0.97 Protein of unknown function (DUF1219)
LrgB                 PF04172.11   215 seq32_BIOID63489     -            231   1.2e-82  276.2  15.2   1   1   9.7e-87   1.3e-82  276.0  10.6     1   215    12   226    12   226 0.99 LrgB-like family
Colicin_Pyocin       PF01320.13    85 seq34_BIOID63489     -             96   8.7e-32  108.7   0.3   1   1   7.7e-36   1.1e-31  108.4   0.2     2    85     3    94     2    94 0.94 Colicin immunity protein / pyocin immunity protein
HDPD                 PF02924.9    118 seq36_BIOID63489     -            115   3.6e-18   65.3   0.9   1   1   2.9e-22   3.9e-18   65.2   0.6     2   115     4   109     3   112 0.93 Bacteriophage lambda head decoration protein D
DDE_Tnp_1            PF01609.16   211 seq38_BIOID63489     -            161   1.4e-08   34.4   2.0   1   1   1.7e-11   2.4e-07   30.4   0.1   138   211    69   146    65   146 0.96 Transposase DDE domain
Sec_GG               PF07549.9     29 seq42_BIOID63489     -            131     7e-09   34.4   0.1   1   1   9.4e-13   1.3e-08   33.6   0.0     2    27    41    66    40    68 0.90 SecD/SecF GG Motif
Aldo_ket_red         PF00248.16   283 seq43_BIOID63489     -            267   7.9e-57  192.1   0.7   1   1   7.3e-61     1e-56  191.7   0.5     2   281     6   250     5   251 0.95 Aldo/keto reductase family
Acetyltransf_11      PF13720.1     83 seq44_BIOID63489     -            262   2.4e-30  104.4   0.0   1   1   5.6e-34   3.8e-30  103.8   0.0     1    83   180   262   180   262 0.98 Udp N-acetylglucosamine O-acyltransferase; Domain 2
Hexapep              PF00132.19    36 seq44_BIOID63489     -            262     5e-30  101.5  21.3   1   5   3.6e-09   2.5e-05   23.4   0.3     4    35     2    33     1    34 0.91 Bacterial transferase hexapeptide (six repeats)
Hexapep              PF00132.19    36 seq44_BIOID63489     -            262     5e-30  101.5  21.3   2   5   5.4e-13   3.7e-09   35.5   3.3     1    36    17    52    17    52 0.96 Bacterial transferase hexapeptide (six repeats)
Hexapep              PF00132.19    36 seq44_BIOID63489     -            262     5e-30  101.5  21.3   3   5   1.5e-07     0.001   18.3   1.1     1    35    35    69    35    69 0.92 Bacterial transferase hexapeptide (six repeats)
Hexapep              PF00132.19    36 seq44_BIOID63489     -            262     5e-30  101.5  21.3   4   5   3.1e-07    0.0021   17.3   0.0     2    35    66    99    65   100 0.95 Bacterial transferase hexapeptide (six repeats)
Hexapep              PF00132.19    36 seq44_BIOID63489     -            262     5e-30  101.5  21.3   5   5   1.9e-13   1.3e-09   37.0   0.1     2    36   109   143   108   143 0.96 Bacterial transferase hexapeptide (six repeats)
DUF1219              PF06755.7    117 seq45_BIOID63489     -            125   5.3e-59  196.7   0.0   1   1   4.4e-63   6.1e-59  196.5   0.0     1   113     1   113     1   123 0.97 Protein of unknown function (DUF1219)
Amidase_3            PF01520.13   175 seq47_BIOID63489     -            450   2.8e-49  167.1   0.0   1   1   6.8e-53   4.6e-49  166.4   0.0     1   174   199   418   199   419 0.99 N-acetylmuramoyl-L-alanine amidase
WYL                  PF13280.1    172 seq48_BIOID63489     -            226   3.6e-08   33.3   0.0   1   1   9.5e-12   6.5e-08   32.5   0.0    31    78   151   196   127   216 0.87 WYL domain
HTH_11               PF08279.7     55 seq48_BIOID63489     -            226   6.7e-05   22.3   0.1   1   1   1.9e-08   0.00013   21.4   0.1     1    35    14    47    14    50 0.91 HTH domain
Phage_cap_E          PF03864.10   329 seq53_BIOID63489     -            223   2.9e-32  111.7   0.1   1   1   2.6e-36   3.6e-32  111.4   0.1     1   204     4   208     4   210 0.91 Phage major capsid protein E
Lysis_S              PF04971.7     68 seq54_BIOID63489     -             71   2.5e-47  158.3   0.6   1   1     2e-51   2.8e-47  158.1   0.4     1    68     4    71     4    71 1.00 Lysis protein S
DUF3672              PF12421.3    136 seq57_BIOID63489     -            360   1.4e-43  148.2   0.7   1   1     2e-47   1.4e-43  148.2   0.5     1   135   177   318   177   319 0.92 Fibronectin type III protein
DUF1983              PF09327.6     81 seq57_BIOID63489     -            360   7.5e-28   96.2   3.3   1   1   2.5e-31   1.7e-27   95.0   1.2     1    81    73   153    73   153 0.99 Domain of unknown function (DUF1983)
Sulfatase            PF00884.18   379 seq58_BIOID63489     -            507   6.7e-78  262.2   0.2   1   1   1.2e-81   8.3e-78  261.9   0.1     1   376    41   462    41   476 0.86 Sulfatase
Phosphodiest         PF01663.17   364 seq58_BIOID63489     -            507   4.1e-12   46.0   0.0   1   1   1.1e-15   7.4e-12   45.1   0.0     1   256    43   332    43   377 0.76 Type I phosphodiesterase / nucleotide pyrophosphatase
HIM                  PF05662.9     21 seq60_BIOID63489     -            336   1.3e-26   91.0  30.9   1   3   4.7e-13   1.6e-09   36.9   1.9     1    21    39    59    39    59 0.98 Haemagglutinin
HIM                  PF05662.9     21 seq60_BIOID63489     -            336   1.3e-26   91.0  30.9   2   3   2.4e-14   8.3e-11   41.0   1.8     1    21   160   180   160   180 0.98 Haemagglutinin
HIM                  PF05662.9     21 seq60_BIOID63489     -            336   1.3e-26   91.0  30.9   3   3     8e-11   2.7e-07   29.9   1.5     1    21   213   233   213   233 0.96 Haemagglutinin
YadA                 PF03895.10    78 seq60_BIOID63489     -            336   8.3e-25   86.5  10.1   1   1   2.4e-28   8.3e-25   86.5   7.0     2    78   259   336   258   336 0.98 YadA-like C-terminal region
Hep_Hag              PF05658.9     28 seq60_BIOID63489     -            336   6.5e-12   44.9  26.0   1   2   2.8e-11   9.6e-08   31.8   4.2     1    28   117   144   117   144 0.96 Hep_Hag
Hep_Hag              PF05658.9     28 seq60_BIOID63489     -            336   6.5e-12   44.9  26.0   2   2     1e-08   3.4e-05   23.7   2.5     1    27   131   157   131   158 0.93 Hep_Hag
SecD_SecF            PF02355.11   189 seq61_BIOID63489     -            196   1.4e-66  223.1  10.2   1   1   1.2e-70   1.6e-66  222.9   7.0    17   188     3   174     1   175 0.98 Protein export membrane protein
Amidohydro_4         PF13147.1    304 seq63_BIOID63489     -            461   6.2e-28   98.5   0.5   1   1   2.3e-31   7.7e-28   98.1   0.4     1   304    45   392    45   392 0.90 Amidohydrolase
Amidohydro_1         PF01979.15   333 seq63_BIOID63489     -            461   3.9e-12   46.3   0.1   1   1   1.9e-14   6.5e-11   42.3   0.1     1   333    50   395    50   395 0.73 Amidohydrolase family
Amidohydro_5         PF13594.1     68 seq63_BIOID63489     -            461     3e-11   42.8   1.5   1   1   1.3e-14   4.4e-11   42.3   0.1     2    68    22    90    21    90 0.80 Amidohydrolase
Inositol_P           PF00459.20   271 seq64_BIOID63489     -            246   5.8e-58  196.2   0.0   1   1     5e-62   6.9e-58  195.9   0.0     8   253     4   238     1   243 0.86 Inositol monophosphatase family
OmpW                 PF03922.9    192 seq68_BIOID63489     -            228   9.1e-73  243.9   0.1   1   1   2.4e-76   1.1e-72  243.6   0.1     1   192    39   228    39   228 0.99 OmpW family
OMP_b-brl            PF13505.1    176 seq68_BIOID63489     -            228   2.7e-15   56.6   6.4   1   1   7.6e-19   3.5e-15   56.2   4.5     1   176    23   228    23   228 0.76 Outer membrane protein beta-barrel domain
Phage_lysozyme       PF00959.14   110 seq70_BIOID63489     -            165   4.2e-32  110.5   0.3   1   1   3.8e-36   5.2e-32  110.3   0.2     1   109    48   154    48   155 0.98 Phage lysozyme
Colicin_Pyocin       PF01320.13    85 seq71_BIOID63489     -             98   1.9e-29  101.2   0.5   1   1   1.6e-33   2.3e-29  100.9   0.4     3    85     6    96     3    96 0.89 Colicin immunity protein / pyocin immunity protein
BPL_LplA_LipB        PF03099.14   125 seq73_BIOID63489     -            321   8.3e-21   74.1   0.0   1   1   2.7e-24   1.3e-20   73.6   0.0     4   125    86   208    83   208 0.89 Biotin/lipoate A/B protein ligase family
HTH_11               PF08279.7     55 seq73_BIOID63489     -            321   8.1e-13   47.7   0.0   1   1   4.4e-16     2e-12   46.4   0.0     4    54     9    58     8    59 0.92 HTH domain
BPL_C                PF02237.12    48 seq73_BIOID63489     -            321   1.7e-11   43.5   0.2   1   1   8.9e-15   4.1e-11   42.2   0.1     1    48   271   317   271   317 0.97 Biotin protein ligase C terminal domain
HTS                  PF04204.11   298 seq75_BIOID63489     -            309  1.2e-131  437.7   0.0   1   1  9.6e-136  1.3e-131  437.6   0.0     1   298     2   299     2   299 1.00 Homoserine O-succinyltransferase
DUF413               PF04219.7     94 seq76_BIOID63489     -            112   1.5e-38  130.2   0.1   1   1   1.4e-42   1.9e-38  129.9   0.1     1    90    10    99    10   102 0.97 Protein of unknown function, DUF
HTH_28               PF13518.1     52 seq77_BIOID63489     -            141   1.3e-07   31.3   0.1   1   1   1.5e-11   2.1e-07   30.6   0.0     1    46    16    64    16    70 0.85 Helix-turn-helix domain
DUF4156              PF13698.1     93 seq78_BIOID63489     -            121   4.1e-32  109.8   0.1   1   1   3.6e-36   4.9e-32  109.5   0.0     2    93    27   119    26   119 0.98 Domain of unknown function (DUF4156)
dCMP_cyt_deam_2      PF08211.6    124 seq79_BIOID63489     -            294   2.3e-50  169.6   0.2   1   1   6.8e-52   4.7e-48  162.1   0.0     1   123   157   278   157   279 0.98 Cytidine and deoxycytidylate deaminase zinc-binding region
dCMP_cyt_deam_1      PF00383.17   102 seq79_BIOID63489     -            294   1.3e-17   63.2   0.0   1   1   4.4e-18     3e-14   52.3   0.0    10    93    56   139    47   143 0.86 Cytidine and deoxycytidylate deaminase zinc-binding region
Glyco_transf_56      PF07429.6    361 seq80_BIOID63489     -            359  1.1e-192  639.6   0.0   1   1  8.9e-197  1.2e-192  639.5   0.0     1   360     1   358     1   359 0.99 4-alpha-L-fucosyltransferase glycosyl transferase group 56
DUF1040              PF06288.8     86 seq81_BIOID63489     -             89   1.6e-46  156.3   0.5   1   1   1.3e-50   1.8e-46  156.2   0.3     1    86     1    86     1    86 1.00 Protein of unknown function (DUF1040)
Aconitase_2_N        PF06434.8    204 seq85_BIOID63489     -            916   1.5e-95  318.2   0.0   1   1   5.4e-99   2.4e-95  317.6   0.0     1   204   219   433   219   433 0.99 Aconitate hydratase 2 N-terminus
Aconitase_B_N        PF11791.3    154 seq85_BIOID63489     -            916   9.9e-68  226.6   0.1   1   1   3.8e-71   1.7e-67  225.8   0.1     1   154    55   207    55   207 1.00 Aconitate B N-terminal domain
Aconitase            PF00330.15   465 seq85_BIOID63489     -            916   2.7e-25   88.6   0.1   1   2   1.1e-12   5.2e-09   34.9   0.0   102   305   524   749   515   752 0.75 Aconitase family (aconitate hydratase)
Aconitase            PF00330.15   465 seq85_BIOID63489     -            916   2.7e-25   88.6   0.1   2   2   2.1e-17   9.6e-14   50.5   0.0   337   465   750   869   746   869 0.90 Aconitase family (aconitate hydratase)
CsiD                 PF08943.5    297 seq86_BIOID63489     -            325  3.9e-149  495.3   0.0   1   1  6.6e-153  4.5e-149  495.1   0.0     1   297    20   315    20   315 1.00 CsiD
TauD                 PF02668.11   258 seq86_BIOID63489     -            325   3.7e-11   43.0   0.1   1   1   7.4e-15   5.1e-11   42.5   0.1    33   256    88   309    65   311 0.80 Taurine catabolism dioxygenase TauD, TfdA family
LpxB                 PF02684.10   373 seq88_BIOID63489     -            382  4.7e-152  505.8   0.0   1   1  3.9e-156  5.3e-152  505.6   0.0     1   373     9   377     9   377 1.00 Lipid-A-disaccharide synthetase
Cyto_ox_2            PF02322.10   328 seq91_BIOID63489     -            379  2.3e-119  398.3  34.7   1   1    2e-123  2.7e-119  398.0  24.0     2   327     7   362     6   363 0.99 Cytochrome oxidase subunit II
Ail_Lom              PF06316.6    199 seq92_BIOID63489     -            199  1.8e-126  419.1   4.9   1   1  2.9e-130    2e-126  419.0   3.4     1   199     1   199     1   199 1.00 Enterobacterial Ail/Lom protein
OMP_b-brl            PF13505.1    176 seq92_BIOID63489     -            199     2e-24   86.3   4.3   1   1   3.6e-28   2.5e-24   86.0   3.0     2   176    11   199     9   199 0.86 Outer membrane protein beta-barrel domain
DUF957               PF06117.6     65 seq93_BIOID63489     -             65   4.7e-35  118.8   0.5   1   1   3.7e-39   5.1e-35  118.7   0.3     1    65     1    65     1    65 0.99 Enterobacterial protein of unknown function (DUF957)
Packaging_FI         PF14000.1    125 seq95_BIOID63489     -             93   1.5e-18   67.0   0.0   1   1   1.2e-22   1.6e-18   66.9   0.0    34   125     2    90     1    90 0.92 DNA packaging protein FI
PduV-EutP            PF10662.4    143 seq98_BIOID63489     -             60   6.4e-14   51.5   0.0   1   1   5.1e-18     7e-14   51.4   0.0    88   142     1    54     1    55 0.96 Ethanolamine utilisation - propanediol utilisation
Phage_lysis          PF03245.8    125 seq99_BIOID63489     -            156   1.1e-40  138.4  11.5   1   1     1e-44   1.4e-40  138.0   8.0     1   112    29   140    29   142 0.99 Bacteriophage lysis protein
APH                  PF01636.18   239 seq100_BIOID63489    -            128   5.4e-14   52.3   0.1   1   1   4.8e-18   6.6e-14   52.1   0.1     2    81    31   113    30   116 0.89 Phosphotransferase enzyme family
HNH                  PF01844.18    47 seq101_BIOID63489    -            138   8.2e-10   38.2   8.2   1   1   8.4e-14   1.2e-09   37.8   5.7     1    47    50    98    50    98 0.98 HNH endonuclease
PCRF                 PF03462.13   116 seq102_BIOID63489    -            360   2.6e-43  146.2   0.4   1   1   8.7e-47     6e-43  145.1   0.3     3   116    65   178    63   178 0.98 PCRF domain
RF-1                 PF00472.15   114 seq102_BIOID63489    -            360   3.2e-39  133.1   0.0   1   1   4.7e-43   3.2e-39  133.1   0.0     9   114   216   321   208   321 0.97 RF-1 domain
DNA_III_psi          PF03603.8    128 seq105_BIOID63489    -            137   1.4e-45  154.1   0.1   1   1   1.2e-49   1.6e-45  153.9   0.1     1   128     1   128     1   128 0.99 DNA polymerase III psi subunit
Methyltransf_27      PF13708.1    194 seq107_BIOID63489    -            281   1.1e-73  246.7   0.1   1   1   1.1e-77   1.5e-73  246.3   0.1     2   194    86   278    85   278 0.99 Methyltransferase domain
DUF2859              PF11072.3    142 seq108_BIOID63489    -            170   2.2e-41  140.4   0.0   1   1   1.9e-45   2.6e-41  140.3   0.0     2   141    30   168    29   169 0.97 Protein of unknown function (DUF2859)
Rz1                  PF06085.6     40 seq109_BIOID63489    -             60   1.1e-23   82.2  11.5   1   1   9.9e-28   1.3e-23   81.9   8.0     1    39    20    59    20    60 0.98 Lipoprotein Rz1 precursor
Phage_attach         PF05354.6    117 seq110_BIOID63489    -            117   1.1e-58  195.8   0.1   1   1   1.7e-62   1.2e-58  195.6   0.1     1   117     1   117     1   117 1.00 Phage Head-Tail Attachment
Gifsy-2              PF13856.1     95 seq110_BIOID63489    -            117   2.4e-29  101.1   0.0   1   1   4.1e-33   2.8e-29  100.9   0.0     1    95     4   105     4   105 0.98 ATP-binding sugar transporter from pro-phage
DUF4132              PF13569.1    180 seq111_BIOID63489    -           1210   1.3e-42  145.2   0.0   1   1   2.4e-46   3.2e-42  143.9   0.0     3   180   954  1139   952  1139 0.96 Domain of unknown function (DUF4132)
Cytochrom_B_N        PF00033.14   188 seq113_BIOID63489    -            235   2.1e-36  124.9  22.4   1   1   3.5e-40   2.4e-36  124.7  15.5     2   188    12   220    11   220 0.98 Cytochrome b(N-terminal)/b6/petB
Ni_hydr_CYTB         PF01292.15   182 seq113_BIOID63489    -            235   2.8e-35  121.2  20.2   1   1   4.8e-39   3.3e-35  121.0  14.0     2   182    14   220    13   220 0.95 Prokaryotic cytochrome b561
GntR                 PF00392.16    64 seq114_BIOID63489    -            254   5.4e-26   89.6   0.4   1   1   1.8e-29   1.2e-25   88.5   0.3     2    64    12    74    11    74 0.97 Bacterial regulatory proteins, gntR family
FCD                  PF07729.7    125 seq114_BIOID63489    -            254   1.2e-16   60.9  11.2   1   1   3.5e-20   2.4e-16   60.0   7.8     1   124    99   226    99   227 0.90 FCD domain
APH                  PF01636.18   239 seq115_BIOID63489    -            207   4.4e-22   78.8   0.4   1   1   1.1e-25   7.7e-22   78.0   0.3    96   232     2   138     1   148 0.79 Phosphotransferase enzyme family
EcKinase             PF02958.15   293 seq115_BIOID63489    -            207   3.8e-05   22.8   0.0   1   1   7.1e-09   4.9e-05   22.5   0.0   196   280    54   131    27   136 0.80 Ecdysteroid kinase
DNA_mis_repair       PF01119.14   119 seq116_BIOID63489    -            615   4.9e-37  125.9   0.0   1   1   2.5e-40   8.6e-37  125.1   0.0     2   118   213   330   212   331 0.95 DNA mismatch repair protein, C-terminal domain
MutL_C               PF08676.6    144 seq116_BIOID63489    -            615   6.3e-23   80.8   1.5   1   1     2e-26   6.9e-23   80.7   0.1     2   134   435   563   434   572 0.92 MutL C terminal dimerisation domain
HATPase_c_3          PF13589.1    137 seq116_BIOID63489    -            615   9.9e-14   51.0   0.0   1   1   5.1e-17   1.7e-13   50.2   0.0     4   103    24   123    21   142 0.80 Histidine kinase-, DNA gyrase B-, and HSP90-like ATPase
HATPase_c            PF02518.21   111 seq116_BIOID63489    -            615   4.7e-11   42.2   0.1   1   1   3.6e-14   1.2e-10   40.9   0.0     2    72    19    87    18   148 0.78 Histidine kinase-, DNA gyrase B-, and HSP90-like ATPase
rve                  PF00665.21   120 seq117_BIOID63489    -            513   1.2e-16   60.7   0.0   1   1   1.9e-20   2.6e-16   59.7   0.0     2   119   137   268   136   269 0.96 Integrase core domain
RNA_pol_Rpb1_1       PF04997.7    338 seq120_BIOID63489    -           1407  1.8e-100  336.3   0.1   1   1  1.8e-103  4.8e-100  335.0   0.1     2   338    15   342    14   342 0.95 RNA polymerase Rpb1, domain 1
RNA_pol_Rpb1_5       PF04998.12   277 seq120_BIOID63489    -           1407   1.1e-80  270.7   0.0   1   1     8e-84   2.2e-80  269.7   0.0     1   276   766  1321   766  1322 1.00 RNA polymerase Rpb1, domain 5
RNA_pol_Rpb1_2       PF00623.15   166 seq120_BIOID63489    -           1407   6.1e-51  172.5   0.0   1   1   5.3e-53   1.5e-49  168.0   0.0     1   166   344   486   344   486 0.95 RNA polymerase Rpb1, domain 2
RNA_pol_Rpb1_3       PF04983.13   157 seq120_BIOID63489    -           1407   8.2e-28   97.0   0.0   1   1   6.9e-31   1.9e-27   95.8   0.0     1   157   489   644   489   644 0.94 RNA polymerase Rpb1, domain 3
RNA_pol_Rpb1_4       PF05000.12   108 seq120_BIOID63489    -           1407   2.5e-18   65.7   0.3   1   1   9.1e-22   2.5e-18   65.7   0.2     2   107   674   763   673   764 0.82 RNA polymerase Rpb1, domain 4
Acetyltransf_1       PF00583.19    83 seq121_BIOID63489    -            148   2.4e-20   72.2   0.0   1   1   2.4e-23   3.6e-20   71.6   0.0     4    82    48   120    45   121 0.92 Acetyltransferase (GNAT) family
Acetyltransf_10      PF13673.1    117 seq121_BIOID63489    -            148   2.3e-13   50.1   0.1   1   1     2e-16   3.1e-13   49.7   0.1    22   117    18   120     8   120 0.86 Acetyltransferase (GNAT) domain
FR47                 PF08445.5     86 seq121_BIOID63489    -            148   1.4e-12   47.0   0.1   1   1   1.2e-15   1.9e-12   46.6   0.0    17    81    59   124    42   130 0.82 FR47-like protein
Acetyltransf_7       PF13508.1     79 seq121_BIOID63489    -            148   3.5e-12   46.1   0.0   1   1   3.1e-15   4.8e-12   45.7   0.0     8    78    45   121    38   122 0.86 Acetyltransferase (GNAT) domain
Acetyltransf_4       PF13420.1    155 seq121_BIOID63489    -            148   1.1e-08   35.0   0.0   1   1   8.6e-12   1.3e-08   34.8   0.0    32   148    23   134     5   141 0.82 Acetyltransferase (GNAT) domain
Acetyltransf_8       PF13523.1    152 seq121_BIOID63489    -            148   1.7e-08   34.4   0.1   1   1   3.4e-10   5.1e-07   29.5   0.0    75   138    61   122     4   127 0.78 Acetyltransferase (GNAT) domain
Acetyltransf_3       PF13302.1    142 seq121_BIOID63489    -            148   2.8e-07   30.8   0.1   1   1   6.4e-10   9.7e-07   29.0   0.1    67   142    49   121     3   121 0.73 Acetyltransferase (GNAT) domain
Acetyltransf_9       PF13527.1    128 seq121_BIOID63489    -            148   4.6e-07   29.6   0.0   1   1   5.8e-10   8.7e-07   28.7   0.0    74   127    64   122    49   123 0.89 Acetyltransferase (GNAT) domain
Acetyltransf_6       PF13480.1    142 seq121_BIOID63489    -            148   4.4e-05   23.3   0.0   1   1   3.7e-08   5.7e-05   22.9   0.0    73   131    42   100    17   107 0.90 Acetyltransferase (GNAT) domain
phage_tail_N         PF08400.5    134 seq122_BIOID63489    -            686   8.4e-58  193.7   0.4   1   1   1.2e-61   8.4e-58  193.7   0.3     1   134     1   134     1   134 0.99 Prophage tail fibre N-terminal
DUF905               PF06006.7     71 seq124_BIOID63489    -             52   4.9e-20   70.5   0.0   1   1   3.9e-24   5.3e-20   70.4   0.0     2    47     7    52     6    52 0.98 Bacterial protein of unknown function (DUF905)
DUF218               PF02698.12   155 seq130_BIOID63489    -            239   3.3e-21   75.2   0.0   1   1   3.3e-25   4.6e-21   74.8   0.0     4   132    47   172    45   186 0.93 DUF218 domain
DAO                  PF01266.19   358 seq131_BIOID63489    -            422   5.9e-62  209.5   0.0   1   1   5.1e-66     7e-62  209.2   0.0     1   356     3   390     3   392 0.86 FAD dependent oxidoreductase
WzyE                 PF06899.6    449 seq133_BIOID63489    -            450  8.7e-278  921.1  45.1   1   1  7.1e-282  9.7e-278  920.9  31.2     1   448     1   449     1   450 1.00 WzyE protein
Malate_synthase      PF01274.17   523 seq134_BIOID63489    -            539  2.8e-213  708.5   0.0   1   1  2.3e-217  3.2e-213  708.3   0.0     2   522    18   538    17   539 0.99 Malate synthase
MarC                 PF01914.12   203 seq135_BIOID63489    -            197   6.9e-63  211.3  18.6   1   1   1.1e-66   7.7e-63  211.1  12.9     1   203     1   195     1   195 0.97 MarC family integral membrane protein
TerC                 PF03741.11   184 seq135_BIOID63489    -            197   3.6e-05   23.1   1.0   1   1   5.2e-09   3.6e-05   23.1   0.7    14    82    20    92     7   107 0.89 Integral membrane protein TerC family
Lactate_perm         PF02652.9    522 seq136_BIOID63489    -            551    6e-234  777.2  41.1   1   1    5e-238  6.8e-234  777.0  28.5     1   522    16   542    16   542 0.99 L-lactate permease
AA_kinase            PF00696.23   241 seq138_BIOID63489    -            310   8.6e-28   97.3   0.7   1   1   7.9e-32   1.1e-27   97.0   0.5     1   239     3   290     3   291 0.87 Amino acid kinase family
DDE_Tnp_1            PF01609.16   211 seq140_BIOID63489    -             47   2.9e-06   26.9   0.0   1   1   2.1e-10   2.9e-06   26.8   0.0    67   115     1    46     1    47 0.91 Transposase DDE domain
Exo_endo_phos        PF03372.18   251 seq142_BIOID63489    -            274   1.4e-11   44.6   0.5   1   1   2.4e-15   3.3e-11   43.4   0.4     2   251    56   260    55   260 0.63 Endonuclease/Exonuclease/phosphatase family
RNase_HII            PF01351.13   198 seq143_BIOID63489    -            198   3.4e-57  193.1   0.0   1   1   2.8e-61   3.9e-57  193.0   0.0     1   197    13   189    13   190 0.99 Ribonuclease HII
HAD_2                PF13419.1    176 seq144_BIOID63489    -            225   4.8e-28   98.4   0.0   1   1   1.2e-31   5.5e-28   98.2   0.0     1   176     6   195     6   195 0.91 Haloacid dehalogenase-like hydrolase
Hydrolase_like       PF13242.1     75 seq144_BIOID63489    -            225   1.1e-12   47.3   0.0   1   1     4e-16   1.8e-12   46.6   0.0     3    75   149   218   147   218 0.86 HAD-hyrolase-like
Hydrolase            PF00702.21   204 seq144_BIOID63489    -            225   2.2e-11   44.5   0.2   1   1   2.4e-14   1.1e-10   42.3   0.1   107   204    78   189     3   189 0.75 haloacid dehalogenase-like hydrolase
DUF1107              PF06526.7     64 seq147_BIOID63489    -             81   1.1e-30  105.1   0.8   1   1   9.6e-35   1.3e-30  104.8   0.5     1    64    14    77    14    77 0.99 Protein of unknown function (DUF1107)
YbgT_YccB            PF08173.6     28 seq148_BIOID63489    -             37   6.1e-16   57.8   4.2   1   1   4.9e-20   6.7e-16   57.6   2.9     1    28     1    28     1    28 0.97 Membrane bound YbgT-like protein
HycI                 PF01750.13   130 seq149_BIOID63489    -            195   2.7e-38  130.3   0.0   1   1   2.4e-42   3.3e-38  130.0   0.0     1   129    23   151    23   152 0.99 Hydrogenase maturation protease
DSBA                 PF01323.15   193 seq152_BIOID63489    -            208   2.1e-31  108.9   3.3   1   1   2.6e-34   1.8e-30  105.8   2.3     1   192    40   197    40   198 0.94 DSBA-like thioredoxin domain
Thioredoxin_4        PF13462.1    163 seq152_BIOID63489    -            208   4.3e-10   39.7   0.0   1   1   9.1e-14   6.2e-10   39.2   0.0    16   151    40   182    33   192 0.71 Thioredoxin
HTH_18               PF12833.2     81 seq153_BIOID63489    -            319     2e-18   66.1   0.5   1   1     3e-22     2e-18   66.1   0.3     1    80   239   317   239   318 0.97 Helix-turn-helix domain
HTH_AraC             PF00165.18    42 seq153_BIOID63489    -            319     4e-07   29.5   0.0   1   1   2.8e-10   1.9e-06   27.3   0.0     8    38   282   313   278   317 0.89 Bacterial regulatory helix-turn-helix proteins, AraC family
EAL                  PF00563.15   236 seq155_BIOID63489    -            511   3.1e-58  196.9   0.0   1   1   6.2e-62   4.2e-58  196.4   0.0     3   236   256   490   254   490 0.93 EAL domain
CSS-motif            PF12792.2    208 seq155_BIOID63489    -            511     4e-20   71.9   0.0   1   1   8.6e-24   5.9e-20   71.3   0.0     3   207    36   230    34   231 0.93 CSS motif domain associated with EAL
DUF932               PF06067.6    239 seq156_BIOID63489    -            251   1.7e-47  161.6   0.0   1   1   1.5e-51   2.1e-47  161.3   0.0    39   233     2   185     1   189 0.98 Domain of unknown function (DUF932)
Cyd_oper_YbgE        PF09600.5     82 seq157_BIOID63489    -             97   1.5e-33  114.6   7.9   1   1   1.4e-37   1.9e-33  114.3   5.5     1    81    16    96    16    97 0.97 Cyd operon protein YbgE (Cyd_oper_YbgE)
Phage_tail_U         PF06141.6    133 seq158_BIOID63489    -            131   5.1e-64  214.1   1.0   1   1   4.1e-68   5.6e-64  213.9   0.7     1   133     1   131     1   131 0.99 Phage minor tail protein U
MTS                  PF05175.9    170 seq159_BIOID63489    -            277   2.2e-21   75.8   0.0   1   1   3.1e-24   3.6e-21   75.1   0.0    26   138   105   236    94   264 0.86 Methyltransferase small domain
Methyltransf_31      PF13847.1    152 seq159_BIOID63489    -            277   2.4e-21   75.7   0.0   1   1     3e-24   3.5e-21   75.2   0.0     2   117   108   242   107   268 0.85 Methyltransferase domain
Methyltransf_18      PF12847.2    112 seq159_BIOID63489    -            277   2.9e-16   59.8   0.1   1   1   5.9e-19   6.7e-16   58.7   0.1     4   110   112   237   109   239 0.73 Methyltransferase domain
Methyltransf_26      PF13659.1    117 seq159_BIOID63489    -            277   6.4e-16   58.3   0.1   1   1   1.4e-18   1.6e-15   57.0   0.0     3   114   112   237   110   240 0.89 Methyltransferase domain
Methyltransf_4       PF02390.12   197 seq159_BIOID63489    -            277   1.6e-07   30.4   0.0   1   1   2.3e-10   2.7e-07   29.7   0.0    22    77   112   167    90   183 0.88 Putative methyltransferase
PrmA                 PF06325.8    295 seq159_BIOID63489    -            277     3e-06   26.4   0.0   1   1   4.1e-09   4.7e-06   25.8   0.0   153   232   101   183    94   184 0.78 Ribosomal protein L11 methyltransferase (PrmA)
Cons_hypoth95        PF03602.10   183 seq159_BIOID63489    -            277   8.8e-06   25.1   0.0   1   1   1.7e-08   1.9e-05   24.0   0.0    42   128   109   190    92   198 0.85 Conserved hypothetical protein 95
Methyltransf_11      PF08241.7     95 seq159_BIOID63489    -            277   2.2e-05   24.7   0.0   1   1   3.2e-08   3.7e-05   24.0   0.0     1    46   114   163   114   236 0.89 Methyltransferase domain
UPF0020              PF01170.13   180 seq159_BIOID63489    -            277   1.3e-05   24.6   0.0   1   1     2e-08   2.3e-05   23.9   0.0    38   116   117   186   102   195 0.81 Putative RNA methylase family UPF0020
PCMT                 PF01135.14   210 seq159_BIOID63489    -            277   4.3e-05   23.0   0.0   1   1   5.5e-08   6.3e-05   22.4   0.0    53   132    87   167    71   175 0.82 Protein-L-isoaspartate(D-aspartate) O-methyltransferase (PCMT)
Methyltransf_16      PF10294.4    174 seq159_BIOID63489    -            277   4.6e-05   22.8   0.0   1   1   6.3e-08   7.2e-05   22.1   0.0    45   111   108   172    96   184 0.84 Putative methyltransferase
TehB                 PF03848.9    192 seq159_BIOID63489    -            277   9.5e-05   21.5   0.0   1   1   1.5e-07   0.00017   20.6   0.0    30   100   109   182    95   187 0.89 Tellurite resistance protein TehB
SLT                  PF01464.15   121 seq161_BIOID63489    -            219   6.6e-26   90.0   0.1   1   1   6.3e-30   8.6e-26   89.7   0.1     3   120    59   184    57   185 0.95 Transglycosylase SLT domain
DUF3296              PF11726.3    180 seq162_BIOID63489    -            243   1.8e-44  151.3   0.3   1   1   1.2e-47   1.6e-43  148.2   0.2     2   180    13   234    12   234 0.95 Protein of unknown function (DUF3296)
Transketolase_N      PF00456.16   333 seq163_BIOID63489    -            699   3.1e-23   81.9   0.2   1   2     2e-18   2.7e-14   52.6   0.0     7   217    84   297    78   306 0.76 Transketolase, thiamine diphosphate binding domain
Transketolase_N      PF00456.16   333 seq163_BIOID63489    -            699   3.1e-23   81.9   0.2   2   2   1.1e-10   1.6e-06   27.0   0.2   213   307   361   457   351   476 0.78 Transketolase, thiamine diphosphate binding domain
GHMP_kinases_N       PF00288.21    67 seq164_BIOID63489    -            310   1.7e-17   63.1   0.3   1   1   5.7e-21   3.9e-17   61.9   0.2     2    67    84   150    83   150 0.95 GHMP kinases N terminal domain
GHMP_kinases_C       PF08544.8     85 seq164_BIOID63489    -            310     1e-11   44.7   1.8   1   1   1.9e-15   1.3e-11   44.3   0.0     2    83   211   287   210   289 0.92 GHMP kinases C terminal
TonB                 PF03544.9     79 seq165_BIOID63489    -            108   1.2e-13   50.9   0.0   1   1   1.1e-17   1.4e-13   50.6   0.0     2    59    33    90    32   104 0.93 Gram-negative bacterial tonB protein
DUF2542              PF10808.3     79 seq168_BIOID63489    -             79     5e-46  154.7   5.7   1   1     4e-50   5.5e-46  154.6   3.9     1    79     1    79     1    79 1.00 Protein of unknown function (DUF2542)
Response_reg         PF00072.19   112 seq170_BIOID63489    -            229   1.1e-29  102.5   0.0   1   1   2.4e-33   1.6e-29  102.0   0.0     1   112     5   117     5   117 0.97 Response regulator receiver domain
Trans_reg_C          PF00486.23    77 seq170_BIOID63489    -            229   5.8e-28   96.5   0.0   1   1   1.4e-31   9.6e-28   95.8   0.0     2    77   151   225   149   225 0.95 Transcriptional regulatory protein, C terminal
Big_2                PF02368.13    79 seq171_BIOID63489    -            250   2.5e-10   39.9   9.3   1   1   3.6e-14   2.5e-10   39.9   6.5     2    75   161   237   160   243 0.93 Bacterial Ig-like domain (group 2)
4HBT                 PF03061.17    79 seq172_BIOID63489    -            134     8e-19   67.4   0.4   1   1   2.4e-22   1.1e-18   66.9   0.3     1    77    20   103    20   105 0.98 Thioesterase superfamily
4HBT_2               PF13279.1    121 seq172_BIOID63489    -            134   2.7e-12   47.0   0.2   1   1   7.1e-16   3.2e-12   46.8   0.1     3   117    14   128    12   132 0.88 Thioesterase-like superfamily
Acyl-ACP_TE          PF01643.12   249 seq172_BIOID63489    -            134   1.3e-05   24.2   0.1   1   1   3.1e-09   1.4e-05   24.0   0.0    31   132    33   132     4   134 0.79 Acyl-ACP thioesterase
HhH-GPD              PF00730.20   121 seq173_BIOID63489    -            350   2.9e-22   79.0   0.0   1   1   9.7e-26   4.4e-22   78.4   0.0     2   118    36   167    35   170 0.97 HhH-GPD superfamily base excision DNA repair protein
HHH                  PF00633.18    30 seq173_BIOID63489    -            350   8.2e-08   31.4   0.0   1   1   3.5e-11   1.6e-07   30.5   0.0     2    29   100   127    99   128 0.95 Helix-hairpin-helix motif
EndIII_4Fe-2S        PF10576.4     17 seq173_BIOID63489    -            350   3.9e-05   23.5   5.6   1   1   1.6e-08   7.5e-05   22.6   3.9     1    17   192   208   192   208 0.98 Iron-sulfur binding domain of endonuclease III
DNA_pol3_alpha       PF07733.7    426 seq174_BIOID63489    -            800  1.3e-177  590.3   0.0   1   1  2.4e-181  1.6e-177  590.1   0.0     2   426   291   735   290   735 0.96 Bacterial DNA polymerase III alpha subunit
PHP                  PF02811.14   175 seq174_BIOID63489    -            800   1.8e-30  105.8   0.0   1   1   5.3e-34   3.6e-30  104.9   0.0     1   170     7   178     7   198 0.96 PHP domain
HyaE                 PF07449.6    107 seq176_BIOID63489    -            132   1.4e-39  134.1   0.0   1   1   1.2e-43   1.6e-39  133.9   0.0     1   107    10   116    10   116 0.99 Hydrogenase-1 expression protein HyaE
Phage_fiber_2        PF03406.8     44 seq177_BIOID63489    -            820  8.3e-134  434.9 126.6   1   7   2.5e-25   1.1e-21   76.0   4.9     1    44   115   158   115   158 0.98 Phage tail fibre repeat
Phage_fiber_2        PF03406.8     44 seq177_BIOID63489    -            820  8.3e-134  434.9 126.6   2   7   4.5e-24   2.1e-20   71.9   3.9     1    44   159   202   159   202 0.97 Phage tail fibre repeat
Phage_fiber_2        PF03406.8     44 seq177_BIOID63489    -            820  8.3e-134  434.9 126.6   3   7   3.2e-24   1.5e-20   72.4   4.1     1    44   203   246   203   246 0.97 Phage tail fibre repeat
Phage_fiber_2        PF03406.8     44 seq177_BIOID63489    -            820  8.3e-134  434.9 126.6   4   7   3.2e-24   1.5e-20   72.4   4.1     1    44   247   290   247   290 0.97 Phage tail fibre repeat
Phage_fiber_2        PF03406.8     44 seq177_BIOID63489    -            820  8.3e-134  434.9 126.6   5   7   3.2e-24   1.5e-20   72.4   4.1     1    44   291   334   291   334 0.97 Phage tail fibre repeat
Phage_fiber_2        PF03406.8     44 seq177_BIOID63489    -            820  8.3e-134  434.9 126.6   6   7   3.2e-24   1.5e-20   72.4   4.1     1    44   335   378   335   378 0.97 Phage tail fibre repeat
Phage_fiber_2        PF03406.8     44 seq177_BIOID63489    -            820  8.3e-134  434.9 126.6   7   7   1.6e-22   7.2e-19   67.0   4.5     1    42   379   420   379   422 0.95 Phage tail fibre repeat
Collar               PF07484.7     57 seq177_BIOID63489    -            820   1.1e-11   44.2   0.2   1   1     6e-15   2.7e-11   42.9   0.1     1    56   590   636   590   637 0.97 Phage Tail Collar Domain
Phage_fiber          PF03335.8     14 seq177_BIOID63489    -            820   1.3e-05   24.0  58.9   1   7   0.00033       1.5    8.6   1.5     1    14   653   666   653   666 0.88 Phage tail fibre repeat
Phage_fiber          PF03335.8     14 seq177_BIOID63489    -            820   1.3e-05   24.0  58.9   2   7   1.6e-05     0.074   12.6   2.5     1    14   685   698   685   698 0.94 Phage tail fibre repeat
Phage_fiber          PF03335.8     14 seq177_BIOID63489    -            820   1.3e-05   24.0  58.9   3   7    0.0029        13    5.7   0.8     1     9   699   707   699   711 0.87 Phage tail fibre repeat
Phage_fiber          PF03335.8     14 seq177_BIOID63489    -            820   1.3e-05   24.0  58.9   4   7   2.8e-05      0.13   11.9   1.8     2    14   756   768   755   768 0.92 Phage tail fibre repeat
Phage_fiber          PF03335.8     14 seq177_BIOID63489    -            820   1.3e-05   24.0  58.9   5   7    0.0018       8.1    6.4   1.6     2    12   770   780   769   781 0.85 Phage tail fibre repeat
Phage_fiber          PF03335.8     14 seq177_BIOID63489    -            820   1.3e-05   24.0  58.9   6   7   0.00029       1.3    8.8   0.9     2    11   779   788   778   789 0.86 Phage tail fibre repeat
Phage_fiber          PF03335.8     14 seq177_BIOID63489    -            820   1.3e-05   24.0  58.9   7   7   0.00033       1.5    8.6   0.9     2    13   788   799   787   800 0.87 Phage tail fibre repeat
GTP_EFTU             PF00009.22   188 seq181_BIOID63489    -            538   1.1e-44  152.0   0.0   1   1   3.6e-48   1.6e-44  151.4   0.0     3   187    22   286    20   287 0.92 Elongation factor Tu GTP binding domain
GTP_EFTU_D2          PF03144.20    74 seq181_BIOID63489    -            538   2.7e-11   43.3   0.1   1   1   2.7e-14   1.2e-10   41.2   0.0     2    74   323   389   322   389 0.97 Elongation factor Tu domain 2
MMR_HSR1             PF01926.18   114 seq181_BIOID63489    -            538   5.3e-05   23.0   0.0   1   1   2.1e-08   9.8e-05   22.2   0.0     2   114    25   152    24   152 0.60 50S ribosome-binding GTPase
Methyltransf_11      PF08241.7     95 seq183_BIOID63489    -            256   6.1e-25   87.4   0.0   1   1     1e-27   1.1e-24   86.6   0.0     1    95    49   145    49   145 0.97 Methyltransferase domain
Methyltransf_31      PF13847.1    152 seq183_BIOID63489    -            256     8e-21   74.1   0.0   1   1   9.9e-24     1e-20   73.7   0.0     5   113    46   158    43   237 0.85 Methyltransferase domain
Methyltransf_23      PF13489.1    162 seq183_BIOID63489    -            256   3.4e-20   72.2   0.0   1   1   4.5e-23   4.7e-20   71.7   0.0     7   159    31   191    26   194 0.82 Methyltransferase domain
Ubie_methyltran      PF01209.13   233 seq183_BIOID63489    -            256   5.8e-18   64.7   0.0   1   1   7.4e-21   7.8e-18   64.3   0.0    32   158    27   152     2   162 0.83 ubiE/COQ5 methyltransferase family
Methyltransf_18      PF12847.2    112 seq183_BIOID63489    -            256   5.9e-17   62.1   0.1   1   1   1.2e-19   1.2e-16   61.1   0.1     1   109    44   145    44   148 0.90 Methyltransferase domain
Methyltransf_12      PF08242.7     99 seq183_BIOID63489    -            256   2.1e-14   53.6   0.0   1   1   3.4e-17   3.5e-14   52.9   0.0     1    99    49   143    49   143 0.93 Methyltransferase domain
Methyltransf_25      PF13649.1    101 seq183_BIOID63489    -            256   2.1e-13   50.3   0.3   1   1   3.9e-16   4.1e-13   49.4   0.1     1   101    48   141    48   141 0.92 Methyltransferase domain
Methyltransf_26      PF13659.1    117 seq183_BIOID63489    -            256   3.2e-11   43.1   1.0   1   1   5.8e-14   6.1e-11   42.2   0.3     3   113    47   145    45   147 0.92 Methyltransferase domain
MTS                  PF05175.9    170 seq183_BIOID63489    -            256   1.1e-09   37.7   0.1   1   1   2.1e-12   2.2e-09   36.8   0.0    25   145    38   151    32   175 0.79 Methyltransferase small domain
Methyltransf_8       PF05148.10   219 seq183_BIOID63489    -            256   3.1e-08   33.4   0.0   1   1   2.3e-10   2.4e-07   30.4   0.0    50   164    16   153     6   177 0.69 Hypothetical methyltransferase
Methyltransf_29      PF03141.11   506 seq183_BIOID63489    -            256   8.7e-08   30.8   0.1   1   1     1e-10   1.1e-07   30.4   0.0   117   217    44   145     8   170 0.79 Putative S-adenosyl-L-methionine-dependent methyltransferase
TehB                 PF03848.9    192 seq183_BIOID63489    -            256     1e-05   24.6   0.0   1   1   1.5e-08   1.6e-05   24.0   0.0    31   135    45   149    13   180 0.80 Tellurite resistance protein TehB
PrmA                 PF06325.8    295 seq183_BIOID63489    -            256     6e-05   22.1   0.0   1   1   8.1e-08   8.6e-05   21.6   0.0   161   262    44   150    29   188 0.74 Ribosomal protein L11 methyltransferase (PrmA)
Pyr_redox_2          PF07992.9    200 seq184_BIOID63489    -            412   3.4e-16   59.6   0.0   1   1   2.9e-18   3.3e-15   56.3   0.0     1   198   126   384   126   386 0.82 Pyridine nucleotide-disulphide oxidoreductase
Pyr_redox            PF00070.22    80 seq184_BIOID63489    -            412   7.8e-14   51.7   0.7   1   1   2.5e-10   2.9e-07   30.6   0.0     2    76   256   328   255   332 0.78 Pyridine nucleotide-disulphide oxidoreductase
Pyr_redox_3          PF13738.1    203 seq184_BIOID63489    -            412   1.2e-12   48.1   0.9   1   1     3e-09   3.5e-06   27.1   0.0     1    45   128   171   128   191 0.80 Pyridine nucleotide-disulphide oxidoreductase
NAD_binding_8        PF13450.1     68 seq184_BIOID63489    -            412   1.2e-08   34.6   0.0   1   1   2.8e-11   3.2e-08   33.3   0.0     1    37   129   165   129   184 0.92 NAD(P)-binding Rossmann-like domain
HI0933_like          PF03486.9    409 seq184_BIOID63489    -            412   7.9e-07   27.7   0.4   1   1   6.5e-09   7.4e-06   24.5   0.0     2    36   126   160   125   165 0.94 HI0933-like protein
FAD_binding_3        PF01494.14   356 seq184_BIOID63489    -            412   1.8e-05   23.8   0.3   1   1   8.4e-08   9.6e-05   21.4   0.0     3    35   126   158   125   170 0.93 FAD binding domain
Thi4                 PF01946.12   230 seq184_BIOID63489    -            412   1.8e-05   23.8   0.3   1   1   9.3e-08   0.00011   21.3   0.0    20    59   127   166   121   202 0.89 Thi4 family
FAD_binding_2        PF00890.19   421 seq184_BIOID63489    -            412   6.4e-05   21.8   0.0   1   1     1e-07   0.00012   21.0   0.0     2    35   127   160   126   165 0.92 FAD binding domain
DUF945               PF06097.6    459 seq185_BIOID63489    -            490  1.8e-102  343.3  10.7   1   1  1.5e-106  2.1e-102  343.1   7.4     3   459    18   481    16   481 0.98 Bacterial protein of unknown function (DUF945)
Ivy                  PF08816.6    118 seq188_BIOID63489    -            149   5.8e-35  119.7   0.1   1   1   5.1e-39     7e-35  119.4   0.1     1   118    29   144    29   144 0.98 Inhibitor of vertebrate lysozyme (Ivy)
SirB                 PF04247.7    123 seq189_BIOID63489    -            130   7.3e-39  132.1   8.1   1   1     6e-43   8.2e-39  132.0   5.6     3   123     5   129     3   129 0.97 Invasion gene expression up-regulator, SirB
MotA_ExbB            PF01618.11   139 seq190_BIOID63489    -            195   4.8e-39  133.0   0.1   1   1   4.7e-43   6.4e-39  132.6   0.0     2   115    74   187    73   193 0.97 MotA/TolQ/ExbB proton channel family
IstB_IS21            PF01695.12   178 seq191_BIOID63489    -            249     1e-59  200.8   0.0   1   1   2.8e-63   1.3e-59  200.5   0.0     2   176    54   228    53   230 0.98 IstB-like ATP binding protein
IstB_IS21_ATP        PF08483.6     30 seq191_BIOID63489    -            249   2.5e-13   49.3   0.1   1   1   1.3e-16   5.9e-13   48.1   0.1     1    30    22    52    22    52 0.97 IstB-like ATP binding N-terminal
Bac_DnaA             PF00308.13   219 seq191_BIOID63489    -            249   4.6e-05   23.0   0.0   1   1   1.6e-08   7.1e-05   22.4   0.0    37   136   102   199    84   205 0.88 Bacterial dnaA  protein
HupH_C               PF04809.8    120 seq192_BIOID63489    -            285   2.6e-49  165.8   0.0   1   2   3.4e-11   4.7e-07   29.4   0.0     6    96    50   140    47   154 0.82 HupH hydrogenase expression protein, C-terminal conserved region
HupH_C               PF04809.8    120 seq192_BIOID63489    -            285   2.6e-49  165.8   0.0   2   2     1e-43   1.4e-39  134.4   0.0     1   119   163   279   163   280 0.99 HupH hydrogenase expression protein, C-terminal conserved region
Aldedh               PF00171.17   462 seq193_BIOID63489    -            482  1.5e-174  580.6   0.2   1   1  1.2e-178  1.7e-174  580.4   0.1     1   461    19   477    19   478 0.99 Aldehyde dehydrogenase family
Peptidase_S24        PF00717.18    70 seq194_BIOID63489    -            237   2.4e-16   58.9   0.1   1   1   6.9e-20   4.7e-16   58.0   0.0     1    69   145   218   145   219 0.97 Peptidase S24-like
HTH_3                PF01381.17    55 seq194_BIOID63489    -            237     5e-11   42.1   0.5   1   1   1.4e-14   9.6e-11   41.2   0.0     3    55    24    77    22    77 0.93 Helix-turn-helix
Glyco_tran_WecB      PF03808.8    172 seq197_BIOID63489    -            246   2.9e-56  189.4   0.3   1   1   2.9e-60     4e-56  189.0   0.2     2   172    61   231    60   231 0.96 Glycosyl transferase WecB/TagA/CpsF family
TPP_enzyme_N         PF02776.13   172 seq198_BIOID63489    -            548   7.1e-59  198.0   3.8   1   1   2.6e-62   1.2e-58  197.3   0.1     1   169     1   167     1   170 0.98 Thiamine pyrophosphate enzyme, N-terminal TPP binding domain
TPP_enzyme_C         PF02775.16   153 seq198_BIOID63489    -            548   9.2e-52  174.5   0.4   1   1   1.4e-53   6.4e-50  168.5   0.0     1   153   374   522   374   522 0.98 Thiamine pyrophosphate enzyme, C-terminal TPP binding domain
TPP_enzyme_M         PF00205.17   137 seq198_BIOID63489    -            548   2.8e-41  140.3   0.2   1   1   1.5e-44   6.8e-41  139.1   0.1     1   137   186   321   186   321 0.98 Thiamine pyrophosphate enzyme, central domain
Condensation         PF00668.15   301 seq199_BIOID63489    -            512   1.3e-58  198.0   0.4   1   1   2.7e-62   1.8e-58  197.6   0.0     2   298   112   407   111   410 0.96 Condensation domain
PP-binding           PF00550.20    67 seq199_BIOID63489    -            512   1.3e-07   31.6   0.0   1   1   3.9e-11   2.7e-07   30.6   0.0     1    62    22    82    22    86 0.92 Phosphopantetheine attachment site
PALP                 PF00291.20   307 seq200_BIOID63489    -            239   6.9e-18   64.7   0.0   1   1   6.9e-22   9.4e-18   64.3   0.0    30   161    96   233    94   238 0.76 Pyridoxal-phosphate dependent enzyme
Methyltransf_30      PF05430.6    124 seq201_BIOID63489    -            688   2.5e-50  169.1   0.0   1   1   6.8e-54   4.6e-50  168.3   0.0     1   123   138   264   138   265 0.98 S-adenosyl-L-methionine-dependent methyltransferase
DAO                  PF01266.19   358 seq201_BIOID63489    -            688   3.4e-46  157.6   0.3   1   1   2.5e-49   1.7e-45  155.3   0.2     2   357   287   652   286   653 0.88 FAD dependent oxidoreductase
IPPT                 PF01715.12   253 seq202_BIOID63489    -            316  2.6e-107  357.4   0.0   1   1  4.5e-111  3.1e-107  357.2   0.0     2   252    45   297    44   298 0.99 IPP transferase
IPT                  PF01745.11   233 seq202_BIOID63489    -            316   1.4e-06   27.5   0.0   1   1   3.5e-08   0.00024   20.2   0.0     5    81    14    90    10   120 0.77 Isopentenyl transferase
DUF3329              PF11808.3     90 seq203_BIOID63489    -            431   1.1e-31  108.5   6.1   1   1   6.7e-35   1.8e-31  107.9   4.2     2    90     4    92     3    92 0.98 Domain of unknown function (DUF3329)
HATPase_c            PF02518.21   111 seq203_BIOID63489    -            431   5.9e-28   96.6   0.0   1   1     4e-31   1.1e-27   95.8   0.0     2   110   314   423   313   424 0.97 Histidine kinase-, DNA gyrase B-, and HSP90-like ATPase
HisKA                PF00512.20    68 seq203_BIOID63489    -            431   1.7e-20   72.6   1.4   1   1   1.2e-23   3.3e-20   71.7   0.3     2    67   204   268   203   269 0.97 His Kinase A (phospho-acceptor) domain
PAS                  PF00989.19   113 seq203_BIOID63489    -            431   3.9e-11   42.6   0.0   1   1   3.1e-14   8.4e-11   41.5   0.0     2   113    99   194    98   194 0.95 PAS fold
HATPase_c_2          PF13581.1    125 seq203_BIOID63489    -            431   6.7e-09   35.4   0.0   1   1   4.1e-12   1.1e-08   34.7   0.0    30   122   316   418   281   421 0.82 Histidine kinase-like ATPase domain
Elong-fact-P_C       PF09285.6     56 seq204_BIOID63489    -            188   5.3e-27   92.8   1.0   1   1   2.4e-30   1.1e-26   91.8   0.2     1    56   131   186   131   186 0.99 Elongation factor P, C-terminal
EFP                  PF01132.15    55 seq204_BIOID63489    -            188   3.2e-24   84.2   0.1   1   1   1.2e-27   5.5e-24   83.4   0.0     3    55    71   123    69   123 0.97 Elongation factor P (EF-P) OB domain
EFP_N                PF08207.7     58 seq204_BIOID63489    -            188   5.8e-24   83.6   0.0   1   1   4.5e-27     2e-23   81.8   0.0     3    57     7    61     5    62 0.97 Elongation factor P (EF-P) KOW-like domain
Phage_lambd_GpG      PF06894.6    127 seq205_BIOID63489    -            143   7.4e-57  190.3   0.3   1   1   6.3e-61   8.6e-57  190.1   0.2     1   127     1   127     1   127 0.98 Bacteriophage lambda minor tail protein (GpG)
Transglut_core2      PF13369.1    153 seq206_BIOID63489    -            269   3.6e-36  123.8   0.0   1   1   7.3e-40     5e-36  123.3   0.0     2   152    33   184    32   185 0.97 Transglutaminase-like superfamily
TPR_9                PF13371.1     73 seq206_BIOID63489    -            269   2.8e-28   97.4   0.3   1   1   8.9e-32   6.1e-28   96.3   0.2     1    73   187   259   187   259 0.99 Tetratricopeptide repeat
Acetyltransf_2       PF00797.12   240 seq208_BIOID63489    -            281   8.8e-85  283.9   0.1   1   1   7.5e-89     1e-84  283.7   0.1     1   237    21   256    21   259 0.97 N-acetyltransferase
ATP-cone             PF03477.11    90 seq209_BIOID63489    -            149     2e-17   63.2   0.1   1   1     2e-21   2.8e-17   62.8   0.1     2    89    50   136    49   137 0.98 ATP cone domain
ICL                  PF00463.16   526 seq212_BIOID63489    -            349  2.7e-156  520.7   0.1   1   2  3.7e-118  2.5e-114  382.2   0.0     1   256    12   263    12   265 0.99 Isocitrate lyase family
ICL                  PF00463.16   526 seq212_BIOID63489    -            349  2.7e-156  520.7   0.1   2   2   1.6e-44   1.1e-40  139.2   0.0   353   440   262   349   261   349 0.99 Isocitrate lyase family
PEP_mutase           PF13714.1    238 seq212_BIOID63489    -            349   2.8e-19   69.1   0.0   1   1   1.5e-22     1e-18   67.3   0.0    26   198    86   320    77   345 0.86 Phosphoenolpyruvate phosphomutase
FCD                  PF07729.7    125 seq213_BIOID63489    -            258   5.9e-23   81.4   3.0   1   1   8.7e-27   5.9e-23   81.4   2.1     1   124   100   223   100   224 0.90 FCD domain
GntR                 PF00392.16    64 seq213_BIOID63489    -            258   2.1e-22   78.1   0.4   1   1   6.1e-26   4.2e-22   77.2   0.3     1    64     8    71     8    71 0.98 Bacterial regulatory proteins, gntR family
GTP_EFTU             PF00009.22   188 seq214_BIOID63489    -            394   1.1e-60  204.1   0.0   1   1   3.4e-64   1.6e-60  203.7   0.0     1   187    10   201    10   202 0.93 Elongation factor Tu GTP binding domain
GTP_EFTU_D3          PF03143.12    97 seq214_BIOID63489    -            394   2.4e-34  117.3   0.1   1   1   1.4e-37   6.6e-34  115.9   0.0     1    96   298   392   298   393 0.98 Elongation factor Tu C-terminal domain
GTP_EFTU_D2          PF03144.20    74 seq214_BIOID63489    -            394     3e-18   65.5   6.3   1   1   1.2e-21   5.5e-18   64.7   3.9     1    74   225   294   225   294 0.96 Elongation factor Tu domain 2
Ligase_CoA           PF00549.14   153 seq215_BIOID63489    -            555   1.3e-50  170.8   0.5   1   1   4.2e-54   2.9e-50  169.7   0.0     1   152   336   491   336   492 0.98 CoA-ligase
CoA_binding          PF02629.14    96 seq215_BIOID63489    -            555   3.9e-17   62.4   0.1   1   1   2.4e-19   1.6e-15   57.2   0.1     3    96   193   288   191   288 0.96 CoA binding domain
Na_H_antiport_1      PF06965.7    378 seq216_BIOID63489    -            388    1e-165  551.0  28.9   1   1  8.4e-170  1.2e-165  550.8  20.0     2   378     5   380     4   380 0.99 Na+/H+ antiporter 1
UPF0231              PF06062.6    121 seq219_BIOID63489    -            136   2.9e-41  140.0   2.4   1   1   2.4e-45   3.3e-41  139.8   1.6     1   121    17   134    17   134 0.99 Uncharacterised protein family (UPF0231)
Iron_traffic         PF04362.9     88 seq220_BIOID63489    -             91   1.5e-41  139.5   1.1   1   1   1.2e-45   1.7e-41  139.4   0.8     1    88     1    88     1    88 0.99 Bacterial Fe(2+) trafficking
ExbD                 PF02472.11   130 seq221_BIOID63489    -            142     5e-23   81.3   0.1   1   1   4.1e-27   5.6e-23   81.2   0.1     2   129    10   141     9   142 0.89 Biopolymer transport protein ExbD/TolR
Phage_tail_T         PF06223.7    103 seq224_BIOID63489    -            137   3.1e-42  143.0   0.5   1   1   1.8e-41   2.4e-37  127.3   0.1     6   100     1    99     1   102 0.88 Minor tail protein T
Transgly_assoc       PF04226.8     48 seq225_BIOID63489    -             84     2e-13   50.0  14.1   1   1   1.5e-17     2e-13   50.0   9.8     2    48    34    83    33    83 0.98 Transglycosylase associated protein
RibD_C               PF01872.12   200 seq227_BIOID63489    -            367   3.8e-65  219.1   0.0   1   1   7.5e-69   5.1e-65  218.7   0.0     1   200   147   362   147   362 0.96 RibD C-terminal domain
dCMP_cyt_deam_1      PF00383.17   102 seq227_BIOID63489    -            367   1.1e-24   85.8   0.4   1   1   2.4e-28   1.6e-24   85.3   0.3     3   101     2    99     1   100 0.94 Cytidine and deoxycytidylate deaminase zinc-binding region
Entericidin          PF08085.6     21 seq229_BIOID63489    -             41   5.3e-09   35.3   0.0   1   1   4.6e-13   6.3e-09   35.1   0.0     1    21    20    40    20    40 0.99 Entericidin EcnA/B family
DUF3393              PF11873.3    204 seq231_BIOID63489    -            329     6e-75  251.1   0.0   1   1   1.1e-78   7.7e-75  250.7   0.0     1   204     3   192     3   192 0.99 Domain of unknown function (DUF3393)
SLT                  PF01464.15   121 seq231_BIOID63489    -            329   1.8e-27   95.1   0.1   1   1   4.5e-31   3.1e-27   94.3   0.0     3   105   197   307   195   311 0.95 Transglycosylase SLT domain
Bac_Ubq_Cox          PF01654.12   436 seq232_BIOID63489    -            514  1.4e-183  610.1  24.5   1   1  1.4e-187  1.9e-183  609.7  17.0     1   435     7   502     7   503 0.97 Bacterial Cytochrome Ubiquinol Oxidase
Aldo_ket_red         PF00248.16   283 seq233_BIOID63489    -            286   3.5e-53  180.1   0.0   1   1     3e-57   4.1e-53  179.9   0.0     1   281    15   283    15   285 0.95 Aldo/keto reductase family
AA_permease          PF00324.16   479 seq235_BIOID63489    -            461     4e-99  332.0  56.1   1   1  7.6e-103   5.2e-99  331.6  38.9     1   436    16   428    16   457 0.94 Amino acid permease
AA_permease_2        PF13520.1    426 seq235_BIOID63489    -            461   1.5e-43  148.8  59.4   1   1   2.8e-47   1.9e-43  148.4  41.2     9   425    20   440    15   442 0.88 Amino acid permease
DHO_dh               PF01180.16   293 seq237_BIOID63489    -            411   6.9e-35  120.3   0.0   1   1   1.9e-38   8.7e-35  120.0   0.0     2   293     6   304     5   304 0.84 Dihydroorotate dehydrogenase
Dus                  PF01207.12   310 seq237_BIOID63489    -            411   5.9e-08   31.7   0.1   1   1   2.4e-11   1.1e-07   30.9   0.1    43   153    91   198    80   203 0.83 Dihydrouridine synthase (Dus)
Entericidin          PF08085.6     21 seq238_BIOID63489    -             48   1.2e-08   34.2   2.6   1   1   1.2e-12   1.7e-08   33.7   1.8     1    21    23    43    23    43 0.98 Entericidin EcnA/B family
N6_Mtase             PF02384.11   311 seq239_BIOID63489    -            546   8.1e-12   44.7   0.1   1   1   4.4e-10     3e-06   26.4   0.0    17   138    21   149    16   168 0.77 N-6 DNA Methylase
Eco57I               PF07669.6    106 seq239_BIOID63489    -            546   1.8e-06   28.1   0.0   1   1     2e-08   0.00014   22.0   0.0     3   104   137   272   132   274 0.87 Eco57I restriction-modification methylase
TMP_2                PF06791.8    210 seq240_BIOID63489    -            719   7.5e-69  231.4  13.1   1   1   1.1e-72   7.5e-69  231.4   9.1     2   209    50   257    49   258 0.98 Prophage tail length tape measure protein
Tape_meas_lam_C      PF09718.5     78 seq240_BIOID63489    -            719   8.4e-21   73.5   5.5   1   1   1.2e-24   8.4e-21   73.5   3.8     1    78   630   707   630   707 0.98 Lambda phage tail tape-measure protein (Tape_meas_lam_C)
TolA                 PF06519.6     96 seq241_BIOID63489    -            416   2.2e-38  130.0   0.0   1   1   3.2e-42   2.2e-38  130.0   0.0     1    96   320   414   320   414 0.98 TolA C-terminal
TonB_2               PF13103.1     85 seq241_BIOID63489    -            416   2.8e-05   23.9   0.0   1   1   1.4e-08   9.3e-05   22.2   0.0     2    73   333   400   332   409 0.86 TonB C terminal
YfiO                 PF13525.1    203 seq243_BIOID63489    -            245   1.1e-84  282.8   5.8   1   1   2.8e-88   1.3e-84  282.6   4.0     1   202    28   236    28   238 0.97 Outer membrane lipoprotein
TPR_18               PF13512.1    142 seq243_BIOID63489    -            245   5.1e-65  217.7   7.3   1   1     3e-68   1.4e-64  216.3   1.2     2   142    24   167    23   167 0.98 Tetratricopeptide repeat
DAHP_synth_1         PF00793.15   272 seq245_BIOID63489    -            284     2e-80  269.3   0.0   1   1   1.7e-84   2.3e-80  269.0   0.0     9   271    10   275     2   276 0.97 DAHP synthetase I family
Pep_deformylase      PF01327.16   157 seq247_BIOID63489    -            169   6.4e-53  178.2   0.1   1   1   5.6e-57   7.6e-53  177.9   0.1     2   156     4   152     3   153 0.94 Polypeptide deformylase
FMN_dh               PF01070.13   357 seq248_BIOID63489    -            396  1.4e-124  415.4   0.0   1   1  4.3e-128    2e-124  414.9   0.0     1   355    13   375    13   377 0.96 FMN-dependent dehydrogenase
NMO                  PF03060.10   330 seq248_BIOID63489    -            396   2.4e-05   23.5   2.6   1   1   7.8e-09   3.5e-05   22.9   1.8   138   225   248   335   244   377 0.86 Nitronate monooxygenase
LSM                  PF01423.17    68 seq249_BIOID63489    -            102   7.6e-09   34.8   0.2   1   1   1.1e-12   1.4e-08   33.9   0.1     6    68    17    64    10    64 0.85 LSM domain
2-oxoacid_dh         PF00198.18   231 seq250_BIOID63489    -            630   3.4e-78  261.9   0.0   1   1   3.2e-81   4.8e-78  261.4   0.0     3   230   399   629   397   630 0.98 2-oxoacid dehydrogenases acyltransferase (catalytic domain)
Biotin_lipoyl        PF00364.17    74 seq250_BIOID63489    -            630   1.9e-65  216.3  34.4   1   3   2.4e-23   3.7e-20   71.2   4.1     2    73     4    73     3    74 0.97 Biotin-requiring enzyme
Biotin_lipoyl        PF00364.17    74 seq250_BIOID63489    -            630   1.9e-65  216.3  34.4   2   3   2.8e-26   4.3e-23   80.6   3.8     2    73   107   176   106   177 0.96 Biotin-requiring enzyme
Biotin_lipoyl        PF00364.17    74 seq250_BIOID63489    -            630   1.9e-65  216.3  34.4   3   3   4.5e-25   6.9e-22   76.7   4.9     1    73   207   277   207   278 0.97 Biotin-requiring enzyme
E3_binding           PF02817.12    39 seq250_BIOID63489    -            630   3.6e-16   58.4   0.1   1   1   2.3e-19   3.6e-16   58.4   0.1     3    39   327   363   325   363 0.97 e3 binding domain
Multi_Drug_Res       PF00893.14    93 seq251_BIOID63489    -            126   1.7e-32  111.5  10.1   1   1   1.6e-36   2.2e-32  111.2   7.0     1    93    22   114    22   114 0.99 Small Multidrug Resistance protein
Aminotran_3          PF00202.16   339 seq252_BIOID63489    -            428  8.4e-121  402.8   0.3   1   1  7.3e-125    1e-120  402.5   0.2     2   338    29   362    28   363 0.98 Aminotransferase class-III
ICL                  PF00463.16   526 seq253_BIOID63489    -             77   9.3e-27   93.2   1.3   1   1   7.4e-31     1e-26   93.1   0.9   454   526     1    77     1    77 0.96 Isocitrate lyase family
BON                  PF04972.12    64 seq255_BIOID63489    -            216   2.3e-39  132.8  15.7   1   2   8.6e-23   1.2e-18   66.5   3.7     1    63    75   137    75   138 0.98 BON domain
BON                  PF04972.12    64 seq255_BIOID63489    -            216   2.3e-39  132.8  15.7   2   2   1.5e-24   2.1e-20   72.1   1.8     1    62   154   215   154   216 0.97 BON domain
MMR_HSR1             PF01926.18   114 seq256_BIOID63489    -            426   3.4e-21   75.2   0.1   1   1   3.3e-24   9.1e-21   73.8   0.1     2   114   200   318   199   318 0.83 50S ribosome-binding GTPase
GTP-bdg_N            PF13167.1     95 seq256_BIOID63489    -            426   1.6e-15   56.8   0.0   1   1   1.4e-18   3.8e-15   55.6   0.0     8    95    25   112    18   112 0.96 GTP-binding GTPase N-terminal
FeoB_N               PF02421.13   189 seq256_BIOID63489    -            426   2.5e-08   33.2   0.1   1   1   1.8e-11     5e-08   32.2   0.0     2   168   199   369   198   390 0.81 Ferrous iron transport protein B
Arf                  PF00025.16   175 seq256_BIOID63489    -            426   1.4e-05   24.3   0.7   1   1   3.1e-08   8.6e-05   21.7   0.5    19   132   202   326   190   360 0.79 ADP-ribosylation factor family
AMP-binding          PF00501.23   418 seq258_BIOID63489    -           1562  1.1e-103  346.7   0.0   1   1  8.3e-107  1.4e-103  346.3   0.0     2   418   121   517   120   517 0.98 AMP-binding enzyme
Condensation         PF00668.15   301 seq258_BIOID63489    -           1562   4.1e-59  199.7   0.0   1   1   3.8e-62   6.5e-59  199.1   0.0     3   300  1021  1308  1019  1309 0.97 Condensation domain
PP-binding           PF00550.20    67 seq258_BIOID63489    -           1562   8.4e-23   80.3   0.1   1   2   7.3e-14   1.2e-10   41.3   0.0     2    66   939  1000   938  1001 0.94 Phosphopantetheine attachment site
PP-binding           PF00550.20    67 seq258_BIOID63489    -           1562   8.4e-23   80.3   0.1   2   2     4e-12   6.8e-09   35.7   0.0     3    67  1479  1540  1477  1540 0.93 Phosphopantetheine attachment site
NRPS                 PF08415.5     58 seq258_BIOID63489    -           1562   3.1e-22   77.9   2.7   1   1   4.4e-22   7.5e-19   67.1   0.2     1    58  1329  1385  1329  1385 0.98 Nonribosomal peptide synthase
Methyltransf_12      PF08242.7     99 seq258_BIOID63489    -           1562     8e-10   38.9   0.0   1   1   1.1e-12   1.9e-09   37.7   0.0     1    99   709   806   709   806 0.94 Methyltransferase domain
Methyltransf_23      PF13489.1    162 seq258_BIOID63489    -           1562   2.8e-07   30.2   0.0   1   1   4.9e-10   8.3e-07   28.7   0.0     8   159   690   851   684   853 0.71 Methyltransferase domain
Methyltransf_11      PF08241.7     95 seq258_BIOID63489    -           1562   1.3e-05   25.4   0.0   1   1     2e-08   3.3e-05   24.1   0.0     1    94   709   807   709   808 0.90 Methyltransferase domain
Formyl_trans_N       PF00551.14   181 seq261_BIOID63489    -            315   2.1e-55  186.9   0.0   1   1   4.5e-59     3e-55  186.4   0.0     2   180     6   183     5   184 0.98 Formyl transferase
Formyl_trans_C       PF02911.13   100 seq261_BIOID63489    -            315   5.7e-33  112.8   0.1   1   1   1.3e-36   8.7e-33  112.2   0.1     1    99   207   304   207   305 0.98 Formyl transferase, C-terminal domain
HTH_1                PF00126.22    60 seq262_BIOID63489    -            301   5.1e-16   58.0   0.0   1   1   1.5e-19     1e-15   57.0   0.0     2    60     9    67     8    67 0.97 Bacterial regulatory helix-turn-helix protein, lysR family
LysR_substrate       PF03466.15   209 seq262_BIOID63489    -            301   5.5e-13   48.3   0.0   1   1   1.1e-16   7.3e-13   47.9   0.0     9   200    98   287    92   290 0.95 LysR substrate binding domain
ACT_5                PF13710.1     63 seq263_BIOID63489    -             87   2.1e-26   91.4   0.1   1   1   1.9e-30   2.6e-26   91.0   0.1     2    63    13    73    12    73 0.98 ACT domain
AceK                 PF06315.6    562 seq264_BIOID63489    -            574  1.8e-239  795.5   0.0   1   1  1.5e-243  2.1e-239  795.4   0.0     1   562     9   568     9   568 0.99 Isocitrate dehydrogenase kinase/phosphatase (AceK)
Bac_surface_Ag       PF01103.18   323 seq265_BIOID63489    -            577   3.1e-59  200.9   7.1   1   1   7.5e-63   5.1e-59  200.2   4.9     1   322   290   576   290   577 0.92 Surface antigen
Surf_Ag_VNR          PF07244.10    78 seq265_BIOID63489    -            577     1e-15   57.7   0.3   1   1   9.2e-13   6.3e-09   36.0   0.0     1    67   189   249   189   263 0.83 Surface antigen variable number repeat
DUF2502              PF10697.4     82 seq266_BIOID63489    -             98   2.6e-23   81.8  16.4   1   1   2.2e-27     3e-23   81.6  11.4     1    80    25    96    25    98 0.90 Protein of unknown function (DUF2502)
SecE                 PF00584.15    57 seq267_BIOID63489    -            127   2.4e-21   74.9   1.0   1   1   1.8e-25   2.4e-21   74.9   0.7     2    56    68   122    67   123 0.97 SecE/Sec61-gamma subunits of protein translocation complex
ACR_tran             PF00873.14  1021 seq268_BIOID63489    -            354  4.1e-132  441.5   0.1   1   1  6.7e-136  4.6e-132  441.3   0.1   686  1020     2   334     1   335 0.99 AcrB/AcrD/AcrF family
SecD_SecF            PF02355.11   189 seq268_BIOID63489    -            354   2.2e-05   23.5   4.6   1   1   4.8e-09   3.3e-05   23.0   3.2    37   177   182   325   160   335 0.84 Protein export membrane protein
Exonuc_X-T_C         PF08411.5    269 seq271_BIOID63489    -            491  5.4e-104  346.8   0.2   1   1  9.7e-108  6.6e-104  346.5   0.1     1   268   228   489   228   490 0.99 Exonuclease C-terminal
RNase_T              PF00929.19   164 seq271_BIOID63489    -            491   9.9e-26   90.8   0.0   1   1   2.8e-29   1.9e-25   89.9   0.0     2   162    29   208    28   210 0.95 Exonuclease
tRNA_anti            PF01336.20    76 seq272_BIOID63489    -            355   2.6e-09   36.6   0.1   1   1   6.7e-13   4.6e-09   35.8   0.1     2    75   195   267   189   268 0.88 OB-fold nucleic acid binding domain
OKR_DC_1             PF01276.15   417 seq272_BIOID63489    -            355   3.4e-05   22.4   0.0   1   1   7.1e-09   4.8e-05   21.9   0.0    69   123   117   172   106   183 0.80 Orn/Lys/Arg decarboxylase, major domain
Branch_AA_trans      PF05525.8    428 seq273_BIOID63489    -            439  3.5e-157  523.2  33.1   1   1  2.9e-161    4e-157  523.0  22.9     3   427     8   429     6   430 0.99 Branched-chain amino acid transport protein
SIS                  PF01380.17   131 seq275_BIOID63489    -            327   5.5e-37  126.1   0.1   1   1   1.6e-40   1.1e-36  125.1   0.1     2   131    53   184    52   184 0.98 SIS domain
CBS                  PF00571.23    57 seq275_BIOID63489    -            327   7.2e-20   70.3   0.5   1   2   1.7e-11   1.1e-07   31.2   0.0     1    56   213   268   213   269 0.97 CBS domain
CBS                  PF00571.23    57 seq275_BIOID63489    -            327   7.2e-20   70.3   0.5   2   2   5.4e-13   3.7e-09   35.9   0.0     2    48   279   325   278   327 0.94 CBS domain
DMRL_synthase        PF00885.14   144 seq276_BIOID63489    -            156   4.3e-57  191.6   1.0   1   1   3.6e-61   4.9e-57  191.5   0.7     2   143    11   153    10   154 0.98 6,7-dimethyl-8-ribityllumazine synthase
Aminotran_4          PF01063.14   231 seq277_BIOID63489    -            309   9.9e-47  159.2   0.0   1   1   8.5e-51   1.2e-46  158.9   0.0     3   231    54   289    52   289 0.96 Aminotransferase class IV
Ribosomal_S30AE      PF02482.14    94 seq283_BIOID63489    -            113   3.8e-29  100.7   0.1   1   1   3.5e-33   4.8e-29  100.4   0.1     2    92     3    93     2    95 0.97 Sigma 54 modulation protein / S30EA ribosomal protein
DUF1116              PF06545.6    216 seq285_BIOID63489    -            419   3.3e-99  330.2   1.3   1   1  3.3e-103   4.5e-99  329.7   0.9     1   216    87   303    87   303 0.99 Protein of unknown function (DUF1116)
Nuc_H_symport        PF03825.11   400 seq286_BIOID63489    -            434    8e-189  627.3  40.4   1   1  1.3e-192  9.2e-189  627.1  28.0     1   399    17   422    17   423 1.00 Nucleoside H+ symporter
MFS_1                PF07690.11   354 seq286_BIOID63489    -            434   2.4e-11   42.8  55.0   1   1   3.1e-12   2.1e-08   33.1  12.5    33   173   268   418   258   432 0.83 Major Facilitator Superfamily
NusG                 PF02357.14    92 seq288_BIOID63489    -            181   5.3e-25   87.3   0.0   1   1   1.1e-28   7.7e-25   86.8   0.0     1    92     7   106     7   106 0.92 Transcription termination factor nusG
KOW                  PF00467.24    32 seq288_BIOID63489    -            181   1.3e-08   33.9   0.1   1   1   9.1e-12   6.2e-08   31.7   0.0     1    28   130   161   130   165 0.86 KOW motif
NTP_transf_3         PF12804.2    179 seq291_BIOID63489    -            192   6.9e-31  107.6   0.0   1   1   5.7e-35   7.8e-31  107.5   0.0     1   179     6   182     6   182 0.89 MobA-like NTP transferase domain
DUF1328              PF07043.8     39 seq295_BIOID63489    -             53   1.2e-12   47.5  24.5   1   1   9.9e-17   1.4e-12   47.2  17.0     1    39     6    44     6    44 0.99 Protein of unknown function (DUF1328)
SpoU_methylase       PF00588.14   142 seq297_BIOID63489    -            157   4.4e-34  117.2   0.0   1   1   3.6e-38   4.9e-34  117.1   0.0     1   142     1   142     1   142 0.95 SpoU rRNA Methylase family
NusB                 PF01029.13   134 seq298_BIOID63489    -            139   1.4e-34  118.8   0.2   1   1   1.2e-38   1.6e-34  118.6   0.1     1   133     7   131     7   132 0.93 NusB family
PD40                 PF07676.7     39 seq299_BIOID63489    -            431   1.2e-35  120.5   5.0   1   4   2.5e-08   8.6e-05   21.9   0.0    11    34   203   224   198   227 0.82 WD40-like Beta Propeller Repeat
PD40                 PF07676.7     39 seq299_BIOID63489    -            431   1.2e-35  120.5   5.0   2   4   8.4e-13   2.9e-09   36.2   0.0     2    39   238   273   237   273 0.95 WD40-like Beta Propeller Repeat
PD40                 PF07676.7     39 seq299_BIOID63489    -            431   1.2e-35  120.5   5.0   3   4   6.4e-13   2.2e-09   36.6   0.1     2    38   282   316   281   317 0.96 WD40-like Beta Propeller Repeat
PD40                 PF07676.7     39 seq299_BIOID63489    -            431   1.2e-35  120.5   5.0   4   4   4.2e-07    0.0014   18.0   0.0     3    30   370   397   368   403 0.93 WD40-like Beta Propeller Repeat
TolB_N               PF04052.8    105 seq299_BIOID63489    -            431   9.2e-32  109.1   0.0   1   1   7.2e-35   2.5e-31  107.7   0.0     1    99    24   122    24   127 0.97 TolB amino-terminal domain
DPPIV_N              PF00930.16   353 seq299_BIOID63489    -            431   1.6e-13   49.8   0.0   1   1   2.3e-13     8e-10   37.7   0.0   239   348   249   353   220   358 0.87 Dipeptidyl peptidase IV (DPP IV) N-terminal region
Cyto_ox_2            PF02322.10   328 seq300_BIOID63489    -            378  5.8e-112  373.9  33.8   1   1  4.8e-116  6.6e-112  373.7  23.4     1   328     6   362     6   362 0.99 Cytochrome oxidase subunit II
DNA_pol_A            PF00476.15   383 seq304_BIOID63489    -            928  4.4e-160  532.3   0.1   1   1  1.7e-163  5.8e-160  531.9   0.0     2   383   548   927   547   927 0.99 DNA polymerase family A
5_3_exonuc_N         PF02739.11   169 seq304_BIOID63489    -            928   2.8e-58  195.8   0.0   1   1   1.6e-61   5.6e-58  194.9   0.0     2   169     8   169     7   169 0.99 5'-3' exonuclease, N-terminal resolvase-like domain
DNA_pol_A_exo1       PF01612.15   174 seq304_BIOID63489    -            928   4.8e-43  146.4   0.1   1   1   2.7e-46   9.4e-43  145.5   0.1     1   174   330   517   330   517 0.97 3'-5' exonuclease
5_3_exonuc           PF01367.15   101 seq304_BIOID63489    -            928   3.7e-31  107.2   0.0   1   1   2.7e-34   9.2e-31  105.9   0.0     1    99   171   275   171   277 0.97 5'-3' exonuclease, C-terminal SAM fold
Patatin              PF01734.17   204 seq305_BIOID63489    -            357   5.1e-22   78.6   0.2   1   1   3.1e-25   4.2e-21   75.7   0.2     1   203    27   195    27   196 0.91 Patatin-like phospholipase
Nol1_Nop2_Fmu        PF01189.12   283 seq306_BIOID63489    -            429  4.9e-104  347.5   0.0   1   1  3.2e-107  6.3e-104  347.2   0.0     1   282   164   426   164   427 0.99 NOL1/NOP2/sun family
NusB                 PF01029.13   134 seq306_BIOID63489    -            429   1.1e-26   93.2   0.0   1   1   9.4e-30   1.8e-26   92.5   0.0     1   134     5   127     5   127 0.97 NusB family
Methyltransf_26      PF13659.1    117 seq306_BIOID63489    -            429   6.8e-11   42.1   0.0   1   1   7.2e-14   1.4e-10   41.1   0.0     2   116   248   375   247   376 0.90 Methyltransferase domain
Methyltransf_18      PF12847.2    112 seq306_BIOID63489    -            429   1.4e-10   41.6   0.0   1   1   1.3e-13   2.5e-10   40.7   0.0     2   112   247   375   246   375 0.84 Methyltransferase domain
Methyltransf_31      PF13847.1    152 seq306_BIOID63489    -            429   1.5e-09   37.5   0.0   1   1   1.3e-12   2.6e-09   36.7   0.0     2   126   245   383   244   416 0.82 Methyltransferase domain
MTS                  PF05175.9    170 seq306_BIOID63489    -            429   7.6e-07   28.5   0.0   1   1   7.5e-10   1.5e-06   27.6   0.0    24   151   239   385   229   397 0.86 Methyltransferase small domain
FtsJ                 PF01728.14   181 seq306_BIOID63489    -            429    0.0001   22.2   0.0   1   1   1.1e-07   0.00021   21.2   0.0    19   140   242   375   233   401 0.66 FtsJ-like methyltransferase
DNA_methylase        PF00145.12   335 seq307_BIOID63489    -            396   1.7e-60  204.8   0.0   1   2   1.4e-19     2e-15   56.6   0.0   226   335    34   143     7   143 0.75 C-5 cytosine-specific DNA methylase
DNA_methylase        PF00145.12   335 seq307_BIOID63489    -            396   1.7e-60  204.8   0.0   2   2   7.7e-47   1.1e-42  146.3   0.0     4   230   152   389   150   395 0.85 C-5 cytosine-specific DNA methylase
PDT                  PF00800.13   182 seq308_BIOID63489    -            386   1.2e-60  204.0   0.2   1   1   2.6e-64   1.8e-60  203.4   0.1     1   180   106   286   106   288 0.96 Prephenate dehydratase
CM_2                 PF01817.16    81 seq308_BIOID63489    -            386   1.9e-22   79.0   2.0   1   1   6.3e-26   4.3e-22   77.8   1.4     1    80    11    90    11    91 0.99 Chorismate mutase type II
Methyltransf_11      PF08241.7     95 seq309_BIOID63489    -            152     1e-12   48.2   0.0   1   1   9.8e-17   1.3e-12   47.8   0.0    45    95    73   131    55   131 0.83 Methyltransferase domain
SIS_2                PF13580.1    138 seq311_BIOID63489    -            246   3.2e-31  107.7   0.3   1   1   9.4e-35   6.4e-31  106.7   0.2    15   138    78   200    56   200 0.92 SIS domain
SIS                  PF01380.17   131 seq311_BIOID63489    -            246   6.5e-08   32.1   0.0   1   1   2.3e-11   1.6e-07   30.9   0.0    51   104   163   216   152   229 0.91 SIS domain
AAA_5                PF07728.9    139 seq312_BIOID63489    -            384   6.9e-38  129.3   0.0   1   1     8e-42   1.1e-37  128.7   0.0     2   139   101   242   100   242 0.98 AAA domain (dynein-related subfamily)
AA_permease          PF00324.16   479 seq314_BIOID63489    -            487  1.5e-121  405.9  48.0   1   1  2.5e-125  1.7e-121  405.7  33.3     1   474    39   474    39   479 0.98 Amino acid permease
AA_permease_2        PF13520.1    426 seq314_BIOID63489    -            487   1.6e-42  145.4  46.7   1   1   2.8e-46   1.9e-42  145.1  32.4     5   419    39   455    35   467 0.85 Amino acid permease
Ribosomal_L11_N      PF03946.9     60 seq315_BIOID63489    -            142   3.2e-32  109.6   0.3   1   1   8.7e-36   5.9e-32  108.7   0.2     1    60     8    67     8    67 0.99 Ribosomal protein L11, N-terminal domain
Ribosomal_L11        PF00298.14    69 seq315_BIOID63489    -            142   6.6e-29   99.7   2.9   1   1   1.8e-32   1.2e-28   98.8   2.0     1    69    72   140    72   140 0.99 Ribosomal protein L11, RNA binding domain
AIRS                 PF00586.19    96 seq316_BIOID63489    -            325   1.7e-23   82.5   0.0   1   1   6.1e-27   4.2e-23   81.2   0.0     1    96    28   123    28   123 0.98 AIR synthase related protein, N-terminal domain
AIRS_C               PF02769.17   153 seq316_BIOID63489    -            325   1.2e-09   38.1   0.0   1   1   2.6e-13   1.7e-09   37.6   0.0     1   145   150   299   150   303 0.74 AIR synthase related protein, C-terminal domain
Band_7               PF01145.20   179 seq317_BIOID63489    -            419   2.3e-33  115.4   1.0   1   1   5.9e-37     4e-33  114.6   0.7     1   178    98   271    98   272 0.96 SPFH domain / Band 7 family
HflK_N               PF12221.3     42 seq317_BIOID63489    -            419   7.5e-17   60.6  18.5   1   1   4.1e-20   2.8e-16   58.8  12.8     1    42     1    60     1    60 0.96 Bacterial membrane protein N terminal
ACCA                 PF03255.9    145 seq318_BIOID63489    -            319   1.2e-63  212.8   0.1   1   1   3.8e-67   1.7e-63  212.3   0.1     2   145     5   151     4   151 0.97 Acetyl co-enzyme A carboxylase carboxyltransferase alpha subunit
Carboxyl_trans       PF01039.17   493 seq318_BIOID63489    -            319   2.2e-18   65.7   0.1   1   1   6.1e-22   2.8e-18   65.4   0.0   272   470    85   285    59   297 0.83 Carboxyl transferase domain
MdcE                 PF06833.6    234 seq318_BIOID63489    -            319   9.6e-06   24.8   0.0   1   1   2.9e-09   1.3e-05   24.4   0.0    11   175    93   261    84   313 0.81 Malonate decarboxylase gamma subunit (MdcE)
ILVD_EDD             PF00920.16   521 seq319_BIOID63489    -            616  1.2e-193  644.2   1.9   1   1  9.9e-198  1.3e-193  644.0   1.3     1   521    34   607    34   607 0.95 Dehydratase family
TetR_N               PF00440.18    47 seq321_BIOID63489    -            123   1.3e-13   50.2   0.0   1   1   1.4e-17   1.8e-13   49.7   0.0     1    46    23    68    23    69 0.97 Bacterial regulatory proteins, tetR family
DUF4008              PF13186.1     64 seq323_BIOID63489    -            411   2.4e-13   50.0   0.4   1   1   1.5e-16   5.2e-13   49.0   0.3     4    64   282   343   276   343 0.91 Domain of unknown function (DUF4008)
Radical_SAM          PF04055.16   166 seq323_BIOID63489    -            411   4.1e-12   46.4   0.0   1   1   2.1e-15   7.1e-12   45.6   0.0     6   145    20   167    16   187 0.82 Radical SAM superfamily
Fer4_12              PF13353.1    139 seq323_BIOID63489    -            411   5.9e-07   29.5   0.0   1   1   3.1e-10   1.1e-06   28.7   0.0    13   115    19   126    17   150 0.64 4Fe-4S single cluster domain
Pyr_redox_2          PF07992.9    200 seq328_BIOID63489    -           1032   3.2e-19   69.4   0.0   1   1   5.4e-22   8.3e-19   68.1   0.0     2   198   553   829   552   831 0.84 Pyridine nucleotide-disulphide oxidoreductase
NAD_binding_8        PF13450.1     68 seq328_BIOID63489    -           1032   1.1e-08   34.8   0.8   1   1     3e-11   4.6e-08   32.8   0.0     1    37   555   591   555   617 0.89 NAD(P)-binding Rossmann-like domain
Fer4_9               PF13187.1     55 seq328_BIOID63489    -           1032   3.5e-06   27.0   7.8   1   1   2.3e-09   3.5e-06   27.0   5.4     1    53   897   951   867   952 0.90 4Fe-4S dicluster domain
Thi4                 PF01946.12   230 seq328_BIOID63489    -           1032   4.2e-06   25.9   0.2   1   1   6.5e-08   9.8e-05   21.4   0.0    20    54   553   587   538   592 0.93 Thi4 family
FAD_binding_3        PF01494.14   356 seq328_BIOID63489    -           1032   5.1e-05   22.3   0.1   1   1   7.4e-08   0.00011   21.2   0.1     3    35   552   584   550   590 0.92 FAD binding domain
FAD_binding_2        PF00890.19   421 seq328_BIOID63489    -           1032    0.0001   21.2   0.8   1   1   6.6e-08    0.0001   21.2   0.5     2    36   553   587   552   591 0.94 FAD binding domain
Cu-oxidase_3         PF07732.10   120 seq329_BIOID63489    -            172   3.4e-26   91.1   0.0   1   1   3.1e-30   4.3e-26   90.8   0.0     5    98    68   155    64   167 0.93 Multicopper oxidase
FAD_syn              PF06574.7    158 seq331_BIOID63489    -            313   2.2e-57  193.0   0.0   1   1   4.4e-61     3e-57  192.5   0.0     2   158    12   168    11   168 0.98 FAD synthetase
Flavokinase          PF01687.12   125 seq331_BIOID63489    -            313   6.1e-40  135.8   0.0   1   1   1.4e-43   9.4e-40  135.2   0.0     1   124   184   307   184   308 0.97 Riboflavin kinase
AA_permease          PF00324.16   479 seq332_BIOID63489    -            457  4.7e-103  344.9  47.5   1   1  8.2e-107  5.6e-103  344.7  32.9     1   474    15   451    15   455 0.96 Amino acid permease
AA_permease_2        PF13520.1    426 seq332_BIOID63489    -            457   2.1e-47  161.4  55.9   1   1   3.5e-51   2.4e-47  161.3  38.8     2   425    12   442    11   445 0.87 Amino acid permease
Ribosomal_L1         PF00687.16   221 seq334_BIOID63489    -            234   9.2e-50  168.8   0.2   1   1   7.9e-54   1.1e-49  168.6   0.2    13   220    28   220     8   221 0.90 Ribosomal protein L1p/L10e family
Pyr_redox_2          PF07992.9    200 seq335_BIOID63489    -            475   1.5e-44  152.2   1.7   1   1   1.7e-47   2.4e-44  151.5   1.2     1   198     9   318     9   320 0.94 Pyridine nucleotide-disulphide oxidoreductase
Pyr_redox_dim        PF02852.17   110 seq335_BIOID63489    -            475   9.1e-35  118.9   0.0   1   1   1.6e-37   2.1e-34  117.7   0.0     1   109   348   456   348   457 0.98 Pyridine nucleotide-disulphide oxidoreductase, dimerisation domain
Pyr_redox            PF00070.22    80 seq335_BIOID63489    -            475   2.6e-15   56.4   0.8   1   1   1.9e-18   2.6e-15   56.4   0.5     1    78   178   254   178   257 0.94 Pyridine nucleotide-disulphide oxidoreductase
GIDA                 PF01134.17   392 seq335_BIOID63489    -            475   1.8e-08   33.5   1.1   1   1     9e-11   1.2e-07   30.8   0.4     1    60     9    71     9    84 0.91 Glucose inhibited division protein A
FAD_oxidored         PF12831.2    428 seq335_BIOID63489    -            475   2.8e-08   33.1   0.9   1   1   4.4e-11     6e-08   32.0   0.6     1    38     9    46     9    64 0.94 FAD dependent oxidoreductase
FAD_binding_2        PF00890.19   421 seq335_BIOID63489    -            475   1.4e-06   27.3   0.7   1   1   3.3e-08   4.5e-05   22.3   0.2     2    35    10    43     9    48 0.90 FAD binding domain
Thi4                 PF01946.12   230 seq335_BIOID63489    -            475   3.1e-05   23.0   0.1   1   1   5.2e-08   7.1e-05   21.8   0.1    14    63     4    53     1    85 0.80 Thi4 family
DUF490               PF04357.8    379 seq338_BIOID63489    -           1292     3e-81  273.3  41.2   1   1   7.9e-85   1.1e-80  271.5   2.5     8   379   956  1292   948  1292 0.92 Family of unknown function (DUF490)
E1-E2_ATPase         PF00122.15   230 seq339_BIOID63489    -            898     8e-57  191.7   1.7   1   1   3.5e-60     8e-57  191.7   1.2     1   229   123   362   123   363 0.97 E1-E2 ATPase
Hydrolase            PF00702.21   204 seq339_BIOID63489    -            898   1.9e-24   87.2   0.5   1   1   1.9e-27   4.2e-24   86.0   0.2     1   204   367   653   367   653 0.83 haloacid dehalogenase-like hydrolase
HAD                  PF12710.2    191 seq339_BIOID63489    -            898   1.6e-16   60.9   0.1   1   1   1.4e-19   3.3e-16   59.9   0.0     2   191   371   650   370   650 0.78 haloacid dehalogenase-like hydrolase
Cation_ATPase_N      PF00690.21    69 seq339_BIOID63489    -            898   2.3e-15   55.6   0.0   1   1   2.2e-18   5.1e-15   54.5   0.0     4    69    48   112    46   112 0.97 Cation transporter/ATPase, N-terminus
Hydrolase_like2      PF13246.1     91 seq339_BIOID63489    -            898   5.2e-11   42.2   0.0   1   1   4.8e-14   1.1e-10   41.1   0.0    40    91   411   481   369   481 0.68 Putative hydrolase of sodium-potassium ATPase alpha subunit
CDP-OH_P_transf      PF01066.16   101 seq340_BIOID63489    -            158   1.3e-10   41.3   6.9   1   1   5.8e-14     8e-10   38.8   4.8    23    77     4    79     1   155 0.75 CDP-alcohol phosphatidyltransferase
Phage_min_tail       PF05939.8    109 seq343_BIOID63489    -            109   2.7e-38  130.1   0.0   1   1   2.1e-42   2.9e-38  130.0   0.0     1   109     1   109     1   109 0.99 Phage minor tail protein
TatD_DNase           PF01026.16   255 seq345_BIOID63489    -            271   5.4e-63  212.4   0.0   1   1   4.8e-67   6.6e-63  212.1   0.0     1   235     6   237     6   248 0.97 TatD related DNase
Cu-oxidase_3         PF07732.10   120 seq346_BIOID63489    -            439   3.2e-25   88.0   0.0   1   1   2.1e-28   9.7e-25   86.5   0.0    30   119     2    89     1    90 0.95 Multicopper oxidase
Cu-oxidase_2         PF07731.9    138 seq346_BIOID63489    -            439   1.3e-19   69.9  14.1   1   1   4.4e-23     2e-19   69.3   7.0    16   134   319   439   296   439 0.75 Multicopper oxidase
Cu-oxidase           PF00394.17   159 seq346_BIOID63489    -            439   7.1e-10   38.8   0.0   1   1   1.3e-09     6e-06   26.1   0.0    54   130   126   215    90   235 0.77 Multicopper oxidase
His_Phos_2           PF00328.17   347 seq347_BIOID63489    -            446   5.9e-41  140.8   0.0   1   1   5.2e-45   7.1e-41  140.5   0.0     1   345    39   383    39   387 0.86 Histidine phosphatase superfamily (branch 2)
OmpA                 PF00691.15    97 seq349_BIOID63489    -            173   7.6e-20   71.0   0.0   1   1     1e-23   1.4e-19   70.1   0.0     1    97    72   167    72   167 0.96 OmpA family
GATase_4             PF13230.1    272 seq350_BIOID63489    -            255  8.7e-107  355.7   0.0   1   1  2.1e-110  9.7e-107  355.5   0.0     1   254     1   254     1   255 0.99 Glutamine amidotransferases class-II
GATase_2             PF00310.16   361 seq350_BIOID63489    -            255   2.3e-17   62.6   0.1   1   1   1.5e-15   6.8e-12   44.6   0.1   189   359    65   215    60   217 0.87 Glutamine amidotransferases class-II
GATase_6             PF13522.1    133 seq350_BIOID63489    -            255   9.7e-07   28.6   0.0   1   1   3.5e-10   1.6e-06   27.9   0.0    11    98    70   156    57   184 0.72 Glutamine amidotransferase domain
PgpA                 PF04608.8    143 seq353_BIOID63489    -            172   3.8e-51  172.5   8.4   1   1   3.2e-55   4.4e-51  172.3   5.9     2   142    22   162    21   163 0.92 Phosphatidylglycerophosphatase A
Phage_tail_L         PF05100.7    206 seq356_BIOID63489    -            232   1.6e-96  321.2   0.2   1   1  1.3e-100   1.8e-96  321.0   0.2     1   206    29   230    29   230 0.99 Phage minor tail protein L
TrkA_N               PF02254.13   116 seq357_BIOID63489    -            458   4.2e-58  194.2   3.5   1   2   5.4e-33   5.3e-30  103.6   0.0     1   108     3   111     3   125 0.92 TrkA-N domain
TrkA_N               PF02254.13   116 seq357_BIOID63489    -            458   4.2e-58  194.2   3.5   2   2   5.9e-29   5.7e-26   90.6   0.7     1   116   235   350   235   350 0.95 TrkA-N domain
TrkA_C               PF02080.16    71 seq357_BIOID63489    -            458   1.9e-21   75.3   0.7   1   2   4.7e-13   4.5e-10   38.8   0.0     3    70   157   225   155   226 0.91 TrkA-C domain
TrkA_C               PF02080.16    71 seq357_BIOID63489    -            458   1.9e-21   75.3   0.7   2   2     2e-11   1.9e-08   33.6   0.2     8    70   390   451   388   452 0.89 TrkA-C domain
F420_oxidored        PF03807.12    96 seq357_BIOID63489    -            458   1.9e-12   47.2   2.2   1   2   1.5e-07   0.00015   22.0   0.0     1    52     2    49     2    88 0.87 NADP oxidoreductase coenzyme F420-dependent
F420_oxidored        PF03807.12    96 seq357_BIOID63489    -            458   1.9e-12   47.2   2.2   2   2   1.5e-07   0.00015   22.0   0.3     2    48   235   279   234   355 0.80 NADP oxidoreductase coenzyme F420-dependent
NAD_binding_7        PF13241.1    103 seq357_BIOID63489    -            458   1.2e-11   44.6   3.0   1   1   7.5e-08   7.3e-05   22.8   0.0     8    82   233   319   228   323 0.75 Putative NAD(P)-binding
Shikimate_DH         PF01488.15   135 seq357_BIOID63489    -            458   1.4e-11   44.4   0.6   1   1   5.3e-09   5.2e-06   26.4   0.2    12   102   232   332   222   367 0.77 Shikimate / quinate 5-dehydrogenase
OKR_DC_1             PF01276.15   417 seq358_BIOID63489    -            713  2.2e-193  642.4   0.0   1   1  5.8e-197  2.6e-193  642.1   0.0     1   417   130   545   130   545 1.00 Orn/Lys/Arg decarboxylase, major domain
OKR_DC_1_C           PF03711.10   137 seq358_BIOID63489    -            713   4.8e-53  178.7   0.0   1   1   2.3e-56   1.1e-52  177.6   0.0     1   135   570   702   570   704 0.99 Orn/Lys/Arg decarboxylase, C-terminal domain
OKR_DC_1_N           PF03709.10   115 seq358_BIOID63489    -            713   8.8e-27   93.3   0.0   1   1   3.9e-30   1.8e-26   92.3   0.0     1   115    14   124    14   124 0.99 Orn/Lys/Arg decarboxylase, N-terminal domain
ChaB                 PF06150.7     57 seq359_BIOID63489    -             76     6e-26   89.9   5.7   1   1   5.5e-30   7.6e-26   89.5   4.0     1    57     9    76     9    76 0.98 ChaB
CTP_transf_1         PF01148.15   259 seq360_BIOID63489    -            298     2e-57  194.6  22.1   1   1   2.2e-61   3.1e-57  194.0  15.3     3   258    38   295    36   296 0.89 Cytidylyltransferase family
RNase_T              PF00929.19   164 seq363_BIOID63489    -            246   1.5e-38  132.5   0.3   1   1   2.7e-42   3.8e-38  131.2   0.0     1   164    12   178    12   178 0.93 Exonuclease
Lambda_CIII          PF02061.11    45 seq364_BIOID63489    -             43   3.9e-21   74.6   0.4   1   1   3.2e-25   4.4e-21   74.4   0.3     1    35     1    35     1    39 0.96 Lambda Phage CIII
Poly_export          PF02563.11    83 seq366_BIOID63489    -            558   1.1e-17   63.3   0.4   1   1   6.8e-21   4.6e-17   61.4   0.0     6    81    85   161    80   163 0.90 Polysaccharide biosynthesis/export protein
AA_kinase            PF00696.23   241 seq368_BIOID63489    -            297   6.7e-25   87.9   0.0   1   1   1.5e-28     2e-24   86.3   0.0     1   239     2   277     2   279 0.77 Amino acid kinase family
Band_7               PF01145.20   179 seq369_BIOID63489    -            334   1.4e-37  129.2   0.7   1   1   1.5e-41   2.1e-37  128.6   0.5     2   178    22   243    21   245 0.97 SPFH domain / Band 7 family
Lambda_Kil           PF06301.6     43 seq371_BIOID63489    -             50   4.6e-29   99.4   1.7   1   1   3.9e-33   5.3e-29   99.2   1.2     1    43     8    50     8    50 0.99 Bacteriophage lambda Kil protein
tRNA-synt_1          PF00133.17   601 seq373_BIOID63489    -            938  1.2e-231  769.8   0.0   1   1  7.2e-235  1.4e-231  769.5   0.0     2   601    28   641    27   641 0.98 tRNA synthetases class I (I, L, M and V)
Anticodon_1          PF08264.8    153 seq373_BIOID63489    -            938   4.6e-29  101.0   0.0   1   1   4.2e-32   8.2e-29  100.2   0.0     1   152   685   841   685   842 0.89 Anticodon-binding domain of tRNA
tRNA-synt_1g         PF09334.6    391 seq373_BIOID63489    -            938   5.4e-20   71.2   0.3   1   2   2.6e-13   5.1e-10   38.4   0.0     8    67    58   117    54   219 0.76 tRNA synthetases class I (M)
tRNA-synt_1g         PF09334.6    391 seq373_BIOID63489    -            938   5.4e-20   71.2   0.3   2   2   5.6e-08   0.00011   20.9   0.0   310   353   584   628   566   648 0.81 tRNA synthetases class I (M)
zf-FPG_IleRS         PF06827.9     30 seq373_BIOID63489    -            938   1.1e-09   37.6   3.5   1   1   5.4e-13   1.1e-09   37.6   2.4     1    29   898   926   898   927 0.96 Zinc finger found in FPG and IleRS
tRNA-synt_1e         PF01406.14   301 seq373_BIOID63489    -            938   2.8e-07   29.8   0.0   1   1   1.5e-08   2.9e-05   23.2   0.0   227   299   575   648   548   650 0.82 tRNA synthetases class I (C) catalytic domain
tRNA-synt_1_2        PF13603.1    185 seq373_BIOID63489    -            938   2.6e-06   26.7   0.0   1   1   2.4e-09   4.6e-06   25.9   0.0    13   141   225   358   219   368 0.77 Leucyl-tRNA synthetase, Domain 2
tRNA-synt_1f         PF01921.13   360 seq373_BIOID63489    -            938   7.2e-06   24.7   0.0   1   1   1.3e-08   2.5e-05   23.0   0.0   241   340   562   659   545   675 0.82 tRNA synthetases class I (K)
TPR_6                PF13174.1     33 seq374_BIOID63489    -            263   1.8e-22   78.0   1.7   1   3   2.8e-07   0.00047   20.3   0.0     4    33   146   176   145   176 0.86 Tetratricopeptide repeat
TPR_6                PF13174.1     33 seq374_BIOID63489    -            263   1.8e-22   78.0   1.7   2   3   2.2e-08   3.8e-05   23.7   0.1     3    33   183   213   181   213 0.95 Tetratricopeptide repeat
TPR_6                PF13174.1     33 seq374_BIOID63489    -            263   1.8e-22   78.0   1.7   3   3   7.2e-11   1.2e-07   31.5   0.0     1    33   218   250   218   250 0.96 Tetratricopeptide repeat
TPR_16               PF13432.1     65 seq374_BIOID63489    -            263   6.3e-12   45.7   0.0   1   1   1.6e-09   2.7e-06   27.7   0.0     2    65   147   214   146   214 0.92 Tetratricopeptide repeat
TPR_2                PF07719.12    34 seq374_BIOID63489    -            263   1.1e-09   37.3   0.2   1   2   2.1e-06    0.0035   17.0   0.1     2    33   181   212   180   213 0.93 Tetratricopeptide repeat
TPR_2                PF07719.12    34 seq374_BIOID63489    -            263   1.1e-09   37.3   0.2   2   2   5.3e-06    0.0091   15.7   0.0     1    33   217   249   217   250 0.95 Tetratricopeptide repeat
TPR_8                PF13181.1     34 seq374_BIOID63489    -            263   2.9e-06   26.5   0.9   1   2   0.00027      0.46   10.2   0.2     2    29   181   208   180   213 0.89 Tetratricopeptide repeat
TPR_8                PF13181.1     34 seq374_BIOID63489    -            263   2.9e-06   26.5   0.9   2   2   2.7e-05     0.046   13.3   0.0     5    29   221   245   217   250 0.85 Tetratricopeptide repeat
Ribosomal_L10        PF00466.15   100 seq375_BIOID63489    -            165   2.5e-26   91.3   0.0   1   1   2.6e-30   3.6e-26   90.8   0.0     3   100     5   101     3   101 0.98 Ribosomal protein L10
FCD                  PF07729.7    125 seq376_BIOID63489    -            226   1.1e-16   61.1   9.7   1   1   2.5e-20   1.7e-16   60.5   6.7     1   124    82   213    82   214 0.85 FCD domain
GntR                 PF00392.16    64 seq376_BIOID63489    -            226     1e-12   47.1   0.0   1   1   3.3e-16   2.2e-12   46.0   0.0     7    64    16    72    12    72 0.96 Bacterial regulatory proteins, gntR family
S-methyl_trans       PF02574.11   305 seq380_BIOID63489    -           1232  1.3e-104  349.6   0.1   1   1  8.9e-108  2.4e-104  348.7   0.1     1   304    21   331    21   332 0.98 Homocysteine S-methyltransferase
Met_synt_B12         PF02965.12   136 seq380_BIOID63489    -           1232   9.6e-54  180.5   0.0   1   1     9e-57   2.4e-53  179.2   0.0     1   136  1060  1197  1060  1197 0.99 Vitamin B12 dependent methionine synthase, activation domain
Pterin_bind          PF00809.17   210 seq380_BIOID63489    -           1232   3.1e-48  163.8   0.6   1   1   3.6e-51   9.8e-48  162.1   0.4     1   210   361   573   361   573 0.98 Pterin binding enzyme
B12-binding_2        PF02607.12    79 seq380_BIOID63489    -           1232     5e-21   74.4   0.0   1   1   6.5e-24   1.8e-20   72.6   0.0     4    79   664   739   662   739 0.96 B12 binding domain
B12-binding          PF02310.14   121 seq380_BIOID63489    -           1232   6.2e-20   71.1   0.2   1   1   1.8e-22     5e-19   68.2   0.1     2    94   753   845   752   856 0.93 B12 binding domain
Transaldolase        PF00923.14   287 seq383_BIOID63489    -            338    3e-104  348.0   0.3   1   1  2.5e-108  3.5e-104  347.8   0.2     1   287    35   334    35   334 0.95 Transaldolase
ERF                  PF04404.7    160 seq385_BIOID63489    -            201   1.1e-37  128.9   1.4   1   1   9.8e-42   1.3e-37  128.6   1.0     1   149     5   146     5   172 0.86 ERF superfamily
Acetyltransf_1       PF00583.19    83 seq387_BIOID63489    -            162   9.3e-16   57.5   0.0   1   1     8e-19   1.6e-15   56.8   0.0     2    83    57   137    53   137 0.93 Acetyltransferase (GNAT) family
Acetyltransf_8       PF13523.1    152 seq387_BIOID63489    -            162   1.5e-15   57.3   0.1   1   1     9e-19   1.8e-15   57.0   0.1     1   141     6   141     6   148 0.88 Acetyltransferase (GNAT) domain
Acetyltransf_4       PF13420.1    155 seq387_BIOID63489    -            162   1.1e-14   54.5   0.0   1   1   6.5e-18   1.3e-14   54.3   0.0     1   152     6   154     6   157 0.88 Acetyltransferase (GNAT) domain
Acetyltransf_3       PF13302.1    142 seq387_BIOID63489    -            162   1.6e-12   47.7   0.0   1   1   9.9e-16   1.9e-12   47.5   0.0     2   142     4   137     3   137 0.81 Acetyltransferase (GNAT) domain
Acetyltransf_10      PF13673.1    117 seq387_BIOID63489    -            162   2.4e-09   37.2   0.0   1   1   1.5e-12     3e-09   36.8   0.0     1   117    13   136    13   136 0.75 Acetyltransferase (GNAT) domain
Acetyltransf_7       PF13508.1     79 seq387_BIOID63489    -            162   3.5e-07   30.1   0.0   1   1   2.8e-10   5.5e-07   29.5   0.0     6    78    54   137    50   138 0.80 Acetyltransferase (GNAT) domain
FR47                 PF08445.5     86 seq387_BIOID63489    -            162   4.2e-06   26.2   0.0   1   1   3.1e-09     6e-06   25.8   0.0    25    79    82   138    60   145 0.92 FR47-like protein
Prok-JAB             PF14464.1    105 seq388_BIOID63489    -            247   9.2e-20   70.0   0.2   1   1   2.4e-23   1.6e-19   69.2   0.1     4    96     4    98     1   108 0.93 Prokaryotic homologs of the JAB domain
NLPC_P60             PF00877.14   105 seq388_BIOID63489    -            247   8.6e-14   51.1   0.0   1   1   1.7e-17   1.2e-13   50.6   0.0     1   104   111   223   111   224 0.93 NlpC/P60 family
Alpha-amylase        PF00128.19   316 seq390_BIOID63489    -            605     8e-80  268.4   0.0   1   1   1.5e-83     1e-79  268.1   0.0     1   316   178   494   178   494 0.96 Alpha amylase, catalytic domain
Alpha-amylase_N      PF02903.9    120 seq390_BIOID63489    -            605   3.6e-09   36.5   0.0   1   1   1.2e-12   8.1e-09   35.3   0.0     5   108     4   105     1   115 0.83 Alpha amylase, N-terminal ig-like domain
PALP                 PF00291.20   307 seq391_BIOID63489    -            515   9.6e-70  235.0   2.1   1   1   1.9e-73   1.3e-69  234.6   1.5     5   307    30   317    26   317 0.91 Pyridoxal-phosphate dependent enzyme
Thr_dehydrat_C       PF00585.13    91 seq391_BIOID63489    -            515   3.8e-64  212.1   0.0   1   2   3.6e-35   2.4e-31  107.0   0.0     1    91   330   420   330   420 0.98 C-terminal regulatory domain of Threonine dehydratase
Thr_dehydrat_C       PF00585.13    91 seq391_BIOID63489    -            515   3.8e-64  212.1   0.0   2   2   6.7e-34   4.6e-30  102.9   0.0     2    91   426   513   425   513 0.96 C-terminal regulatory domain of Threonine dehydratase
Ribosomal_L12        PF00542.14    68 seq394_BIOID63489    -            121   1.8e-31  107.8   8.6   1   1   2.8e-35   3.8e-31  106.7   6.0     1    68    54   121    54   121 0.99 Ribosomal protein L7/L12 C-terminal domain
Methyltransf_20      PF12147.3    311 seq397_BIOID63489    -            585  1.6e-147  490.2   0.0   1   1  7.6e-151  2.1e-147  489.9   0.0     1   311   273   582   273   582 0.99 Putative methyltransferase
Hydrolase_4          PF12146.3     79 seq397_BIOID63489    -            585   6.1e-26   89.9   0.2   1   1   3.7e-28     1e-24   86.0   0.0     1    78    17    95    17    96 0.98 Putative lysophospholipase
Abhydrolase_6        PF12697.2    228 seq397_BIOID63489    -            585   2.5e-19   69.9   4.8   1   1   1.7e-22   4.7e-19   69.0   2.7     1   216    36   261    36   273 0.74 Alpha/beta hydrolase family
Abhydrolase_5        PF12695.2    142 seq397_BIOID63489    -            585   2.6e-11   43.3   2.0   1   1   1.2e-13   3.2e-10   39.8   0.6     1   141    35   260    35   261 0.81 Alpha/beta hydrolase family
Methyltransf_18      PF12847.2    112 seq397_BIOID63489    -            585   5.2e-09   36.5   0.0   1   1   4.1e-12   1.1e-08   35.4   0.0     4   110   410   519   408   520 0.84 Methyltransferase domain
LysR_substrate       PF03466.15   209 seq402_BIOID63489    -            171   8.4e-16   57.5   0.0   1   1   7.3e-20     1e-15   57.3   0.0    45   205     8   166     3   170 0.89 LysR substrate binding domain
PHP                  PF02811.14   175 seq403_BIOID63489    -            293   7.8e-33  113.5   0.1   1   1   7.6e-37     1e-32  113.1   0.0     1   169    10   233    10   239 0.92 PHP domain
DAHP_synth_1         PF00793.15   272 seq405_BIOID63489    -            149   6.8e-16   57.6   0.0   1   1   6.4e-20   8.7e-16   57.2   0.0    42    89    98   144    90   149 0.92 DAHP synthetase I family
DUF2065              PF09838.4     57 seq407_BIOID63489    -             65   9.4e-23   79.5   3.3   1   1   7.6e-27     1e-22   79.4   2.3     1    57     5    61     5    61 0.98 Uncharacterized protein conserved in bacteria (DUF2065)
DUF796               PF05638.7    134 seq412_BIOID63489    -            266   7.9e-23   80.8   0.1   1   1   8.7e-27   1.2e-22   80.2   0.1     1   133     6   139     6   140 0.92 Protein of unknown function (DUF796)
Lambda_tail_I        PF06805.7     82 seq413_BIOID63489    -            180   9.6e-14   50.8   0.0   1   1   1.2e-17   1.6e-13   50.1   0.0    25    82     2    64     1    64 0.98 Bacteriophage lambda tail assembly protein I
MscL                 PF01741.13   128 seq414_BIOID63489    -            137   3.4e-57  191.9   3.1   1   1   2.9e-61   3.9e-57  191.7   2.1     1   128     3   133     3   133 0.98 Large-conductance mechanosensitive channel, MscL
NLPC_P60             PF00877.14   105 seq415_BIOID63489    -            252   1.5e-30  104.9   0.0   1   1     4e-34   2.7e-30  104.1   0.0     1   105   134   244   134   244 0.98 NlpC/P60 family
CSD                  PF00313.17    66 seq416_BIOID63489    -             70   2.6e-33  113.5   0.3   1   1   4.1e-37   2.8e-33  113.3   0.2     1    65     5    69     5    70 0.98 'Cold-shock' DNA-binding domain
OB_RNB               PF08206.6     58 seq416_BIOID63489    -             70   1.5e-05   24.2   0.3   1   1   3.5e-09   2.4e-05   23.6   0.2     7    28    15    36    11    40 0.87 Ribonuclease B OB domain
Adenylsucc_synt      PF00709.16   421 seq417_BIOID63489    -            432  1.9e-175  583.4   0.0   1   1  1.6e-179  2.2e-175  583.2   0.0     2   420     5   424     4   425 0.99 Adenylosuccinate synthetase
DUF3442              PF11924.3    280 seq419_BIOID63489    -            464   9.6e-90  300.8   8.7   1   1   8.7e-94   1.2e-89  300.5   6.1     1   280    57   341    57   341 0.98 Protein of unknown function (DUF3442)
DUF2856              PF11043.3     97 seq420_BIOID63489    -             65   3.2e-37  126.3   1.1   1   1   2.6e-41   3.5e-37  126.2   0.7    34    97     1    65     1    65 0.99 Protein of unknown function (DUF2856)
MoCF_biosynth        PF00994.19   144 seq421_BIOID63489    -            195   1.1e-27   96.1   0.0   1   1     1e-31   1.4e-27   95.7   0.0     2   138     8   147     7   150 0.88 Probable molybdopterin binding domain
TPP_enzyme_N         PF02776.13   172 seq422_BIOID63489    -            602     4e-62  208.6   0.4   1   1     1e-62   4.7e-59  198.6   0.2     2   167    33   197    32   202 0.98 Thiamine pyrophosphate enzyme, N-terminal TPP binding domain
TPP_enzyme_C         PF02775.16   153 seq422_BIOID63489    -            602   4.8e-50  169.0   0.0   1   1   7.1e-52   3.2e-48  163.0   0.0     1   153   422   573   422   573 0.95 Thiamine pyrophosphate enzyme, C-terminal TPP binding domain
TPP_enzyme_M         PF00205.17   137 seq422_BIOID63489    -            602   9.3e-44  148.3   0.2   1   1   4.3e-47     2e-43  147.3   0.1     1   137   224   359   224   359 0.99 Thiamine pyrophosphate enzyme, central domain
CTP_transf_3         PF02348.14   217 seq423_BIOID63489    -            246   9.2e-65  218.1   0.0   1   1   1.7e-68   1.2e-64  217.8   0.0     1   217     5   213     5   215 0.98 Cytidylyltransferase
NTP_transf_3         PF12804.2    179 seq423_BIOID63489    -            246   2.1e-11   44.2   0.2   1   1   5.3e-15   3.6e-11   43.4   0.2    14   124    14   129    10   229 0.77 MobA-like NTP transferase domain
HTH_5                PF01022.15    47 seq424_BIOID63489    -             99   1.2e-14   53.5   0.1   1   1   7.3e-18     2e-14   52.8   0.1     1    47    23    70    23    70 0.97 Bacterial regulatory protein, arsR family
HTH_20               PF12840.2     61 seq424_BIOID63489    -             99   2.4e-11   43.1   0.4   1   1   1.3e-14   3.5e-11   42.6   0.3     2    58    16    72    15    75 0.96 Helix-turn-helix domain
MarR_2               PF12802.2     62 seq424_BIOID63489    -             99     2e-09   36.8   0.1   1   1   1.2e-12   3.3e-09   36.1   0.1     5    60    24    75    19    77 0.89 MarR family
HTH_24               PF13412.1     48 seq424_BIOID63489    -             99     2e-08   33.3   0.0   1   1   1.9e-11   5.1e-08   32.0   0.0     5    47    26    68    24    69 0.96 Winged helix-turn-helix DNA-binding
MarR                 PF01047.17    59 seq424_BIOID63489    -             99   6.7e-06   25.6   0.0   1   1   4.6e-09   1.3e-05   24.7   0.0     5    53    26    74    23    75 0.95 MarR family
NadA                 PF02445.11   296 seq426_BIOID63489    -            347  6.7e-104  346.7   0.0   1   1  5.6e-108  7.7e-104  346.5   0.0     2   295    31   340    30   341 0.97 Quinolinate synthetase A protein
Sua5_yciO_yrdC       PF01300.13   179 seq427_BIOID63489    -            206   1.2e-47  161.3   0.0   1   1   1.1e-51   1.4e-47  161.0   0.0     2   179    23   198    22   198 0.95 Telomere recombination
DUF554               PF04474.7    226 seq429_BIOID63489    -            235   1.8e-76  256.1  19.5   1   1   1.5e-80     2e-76  255.9  13.5     2   226     3   230     2   230 0.97 Protein of unknown function (DUF554)
GnsAB                PF08178.6     54 seq432_BIOID63489    -             57   6.1e-33  112.1   4.2   1   1     5e-37   6.8e-33  111.9   2.9     1    54     1    54     1    54 1.00 GnsA/GnsB family
Glyoxalase           PF00903.20   128 seq433_BIOID63489    -            129   4.1e-23   81.6   0.0   1   1   1.3e-26   4.5e-23   81.4   0.0     2   128     7   126     6   126 0.97 Glyoxalase/Bleomycin resistance protein/Dioxygenase superfamily
Glyoxalase_2         PF12681.2    108 seq433_BIOID63489    -            129   4.8e-18   65.6   0.0   1   1   1.6e-21   5.6e-18   65.4   0.0     1   108    12   127    12   127 0.79 Glyoxalase-like domain
Glyoxalase_4         PF13669.1    110 seq433_BIOID63489    -            129   1.7e-13   50.4   0.0   1   1   6.2e-17   2.1e-13   50.1   0.0     1    96     8   102     8   115 0.85 Glyoxalase/Bleomycin resistance protein/Dioxygenase superfamily
Rhodanese            PF00581.15   113 seq434_BIOID63489    -            174   1.9e-11   44.1   0.0   1   1   4.3e-15   2.9e-11   43.6   0.0     2   112     8    98     7    99 0.79 Rhodanese-like domain
DUF2892              PF11127.3     66 seq434_BIOID63489    -            174   6.3e-11   41.8   3.4   1   1   1.4e-14   9.6e-11   41.2   2.3    10    60   115   170   112   174 0.88 Protein of unknown function (DUF2892)
Amidohydro_1         PF01979.15   333 seq437_BIOID63489    -            442   1.5e-49  169.3   0.1   1   1   3.2e-53   2.2e-49  168.7   0.1     1   333    53   375    53   375 0.96 Amidohydrolase family
Amidohydro_5         PF13594.1     68 seq437_BIOID63489    -            442   2.2e-08   33.6   0.0   1   1   8.3e-12   5.7e-08   32.3   0.0     1    68    23   122    23   122 0.66 Amidohydrolase
DUF2799              PF10973.3     89 seq438_BIOID63489    -            121   3.1e-17   62.2   0.6   1   1   2.8e-21   3.8e-17   61.9   0.4     1    88    31   113    31   114 0.93 Protein of unknown function (DUF2799)
VWA_CoxE             PF05762.9    222 seq440_BIOID63489    -            378   1.1e-65  220.7   0.1   1   1   3.4e-69   1.6e-65  220.2   0.1     1   222   151   372   151   372 0.98 VWA domain containing CoxE-like protein
VWA_2                PF13519.1    172 seq440_BIOID63489    -            378     5e-09   36.3   0.6   1   1   2.7e-12   1.2e-08   35.0   0.1     2   140   217   342   216   375 0.79 von Willebrand factor type A domain
VWA                  PF00092.23   179 seq440_BIOID63489    -            378     3e-06   26.9   1.0   1   1   4.7e-09   2.1e-05   24.1   0.7     2   144   217   338   216   359 0.73 von Willebrand factor type A domain
HNH                  PF01844.18    47 seq441_BIOID63489    -             81    0.0001   21.9   0.2   1   1   1.1e-08   0.00015   21.4   0.2    13    36     9    32     2    35 0.88 HNH endonuclease
ketoacyl-synt        PF00109.21   255 seq444_BIOID63489    -           1387   1.7e-71  240.6   0.1   1   1   1.2e-74   1.7e-71  240.6   0.1     2   255    27   276    26   276 0.95 Beta-ketoacyl synthase, N-terminal domain
Acyl_transf_1        PF00698.16   318 seq444_BIOID63489    -           1387   1.8e-58  198.2   1.0   1   1   1.9e-61   2.7e-58  197.7   0.7     1   317   551   863   551   864 0.94 Acyl transferase domain
Ketoacyl-synt_C      PF02801.17   119 seq444_BIOID63489    -           1387   4.9e-40  135.9   0.2   1   1   8.8e-43   1.2e-39  134.7   0.0     2   119   285   402   284   402 0.98 Beta-ketoacyl synthase, C-terminal domain
Methyltransf_12      PF08242.7     99 seq444_BIOID63489    -           1387   1.8e-20   73.1   0.0   1   1   2.8e-23   3.8e-20   72.0   0.0     1    99  1093  1194  1093  1194 0.97 Methyltransferase domain
Methyltransf_23      PF13489.1    162 seq444_BIOID63489    -           1387   1.5e-09   37.6   0.0   1   1   2.9e-12   3.9e-09   36.2   0.0    20   160  1086  1246  1065  1247 0.66 Methyltransferase domain
Methyltransf_31      PF13847.1    152 seq444_BIOID63489    -           1387   3.6e-09   36.2   0.0   1   1   4.9e-12   6.7e-09   35.3   0.0     3   112  1088  1200  1086  1249 0.87 Methyltransferase domain
Methyltransf_18      PF12847.2    112 seq444_BIOID63489    -           1387   3.7e-08   33.8   0.0   1   1   2.2e-09   3.1e-06   27.6   0.0     3   110  1090  1197  1088  1199 0.79 Methyltransferase domain
Methyltransf_11      PF08241.7     95 seq444_BIOID63489    -           1387   8.4e-08   32.4   0.0   1   1   1.5e-10   2.1e-07   31.2   0.0     2    94  1094  1195  1093  1196 0.89 Methyltransferase domain
Thiolase_N           PF00108.18   264 seq444_BIOID63489    -           1387     5e-06   25.5   0.1   1   1   7.3e-09     1e-05   24.5   0.1    75   115   185   225   153   235 0.85 Thiolase, N-terminal domain
DUF977               PF06163.6    127 seq448_BIOID63489    -            140   6.5e-63  210.0   0.4   1   1   5.3e-67   7.3e-63  209.8   0.3     1   126     1   135     1   136 0.99 Bacterial protein of unknown function (DUF977)
Metalloenzyme        PF01676.13   262 seq449_BIOID63489    -            514  1.6e-101  338.8   0.5   1   1  4.2e-105  1.9e-101  338.6   0.3     1   261     6   507     6   508 0.99 Metalloenzyme superfamily
iPGM_N               PF06415.8    223 seq449_BIOID63489    -            514   6.9e-89  296.9   0.6   1   1   2.2e-92     1e-88  296.3   0.4     2   223    85   308    84   308 0.99 BPG-independent PGAM N-terminus (iPGM_N)
Phosphodiest         PF01663.17   364 seq449_BIOID63489    -            514   2.3e-05   23.7   0.0   1   1   7.6e-09   3.5e-05   23.2   0.0   104   246   303   449   259   491 0.73 Type I phosphodiesterase / nucleotide pyrophosphatase
Y1_Tnp               PF01797.11   121 seq451_BIOID63489    -            165   3.7e-05   23.4   1.7   1   1   1.2e-08   0.00017   21.3   1.2    10    99    19   101    11   119 0.73 Transposase IS200 like
Iso_dh               PF00180.15   348 seq452_BIOID63489    -             50   1.6e-07   30.4   0.0   1   1   1.3e-11   1.8e-07   30.3   0.0   305   348     1    46     1    46 0.97 Isocitrate/isopropylmalate dehydrogenase
Capsule_synth        PF05159.9    269 seq455_BIOID63489    -            448   1.2e-93  313.4   0.0   1   1   3.6e-95   4.9e-91  304.8   0.0     2   269    38   299    37   299 0.99 Capsule polysaccharide biosynthesis protein
DUF2207              PF09972.4    511 seq457_BIOID63489    -            483   2.8e-74  250.4   0.0   1   1   2.7e-78   3.7e-74  250.0   0.0     2   436    34   480    33   482 0.94 Predicted membrane protein (DUF2207)
ATP_bind_3           PF01171.15   182 seq458_BIOID63489    -            432   8.4e-60  201.2   0.0   1   1   2.4e-63   1.1e-59  200.8   0.0     1   180    14   191    14   193 0.97 PP-loop family
TilS_C               PF11734.3     74 seq458_BIOID63489    -            432   1.8e-25   87.8   0.8   1   1   9.1e-29   4.1e-25   86.6   0.0     1    69   356   422   356   427 0.88 TilS substrate C-terminal domain
TilS                 PF09179.6     69 seq458_BIOID63489    -            432   2.6e-23   81.7   5.2   1   1   2.2e-26     1e-22   79.8   3.6     1    69   241   309   241   309 0.99 TilS substrate binding domain
DSPc                 PF00782.15   133 seq459_BIOID63489    -            438     1e-25   89.7   0.0   1   1   5.4e-29   1.9e-25   88.8   0.0     1   132   314   437   314   438 0.96 Dual specificity phosphatase, catalytic domain
PAP2                 PF01569.16   129 seq459_BIOID63489    -            438   3.1e-09   36.4   5.4   1   1   9.1e-13   3.1e-09   36.4   3.7     5   126    94   207    65   210 0.87 PAP2 superfamily
PAP2_3               PF14378.1    191 seq459_BIOID63489    -            438   4.2e-08   32.8   2.4   1   1   1.2e-11   4.2e-08   32.8   1.7    72   189    89   198    78   200 0.84 PAP2 superfamily
Y_phosphatase        PF00102.22   236 seq459_BIOID63489    -            438   3.1e-05   23.3   0.0   1   1   1.4e-08   4.8e-05   22.7   0.0   145   224   354   426   332   432 0.82 Protein-tyrosine phosphatase
Ead_Ea22             PF13935.1    139 seq461_BIOID63489    -            190     7e-33  113.7   0.5   1   1   1.2e-36   8.4e-33  113.5   0.3     1   114     2   103     2   144 0.91 Ead/Ea22-like protein
DUF551               PF04448.7     69 seq461_BIOID63489    -            190   8.9e-16   58.2   0.5   1   1   2.4e-19   1.6e-15   57.4   0.2     1    69   129   187   129   187 0.99 Protein of unknown function (DUF551)
DUF4154              PF13689.1    145 seq463_BIOID63489    -            172   1.7e-32  111.8   0.0   1   1   1.6e-36   2.1e-32  111.5   0.0     6   145    32   168    27   168 0.95 Domain of unknown function (DUF4154)
YihI                 PF04220.7    169 seq466_BIOID63489    -            169   3.4e-56  189.0  15.1   1   1   2.8e-60   3.8e-56  188.9  10.5     3   167     5   165     2   167 0.94 Der GTPase activator (YihI)
DeoC                 PF01791.4    236 seq467_BIOID63489    -            259   3.7e-60  203.0   1.3   1   1     3e-64   4.1e-60  202.9   0.9     3   230    12   240    10   246 0.94 DeoC/LacD family aldolase
NMN_transporter      PF04973.7    182 seq469_BIOID63489    -            239   2.6e-46  157.2  27.0   1   2   1.1e-28   1.5e-24   86.3   5.8     1   104    23   127    23   132 0.95 Nicotinamide mononucleotide transporter
NMN_transporter      PF04973.7    182 seq469_BIOID63489    -            239   2.6e-46  157.2  27.0   2   2   6.5e-26   8.9e-22   77.2   7.3    87   180   134   227   129   229 0.94 Nicotinamide mononucleotide transporter
Smr                  PF01713.16    83 seq470_BIOID63489    -            183   1.9e-17   63.0   0.3   1   1   2.8e-21   3.8e-17   62.1   0.2     1    82    98   172    98   173 0.98 Smr domain
Peptidase_A8         PF01252.13   150 seq471_BIOID63489    -            164   1.8e-44  150.8   6.9   1   1   1.6e-48   2.2e-44  150.6   4.8     2   147    15   160    13   164 0.92 Signal peptidase (SPase) II
tRNA-synt_2          PF00152.15   335 seq472_BIOID63489    -            335   5.4e-70  235.6   0.0   1   1     5e-74   6.9e-70  235.3   0.0    21   333    25   333    14   335 0.88 tRNA synthetases class II (D, K and N)
Rrf2                 PF02082.15    83 seq473_BIOID63489    -            141   2.1e-25   88.5   0.1   1   1   2.4e-29   3.3e-25   87.9   0.1     1    82     1    82     1    83 0.99 Transcriptional regulator
DUF4102              PF13356.1     89 seq474_BIOID63489    -            420   1.3e-28   98.5   0.1   1   1   3.6e-32   2.5e-28   97.6   0.1     1    88     3    89     3    90 0.97 Domain of unknown function (DUF4102)
Phage_integrase      PF00589.17   173 seq474_BIOID63489    -            420   1.3e-24   86.6   0.0   1   1   3.3e-28   2.2e-24   85.9   0.0     3   171   204   383   202   385 0.93 Phage integrase family
GGDEF                PF00990.16   161 seq478_BIOID63489    -            408   7.3e-45  152.3   0.5   1   1   8.6e-49   1.2e-44  151.6   0.3     1   159   249   403   249   405 0.96 GGDEF domain
AIG2                 PF06094.7    102 seq480_BIOID63489    -            113   1.1e-18   67.4   0.1   1   1   9.9e-23   1.3e-18   67.1   0.1     1   102     3    94     3    94 0.95 AIG2-like family
IlvN                 PF07991.7    165 seq481_BIOID63489    -            491   5.4e-61  204.6   0.2   1   1   1.3e-64     9e-61  203.9   0.1     2   165    35   204    34   204 0.98 Acetohydroxy acid isomeroreductase, catalytic domain
IlvC                 PF01450.14   145 seq481_BIOID63489    -            491   3.8e-56  188.9   0.1   1   2   3.3e-21   2.3e-17   63.1   0.0     1   128   210   337   210   345 0.91 Acetohydroxy acid isomeroreductase, catalytic domain
IlvC                 PF01450.14   145 seq481_BIOID63489    -            491   3.8e-56  188.9   0.1   2   2   7.7e-40   5.3e-36  123.6   0.0    15   145   359   485   349   485 0.93 Acetohydroxy acid isomeroreductase, catalytic domain
Queuosine_synth      PF02547.10   341 seq483_BIOID63489    -            356  4.4e-144  479.2   0.0   1   1  3.7e-148    5e-144  479.1   0.0     2   341     3   344     2   344 0.96 Queuosine biosynthesis protein
SWIM                 PF04434.12    40 seq485_BIOID63489    -            667   3.1e-07   29.6   0.7   1   2   8.1e-07     0.011   15.0   0.1    12    39    65    88    55    89 0.84 SWIM zinc finger
SWIM                 PF04434.12    40 seq485_BIOID63489    -            667   3.1e-07   29.6   0.7   2   2   4.6e-06     0.063   12.6   0.0    10    38   160   184   145   185 0.82 SWIM zinc finger
RNB                  PF00773.14   325 seq489_BIOID63489    -            813  6.6e-104  347.5   0.0   1   1  2.8e-107  9.5e-104  347.0   0.0     1   325   260   588   260   588 0.96 RNB domain
OB_RNB               PF08206.6     58 seq489_BIOID63489    -            813   1.8e-29  100.9   9.9   1   2   2.3e-25   7.9e-22   76.4   0.1     1    58    87   144    87   144 0.99 Ribonuclease B OB domain
OB_RNB               PF08206.6     58 seq489_BIOID63489    -            813   1.8e-29  100.9   9.9   2   2   1.9e-09   6.6e-06   25.4   0.0     6    58   158   213   156   213 0.96 Ribonuclease B OB domain
S1                   PF00575.18    74 seq489_BIOID63489    -            813   8.1e-20   70.5   0.4   1   1   6.8e-23   2.3e-19   69.1   0.3     2    73   641   724   640   725 0.98 S1 RNA binding domain
HTH_12               PF08461.5     66 seq489_BIOID63489    -            813   1.7e-13   49.9   0.8   1   1   1.1e-16   3.7e-13   48.8   0.5     2    64    23    83    22    85 0.93 Ribonuclease R winged-helix domain
ASCH                 PF04266.9    104 seq491_BIOID63489    -             94   9.7e-05   22.5   0.0   1   1   9.3e-09   0.00013   22.2   0.0     1    55     6    72     6    84 0.66 ASCH domain
ALS_ss_C             PF10369.4     75 seq492_BIOID63489    -            163   9.9e-29   98.7   0.6   1   1   3.4e-30   1.5e-26   91.7   0.1     1    75    83   158    83   158 0.99 Small subunit of acetolactate synthase
ACT_5                PF13710.1     63 seq492_BIOID63489    -            163   2.6e-17   62.2   0.1   1   1   1.3e-20   5.9e-17   61.1   0.0     1    63    11    73    11    73 0.98 ACT domain
ACT                  PF01842.20    66 seq492_BIOID63489    -            163     2e-14   52.5   0.0   1   1   7.9e-18   3.6e-14   51.7   0.0     2    65     4    68     3    69 0.97 ACT domain
FKBP_C               PF00254.23    94 seq493_BIOID63489    -            149   1.2e-16   60.3   0.0   1   1   1.3e-20   1.7e-16   59.8   0.0     4    94     4   141     2   141 0.87 FKBP-type peptidyl-prolyl cis-trans isomerase
Pribosyltran         PF00156.22   125 seq494_BIOID63489    -            191   4.5e-18   65.0   0.1   1   1   4.3e-22   5.9e-18   64.6   0.1     9   124    30   141    20   142 0.91 Phosphoribosyl transferase domain
FAD_binding_5        PF00941.16   171 seq495_BIOID63489    -            259   2.7e-23   82.1   0.0   1   1   6.8e-27   4.7e-23   81.3   0.0     4   167     4   153     1   156 0.90 FAD binding domain in molybdopterin dehydrogenase
CO_deh_flav_C        PF03450.12   103 seq495_BIOID63489    -            259   1.2e-09   37.9   0.3   1   1   3.8e-13   2.6e-09   36.8   0.2     4   102   165   250   161   251 0.84 CO dehydrogenase flavoprotein C-terminal domain
Radical_SAM          PF04055.16   166 seq496_BIOID63489    -            457   3.6e-15   56.3   0.0   1   1     8e-19   5.4e-15   55.8   0.0     2   164    57   227    56   229 0.79 Radical SAM superfamily
HemN_C               PF06969.11    66 seq496_BIOID63489    -            457   3.2e-12   46.2   0.6   1   1   1.7e-15   1.2e-11   44.4   0.0     1    66   363   431   363   431 0.94 HemN C-terminal domain
DUF1144              PF06610.8    143 seq498_BIOID63489    -            149   9.2e-71  236.0   8.2   1   1   7.5e-75     1e-70  235.9   5.7     4   143     3   142     1   142 0.98 Protein of unknown function (DUF1144)
Glycos_transf_3      PF00591.16   254 seq499_BIOID63489    -            440     3e-61  206.7   0.4   1   1   9.1e-65   4.1e-61  206.3   0.2     2   253    79   332    78   333 0.98 Glycosyl transferase family, a/b domain
PYNP_C               PF07831.8     75 seq499_BIOID63489    -            440   1.6e-25   88.1   0.2   1   1     7e-29   3.2e-25   87.2   0.1     1    74   350   423   350   424 0.98 Pyrimidine nucleoside phosphorylase C-terminal domain
Glycos_trans_3N      PF02885.12    66 seq499_BIOID63489    -            440   5.1e-15   54.7   1.2   1   1   1.8e-18   8.4e-15   53.9   0.1     3    66     5    68     3    68 0.98 Glycosyl transferase family, helical bundle domain
Capsule_synth        PF05159.9    269 seq500_BIOID63489    -            245   1.1e-61  208.5   0.0   1   1     1e-65   1.4e-61  208.2   0.0    70   269     2   193     1   193 0.96 Capsule polysaccharide biosynthesis protein
LYTB                 PF02401.13   281 seq507_BIOID63489    -            316  1.4e-119  398.0   0.2   1   1  1.2e-123  1.6e-119  397.8   0.1     1   280     3   284     3   285 0.99 LytB protein
Phage_AlpA           PF05930.7     51 seq509_BIOID63489    -             66   0.00011   21.7   0.0   1   1   9.1e-09   0.00013   21.5   0.0     3    38    10    45     8    52 0.88 Prophage CP4-57 regulatory protein (AlpA)
AA_permease_2        PF13520.1    426 seq511_BIOID63489    -            514     2e-32  112.1  61.3   1   1   3.9e-36   2.7e-32  111.7  42.5     2   419    23   482    22   497 0.77 Amino acid permease
AA_permease          PF00324.16   479 seq511_BIOID63489    -            514     1e-14   53.7  52.7   1   1   9.9e-18   6.8e-14   50.9  36.6    12   446    33   479    22   498 0.70 Amino acid permease
LacI                 PF00356.16    46 seq512_BIOID63489    -            334   2.5e-18   65.3   0.9   1   1   7.2e-22   2.5e-18   65.3   0.6     2    46     3    50     2    50 0.96 Bacterial regulatory proteins, lacI family
Peripla_BP_3         PF13377.1    160 seq512_BIOID63489    -            334   6.6e-17   61.8   0.4   1   1     4e-18   1.4e-14   54.3   0.1    10   155   180   326   171   329 0.82 Periplasmic binding protein-like domain
Peripla_BP_1         PF00532.16   279 seq512_BIOID63489    -            334     3e-14   52.8   0.0   1   1   1.1e-17   3.9e-14   52.4   0.0     2   267    62   312    61   327 0.84 Periplasmic binding proteins and sugar binding domain of LacI family
Peripla_BP_4         PF13407.1    258 seq512_BIOID63489    -            334     4e-10   39.3   0.0   1   1   1.5e-13   5.1e-10   39.0   0.0     1   208    64   264    64   309 0.84 Periplasmic binding protein domain
Ald_Xan_dh_C2        PF02738.13   543 seq515_BIOID63489    -            956    1e-190  634.5   0.0   1   1    3e-194  1.4e-190  634.1   0.0    17   543   363   893   351   893 0.98 Molybdopterin-binding domain of aldehyde dehydrogenase
Ald_Xan_dh_C         PF01315.17   111 seq515_BIOID63489    -            956   1.3e-30  105.6   0.0   1   1   5.6e-34   2.6e-30  104.6   0.0     2   111   187   298   186   298 0.96 Aldehyde oxidase and xanthine dehydrogenase, a/b hammerhead domain
Fer2_2               PF01799.15    75 seq515_BIOID63489    -            956   7.7e-13   48.0   0.0   1   1   4.6e-16   2.1e-12   46.6   0.0     1    73    73   145    73   147 0.97 [2Fe-2S] binding domain
TGT                  PF01702.13   238 seq516_BIOID63489    -            375  2.9e-105  350.7   0.0   1   1  2.5e-109  3.5e-105  350.4   0.0     1   237   125   362   125   363 0.99 Queuine tRNA-ribosyltransferase
OmpA                 PF00691.15    97 seq517_BIOID63489    -            160   3.4e-18   65.7   0.1   1   1   3.8e-22   5.3e-18   65.1   0.1     1    97    55   151    55   151 0.95 OmpA family
YaeQ                 PF07152.7    175 seq519_BIOID63489    -            181   2.6e-72  241.6   1.2   1   1   2.2e-76     3e-72  241.4   0.8     1   174     1   175     1   176 0.99 YaeQ protein
Capsule_synth        PF05159.9    269 seq521_BIOID63489    -            401   6.4e-82  274.9   0.2   1   1   5.6e-86   7.6e-82  274.6   0.1     1   269    82   389    82   389 0.97 Capsule polysaccharide biosynthesis protein
PseudoU_synth_2      PF00849.17   164 seq523_BIOID63489    -            291   3.3e-16   59.4   0.0   1   1   2.9e-19     2e-15   56.9   0.0     2   161    69   199    68   202 0.83 RNA pseudouridylate synthase
S4                   PF01479.20    48 seq523_BIOID63489    -            291   1.1e-11   43.8   0.1   1   1   4.2e-15   2.9e-11   42.5   0.1     2    43     4    43     3    57 0.93 S4 domain
ThiI                 PF02568.9    197 seq524_BIOID63489    -            482   5.4e-77  257.5   0.0   1   1   1.2e-80   8.1e-77  257.0   0.0     1   197   175   369   175   369 0.99 Thiamine biosynthesis protein (ThiI)
THUMP                PF02926.12    93 seq524_BIOID63489    -            482   1.2e-19   69.9   0.1   1   1   7.6e-23   5.2e-19   68.0   0.1     2    89    76   161    75   164 0.95 THUMP domain
tRNA-synt_1e         PF01406.14   301 seq525_BIOID63489    -            461  4.5e-144  479.0   0.1   1   1  2.1e-147  5.7e-144  478.6   0.1     2   300    15   313    14   314 0.99 tRNA synthetases class I (C) catalytic domain
DALR_2               PF09190.6     63 seq525_BIOID63489    -            461     2e-26   91.9   1.7   1   1   7.1e-30     2e-26   91.9   1.2     1    63   341   402   341   402 0.99 DALR domain
tRNA-synt_1g         PF09334.6    391 seq525_BIOID63489    -            461   2.2e-16   59.4   1.6   1   2   3.9e-10   1.1e-06   27.5   0.1    13   112    35   133    29   147 0.82 tRNA synthetases class I (M)
tRNA-synt_1g         PF09334.6    391 seq525_BIOID63489    -            461   2.2e-16   59.4   1.6   2   2   3.1e-11   8.6e-08   31.1   0.1   312   373   251   311   231   317 0.85 tRNA synthetases class I (M)
tRNA-synt_1f         PF01921.13   360 seq525_BIOID63489    -            461   1.7e-07   30.1   0.0   1   1     2e-08   5.6e-05   21.8   0.0   276   317   261   301   214   329 0.85 tRNA synthetases class I (K)
tRNA-synt_1          PF00133.17   601 seq525_BIOID63489    -            461   1.1e-06   26.8   0.2   1   1   3.5e-09   9.5e-06   23.7   0.0   515   596   221   300   206   305 0.81 tRNA synthetases class I (I, L, M and V)
HSP70                PF00012.15   602 seq527_BIOID63489    -            638  4.8e-270  896.5  15.9   1   1  4.1e-274  5.7e-270  896.3  11.0     1   600     4   602     4   604 0.99 Hsp70 protein
AAA_12               PF13087.1    199 seq529_BIOID63489    -           1127   4.1e-24   84.9   0.0   1   1   6.7e-27   1.5e-23   83.0   0.0    29   198   780   973   777   974 0.80 AAA domain
AAA_11               PF13086.1    241 seq529_BIOID63489    -           1127   1.8e-17   63.6   0.0   1   1   3.6e-19   8.3e-16   58.2   0.0     2   237   275   733   274   735 0.81 AAA domain
AAA_19               PF13245.1     76 seq529_BIOID63489    -           1127   5.2e-09   35.6   0.2   1   1   1.3e-11   2.9e-08   33.2   0.1     7    68   290   351   285   360 0.74 Part of AAA domain
DUF3418              PF11898.3    586 seq530_BIOID63489    -           1300  5.5e-241  800.9   0.5   1   1  3.1e-244  7.2e-241  800.5   0.3     2   586   712  1298   711  1298 0.99 Domain of unknown function (DUF3418)
OB_NTP_bind          PF07717.11   111 seq530_BIOID63489    -           1300   4.2e-25   87.5   0.0   1   1   3.5e-28     8e-25   86.6   0.0     2   111   600   699   599   699 0.97 Oligonucleotide/oligosaccharide-binding (OB)-fold
HA2                  PF04408.18   102 seq530_BIOID63489    -           1300   2.7e-24   85.0   0.0   1   1   2.5e-27   5.8e-24   83.9   0.0     2   101   465   558   464   559 0.90 Helicase associated domain (HA2)
Helicase_C           PF00271.26    78 seq530_BIOID63489    -           1300   1.1e-10   41.0   0.1   1   1   1.1e-13   2.5e-10   39.9   0.1     2    77   312   403   311   404 0.94 Helicase conserved C-terminal domain
DEAD                 PF00270.24   173 seq530_BIOID63489    -           1300   5.9e-07   28.9   0.0   1   1     6e-10   1.4e-06   27.7   0.0     7   167    86   233    80   239 0.72 DEAD/DEAH box helicase
Peptidase_M23        PF01551.17    96 seq531_BIOID63489    -            135   2.5e-26   91.4   0.2   1   1   2.6e-30   3.5e-26   90.9   0.1     3    96    36   129    35   129 0.98 Peptidase family M23
OmpA                 PF00691.15    97 seq532_BIOID63489    -            262   1.1e-13   51.2   0.1   1   1   3.3e-17   4.6e-13   49.2   0.0     1    92   121   214   121   218 0.84 OmpA family
Peripla_BP_4         PF13407.1    258 seq533_BIOID63489    -            318   3.2e-44  151.1   6.8   1   1   8.7e-48     4e-44  150.8   4.7     1   243    26   274    26   287 0.91 Periplasmic binding protein domain
Peripla_BP_1         PF00532.16   279 seq533_BIOID63489    -            318     1e-16   60.8   0.1   1   1   2.8e-20   1.3e-16   60.5   0.1    15   224    37   253    25   298 0.84 Periplasmic binding proteins and sugar binding domain of LacI family
NUDIX                PF00293.23   135 seq535_BIOID63489    -            257   1.4e-21   76.3   0.0   1   1   6.7e-25     3e-21   75.3   0.0     6   125   132   240   128   249 0.90 NUDIX domain
zf-NADH-PPase        PF09297.6     32 seq535_BIOID63489    -            257   2.8e-10   39.4   5.4   1   1     1e-13   4.8e-10   38.6   3.8     1    32    93   124    93   124 0.98 NADH pyrophosphatase zinc ribbon domain
NUDIX-like           PF09296.6     98 seq535_BIOID63489    -            257     8e-07   29.2   0.2   1   1   3.3e-10   1.5e-06   28.3   0.1     2    97    11    90    10    91 0.97 NADH pyrophosphatase-like rudimentary NUDIX domain
ABC_tran             PF00005.22   118 seq537_BIOID63489    -            308   2.2e-21   76.3   0.0   1   1   6.2e-25   4.2e-21   75.3   0.0     1   118    45   165    45   165 0.86 ABC transporter
AAA_21               PF13304.1    303 seq537_BIOID63489    -            308   2.4e-15   57.1   0.3   1   1     5e-17   3.4e-13   50.0   0.2     2   298    34   195    33   198 0.69 AAA domain
IU_nuc_hydro         PF01156.14   314 seq541_BIOID63489    -            288   1.2e-87  293.9   0.0   1   1   1.1e-91   1.5e-87  293.7   0.0     3   294     4   284     2   285 0.95 Inosine-uridine preferring nucleoside hydrolase
RF-1                 PF00472.15   114 seq542_BIOID63489    -            140     1e-27   96.0   0.5   1   1   8.8e-32   1.2e-27   95.8   0.4     4   114     4   132     1   138 0.91 RF-1 domain
Na_Pi_cotrans        PF02690.10   142 seq544_BIOID63489    -            543   1.6e-44  150.9  29.8   1   2   1.4e-39   9.3e-36  122.5   7.0     1   140    13   148    13   150 0.98 Na+/Pi-cotransporter
Na_Pi_cotrans        PF02690.10   142 seq544_BIOID63489    -            543   1.6e-44  150.9  29.8   2   2   1.5e-13     1e-09   38.1   9.9     1   115   139   257   139   283 0.91 Na+/Pi-cotransporter
Metalloenzyme        PF01676.13   262 seq545_BIOID63489    -            407   1.5e-57  194.7   0.0   1   1   1.3e-61   1.8e-57  194.5   0.0     1   261     2   405     2   406 0.96 Metalloenzyme superfamily
UvrD_C               PF13361.1    319 seq546_BIOID63489    -            673   6.6e-93  311.5   0.0   1   1   3.5e-95   7.9e-92  308.0   0.0     1   318   271   613   271   614 0.97 UvrD-like helicase C-terminal domain
UvrD-helicase        PF00580.16   315 seq546_BIOID63489    -            673   4.8e-75  252.6   0.5   1   1   3.3e-77   7.6e-74  248.7   0.4     1   314     3   265     3   266 0.94 UvrD/REP helicase N-terminal domain
AAA_19               PF13245.1     76 seq546_BIOID63489    -            673   2.1e-13   49.6   0.7   1   1   2.1e-16   4.8e-13   48.5   0.5     8    75    15    87     8    88 0.81 Part of AAA domain
UvrD_C_2             PF13538.1    104 seq546_BIOID63489    -            673     2e-10   40.6   0.0   1   1   5.6e-13   1.3e-09   38.0   0.0    54   103   546   609   496   610 0.80 Family description
Polysacc_deac_2      PF04748.8    213 seq547_BIOID63489    -            319   3.4e-81  271.1   0.5   1   1     3e-85   4.1e-81  270.9   0.3     1   212    28   238    28   239 0.99 Divergent polysaccharide deacetylase
HisG                 PF01634.13   163 seq549_BIOID63489    -            299   8.2e-55  184.7   0.0   1   1   1.7e-58   1.2e-54  184.1   0.0     1   163    53   221    53   221 0.94 ATP phosphoribosyltransferase
HisG_C               PF08029.6     75 seq549_BIOID63489    -            299   5.6e-28   96.5   0.1   1   1   2.2e-31   1.5e-27   95.2   0.0     1    75   222   297   222   297 0.98 HisG, C-terminal domain
DAHP_synth_1         PF00793.15   272 seq553_BIOID63489    -            350  2.5e-105  350.9   0.0   1   1  2.1e-109  2.9e-105  350.7   0.0     8   271    40   338    25   339 0.96 DAHP synthetase I family
DUF1307              PF06998.6    123 seq556_BIOID63489    -            157   7.3e-43  145.4   6.3   1   1   6.3e-47   8.7e-43  145.1   4.4     1   123    32   155    32   155 0.98 Protein of unknown function (DUF1307)
HOK_GEF              PF01848.11    43 seq557_BIOID63489    -             70   7.8e-18   63.4   5.1   1   1   6.7e-22   9.2e-18   63.1   3.5     1    43    24    66    24    66 0.97 Hok/gef family
NlpE                 PF04170.7     87 seq558_BIOID63489    -            236   1.6e-35  121.2   0.0   1   1   1.9e-39   2.6e-35  120.5   0.0     1    86    45   130    45   131 0.99 NlpE N-terminal domain
Esterase             PF00756.15   251 seq560_BIOID63489    -            278   1.1e-72  244.3   0.0   1   1   3.8e-76   1.3e-72  244.1   0.0     1   251    21   271    21   271 0.99 Putative esterase
Abhydrolase_5        PF12695.2    142 seq560_BIOID63489    -            278   8.3e-08   31.9   0.0   1   1   3.2e-11   1.1e-07   31.5   0.0     6   142    50   257    44   257 0.62 Alpha/beta hydrolase family
Peptidase_S9         PF00326.16   213 seq560_BIOID63489    -            278   6.7e-07   28.6   0.0   1   1   3.1e-10     1e-06   27.9   0.0    54   208   127   274   118   278 0.78 Prolyl oligopeptidase family
YajC                 PF02699.10    83 seq561_BIOID63489    -            120   4.5e-28   96.6   0.4   1   1   4.4e-32     6e-28   96.2   0.3     2    83    30   112    29   112 0.96 Preprotein translocase subunit
DUF2756              PF10956.3    104 seq562_BIOID63489    -            146   1.2e-53  179.6  30.4   1   1   8.6e-58   1.2e-53  179.6  21.1     1   104     1   105     1   105 0.99 Protein of unknown function (DUF2756)
GntP_permease        PF02447.11   441 seq564_BIOID63489    -            445  2.1e-163  543.8  46.4   1   1  1.8e-167  2.5e-163  543.5  32.1     2   441     7   444     6   444 0.99 GntP family permease
IMS                  PF00817.15   148 seq565_BIOID63489    -            351     9e-48  161.7   0.0   1   1   3.2e-51   1.4e-47  161.0   0.0     1   148     7   154     7   154 0.98 impB/mucB/samB family
IMS_C                PF11799.3    137 seq565_BIOID63489    -            351   1.7e-09   38.0   0.1   1   1   6.3e-13   2.9e-09   37.3   0.1     3   100   211   310   209   322 0.84 impB/mucB/samB family C-terminal
IMS_HHH              PF11798.3     32 seq565_BIOID63489    -            351   1.3e-08   34.3   0.0   1   1   7.1e-12   3.2e-08   33.0   0.0     1    32   166   197   166   197 0.96 IMS family HHH motif
URO-D                PF01208.12   343 seq567_BIOID63489    -            354  1.5e-140  467.8   0.0   1   1  1.3e-144  1.7e-140  467.7   0.0     2   342     5   347     4   348 0.98 Uroporphyrinogen decarboxylase (URO-D)
MFS_1                PF07690.11   354 seq568_BIOID63489    -            463   1.3e-16   60.2  60.6   1   1   9.3e-21   1.3e-16   60.2  42.0     2   354    45   422    44   422 0.77 Major Facilitator Superfamily
MraZ                 PF02381.13    72 seq570_BIOID63489    -            152   2.5e-47  158.3   0.0   1   2   1.5e-28     2e-24   84.9   0.0     1    71     1    75     1    76 0.98 MraZ protein
MraZ                 PF02381.13    72 seq570_BIOID63489    -            152   2.5e-47  158.3   0.0   2   2     2e-24   2.7e-20   71.7   0.0     1    59    77   135    77   146 0.92 MraZ protein
ABC2_membrane        PF01061.19   209 seq571_BIOID63489    -            256   5.5e-36  123.5  24.8   1   1     4e-40   5.5e-36  123.5  17.2     3   209     9   219     7   219 0.93 ABC-2 type transporter
ABC_tran             PF00005.22   118 seq573_BIOID63489    -            500   7.9e-38  129.3   0.0   1   2   1.8e-25     5e-22   78.3   0.0     1   118    49   174    49   174 0.95 ABC transporter
ABC_tran             PF00005.22   118 seq573_BIOID63489    -            500   7.9e-38  129.3   0.0   2   2   2.4e-16   6.6e-13   48.9   0.0     5   117   304   430   300   431 0.88 ABC transporter
AAA_21               PF13304.1    303 seq573_BIOID63489    -            500   1.5e-14   54.5   1.7   1   1   1.5e-12   4.2e-09   36.6   0.2     1   297    37   203    37   203 0.84 AAA domain
YmgB                 PF10798.3     61 seq574_BIOID63489    -             78   3.3e-05   23.4   0.0   1   1   3.6e-09   4.9e-05   22.9   0.0     4    35    27    58    25    64 0.93 Biofilm development protein YmgB/AriR
TetR_N               PF00440.18    47 seq575_BIOID63489    -            197   9.1e-13   47.5   0.1   1   1   1.5e-16   2.1e-12   46.3   0.0     2    46    22    66    21    67 0.95 Bacterial regulatory proteins, tetR family
DUF805               PF05656.9    117 seq576_BIOID63489    -            121   3.1e-21   75.2   6.7   1   1   2.6e-25   3.5e-21   75.0   4.6     1   108    13   119    13   121 0.80 Protein of unknown function (DUF805)
SpoU_methylase       PF00588.14   142 seq577_BIOID63489    -            243     7e-42  142.5   0.0   1   1   1.9e-45   1.3e-41  141.6   0.0     2   142    96   236    95   236 0.96 SpoU rRNA Methylase family
SpoU_sub_bind        PF08032.7     76 seq577_BIOID63489    -            243   3.1e-19   68.7   0.1   1   1   2.9e-22     2e-18   66.2   0.0     1    72     4    76     4    80 0.96 RNA 2'-O ribose methyltransferase substrate binding
DUF2645              PF10840.3    103 seq579_BIOID63489    -            104   3.3e-47  158.7   8.8   1   1   2.6e-51   3.6e-47  158.6   6.1     1   103     1   103     1   103 1.00 Protein of unknown function (DUF2645)
Histidinol_dh        PF00815.15   413 seq582_BIOID63489    -            434  5.7e-182  604.8   0.8   1   1  4.8e-186  6.5e-182  604.6   0.5     2   413    18   428    17   428 0.99 Histidinol dehydrogenase
DUF968               PF06147.6    200 seq583_BIOID63489    -            348   7.8e-80  267.3   0.1   1   1   9.3e-84   1.3e-79  266.6   0.0     2   199   130   344   129   345 0.99 Protein of unknown function (DUF968)
Methyltransf_5       PF01795.14   310 seq584_BIOID63489    -            346  2.1e-124  414.6   0.0   1   1  1.8e-128  2.5e-124  414.4   0.0     2   309    38   343    37   344 0.97 MraW methylase family
Peripla_BP_1         PF00532.16   279 seq586_BIOID63489    -            342   1.2e-94  316.5   0.0   1   1   2.1e-98   1.4e-94  316.2   0.0     1   279    44   337    44   337 0.98 Periplasmic binding proteins and sugar binding domain of LacI family
Peripla_BP_4         PF13407.1    258 seq586_BIOID63489    -            342   7.7e-20   71.2   0.1   1   1   1.4e-23   9.7e-20   70.8   0.1     5   257    51   296    49   297 0.88 Periplasmic binding protein domain
PNP_UDP_1            PF01048.15   234 seq587_BIOID63489    -            258     1e-42  145.6   1.4   1   1   8.8e-47   1.2e-42  145.3   1.0     2   213    35   236    34   253 0.88 Phosphorylase superfamily
YmgB                 PF10798.3     61 seq589_BIOID63489    -             88   3.7e-29  100.2   2.6   1   1   3.8e-33   5.3e-29   99.7   1.8     1    61    28    88    28    88 0.98 Biofilm development protein YmgB/AriR
CMD                  PF02627.15    85 seq591_BIOID63489    -            143   2.4e-20   72.0   0.3   1   1   2.6e-24   3.5e-20   71.5   0.2     1    84    13    94    13    95 0.92 Carboxymuconolactone decarboxylase family
Condensation         PF00668.15   301 seq592_BIOID63489    -           1667   3.2e-43  147.5   3.9   1   1   6.1e-46   6.4e-43  146.6   2.7     4   300   419   713   416   714 0.90 Condensation domain
KR                   PF08659.5    181 seq592_BIOID63489    -           1667   1.2e-39  135.7   6.5   1   1   2.2e-41   2.3e-38  131.5   3.5     3   180    64   234    63   235 0.95 KR domain
adh_short            PF00106.20   167 seq592_BIOID63489    -           1667   1.8e-36  125.4   6.9   1   1   2.7e-39   2.9e-36  124.8   3.7     2   162    63   216    62   219 0.95 short chain dehydrogenase
PP-binding           PF00550.20    67 seq592_BIOID63489    -           1667   4.6e-24   84.3   0.0   1   2     2e-10   2.1e-07   30.9   0.0     2    65   327   391   326   393 0.85 Phosphopantetheine attachment site
PP-binding           PF00550.20    67 seq592_BIOID63489    -           1667   4.6e-24   84.3   0.0   2   2   1.7e-16   1.8e-13   50.4   0.0     2    67  1336  1398  1335  1398 0.93 Phosphopantetheine attachment site
NRPS                 PF08415.5     58 seq592_BIOID63489    -           1667   8.7e-23   79.7   0.3   1   1   2.5e-25   2.6e-22   78.1   0.2     1    58   736   797   736   797 0.99 Nonribosomal peptide synthase
Thioesterase         PF00975.15   229 seq592_BIOID63489    -           1667   2.4e-21   76.9   0.4   1   1   7.9e-24   8.3e-21   75.1   0.3     2   229  1419  1656  1418  1656 0.69 Thioesterase domain
Methyltransf_12      PF08242.7     99 seq592_BIOID63489    -           1667     8e-18   64.6   0.1   1   1   2.8e-20   2.9e-17   62.8   0.0     1    99  1097  1197  1097  1197 0.98 Methyltransferase domain
Methyltransf_23      PF13489.1    162 seq592_BIOID63489    -           1667   8.6e-09   35.1   0.0   1   1   5.3e-11   5.5e-08   32.5   0.0    12   157  1083  1249  1058  1253 0.64 Methyltransferase domain
Methyltransf_18      PF12847.2    112 seq592_BIOID63489    -           1667   7.4e-08   32.8   0.0   1   1     3e-10   3.2e-07   30.8   0.0     3   110  1094  1200  1092  1202 0.81 Methyltransferase domain
Methyltransf_11      PF08241.7     95 seq592_BIOID63489    -           1667   4.7e-06   26.8   0.0   1   1   1.3e-08   1.3e-05   25.4   0.0     1    95  1097  1199  1097  1199 0.86 Methyltransferase domain
DnaJ_C               PF01556.13    81 seq594_BIOID63489    -            376   7.3e-34  115.4   0.1   1   1   3.5e-24   1.6e-20   72.6   0.0     1    81   262   340   262   340 0.95 DnaJ C terminal domain
DnaJ                 PF00226.26    64 seq594_BIOID63489    -            376   6.5e-29   99.3   4.4   1   1   2.3e-32     1e-28   98.6   3.1     1    64     5    67     5    67 0.99 DnaJ domain
DnaJ_CXXCXGXG        PF00684.14    66 seq594_BIOID63489    -            376   8.4e-16   57.6  16.9   1   1   3.3e-19   1.5e-15   56.8  11.7     1    66   144   204   144   204 0.97 DnaJ central domain
DUF386               PF04074.7    153 seq595_BIOID63489    -            150   6.7e-51  171.6   0.0   1   1   5.4e-55   7.4e-51  171.5   0.0     1   152     1   149     1   150 0.99 Domain of unknown function (DUF386)
EIIA-man             PF03610.11   116 seq597_BIOID63489    -            146   1.4e-28   99.1   0.0   1   1   1.2e-32   1.6e-28   98.9   0.0     1   116     3   117     3   117 0.98 PTS system fructose IIA component
Endonuclease_5       PF04493.9    206 seq599_BIOID63489    -            223   1.1e-70  237.0   0.0   1   1   9.3e-75   1.3e-70  236.8   0.0     1   205     9   208     9   209 0.99 Endonuclease V
PhdYeFM_antitox      PF02604.14    75 seq600_BIOID63489    -             97   1.5e-09   37.1   0.1   1   1     2e-13   2.8e-09   36.3   0.1     2    73     8    74     7    79 0.90 Antitoxin Phd_YefM, type II toxin-antitoxin system
DUF2170              PF09938.4    140 seq603_BIOID63489    -            133   1.7e-42  144.0   1.4   1   1   1.3e-46   1.8e-42  143.8   1.0     3   139     2   132     1   133 0.96 Uncharacterized protein conserved in bacteria (DUF2170)
PALP                 PF00291.20   307 seq606_BIOID63489    -            313   9.4e-17   61.0   0.0   1   1   9.8e-21   1.3e-16   60.5   0.0    16   124    93   228    74   241 0.86 Pyridoxal-phosphate dependent enzyme
YafO_toxin           PF13957.1    109 seq608_BIOID63489    -            132   7.2e-34  115.7   0.0   1   1   6.1e-38   8.4e-34  115.5   0.0     1   109    25   132    25   132 0.98 Toxin YafO, type II toxin-antitoxin system
Peptidase_S49_N      PF08496.5    155 seq609_BIOID63489    -            349   3.4e-64  215.2   3.7   1   1   7.4e-68   3.4e-64  215.2   2.5     1   155     1   158     1   158 0.98 Peptidase family S49 N-terminal
Peptidase_S49        PF01343.13   154 seq609_BIOID63489    -            349   1.4e-50  170.9   0.0   1   1   3.1e-54   1.4e-50  170.9   0.0     2   153   161   310   160   311 0.98 Peptidase family S49
SDH_sah              PF01972.11   286 seq609_BIOID63489    -            349   1.9e-05   23.4   2.0   1   1     5e-09   2.3e-05   23.2   0.0    89   163   133   208   118   225 0.81 Serine dehydrogenase proteinase
Adenylate_cycl       PF01295.13   605 seq610_BIOID63489    -            848  4.1e-275  913.6   0.0   1   1    7e-279  4.8e-275  913.4   0.0     1   601   228   826   228   830 0.98 Adenylate cyclase, class-I
Adenyl_cycl_N        PF12633.2    204 seq610_BIOID63489    -            848   3.3e-87  291.1   0.0   1   1   2.2e-86   1.5e-82  275.9   0.0     1   203     1   200     1   201 0.96 Adenylate cyclase NT domain
Glutaredoxin         PF00462.19    60 seq612_BIOID63489    -             81   7.9e-14   51.2   0.0   1   1   6.6e-18     9e-14   51.0   0.0     1    57     3    58     3    61 0.95 Glutaredoxin
RusA                 PF05866.6    116 seq614_BIOID63489    -            124   3.2e-21   75.7   0.0   1   1   2.7e-25   3.7e-21   75.6   0.0     1   116     7   116     7   116 0.89 Endodeoxyribonuclease RusA
FtsL                 PF04999.8     97 seq615_BIOID63489    -            121   1.3e-33  114.4   0.1   1   1   1.1e-37   1.5e-33  114.2   0.1     3    96    26   119    24   120 0.97 Cell division protein FtsL
Polysacc_deac_1      PF01522.16   124 seq617_BIOID63489    -            409   2.3e-20   72.3   0.0   1   1   2.7e-24   3.7e-20   71.6   0.0     3   122   228   366   226   368 0.93 Polysaccharide deacetylase
PspA_IM30            PF04012.7    221 seq618_BIOID63489    -            232   4.3e-57  192.8  28.8   1   1   3.5e-61   4.8e-57  192.7  20.0     1   221     2   232     2   232 0.97 PspA/IM30 family
Xan_ur_permease      PF00860.15   389 seq619_BIOID63489    -            485  2.4e-110  368.5  44.5   1   1    2e-114  2.7e-110  368.3  30.8     1   389    41   435    41   435 0.98 Permease family
HipA_N               PF07805.7     82 seq621_BIOID63489    -            443     3e-11   43.2   0.0   1   1   8.1e-15   5.6e-11   42.4   0.0     1    82   201   281   201   281 0.91 HipA-like N-terminal domain
HipA_C               PF07804.7     79 seq621_BIOID63489    -            443   2.9e-10   39.9   0.0   1   1   8.1e-14   5.5e-10   39.1   0.0     1    79   287   364   287   364 0.96 HipA-like C-terminal domain
Flavodoxin_NdrI      PF07972.6    122 seq624_BIOID63489    -            136   5.8e-47  158.4   0.0   1   1   4.8e-51   6.6e-47  158.3   0.0     1   122     5   123     5   123 0.97 NrdI Flavodoxin like
Aminotran_1_2        PF00155.16   363 seq625_BIOID63489    -            356     1e-66  225.2   0.0   1   1     9e-71   1.2e-66  224.9   0.0    31   362    46   350    30   351 0.93 Aminotransferase class I and II
BPD_transp_2         PF02653.11   267 seq626_BIOID63489    -            340   4.2e-48  163.5  43.8   1   1     4e-52   5.5e-48  163.1  30.4     4   267    57   320    54   320 0.91 Branched-chain amino acid transport system / permease component
DUF416               PF04222.7    191 seq627_BIOID63489    -            196   6.5e-87  289.5   0.1   1   1   5.3e-91   7.2e-87  289.3   0.0     1   189     4   192     4   194 0.99 Protein of unknown function (DUF416)
EAL                  PF00563.15   236 seq628_BIOID63489    -            283   1.9e-62  210.6   0.0   1   1   1.6e-66   2.2e-62  210.5   0.0     2   236    27   262    26   262 0.96 EAL domain
Molybdopterin        PF00384.17   432 seq630_BIOID63489    -           1247  3.5e-197  655.2   0.0   1   1  6.4e-201  4.4e-197  654.9   0.0     1   432   108   833   108   833 1.00 Molybdopterin oxidoreductase
Molydop_binding      PF01568.16   109 seq630_BIOID63489    -           1247   1.7e-23   82.4   0.1   1   1     2e-26   1.3e-22   79.5   0.0     1   105  1087  1202  1087  1206 0.95 Molydopterin dinucleotide binding domain
Acetyltransf_10      PF13673.1    117 seq631_BIOID63489    -            124   2.4e-17   63.0   0.0   1   1   6.2e-21   2.8e-17   62.7   0.0    17   117     4    98     1    98 0.92 Acetyltransferase (GNAT) domain
Acetyltransf_7       PF13508.1     79 seq631_BIOID63489    -            124     9e-09   35.2   0.0   1   1   3.5e-12   1.6e-08   34.4   0.0     3    78    30    99    28   100 0.90 Acetyltransferase (GNAT) domain
Acetyltransf_1       PF00583.19    83 seq631_BIOID63489    -            124   1.6e-06   27.9   0.0   1   1   9.9e-10   4.5e-06   26.4   0.0    26    83    50    99     8    99 0.78 Acetyltransferase (GNAT) family
Antiterm             PF03589.8     95 seq632_BIOID63489    -            273   1.3e-54  182.1  10.1   1   2   6.5e-27   8.9e-23   80.0   0.0     2    95    15   111    14   111 0.97 Antitermination protein
Antiterm             PF03589.8     95 seq632_BIOID63489    -            273   1.3e-54  182.1  10.1   2   2   8.2e-36   1.1e-31  108.6   0.3     2    94   178   269   177   270 0.98 Antitermination protein
Transpeptidase       PF00905.17   304 seq634_BIOID63489    -            588   3.3e-82  275.8   0.0   1   1   6.5e-86   4.5e-82  275.3   0.0     1   303   260   554   260   555 0.99 Penicillin binding protein transpeptidase domain
PBP_dimer            PF03717.10   190 seq634_BIOID63489    -            588     2e-34  119.1   0.0   1   1   4.2e-38   2.8e-34  118.6   0.0     4   188    69   220    66   222 0.93 Penicillin-binding Protein dimerisation domain
Molybdop_Fe4S4       PF04879.11    55 seq635_BIOID63489    -            195   2.2e-21   75.3   0.2   1   1   2.6e-24   1.8e-20   72.4   0.1     2    55    44   104    43   104 0.96 Molybdopterin oxidoreductase Fe4S4 domain
Molybdopterin        PF00384.17   432 seq635_BIOID63489    -            195   2.4e-06   26.4   0.1   1   1   4.2e-10   2.9e-06   26.1   0.0     1    35   107   139   107   190 0.79 Molybdopterin oxidoreductase
CPSase_sm_chain      PF00988.17   131 seq637_BIOID63489    -            391   1.7e-56  189.1   0.1   1   1   6.1e-60   2.8e-56  188.5   0.0     2   131    13   142    12   142 0.99 Carbamoyl-phosphate synthase small chain, CPSase domain
GATase               PF00117.23   192 seq637_BIOID63489    -            391   1.8e-49  167.6   0.0   1   1   7.9e-53   3.6e-49  166.7   0.0     3   191   206   381   203   382 0.95 Glutamine amidotransferase class-I
Peptidase_C26        PF07722.8    217 seq637_BIOID63489    -            391   1.2e-08   34.5   0.1   1   1     1e-10   4.8e-07   29.3   0.1    93   217   258   364   247   364 0.80 Peptidase C26
DUF520               PF04461.8    160 seq638_BIOID63489    -            163     4e-66  221.6   3.7   1   1   3.3e-70   4.5e-66  221.5   2.5     1   160     1   162     1   162 0.99 Protein of unknown function (DUF520)
Ribonuc_red_lgC      PF02867.10   537 seq639_BIOID63489    -            714  5.9e-152  506.8   0.0   1   1  6.4e-154  2.9e-150  501.2   0.0     1   537   175   694   175   694 0.96 Ribonucleotide reductase, barrel domain
RNR_N                PF08343.5     82 seq639_BIOID63489    -            714   4.4e-29   99.9   0.1   1   1   2.5e-32   1.1e-28   98.6   0.1     1    82    16    97    16    97 0.99 Ribonucleotide reductase N-terminal
Ribonuc_red_lgN      PF00317.16    83 seq639_BIOID63489    -            714   1.3e-12   47.2   0.0   1   1     7e-16   3.2e-12   45.9   0.0     2    82    99   171    98   172 0.95 Ribonucleotide reductase, all-alpha domain
PALP                 PF00291.20   307 seq642_BIOID63489    -            131   1.5e-08   34.1   0.0   1   1   1.2e-12   1.6e-08   34.0   0.0   222   290    20    89     3   114 0.83 Pyridoxal-phosphate dependent enzyme
DUF2491              PF10679.4    212 seq644_BIOID63489    -            219   2.5e-69  232.3   0.0   1   1     2e-73   2.8e-69  232.2   0.0     2   212     5   217     1   217 0.98 Protein of unknown function (DUF2491)
Cytochrom_NNT        PF03264.9    174 seq645_BIOID63489    -            390   1.3e-64  216.6   8.5   1   1   1.4e-67   9.4e-64  213.9   4.6     2   174    11   184    10   184 0.98 NapC/NirT cytochrome c family, N-terminal region
UPF0027              PF01139.12   420 seq646_BIOID63489    -            383   7.5e-98  328.1   0.0   1   2   5.4e-29   7.3e-25   87.7   0.0     6    98    18   110    14   119 0.94 Uncharacterized protein family UPF0027
UPF0027              PF01139.12   420 seq646_BIOID63489    -            383   7.5e-98  328.1   0.0   2   2   6.8e-75   9.3e-71  238.9   0.0   144   419   122   376   108   377 0.90 Uncharacterized protein family UPF0027
Bac_DNA_binding      PF00216.16    90 seq648_BIOID63489    -             90   3.2e-33  113.4   1.4   1   1   2.6e-37   3.6e-33  113.3   1.0     1    90     1    90     1    90 0.99 Bacterial DNA-binding protein
Molybdopterin        PF00384.17   432 seq650_BIOID63489    -            803   6.3e-25   87.6   0.0   1   1     2e-25   1.4e-21   76.6   0.0   103   379     2   377     1   381 0.84 Molybdopterin oxidoreductase
Molydop_binding      PF01568.16   109 seq650_BIOID63489    -            803   4.1e-17   61.8   0.1   1   1   2.3e-20   1.5e-16   59.9   0.1     4   108   681   796   678   797 0.93 Molydopterin dinucleotide binding domain
DUF2699              PF10919.3     94 seq651_BIOID63489    -            149     1e-09   38.3   0.0   1   1   1.1e-13   1.5e-09   37.8   0.0     2    68    23    89    22   113 0.86 Protein of unknown function (DUF2699)
BPD_transp_2         PF02653.11   267 seq655_BIOID63489    -            331     3e-44  150.8  43.6   1   1   3.4e-48   4.6e-44  150.2  30.2     2   266    35   304    34   305 0.88 Branched-chain amino acid transport system / permease component
IGPD                 PF00475.13   145 seq658_BIOID63489    -            355   1.2e-64  216.3   0.3   1   1   6.7e-68   2.3e-64  215.5   0.2     1   145   196   338   196   338 0.99 Imidazoleglycerol-phosphate dehydratase
HAD_2                PF13419.1    176 seq658_BIOID63489    -            355   5.7e-07   29.8   0.0   1   1   4.1e-09   1.4e-05   25.3   0.0    76   173    30   145    20   148 0.80 Haloacid dehalogenase-like hydrolase
PNK3P                PF08645.6    158 seq658_BIOID63489    -            355   1.4e-06   27.7   0.0   1   1   7.4e-10   2.5e-06   26.9   0.0     5   129     8   134     4   183 0.77 Polynucleotide kinase 3 phosphatase
Hydrolase_like       PF13242.1     75 seq658_BIOID63489    -            355   1.8e-06   27.4   0.0   1   1   1.1e-09   3.8e-06   26.4   0.0     1    44   102   144   102   149 0.90 HAD-hyrolase-like
DUF1481              PF07356.7    195 seq660_BIOID63489    -            211   5.4e-71  237.9   0.6   1   1   4.5e-75   6.2e-71  237.7   0.4     1   195    22   207    22   207 0.99 Protein of unknown function (DUF1481)
Cytochrom_C_asm      PF01578.15   214 seq661_BIOID63489    -            288   5.7e-45  153.3  17.3   1   1   4.2e-49   5.7e-45  153.3  12.0     5   212    62   286    58   288 0.97 Cytochrome C assembly protein
DUF350               PF03994.9     54 seq665_BIOID63489    -             70   3.2e-12   45.8   0.1   1   1   3.1e-16   4.2e-12   45.4   0.1     1    36    13    48    13    51 0.99 Domain of Unknown Function (DUF350)
Caudo_TAP            PF02413.12   130 seq666_BIOID63489    -            118   9.6e-18   64.4   0.1   1   1   3.7e-17     5e-13   49.2   0.1    95   129    81   115    78   116 0.96 Caudovirales tail fibre assembly protein
Topoisom_bac         PF01131.15   403 seq667_BIOID63489    -            879  7.1e-131  436.6   0.7   1   1  3.7e-134  1.3e-130  435.7   0.5     2   403   171   579   170   579 0.93 DNA topoisomerase
Topo_Zn_Ribbon       PF08272.6     42 seq667_BIOID63489    -            879   1.1e-39  133.3   0.7   1   2   1.5e-19   5.2e-16   57.6   0.0     2    42   772   811   771   811 0.96 Topoisomerase I zinc-ribbon-like
Topo_Zn_Ribbon       PF08272.6     42 seq667_BIOID63489    -            879   1.1e-39  133.3   0.7   2   2   7.4e-24   2.5e-20   71.4   1.8     1    42   838   879   838   879 0.98 Topoisomerase I zinc-ribbon-like
Toprim               PF01751.17    88 seq667_BIOID63489    -            879   3.4e-26   90.8   0.0   1   1   2.1e-29   7.1e-26   89.7   0.0     2    88    19   156    18   156 0.98 Toprim domain
zf-C4_Topoisom       PF01396.14    39 seq667_BIOID63489    -            879   4.1e-19   67.6  16.9   1   2   3.6e-09   1.2e-05   24.5   0.3     3    27   612   636   610   653 0.84 Topoisomerase DNA binding C4 zinc finger
zf-C4_Topoisom       PF01396.14    39 seq667_BIOID63489    -            879   4.1e-19   67.6  16.9   2   2   6.9e-15   2.4e-11   42.8   1.9     2    38   723   758   722   759 0.94 Topoisomerase DNA binding C4 zinc finger
Amidohydro_1         PF01979.15   333 seq669_BIOID63489    -            439     6e-60  203.5   0.0   1   1   2.2e-63   7.4e-60  203.2   0.0     2   332    74   391    73   392 0.97 Amidohydrolase family
Amidohydro_5         PF13594.1     68 seq669_BIOID63489    -            439   7.8e-10   38.3   0.0   1   1   7.7e-13   2.6e-09   36.6   0.0     2    67    41   137    40   138 0.67 Amidohydrolase
CPSase_L_D2          PF02786.12   211 seq673_BIOID63489    -           1073  8.8e-118  390.9   2.6   1   2   1.1e-80   1.6e-77  259.3   0.0     1   210   128   334   128   335 0.99 Carbamoyl-phosphate synthase L chain, ATP binding domain
CPSase_L_D2          PF02786.12   211 seq673_BIOID63489    -           1073  8.8e-118  390.9   2.6   2   2   1.7e-41   2.6e-38  131.3   0.4     1   210   674   876   674   877 0.95 Carbamoyl-phosphate synthase L chain, ATP binding domain
CPSase_L_chain       PF00289.17   110 seq673_BIOID63489    -           1073   5.4e-47  158.3   0.0   1   2   7.6e-26   1.1e-22   80.0   0.0     1   110     6   123     6   123 0.97 Carbamoyl-phosphate synthase L chain, N-terminal domain
CPSase_L_chain       PF00289.17   110 seq673_BIOID63489    -           1073   5.4e-47  158.3   0.0   2   2     2e-24     3e-21   75.4   0.0     3   110   560   669   558   669 0.97 Carbamoyl-phosphate synthase L chain, N-terminal domain
ATP-grasp_4          PF13535.1    184 seq673_BIOID63489    -           1073   4.2e-42  143.8   0.3   1   2   2.4e-22   3.6e-19   69.1   0.0     4   182   128   307   125   309 0.91 ATP-grasp domain
ATP-grasp_4          PF13535.1    184 seq673_BIOID63489    -           1073   4.2e-42  143.8   0.3   2   2   3.3e-23     5e-20   71.9   0.1     2   180   672   847   671   849 0.91 ATP-grasp domain
CPSase_L_D3          PF02787.14   121 seq673_BIOID63489    -           1073   3.6e-42  142.8   0.1   1   1   7.8e-45   1.2e-41  141.1   0.0     2   121   425   547   424   547 0.98 Carbamoyl-phosphate synthetase large chain, oligomerisation domain
MGS                  PF02142.17    95 seq673_BIOID63489    -           1073     3e-19   68.6   0.1   1   1   1.4e-21   2.2e-18   65.8   0.0     2    94   957  1041   956  1042 0.97 MGS-like domain
ATP-grasp            PF02222.17   172 seq673_BIOID63489    -           1073   5.3e-15   55.0   0.5   1   2   7.2e-09   1.1e-05   24.7   0.0     2   161   137   304   136   312 0.82 ATP-grasp domain
ATP-grasp            PF02222.17   172 seq673_BIOID63489    -           1073   5.3e-15   55.0   0.5   2   2   6.4e-10   9.7e-07   28.1   0.1     2   161   683   846   682   849 0.86 ATP-grasp domain
ATP-grasp_3          PF02655.9    161 seq673_BIOID63489    -           1073   1.3e-10   41.2   1.5   1   1   4.9e-10   7.4e-07   29.0   0.0     7   158   678   846   672   849 0.78 ATP-grasp domain
Dala_Dala_lig_C      PF07478.8    203 seq673_BIOID63489    -           1073   1.5e-10   40.7   0.4   1   1   5.4e-09   8.2e-06   25.2   0.1    15   173   695   844   681   864 0.77 D-ala D-ala ligase C-terminus
DUF218               PF02698.12   155 seq674_BIOID63489    -            266     5e-24   84.4   0.0   1   1   5.4e-28   7.3e-24   83.9   0.0     1   137    36   183    36   208 0.92 DUF218 domain
DUF350               PF03994.9     54 seq675_BIOID63489    -             74   2.5e-13   49.4   4.9   1   1   1.8e-17   2.5e-13   49.4   3.4     1    54    20    72    20    72 0.99 Domain of Unknown Function (DUF350)
N6_N4_Mtase          PF01555.13   231 seq676_BIOID63489    -            349   1.2e-42  145.8   0.0   1   1     5e-46   3.4e-42  144.3   0.0     1   229    29   340    29   342 0.79 DNA methylase
Methyltransf_26      PF13659.1    117 seq676_BIOID63489    -            349   8.7e-13   48.2   0.0   1   1   1.1e-11   7.5e-08   32.3   0.0    51   116     9    82     5    83 0.81 Methyltransferase domain
Sigma54_activat      PF00158.21   168 seq677_BIOID63489    -            642     3e-36  124.3   0.0   1   1   2.4e-39   5.4e-36  123.4   0.0     5   168   334   494   330   494 0.96 Sigma-54 interaction domain
PAS                  PF00989.19   113 seq677_BIOID63489    -            642   5.6e-14   51.7   0.0   1   1   5.8e-17   1.3e-13   50.5   0.0     2   113   207   309   206   309 0.97 PAS fold
HTH_8                PF02954.14    42 seq677_BIOID63489    -            642   1.7e-13   49.7   0.1   1   1   7.4e-17   1.7e-13   49.7   0.1     2    42   591   631   590   631 0.96 Bacterial regulatory protein, Fis family
GAF                  PF01590.21   154 seq677_BIOID63489    -            642   5.7e-06   26.4   0.3   1   1   6.3e-09   1.4e-05   25.1   0.2     4   151    58   189    56   192 0.90 GAF domain
PAS_8                PF13188.1     64 seq677_BIOID63489    -            642   0.00013   21.5   0.0   1   1   1.5e-07   0.00035   20.2   0.0     2    45   207   254   206   276 0.71 PAS domain
MerR_1               PF13411.1     69 seq680_BIOID63489    -            243   2.3e-18   65.5   0.1   1   1   2.6e-21   1.8e-17   62.7   0.0     1    68     4    72     4    73 0.98 MerR HTH family regulatory protein
MerR                 PF00376.18    38 seq680_BIOID63489    -            243   7.2e-13   47.7   0.0   1   1   2.1e-16   1.4e-12   46.7   0.0     1    38     5    42     5    42 0.98 MerR family regulatory protein
Transposase_31       PF04754.7    205 seq681_BIOID63489    -            294   6.3e-81  270.5   0.5   1   1   6.5e-85   8.9e-81  270.0   0.3     1   203     7   207     7   209 0.98 Putative transposase, YhgA-like
DUF1190              PF06693.6    165 seq683_BIOID63489    -            212   1.5e-35  122.5   3.2   1   1   1.4e-39   1.9e-35  122.2   2.2     1   165    63   212    63   212 0.91 Protein of unknown function (DUF1190)
RF-1                 PF00472.15   114 seq685_BIOID63489    -            204   1.2e-23   83.0   2.0   1   1   1.5e-27   2.1e-23   82.2   1.4     9   104   103   197    97   200 0.86 RF-1 domain
Molybdopterin        PF00384.17   432 seq686_BIOID63489    -            346   1.2e-49  169.0   0.0   1   1   1.1e-53   1.6e-49  168.7   0.0     1   200    99   325    99   334 0.97 Molybdopterin oxidoreductase
Mur_ligase_M         PF08245.7    189 seq689_BIOID63489    -            495   4.2e-46  157.2   0.1   1   1   1.5e-49   6.9e-46  156.5   0.1     1   188   114   318   114   319 0.90 Mur ligase middle domain
Mur_ligase_C         PF02875.16    91 seq689_BIOID63489    -            495   1.8e-26   91.9   0.0   1   1   2.8e-29   1.3e-25   89.1   0.0     1    91   339   425   339   425 0.96 Mur ligase family, glutamate ligase domain
Mur_ligase           PF01225.20    83 seq689_BIOID63489    -            495   9.9e-12   44.6   0.9   1   1   7.8e-15   3.6e-11   42.8   0.1     6    83    26   102    22   102 0.86 Mur ligase family, catalytic domain
DUF21                PF01595.15   183 seq691_BIOID63489    -            420   3.5e-55  186.0   4.7   1   1   1.1e-58   4.9e-55  185.5   3.3     3   175     2   175     1   180 0.98 Domain of unknown function DUF21
CorC_HlyC            PF03471.12    81 seq691_BIOID63489    -            420   2.9e-20   71.7   0.2   1   1     2e-23   9.2e-20   70.1   0.1     2    79   335   410   334   412 0.95 Transporter associated domain
CBS                  PF00571.23    57 seq691_BIOID63489    -            420   9.6e-06   25.0   0.2   1   1   8.6e-08   0.00039   19.9   0.0     8    56   270   318   249   319 0.87 CBS domain
GATase               PF00117.23   192 seq693_BIOID63489    -            196   6.2e-28   97.4   0.0   1   1   2.1e-31   7.1e-28   97.2   0.0     1   189     4   194     4   196 0.81 Glutamine amidotransferase class-I
GATase_3             PF07685.9    158 seq693_BIOID63489    -            196   9.7e-06   25.1   0.0   1   1   4.3e-09   1.5e-05   24.5   0.0     8    79    39   100    32   106 0.87 CobB/CobQ-like glutamine amidotransferase domain
GTP_EFTU             PF00009.22   188 seq696_BIOID63489    -            607     2e-55  187.0   0.0   1   1   1.4e-58   3.9e-55  186.1   0.0     2   187     4   195     3   196 0.94 Elongation factor Tu GTP binding domain
EFG_C                PF00679.19    89 seq696_BIOID63489    -            607   2.9e-21   75.0   0.0   1   1   2.5e-24   6.7e-21   73.8   0.0     3    83   397   477   395   483 0.96 Elongation factor G C-terminus
GTP_EFTU_D2          PF03144.20    74 seq696_BIOID63489    -            607   9.1e-10   38.4   3.8   1   1   8.1e-13   2.2e-09   37.1   2.2     1    74   219   289   219   289 0.94 Elongation factor Tu domain 2
MMR_HSR1             PF01926.18   114 seq696_BIOID63489    -            607   1.3e-05   25.0   0.2   1   1   1.5e-08   4.1e-05   23.4   0.0     2   113     8   128     7   129 0.55 50S ribosome-binding GTPase
GSP_synth            PF03738.9     97 seq698_BIOID63489    -            387   2.6e-25   88.3   0.0   1   1   4.2e-29   5.7e-25   87.2   0.0     2    97   172   263   171   263 0.92 Glutathionylspermidine synthase preATP-grasp
Epimerase            PF01370.16   236 seq700_BIOID63489    -            310   9.4e-50  169.1   0.0   1   1   4.3e-53   1.2e-49  168.8   0.0     1   236     2   236     2   236 0.92 NAD dependent epimerase/dehydratase family
3Beta_HSD            PF01073.14   280 seq700_BIOID63489    -            310   3.8e-12   45.3   0.0   1   1   1.9e-15   5.3e-12   44.9   0.0     1   223     3   219     3   224 0.79 3-beta hydroxysteroid dehydrogenase/isomerase family
RmlD_sub_bind        PF04321.12   287 seq700_BIOID63489    -            310   3.9e-10   38.9   0.0   1   1     3e-13   8.3e-10   37.9   0.0     3   155     2   174     1   269 0.80 RmlD substrate binding domain
NAD_binding_4        PF07993.7    249 seq700_BIOID63489    -            310   1.8e-07   30.2   0.0   1   1   3.6e-08   9.9e-05   21.2   0.0    86   210    67   184    47   220 0.84 Male sterility protein
HATPase_c            PF02518.21   111 seq701_BIOID63489    -            458   4.9e-28   96.9   0.6   1   1   2.4e-31   1.6e-27   95.2   0.1     2   110   346   449   345   450 0.98 Histidine kinase-, DNA gyrase B-, and HSP90-like ATPase
HisKA                PF00512.20    68 seq701_BIOID63489    -            458   1.5e-14   53.6   0.4   1   1     8e-18   5.5e-14   51.7   0.0     2    65   238   300   237   302 0.91 His Kinase A (phospho-acceptor) domain
Aldedh               PF00171.17   462 seq703_BIOID63489    -            479  3.2e-165  549.8   1.2   1   1  5.1e-169  3.5e-165  549.6   0.8     8   462    22   475    15   475 0.98 Aldehyde dehydrogenase family
LuxC                 PF05893.9    400 seq703_BIOID63489    -            479   5.6e-05   21.9   0.0   1   1   1.6e-08   0.00011   20.9   0.0    88   285   142   335   138   356 0.81 Acyl-CoA reductase (LuxC)
Ribonuc_red_sm       PF00268.16   281 seq704_BIOID63489    -            319   2.6e-81  272.6   0.1   1   1   2.2e-85     3e-81  272.3   0.1     1   280     1   280     1   281 0.97 Ribonucleotide reductase, small chain
DUF1260              PF06877.6    104 seq705_BIOID63489    -            138   1.8e-34  118.3   1.1   1   1   1.7e-38   2.3e-34  118.0   0.8     2   104    10   113     9   113 0.98 Protein of unknown function (DUF1260)
Autotransporter      PF03797.14   265 seq706_BIOID63489    -            175   3.2e-10   39.6   5.3   1   1   1.2e-13   1.7e-09   37.3   3.7   142   265    45   161    22   165 0.85 Autotransporter beta-domain
Xan_ur_permease      PF00860.15   389 seq709_BIOID63489    -            455     5e-79  265.4  50.5   1   1   5.1e-83   6.9e-79  264.9  35.0     1   388    32   415    32   416 0.98 Permease family
His_biosynth         PF00977.16   228 seq710_BIOID63489    -            246   8.5e-76  254.0   0.2   1   1   2.8e-79   9.5e-76  253.9   0.2     1   228     2   235     2   235 0.98 Histidine biosynthesis protein
Trp_syntA            PF00290.15   259 seq710_BIOID63489    -            246   1.7e-06   26.5   0.9   1   1     1e-08   3.4e-05   22.3   0.1   174   232    52   109    33   115 0.88 Tryptophan synthase alpha chain
Thioredoxin          PF00085.15   104 seq711_BIOID63489    -            109   3.5e-34  116.5   0.0   1   1   8.4e-38   3.8e-34  116.3   0.0     2   103     5   106     4   107 0.98 Thioredoxin
Thioredoxin_2        PF13098.1    112 seq711_BIOID63489    -            109   1.6e-10   41.0   0.1   1   1   3.2e-13   1.4e-09   37.9   0.0     7   112    23   104    17   104 0.90 Thioredoxin-like domain
Hydrolase_3          PF08282.7    254 seq714_BIOID63489    -            368   8.8e-14   51.5   0.0   1   1   1.5e-15   5.1e-12   45.8   0.0   187   250   295   357   282   361 0.89 haloacid dehalogenase-like hydrolase
HAD                  PF12710.2    191 seq714_BIOID63489    -            368   4.3e-13   49.7   0.0   1   1   1.6e-16   5.4e-13   49.4   0.0     4   191   162   327    69   327 0.81 haloacid dehalogenase-like hydrolase
Hydrolase            PF00702.21   204 seq714_BIOID63489    -            368   3.7e-10   40.5   0.5   1   1   1.5e-13     5e-10   40.1   0.4    65   204   170   330    99   330 0.77 haloacid dehalogenase-like hydrolase
Molybdopterin        PF00384.17   432 seq715_BIOID63489    -            487   3.7e-44  151.0   0.0   1   1   6.7e-48   4.6e-44  150.7   0.0   237   431     5   211     1   212 0.91 Molybdopterin oxidoreductase
Molydop_binding      PF01568.16   109 seq715_BIOID63489    -            487   9.4e-23   79.9   0.0   1   1   2.4e-26   1.6e-22   79.2   0.0     1   108   329   450   329   451 0.95 Molydopterin dinucleotide binding domain
Mur_ligase_M         PF08245.7    189 seq719_BIOID63489    -            457   1.3e-16   61.1   0.0   1   1     4e-20   1.8e-16   60.6   0.0     1   189   108   291   108   291 0.77 Mur ligase middle domain
Mur_ligase           PF01225.20    83 seq719_BIOID63489    -            457   9.2e-16   57.5   0.0   1   1   4.7e-19   2.1e-15   56.4   0.0     1    80     2   100     2   103 0.96 Mur ligase family, catalytic domain
Mur_ligase_C         PF02875.16    91 seq719_BIOID63489    -            457   1.5e-10   40.8   0.0   1   1   1.3e-13     6e-10   38.9   0.0     2    50   312   361   311   390 0.83 Mur ligase family, glutamate ligase domain
Fer4_11              PF13247.1     99 seq720_BIOID63489    -            294   1.2e-29  101.9  13.1   1   1   1.8e-32   2.2e-29  101.1   5.5     2    98    92   188    91   189 0.94 4Fe-4S dicluster domain
Form-deh_trans       PF09163.6     44 seq720_BIOID63489    -            294   8.1e-20   69.9   0.0   1   1   1.1e-22   1.4e-19   69.1   0.0     1    44   246   289   246   290 0.96 Formate dehydrogenase N, transmembrane
Fer4_7               PF12838.2     52 seq720_BIOID63489    -            294   4.9e-15   55.5  25.2   1   1   8.3e-11     1e-07   32.0   5.6     1    50    38   114    38   117 0.90 4Fe-4S dicluster domain
Fer4_9               PF13187.1     55 seq720_BIOID63489    -            294   3.3e-13   49.5  27.2   1   1   4.6e-11   5.7e-08   32.7   7.7     1    55   132   184   132   184 0.97 4Fe-4S dicluster domain
Fer4_10              PF13237.1     52 seq720_BIOID63489    -            294   2.6e-12   46.2  27.8   1   1   3.4e-11   4.2e-08   32.7   7.1     2    52    93   144    92   144 0.86 4Fe-4S dicluster domain
Fer4_2               PF12797.2     22 seq720_BIOID63489    -            294   3.3e-10   39.1  34.5   1   1   6.4e-09     8e-06   25.3   2.4     4    20    33    49    31    51 0.91 4Fe-4S binding domain
Fer4_3               PF12798.2     15 seq720_BIOID63489    -            294   9.7e-08   31.9  41.1   1   3   0.00035      0.43   11.1   3.8     1    15   100   117   100   117 0.89 4Fe-4S binding domain
Fer4_3               PF12798.2     15 seq720_BIOID63489    -            294   9.7e-08   31.9  41.1   2   3   6.7e-05     0.083   13.3   2.9     1    14   133   146   133   147 0.94 4Fe-4S binding domain
Fer4_3               PF12798.2     15 seq720_BIOID63489    -            294   9.7e-08   31.9  41.1   3   3   3.4e-06    0.0042   17.4   2.5     1    15   160   183   160   183 0.98 4Fe-4S binding domain
Fer4_4               PF12800.2     17 seq720_BIOID63489    -            294   3.1e-07   30.0  31.6   1   2   4.7e-05     0.059   13.6   1.8     3    15    38    50    36    56 0.91 4Fe-4S binding domain
Fer4_4               PF12800.2     17 seq720_BIOID63489    -            294   3.1e-07   30.0  31.6   2   2     1e-07   0.00013   21.9   1.8     1    17   130   146   130   146 0.92 4Fe-4S binding domain
Fer4                 PF00037.22    24 seq720_BIOID63489    -            294   3.1e-07   29.6  37.3   1   1   4.1e-08   5.1e-05   22.5   2.0     5    22   130   147   126   149 0.87 4Fe-4S binding domain
Glyco_transf_9       PF01075.12   247 seq721_BIOID63489    -            348   2.6e-89  298.5   0.0   1   1   2.3e-93   3.1e-89  298.3   0.0     1   247    69   324    69   324 0.98 Glycosyltransferase family 9 (heptosyltransferase)
Mur_ligase_M         PF08245.7    189 seq723_BIOID63489    -            452   3.7e-50  170.5   0.1   1   1   1.7e-53   7.6e-50  169.4   0.0     2   188   106   292   105   293 0.97 Mur ligase middle domain
Mur_ligase_C         PF02875.16    91 seq723_BIOID63489    -            452   3.4e-16   58.9   0.0   1   1   6.5e-19   2.9e-15   55.9   0.0     1    82   313   394   313   403 0.92 Mur ligase family, glutamate ligase domain
Mur_ligase           PF01225.20    83 seq723_BIOID63489    -            452   2.8e-15   56.0   0.0   1   1   2.1e-18   9.6e-15   54.3   0.0     3    82    25    94    23    95 0.96 Mur ligase family, catalytic domain
ATP-synt_ab          PF00006.20   215 seq724_BIOID63489    -            443   5.9e-42  143.4   0.0   1   1   2.9e-45   7.9e-42  143.0   0.0     3   214   183   388   181   389 0.95 ATP synthase alpha/beta family, nucleotide-binding domain
Rho_RNA_bind         PF07497.7     78 seq724_BIOID63489    -            443   6.5e-42  140.9   0.1   1   1   4.2e-45   1.1e-41  140.1   0.0     1    78    73   150    73   150 0.98 Rho termination factor, RNA-binding domain
Rho_N                PF07498.7     43 seq724_BIOID63489    -            443   8.2e-18   63.7   0.8   1   1   1.7e-20   4.8e-17   61.3   0.2     1    43    29    71    29    71 0.98 Rho termination factor, N-terminal domain
NACHT                PF05729.7    167 seq724_BIOID63489    -            443   8.9e-05   22.0   0.0   1   1   6.2e-08   0.00017   21.1   0.0    12    96   207   297   203   311 0.80 NACHT domain
His_biosynth         PF00977.16   228 seq725_BIOID63489    -            258   1.1e-78  263.5   0.6   1   1   3.6e-82   1.2e-78  263.3   0.4     1   227     5   239     5   240 0.96 Histidine biosynthesis protein
DUF898               PF05987.8    339 seq730_BIOID63489    -            407   3.2e-78  262.8  29.0   1   1   2.7e-81   3.6e-77  259.4  20.1     3   328    21   387    19   395 0.97 Bacterial protein of unknown function (DUF898)
Sigma54_activat      PF00158.21   168 seq732_BIOID63489    -            441   1.1e-72  242.8   0.1   1   1   6.6e-76   1.8e-72  242.1   0.1     1   168   141   308   141   308 0.99 Sigma-54 interaction domain
Response_reg         PF00072.19   112 seq732_BIOID63489    -            441   6.3e-30  103.3   0.2   1   1   4.6e-33   1.3e-29  102.3   0.1     1   111     8   117     8   118 0.98 Response regulator receiver domain
HTH_8                PF02954.14    42 seq732_BIOID63489    -            441     2e-14   52.7   0.6   1   1   7.2e-18     2e-14   52.7   0.4     3    39   403   439   401   441 0.93 Bacterial regulatory protein, Fis family
AAA_5                PF07728.9    139 seq732_BIOID63489    -            441   1.3e-07   31.3   0.0   1   1   9.7e-11   2.7e-07   30.3   0.0     2   123   165   283   164   301 0.84 AAA domain (dynein-related subfamily)
AAA                  PF00004.24   132 seq732_BIOID63489    -            441   1.6e-05   25.0   0.0   1   1   1.2e-08   3.4e-05   23.9   0.0     1   126   165   296   165   302 0.72 ATPase family associated with various cellular activities (AAA)
Fer4_11              PF13247.1     99 seq733_BIOID63489    -            280   8.7e-39  131.2   6.8   1   1   2.6e-42   8.7e-39  131.2   4.7     2    91   176   265   175   269 0.98 4Fe-4S dicluster domain
Fer4_7               PF12838.2     52 seq733_BIOID63489    -            280   5.3e-10   39.4  16.3   1   1   3.8e-10   1.3e-06   28.5   4.5     2    50   184   229   183   231 0.90 4Fe-4S dicluster domain
Fer4_10              PF13237.1     52 seq733_BIOID63489    -            280   9.4e-10   38.0  18.1   1   1   7.9e-10   2.7e-06   26.9   3.7     4    52   179   228   176   228 0.93 4Fe-4S dicluster domain
ABC_tran             PF00005.22   118 seq734_BIOID63489    -            400   3.9e-26   91.6   0.0   1   1   2.4e-29   8.4e-26   90.5   0.0     1   117    68   192    68   193 0.97 ABC transporter
CBS                  PF00571.23    57 seq734_BIOID63489    -            400   2.6e-06   26.8   0.0   1   1   3.5e-07    0.0012   18.3   0.0    32    55   369   392   346   394 0.86 CBS domain
DUF1737              PF08410.5     54 seq735_BIOID63489    -             75   6.6e-19   67.3   0.0   1   1   6.2e-23   8.4e-19   66.9   0.0     1    53     1    50     1    51 0.97 Domain of unknown function (DUF1737)
Cons_hypoth698       PF03601.9    305 seq737_BIOID63489    -            349  3.8e-117  390.1  25.3   1   1  3.3e-121  4.4e-117  389.9  17.5     1   305    18   326    18   326 0.98 Conserved hypothetical protein 698
AAA_25               PF13481.1    194 seq739_BIOID63489    -            188     2e-17   63.0   0.0   1   1     1e-20   2.8e-17   62.6   0.0     9   157    71   185    63   188 0.88 AAA domain
KaiC                 PF06745.8    226 seq739_BIOID63489    -            188   4.1e-13   48.8   0.3   1   1   1.6e-15   4.5e-12   45.4   0.2     2    85    78   159    77   188 0.85 KaiC
RecA                 PF00154.16   323 seq739_BIOID63489    -            188   1.2e-05   24.4   0.1   1   1   5.2e-09   1.4e-05   24.1   0.0    15   140    59   179    48   186 0.76 recA bacterial DNA recombination protein
DnaB_C               PF03796.10   265 seq739_BIOID63489    -            188   1.5e-05   23.9   0.5   1   1   4.9e-08   0.00013   20.7   0.0     3    49    78   125    76   141 0.84 DnaB-like helicase C terminal domain
DUF2075              PF09848.4    352 seq739_BIOID63489    -            188   9.7e-05   21.3   0.1   1   1   5.9e-08   0.00016   20.6   0.0     3    55    97   146    95   177 0.79 Uncharacterized conserved protein (DUF2075)
NAD_kinase           PF01513.16   285 seq742_BIOID63489    -            292   4.4e-73  245.4   0.0   1   1   3.7e-77     5e-73  245.2   0.0     2   284     8   271     7   272 0.98 ATP-NAD kinase
Cytochrom_B_N        PF00033.14   188 seq743_BIOID63489    -            217   2.7e-20   72.4  18.8   1   1   4.9e-24   3.4e-20   72.1  13.0     4   188    10   186     7   186 0.92 Cytochrome b(N-terminal)/b6/petB
Ni_hydr_CYTB         PF01292.15   182 seq743_BIOID63489    -            217   1.4e-18   66.8  17.5   1   1   2.6e-22   1.8e-18   66.4  12.1     5   182    13   186     9   186 0.90 Prokaryotic cytochrome b561
Response_reg         PF00072.19   112 seq744_BIOID63489    -            204   3.2e-26   91.4   0.4   1   1   6.8e-30   4.6e-26   90.8   0.3     2   111     4   113     3   114 0.98 Response regulator receiver domain
GerE                 PF00196.14    58 seq744_BIOID63489    -            204   3.1e-22   77.5   0.1   1   1   1.1e-25   7.8e-22   76.2   0.0     2    58   142   198   141   198 0.97 Bacterial regulatory proteins, luxR family
GFO_IDH_MocA         PF01408.17   120 seq745_BIOID63489    -            366   1.6e-23   83.3   0.0   1   1     2e-27   2.8e-23   82.6   0.0     2   119    10   126     9   127 0.96 Oxidoreductase family, NAD-binding Rossmann fold
LysR_substrate       PF03466.15   209 seq747_BIOID63489    -            324   1.8e-44  151.2   0.0   1   1   3.5e-48   2.4e-44  150.8   0.0     5   206    92   293    90   296 0.96 LysR substrate binding domain
HTH_1                PF00126.22    60 seq747_BIOID63489    -            324   5.4e-16   57.9   0.0   1   1   1.4e-19   9.6e-16   57.1   0.0     1    60     3    64     3    64 0.97 Bacterial regulatory helix-turn-helix protein, lysR family
Pribosyltran         PF00156.22   125 seq749_BIOID63489    -            152   2.2e-11   43.4   0.0   1   1   2.3e-15   3.2e-11   42.9   0.0     2   112     4   105     3   112 0.87 Phosphoribosyl transferase domain
PRA-CH               PF01502.13    75 seq750_BIOID63489    -            203   1.5e-33  114.1   0.0   1   1   3.4e-37   2.3e-33  113.5   0.0     1    74    33   106    33   107 0.99 Phosphoribosyl-AMP cyclohydrolase
PRA-PH               PF01503.12    83 seq750_BIOID63489    -            203   1.2e-14   54.2   0.3   1   1   2.5e-18   1.7e-14   53.7   0.2     2    82   116   201   115   202 0.96 Phosphoribosyl-ATP pyrophosphohydrolase
Lysis_S              PF04971.7     68 seq753_BIOID63489    -             71   1.4e-47  159.0   0.5   1   1   1.2e-51   1.6e-47  158.9   0.3     1    68     4    71     4    71 1.00 Lysis protein S
Nitrate_red_del      PF02613.10   136 seq754_BIOID63489    -            199   2.7e-21   75.6   1.4   1   1   3.2e-25   4.3e-21   75.0   0.7     3   136    41   172    19   172 0.87 Nitrate reductase delta subunit
Glyco_transf_9       PF01075.12   247 seq757_BIOID63489    -            326   2.5e-84  282.2   0.1   1   1   2.4e-88   3.2e-84  281.8   0.1     1   234    75   304    75   315 0.97 Glycosyltransferase family 9 (heptosyltransferase)
RNase_T              PF00929.19   164 seq758_BIOID63489    -            204   4.9e-34  117.8   0.0   1   1   4.2e-38   5.7e-34  117.6   0.0     1   163    32   193    32   194 0.97 Exonuclease
Autotransporter      PF03797.14   265 seq760_BIOID63489    -            108   8.5e-11   41.5   0.1   1   1   6.9e-15   9.5e-11   41.4   0.1   168   262     3    91     1    94 0.94 Autotransporter beta-domain
DUF1327              PF07041.6    113 seq761_BIOID63489    -            114   4.4e-67  222.9   0.0   1   1   3.5e-71   4.8e-67  222.8   0.0     1   112     1   112     1   113 0.99 Protein of unknown function (DUF1327)
ChlI                 PF13541.1    121 seq763_BIOID63489    -            267   2.2e-12   46.4   0.1   1   1   6.3e-16   4.3e-12   45.4   0.0    35   121   155   240   122   240 0.92 Subunit ChlI of Mg-chelatase
Lon_C                PF05362.8    205 seq763_BIOID63489    -            267   1.6e-08   33.9   0.1   1   1   4.7e-12   3.2e-08   33.0   0.0    93   200   162   262   153   264 0.88 Lon protease (S16) C-terminal proteolytic domain
SBP_bac_3            PF00497.15   225 seq765_BIOID63489    -           1197   4.8e-41  140.3   0.0   1   2   2.3e-16   6.2e-13   48.3   0.0    16   223    74   276    59   278 0.89 Bacterial extracellular solute-binding proteins, family 3
SBP_bac_3            PF00497.15   225 seq765_BIOID63489    -           1197   4.8e-41  140.3   0.0   2   2   7.9e-29   2.2e-25   89.1   0.0     2   224   305   520   304   521 0.93 Bacterial extracellular solute-binding proteins, family 3
Response_reg         PF00072.19   112 seq765_BIOID63489    -           1197   4.2e-30  103.9   0.1   1   1   2.9e-32   7.8e-29   99.8   0.0     1   111   961  1070   961  1071 0.98 Response regulator receiver domain
HATPase_c            PF02518.21   111 seq765_BIOID63489    -           1197   2.8e-24   84.8   0.1   1   1   1.9e-27   5.2e-24   83.9   0.1     2   110   825   936   824   937 0.93 Histidine kinase-, DNA gyrase B-, and HSP90-like ATPase
HisKA                PF00512.20    68 seq765_BIOID63489    -           1197   1.1e-16   60.4   0.0   1   1   1.3e-19   3.4e-16   58.8   0.0     1    68   711   777   711   777 0.98 His Kinase A (phospho-acceptor) domain
Hpt                  PF01627.18    90 seq765_BIOID63489    -           1197   4.1e-08   33.0   0.5   1   1   4.3e-11   1.2e-07   31.5   0.4     1    89  1104  1187  1104  1188 0.95 Hpt domain
Glycos_transf_4      PF00953.16   159 seq766_BIOID63489    -            360   7.8e-34  116.6  14.7   1   1   1.1e-37   7.8e-34  116.6  10.2     2   158    99   284    98   285 0.92 Glycosyl transferase family 4
MraY_sig1            PF10555.4     13 seq766_BIOID63489    -            360   0.00011   21.0   3.6   1   1   1.7e-08   0.00011   21.0   2.5     1    13    68    80    68    80 0.95 Phospho-N-acetylmuramoyl-pentapeptide-transferase signature 1
DUF1100              PF06500.6    411 seq768_BIOID63489    -            414  6.1e-221  733.0   0.0   1   1  1.5e-224  6.8e-221  732.9   0.0     1   411     1   414     1   414 0.99 Alpha/beta hydrolase of unknown function (DUF1100)
Abhydrolase_5        PF12695.2    142 seq768_BIOID63489    -            414   1.4e-08   34.4   0.0   1   1   5.8e-12   2.7e-08   33.5   0.0     1   121   196   375   196   392 0.75 Alpha/beta hydrolase family
Y1_Tnp               PF01797.11   121 seq772_BIOID63489    -            152   8.9e-37  125.5   0.3   1   1   7.4e-41     1e-36  125.3   0.2     2   121    12   129    11   129 0.98 Transposase IS200 like
Glycos_transf_4      PF00953.16   159 seq773_BIOID63489    -            367   1.1e-28   99.9  21.3   1   1   7.8e-33   1.1e-28   99.9  14.8     3   157    75   233    73   235 0.94 Glycosyl transferase family 4
BPD_transp_1         PF00528.17   185 seq775_BIOID63489    -            354   5.1e-26   91.2  16.5   1   1   3.7e-30   5.1e-26   91.2  11.4     1   176   163   324   163   332 0.91 Binding-protein-dependent transport system inner membrane component
AP_endonuc_2         PF01261.19   211 seq777_BIOID63489    -            285   5.6e-39  133.5   0.4   1   1   5.6e-43   7.7e-39  133.0   0.3     3   211    20   239    19   239 0.93 Xylose isomerase-like TIM barrel
AAA_23               PF13476.1    202 seq779_BIOID63489    -            553   8.6e-19   68.5   2.7   1   1   1.1e-20   7.3e-17   62.2   0.0     1   198     4   198     4   222 0.61 AAA domain
SMC_N                PF02463.14   220 seq779_BIOID63489    -            553   8.2e-19   67.5   0.0   1   1   2.4e-22   1.6e-18   66.5   0.0     1   217     1   511     1   514 0.94 RecF/RecN/SMC N terminal domain
Cytochrom_B_N        PF00033.14   188 seq781_BIOID63489    -            188   3.9e-24   84.9   9.6   1   1   7.2e-28   4.9e-24   84.6   6.7     3   187    16   184    15   185 0.96 Cytochrome b(N-terminal)/b6/petB
Ni_hydr_CYTB         PF01292.15   182 seq781_BIOID63489    -            188   2.2e-22   79.2   9.6   1   1   3.7e-26   2.5e-22   79.0   6.6     1   181    16   184    16   185 0.92 Prokaryotic cytochrome b561
Thioesterase         PF00975.15   229 seq783_BIOID63489    -            267     3e-58  197.6   0.4   1   1   8.2e-62   3.8e-58  197.3   0.3     2   223    20   246    19   251 0.93 Thioesterase domain
Abhydrolase_6        PF12697.2    228 seq783_BIOID63489    -            267   1.9e-10   40.8   3.6   1   1   6.2e-14   2.8e-10   40.3   2.5     2   222    22   237    21   243 0.69 Alpha/beta hydrolase family
Abhydrolase_5        PF12695.2    142 seq783_BIOID63489    -            267   2.1e-09   37.1   0.0   1   1   6.6e-13     3e-09   36.6   0.0     2   142    21   231    20   231 0.70 Alpha/beta hydrolase family
Phage_integrase      PF00589.17   173 seq784_BIOID63489    -            132   7.7e-12   45.0   0.0   1   1     7e-16   9.6e-12   44.7   0.0     1    57    11    68    11    91 0.95 Phage integrase family
Nitrate_red_del      PF02613.10   136 seq785_BIOID63489    -            236   1.7e-28   99.0   6.5   1   1   2.2e-32     3e-28   98.2   4.5     7   133     9   161     3   165 0.84 Nitrate reductase delta subunit
PmbA_TldD            PF01523.11   293 seq786_BIOID63489    -            450   6.2e-66  222.5   0.0   1   1   7.1e-70   9.7e-66  221.8   0.0     1   292    34   326    34   327 0.96 Putative modulator of DNA gyrase
AAA_28               PF13521.1    163 seq790_BIOID63489    -            417   4.9e-29  101.2   0.0   1   1   2.1e-32   7.2e-29  100.7   0.0     2   163   241   401   240   401 0.92 AAA domain
HTH_3                PF01381.17    55 seq790_BIOID63489    -            417   9.2e-10   38.1   0.1   1   1     9e-13   3.1e-09   36.4   0.1     1    52    14    66    14    68 0.95 Helix-turn-helix
HTH_19               PF12844.2     64 seq790_BIOID63489    -            417   1.8e-08   34.2   0.0   1   1   1.3e-10   4.6e-07   29.6   0.0     3    55    13    66    12    74 0.94 Helix-turn-helix domain
Phage_lysozyme       PF00959.14   110 seq792_BIOID63489    -            121   2.7e-26   91.9   0.0   1   1   2.3e-30   3.2e-26   91.6   0.0     9   110     3   110     2   110 0.96 Phage lysozyme
Hydrolase_like       PF13242.1     75 seq796_BIOID63489    -            190   5.3e-13   48.3   0.1   1   1   2.4e-16   8.2e-13   47.7   0.1     1    75   108   179   108   179 0.90 HAD-hyrolase-like
Hydrolase            PF00702.21   204 seq796_BIOID63489    -            190   2.5e-08   34.5   0.0   1   1   1.6e-11   5.6e-08   33.4   0.0   122   203    32   147    10   148 0.86 haloacid dehalogenase-like hydrolase
PNK3P                PF08645.6    158 seq796_BIOID63489    -            190   3.7e-08   32.8   0.0   1   1   2.2e-11   7.5e-08   31.8   0.0    21   126    23   137     7   149 0.80 Polynucleotide kinase 3 phosphatase
DUF1401              PF07180.6    146 seq797_BIOID63489    -            166   3.2e-06   26.8   0.1   1   1   2.9e-10     4e-06   26.5   0.1    22    75    43    96    25   129 0.88 Protein of unknown function (DUF1401)
LPAM_2               PF13627.1     24 seq800_BIOID63489    -             67   1.6e-08   33.8   3.3   1   1   1.6e-12   2.1e-08   33.4   2.3     1    24     6    29     6    29 0.94 Prokaryotic lipoprotein-attachment site
Mur_ligase_M         PF08245.7    189 seq802_BIOID63489    -            438   4.7e-43  147.3   0.1   1   1     1e-46   7.1e-43  146.7   0.1     1   189   110   280   110   280 0.90 Mur ligase middle domain
Mur_ligase_C         PF02875.16    91 seq802_BIOID63489    -            438   6.2e-11   42.0   0.0   1   1   5.4e-14   3.7e-10   39.5   0.0     2    81   301   373   300   379 0.88 Mur ligase family, glutamate ligase domain
DAP_epimerase        PF01678.14   121 seq803_BIOID63489    -            275   1.3e-77  257.4   0.7   1   2   1.8e-43   1.2e-39  134.8   0.0     1   120     4   124     4   125 0.98 Diaminopimelate epimerase
DAP_epimerase        PF01678.14   121 seq803_BIOID63489    -            275   1.3e-77  257.4   0.7   2   2   2.5e-39   1.7e-35  121.4   0.1     2   121   153   268   152   268 0.97 Diaminopimelate epimerase
PhzC-PhzF            PF02567.11   282 seq803_BIOID63489    -            275   3.6e-05   23.0   0.0   1   1   7.7e-09   5.2e-05   22.5   0.0    45   224    51   224    46   229 0.86 Phenazine biosynthesis-like protein
PfkB                 PF00294.19   301 seq804_BIOID63489    -            362   1.4e-57  195.0   0.0   1   1   3.9e-61   1.8e-57  194.6   0.0     2   293    58   344    57   352 0.92 pfkB family carbohydrate kinase
HTH_24               PF13412.1     48 seq804_BIOID63489    -            362   8.2e-11   41.0   2.4   1   1   4.9e-14   2.2e-10   39.6   1.7     1    48     1    48     1    48 0.98 Winged helix-turn-helix DNA-binding
HTH_11               PF08279.7     55 seq804_BIOID63489    -            362   6.7e-05   22.3   0.8   1   1   4.1e-08   0.00019   20.9   0.5     1    52     4    50     4    53 0.83 HTH domain
DUF2583              PF10762.4     89 seq811_BIOID63489    -             92     1e-51  172.9   1.0   1   1   8.5e-56   1.2e-51  172.7   0.7     1    89     1    89     1    89 0.99 Protein of unknown function (DUF2583)
AMP-binding          PF00501.23   418 seq813_BIOID63489    -            525   1.1e-85  287.4   0.0   1   1     2e-89   1.3e-85  287.1   0.0     1   416    41   445    41   446 0.95 AMP-binding enzyme
Crl                  PF07417.7    127 seq814_BIOID63489    -            133     8e-55  183.8   0.1   1   1   6.8e-59   9.3e-55  183.6   0.1     2   122     3   123     2   131 0.96 Transcriptional regulator Crl
Nitrate_red_gam      PF02665.9    223 seq815_BIOID63489    -            225   3.7e-88  294.5  11.3   1   1   3.1e-92   4.2e-88  294.3   7.8     2   222     4   224     3   225 0.99 Nitrate reductase gamma subunit
Wzz                  PF02706.10   152 seq816_BIOID63489    -            348     4e-15   55.8   1.4   1   1   6.7e-19   9.2e-15   54.6   1.0     1   113    15   178    15   244 0.69 Chain length determinant protein
Phage_lysis          PF03245.8    125 seq817_BIOID63489    -            154   1.5e-48  163.8  11.9   1   1   1.2e-52   1.7e-48  163.6   8.2     1   125    29   153    29   153 0.99 Bacteriophage lysis protein
OpuAC                PF04069.7    257 seq818_BIOID63489    -            344   5.5e-57  192.9   3.9   1   1   4.7e-61   6.4e-57  192.7   2.7     2   256    44   326    43   327 0.94 Substrate binding domain of ABC-type glycine betaine transport system
NAD_binding_2        PF03446.10   162 seq819_BIOID63489    -            292     7e-48  162.4   1.8   1   1     2e-51   9.3e-48  162.0   1.3     1   160     1   162     1   164 0.98 NAD binding domain of 6-phosphogluconate dehydrogenase
F420_oxidored        PF03807.12    96 seq819_BIOID63489    -            292   3.5e-07   30.4   0.2   1   1   1.7e-10   7.8e-07   29.3   0.1     1    92     3    93     3    96 0.77 NADP oxidoreductase coenzyme F420-dependent
Aconitase            PF00330.15   465 seq820_BIOID63489    -            891  4.9e-185  615.3   0.0   1   1  8.9e-189  6.1e-185  615.0   0.0     1   465    57   562    57   562 0.99 Aconitase family (aconitate hydratase)
Aconitase_C          PF00694.14   131 seq820_BIOID63489    -            891   3.9e-48  162.7   0.0   1   1     1e-51     7e-48  161.9   0.0     3   130   691   818   689   819 0.98 Aconitase C-terminal domain
MCPsignal            PF00015.16   213 seq822_BIOID63489    -            151   5.5e-39  133.8  12.4   1   1   5.4e-43   7.4e-39  133.3   8.6    73   213     5   131     4   131 0.99 Methyl-accepting chemotaxis protein (MCP) signalling domain
Rz1                  PF06085.6     40 seq823_BIOID63489    -             60   1.1e-23   82.2  11.5   1   1   9.9e-28   1.3e-23   81.9   8.0     1    39    20    59    20    60 0.98 Lipoprotein Rz1 precursor
PseudoU_synth_2      PF00849.17   164 seq828_BIOID63489    -            290   9.9e-16   57.8   0.1   1   1   6.3e-18   4.3e-14   52.5   0.1     2   164    69   195    68   195 0.87 RNA pseudouridylate synthase
S4                   PF01479.20    48 seq828_BIOID63489    -            290     3e-14   52.0   1.6   1   1   1.1e-17   7.6e-14   50.7   0.0     1    48     7    52     7    52 0.98 S4 domain
DUF484               PF04340.7    225 seq829_BIOID63489    -            235   5.6e-89  297.3   0.4   1   1   4.7e-93   6.5e-89  297.1   0.3     1   224    10   232    10   233 0.99 Protein of unknown function, DUF484
DUF1044              PF06296.7    120 seq830_BIOID63489    -            136   1.8e-09   37.3   0.1   1   1   1.8e-13   2.4e-09   36.9   0.0    18    99    47   131    31   134 0.74 Protein of unknown function (DUF1044)
Cytochrom_B562       PF07361.6    103 seq832_BIOID63489    -            128   2.3e-35  121.0   4.6   1   1   1.9e-39   2.6e-35  120.8   3.2     1   103    23   128    23   128 0.99 Cytochrome b562
Xan_ur_permease      PF00860.15   389 seq833_BIOID63489    -            525  5.2e-121  403.6  46.7   1   1  5.3e-125  7.2e-121  403.2  32.4     2   385    72   451    71   455 0.98 Permease family
His_Phos_2           PF00328.17   347 seq834_BIOID63489    -            413   4.1e-39  134.7   0.0   1   1   3.5e-43   4.8e-39  134.5   0.0     1   344    30   359    30   364 0.85 Histidine phosphatase superfamily (branch 2)
SmpA_OmlA            PF04355.8     71 seq835_BIOID63489    -            113   5.7e-27   93.0   0.3   1   1   5.1e-31     7e-27   92.7   0.2     1    70    35   104    35   105 0.98 SmpA / OmlA family
DeoC                 PF01791.4    236 seq837_BIOID63489    -            295   8.6e-35  120.0   0.0   1   1   7.3e-39     1e-34  119.8   0.0     2   235    21   261    20   262 0.94 DeoC/LacD family aldolase
DUF2592              PF10766.4     41 seq838_BIOID63489    -             49     1e-26   91.8   4.7   1   1   8.2e-31   1.1e-26   91.7   3.3     1    41     4    44     4    44 0.98 Protein of unknown function (DUF2592)
FTSW_RODA_SPOVE      PF01098.14   359 seq840_BIOID63489    -            162   1.8e-32  112.3   5.3   1   1   1.7e-36   2.3e-32  112.0   3.7     2   119    47   162    46   162 0.97 Cell cycle protein
Epimerase_2          PF02350.14   346 seq841_BIOID63489    -            390    7e-126  419.5   0.0   1   1  6.1e-130  8.4e-126  419.2   0.0     2   346    36   384    35   384 0.97 UDP-N-acetylglucosamine 2-epimerase
MFS_1                PF07690.11   354 seq843_BIOID63489    -            394   4.6e-36  124.1  55.6   1   2   2.9e-29   3.9e-25   88.2  17.3     2   188    17   198    16   218 0.87 Major Facilitator Superfamily
MFS_1                PF07690.11   354 seq843_BIOID63489    -            394   4.6e-36  124.1  55.6   2   2   4.1e-15   5.7e-11   41.6  15.8     3   175   218   387   216   394 0.89 Major Facilitator Superfamily
Phage_integrase      PF00589.17   173 seq846_BIOID63489    -            298   4.5e-50  169.5   0.0   1   1   1.1e-53   7.7e-50  168.8   0.0     3   172   114   281   112   282 0.97 Phage integrase family
Phage_integr_N       PF02899.12    84 seq846_BIOID63489    -            298   1.1e-26   92.6   0.8   1   1   4.1e-30   2.8e-26   91.3   0.6     1    83     8    90     8    91 0.98 Phage integrase, N-terminal SAM-like domain
SBP_bac_11           PF13531.1    231 seq847_BIOID63489    -            257   2.7e-55  187.4   4.8   1   1   4.5e-59   3.1e-55  187.2   3.3     1   231    29   255    29   255 0.95 Bacterial extracellular solute-binding protein
SBP_bac_1            PF01547.20   314 seq847_BIOID63489    -            257   8.7e-17   61.6   7.0   1   1   1.6e-20   1.1e-16   61.3   4.8     1   313    34   246    34   247 0.89 Bacterial extracellular solute-binding protein
Fels1                PF05666.6     45 seq848_BIOID63489    -            122   3.3e-39  131.8   2.9   1   2   4.7e-21   6.5e-17   60.5   0.1     2    45    20    62    19    62 0.96 Fels-1 Prophage Protein-like
Fels1                PF05666.6     45 seq848_BIOID63489    -            122   3.3e-39  131.8   2.9   2   2   1.1e-24   1.5e-20   72.1   0.2     1    45    66   121    66   121 0.98 Fels-1 Prophage Protein-like
FTSW_RODA_SPOVE      PF01098.14   359 seq852_BIOID63489    -            250   2.4e-91  306.1  10.3   1   1   1.9e-95   2.6e-91  305.9   7.2   124   358     3   238     1   239 0.98 Cell cycle protein
Plug                 PF07715.10   108 seq855_BIOID63489    -            429   2.3e-15   56.7   1.8   1   1   3.1e-19   4.2e-15   55.8   1.3     6   108    48   149    42   149 0.92 TonB-dependent Receptor Plug Domain
AA_kinase            PF00696.23   241 seq858_BIOID63489    -            367   3.5e-43  147.7   2.1   1   1   6.6e-47   4.5e-43  147.4   1.5     2   240     6   234     5   235 0.93 Amino acid kinase family
PUA                  PF01472.15    74 seq858_BIOID63489    -            367   8.6e-23   79.7   0.1   1   1     4e-26   2.8e-22   78.1   0.1     1    74   276   350   276   350 0.98 PUA domain
DUF1338              PF07063.8    302 seq859_BIOID63489    -            447   6.6e-95  317.5   0.0   1   1   5.6e-99   7.7e-95  317.3   0.0     1   302    11   401    11   401 0.98 Domain of unknown function (DUF1338)
ADH_N                PF08240.7    109 seq860_BIOID63489    -            336   6.2e-32  109.4   0.4   1   1   2.8e-35   1.3e-31  108.5   0.3     1   107    29   134    29   136 0.98 Alcohol dehydrogenase GroES-like domain
ADH_zinc_N           PF00107.21   130 seq860_BIOID63489    -            336   5.1e-13   48.5   0.1   1   1   2.8e-16   1.3e-12   47.2   0.1     2   130   177   296   176   296 0.91 Zinc-binding dehydrogenase
ThiF                 PF00899.16   136 seq860_BIOID63489    -            336   4.7e-05   23.1   0.8   1   1     2e-08   9.2e-05   22.1   0.1     4    36   168   200   165   204 0.93 ThiF family
SmpB                 PF01668.13    68 seq864_BIOID63489    -            160   1.3e-29  101.6   0.0   1   1   1.5e-33   2.1e-29  100.9   0.0     2    67    13    78    12    80 0.96 SmpB protein
BPD_transp_1         PF00528.17   185 seq865_BIOID63489    -            229   5.6e-23   81.3  13.3   1   1   5.2e-27     7e-23   80.9   9.2     2   175    26   215    25   227 0.79 Binding-protein-dependent transport system inner membrane component
Phage_integrase      PF00589.17   173 seq866_BIOID63489    -            198   1.4e-46  158.1   0.6   1   1   1.2e-50   1.6e-46  158.0   0.4     1   172     5   177     5   178 0.98 Phage integrase family
HAD_2                PF13419.1    176 seq867_BIOID63489    -            238   3.3e-19   69.6   0.1   1   1   9.3e-23   4.2e-19   69.3   0.0     1   176    13   207    13   207 0.76 Haloacid dehalogenase-like hydrolase
Hydrolase_like       PF13242.1     75 seq867_BIOID63489    -            238   4.5e-09   35.7   0.0   1   1   2.2e-12   9.9e-09   34.6   0.0     2    50   161   209   160   223 0.93 HAD-hyrolase-like
Hydrolase            PF00702.21   204 seq867_BIOID63489    -            238   1.8e-08   35.0   0.0   1   1   5.7e-12   2.6e-08   34.5   0.0     1   202    10   199    10   201 0.71 haloacid dehalogenase-like hydrolase
Toluene_X            PF03349.11   427 seq868_BIOID63489    -            448  1.7e-147  491.1  17.0   1   1  1.4e-151  1.9e-147  490.9  11.8     2   427    19   448    18   448 0.98 Outer membrane protein transport protein (OMPP1/FadL/TodX)
UDPG_MGDP_dh_N       PF03721.9    185 seq869_BIOID63489    -            420   1.1e-61  207.3   0.2   1   1   7.1e-63   2.4e-59  199.6   0.0     2   183     5   189     4   191 0.96 UDP-glucose/GDP-mannose dehydrogenase family, NAD binding domain
UDPG_MGDP_dh         PF00984.14    96 seq869_BIOID63489    -            420   3.9e-30  103.7   0.0   1   1   2.3e-33     8e-30  102.7   0.0     2    93   206   292   205   296 0.88 UDP-glucose/GDP-mannose dehydrogenase family, central domain
UDPG_MGDP_dh_C       PF03720.10   106 seq869_BIOID63489    -            420   4.6e-19   68.4   0.0   1   1   3.5e-22   1.2e-18   67.0   0.0     1   104   324   419   324   420 0.91 UDP-glucose/GDP-mannose dehydrogenase family, UDP binding domain
NAD_binding_2        PF03446.10   162 seq869_BIOID63489    -            420   7.1e-07   29.1   0.1   1   1   2.2e-09   7.4e-06   25.8   0.0     2   109     4   135     3   140 0.76 NAD binding domain of 6-phosphogluconate dehydrogenase
cNMP_binding         PF00027.24    91 seq870_BIOID63489    -            225   9.2e-08   31.6   0.0   1   1   1.7e-11   2.3e-07   30.4   0.0    24    87    49   112    33   115 0.91 Cyclic nucleotide-binding domain
Glyco_transf_28      PF03033.15   139 seq872_BIOID63489    -            355   7.6e-38  129.2   1.6   1   1   7.3e-41   2.5e-37  127.6   0.3     2   138     9   145     8   146 0.98 Glycosyltransferase family 28 N-terminal domain
Glyco_tran_28_C      PF04101.11   167 seq872_BIOID63489    -            355   3.4e-35  121.0   0.0   1   1   1.4e-38   4.8e-35  120.5   0.0     2   166   185   344   184   345 0.91 Glycosyltransferase family 28 C-terminal domain
Glyco_trans_1_3      PF13528.1    318 seq872_BIOID63489    -            355   7.4e-12   44.9   0.0   1   1   3.3e-15   1.1e-11   44.3   0.0     6   315    10   319     6   321 0.81 Glycosyl transferase family 1
YcgL                 PF05166.8     74 seq878_BIOID63489    -            108   4.9e-34  116.1   0.2   1   1   4.7e-38   6.5e-34  115.7   0.1     1    74    14    87    14    87 0.99 YcgL domain
AzlC                 PF03591.9    143 seq880_BIOID63489    -            245   1.3e-41  141.7  10.1   1   1   9.5e-46   1.3e-41  141.7   7.0     1   141    23   165    23   167 0.97 AzlC protein
NUDIX                PF00293.23   135 seq881_BIOID63489    -            182   3.3e-18   65.4   0.0   1   1     3e-22   4.2e-18   65.1   0.0     2   131    32   161    31   165 0.83 NUDIX domain
ABC_tran             PF00005.22   118 seq886_BIOID63489    -            352   8.2e-26   90.5   0.0   1   1   3.8e-29   1.7e-25   89.5   0.0     1   117    38   156    38   157 0.91 ABC transporter
TOBE                 PF03459.12    64 seq886_BIOID63489    -            352   3.5e-19   68.5   0.0   1   1     2e-20   9.2e-17   60.7   0.0     1    62   290   350   290   352 0.97 TOBE domain
TonB_dep_Rec         PF00593.19   276 seq888_BIOID63489    -            289   7.8e-28   98.0  13.9   1   1   7.4e-32     1e-27   97.6   9.6     3   273    50   284    48   287 0.87 TonB dependent receptor
FAA_hydrolase        PF01557.13   217 seq889_BIOID63489    -            219   3.5e-56  189.9   0.0   1   1   2.9e-60     4e-56  189.7   0.0     1   208    18   210    18   219 0.93 Fumarylacetoacetate (FAA) hydrolase family
UvrD_C               PF13361.1    319 seq891_BIOID63489    -            738   1.3e-99  333.6   0.0   1   1  7.6e-103   1.7e-99  333.1   0.0     1   318   295   634   295   635 0.98 UvrD-like helicase C-terminal domain
UvrD-helicase        PF00580.16   315 seq891_BIOID63489    -            738   2.2e-76  257.0   0.0   1   1   2.7e-79   6.1e-76  255.6   0.0     1   314    28   289    28   290 0.98 UvrD/REP helicase N-terminal domain
AAA_19               PF13245.1     76 seq891_BIOID63489    -            738   5.5e-14   51.5   0.2   1   1   8.5e-17   1.9e-13   49.8   0.1     1    75    34   111    34   112 0.85 Part of AAA domain
UvrD_C_2             PF13538.1    104 seq891_BIOID63489    -            738   1.1e-10   41.4   0.0   1   1   1.1e-13   2.6e-10   40.2   0.0    54   103   561   630   509   631 0.77 Family description
Sugar_tr             PF00083.19   451 seq892_BIOID63489    -            477   3.1e-30  105.0  34.9   1   1   8.9e-34   4.1e-30  104.6  24.2    50   432    72   452    33   463 0.82 Sugar (and other) transporter
MFS_1                PF07690.11   354 seq892_BIOID63489    -            477   2.2e-24   85.7  56.0   1   1   7.4e-28   3.4e-24   85.1  28.6     4   310    41   382    37   395 0.79 Major Facilitator Superfamily
MFS_2                PF13347.1    427 seq892_BIOID63489    -            477   3.4e-14   51.9  24.7   1   1   1.4e-12   6.4e-09   34.5   5.6   222   352    24   159    11   167 0.79 MFS/sugar transport protein
Aldedh               PF00171.17   462 seq893_BIOID63489    -            417   1.9e-21   75.8   3.4   1   1   3.6e-21   4.9e-17   61.2   1.0    37   298     8   282     2   304 0.81 Aldehyde dehydrogenase family
Lact-deh-memb        PF09330.6    291 seq895_BIOID63489    -            460  1.4e-153  510.2   1.9   1   1  1.3e-157  1.7e-153  509.9   1.3     1   291   167   456   167   456 1.00 D-lactate dehydrogenase, membrane binding
DUF3749              PF12568.3    128 seq897_BIOID63489    -            127     2e-47  159.8   0.0   1   1   1.6e-51   2.2e-47  159.7   0.0     1   128     2   125     2   125 0.98 Acetyltransferase (GNAT) domain
Fimbrial             PF00419.15   145 seq899_BIOID63489    -            182   6.5e-21   74.9   9.9   1   1   6.6e-25     9e-21   74.4   6.8     1   145    33   182    33   182 0.85 Fimbrial protein
KGG                  PF10685.4     23 seq900_BIOID63489    -             67   4.9e-20   70.8  18.2   1   2   7.7e-14     1e-09   37.9   4.3     1    23    20    41    20    41 0.98 Stress-induced bacterial acidophilic repeat motif
KGG                  PF10685.4     23 seq900_BIOID63489    -             67   4.9e-20   70.8  18.2   2   2   3.4e-14   4.7e-10   39.0   2.8     1    23    42    63    42    63 0.99 Stress-induced bacterial acidophilic repeat motif
AzlD                 PF05437.7     99 seq903_BIOID63489    -            111   4.5e-12   45.6   5.3   1   1   3.9e-16   5.3e-12   45.4   3.7     1    98     5   104     5   105 0.92 Branched-chain amino acid transport protein (AzlD)
Methyltransf_18      PF12847.2    112 seq904_BIOID63489    -            276     6e-17   62.1   0.0   1   1   1.5e-12   3.5e-09   37.1   0.0    10   110    64   153    63   155 0.89 Methyltransferase domain
Methyltransf_11      PF08241.7     95 seq904_BIOID63489    -            276     2e-16   60.1   0.0   1   1   1.8e-13   4.1e-10   39.9   0.0     5    94    64   151    63   152 0.96 Methyltransferase domain
Methyltransf_23      PF13489.1    162 seq904_BIOID63489    -            276   1.8e-16   60.1   0.0   1   1   6.3e-18   1.4e-14   53.9   0.0     2   159    13   200     9   202 0.74 Methyltransferase domain
Methyltransf_31      PF13847.1    152 seq904_BIOID63489    -            276   4.6e-15   55.3   0.0   1   1   3.6e-13   8.2e-10   38.3   0.0    12   116    64   168    63   210 0.82 Methyltransferase domain
Methyltransf_25      PF13649.1    101 seq904_BIOID63489    -            276   8.1e-11   42.0   0.0   1   1   2.2e-11     5e-08   33.1   0.0     1    99    35   146    35   148 0.82 Methyltransferase domain
MdoG                 PF04349.7    484 seq905_BIOID63489    -            551  6.2e-151  502.8   0.1   1   1  5.4e-155  7.4e-151  502.5   0.1     1   482    45   534    45   536 0.92 Periplasmic glucan biosynthesis protein, MdoG
Mur_ligase_M         PF08245.7    189 seq906_BIOID63489    -            491   6.9e-27   94.6   0.0   1   1   2.4e-30   1.1e-26   93.9   0.0     1   189   124   304   124   304 0.89 Mur ligase middle domain
Mur_ligase           PF01225.20    83 seq906_BIOID63489    -            491   7.4e-25   86.7   0.1   1   1   3.3e-28   1.5e-24   85.7   0.1     1    82    21   119    21   120 0.97 Mur ligase family, catalytic domain
Mur_ligase_C         PF02875.16    91 seq906_BIOID63489    -            491   4.2e-20   71.4   0.0   1   1   3.1e-23   1.4e-19   69.7   0.0     4    89   327   418   324   420 0.85 Mur ligase family, glutamate ligase domain
OsmC                 PF02566.14   100 seq907_BIOID63489    -            143   1.3e-19   70.1   0.0   1   1   1.2e-23   1.7e-19   69.7   0.0     2    99    42   139    41   140 0.90 OsmC-like protein
Epimerase            PF01370.16   236 seq908_BIOID63489    -            355   9.1e-79  264.0   0.0   1   1   4.9e-82   1.1e-78  263.8   0.0     1   236     4   252     4   252 0.97 NAD dependent epimerase/dehydratase family
Polysacc_synt_2      PF02719.10   294 seq908_BIOID63489    -            355   8.4e-17   60.8   0.0   1   1   1.2e-19   2.6e-16   59.2   0.0     1   118     4   115     4   135 0.93 Polysaccharide biosynthesis protein
RmlD_sub_bind        PF04321.12   287 seq908_BIOID63489    -            355   9.5e-17   60.6   0.0   1   1   5.8e-20   1.3e-16   60.2   0.0     2   254     3   296     1   333 0.79 RmlD substrate binding domain
3Beta_HSD            PF01073.14   280 seq908_BIOID63489    -            355   7.9e-16   57.4   0.0   1   1   5.3e-19   1.2e-15   56.8   0.0     1   230     5   241     5   253 0.83 3-beta hydroxysteroid dehydrogenase/isomerase family
NAD_binding_4        PF07993.7    249 seq908_BIOID63489    -            355     4e-15   55.3   0.1   1   1     4e-14     9e-11   41.0   0.0    87   197    74   189    61   251 0.85 Male sterility protein
adh_short            PF00106.20   167 seq908_BIOID63489    -            355   6.1e-08   32.6   0.2   1   1   4.4e-10     1e-06   28.6   0.0     3    96     4    91     2   127 0.79 short chain dehydrogenase
PAP2                 PF01569.16   129 seq909_BIOID63489    -            254   5.9e-28   97.0   1.1   1   1   4.3e-32   5.9e-28   97.0   0.8     6   126    78   232    73   234 0.90 PAP2 superfamily
FliB                 PF03692.10    85 seq912_BIOID63489    -            158   1.4e-08   34.9  10.3   1   1   1.9e-12   2.6e-08   34.1   7.1     2    85    34   102    33   102 0.97 Flagellin N-methylase
MarR                 PF01047.17    59 seq913_BIOID63489    -            176   1.6e-17   62.8   2.8   1   1   1.3e-20     6e-17   60.9   0.1     1    58    53   112    53   113 0.98 MarR family
MarR_2               PF12802.2     62 seq913_BIOID63489    -            176     1e-08   34.5   0.1   1   1   4.8e-12   2.2e-08   33.5   0.0     5    61    55   111    51   112 0.90 MarR family
HTH_27               PF13463.1     68 seq913_BIOID63489    -            176   3.6e-07   30.3   0.1   1   1   1.8e-10   8.1e-07   29.1   0.0    17    68    70   121    54   121 0.86 Winged helix DNA-binding domain
PGI                  PF00342.14   486 seq914_BIOID63489    -            549  9.6e-235  779.4   0.1   1   1    8e-239  1.1e-234  779.2   0.0     1   486    52   541    52   541 0.99 Phosphoglucose isomerase
Fimbrial             PF00419.15   145 seq915_BIOID63489    -            184   7.4e-16   58.5   0.0   1   1   6.5e-20   8.9e-16   58.3   0.0     2   145    38   184    37   184 0.86 Fimbrial protein
BolA                 PF01722.13    75 seq916_BIOID63489    -            105   2.2e-29  101.0   0.1   1   1   1.9e-33   2.5e-29  100.8   0.1     1    75    10    85     9    85 0.97 BolA-like protein
Rhodanese            PF00581.15   113 seq917_BIOID63489    -            334   3.8e-36  123.7   0.0   1   2   5.6e-22   7.7e-18   64.7   0.0     2   112    62   181    61   182 0.86 Rhodanese-like domain
Rhodanese            PF00581.15   113 seq917_BIOID63489    -            334   3.8e-36  123.7   0.0   2   2   1.4e-19     2e-15   57.0   0.0    11   112   219   324   210   325 0.85 Rhodanese-like domain
Patatin              PF01734.17   204 seq918_BIOID63489    -            314   1.9e-24   86.6   0.5   1   1   2.5e-28   3.4e-24   85.8   0.1     1   201    21   178    21   180 0.95 Patatin-like phospholipase
YjgP_YjgQ            PF03739.9    354 seq919_BIOID63489    -            359   5.7e-68  229.1   6.5   1   1   4.9e-72   6.7e-68  228.8   4.5     4   351     1   338     1   341 0.97 Predicted permease YjgP/YjgQ family
HlyD                 PF00529.15   306 seq922_BIOID63489    -            403   1.4e-74  251.0  15.1   1   1   5.5e-78   1.9e-74  250.6  10.5     1   306    60   356    60   356 0.96 HlyD family secretion protein
HlyD_2               PF12700.2    328 seq922_BIOID63489    -            403   3.2e-15   56.0   0.9   1   1   1.4e-18   4.9e-15   55.4   0.6    20   234    60   303    51   328 0.73 HlyD family secretion protein
HlyD_3               PF13437.1    105 seq922_BIOID63489    -            403   5.1e-11   42.7   2.4   1   1   3.6e-11   1.2e-07   31.8   0.1    21   105   250   351   217   351 0.77 HlyD family secretion protein
Biotin_lipoyl_2      PF13533.1     50 seq922_BIOID63489    -            403   9.9e-08   31.4   1.8   1   1   5.7e-11   1.9e-07   30.4   0.1     2    49    61   108    60   109 0.91 Biotin-lipoyl like
Pili_assembly_N      PF00345.15   122 seq924_BIOID63489    -            241   1.1e-40  138.0   0.1   1   1   2.7e-44   1.9e-40  137.3   0.0     1   121    37   156    37   157 0.91 Gram-negative pili assembly chaperone, N-terminal domain
Pili_assembly_C      PF02753.12    68 seq924_BIOID63489    -            241   9.5e-17   60.4   0.3   1   1   8.1e-20   5.6e-16   58.0   0.1     1    65   176   234   176   237 0.95 Gram-negative pili assembly chaperone, C-terminal domain
DUF1049              PF06305.6     68 seq925_BIOID63489    -            102   1.3e-25   88.5   0.7   1   1   9.6e-30   1.3e-25   88.5   0.5     1    66    22    87    22    89 0.97 Protein of unknown function (DUF1049)
SLT                  PF01464.15   121 seq926_BIOID63489    -            234   6.4e-32  109.4   0.1   1   1   6.8e-36   9.4e-32  108.9   0.0     2   116    72   186    71   191 0.95 Transglycosylase SLT domain
Sugar_tr             PF00083.19   451 seq927_BIOID63489    -            449   9.9e-39  133.0  26.8   1   1   4.4e-40     2e-36  125.4  18.6     4   443    22   430    20   438 0.79 Sugar (and other) transporter
MFS_1                PF07690.11   354 seq927_BIOID63489    -            449   5.3e-31  107.5  44.8   1   1   1.1e-32   4.9e-29  101.0  25.1    30   349    54   385    24   389 0.76 Major Facilitator Superfamily
MFS_2                PF13347.1    427 seq927_BIOID63489    -            449   8.9e-11   40.7  20.9   1   1   3.6e-13   1.6e-09   36.5   8.2   126   385   144   404   140   428 0.75 MFS/sugar transport protein
NTP_transferase      PF00483.18   248 seq929_BIOID63489    -            293   1.2e-72  244.0   0.0   1   1   2.1e-76   1.4e-72  243.8   0.0     1   246     2   238     2   240 0.98 Nucleotidyl transferase
NTP_transf_3         PF12804.2    179 seq929_BIOID63489    -            293   1.1e-08   35.3   0.0   1   1     2e-12   1.4e-08   35.0   0.0     1   120     3   133     3   188 0.83 MobA-like NTP transferase domain
Form_Nir_trans       PF01226.12   250 seq930_BIOID63489    -            310   7.3e-53  178.8  17.9   1   1   6.2e-57   8.4e-53  178.7  12.4     3   249    39   279    37   280 0.97 Formate/nitrite transporter
Trigger_N            PF05697.8    145 seq931_BIOID63489    -            429   6.7e-46  155.5   0.2   1   1   1.5e-49   6.7e-46  155.5   0.1     1   145     1   145     1   145 0.99 Bacterial trigger factor protein (TF)
Trigger_C            PF05698.9    162 seq931_BIOID63489    -            429   5.6e-39  133.4  11.0   1   1   1.2e-42   5.6e-39  133.4   7.6     1   161   262   412   262   413 0.99 Bacterial trigger factor protein (TF) C-terminus
FKBP_C               PF00254.23    94 seq931_BIOID63489    -            429   7.9e-17   60.9   0.4   1   1   4.6e-20   2.1e-16   59.5   0.3     5    93   158   237   154   238 0.93 FKBP-type peptidyl-prolyl cis-trans isomerase
TPR_7                PF13176.1     36 seq933_BIOID63489    -            389   9.7e-14   49.9  11.5   1   1   1.8e-05     0.025   14.2   0.0     1    27    71    97    71   106 0.82 Tetratricopeptide repeat
TPR_2                PF07719.12    34 seq933_BIOID63489    -            389   3.2e-12   45.2   7.9   1   1   1.4e-05     0.019   14.7   0.0     5    32   218   245   214   247 0.88 Tetratricopeptide repeat
Apc3                 PF12895.2     84 seq933_BIOID63489    -            389   7.5e-10   38.6   1.4   1   1   1.3e-09   1.8e-06   27.8   0.1     4    83   156   239   153   240 0.89 Anaphase-promoting complex, cyclosome, subunit 3
TPR_1                PF00515.23    34 seq933_BIOID63489    -            389   4.5e-09   35.3   2.5   1   1   2.6e-05     0.035   13.5   0.0     7    32   220   245   214   247 0.89 Tetratricopeptide repeat
TPR_8                PF13181.1     34 seq933_BIOID63489    -            389   1.4e-07   30.6   1.1   1   1   1.7e-05     0.024   14.3   0.0     5    29   218   242   214   246 0.89 Tetratricopeptide repeat
Lactonase            PF10282.4    344 seq935_BIOID63489    -            331     3e-86  289.4   0.0   1   1   8.5e-90   3.9e-86  289.1   0.0     2   343     5   327     4   328 0.95 Lactonase, 7-bladed beta-propeller
Dala_Dala_lig_C      PF07478.8    203 seq937_BIOID63489    -            306   9.6e-70  233.9   0.0   1   1   3.5e-73   1.2e-69  233.6   0.0     1   203   103   303   103   303 0.97 D-ala D-ala ligase C-terminus
Dala_Dala_lig_N      PF01820.16   117 seq937_BIOID63489    -            306   1.3e-23   83.4   0.8   1   2   1.1e-12   3.8e-09   36.7   0.0     2    42     4    44     3    54 0.90 D-ala D-ala ligase N-terminus
Dala_Dala_lig_N      PF01820.16   117 seq937_BIOID63489    -            306   1.3e-23   83.4   0.8   2   2   2.3e-15   7.8e-12   45.4   0.2    83   117    52    86    43    86 0.89 D-ala D-ala ligase N-terminus
ATP-grasp_4          PF13535.1    184 seq937_BIOID63489    -            306     1e-15   57.8   0.0   1   1   4.7e-19   1.6e-15   57.2   0.0     3   176    95   272    93   276 0.79 ATP-grasp domain
CPSase_L_D2          PF02786.12   211 seq937_BIOID63489    -            306   8.9e-08   31.5   0.0   1   1   1.4e-10   4.6e-07   29.2   0.0    27   179   127   274    96   301 0.82 Carbamoyl-phosphate synthase L chain, ATP binding domain
Peptidase_S24        PF00717.18    70 seq938_BIOID63489    -            139   1.7e-13   49.8   0.0   1   1   1.8e-17   2.5e-13   49.3   0.0     2    68    56   120    55   122 0.91 Peptidase S24-like
DUF465               PF04325.8     49 seq941_BIOID63489    -             74   2.7e-14   52.4   2.0   1   1   3.5e-18   4.7e-14   51.6   0.9     1    49    19    68    19    68 0.97 Protein of unknown function (DUF465)
Usher                PF00577.15   552 seq944_BIOID63489    -            713  5.5e-185  616.1  28.0   1   1  9.7e-189  6.6e-185  615.8  19.4     1   474   208   712   208   713 0.98 Type VII secretion system (T7SS), usher protein
PapC_N               PF13954.1    146 seq944_BIOID63489    -            713   4.9e-48  162.3   0.0   1   1   1.8e-51   1.2e-47  161.0   0.0     2   146    48   194    47   194 0.98 PapC N-terminal domain
Trp_repressor        PF01371.14    88 seq945_BIOID63489    -            108   6.2e-31  106.0   0.0   1   1   5.3e-35   7.3e-31  105.8   0.0     1    86    17   102    17   104 0.98 Trp repressor protein
Response_reg         PF00072.19   112 seq947_BIOID63489    -            337   5.5e-28   97.1   0.3   1   1     1e-31   1.4e-27   95.7   0.1     1   111    10   120    10   121 0.97 Response regulator receiver domain
Big_1                PF02369.11   100 seq948_BIOID63489    -            652   1.7e-92  303.6  69.7   1   5     9e-15   4.1e-11   42.5   1.4    50    99     2    50     1    51 0.91 Bacterial Ig-like domain (group 1)
Big_1                PF02369.11   100 seq948_BIOID63489    -            652   1.7e-92  303.6  69.7   2   5     1e-24   4.6e-21   74.4   4.6     2    97    53   145    52   148 0.96 Bacterial Ig-like domain (group 1)
Big_1                PF02369.11   100 seq948_BIOID63489    -            652   1.7e-92  303.6  69.7   3   5     5e-23   2.3e-19   69.0   4.2     7    96   157   245   151   248 0.86 Bacterial Ig-like domain (group 1)
Big_1                PF02369.11   100 seq948_BIOID63489    -            652   1.7e-92  303.6  69.7   4   5   5.3e-24   2.4e-20   72.1   5.7    17   100   262   343   249   343 0.90 Bacterial Ig-like domain (group 1)
Big_1                PF02369.11   100 seq948_BIOID63489    -            652   1.7e-92  303.6  69.7   5   5   1.3e-21   6.1e-18   64.4   7.1     5    99   350   445   346   446 0.93 Bacterial Ig-like domain (group 1)
IMS                  PF00817.15   148 seq949_BIOID63489    -            422   9.2e-38  129.2   0.0   1   1   6.9e-41   2.4e-37  127.9   0.0     1   147     5   150     5   151 0.96 impB/mucB/samB family
DUF4113              PF13438.1     75 seq949_BIOID63489    -            422   2.3e-28   97.8   0.1   1   1   3.1e-31     1e-27   95.6   0.0     1    75   347   421   347   421 0.98 Domain of unknown function (DUF4113)
IMS_C                PF11799.3    137 seq949_BIOID63489    -            422   3.9e-09   36.9   0.0   1   1   2.2e-12   7.5e-09   36.0   0.0     3   121   214   332   212   340 0.91 impB/mucB/samB family C-terminal
IMS_HHH              PF11798.3     32 seq949_BIOID63489    -            422   2.6e-07   30.1   0.1   1   1     2e-10   6.8e-07   28.8   0.0     4    32   172   200   169   200 0.92 IMS family HHH motif
YjgP_YjgQ            PF03739.9    354 seq951_BIOID63489    -            361   7.9e-67  225.3   6.4   1   1   6.8e-71   9.3e-67  225.1   4.4     1   354    10   359    10   359 0.98 Predicted permease YjgP/YjgQ family
Acetyltransf_1       PF00583.19    83 seq952_BIOID63489    -            224   1.6e-05   24.6   0.5   1   1   7.7e-09   5.3e-05   23.0   0.4    39    78   170   209   144   214 0.93 Acetyltransferase (GNAT) family
Acetyltransf_10      PF13673.1    117 seq952_BIOID63489    -            224   3.4e-05   23.8   0.5   1   1   8.2e-09   5.6e-05   23.1   0.3     1   114    92   207    92   212 0.80 Acetyltransferase (GNAT) domain
Acetyltransf_3       PF13302.1    142 seq953_BIOID63489    -            179   2.8e-21   76.1   0.0   1   1   7.3e-25   3.3e-21   75.9   0.0     2   141    11   150    10   151 0.86 Acetyltransferase (GNAT) domain
Acetyltransf_4       PF13420.1    155 seq953_BIOID63489    -            179   6.9e-11   42.2   0.1   1   1   1.8e-14   8.2e-11   41.9   0.0    25   154    39   170    22   171 0.85 Acetyltransferase (GNAT) domain
Acetyltransf_1       PF00583.19    83 seq953_BIOID63489    -            179     2e-10   40.4   0.0   1   1   6.9e-14   3.2e-10   39.8   0.0     3    82    74   150    72   151 0.96 Acetyltransferase (GNAT) family
Pilus_PilP           PF11356.3     87 seq955_BIOID63489    -            271     4e-12   46.0   0.0   1   1   4.6e-16   6.3e-12   45.4   0.0     4    86    67   150    64   151 0.89 Type IV pilus biogenesis
MFS_1                PF07690.11   354 seq957_BIOID63489    -            512   5.7e-55  186.3  38.3   1   1   4.2e-59   5.7e-55  186.3  26.5     1   353    19   413    19   414 0.89 Major Facilitator Superfamily
EIIA-man             PF03610.11   116 seq960_BIOID63489    -            133   1.4e-19   70.1   0.1   1   1   1.3e-23   1.7e-19   69.8   0.1     1   114     5   116     5   118 0.89 PTS system fructose IIA component
FtsQ                 PF03799.10   117 seq963_BIOID63489    -            276     6e-34  116.6   0.2   1   1   1.4e-37   9.5e-34  115.9   0.1     1   117   129   247   129   247 0.93 Cell division protein FtsQ
POTRA_1              PF08478.5     69 seq963_BIOID63489    -            276   6.2e-20   70.8   0.1   1   1   2.3e-23   1.6e-19   69.5   0.1     2    69    56   126    55   126 0.97 POTRA domain, FtsQ-type
Aldose_epim          PF01263.15   301 seq964_BIOID63489    -            295   8.6e-21   74.2   0.0   1   1   1.1e-24   1.6e-20   73.3   0.0     2   195    28   211    27   220 0.86 Aldose 1-epimerase
Phage_integrase      PF00589.17   173 seq965_BIOID63489    -            385   1.1e-31  109.6   0.0   1   1   2.4e-35   1.7e-31  109.1   0.0     2   171   199   365   198   367 0.97 Phage integrase family
DUF4102              PF13356.1     89 seq965_BIOID63489    -            385     2e-25   88.3   0.1   1   1   6.1e-29   4.2e-25   87.3   0.1     1    87     2    87     2    89 0.97 Domain of unknown function (DUF4102)
PTSIIB_sorb          PF03830.10   151 seq968_BIOID63489    -            161   1.1e-46  158.2   0.0   1   1   9.4e-51   1.3e-46  158.1   0.0     2   149     3   150     2   152 0.99 PTS system sorbose subfamily IIB component
OMPdecase            PF00215.19   226 seq969_BIOID63489    -            265   5.1e-55  186.2   0.1   1   1   4.4e-59     6e-55  185.9   0.0     1   226    35   257    35   257 0.96 Orotidine 5'-phosphate decarboxylase / HUMPS family
DegT_DnrJ_EryC1      PF01041.12   363 seq972_BIOID63489    -            136   3.9e-54  183.9   0.8   1   1   9.1e-58   4.1e-54  183.8   0.6    46   176     4   134     1   136 0.98 DegT/DnrJ/EryC1/StrS aminotransferase family
Aminotran_1_2        PF00155.16   363 seq972_BIOID63489    -            136   2.6e-10   39.6   0.0   1   1   6.3e-14   2.9e-10   39.5   0.0    73   189     3   106     1   130 0.91 Aminotransferase class I and II
Aminotran_5          PF00266.14   371 seq972_BIOID63489    -            136   4.6e-08   32.0   0.1   1   1   1.2e-11   5.5e-08   31.8   0.1    65   182     2   111     1   114 0.89 Aminotransferase class-V
CLP_protease         PF00574.18   182 seq974_BIOID63489    -            207   9.3e-87  289.2   0.0   1   1     8e-91   1.1e-86  289.0   0.0     1   181    25   205    25   206 0.99 Clp protease
His_Phos_1           PF00300.17   158 seq975_BIOID63489    -            215   1.1e-38  132.6   0.1   1   1   9.7e-43   1.3e-38  132.4   0.1     1   157     3   156     3   157 0.93 Histidine phosphatase superfamily (branch 1)
SNARE_assoc          PF09335.6    123 seq976_BIOID63489    -            192   4.6e-18   65.4   1.6   1   1   3.3e-22   4.6e-18   65.4   1.1     3   122    23   143    21   144 0.92 SNARE associated Golgi protein
Secretin             PF00263.16   165 seq978_BIOID63489    -            654   2.9e-51  173.0   5.0   1   1   9.4e-55   6.4e-51  171.8   3.4     1   165   437   599   437   599 0.93 Bacterial type II and III secretion system protein
Secretin_N           PF03958.12    82 seq978_BIOID63489    -            654   1.3e-46  156.5  10.1   1   3   1.1e-14   7.4e-11   41.9   0.1     1    78   131   190   131   193 0.97 Bacterial type II/III secretion system short domain
Secretin_N           PF03958.12    82 seq978_BIOID63489    -            654   1.3e-46  156.5  10.1   2   3   6.5e-21   4.4e-17   61.9   0.1     2    80   197   266   196   268 0.94 Bacterial type II/III secretion system short domain
Secretin_N           PF03958.12    82 seq978_BIOID63489    -            654   1.3e-46  156.5  10.1   3   3   2.2e-19   1.5e-15   56.9   0.9     1    82   272   351   272   351 0.95 Bacterial type II/III secretion system short domain
NTP_transferase      PF00483.18   248 seq980_BIOID63489    -            302   2.4e-25   89.1   0.0   1   1   4.5e-29   3.1e-25   88.8   0.0     1   241    10   275    10   280 0.87 Nucleotidyl transferase
NTP_transf_3         PF12804.2    179 seq980_BIOID63489    -            302   9.5e-08   32.3   0.0   1   1   2.7e-11   1.8e-07   31.3   0.0     1   116    11   164    11   184 0.75 MobA-like NTP transferase domain
DUF2886              PF11102.3    200 seq981_BIOID63489    -            166   1.6e-46  158.2   2.0   1   1   1.3e-50   1.8e-46  158.1   1.4    35   199     1   160     1   161 0.97 Protein of unknown function (DUF2886)
DegT_DnrJ_EryC1      PF01041.12   363 seq982_BIOID63489    -            229     2e-29  102.6   0.0   1   1   1.8e-33   2.4e-29  102.3   0.0   166   361    25   223    22   225 0.88 DegT/DnrJ/EryC1/StrS aminotransferase family
EII-Sor              PF03609.9    237 seq984_BIOID63489    -            248   4.4e-69  232.2  20.0   1   1   3.6e-73   4.9e-69  232.0  13.9     1   237     1   236     1   236 0.97 PTS system sorbose-specific iic component
FtsA                 PF14450.1    120 seq985_BIOID63489    -            420   1.6e-50  169.8   3.7   1   2   2.1e-23   1.4e-19   69.9   0.7     1   119    10   195    10   196 0.97 Cell division protein FtsA
FtsA                 PF14450.1    120 seq985_BIOID63489    -            420   1.6e-50  169.8   3.7   2   2   6.5e-33   4.5e-29  100.6   0.0     1   120   206   382   206   382 0.99 Cell division protein FtsA
SHS2_FTSA            PF02491.15    80 seq985_BIOID63489    -            420   2.4e-32  110.5   1.4   1   1   6.8e-36   4.6e-32  109.6   1.0     1    80    84   163    84   163 0.99 SHS2 domain inserted in FTSA
OEP                  PF02321.13   188 seq988_BIOID63489    -            460   2.2e-51  174.0  37.5   1   2   1.3e-25   1.8e-21   76.4  12.9     3   188    65   247    63   247 0.97 Outer membrane efflux protein
OEP                  PF02321.13   188 seq988_BIOID63489    -            460   2.2e-51  174.0  37.5   2   2   5.4e-34   7.3e-30  103.8   7.5     4   188   272   455   269   455 0.94 Outer membrane efflux protein
HAD_2                PF13419.1    176 seq991_BIOID63489    -            199   2.5e-29  102.6   0.1   1   1   6.4e-33   2.9e-29  102.4   0.1     2   176     4   184     3   184 0.84 Haloacid dehalogenase-like hydrolase
Hydrolase_like       PF13242.1     75 seq991_BIOID63489    -            199   3.5e-08   32.9   0.0   1   1   1.7e-11   7.6e-08   31.8   0.0     2    50   139   186   138   198 0.93 HAD-hyrolase-like
Hydrolase            PF00702.21   204 seq991_BIOID63489    -            199   4.9e-06   27.0   0.0   1   1   1.2e-09   5.5e-06   26.9   0.0   111   203    75   177     8   178 0.77 haloacid dehalogenase-like hydrolase
SUI1                 PF01253.17    83 seq992_BIOID63489    -            108   8.4e-22   76.6   1.9   1   1   7.2e-26   9.9e-22   76.4   1.3     2    82    28   104    27   105 0.95 Translation initiation factor SUI1
Caps_synth_GfcC      PF06251.6    229 seq993_BIOID63489    -            277   1.4e-87  292.5   0.0   1   1   1.2e-91   1.6e-87  292.3   0.0     2   229    52   277    51   277 0.99 Capsule biosynthesis GfcC
AAA_2                PF07724.9    171 seq995_BIOID63489    -            424   5.8e-49  166.1   0.0   1   1   5.3e-52   9.1e-49  165.5   0.0     3   170   112   310   110   311 0.97 AAA domain (Cdc48 subfamily)
zf-C4_ClpX           PF06689.8     41 seq995_BIOID63489    -            424   2.3e-22   78.0   3.5   1   1   3.7e-25   6.3e-22   76.7   2.4     2    41    13    51    12    51 0.97 ClpX C4-type zinc finger
ClpB_D2-small        PF10431.4     81 seq995_BIOID63489    -            424     4e-18   64.9   3.6   1   1   2.5e-21   4.3e-18   64.8   0.4     1    74   317   394   317   399 0.95 C-terminal, D2-small domain, of ClpB protein
AAA                  PF00004.24   132 seq995_BIOID63489    -            424     5e-17   62.2   0.0   1   1   1.3e-18   2.2e-15   56.8   0.0     1    98   115   220   115   256 0.83 ATPase family associated with various cellular activities (AAA)
Mg_chelatase         PF01078.16   207 seq995_BIOID63489    -            424   1.3e-07   30.8   0.3   1   1   6.3e-08   0.00011   21.3   0.4    20    54   110   145    74   168 0.78 Magnesium chelatase, subunit ChlI
AAA_5                PF07728.9    139 seq995_BIOID63489    -            424   7.6e-07   28.8   0.0   1   1   3.8e-09   6.4e-06   25.8   0.1     1    79   114   191   114   195 0.74 AAA domain (dynein-related subfamily)
RuvB_N               PF05496.7    234 seq995_BIOID63489    -            424   1.3e-06   27.5   0.0   1   1   1.7e-09   2.9e-06   26.4   0.0    16   116    68   192    53   196 0.72 Holliday junction DNA helicase ruvB N-terminus
PrpF                 PF04303.8    371 seq996_BIOID63489    -            350  9.9e-162  537.7   2.0   1   1  1.6e-165  1.1e-161  537.6   1.4     1   371     1   350     1   350 0.99 PrpF protein
C4dic_mal_tran       PF03595.12   330 seq997_BIOID63489    -            366   5.7e-54  182.8  36.9   1   1   4.8e-58   6.5e-54  182.6  25.6     2   329    44   342    43   343 0.97 C4-dicarboxylate transporter/malic acid transport protein
EIID-AGA             PF03613.9    264 seq1001_BIOID63489   -            284   5.2e-81  271.3   4.2   1   1   4.3e-85   5.8e-81  271.1   2.9     2   264    14   284    13   284 0.97 PTS system mannose/fructose/sorbose family IID component
CorA                 PF01544.13   292 seq1002_BIOID63489   -            316   4.9e-56  189.7   0.4   1   1   4.4e-60     6e-56  189.5   0.2     4   292    26   312    24   312 0.95 CorA-like Mg2+ transporter protein
PapC_C               PF13953.1     68 seq1003_BIOID63489   -            161   3.4e-28   96.9   0.1   1   1     9e-32   6.1e-28   96.1   0.1     1    67    83   148    83   149 0.97 PapC C-terminal domain
Usher                PF00577.15   552 seq1003_BIOID63489   -            161   1.1e-27   96.9   0.4   1   1     2e-31   1.4e-27   96.5   0.3   480   552     1    73     1    73 0.99 Type VII secretion system (T7SS), usher protein
RNA_ligase           PF09414.5    184 seq1005_BIOID63489   -            235   1.1e-06   28.3   0.0   1   1   4.5e-10   6.1e-06   26.0   0.0     3   182    39   203    37   205 0.75 RNA ligase
Virul_fac_BrkB       PF03631.10   260 seq1007_BIOID63489   -            290   8.9e-56  189.0  24.9   1   1   7.6e-60     1e-55  188.7  17.3     2   258    29   274    28   276 0.88 Virulence factor BrkB
ETF                  PF01012.16   164 seq1013_BIOID63489   -            277   6.1e-32  110.4   2.3   1   1   6.4e-36   8.8e-32  109.9   1.6     9   164    51   208    45   208 0.91 Electron transfer flavoprotein domain
FaeA                 PF04703.7     62 seq1015_BIOID63489   -             77   4.2e-30  103.5   0.1   1   1   7.2e-34   4.9e-30  103.3   0.1     1    61     5    64     5    65 0.98 FaeA-like protein
HTH_IclR             PF09339.5     52 seq1015_BIOID63489   -             77     6e-05   22.4   0.0   1   1   1.3e-08   8.7e-05   21.9   0.0     7    52     8    52     8    52 0.96 IclR helix-turn-helix domain
DUF940               PF06082.6    658 seq1016_BIOID63489   -            698  1.1e-256  853.4  14.0   1   1  9.1e-261  1.2e-256  853.3   9.7     1   658    29   693    29   693 0.97 Bacterial putative lipoprotein (DUF940)
Fimbrial             PF00419.15   145 seq1017_BIOID63489   -            176   7.9e-21   74.6   3.1   1   1   6.9e-25   9.4e-21   74.4   2.1     1   145    27   176    27   176 0.93 Fimbrial protein
FtsZ_C               PF12327.3     95 seq1018_BIOID63489   -            383   8.6e-38  128.2   1.2   1   1   3.5e-41   2.4e-37  126.7   0.8     1    94   221   315   221   316 0.99 FtsZ family, C-terminal domain
Tubulin              PF00091.20   216 seq1018_BIOID63489   -            383   4.4e-37  127.8   1.7   1   1     2e-40   1.4e-36  126.2   1.2     2   212    13   180    12   184 0.96 Tubulin/FtsZ family, GTPase domain
CreA                 PF05981.7    129 seq1019_BIOID63489   -            157     1e-57  193.0   0.0   1   1   8.6e-62   1.2e-57  192.8   0.0     1   128    24   156    24   157 0.96 CreA protein
AAA_33               PF13671.1    143 seq1023_BIOID63489   -            370   3.2e-26   91.8   0.1   1   1   7.4e-30   5.1e-26   91.1   0.1     1   143   226   355   226   355 0.93 AAA domain
KTI12                PF08433.5    270 seq1023_BIOID63489   -            370   5.5e-06   25.6   0.0   1   1   1.5e-09     1e-05   24.8   0.0     4   142   227   357   225   361 0.91 Chromatin associated protein KTI12
TehB                 PF03848.9    192 seq1024_BIOID63489   -            197    2e-102  340.1   0.1   1   1  1.3e-105  2.2e-102  339.9   0.0     1   192     1   193     1   193 0.99 Tellurite resistance protein TehB
Methyltransf_11      PF08241.7     95 seq1024_BIOID63489   -            197   1.1e-12   48.1   0.0   1   1   1.3e-15   2.2e-12   47.1   0.0     1    93    35   130    35   132 0.96 Methyltransferase domain
Methyltransf_23      PF13489.1    162 seq1024_BIOID63489   -            197   1.1e-12   47.8   0.0   1   1   7.5e-16   1.3e-12   47.6   0.0    20   115    28   133    10   173 0.77 Methyltransferase domain
Methyltransf_12      PF08242.7     99 seq1024_BIOID63489   -            197   8.9e-12   45.2   0.1   1   1   8.3e-15   1.4e-11   44.5   0.0     1    98    35   129    35   130 0.96 Methyltransferase domain
Methyltransf_31      PF13847.1    152 seq1024_BIOID63489   -            197   1.2e-10   41.0   0.0   1   1   8.3e-14   1.4e-10   40.8   0.0     5   110    32   134    29   183 0.89 Methyltransferase domain
MTS                  PF05175.9    170 seq1024_BIOID63489   -            197   6.5e-10   38.5   0.0   1   1   4.9e-13   8.3e-10   38.1   0.0    23   140    22   134     3   152 0.85 Methyltransferase small domain
Methyltransf_18      PF12847.2    112 seq1024_BIOID63489   -            197   6.6e-09   36.2   0.0   1   1   5.7e-12   9.7e-09   35.6   0.0     2   109    31   132    30   136 0.80 Methyltransferase domain
Na_sulph_symp        PF00939.14   471 seq1025_BIOID63489   -            313  2.3e-116  389.3  23.8   1   1  1.9e-120  2.6e-116  389.1  16.5     2   310     4   313     3   313 0.99 Sodium:sulfate symporter transmembrane region
2-Hacid_dh_C         PF02826.14   178 seq1026_BIOID63489   -            306   4.2e-49  166.0   0.1   1   1   1.8e-52   8.2e-49  165.0   0.0     2   178   113   281   112   281 0.95 D-isomer specific 2-hydroxyacid dehydrogenase, NAD binding domain
2-Hacid_dh           PF00389.25   133 seq1026_BIOID63489   -            306   8.3e-27   93.1   0.1   1   1   2.2e-30     1e-26   92.8   0.1    15   123    22   303    11   306 0.96 D-isomer specific 2-hydroxyacid dehydrogenase, catalytic domain
NAD_binding_2        PF03446.10   162 seq1026_BIOID63489   -            306     4e-08   33.2   0.1   1   1   2.6e-11   1.2e-07   31.6   0.0     2   114   145   254   144   257 0.92 NAD binding domain of 6-phosphogluconate dehydrogenase
rve                  PF00665.21   120 seq1028_BIOID63489   -            301     1e-23   83.6   0.1   1   1   5.1e-27   2.3e-23   82.4   0.0     3   119   123   243   121   244 0.97 Integrase core domain
HTH_21               PF13276.1     60 seq1028_BIOID63489   -            301   4.1e-17   61.8   1.4   1   1   8.3e-19   3.8e-15   55.5   0.4     6    57    49   106    45   109 0.79 HTH-like domain
rve_3                PF13683.1     67 seq1028_BIOID63489   -            301   5.5e-17   60.9   0.1   1   1   4.1e-20   1.9e-16   59.2   0.0     2    67   216   281   215   281 0.97 Integrase core domain
Tyr_Deacylase        PF02580.11   145 seq1030_BIOID63489   -            145   6.3e-55  185.0   0.1   1   1   5.1e-59     7e-55  184.8   0.0     2   144     3   144     2   145 0.99 D-Tyr-tRNA(Tyr) deacylase
T2SE                 PF00437.15   272 seq1031_BIOID63489   -            493   5.6e-88  294.2   4.0   1   1   8.2e-92   5.6e-88  294.2   2.8     3   271   115   380   113   381 0.98 Type II/IV secretion system protein
AAA_23               PF13476.1    202 seq1031_BIOID63489   -            493   1.6e-07   31.7   0.1   1   1   5.2e-11   3.6e-07   30.6   0.0     2    46   219   269   218   335 0.74 AAA domain
Lon_C                PF05362.8    205 seq1033_BIOID63489   -            799   2.1e-99  330.8   0.1   1   1  1.9e-102   3.7e-99  330.0   0.0     2   204   585   787   584   788 0.99 Lon protease (S16) C-terminal proteolytic domain
LON                  PF02190.11   205 seq1033_BIOID63489   -            799     9e-43  146.2   0.3   1   1   4.6e-46     9e-43  146.2   0.2     1   204    25   216    25   217 0.91 ATP-dependent protease La (LON) domain
AAA                  PF00004.24   132 seq1033_BIOID63489   -            799     7e-18   64.9   0.0   1   1   8.3e-21   1.6e-17   63.8   0.0     1   128   367   504   367   508 0.93 ATPase family associated with various cellular activities (AAA)
AAA_5                PF07728.9    139 seq1033_BIOID63489   -            799   5.5e-10   38.9   0.0   1   1     1e-12     2e-09   37.1   0.0     2   138   367   499   366   500 0.79 AAA domain (dynein-related subfamily)
ChlI                 PF13541.1    121 seq1033_BIOID63489   -            799   4.9e-08   32.3   0.0   1   1   6.5e-11   1.3e-07   31.0   0.0     1   121   628   755   628   755 0.83 Subunit ChlI of Mg-chelatase
AAA_PrkA             PF08298.6    358 seq1033_BIOID63489   -            799   7.9e-06   24.6   0.0   1   1   7.6e-09   1.5e-05   23.7   0.0    51   111   327   387   303   400 0.88 PrkA AAA domain
Fimbrial             PF00419.15   145 seq1034_BIOID63489   -            169   1.7e-09   37.9   8.2   1   1   1.6e-13   2.1e-09   37.6   5.7     1   144    30   168    30   169 0.76 Fimbrial protein
HlyD_2               PF12700.2    328 seq1035_BIOID63489   -            407   2.1e-14   53.3   0.0   1   1   9.3e-18   6.4e-14   51.7   0.0   136   327   187   378    98   379 0.81 HlyD family secretion protein
HlyD_3               PF13437.1    105 seq1035_BIOID63489   -            407   3.1e-13   49.8   0.2   1   1     2e-14   1.4e-10   41.3   0.0     1   105   209   310   209   310 0.96 HlyD family secretion protein
Response_reg         PF00072.19   112 seq1036_BIOID63489   -            229   1.5e-26   92.5   0.0   1   1   3.1e-30   2.1e-26   91.9   0.0     1   111     6   115     6   116 0.98 Response regulator receiver domain
Trans_reg_C          PF00486.23    77 seq1036_BIOID63489   -            229   7.5e-23   80.1   0.0   1   1   1.9e-26   1.3e-22   79.3   0.0     2    77   151   226   150   226 0.94 Transcriptional regulatory protein, C terminal
ETF_alpha            PF00766.14    86 seq1039_BIOID63489   -            313   6.1e-32  108.9   0.1   1   1   2.2e-35   1.5e-31  107.7   0.1     2    86   190   275   189   275 0.97 Electron transfer flavoprotein FAD-binding domain
ETF                  PF01012.16   164 seq1039_BIOID63489   -            313   8.3e-20   71.0   0.6   1   1     2e-23   1.4e-19   70.3   0.1    19   163    19   153     6   154 0.91 Electron transfer flavoprotein domain
TK                   PF00265.13   176 seq1040_BIOID63489   -            205   2.6e-64  215.9   0.0   1   1   2.2e-68   2.9e-64  215.7   0.0     1   176     2   186     2   186 0.99 Thymidine kinase
YiiD_Cterm           PF09500.5    144 seq1044_BIOID63489   -            329   6.7e-49  165.0   0.0   1   1   2.9e-52   9.9e-49  164.4   0.0     1   143   174   313   174   314 0.99 Putative thioesterase (yiiD_Cterm)
Acetyltransf_7       PF13508.1     79 seq1044_BIOID63489   -            329   4.5e-13   49.0   0.0   1   1   2.4e-16   8.3e-13   48.1   0.0     3    78    60   139    58   140 0.87 Acetyltransferase (GNAT) domain
Acetyltransf_1       PF00583.19    83 seq1044_BIOID63489   -            329   2.5e-12   46.5   0.0   1   1   2.1e-15   7.1e-12   45.0   0.0     2    82    66   138    65   139 0.96 Acetyltransferase (GNAT) family
Acetyltransf_10      PF13673.1    117 seq1044_BIOID63489   -            329   1.6e-08   34.5   0.0   1   1   7.8e-12   2.7e-08   33.8   0.0    38   117    55   138    16   138 0.81 Acetyltransferase (GNAT) domain
Sugar_tr             PF00083.19   451 seq1046_BIOID63489   -            438   9.9e-28   96.7  34.1   1   1   1.3e-29   5.8e-26   90.9  23.6     6   417    27   407    23   432 0.76 Sugar (and other) transporter
MFS_1                PF07690.11   354 seq1046_BIOID63489   -            438   1.4e-27   96.2  50.5   1   2   1.1e-19   5.1e-16   58.2  16.9    38   258    70   296    26   303 0.68 Major Facilitator Superfamily
MFS_1                PF07690.11   354 seq1046_BIOID63489   -            438   1.4e-27   96.2  50.5   2   2   6.9e-15   3.1e-11   42.5  16.3    22   173   276   431   264   438 0.77 Major Facilitator Superfamily
MFS_2                PF13347.1    427 seq1046_BIOID63489   -            438   1.1e-09   37.1  21.4   1   1   2.3e-13   1.1e-09   37.1  14.9    31   343    53   372    40   383 0.79 MFS/sugar transport protein
Glycos_transf_N      PF04413.11   186 seq1051_BIOID63489   -            425   4.5e-75  250.8   0.0   1   1   6.1e-78   4.2e-74  247.6   0.0     1   185    31   212    31   213 0.98 3-Deoxy-D-manno-octulosonic-acid transferase (kdotransferase)
Glycos_transf_1      PF00534.15   172 seq1051_BIOID63489   -            425   3.5e-10   39.4   0.0   1   1   9.8e-14   6.7e-10   38.5   0.0    65   169   291   398   231   401 0.75 Glycosyl transferases group 1
FimH_man-bind        PF09160.5    147 seq1053_BIOID63489   -            300   5.3e-57  191.6   0.2   1   1   1.5e-60     1e-56  190.7   0.1     1   147    24   168    24   168 0.99 FimH, mannose binding
Fimbrial             PF00419.15   145 seq1053_BIOID63489   -            300   1.3e-09   38.3   7.7   1   1   1.9e-13   1.3e-09   38.3   5.3     7   145   173   300   167   300 0.86 Fimbrial protein
DUF3313              PF11769.3    201 seq1055_BIOID63489   -            222   1.5e-65  220.2   0.1   1   1   1.2e-69   1.7e-65  220.0   0.1     1   199    16   214    16   216 0.99 Protein of unknown function (DUF3313)
DUF796               PF05638.7    134 seq1057_BIOID63489   -            172   7.7e-36  122.9   0.0   1   1   6.5e-40   8.8e-36  122.7   0.0     1   133     6   155     6   156 0.94 Protein of unknown function (DUF796)
Na_sulph_symp        PF00939.14   471 seq1058_BIOID63489   -            161     2e-51  175.2  20.2   1   1   1.6e-55   2.2e-51  175.0  14.0   315   471     2   158     1   158 0.99 Sodium:sulfate symporter transmembrane region
FadR_C               PF07840.7    164 seq1059_BIOID63489   -            239   6.9e-73  243.5   0.0   1   1   1.9e-76   8.5e-73  243.2   0.0     1   163    72   234    72   235 0.99 FadR C-terminal domain
GntR                 PF00392.16    64 seq1059_BIOID63489   -            239   2.3e-20   71.6   0.0   1   1     1e-23   4.7e-20   70.6   0.0     4    64    11    71     8    71 0.96 Bacterial regulatory proteins, gntR family
DHDPS                PF00701.17   289 seq1060_BIOID63489   -            294   9.7e-77  257.2   1.2   1   1   8.3e-81   1.1e-76  257.0   0.8     2   286     4   289     3   291 0.96 Dihydrodipicolinate synthetase family
HATPase_c            PF02518.21   111 seq1061_BIOID63489   -            474     3e-21   75.0   0.0   1   1   1.1e-24   5.1e-21   74.3   0.0     5   109   367   470   363   472 0.92 Histidine kinase-, DNA gyrase B-, and HSP90-like ATPase
HisKA                PF00512.20    68 seq1061_BIOID63489   -            474   4.1e-13   49.0   0.3   1   1   2.8e-16   1.3e-12   47.4   0.2     6    67   260   319   256   320 0.91 His Kinase A (phospho-acceptor) domain
HAMP                 PF00672.20    70 seq1061_BIOID63489   -            474   2.4e-11   43.5  10.9   1   1   2.9e-13   1.3e-09   37.9   0.1     2    69   185   251   184   252 0.88 HAMP domain
POTRA_2              PF08479.6     76 seq1062_BIOID63489   -            116   1.2e-11   44.0   0.0   1   1   1.3e-15   1.8e-11   43.4   0.0     1    51    65   116    65   116 0.99 POTRA domain, ShlB-type
TetR_C_3             PF08362.6    143 seq1063_BIOID63489   -            212   6.4e-59  197.6   0.0   1   1   1.2e-62   8.3e-59  197.3   0.0     1   143    70   212    70   212 0.99 YcdC-like protein, C-terminal region
TetR_N               PF00440.18    47 seq1063_BIOID63489   -            212   1.3e-16   59.8   0.2   1   1   2.9e-20     2e-16   59.2   0.1     1    47    23    69    23    69 0.98 Bacterial regulatory proteins, tetR family
HTH_36               PF13730.1     55 seq1064_BIOID63489   -            208   3.3e-07   30.1   0.2   1   1   4.8e-11   6.6e-07   29.2   0.1     3    55    31    83    29    83 0.91 Helix-turn-helix domain
LpxC                 PF03331.8    277 seq1067_BIOID63489   -            305  5.8e-125  415.6   0.0   1   1  5.1e-129    7e-125  415.4   0.0     1   277     2   280     2   280 0.99 UDP-3-O-acyl N-acetylglycosamine deacetylase
Flavodoxin_1         PF00258.20   143 seq1069_BIOID63489   -            173     1e-27   96.7   0.0   1   1   8.7e-32   1.2e-27   96.5   0.0     1   143     5   160     5   160 0.94 Flavodoxin
DAO                  PF01266.19   358 seq1072_BIOID63489   -            428   1.5e-23   83.1   3.4   1   2   2.2e-10   2.3e-07   29.9   0.3     1    39     7    45     7    86 0.82 FAD dependent oxidoreductase
DAO                  PF01266.19   358 seq1072_BIOID63489   -            428   1.5e-23   83.1   3.4   2   2   1.1e-17   1.2e-14   53.8   0.1   146   356   107   328    99   330 0.74 FAD dependent oxidoreductase
FAD_binding_3        PF01494.14   356 seq1072_BIOID63489   -            428     3e-11   42.8   6.7   1   1   2.1e-13   2.2e-10   40.0   4.6     3   197     7   189     6   311 0.66 FAD binding domain
FAD_oxidored         PF12831.2    428 seq1072_BIOID63489   -            428   1.2e-09   37.6   1.2   1   1   1.1e-12   1.2e-09   37.6   0.8     1   143     7   157     7   172 0.77 FAD dependent oxidoreductase
Thi4                 PF01946.12   230 seq1072_BIOID63489   -            428   7.1e-09   34.9   1.9   1   1   4.8e-09     5e-06   25.6   0.4    18    64     6    52     2    57 0.94 Thi4 family
NAD_binding_8        PF13450.1     68 seq1072_BIOID63489   -            428   4.2e-08   32.9   1.7   1   1     3e-10   3.1e-07   30.1   0.5     1    34    10    43    10    74 0.75 NAD(P)-binding Rossmann-like domain
FAD_binding_2        PF00890.19   421 seq1072_BIOID63489   -            428   3.7e-08   32.5   8.1   1   1   3.7e-08   3.9e-05   22.5   3.2     1    35     7    41     7    54 0.91 FAD binding domain
HI0933_like          PF03486.9    409 seq1072_BIOID63489   -            428   4.3e-08   31.9   4.5   1   1   1.5e-10   1.6e-07   30.0   3.1     2   167     7   165     6   185 0.86 HI0933-like protein
Pyr_redox_2          PF07992.9    200 seq1072_BIOID63489   -            428   1.9e-07   31.0   0.2   1   1   3.6e-10   3.8e-07   30.0   0.1     1   124     7   167     7   201 0.84 Pyridine nucleotide-disulphide oxidoreductase
GIDA                 PF01134.17   392 seq1072_BIOID63489   -            428   1.4e-07   30.6   0.8   1   1   1.3e-10   1.4e-07   30.6   0.6     1   150     7   162     7   194 0.82 Glucose inhibited division protein A
Trp_halogenase       PF04820.9    454 seq1072_BIOID63489   -            428   9.6e-07   27.6   4.1   1   1   8.9e-08   9.3e-05   21.1   0.0   140   216    90   169    61   186 0.83 Tryptophan halogenase
DUF3702              PF12486.3    148 seq1075_BIOID63489   -             58   2.5e-16   59.5   1.1   1   1     2e-20   2.7e-16   59.4   0.7    23    80     1    58     1    58 0.98 ImpA domain protein
ACR_tran             PF00873.14  1021 seq1077_BIOID63489   -           1047    2e-238  793.5   1.6   1   1  1.8e-242  2.5e-238  793.1   1.1     2  1019     6  1037     2  1039 0.98 AcrB/AcrD/AcrF family
DUF4102              PF13356.1     89 seq1079_BIOID63489   -            196   1.2e-27   95.4   0.3   1   1   1.5e-31   2.1e-27   94.7   0.2     1    88     3    89     3    90 0.97 Domain of unknown function (DUF4102)
Aconitase            PF00330.15   465 seq1080_BIOID63489   -            441   7.5e-39  133.3   0.1   1   1   7.8e-43   1.1e-38  132.8   0.0    91   367   113   379    37   387 0.88 Aconitase family (aconitate hydratase)
DUF3702              PF12486.3    148 seq1081_BIOID63489   -             69   6.8e-18   64.6   0.6   1   1   5.9e-22   8.1e-18   64.4   0.4    86   144     1    58     1    61 0.94 ImpA domain protein
T2SF                 PF00482.18   124 seq1082_BIOID63489   -            398   2.1e-56  189.0   7.2   1   2   4.6e-35   6.2e-31  106.7   0.1     1   124    64   187    64   187 0.99 Type II secretion system (T2SS), protein F
T2SF                 PF00482.18   124 seq1082_BIOID63489   -            398   2.1e-56  189.0   7.2   2   2   2.7e-28   3.7e-24   84.8   1.6     1   124   267   389   267   389 0.98 Type II secretion system (T2SS), protein F
Phage_GPD            PF05954.6    292 seq1086_BIOID63489   -            133   3.4e-07   29.6   0.0   1   1   3.4e-11   4.6e-07   29.1   0.0     7    70    34   101    30   105 0.89 Phage late control gene D protein (GPD)
Lip_A_acyltrans      PF03279.8    295 seq1088_BIOID63489   -            328    6e-113  376.4   0.4   1   1    5e-117  6.8e-113  376.3   0.3     1   295    26   318    26   318 0.99 Bacterial lipid A biosynthesis acyltransferase
AMNp_N               PF10423.4    160 seq1094_BIOID63489   -            495   6.5e-51  171.9   0.1   1   1   1.4e-54   9.6e-51  171.4   0.1     2   158    23   181    22   183 0.96 Bacterial AMP nucleoside phosphorylase N-terminus
PNP_UDP_1            PF01048.15   234 seq1094_BIOID63489   -            495   7.3e-20   70.8   0.0   1   1   1.8e-23   1.2e-19   70.0   0.0    35   200   275   440   251   463 0.84 Phosphorylase superfamily
CTP_transf_2         PF01467.21   157 seq1095_BIOID63489   -            159   5.6e-25   88.1   0.1   1   1   9.9e-29   6.8e-25   87.8   0.1     1   156     6   134     6   135 0.98 Cytidylyltransferase
Citrate_ly_lig       PF08218.6    182 seq1095_BIOID63489   -            159   9.7e-07   28.2   0.1   1   1   2.4e-10   1.6e-06   27.5   0.0     9   106    12   113    10   117 0.81 Citrate lyase ligase C-terminal domain
SecM                 PF06558.7    148 seq1100_BIOID63489   -            195     1e-67  226.2   1.9   1   1   8.9e-72   1.2e-67  226.0   1.3     1   148    49   195    49   195 0.99 Secretion monitor precursor protein (SecM)
HTH_Tnp_1            PF01527.15    76 seq1101_BIOID63489   -            136   4.5e-19   68.0   0.6   1   1   1.2e-22     8e-19   67.2   0.4     2    74    23   102    22   104 0.89 Transposase
HTH_28               PF13518.1     52 seq1101_BIOID63489   -            136   2.1e-06   27.4   0.5   1   1   6.5e-10   4.4e-06   26.4   0.0     1    43    32    75    32    78 0.93 Helix-turn-helix domain
PsiE                 PF06146.7     69 seq1102_BIOID63489   -            136   1.8e-16   59.9   5.7   1   1   1.3e-20   1.8e-16   59.9   3.9     5    69    62   123    58   123 0.95 Phosphate-starvation-inducible E
CreD                 PF06123.7    430 seq1109_BIOID63489   -            450  3.5e-155  516.6   0.0   1   1  2.9e-159    4e-155  516.4   0.0     2   430     5   428     4   428 0.99 Inner membrane protein CreD
HrpB_C               PF08482.5    133 seq1111_BIOID63489   -            824   8.6e-56  187.6   0.2   1   1   6.2e-59   2.1e-55  186.3   0.1     1   133   679   811   679   811 1.00 ATP-dependent helicase C-terminal
DEAD                 PF00270.24   173 seq1111_BIOID63489   -            824   6.4e-12   45.1   0.0   1   1   5.3e-15   1.8e-11   43.6   0.0    12   168    32   177    22   182 0.75 DEAD/DEAH box helicase
Helicase_C           PF00271.26    78 seq1111_BIOID63489   -            824   3.9e-10   39.3   0.0   1   1   2.3e-13   7.8e-10   38.3   0.0    10    77   257   342   252   343 0.96 Helicase conserved C-terminal domain
HA2                  PF04408.18   102 seq1111_BIOID63489   -            824   1.3e-09   37.8   0.0   1   1   7.8e-13   2.7e-09   36.8   0.0     2    63   404   464   403   525 0.84 Helicase associated domain (HA2)
rve                  PF00665.21   120 seq1112_BIOID63489   -            301     1e-23   83.6   0.1   1   1   5.1e-27   2.3e-23   82.4   0.0     3   119   123   243   121   244 0.97 Integrase core domain
HTH_21               PF13276.1     60 seq1112_BIOID63489   -            301   4.1e-17   61.8   1.4   1   1   8.3e-19   3.8e-15   55.5   0.4     6    57    49   106    45   109 0.79 HTH-like domain
rve_3                PF13683.1     67 seq1112_BIOID63489   -            301   5.5e-17   60.9   0.1   1   1   4.1e-20   1.9e-16   59.2   0.0     2    67   216   281   215   281 0.97 Integrase core domain
MFS_1                PF07690.11   354 seq1114_BIOID63489   -            393   8.8e-40  136.4  62.4   1   1   1.5e-41     2e-37  128.6  27.4     2   353    21   356    20   357 0.90 Major Facilitator Superfamily
GCV_T                PF01571.16   211 seq1115_BIOID63489   -            326   1.1e-27   96.6   0.3   1   1   1.2e-31   1.6e-27   96.1   0.2     4   209    24   217    21   219 0.90 Aminomethyltransferase folate-binding domain
SecA_DEAD            PF07517.9    266 seq1118_BIOID63489   -            901  7.5e-122  405.6   0.2   1   1  5.6e-125  1.5e-121  404.6   0.1     2   265     7   401     6   402 1.00 SecA DEAD-like domain
SecA_SW              PF07516.8    214 seq1118_BIOID63489   -            901   1.7e-76  256.6   5.6   1   1   1.5e-79     4e-76  255.4   3.9     1   213   617   830   617   831 0.98 SecA Wing and Scaffold domain
SecA_PP_bind         PF01043.15   113 seq1118_BIOID63489   -            901     2e-39  134.2   0.2   1   1   2.1e-42   5.8e-39  132.8   0.1     2   113   229   358   228   358 0.94 SecA preprotein cross-linking domain
SEC-C                PF02810.10    21 seq1118_BIOID63489   -            901   9.2e-12   44.1   7.5   1   1   5.4e-15   1.5e-11   43.4   5.2     1    20   881   900   881   901 0.95 SEC-C motif
HTH_3                PF01381.17    55 seq1119_BIOID63489   -            178   6.1e-17   61.1   0.0   1   1   3.7e-20   8.5e-17   60.6   0.0     1    53    12    64    12    66 0.97 Helix-turn-helix
HTH_31               PF13560.1     64 seq1119_BIOID63489   -            178   1.1e-10   41.3   0.0   1   1   8.4e-14   1.9e-10   40.6   0.0     4    57    10    62     8    76 0.93 Helix-turn-helix domain
Cupin_2              PF07883.6     71 seq1119_BIOID63489   -            178   4.4e-10   38.8   0.3   1   1     3e-13   6.8e-10   38.1   0.2     3    69   104   171   102   173 0.93 Cupin domain
HTH_19               PF12844.2     64 seq1119_BIOID63489   -            178     1e-09   38.1   0.0   1   1   6.5e-13   1.5e-09   37.6   0.0     3    59    11    67     9    71 0.95 Helix-turn-helix domain
HTH_26               PF13443.1     63 seq1119_BIOID63489   -            178   5.5e-06   26.3   0.0   1   1   3.5e-09     8e-06   25.8   0.0     2    59    12    68    11    72 0.93 Cro/C1-type HTH DNA-binding domain
HTH_25               PF13413.1     62 seq1119_BIOID63489   -            178   4.7e-06   26.0   0.0   1   1   3.4e-09   7.9e-06   25.3   0.0     2    35    12    45    11    49 0.94 Helix-turn-helix domain
T2SG                 PF08334.6    108 seq1121_BIOID63489   -            145   4.8e-35  119.4   0.3   1   1   1.2e-38   5.6e-35  119.2   0.2     1   108    32   138    32   138 0.97 Type II secretion system (T2SS), protein G
N_methyl_2           PF13544.1     31 seq1121_BIOID63489   -            145   7.7e-09   34.5   0.7   1   1   3.3e-12   1.5e-08   33.6   0.5     8    31     2    25     1    25 0.90 Type IV pilin N-term methylation site GFxxxE
N_methyl             PF07963.7     20 seq1121_BIOID63489   -            145   2.1e-07   30.1   4.1   1   1   7.8e-11   3.5e-07   29.4   2.8     1    20     8    27     8    27 0.96 Prokaryotic N-terminal methylation motif
Bac_DNA_binding      PF00216.16    90 seq1122_BIOID63489   -             90   2.5e-34  117.0   0.1   1   1   2.1e-38   2.8e-34  116.8   0.1     1    90     1    90     1    90 1.00 Bacterial DNA-binding protein
Aconitase_C          PF00694.14   131 seq1125_BIOID63489   -            296   2.2e-06   27.7   0.0   1   1   2.7e-10   3.7e-06   26.9   0.0    84   129   180   226   166   228 0.89 Aconitase C-terminal domain
Sugar_tr             PF00083.19   451 seq1129_BIOID63489   -            443   5.6e-52  176.7  27.0   1   1     1e-55   7.1e-52  176.3  18.7     9   449    26   434    21   436 0.92 Sugar (and other) transporter
MFS_1                PF07690.11   354 seq1129_BIOID63489   -            443   4.8e-37  127.4  63.6   1   1   1.7e-38   1.2e-34  119.5  23.7     6   353    28   386    25   387 0.83 Major Facilitator Superfamily
HTH_31               PF13560.1     64 seq1130_BIOID63489   -             96   6.8e-11   42.0   0.0   1   1   7.9e-14   3.6e-10   39.7   0.0     4    46    35    76    34    93 0.82 Helix-turn-helix domain
HTH_3                PF01381.17    55 seq1130_BIOID63489   -             96   3.2e-09   36.3   0.1   1   1     2e-12   9.2e-09   34.9   0.0     1    38    37    74    37    85 0.96 Helix-turn-helix
HTH_19               PF12844.2     64 seq1130_BIOID63489   -             96     2e-08   34.0   0.0   1   1   2.1e-11   9.4e-08   31.8   0.0     3    55    36    87    36    95 0.83 Helix-turn-helix domain
FCD                  PF07729.7    125 seq1132_BIOID63489   -            274   1.1e-22   80.5   6.2   1   1   2.4e-26   1.6e-22   80.0   4.3     1   124   116   246   116   247 0.90 FCD domain
GntR                 PF00392.16    64 seq1132_BIOID63489   -            274   6.1e-14   51.1   0.2   1   1   1.8e-17   1.2e-13   50.1   0.1     4    62    31    89    29    91 0.95 Bacterial regulatory proteins, gntR family
LysR_substrate       PF03466.15   209 seq1133_BIOID63489   -            293   3.1e-45  153.7   0.1   1   1   7.1e-49   4.9e-45  153.1   0.1     2   204    85   282    84   285 0.98 LysR substrate binding domain
HTH_1                PF00126.22    60 seq1133_BIOID63489   -            293   2.5e-18   65.4   0.9   1   1   6.9e-22   4.7e-18   64.5   0.6     1    60     3    62     3    62 0.97 Bacterial regulatory helix-turn-helix protein, lysR family
GspH                 PF12019.3    114 seq1137_BIOID63489   -            169     2e-09   37.4   0.1   1   1   5.8e-13   2.7e-09   37.0   0.0     2   113    44   154    43   156 0.72 Type II transport protein GspH
N_methyl_2           PF13544.1     31 seq1137_BIOID63489   -            169     6e-07   28.5   1.1   1   1   2.6e-10   1.2e-06   27.6   0.7    11    30     2    21     1    22 0.93 Type IV pilin N-term methylation site GFxxxE
N_methyl             PF07963.7     20 seq1137_BIOID63489   -            169   1.6e-06   27.3   2.0   1   1     9e-10   4.1e-06   26.0   1.4     1    19     5    23     5    24 0.94 Prokaryotic N-terminal methylation motif
Rotamase_2           PF13145.1    121 seq1138_BIOID63489   -            623   4.2e-34  117.6  24.5   1   1     9e-28   2.1e-24   86.3   0.2     1   121   247   369   247   369 0.92 PPIC-type PPIASE domain
SurA_N_3             PF13624.1    154 seq1138_BIOID63489   -            623   6.8e-32  110.4   1.1   1   1     3e-35   6.8e-32  110.4   0.8     1   153     1   165     1   166 0.86 SurA N-terminal domain
Rotamase_3           PF13616.1    117 seq1138_BIOID63489   -            623   1.8e-16   60.3   0.4   1   1   7.8e-20   1.8e-16   60.3   0.3    12   115   265   355   212   357 0.87 PPIC-type PPIASE domain
Rotamase             PF00639.16    95 seq1138_BIOID63489   -            623   6.7e-15   55.4   8.8   1   1   6.2e-18   1.4e-14   54.4   0.1    13    95   275   355   258   355 0.92 PPIC-type PPIASE domain
SurA_N_2             PF13623.1    145 seq1138_BIOID63489   -            623   1.5e-08   34.5   0.3   1   1   6.7e-12   1.5e-08   34.5   0.2     9   140    12   137     3   142 0.83 SurA N-terminal domain
DDE_Tnp_IS66_C       PF13817.1     39 seq1139_BIOID63489   -             91   4.4e-20   71.2   0.1   1   1   4.7e-24   6.4e-20   70.7   0.0     1    39    47    85    47    85 0.98 IS66 C-terminal element
PLA1                 PF02253.10   260 seq1140_BIOID63489   -            289   9.8e-94  313.4   5.4   1   1   8.5e-98   1.2e-93  313.2   3.7     8   260    39   286    33   286 0.98 Phospholipase A1
Peptidase_U32        PF01136.14   233 seq1141_BIOID63489   -            667   2.8e-70  235.7   0.1   1   1   7.8e-71   5.3e-67  225.0   0.0     2   231    93   319    92   321 0.90 Peptidase family U32
DUF3656              PF12392.3    122 seq1141_BIOID63489   -            667   6.7e-27   93.8   0.0   1   1     2e-30   1.4e-26   92.8   0.0     2   122   405   522   404   522 0.97 Collagenase
UxuA                 PF03786.8    351 seq1144_BIOID63489   -            394  4.2e-163  541.7   0.2   1   1    7e-167  4.8e-163  541.6   0.1     1   350     1   388     1   389 0.99 D-mannonate dehydratase (UxuA)
AP_endonuc_2         PF01261.19   211 seq1144_BIOID63489   -            394   7.7e-09   35.0   0.0   1   1   7.8e-12   5.3e-08   32.3   0.0     3   189    18   299    16   322 0.81 Xylose isomerase-like TIM barrel
KAP_NTPase           PF07693.9    325 seq1145_BIOID63489   -            594   7.3e-79  264.9   0.0   1   1   6.9e-83   9.4e-79  264.6   0.0     1   324    14   381    14   382 0.98 KAP family P-loop domain
HTH_Tnp_1            PF01527.15    76 seq1146_BIOID63489   -             96   1.7e-12   46.9   0.1   1   1   2.5e-16   3.4e-12   46.0   0.0    20    74     1    62     1    64 0.86 Transposase
DAO                  PF01266.19   358 seq1148_BIOID63489   -            432   5.6e-74  249.0   0.5   1   1   4.8e-77   6.5e-74  248.8   0.3     2   358     3   397     2   397 0.95 FAD dependent oxidoreductase
Pyr_redox_2          PF07992.9    200 seq1148_BIOID63489   -            432   7.5e-09   35.6   0.3   1   1   3.9e-08   5.3e-05   23.0   0.2     1    36     2    37     2    65 0.92 Pyridine nucleotide-disulphide oxidoreductase
Pyr_redox            PF00070.22    80 seq1148_BIOID63489   -            432   3.2e-08   33.7   0.2   1   1     7e-09   9.6e-06   25.7   0.2     1    33     2    34     2    47 0.91 Pyridine nucleotide-disulphide oxidoreductase
NAD_binding_8        PF13450.1     68 seq1148_BIOID63489   -            432   8.7e-07   28.7   0.1   1   1   5.6e-09   7.6e-06   25.7   0.0     1    34     5    38     5    69 0.85 NAD(P)-binding Rossmann-like domain
ApbA                 PF02558.11   151 seq1148_BIOID63489   -            432   2.3e-05   23.7   0.2   1   1   3.8e-08   5.3e-05   22.6   0.1     1    33     3    34     3    48 0.87 Ketopantoate reductase PanE/ApbA
AlaDh_PNT_C          PF01262.16   168 seq1148_BIOID63489   -            432   0.00013   21.5   0.1   1   1   1.7e-07   0.00023   20.6   0.1    22    59     2    39     1    52 0.85 Alanine dehydrogenase/PNT, C-terminal domain
5TM-5TMR_LYT         PF07694.7    169 seq1150_BIOID63489   -            565   3.5e-43  146.7  19.3   1   1   1.5e-46   5.3e-43  146.1  13.4     1   167    28   192    28   194 0.95 5TMR of 5TMR-LYT
His_kinase           PF06580.8     82 seq1150_BIOID63489   -            565   7.7e-25   86.5   1.6   1   1   2.3e-28   7.7e-25   86.5   1.1     1    80   360   440   360   442 0.98 Histidine kinase
HATPase_c            PF02518.21   111 seq1150_BIOID63489   -            565   8.5e-12   44.6   0.0   1   1   5.9e-15     2e-11   43.4   0.0     9   110   456   552   453   553 0.93 Histidine kinase-, DNA gyrase B-, and HSP90-like ATPase
ECF-ribofla_trS      PF07155.7    169 seq1150_BIOID63489   -            565   1.9e-07   30.8  13.5   1   1   1.1e-10   3.7e-07   29.8   9.4     8   157    46   186    40   202 0.72 ECF-type riboflavin transporter, S component
T2SI                 PF02501.12    81 seq1151_BIOID63489   -            125   3.2e-13   49.3   0.1   1   1   3.3e-17   4.6e-13   48.8   0.1     1    78    39   115    39   118 0.90 Type II secretion system (T2SS), protein I
Transcrip_reg        PF01709.15   234 seq1152_BIOID63489   -            238   9.7e-83  276.7   0.8   1   1     8e-87   1.1e-82  276.5   0.6     1   233     3   235     3   236 0.98 Transcriptional regulator
rve                  PF00665.21   120 seq1153_BIOID63489   -            237   5.9e-18   64.9   0.0   1   1   1.3e-21   8.7e-18   64.4   0.0     3   109   124   234   122   236 0.96 Integrase core domain
HTH_21               PF13276.1     60 seq1153_BIOID63489   -            237   5.4e-14   51.8   0.3   1   1   1.7e-17   1.2e-13   50.7   0.2     4    55    52   106    44   118 0.80 HTH-like domain
Elong-fact-P_C       PF09285.6     56 seq1154_BIOID63489   -            275   2.4e-21   74.7   0.0   1   1   1.2e-24   5.2e-21   73.6   0.0     1    56   218   273   218   273 0.99 Elongation factor P, C-terminal
EFP                  PF01132.15    55 seq1154_BIOID63489   -            275     5e-14   51.6   2.2   1   1     2e-17   8.9e-14   50.7   1.5     1    54   154   209   154   210 0.91 Elongation factor P (EF-P) OB domain
EFP_N                PF08207.7     58 seq1154_BIOID63489   -            275   4.8e-13   48.6   0.6   1   1   2.1e-16   9.5e-13   47.7   0.1     2    57    89   146    88   147 0.88 Elongation factor P (EF-P) KOW-like domain
T2SJ                 PF11612.3    169 seq1161_BIOID63489   -            195     4e-22   78.6   4.2   1   1   1.7e-25   7.6e-22   77.7   2.9     2   168    39   177    38   178 0.91 Type II secretion system (T2SS), protein J
N_methyl_2           PF13544.1     31 seq1161_BIOID63489   -            195   5.3e-08   31.8   0.6   1   1   2.4e-11   1.1e-07   30.8   0.4    10    31     2    23     1    23 0.93 Type IV pilin N-term methylation site GFxxxE
N_methyl             PF07963.7     20 seq1161_BIOID63489   -            195   2.3e-06   26.8   1.3   1   1   1.1e-09   4.9e-06   25.8   0.9     1    20     6    25     6    25 0.95 Prokaryotic N-terminal methylation motif
RQC                  PF09382.5    106 seq1164_BIOID63489   -            611   4.4e-28   96.9   0.0   1   1   3.5e-31   1.2e-27   95.6   0.0     1   104   413   514   413   516 0.97 RQC domain
Helicase_C           PF00271.26    78 seq1164_BIOID63489   -            611   4.6e-24   83.9   0.0   1   1   2.6e-24   8.9e-21   73.4   0.1     3    78   258   333   256   333 0.98 Helicase conserved C-terminal domain
HRDC                 PF00570.18    68 seq1164_BIOID63489   -            611   8.1e-24   83.0   0.1   1   1   6.4e-27   2.2e-23   81.6   0.0     2    68   535   601   534   601 0.97 HRDC domain
DEAD                 PF00270.24   173 seq1164_BIOID63489   -            611   2.6e-21   75.7   0.0   1   1   8.5e-24   2.9e-20   72.3   0.0     2   168    30   189    29   194 0.85 DEAD/DEAH box helicase
RHH_1                PF01402.16    39 seq1165_BIOID63489   -             81   7.7e-11   41.2   0.5   1   1   5.7e-15   7.7e-11   41.2   0.4     2    39    15    52    14    52 0.96 Ribbon-helix-helix protein, copG family
MFS_1                PF07690.11   354 seq1166_BIOID63489   -            396   5.2e-34  117.4  59.1   1   1   3.8e-38   5.2e-34  117.4  41.0     2   353    19   349    18   350 0.89 Major Facilitator Superfamily
Flavodoxin_2         PF02525.12   199 seq1167_BIOID63489   -            176   6.5e-41  139.9   0.0   1   1   1.2e-44     8e-41  139.6   0.0     3   199     2   167     1   167 0.90 Flavodoxin-like fold
FMN_red              PF03358.10   152 seq1167_BIOID63489   -            176   6.2e-08   32.1   0.0   1   1   1.2e-11   7.9e-08   31.8   0.0    58   125    43   117     2   135 0.78 NADPH-dependent FMN reductase
Arc                  PF03869.9     50 seq1170_BIOID63489   -             82   5.3e-11   41.8   0.3   1   1     7e-15   9.5e-11   41.0   0.2     9    42    12    45    10    50 0.94 Arc-like DNA binding domain
rve_3                PF13683.1     67 seq1171_BIOID63489   -             56   6.6e-11   41.4   0.1   1   1   5.7e-15   7.7e-11   41.2   0.1    24    67     2    45     1    45 0.98 Integrase core domain
Phage_cap_E          PF03864.10   329 seq1174_BIOID63489   -            342   2.2e-41  141.7   0.1   1   1   2.1e-45   2.8e-41  141.3   0.0    10   329    17   341     8   341 0.86 Phage major capsid protein E
AA_permease          PF00324.16   479 seq1176_BIOID63489   -            470    1e-115  386.7  42.2   1   1  1.7e-119  1.1e-115  386.5  29.3     1   464    39   462    39   470 0.93 Amino acid permease
AA_permease_2        PF13520.1    426 seq1176_BIOID63489   -            470   2.2e-43  148.2  46.9   1   1   4.3e-47   2.9e-43  147.8  32.5     9   410    43   444    39   464 0.82 Amino acid permease
T2SK                 PF03934.8    280 seq1177_BIOID63489   -            327   2.6e-66  223.5   2.9   1   1   2.3e-70   3.2e-66  223.2   2.0     5   277    34   315    31   319 0.93 Type II secretion system (T2SS), protein K
CLP_protease         PF00574.18   182 seq1178_BIOID63489   -            178   6.8e-14   51.8   0.0   1   1   6.7e-18   9.1e-14   51.4   0.0    21   180     8   165     2   167 0.83 Clp protease
Mannitol_dh_C        PF08125.8    245 seq1179_BIOID63489   -            486   1.8e-96  321.9   0.0   1   1  3.5e-100   2.4e-96  321.5   0.0     1   245   216   463   216   463 0.99 Mannitol dehydrogenase C-terminal domain
Mannitol_dh          PF01232.18   151 seq1179_BIOID63489   -            486   2.9e-54  182.9   0.0   1   1   7.2e-58   4.9e-54  182.2   0.0     2   151    24   188    23   188 0.99 Mannitol dehydrogenase Rossmann domain
DFP                  PF04127.10   183 seq1180_BIOID63489   -            430   7.1e-72  240.7   0.2   1   1     1e-75   7.1e-72  240.7   0.2     2   182   211   395   210   396 0.97 DNA / pantothenate metabolism flavoprotein
Flavoprotein         PF02441.14   129 seq1180_BIOID63489   -            430   2.7e-31  107.8   0.3   1   1   8.1e-35   5.6e-31  106.7   0.2     1   128    30   157    30   158 0.90 Flavoprotein
Glyco_hydro_1        PF00232.13   455 seq1181_BIOID63489   -            479  4.4e-132  440.3   2.6   1   1  7.5e-136  5.1e-132  440.1   1.8     3   454     6   476     4   477 0.92 Glycosyl hydrolase family 1
Cellulase            PF00150.13   281 seq1181_BIOID63489   -            479    0.0001   21.5   0.1   1   1   2.3e-08   0.00016   20.8   0.1    22   140    72   187    53   207 0.83 Cellulase (glycosyl hydrolase family 5)
Na_H_Exchanger       PF00999.16   384 seq1183_BIOID63489   -            620   2.3e-61  207.2  44.0   1   1   4.9e-65   3.3e-61  206.7  30.5     2   378    11   375    10   379 0.89 Sodium/hydrogen exchanger family
TrkA_N               PF02254.13   116 seq1183_BIOID63489   -            620   5.2e-27   94.0   0.0   1   1   2.1e-30   1.4e-26   92.6   0.0     1   111   402   512   402   514 0.97 TrkA-N domain
Mannitol_dh_C        PF08125.8    245 seq1185_BIOID63489   -            488     2e-96  321.8   0.0   1   1  4.1e-100   2.8e-96  321.3   0.0     1   245   216   462   216   462 0.99 Mannitol dehydrogenase C-terminal domain
Mannitol_dh          PF01232.18   151 seq1185_BIOID63489   -            488   1.5e-53  180.6   0.0   1   1   4.8e-57   3.3e-53  179.5   0.0     2   151    26   188    25   188 0.99 Mannitol dehydrogenase Rossmann domain
Transgly             PF00912.17   178 seq1186_BIOID63489   -            844   2.6e-56  189.6   0.0   1   1     6e-60   4.1e-56  188.9   0.0    10   177   209   380   198   381 0.95 Transglycosylase
Transpeptidase       PF00905.17   304 seq1186_BIOID63489   -            844   9.9e-26   90.3   0.2   1   1   8.1e-29   5.6e-25   87.8   0.2     2   284   473   725   472   744 0.86 Penicillin binding protein transpeptidase domain
SpoU_methylase       PF00588.14   142 seq1187_BIOID63489   -            228   7.5e-34  116.5   0.0   1   1   8.4e-38   1.2e-33  115.9   0.0     2   142     3   153     2   153 0.87 SpoU rRNA Methylase family
HHH_3                PF12836.2     65 seq1188_BIOID63489   -            123   1.1e-18   66.7   0.0   1   1   2.1e-22   1.5e-18   66.4   0.0     3    59    59   116    57   122 0.93 Helix-hairpin-helix motif
DHDPS                PF00701.17   289 seq1190_BIOID63489   -            283   1.2e-73  247.1   0.0   1   1   1.1e-77   1.4e-73  246.8   0.0     2   261     5   269     4   275 0.98 Dihydrodipicolinate synthetase family
LytTR                PF04397.10    98 seq1191_BIOID63489   -            245   1.1e-32  111.9   0.5   1   1   3.1e-36   2.1e-32  110.9   0.1     2    97   147   243   146   244 0.98 LytTr DNA-binding domain
Response_reg         PF00072.19   112 seq1191_BIOID63489   -            245   2.3e-23   82.1   0.1   1   1     6e-27   4.1e-23   81.4   0.0     1   110     3   111     3   113 0.96 Response regulator receiver domain
AMP-binding          PF00501.23   418 seq1193_BIOID63489   -            574     4e-84  282.2   0.0   1   1   3.6e-88   4.9e-84  281.9   0.0     2   413    49   484    48   487 0.95 AMP-binding enzyme
NUDIX                PF00293.23   135 seq1194_BIOID63489   -            132   4.1e-22   78.1   0.2   1   1   3.6e-26   4.9e-22   77.9   0.1     4   131     7   125     4   129 0.85 NUDIX domain
MarC                 PF01914.12   203 seq1196_BIOID63489   -            215   1.5e-74  249.3  11.2   1   1   1.3e-78   1.7e-74  249.2   7.7     2   203     9   210     8   210 0.99 MarC family integral membrane protein
T2SL                 PF05134.8    230 seq1200_BIOID63489   -            387   1.4e-54  184.6   2.4   1   1   3.5e-58   2.4e-54  183.8   1.7     2   230     7   233     6   233 0.98 Type II secretion system (T2SS), protein L
GspL_C               PF12693.2    158 seq1200_BIOID63489   -            387   1.8e-35  121.9   3.9   1   1   4.2e-39   2.9e-35  121.2   2.7     6   157   241   385   237   387 0.97 GspL periplasmic domain
4HBT_2               PF13279.1    121 seq1202_BIOID63489   -            132   7.4e-17   61.8   0.0   1   1   1.9e-20   8.5e-17   61.6   0.0     4   109    10   114     7   129 0.87 Thioesterase-like superfamily
Acyl-ACP_TE          PF01643.12   249 seq1202_BIOID63489   -            132   1.1e-14   53.9   0.2   1   2   9.8e-09   4.5e-05   22.4   0.1   155   182     2    29     1    33 0.91 Acyl-ACP thioesterase
Acyl-ACP_TE          PF01643.12   249 seq1202_BIOID63489   -            132   1.1e-14   53.9   0.2   2   2   4.6e-11   2.1e-07   30.0   0.0    46   133    39   128    30   132 0.90 Acyl-ACP thioesterase
4HBT                 PF03061.17    79 seq1202_BIOID63489   -            132   3.4e-14   52.5   0.0   1   1     1e-17   4.6e-14   52.1   0.0     2    77    16    97    15    99 0.96 Thioesterase superfamily
HTH_3                PF01381.17    55 seq1204_BIOID63489   -             67   7.7e-08   31.9   0.1   1   1   6.2e-12   8.5e-08   31.8   0.0     7    53    17    63    11    65 0.93 Helix-turn-helix
SSF                  PF00474.12   406 seq1208_BIOID63489   -            502  7.3e-148  492.4  29.7   1   1  8.4e-152  1.1e-147  491.7  20.6     1   406    35   437    35   437 0.99 Sodium:solute symporter family
dUTPase              PF00692.14   129 seq1211_BIOID63489   -            152   1.2e-41  141.0   0.0   1   1     1e-45   1.4e-41  140.8   0.0     2   129    17   150    16   150 0.98 dUTPase
Aminotran_1_2        PF00155.16   363 seq1212_BIOID63489   -            468   4.5e-32  111.2   0.0   1   1   1.1e-35   7.5e-32  110.5   0.0    44   348   145   445   119   458 0.88 Aminotransferase class I and II
GntR                 PF00392.16    64 seq1212_BIOID63489   -            468   5.9e-15   54.3   0.0   1   1   2.9e-18     2e-14   52.6   0.0     1    64     3    66     3    66 0.98 Bacterial regulatory proteins, gntR family
HTH_18               PF12833.2     81 seq1213_BIOID63489   -            285   5.8e-19   67.8   0.3   1   1   1.8e-22   1.2e-18   66.8   0.2     2    80   204   281   203   282 0.95 Helix-turn-helix domain
HTH_AraC             PF00165.18    42 seq1213_BIOID63489   -            285   1.2e-14   53.4   0.1   1   1   1.8e-14   1.3e-10   40.6   0.0     9    40   247   279   241   279 0.92 Bacterial regulatory helix-turn-helix proteins, AraC family
LysE                 PF01810.13   191 seq1215_BIOID63489   -            206   2.5e-54  183.3  11.3   1   1   2.1e-58   2.9e-54  183.1   7.8     2   190    14   205    13   206 0.98 LysE type translocator
GD_AH_C              PF04295.8    397 seq1217_BIOID63489   -            505  8.5e-163  541.5   0.1   1   1  1.5e-166    1e-162  541.2   0.1     2   393   105   501   104   505 0.98 D-galactarate dehydratase / Altronate hydrolase, C terminus
SAF                  PF08666.7     63 seq1217_BIOID63489   -            505   1.1e-15   57.6   0.1   1   1   3.3e-19   2.3e-15   56.6   0.1     1    62    13    81    13    82 0.99 SAF domain
Cons_hypoth95        PF03602.10   183 seq1218_BIOID63489   -            198   5.4e-61  205.0   0.0   1   1   8.9e-65   6.1e-61  204.8   0.0     1   183    12   188    12   188 0.95 Conserved hypothetical protein 95
MTS                  PF05175.9    170 seq1218_BIOID63489   -            198   7.7e-05   22.0   0.0   1   1   1.6e-08   0.00011   21.5   0.0    26   113    46   136    34   145 0.82 Methyltransferase small domain
MarR                 PF01047.17    59 seq1219_BIOID63489   -            144   5.2e-18   64.3   0.0   1   1   1.9e-21   8.8e-18   63.6   0.0     1    59    38    96    38    96 0.98 MarR family
MarR_2               PF12802.2     62 seq1219_BIOID63489   -            144   1.4e-13   50.1   0.0   1   1   5.2e-17   2.4e-13   49.4   0.0     1    62    36    95    36    95 0.98 MarR family
HTH_27               PF13463.1     68 seq1219_BIOID63489   -            144   3.5e-09   36.7   0.0   1   1   1.8e-12   8.1e-09   35.5   0.0     1    68    38   104    38   104 0.93 Winged helix DNA-binding domain
GntR                 PF00392.16    64 seq1220_BIOID63489   -            257   1.8e-23   81.5   1.4   1   1     7e-27   3.2e-23   80.8   0.2     1    64    10    73    10    73 0.99 Bacterial regulatory proteins, gntR family
FCD                  PF07729.7    125 seq1220_BIOID63489   -            257   3.9e-21   75.5   7.6   1   1   1.3e-24   5.8e-21   74.9   5.3     1   125    97   226    97   226 0.92 FCD domain
Rrf2                 PF02082.15    83 seq1220_BIOID63489   -            257   6.6e-05   22.8   0.1   1   1   3.8e-08   0.00017   21.4   0.0    28    67    36    74    23    80 0.88 Transcriptional regulator
Inositol_P           PF00459.20   271 seq1221_BIOID63489   -            267   2.5e-77  259.7   0.0   1   1   2.1e-81   2.8e-77  259.5   0.0     3   268     2   260     1   263 0.97 Inositol monophosphatase family
cobW                 PF02492.14   178 seq1224_BIOID63489   -            328   8.1e-36  123.0   0.0   1   1   1.6e-39   1.1e-35  122.5   0.0     4   169     6   171     3   180 0.91 CobW/HypB/UreG, nucleotide-binding domain
CobW_C               PF07683.9     94 seq1224_BIOID63489   -            328     2e-06   27.2   0.4   1   1   6.4e-10   4.4e-06   26.2   0.0     2    92   241   321   240   323 0.90 Cobalamin synthesis protein cobW C-terminal domain
TetR_N               PF00440.18    47 seq1225_BIOID63489   -            198   2.8e-11   42.7   0.0   1   1   3.4e-15   4.6e-11   42.0   0.0     3    46    18    61    16    62 0.94 Bacterial regulatory proteins, tetR family
ABC_tran             PF00005.22   118 seq1226_BIOID63489   -            401   5.6e-22   78.2   0.0   1   1   3.6e-25   1.2e-21   77.0   0.0     1   117    73   191    73   192 0.92 ABC transporter
TOBE_2               PF08402.5     75 seq1226_BIOID63489   -            401   9.6e-12   44.6   0.3   1   1   1.2e-14   4.2e-11   42.5   0.1     1    75   313   385   313   385 0.95 TOBE domain
T2SM                 PF04612.7    160 seq1228_BIOID63489   -            161   8.6e-29  100.2   0.1   1   1   7.1e-33   9.7e-29  100.1   0.1     2   157     8   157     7   160 0.92 Type II secretion system (T2SS), protein M
DHFR_1               PF00186.14   161 seq1229_BIOID63489   -            196   1.2e-58  197.0   0.0   1   1   1.1e-62   1.5e-58  196.8   0.0     1   161    38   195    38   195 0.97 Dihydrofolate reductase
HTH_18               PF12833.2     81 seq1230_BIOID63489   -            123   9.5e-20   70.3   0.3   1   1   1.8e-23   1.2e-19   70.0   0.2     2    79    34   110    33   112 0.96 Helix-turn-helix domain
HTH_AraC             PF00165.18    42 seq1230_BIOID63489   -            123   4.4e-18   64.3   0.2   1   2   1.8e-09   1.2e-05   24.8   0.0     1    42    20    61    20    61 0.97 Bacterial regulatory helix-turn-helix proteins, AraC family
HTH_AraC             PF00165.18    42 seq1230_BIOID63489   -            123   4.4e-18   64.3   0.2   2   2   1.8e-13   1.2e-09   37.5   0.0     2    41    73   110    68   111 0.93 Bacterial regulatory helix-turn-helix proteins, AraC family
SBP_bac_5            PF00496.17   374 seq1233_BIOID63489   -            567   4.6e-87  292.1   9.8   1   1     5e-91   6.9e-87  291.5   6.8     3   373   107   487   105   488 0.92 Bacterial extracellular solute-binding proteins, family 5 Middle
SBP_bac_6            PF13343.1    242 seq1234_BIOID63489   -            423   8.6e-37  126.6   0.0   1   1   3.6e-40   1.2e-36  126.1   0.0     3   238    86   330    85   334 0.90 Bacterial extracellular solute-binding protein
SBP_bac_11           PF13531.1    231 seq1234_BIOID63489   -            423   6.6e-19   68.3   1.3   1   1     2e-22   6.8e-19   68.3   0.1    14   228    50   291    39   293 0.81 Bacterial extracellular solute-binding protein
SBP_bac_8            PF13416.1    281 seq1234_BIOID63489   -            423   9.1e-09   35.3   0.0   1   1     4e-12   1.4e-08   34.7   0.0    51   272    99   307    69   316 0.73 Bacterial extracellular solute-binding protein
SBP_bac_1            PF01547.20   314 seq1234_BIOID63489   -            423   3.6e-05   23.5   0.0   1   1     6e-08   0.00021   21.0   0.0   268   313   248   285    67   286 0.80 Bacterial extracellular solute-binding protein
DUF1145              PF06611.7     61 seq1235_BIOID63489   -             89   1.1e-25   88.8   6.8   1   1   8.1e-30   1.1e-25   88.8   4.7     1    60     1    60     1    61 0.97 Protein of unknown function (DUF1145)
BATS                 PF06968.8     92 seq1238_BIOID63489   -            346   1.7e-29  101.3   0.0   1   1   5.5e-33   3.7e-29  100.2   0.0     1    92   220   312   220   312 0.99 Biotin and Thiamin Synthesis associated domain
Radical_SAM          PF04055.16   166 seq1238_BIOID63489   -            346   3.9e-19   69.3   0.0   1   1   4.6e-22   3.1e-18   66.3   0.0     4   160    50   203    47   209 0.92 Radical SAM superfamily
Epimerase            PF01370.16   236 seq1239_BIOID63489   -            304     2e-26   92.7   0.0   1   1   7.4e-29   1.3e-25   90.1   0.0     1   234     5   207     5   209 0.90 NAD dependent epimerase/dehydratase family
NAD_binding_10       PF13460.1    183 seq1239_BIOID63489   -            304   4.2e-23   82.1   0.0   1   1   3.1e-26   5.3e-23   81.8   0.0     1   179     5   194     5   198 0.87 NADH(P)-binding
NAD_binding_4        PF07993.7    249 seq1239_BIOID63489   -            304   2.1e-16   59.4   0.2   1   2   7.8e-08   0.00013   20.8   0.1     1    33     7    37     7    54 0.81 Male sterility protein
NAD_binding_4        PF07993.7    249 seq1239_BIOID63489   -            304   2.1e-16   59.4   0.2   2   2   9.4e-08   0.00016   20.5   0.0    79   137    55   114    37   120 0.84 Male sterility protein
3Beta_HSD            PF01073.14   280 seq1239_BIOID63489   -            304   3.2e-16   58.7   0.0   1   1   1.2e-14     2e-11   43.0   0.0     1   119     6   114     6   120 0.85 3-beta hydroxysteroid dehydrogenase/isomerase family
NmrA                 PF05368.8    233 seq1239_BIOID63489   -            304   2.9e-14   52.7   0.0   1   1   2.3e-17     4e-14   52.3   0.0     1   105     5   114     5   150 0.87 NmrA-like family
adh_short            PF00106.20   167 seq1239_BIOID63489   -            304   5.9e-06   26.1   5.0   1   1   2.2e-08   3.8e-05   23.5   1.8     2   165     4   139     3   141 0.84 short chain dehydrogenase
MarB                 PF13999.1     66 seq1242_BIOID63489   -             72   5.5e-35  118.6   0.2   1   1   4.5e-39   6.1e-35  118.4   0.1     2    66     6    70     5    70 0.98 MarB protein
Peptidase_A24        PF01478.13   106 seq1243_BIOID63489   -            225   2.4e-29  101.4  11.5   1   1   1.8e-33   2.4e-29  101.4   8.0     1   105    81   189    81   190 0.94 Type IV leader peptidase family
Phage_integrase      PF00589.17   173 seq1245_BIOID63489   -            423   2.8e-27   95.3   0.5   1   1   6.6e-31   4.5e-27   94.7   0.1     2   171   207   391   206   393 0.94 Phage integrase family
DUF4102              PF13356.1     89 seq1245_BIOID63489   -            423   1.3e-26   92.1   0.6   1   1   4.2e-30   2.8e-26   91.0   0.2     1    87     3    88     3    90 0.97 Domain of unknown function (DUF4102)
TatD_DNase           PF01026.16   255 seq1246_BIOID63489   -            241   4.5e-35  120.9   0.0   1   1   3.8e-39   5.1e-35  120.7   0.0     1   253     3   238     3   240 0.91 TatD related DNase
Abhydrolase_5        PF12695.2    142 seq1248_BIOID63489   -            293   6.6e-27   93.8   0.0   1   1   3.1e-30   8.4e-27   93.5   0.0     1   141    89   265    89   266 0.89 Alpha/beta hydrolase family
Abhydrolase_6        PF12697.2    228 seq1248_BIOID63489   -            293   6.6e-16   58.7   0.2   1   1   1.5e-14   4.2e-11   43.0   0.0     1   102    90   194    90   212 0.89 Alpha/beta hydrolase family
Peptidase_S9         PF00326.16   213 seq1248_BIOID63489   -            293   1.4e-09   37.3   0.0   1   1   3.8e-12   1.1e-08   34.5   0.0     8   212   108   291   103   292 0.71 Prolyl oligopeptidase family
Hydrolase_4          PF12146.3     79 seq1248_BIOID63489   -            293   8.5e-08   31.8   0.0   1   1   5.7e-10   1.6e-06   27.7   0.0    11    61    82   132    76   149 0.82 Putative lysophospholipase
CcdA                 PF07362.7     72 seq1249_BIOID63489   -             77   6.2e-28   96.3   0.6   1   1   5.1e-32     7e-28   96.1   0.4     2    72     7    77     6    77 0.98 Post-segregation antitoxin CcdA
TetR_N               PF00440.18    47 seq1250_BIOID63489   -            188     1e-16   60.1   0.8   1   1   2.3e-20   1.6e-16   59.5   0.0     1    47    16    62    16    62 0.98 Bacterial regulatory proteins, tetR family
TetR_C_6             PF13977.1    131 seq1250_BIOID63489   -            188   1.3e-06   28.1   0.1   1   1   3.6e-10   2.5e-06   27.2   0.0    36   129    95   185    84   187 0.83 Bacterial transcriptional repressor
PAP2                 PF01569.16   129 seq1251_BIOID63489   -            249   6.2e-17   61.3   4.6   1   1   4.5e-21   6.2e-17   61.3   3.2     4   122   106   227   102   233 0.89 PAP2 superfamily
Abhydrolase_1        PF00561.15   230 seq1252_BIOID63489   -            340   2.3e-31  109.0   0.0   1   1   8.6e-35     3e-31  108.6   0.0     1   228    82   319    82   321 0.97 alpha/beta hydrolase fold
Hydrolase_4          PF12146.3     79 seq1252_BIOID63489   -            340   3.7e-24   84.2   0.5   1   1   1.8e-27   6.1e-24   83.5   0.4     3    79    42   122    40   122 0.90 Putative lysophospholipase
Abhydrolase_6        PF12697.2    228 seq1252_BIOID63489   -            340   2.3e-20   73.3   3.1   1   1     1e-23   3.5e-20   72.7   2.1     2   220    58   310    57   316 0.72 Alpha/beta hydrolase family
Abhydrolase_5        PF12695.2    142 seq1252_BIOID63489   -            340   2.1e-12   46.8   0.0   1   1   1.1e-15   3.6e-12   46.1   0.0     1   141    56   305    56   306 0.79 Alpha/beta hydrolase family
YhhN                 PF07947.9    185 seq1253_BIOID63489   -            208     6e-40  136.4  20.9   1   1   5.4e-44   7.3e-40  136.1  14.5     1   185    25   206    25   206 0.99 YhhN-like protein
CcdB                 PF01845.12   102 seq1254_BIOID63489   -             40   8.3e-15   54.4   0.0   1   1   6.4e-19   8.8e-15   54.3   0.0     1    40     1    40     1    40 0.98 CcdB protein
FTR1                 PF03239.9    306 seq1255_BIOID63489   -            276     3e-76  256.1  19.0   1   1   2.4e-80   3.3e-76  256.0  13.1     1   304     1   274     1   276 0.98 Iron permease FTR1 family
IMPDH                PF00478.20   351 seq1256_BIOID63489   -            347  2.7e-113  378.3   0.2   1   1  2.4e-117  3.3e-113  378.0   0.2     3   346     9   342     7   346 0.94 IMP dehydrogenase / GMP reductase domain
SBP_bac_8            PF13416.1    281 seq1257_BIOID63489   -            381   2.3e-24   86.4   3.5   1   1   6.6e-28     3e-24   86.1   2.4     2   264    56   325    55   333 0.83 Bacterial extracellular solute-binding protein
SBP_bac_1            PF01547.20   314 seq1257_BIOID63489   -            381   4.4e-18   65.9   5.7   1   1   1.4e-21   6.2e-18   65.4   4.0    14   313    56   312    45   313 0.84 Bacterial extracellular solute-binding protein
SBP_bac_6            PF13343.1    242 seq1257_BIOID63489   -            381     2e-15   56.6   1.6   1   1   1.4e-15   6.3e-12   45.2   0.1   107   216   215   325   179   350 0.85 Bacterial extracellular solute-binding protein
TonB_dep_Rec         PF00593.19   276 seq1258_BIOID63489   -            747   7.1e-28   98.1  10.2   1   1     1e-31   7.1e-28   98.1   7.1     1   276   510   746   510   746 0.98 TonB dependent receptor
Plug                 PF07715.10   108 seq1258_BIOID63489   -            747     2e-21   76.2   0.1   1   1   6.6e-25   4.5e-21   75.0   0.1     2   107    76   180    75   181 0.94 TonB-dependent Receptor Plug Domain
PdxA                 PF04166.7    299 seq1259_BIOID63489   -            337   2.6e-81  272.9   0.0   1   1   2.3e-85   3.2e-81  272.7   0.0     4   299    30   327    27   327 0.95 Pyridoxal phosphate biosynthetic protein PdxA
CcdB                 PF01845.12   102 seq1261_BIOID63489   -             38     4e-12   45.8   0.0   1   1   3.1e-16   4.3e-12   45.7   0.0    65   102     1    38     1    38 0.99 CcdB protein
LamB                 PF02264.10   398 seq1263_BIOID63489   -            446  2.6e-168  560.0  25.6   1   1  2.2e-172    3e-168  559.9  17.8     1   398    28   446    28   446 0.97 LamB porin
PP-binding           PF00550.20    67 seq1265_BIOID63489   -             82   1.2e-12   47.8   0.8   1   1   9.7e-17   1.3e-12   47.6   0.6     1    66     9    74     9    75 0.92 Phosphopantetheine attachment site
Aminotran_1_2        PF00155.16   363 seq1267_BIOID63489   -            384   5.1e-68  229.5   0.0   1   1   1.4e-71   6.2e-68  229.2   0.0     3   363    41   380    40   380 0.97 Aminotransferase class I and II
Beta_elim_lyase      PF01212.16   290 seq1267_BIOID63489   -            384   9.3e-07   28.1   0.0   1   1   1.1e-09     5e-06   25.7   0.0    27    86    82   141    61   206 0.82 Beta-eliminating lyase
HATPase_c            PF02518.21   111 seq1268_BIOID63489   -            669   5.7e-17   61.3   0.0   1   1   2.8e-20   1.3e-16   60.1   0.0     1   110   558   662   558   663 0.96 Histidine kinase-, DNA gyrase B-, and HSP90-like ATPase
HisKA                PF00512.20    68 seq1268_BIOID63489   -            669   9.2e-07   28.6   0.4   1   1     2e-10   9.2e-07   28.6   0.3     3    65   450   513   449   515 0.90 His Kinase A (phospho-acceptor) domain
HAMP                 PF00672.20    70 seq1268_BIOID63489   -            669   3.3e-06   27.0   0.4   1   1   7.3e-10   3.3e-06   27.0   0.3     2    68   346   412   340   413 0.85 HAMP domain
HlyD                 PF00529.15   306 seq1269_BIOID63489   -            384   1.2e-60  205.3  11.9   1   1   4.4e-64   1.5e-60  204.9   8.2     3   306    69   360    68   360 0.96 HlyD family secretion protein
HlyD_2               PF12700.2    328 seq1269_BIOID63489   -            384   1.9e-17   63.3   0.1   1   1     8e-21   2.7e-17   62.7   0.1     2   327    48   359    47   360 0.78 HlyD family secretion protein
HlyD_3               PF13437.1    105 seq1269_BIOID63489   -            384   9.9e-12   45.0   2.7   1   1   4.6e-11   1.6e-07   31.5   0.1     1   105   178   289   178   289 0.93 HlyD family secretion protein
Biotin_lipoyl_2      PF13533.1     50 seq1269_BIOID63489   -            384   6.1e-12   44.9   4.2   1   1   1.2e-13     4e-10   39.0   0.3     3    46    69   119    64   123 0.85 Biotin-lipoyl like
Aminotran_1_2        PF00155.16   363 seq1272_BIOID63489   -            390   2.2e-55  187.9   0.0   1   1   5.7e-59   2.6e-55  187.7   0.0     2   362    44   384    43   385 0.92 Aminotransferase class I and II
Cys_Met_Meta_PP      PF01053.15   386 seq1272_BIOID63489   -            390   2.4e-05   22.7   0.0   1   1   7.7e-09   3.5e-05   22.1   0.0    26   183    55   216    47   239 0.88 Cys/Met metabolism PLP-dependent enzyme
Aminotran_5          PF00266.14   371 seq1272_BIOID63489   -            390   5.4e-05   21.9   0.0   1   1     2e-08   8.9e-05   21.2   0.0    48   181    93   216    67   219 0.87 Aminotransferase class-V
E1-E2_ATPase         PF00122.15   230 seq1273_BIOID63489   -            732   1.2e-47  161.7   0.0   1   1     1e-50   2.7e-47  160.6   0.0     1   230   205   426   205   426 0.98 E1-E2 ATPase
Hydrolase            PF00702.21   204 seq1273_BIOID63489   -            732   5.4e-36  124.9   7.4   1   1   3.7e-39     1e-35  124.0   5.1     3   203   432   639   430   640 0.86 haloacid dehalogenase-like hydrolase
HAD                  PF12710.2    191 seq1273_BIOID63489   -            732   2.8e-13   50.3   0.0   1   1   2.2e-16     6e-13   49.2   0.0     1   191   433   637   433   637 0.65 haloacid dehalogenase-like hydrolase
HMA                  PF00403.21    62 seq1273_BIOID63489   -            732   5.3e-13   48.8   0.2   1   1     4e-16   1.1e-12   47.8   0.2     3    61    53   109    52   110 0.96 Heavy-metal-associated domain
Hydrolase_3          PF08282.7    254 seq1273_BIOID63489   -            732   1.6e-07   31.0   1.4   1   1   2.1e-09   5.8e-06   25.9   0.7   187   254   610   672   608   672 0.85 haloacid dehalogenase-like hydrolase
PRD                  PF00874.15    90 seq1274_BIOID63489   -            433   4.7e-25   87.4   0.0   1   2   3.6e-13   4.9e-09   36.0   0.0     2    89   138   224   137   225 0.97 PRD domain
PRD                  PF00874.15    90 seq1274_BIOID63489   -            433   4.7e-25   87.4   0.0   2   2   2.6e-17   3.6e-13   49.3   0.0     2    89   247   335   246   336 0.97 PRD domain
Peptidase_M75        PF09375.5    285 seq1277_BIOID63489   -            375   2.5e-50  171.3   5.3   1   1   4.7e-54   3.2e-50  170.9   3.6     1   285   135   368   135   368 0.95 Imelysin
Cupredoxin_1         PF13473.1    104 seq1277_BIOID63489   -            375     3e-24   84.7   0.1   1   1   7.3e-28     5e-24   84.0   0.1     4   104    13   115    10   115 0.95 Cupredoxin-like domain
Hydrolase_3          PF08282.7    254 seq1278_BIOID63489   -            266     3e-61  207.1   0.0   1   1   7.3e-65   3.3e-61  206.9   0.0     1   254     5   260     5   260 0.96 haloacid dehalogenase-like hydrolase
S6PP                 PF05116.8    247 seq1278_BIOID63489   -            266   4.1e-16   58.9   0.0   1   2     4e-09   1.8e-05   24.0   0.0     4    75     4    73     1    91 0.89 Sucrose-6F-phosphate phosphohydrolase
S6PP                 PF05116.8    247 seq1278_BIOID63489   -            266   4.1e-16   58.9   0.0   2   2   7.3e-12   3.3e-08   33.0   0.0   135   218   159   242   141   253 0.83 Sucrose-6F-phosphate phosphohydrolase
Hydrolase            PF00702.21   204 seq1278_BIOID63489   -            266   2.6e-11   44.3   0.1   1   1   1.8e-13   8.4e-10   39.4   0.1     2   204     3   226     2   226 0.59 haloacid dehalogenase-like hydrolase
BPD_transp_1         PF00528.17   185 seq1279_BIOID63489   -            306   6.9e-38  129.8  18.1   1   1   5.1e-42   6.9e-38  129.8  12.6     1   185   112   306   112   306 0.99 Binding-protein-dependent transport system inner membrane component
NLPC_P60             PF00877.14   105 seq1281_BIOID63489   -            188   1.2e-34  118.1   0.1   1   1   1.3e-38   1.7e-34  117.6   0.0     1   105    79   183    79   183 0.98 NlpC/P60 family
Hydrolase_3          PF08282.7    254 seq1282_BIOID63489   -            276   3.3e-51  174.2   0.0   1   1   5.4e-55   3.7e-51  174.0   0.0     2   254    10   262     9   262 0.98 haloacid dehalogenase-like hydrolase
S6PP                 PF05116.8    247 seq1282_BIOID63489   -            276   1.8e-17   63.3   0.0   1   2     2e-08   0.00014   21.1   0.0     4    79     8    83     5   111 0.71 Sucrose-6F-phosphate phosphohydrolase
S6PP                 PF05116.8    247 seq1282_BIOID63489   -            276   1.8e-17   63.3   0.0   2   2   2.9e-14     2e-10   40.2   0.0   119   213   149   240   143   257 0.87 Sucrose-6F-phosphate phosphohydrolase
N6_N4_Mtase          PF01555.13   231 seq1283_BIOID63489   -            658   9.3e-35  120.0   0.4   1   1   1.7e-38   2.4e-34  118.7   0.2     1   209   116   445   116   459 0.80 DNA methylase
GPW_gp25             PF04965.9     99 seq1285_BIOID63489   -            130   4.7e-11   41.9   0.0   1   1   4.4e-15   6.1e-11   41.6   0.0     5    92    20   106    16   113 0.90 Gene 25-like lysozyme
YicC_N               PF03755.8    159 seq1286_BIOID63489   -            287   6.4e-49  165.8   0.1   1   1   9.3e-53   6.4e-49  165.8   0.1     1   157     2   153     2   155 0.96 YicC-like family, N-terminal region
DUF1732              PF08340.6     87 seq1286_BIOID63489   -            287     2e-34  117.1   7.3   1   1   2.9e-38     2e-34  117.1   5.0     1    87   202   287   202   287 0.97 Domain of unknown function (DUF1732)
ABC_tran             PF00005.22   118 seq1288_BIOID63489   -            337   1.4e-23   83.4   0.0   1   1   3.2e-25   1.5e-21   76.8   0.0     1   117    44   162    44   163 0.89 ABC transporter
TOBE_2               PF08402.5     75 seq1288_BIOID63489   -            337   6.4e-17   61.2   0.0   1   1   3.3e-20   1.5e-16   60.0   0.0     2    75   257   333   256   333 0.93 TOBE domain
MFS_1                PF07690.11   354 seq1290_BIOID63489   -            414   1.1e-58  198.5  47.3   1   1   3.2e-58   1.5e-54  185.0  23.8     2   354    15   374    14   374 0.87 Major Facilitator Superfamily
Sugar_tr             PF00083.19   451 seq1290_BIOID63489   -            414     6e-12   44.7  33.5   1   1   2.8e-15   1.3e-11   43.6  23.2    43   435    38   408    11   412 0.82 Sugar (and other) transporter
LacY_symp            PF01306.14   413 seq1290_BIOID63489   -            414   1.5e-06   26.9   1.4   1   1   3.2e-10   1.5e-06   26.9   1.0    12    99    13   101     3   152 0.77 LacY proton/sugar symporter
Methyltransf_11      PF08241.7     95 seq1291_BIOID63489   -            251   4.9e-24   84.5   0.0   1   1   5.2e-27   8.8e-24   83.7   0.0     1    95    47   138    47   138 0.98 Methyltransferase domain
Methyltransf_23      PF13489.1    162 seq1291_BIOID63489   -            251   1.6e-16   60.3   0.1   1   1   1.3e-19   2.2e-16   59.8   0.0     4   152    25   175    18   181 0.79 Methyltransferase domain
Methyltransf_31      PF13847.1    152 seq1291_BIOID63489   -            251   4.3e-15   55.4   0.0   1   1   3.2e-18   5.4e-15   55.1   0.0     5   113    44   150    40   200 0.83 Methyltransferase domain
Methyltransf_12      PF08242.7     99 seq1291_BIOID63489   -            251   3.9e-11   43.1   0.0   1   1   4.8e-14   8.2e-11   42.1   0.0     1    98    47   135    47   136 0.86 Methyltransferase domain
Methyltransf_18      PF12847.2    112 seq1291_BIOID63489   -            251   3.2e-10   40.4   0.0   1   1   3.6e-13   6.1e-10   39.5   0.0     3   110    44   139    42   141 0.79 Methyltransferase domain
Methyltransf_25      PF13649.1    101 seq1291_BIOID63489   -            251   2.8e-09   37.1   0.0   1   1   6.5e-12   1.1e-08   35.2   0.0     1   101    46   134    46   134 0.91 Methyltransferase domain
Ubie_methyltran      PF01209.13   233 seq1291_BIOID63489   -            251   2.1e-09   36.7   0.0   1   1   1.5e-12   2.6e-09   36.4   0.0    43   168    38   155     2   182 0.85 ubiE/COQ5 methyltransferase family
Methyltransf_8       PF05148.10   219 seq1291_BIOID63489   -            251   3.7e-06   26.6   0.0   1   1   3.2e-09   5.4e-06   26.0   0.0    59   156    30   138    17   158 0.77 Hypothetical methyltransferase
ACR_tran             PF00873.14  1021 seq1292_BIOID63489   -           1035         0 1259.8  14.6   1   1         0         0 1259.6  10.1     1  1021     2  1024     2  1024 0.99 AcrB/AcrD/AcrF family
EAL                  PF00563.15   236 seq1294_BIOID63489   -            518   5.1e-62  209.3   0.0   1   1   1.2e-65   8.2e-62  208.6   0.0     4   236   268   500   265   500 0.96 EAL domain
CSS-motif            PF12792.2    208 seq1294_BIOID63489   -            518   1.4e-44  151.8   0.0   1   1     3e-48   2.1e-44  151.2   0.0     6   206    42   243    37   245 0.97 CSS motif domain associated with EAL
EamA                 PF00892.15   126 seq1295_BIOID63489   -            299   3.3e-18   65.8  28.8   1   2   5.4e-10   7.4e-06   25.9   9.3     1   124     9   128     9   130 0.91 EamA-like transporter family
EamA                 PF00892.15   126 seq1295_BIOID63489   -            299   3.3e-18   65.8  28.8   2   2   2.7e-16   3.8e-12   46.2   5.2     1   123   149   274   149   277 0.89 EamA-like transporter family
AsnC_trans_reg       PF01037.16    74 seq1296_BIOID63489   -            203   1.6e-21   75.6   0.0   1   1   7.4e-25   2.5e-21   75.0   0.0     1    74   119   193   119   193 0.97 AsnC family
HTH_AsnC-type        PF13404.1     42 seq1296_BIOID63489   -            203   8.9e-18   63.4   0.7   1   1     4e-21   1.4e-17   62.8   0.5     1    42    53    94    53    94 0.99 AsnC-type helix-turn-helix domain
HTH_24               PF13412.1     48 seq1296_BIOID63489   -            203   4.4e-17   61.0   0.2   1   1   2.1e-20     7e-17   60.4   0.1     1    47    53    99    53   100 0.98 Winged helix-turn-helix DNA-binding
HTH_11               PF08279.7     55 seq1296_BIOID63489   -            203   0.00011   21.6   0.0   1   1   5.5e-08   0.00019   20.9   0.0     3    46    58   100    57   104 0.91 HTH domain
MalM                 PF07148.7    136 seq1297_BIOID63489   -            306   2.3e-50  169.4   0.1   1   1   2.4e-54   3.3e-50  168.9   0.0     2   136    75   210    74   210 0.98 Maltose operon periplasmic protein precursor (MalM)
BPD_transp_1         PF00528.17   185 seq1298_BIOID63489   -            302   8.7e-26   90.4   9.6   1   1   1.3e-29   8.7e-26   90.4   6.6     1   182   119   300   115   302 0.98 Binding-protein-dependent transport system inner membrane component
OppC_N               PF12911.2     56 seq1298_BIOID63489   -            302   1.7e-19   68.7   0.4   1   1   2.5e-23   1.7e-19   68.7   0.2     1    55    22    76    22    77 0.94 N-terminal TM domain of oligopeptide transport permease C
Dyp_perox            PF04261.7    313 seq1299_BIOID63489   -            423  3.8e-110  367.4   0.0   1   1  3.2e-114  4.3e-110  367.2   0.0     1   312    61   410    61   411 0.98 Dyp-type peroxidase family
Bro-N                PF02498.12    87 seq1301_BIOID63489   -            278   2.2e-07   30.9   0.0   1   1   5.3e-11   7.2e-07   29.2   0.0     1    75    14   105    14   113 0.74 BRO family, N-terminal domain
BPD_transp_1         PF00528.17   185 seq1302_BIOID63489   -            313   1.4e-16   60.4  19.3   1   1     1e-20   1.4e-16   60.4  13.3     2   179   106   307   105   310 0.89 Binding-protein-dependent transport system inner membrane component
AAA_26               PF13500.1    199 seq1304_BIOID63489   -            225   9.1e-42  142.7   0.0   1   1   2.4e-45   1.1e-41  142.5   0.0     2   193     4   208     3   213 0.94 AAA domain
CbiA                 PF01656.18   195 seq1304_BIOID63489   -            225   5.2e-21   74.8   0.0   1   1   1.4e-24   6.2e-21   74.5   0.0     2   180     6   199     5   217 0.79 CobQ/CobB/MinD/ParA nucleotide binding domain
ABC_tran             PF00005.22   118 seq1305_BIOID63489   -            279   1.2e-20   73.9   0.0   1   1   2.6e-24   1.8e-20   73.3   0.0     1   118    65   190    65   190 0.94 ABC transporter
Response_reg         PF00072.19   112 seq1307_BIOID63489   -            415   4.2e-26   91.0   0.0   1   1   3.5e-29   1.6e-25   89.1   0.0     1   111     8   117     8   118 0.98 Response regulator receiver domain
HTH_8                PF02954.14    42 seq1307_BIOID63489   -            415   3.8e-10   39.0   0.7   1   1   8.2e-14   3.8e-10   39.0   0.5     2    42   366   406   365   406 0.97 Bacterial regulatory protein, Fis family
Sigma54_activat      PF00158.21   168 seq1307_BIOID63489   -            415   1.2e-06   27.9   0.0   1   1   3.1e-08   0.00014   21.2   0.0     1    56   142   197   142   209 0.93 Sigma-54 interaction domain
DUF4102              PF13356.1     89 seq1309_BIOID63489   -            112   1.1e-23   82.8   0.1   1   1   9.5e-28   1.3e-23   82.5   0.1     1    88     3    89     3    90 0.97 Domain of unknown function (DUF4102)
ABC_membrane         PF00664.18   275 seq1311_BIOID63489   -            590   8.1e-35  120.4   5.6   1   1   1.6e-38   1.1e-34  120.0   3.9     5   274    22   290    18   291 0.94 ABC transporter transmembrane region
ABC_tran             PF00005.22   118 seq1311_BIOID63489   -            590   5.4e-19   68.5   0.0   1   1   1.5e-22     1e-18   67.7   0.0     1   117   376   500   376   501 0.93 ABC transporter
HTH_Tnp_1            PF01527.15    76 seq1312_BIOID63489   -             58   2.7e-08   33.5   0.1   1   1     2e-12   2.8e-08   33.4   0.0     3    52     2    54     1    58 0.89 Transposase
FdhD-NarQ            PF02634.10   236 seq1313_BIOID63489   -            277   7.6e-73  244.7   0.0   1   1   6.6e-77     9e-73  244.4   0.0     1   235    38   275    38   276 0.92 FdhD/NarQ family
oligo_HPY            PF08352.7     64 seq1315_BIOID63489   -            337   1.8e-21   76.1   0.1   1   1   7.2e-25   3.3e-21   75.2   0.1     1    64   248   312   248   312 0.99 Oligopeptide/dipeptide transporter, C-terminal region
ABC_tran             PF00005.22   118 seq1315_BIOID63489   -            337   1.2e-18   67.5   0.0   1   1   4.1e-22   1.9e-18   66.8   0.0    15   118    80   197    65   197 0.85 ABC transporter
AAA_21               PF13304.1    303 seq1315_BIOID63489   -            337   3.2e-11   43.6   0.2   1   1   7.2e-14   3.3e-10   40.3   0.0   227   300   159   230    84   233 0.82 AAA domain
HOK_GEF              PF01848.11    43 seq1316_BIOID63489   -             50   1.8e-18   65.4   1.4   1   1   1.5e-22     2e-18   65.3   1.0     1    43     4    46     4    46 0.99 Hok/gef family
Chor_lyase           PF04345.8    168 seq1318_BIOID63489   -            165     4e-31  107.5   0.0   1   1   3.5e-35   4.8e-31  107.3   0.0    11   163    16   165    10   165 0.90 Chorismate lyase
ResIII               PF04851.10   184 seq1319_BIOID63489   -            986     4e-14   52.7   0.0   1   1   2.1e-17   1.4e-13   50.9   0.0     7   154    11   221     8   252 0.83 Type III restriction enzyme, res subunit
DEAD                 PF00270.24   173 seq1319_BIOID63489   -            986   1.4e-07   31.0   0.0   1   1   4.2e-11   2.9e-07   29.9   0.0    11   113    82   186    71   251 0.79 DEAD/DEAH box helicase
BPD_transp_1         PF00528.17   185 seq1322_BIOID63489   -            264   4.4e-13   49.0  14.3   1   1   3.2e-17   4.4e-13   49.0   9.9     2   167    80   247    79   258 0.78 Binding-protein-dependent transport system inner membrane component
Peripla_BP_2         PF01497.13   238 seq1323_BIOID63489   -            296   1.2e-26   93.2   0.0   1   1   9.9e-31   1.4e-26   93.0   0.0     1   235    38   270    38   273 0.94 Periplasmic binding protein
EIIC-GAT             PF03611.9    415 seq1325_BIOID63489   -            295   3.7e-96  322.3  27.6   1   1  3.2e-100   4.3e-96  322.0  19.2   126   415     5   283     3   283 0.99 PTS system sugar-specific permease component
UPF0126              PF03458.8     81 seq1326_BIOID63489   -            205   1.5e-44  149.3  24.6   1   2   3.2e-25   4.3e-21   74.1   4.6     2    78     4    80     3    83 0.96 UPF0126 domain
UPF0126              PF03458.8     81 seq1326_BIOID63489   -            205   1.5e-44  149.3  24.6   2   2   1.8e-28   2.5e-24   84.5   4.1     1    79    89   166    89   168 0.97 UPF0126 domain
SBP_bac_5            PF00496.17   374 seq1327_BIOID63489   -            604     9e-67  225.3  10.3   1   1   9.5e-71   1.3e-66  224.8   7.1     2   369    98   503    97   508 0.93 Bacterial extracellular solute-binding proteins, family 5 Middle
DoxX                 PF07681.7     85 seq1329_BIOID63489   -            155   5.9e-16   58.5  15.9   1   1   1.5e-19     1e-15   57.8  11.0     1    85    31   113    31   113 0.98 DoxX
SURF4                PF02077.10   267 seq1329_BIOID63489   -            155   9.7e-08   31.5   6.2   1   1   7.1e-11   4.8e-07   29.2   4.3   177   262    71   154    20   155 0.75 SURF4 family
UbiA                 PF01040.13   257 seq1330_BIOID63489   -            290   1.5e-40  138.8  25.2   1   1   1.4e-44   1.9e-40  138.6  17.5     2   256    26   277    25   283 0.86 UbiA prenyltransferase family
UvrB                 PF12344.3     44 seq1331_BIOID63489   -            673   6.7e-23   79.8   0.9   1   1   1.3e-25   2.9e-22   77.7   0.1     1    43   552   594   552   595 0.97 Ultra-violet resistance protein B
Helicase_C           PF00271.26    78 seq1331_BIOID63489   -            673   1.2e-15   57.0   0.0   1   1   1.2e-18   2.8e-15   55.8   0.0     2    77   465   545   464   546 0.98 Helicase conserved C-terminal domain
ResIII               PF04851.10   184 seq1331_BIOID63489   -            673   1.1e-11   44.8   0.0   1   1     3e-14   6.9e-11   42.1   0.0     4    94    13   101    10   134 0.79 Type III restriction enzyme, res subunit
UVR                  PF02151.14    36 seq1331_BIOID63489   -            673   5.2e-07   28.8   1.1   1   1     7e-10   1.6e-06   27.3   0.8     2    35   634   667   633   668 0.93 UvrB/uvrC motif
DUF165               PF02592.10   145 seq1332_BIOID63489   -            221   2.9e-35  121.4  11.9   1   1   3.7e-39     5e-35  120.6   8.2     1   145    43   186    43   186 0.90 Uncharacterized ACR, YhhQ family COG1738
Meth_synt_2          PF01717.13   324 seq1333_BIOID63489   -            753  3.8e-162  538.6   0.0   1   2   3.8e-10   2.6e-06   26.5   0.0   119   184   153   219   113   236 0.83 Cobalamin-independent synthase, Catalytic domain
Meth_synt_2          PF01717.13   324 seq1333_BIOID63489   -            753  3.8e-162  538.6   0.0   2   2  3.5e-157  2.4e-153  509.7   0.0     1   324   426   749   426   749 1.00 Cobalamin-independent synthase, Catalytic domain
Meth_synt_1          PF08267.7    311 seq1333_BIOID63489   -            753  3.5e-141  469.8   0.0   1   2    1e-129  7.2e-126  419.5   0.0     2   308     5   313     4   316 0.98 Cobalamin-independent synthase, N-terminal domain
Meth_synt_1          PF08267.7    311 seq1333_BIOID63489   -            753  3.5e-141  469.8   0.0   2   2   3.6e-14   2.5e-10   40.0   0.0   141   285   538   690   528   715 0.80 Cobalamin-independent synthase, N-terminal domain
DUF3829              PF12889.2    277 seq1335_BIOID63489   -             64     2e-19   69.7   0.1   1   1   1.6e-23   2.2e-19   69.6   0.1    66   125     1    60     1    63 0.96 Protein of unknown function (DUF3829)
PhoH                 PF02562.11   205 seq1336_BIOID63489   -            307   1.6e-76  255.9   0.0   1   1   1.5e-80   2.1e-76  255.6   0.0     2   204   102   306   101   307 0.98 PhoH-like protein
ABC_tran             PF00005.22   118 seq1337_BIOID63489   -            334   2.1e-21   76.3   0.0   1   1   7.2e-25   3.3e-21   75.7   0.0     1   117    64   192    64   193 0.92 ABC transporter
oligo_HPY            PF08352.7     64 seq1337_BIOID63489   -            334   1.4e-19   70.0   0.2   1   1   5.3e-23   2.4e-19   69.3   0.2     1    64   244   311   244   311 0.99 Oligopeptide/dipeptide transporter, C-terminal region
Aldedh               PF00171.17   462 seq1339_BIOID63489   -            474  1.5e-165  550.9   0.1   1   1  1.3e-169  1.7e-165  550.7   0.1     3   462    13   470    11   470 0.97 Aldehyde dehydrogenase family
DUF3829              PF12889.2    277 seq1341_BIOID63489   -            126     6e-17   61.6   2.8   1   1   5.3e-21   7.2e-17   61.3   2.0   168   271     1   104     1   106 0.95 Protein of unknown function (DUF3829)
FecCD                PF01032.13   311 seq1343_BIOID63489   -            616  1.1e-114  382.3  73.5   1   2   2.1e-73   2.9e-69  233.1  27.5     5   310    11   324     7   325 0.94 FecCD transport family
FecCD                PF01032.13   311 seq1343_BIOID63489   -            616  1.1e-114  382.3  73.5   2   2   1.8e-49   2.4e-45  154.5  18.0     2   236   358   582   347   586 0.91 FecCD transport family
ABC_membrane         PF00664.18   275 seq1345_BIOID63489   -            593   3.5e-35  121.6   8.2   1   1   6.4e-39   4.4e-35  121.3   5.7     3   274    27   297    25   298 0.91 ABC transporter transmembrane region
ABC_tran             PF00005.22   118 seq1345_BIOID63489   -            593   1.3e-19   70.5   0.1   1   1   3.9e-23   2.6e-19   69.5   0.0     1   118   381   505   381   505 0.94 ABC transporter
DUF1795              PF08786.6    130 seq1347_BIOID63489   -            185   7.8e-05   22.4   1.1   1   1   9.9e-09   0.00014   21.6   0.8     2   130    50   182    49   182 0.90 Domain of unknown function (DUF1795)
Sugarporin_N         PF11471.3     60 seq1352_BIOID63489   -            464   9.2e-16   57.1   8.1   1   1   1.1e-19   1.5e-15   56.4   5.6     1    60     1    58     1    58 0.96 Maltoporin periplasmic N-terminal extension
OEP                  PF02321.13   188 seq1353_BIOID63489   -            457   7.2e-55  185.3  32.6   1   2   2.3e-29   3.1e-25   88.7  12.9     1   188    57   240    57   240 0.96 Outer membrane efflux protein
OEP                  PF02321.13   188 seq1353_BIOID63489   -            457   7.2e-55  185.3  32.6   2   2   1.2e-33   1.6e-29  102.7   4.2     9   173   272   435   268   437 0.94 Outer membrane efflux protein
EII-GUT              PF03608.8    168 seq1355_BIOID63489   -            187     7e-77  256.8   0.7   1   1   5.9e-81     8e-77  256.6   0.5     2   168     5   171     4   171 0.99 PTS system enzyme II sorbitol-specific factor
PTS_2-RNA            PF01885.11   186 seq1356_BIOID63489   -            184   1.7e-52  177.3   0.0   1   1   1.5e-56     2e-52  177.0   0.0     2   180     6   175     5   180 0.96 RNA 2'-phosphotransferase, Tpt1 / KptA family
BPD_transp_1         PF00528.17   185 seq1358_BIOID63489   -            364     4e-41  140.4  14.1   1   1   2.9e-45     4e-41  140.4   9.8     2   183   152   359   151   361 0.99 Binding-protein-dependent transport system inner membrane component
UTRA                 PF07702.8    141 seq1361_BIOID63489   -            232   1.1e-32  112.5   0.0   1   1   3.3e-36   1.5e-32  112.0   0.0     2   136    87   220    86   225 0.97 UTRA domain
GntR                 PF00392.16    64 seq1361_BIOID63489   -            232     1e-19   69.5   0.0   1   1   3.8e-23   1.7e-19   68.8   0.0     3    64     4    65     3    65 0.98 Bacterial regulatory proteins, gntR family
HTH_DeoR             PF08220.7     57 seq1361_BIOID63489   -            232   2.6e-05   23.5   0.1   1   1     1e-08   4.6e-05   22.7   0.0    19    55    30    66    27    68 0.91 DeoR-like helix-turn-helix domain
Amidase_2            PF01510.20   132 seq1362_BIOID63489   -            183   1.8e-28   99.0   0.0   1   1   1.8e-32   2.5e-28   98.6   0.0     3   132    22   168    20   168 0.85 N-acetylmuramoyl-L-alanine amidase
EIIBC-GUT_N          PF03612.9    183 seq1364_BIOID63489   -            319     1e-71  240.2   1.7   1   1   2.8e-75   1.9e-71  239.3   1.1     2   183     3   171     2   171 0.95 Sorbitol phosphotransferase enzyme II N-terminus
EIIBC-GUT_C          PF07663.6     93 seq1364_BIOID63489   -            319   6.4e-48  160.7   5.0   1   1   9.3e-52   6.4e-48  160.7   3.5     1    93   226   318   226   318 0.99 Sorbitol phosphotransferase enzyme II C-terminus
DUF2566              PF10753.4     55 seq1370_BIOID63489   -             82   3.4e-29  100.3   5.3   1   1   3.3e-33   4.5e-29  100.0   3.7     1    55    28    82    28    82 0.99 Protein of unknown function (DUF2566)
Guanylate_kin        PF00625.16   183 seq1372_BIOID63489   -            207   1.6e-70  236.1   0.0   1   1   1.3e-74   1.8e-70  235.9   0.0     2   183     4   186     3   186 0.98 Guanylate kinase
FecCD                PF01032.13   311 seq1373_BIOID63489   -            130   9.4e-37  126.3  13.6   1   1   7.6e-41     1e-36  126.2   9.4   185   311     1   127     1   127 0.98 FecCD transport family
DUF2526              PF10735.4     77 seq1376_BIOID63489   -             77   3.1e-47  158.3   5.7   1   1   2.5e-51   3.4e-47  158.2   4.0     1    77     1    77     1    77 1.00 Protein of unknown function (DUF2526)
MFS_1                PF07690.11   354 seq1377_BIOID63489   -            387     7e-48  163.0  43.4   1   1   3.1e-51     1e-47  162.4  30.1     3   354    14   352    12   352 0.87 Major Facilitator Superfamily
Sugar_tr             PF00083.19   451 seq1377_BIOID63489   -            387   4.9e-12   45.0   9.3   1   1   1.4e-15   4.9e-12   45.0   6.4    39   194    35   185    13   191 0.86 Sugar (and other) transporter
MFS_3                PF05977.8    524 seq1377_BIOID63489   -            387   9.5e-05   20.5  20.5   1   1   3.9e-08   0.00013   20.0  14.2    63   315    60   303    35   383 0.77 Transmembrane secretion effector
UPF0118              PF01594.11   327 seq1379_BIOID63489   -            376   1.2e-79  267.5  39.5   1   1   9.8e-84   1.3e-79  267.4  27.3     2   326    41   355    40   356 0.99 Domain of unknown function DUF20
P-II                 PF00543.17   102 seq1380_BIOID63489   -            112   2.4e-40  136.9   1.0   1   1     2e-44   2.7e-40  136.8   0.7     1   102     4   105     4   105 0.99 Nitrogen regulatory protein P-II
BPD_transp_1         PF00528.17   185 seq1381_BIOID63489   -            341     2e-28   99.0  11.7   1   1   2.7e-32   3.7e-28   98.1   8.1     1   182   158   338   155   341 0.89 Binding-protein-dependent transport system inner membrane component
AA_permease_2        PF13520.1    426 seq1382_BIOID63489   -            491   6.9e-48  163.1  53.4   1   1     1e-51   6.9e-48  163.1  37.0     1   402    14   428    14   438 0.87 Amino acid permease
AA_permease          PF00324.16   479 seq1382_BIOID63489   -            491   8.8e-17   60.4  45.8   1   1   1.3e-20   8.8e-17   60.4  31.8    24   389    43   392    19   436 0.79 Amino acid permease
PTSIIA_gutA          PF03829.8    117 seq1384_BIOID63489   -            123   2.2e-44  149.7   0.0   1   1   1.9e-48   2.7e-44  149.4   0.0     1   116     1   116     1   118 0.98 PTS system glucitol/sorbitol-specific IIA component
Esterase             PF00756.15   251 seq1386_BIOID63489   -            400   6.4e-47  159.9   0.0   1   1   9.4e-51   6.4e-47  159.9   0.0     1   251   172   391   172   391 0.98 Putative esterase
DUF3327              PF11806.3    122 seq1386_BIOID63489   -            400     2e-36  124.8   0.5   1   1     3e-40     2e-36  124.8   0.4     3   121    29   155    21   156 0.97 Domain of unknown function (DUF3327)
RNA_pol_Rpb6         PF01192.17    57 seq1387_BIOID63489   -             91     1e-17   63.4   0.1   1   1   9.7e-22   1.3e-17   63.1   0.1     1    56     7    62     7    63 0.95 RNA polymerase Rpb6
Ammonium_transp      PF00909.16   399 seq1388_BIOID63489   -            428  8.5e-132  439.2  40.0   1   1  7.1e-136  9.7e-132  439.0  27.7     1   399    33   426    33   426 0.97 Ammonium Transporter Family
adh_short            PF00106.20   167 seq1391_BIOID63489   -            259   7.1e-26   90.9   1.8   1   1   1.9e-29   8.6e-26   90.7   1.2     2   166     4   172     3   173 0.92 short chain dehydrogenase
adh_short_C2         PF13561.1    243 seq1391_BIOID63489   -            259   7.8e-16   58.5   0.0   1   1   2.5e-19   1.1e-15   57.9   0.0     7   241    13   255     9   256 0.86 Enoyl-(Acyl carrier protein) reductase
KR                   PF08659.5    181 seq1391_BIOID63489   -            259   3.3e-05   23.4   0.5   1   1   1.3e-08   5.8e-05   22.7   0.4     3   152     5   157     4   185 0.81 KR domain
HD_4                 PF13328.1    153 seq1393_BIOID63489   -            702   6.5e-54  181.6   1.2   1   1   2.4e-57   6.5e-54  181.6   0.8     2   152    27   175    26   176 0.97 HD domain
RelA_SpoT            PF04607.12   116 seq1393_BIOID63489   -            702   1.1e-36  125.2   0.5   1   1   1.1e-39   3.1e-36  123.7   0.0     1   115   235   345   235   346 0.98 Region found in RelA / SpoT proteins
TGS                  PF02824.16    60 seq1393_BIOID63489   -            702   6.8e-22   76.9   0.0   1   1   6.1e-25   1.7e-21   75.7   0.0     1    60   388   447   388   447 0.99 TGS domain
ACT_4                PF13291.1     80 seq1393_BIOID63489   -            702   2.2e-18   66.2   2.5   1   1   2.1e-21   5.7e-18   64.9   1.0     2    80   622   699   621   699 0.97 ACT domain
HD                   PF01966.17   122 seq1393_BIOID63489   -            702   1.3e-13   50.9   1.9   1   1   1.7e-16   4.7e-13   49.0   0.3     1   122    45   144    45   144 0.81 HD domain
Mob_synth_C          PF06463.8    128 seq1394_BIOID63489   -            352   5.6e-35  119.7   0.0   1   1   2.9e-38   9.8e-35  118.9   0.0     1   127   209   335   209   336 0.98 Molybdenum Cofactor Synthesis C
Radical_SAM          PF04055.16   166 seq1394_BIOID63489   -            352   6.8e-27   94.5   0.0   1   1   2.7e-30   9.4e-27   94.0   0.0     2   166    42   204    41   204 0.97 Radical SAM superfamily
Fer4_12              PF13353.1    139 seq1394_BIOID63489   -            352   1.5e-07   31.4   0.0   1   1   8.7e-11     3e-07   30.5   0.0    15   116    47   148    36   154 0.84 4Fe-4S single cluster domain
Fer4_14              PF13394.1    117 seq1394_BIOID63489   -            352   5.6e-07   29.5   0.0   1   1   5.8e-10     2e-06   27.7   0.0     6    90    45   127    38   148 0.70 4Fe-4S single cluster domain
Voltage_CLC          PF00654.15   355 seq1396_BIOID63489   -            416   2.5e-19   69.4  36.4   1   1   1.8e-23   2.5e-19   69.4  25.3    34   315    93   363    61   395 0.79 Voltage gated chloride channel
DAGK_prokar          PF01219.14   104 seq1397_BIOID63489   -            122   5.4e-39  131.8   8.1   1   1   4.6e-43   6.3e-39  131.6   5.6     2   104    16   118    15   118 0.99 Prokaryotic diacylglycerol kinase
MFS_1                PF07690.11   354 seq1398_BIOID63489   -            395   9.9e-29  100.0  38.6   1   1   1.4e-32   9.9e-29  100.0  26.7     2   344    13   341    12   343 0.82 Major Facilitator Superfamily
DnaJ                 PF00226.26    64 seq1399_BIOID63489   -            302   3.4e-14   52.2   0.2   1   1   8.9e-18   6.1e-14   51.3   0.1     4    56   239   297   236   300 0.94 DnaJ domain
TerB                 PF05099.8    140 seq1399_BIOID63489   -            302   3.3e-09   36.4   0.7   1   1   4.8e-13   3.3e-09   36.4   0.5    14   137    75   201    63   204 0.89 Tellurite resistance protein TerB
ABC_tran             PF00005.22   118 seq1400_BIOID63489   -            529   1.2e-44  151.3   0.1   1   2   9.1e-23   1.8e-19   70.1   0.0    15   118    68   185    53   185 0.90 ABC transporter
ABC_tran             PF00005.22   118 seq1400_BIOID63489   -            529   1.2e-44  151.3   0.1   2   2     2e-25     4e-22   78.6   0.0     6   118   331   454   326   454 0.90 ABC transporter
AAA_21               PF13304.1    303 seq1400_BIOID63489   -            529   6.8e-22   78.6   3.8   1   2   1.3e-10   2.5e-07   30.8   0.0   233   302   153   220   148   221 0.95 AAA domain
AAA_21               PF13304.1    303 seq1400_BIOID63489   -            529   6.8e-22   78.6   3.8   2   2   1.4e-11   2.7e-08   34.0   0.3   227   302   416   489   372   490 0.83 AAA domain
oligo_HPY            PF08352.7     64 seq1400_BIOID63489   -            529     2e-12   47.1   0.1   1   2   1.4e-10   2.8e-07   30.6   0.1     1    32   236   267   236   280 0.90 Oligopeptide/dipeptide transporter, C-terminal region
oligo_HPY            PF08352.7     64 seq1400_BIOID63489   -            529     2e-12   47.1   0.1   2   2   2.2e-05     0.043   14.0   0.0     1    23   505   527   505   529 0.96 Oligopeptide/dipeptide transporter, C-terminal region
ACPS                 PF01648.15   113 seq1401_BIOID63489   -            195   9.8e-12   44.6   0.0   1   1   1.2e-15   1.6e-11   44.0   0.0     2    73    88   155    87   189 0.80 4'-phosphopantetheinyl transferase superfamily
LexA_DNA_bind        PF01726.11    65 seq1405_BIOID63489   -            202   6.6e-32  108.7   0.1   1   1   1.5e-35   1.1e-31  108.1   0.1     1    65     1    65     1    65 0.99 LexA DNA binding domain
Peptidase_S24        PF00717.18    70 seq1405_BIOID63489   -            202   8.9e-17   60.3   0.8   1   1   1.9e-20   1.3e-16   59.8   0.5     1    68   114   180   114   182 0.96 Peptidase S24-like
MbtH                 PF03621.8     54 seq1406_BIOID63489   -             72   4.1e-22   77.1   0.7   1   1   3.6e-26     5e-22   76.9   0.5     1    53     1    54     1    55 0.96 MbtH-like protein
GutM                 PF06923.6    109 seq1407_BIOID63489   -            119   1.9e-37  127.1   0.0   1   1   1.6e-41   2.1e-37  126.9   0.0     2   109     3   110     2   110 0.98 Glucitol operon activator protein (GutM)
AMP-binding          PF00501.23   418 seq1409_BIOID63489   -           1335    5e-117  390.6   0.0   1   1  2.5e-120  6.7e-117  390.2   0.0     1   417   524   928   524   929 0.96 AMP-binding enzyme
Condensation         PF00668.15   301 seq1409_BIOID63489   -           1335   1.2e-60  204.7   0.0   1   1   6.9e-64   1.9e-60  204.1   0.0     2   300    44   342    43   343 0.91 Condensation domain
Thioesterase         PF00975.15   229 seq1409_BIOID63489   -           1335     4e-43  148.1   0.8   1   1   7.8e-46   2.1e-42  145.7   0.1     2   215  1109  1318  1108  1333 0.94 Thioesterase domain
PP-binding           PF00550.20    67 seq1409_BIOID63489   -           1335   9.1e-11   41.7   0.1   1   1     1e-13   2.8e-10   40.1   0.1     3    65  1022  1082  1020  1084 0.90 Phosphopantetheine attachment site
Abhydrolase_6        PF12697.2    228 seq1409_BIOID63489   -           1335   8.8e-06   25.6   0.2   1   1   3.2e-09   8.8e-06   25.6   0.2     2   107  1111  1241  1110  1313 0.65 Alpha/beta hydrolase family
Voltage_CLC          PF00654.15   355 seq1411_BIOID63489   -            473   1.9e-90  303.3  36.0   1   1   1.5e-92   2.1e-88  296.6  20.9     2   354    89   437    88   438 0.94 Voltage gated chloride channel
OKR_DC_1             PF01276.15   417 seq1412_BIOID63489   -            789  3.8e-147  490.0   0.0   1   1  1.4e-150  6.2e-147  489.3   0.0     1   416   143   597   143   598 0.97 Orn/Lys/Arg decarboxylase, major domain
OKR_DC_1_C           PF03711.10   137 seq1412_BIOID63489   -            789   7.2e-47  158.7   0.1   1   1   2.9e-50   1.3e-46  157.9   0.1     1   136   623   755   623   756 0.98 Orn/Lys/Arg decarboxylase, C-terminal domain
OKR_DC_1_N           PF03709.10   115 seq1412_BIOID63489   -            789   1.3e-17   63.7   0.0   1   1   5.1e-21   2.3e-17   62.9   0.0     4   115    23   137    20   137 0.97 Orn/Lys/Arg decarboxylase, N-terminal domain
MoCF_biosynth        PF00994.19   144 seq1413_BIOID63489   -            170   5.6e-31  106.7   0.0   1   1   5.1e-35     7e-31  106.4   0.0     1   143    14   156    12   157 0.92 Probable molybdopterin binding domain
DeoRC                PF00455.17   162 seq1416_BIOID63489   -            257   1.7e-52  177.2   0.6   1   1   5.8e-56   2.7e-52  176.5   0.2     3   161    74   232    72   233 0.97 DeoR C terminal sensor domain
HTH_DeoR             PF08220.7     57 seq1416_BIOID63489   -            257   9.1e-22   76.2   0.1   1   1   3.8e-25   1.7e-21   75.3   0.1     1    56     6    61     6    62 0.98 DeoR-like helix-turn-helix domain
HTH_11               PF08279.7     55 seq1416_BIOID63489   -            257   5.3e-09   35.4   0.1   1   1   3.9e-12   1.8e-08   33.8   0.0     1    46     6    50     6    56 0.92 HTH domain
SBP_bac_5            PF00496.17   374 seq1417_BIOID63489   -            524   6.6e-89  298.2   2.7   1   1   5.7e-93   7.8e-89  297.9   1.9     2   370    68   437    67   441 0.90 Bacterial extracellular solute-binding proteins, family 5 Middle
ZapA                 PF05164.8     89 seq1419_BIOID63489   -            109   2.1e-20   72.3   0.6   1   1     2e-24   2.7e-20   72.0   0.4     2    89     6    91     5    91 0.98 Cell division protein ZapA
MatE                 PF01554.13   162 seq1420_BIOID63489   -            459   9.9e-39  132.4  30.7   1   2   8.5e-35   1.2e-30  106.2   5.9     1   161    35   195    35   196 0.99 MatE
MatE                 PF01554.13   162 seq1420_BIOID63489   -            459   9.9e-39  132.4  30.7   2   2   5.3e-13   7.3e-09   35.3   6.9     2   143   259   400   259   422 0.91 MatE
SIS                  PF01380.17   131 seq1421_BIOID63489   -            196   1.1e-13   50.8   0.1   1   1   2.3e-17   1.6e-13   50.3   0.0     2   114    44   150    43   169 0.88 SIS domain
DUF2502              PF10697.4     82 seq1422_BIOID63489   -            108   1.8e-22   79.1  25.5   1   1   1.7e-26   2.3e-22   78.7  17.7     1    82    23   106    23   106 0.97 Protein of unknown function (DUF2502)
MoaC                 PF01967.16   136 seq1425_BIOID63489   -            161   1.2e-59  199.7   1.0   1   1     1e-63   1.4e-59  199.5   0.7     1   136    15   150    15   150 1.00 MoaC family
5-FTHF_cyc-lig       PF01812.15   186 seq1428_BIOID63489   -            248   6.3e-43  146.5   0.0   1   1   5.9e-47   8.1e-43  146.2   0.0     2   186    62   242    61   242 0.98 5-formyltetrahydrofolate cyclo-ligase family
Zn_Tnp_IS1           PF03811.8     36 seq1429_BIOID63489   -             71   6.4e-17   60.6  10.6   1   1   1.2e-20   8.3e-17   60.2   7.3     1    36     1    35     1    35 0.99 InsA N-terminal domain
HTH_Tnp_IS1          PF12759.2     50 seq1429_BIOID63489   -             71   1.3e-13   50.0   0.0   1   1   2.7e-17   1.8e-13   49.5   0.0     1    28    38    65    38    68 0.96 InsA C-terminal domain
DeoRC                PF00455.17   162 seq1430_BIOID63489   -            260   4.8e-30  104.2   0.0   1   1     1e-33   7.1e-30  103.6   0.0    10   161    84   235    76   236 0.98 DeoR C terminal sensor domain
HTH_DeoR             PF08220.7     57 seq1430_BIOID63489   -            260   4.2e-09   35.6   0.3   1   1   1.3e-12   8.6e-09   34.6   0.2     1    45     8    52     8    62 0.87 DeoR-like helix-turn-helix domain
Pyocin_S             PF06958.7    139 seq1431_BIOID63489   -            593   1.2e-41  142.2   2.1   1   1   4.2e-45   1.9e-41  141.5   1.5     1   139   309   450   309   450 0.97 S-type Pyocin
Colicin-DNase        PF12639.2    110 seq1431_BIOID63489   -            593   2.2e-29  101.7   0.0   1   1   8.1e-33   3.7e-29  101.0   0.0     1   109   454   591   454   592 0.94 DNase/tRNase domain of colicin-like bacteriocin
DUF796               PF05638.7    134 seq1431_BIOID63489   -            593   2.9e-24   85.4   0.0   1   1   9.9e-28   4.5e-24   84.8   0.0     1   133     6   139     6   140 0.91 Protein of unknown function (DUF796)
SIS                  PF01380.17   131 seq1433_BIOID63489   -            321     4e-27   94.2   0.0   1   1   9.9e-31   6.8e-27   93.5   0.0     2   130    39   169    38   170 0.98 SIS domain
CBS                  PF00571.23    57 seq1433_BIOID63489   -            321   1.4e-15   56.5   0.1   1   2   4.2e-09   2.8e-05   23.5   0.2     1    56   199   256   199   257 0.91 CBS domain
CBS                  PF00571.23    57 seq1433_BIOID63489   -            321   1.4e-15   56.5   0.1   2   2   4.7e-10   3.2e-06   26.5   0.0     8    51   272   315   265   318 0.82 CBS domain
PTS_EIIC             PF02378.13   321 seq1434_BIOID63489   -            502     2e-70  237.1  34.2   1   1   2.9e-74     2e-70  237.1  23.7     2   319    19   328    18   330 0.94 Phosphotransferase system, EIIC
PTS_EIIB             PF00367.15    35 seq1434_BIOID63489   -            502     6e-16   57.2   1.0   1   1   4.3e-19   2.9e-15   55.0   0.0     3    35   417   449   415   449 0.97 phosphotransferase system, EIIB
ThiS                 PF02597.15    78 seq1435_BIOID63489   -             81   2.4e-22   79.0   0.0   1   1     2e-26   2.7e-22   78.8   0.0     1    78     4    81     4    81 0.99 ThiS family
SpoU_methylase       PF00588.14   142 seq1437_BIOID63489   -            229   4.7e-37  126.9   0.1   1   1   9.5e-41   6.5e-37  126.4   0.1     2   142    20   159    19   159 0.96 SpoU rRNA Methylase family
SpoU_methylas_C      PF12105.3     57 seq1437_BIOID63489   -            229   1.1e-25   88.8   1.7   1   1   2.2e-29   1.5e-25   88.3   0.4     1    57   163   221   163   221 0.99 SpoU, rRNA methylase, C-terminal
YscW                 PF09619.5    106 seq1438_BIOID63489   -            190   8.2e-42  141.1   0.6   1   1   8.2e-46   1.1e-41  140.6   0.4     1   106    41   152    41   152 0.99 Type III secretion system lipoprotein chaperone (YscW)
TonB                 PF03544.9     79 seq1439_BIOID63489   -            243   3.9e-20   71.7   0.1   1   1   6.8e-24   9.3e-20   70.5   0.0     2    71   164   234   163   237 0.91 Gram-negative bacterial tonB protein
DDE_Tnp_IS1          PF03400.8    131 seq1440_BIOID63489   -             58   7.6e-27   93.8   0.9   1   1     6e-31   8.2e-27   93.7   0.7    75   131     2    58     1    58 0.98 IS1 transposase
MoaE                 PF02391.12   117 seq1441_BIOID63489   -            150   2.3e-39  133.7   0.0   1   1   1.9e-43   2.7e-39  133.4   0.0     2   116     6   121     5   122 0.97 MoaE protein
Fe-S_biosyn          PF01521.15    91 seq1442_BIOID63489   -            114   4.3e-29   99.9   0.0   1   1   3.7e-33     5e-29   99.7   0.0     1    91     9   100     9   100 0.99 Iron-sulphur cluster biosynthesis
BPD_transp_1         PF00528.17   185 seq1445_BIOID63489   -            314   4.8e-44  149.9  10.9   1   1   3.5e-48   4.8e-44  149.9   7.5     2   185   117   308   116   308 0.99 Binding-protein-dependent transport system inner membrane component
DEAD                 PF00270.24   173 seq1446_BIOID63489   -            693   7.1e-24   84.0   0.2   1   1   3.5e-25     8e-22   77.4   0.0     4   169   273   434   270   438 0.80 DEAD/DEAH box helicase
Helicase_C           PF00271.26    78 seq1446_BIOID63489   -            693     5e-17   61.4   0.0   1   1   2.2e-18     5e-15   55.0   0.0     3    77   513   588   511   589 0.95 Helicase conserved C-terminal domain
ResIII               PF04851.10   184 seq1446_BIOID63489   -            693   1.1e-08   34.9   0.0   1   1   1.2e-11   2.7e-08   33.7   0.0    29   182   293   430   267   432 0.75 Type III restriction enzyme, res subunit
tRNA_anti            PF01336.20    76 seq1446_BIOID63489   -            693     2e-07   30.6   0.0   1   1   1.9e-10   4.2e-07   29.5   0.0     2    74    63   134    62   136 0.96 OB-fold nucleic acid binding domain
SecA_DEAD            PF07517.9    266 seq1446_BIOID63489   -            693   3.3e-07   29.7   0.0   1   1   3.2e-10   7.2e-07   28.6   0.0    95   163   294   362   230   398 0.87 SecA DEAD-like domain
SNF2_N               PF00176.18   296 seq1446_BIOID63489   -            693   5.6e-05   22.0   0.0   1   1   4.5e-08    0.0001   21.1   0.0    27   172   297   435   274   440 0.81 SNF2 family N-terminal domain
CsbD                 PF05532.7     53 seq1447_BIOID63489   -             69   1.5e-21   75.6   8.3   1   1   1.3e-25   1.8e-21   75.4   5.8     1    53     4    56     4    56 0.97 CsbD-like
Bax1-I               PF01027.15   205 seq1448_BIOID63489   -            234   3.6e-59  199.6  36.8   1   1     3e-63   4.1e-59  199.5  25.5     2   205    19   230    18   230 0.92 Inhibitor of apoptosis-promoting Bax1
PQQ_2                PF13360.1    238 seq1453_BIOID63489   -            353   7.4e-08   32.0   1.4   1   1   1.1e-10   2.9e-07   30.0   0.9     3   236    69   308    67   310 0.71 PQQ-like domain
DUF1440              PF07274.7    136 seq1454_BIOID63489   -            204   2.7e-55  185.9   2.2   1   1   2.4e-59   3.3e-55  185.6   1.5     1   136    26   182    26   182 0.99 Protein of unknown function (DUF1440)
Nucleos_tra2_C       PF07662.8    210 seq1455_BIOID63489   -            413   2.3e-69  232.9  16.2   1   1   3.3e-73   2.3e-69  232.9  11.2     1   209   206   412   206   413 0.98 Na+ dependent nucleoside transporter C-terminus
Nucleos_tra2_N       PF01773.15    75 seq1455_BIOID63489   -            413   1.9e-24   85.6   4.2   1   1   2.8e-28   1.9e-24   85.6   2.9     1    74    22    95    22    96 0.98 Na+ dependent nucleoside transporter N-terminus
DUF1428              PF07237.6    103 seq1456_BIOID63489   -            117   1.3e-49  166.2   2.0   1   1     1e-53   1.4e-49  166.1   1.4     1   103     2   104     2   104 0.99 Protein of unknown function (DUF1428)
AA_permease_2        PF13520.1    426 seq1458_BIOID63489   -            499   1.5e-52  178.4  52.3   1   1   7.8e-56   3.5e-52  177.2  36.2     1   404    20   438    20   497 0.82 Amino acid permease
AA_permease          PF00324.16   479 seq1458_BIOID63489   -            499     8e-18   63.9  42.0   1   1   2.4e-21   1.1e-17   63.4  29.1     5   424    28   436    24   459 0.84 Amino acid permease
Trp_Tyr_perm         PF03222.8    394 seq1458_BIOID63489   -            499   9.4e-06   24.5  25.3   1   1   7.3e-09   3.3e-05   22.7  17.5     9   324    26   363    19   489 0.75 Tryptophan/tyrosine permease family
Transketolase_N      PF00456.16   333 seq1460_BIOID63489   -            665  4.3e-158  525.3   0.0   1   1  2.7e-161  7.4e-158  524.5   0.0     3   333     4   333     2   333 0.99 Transketolase, thiamine diphosphate binding domain
Transket_pyr         PF02779.19   178 seq1460_BIOID63489   -            665   1.1e-43  148.7   0.1   1   1   7.9e-47   2.2e-43  147.7   0.0     2   176   353   524   352   526 0.97 Transketolase, pyrimidine binding domain
Transketolase_C      PF02780.15   124 seq1460_BIOID63489   -            665   5.3e-12   45.6   0.0   1   1   3.7e-15     1e-11   44.7   0.0     9   124   549   655   540   655 0.86 Transketolase, C-terminal domain
E1_dh                PF00676.15   300 seq1460_BIOID63489   -            665     1e-06   27.6   0.0   1   1     8e-10   2.2e-06   26.5   0.0    96   211   108   234    89   244 0.83 Dehydrogenase E1 component
BPD_transp_1         PF00528.17   185 seq1461_BIOID63489   -            277   1.6e-28   99.4  12.1   1   1   1.1e-32   1.6e-28   99.4   8.4     1   183    89   271    86   273 0.97 Binding-protein-dependent transport system inner membrane component
Bax1-I               PF01027.15   205 seq1462_BIOID63489   -            171   1.9e-08   34.0  18.0   1   1   1.7e-12   2.3e-08   33.7  12.5    64   202    12   155     1   160 0.80 Inhibitor of apoptosis-promoting Bax1
Dus                  PF01207.12   310 seq1463_BIOID63489   -            331  6.5e-100  333.8   0.0   1   1  5.4e-104  7.4e-100  333.6   0.0     2   308    16   326    15   328 0.98 Dihydrouridine synthase (Dus)
HTH_18               PF12833.2     81 seq1470_BIOID63489   -            278   4.8e-26   90.5   2.1   1   1     2e-29   6.7e-26   90.0   0.7     1    80   193   271   193   272 0.97 Helix-turn-helix domain
AraC_binding         PF02311.14   136 seq1470_BIOID63489   -            278   5.1e-24   84.3   2.3   1   1   1.5e-27   5.1e-24   84.3   1.6     4   136    16   154    14   154 0.96 AraC-like ligand binding domain
HTH_AraC             PF00165.18    42 seq1470_BIOID63489   -            278   1.8e-20   72.0   0.1   1   2     4e-11   1.4e-07   31.0   0.0     1    42   180   221   180   221 0.97 Bacterial regulatory helix-turn-helix proteins, AraC family
HTH_AraC             PF00165.18    42 seq1470_BIOID63489   -            278   1.8e-20   72.0   0.1   2   2   1.3e-13   4.5e-10   38.9   0.0     1    42   232   271   232   271 0.93 Bacterial regulatory helix-turn-helix proteins, AraC family
ABC_tran             PF00005.22   118 seq1473_BIOID63489   -            254   1.4e-14   54.3   0.0   1   1   2.1e-18   2.9e-14   53.3   0.0     9   118    55   169    47   169 0.81 ABC transporter
Lactamase_B          PF00753.22   194 seq1475_BIOID63489   -            177     4e-28   98.2   0.5   1   1   6.7e-32   4.6e-28   98.0   0.3     2   154    31   175    30   177 0.97 Metallo-beta-lactamase superfamily
Lactamase_B_2        PF12706.2    194 seq1475_BIOID63489   -            177     1e-06   28.3   0.7   1   1   1.9e-10   1.3e-06   27.9   0.5     2   137    45   166    44   170 0.74 Beta-lactamase superfamily domain
GGDEF                PF00990.16   161 seq1479_BIOID63489   -            455   5.9e-50  168.8   0.0   1   1   6.2e-54   8.4e-50  168.3   0.0     1   161   282   439   282   439 0.98 GGDEF domain
Phageshock_PspG      PF09583.5     65 seq1480_BIOID63489   -            139   2.3e-25   88.3  25.1   1   1   2.1e-29   2.9e-25   87.9  17.4     1    64    60   123    60   124 0.98 Phage shock protein G (Phageshock_PspG)
ResIII               PF04851.10   184 seq1481_BIOID63489   -            586   1.1e-32  113.2   0.0   1   1   3.9e-36   1.8e-32  112.5   0.0     2   184     3   155     2   155 0.95 Type III restriction enzyme, res subunit
Helicase_C           PF00271.26    78 seq1481_BIOID63489   -            586     1e-11   44.4   0.0   1   1   8.6e-15   3.9e-11   42.5   0.0    10    76   277   343   273   345 0.96 Helicase conserved C-terminal domain
DEAD                 PF00270.24   173 seq1481_BIOID63489   -            586   1.7e-11   43.7   0.0   1   1   5.1e-14   2.3e-10   40.0   0.0     2   166     7   153     6   157 0.81 DEAD/DEAH box helicase
Transposase_mut      PF00872.13   381 seq1482_BIOID63489   -             61   4.6e-08   31.8   0.0   1   1   3.7e-12     5e-08   31.7   0.0   100   153     9    61     3    61 0.94 Transposase, Mutator family
AraC_binding         PF02311.14   136 seq1484_BIOID63489   -            328   2.9e-22   78.6   1.3   1   1   1.4e-25   4.9e-22   77.9   0.2     7   120    68   186    64   202 0.88 AraC-like ligand binding domain
HTH_18               PF12833.2     81 seq1484_BIOID63489   -            328   9.4e-22   76.8   0.1   1   1     6e-25   2.1e-21   75.7   0.1     2    79   245   321   244   323 0.97 Helix-turn-helix domain
HTH_AraC             PF00165.18    42 seq1484_BIOID63489   -            328   1.7e-20   72.0   0.2   1   2   3.4e-10   1.2e-06   28.0   0.0     2    42   232   272   231   272 0.93 Bacterial regulatory helix-turn-helix proteins, AraC family
HTH_AraC             PF00165.18    42 seq1484_BIOID63489   -            328   1.7e-20   72.0   0.2   2   2   1.7e-14   5.7e-11   41.7   0.0     2    42   284   322   283   322 0.94 Bacterial regulatory helix-turn-helix proteins, AraC family
Cupin_2              PF07883.6     71 seq1484_BIOID63489   -            328   1.6e-06   27.4   0.0   1   1     9e-10   3.1e-06   26.4   0.0     7    60    73   125    69   132 0.92 Cupin domain
SlyX                 PF04102.7     69 seq1485_BIOID63489   -             72   4.1e-26   91.0   2.4   1   1   3.4e-30   4.6e-26   90.8   1.7     1    69     5    72     5    72 0.99 SlyX
Wzz                  PF02706.10   152 seq1488_BIOID63489   -            417   6.5e-23   81.1   0.8   1   1   4.8e-27   6.5e-23   81.1   0.5     1   150    65   213    65   215 0.93 Chain length determinant protein
HD                   PF01966.17   122 seq1491_BIOID63489   -            505   1.5e-09   37.7   0.0   1   1   7.4e-13     5e-09   36.0   0.0     1    54    66   136    66   178 0.88 HD domain
Transposase_mut      PF00872.13   381 seq1493_BIOID63489   -            150   3.4e-47  160.6   0.1   1   1   5.4e-51   3.7e-47  160.5   0.0   205   352     2   149     1   150 0.98 Transposase, Mutator family
MULE                 PF10551.4     93 seq1493_BIOID63489   -            150   1.2e-07   31.6   0.0   1   1   3.8e-11   2.6e-07   30.5   0.0    35    91     3    59     1    61 0.87 MULE transposase domain
HTH_Tnp_IS1          PF12759.2     50 seq1494_BIOID63489   -             75   1.4e-32  110.7   0.1   1   1   2.7e-36   1.9e-32  110.3   0.1     1    50    23    72    23    72 0.99 InsA C-terminal domain
Zn_Tnp_IS1           PF03811.8     36 seq1494_BIOID63489   -             75   3.6e-09   35.8   2.2   1   1   1.2e-12   7.9e-09   34.7   1.5    18    36     2    20     1    20 0.96 InsA N-terminal domain
MobA_MobL            PF03389.10   216 seq1495_BIOID63489   -            493     2e-47  161.2   2.2   1   1   2.4e-49   3.2e-45  154.0   1.6     1   200    17   198    17   204 0.96 MobA/MobL family
ABC_tran             PF00005.22   118 seq1496_BIOID63489   -            268     1e-25   90.2   0.1   1   1   2.4e-29   1.6e-25   89.6   0.0     1   117    52   179    52   180 0.93 ABC transporter
HTH_1                PF00126.22    60 seq1499_BIOID63489   -            319   1.7e-19   69.2   1.3   1   1   4.7e-23   3.2e-19   68.3   0.1     2    60    29    86    28    86 0.97 Bacterial regulatory helix-turn-helix protein, lysR family
LysR_substrate       PF03466.15   209 seq1499_BIOID63489   -            319   9.2e-12   44.3   0.8   1   1   2.6e-15   1.8e-11   43.4   0.6     8   206   115   310   110   312 0.89 LysR substrate binding domain
DDE_Tnp_IS1          PF03400.8    131 seq1500_BIOID63489   -             89   2.1e-49  166.8   0.4   1   1   1.6e-53   2.2e-49  166.7   0.2     7    93     1    87     1    89 0.98 IS1 transposase
adh_short            PF00106.20   167 seq1502_BIOID63489   -            258   1.4e-34  119.3   0.0   1   1     5e-38   1.7e-34  119.0   0.0     2   166     2   175     1   176 0.92 short chain dehydrogenase
adh_short_C2         PF13561.1    243 seq1502_BIOID63489   -            258   1.2e-15   57.8   0.0   1   1   4.5e-19   1.5e-15   57.5   0.0     3   222     9   228     7   242 0.88 Enoyl-(Acyl carrier protein) reductase
KR                   PF08659.5    181 seq1502_BIOID63489   -            258   1.1e-15   57.6   0.0   1   1   4.5e-19   1.5e-15   57.1   0.0     3   173     3   180     2   187 0.87 KR domain
Epimerase            PF01370.16   236 seq1502_BIOID63489   -            258   6.4e-05   22.3   0.1   1   1   5.6e-08   0.00019   20.8   0.0     1   117     3   145     3   186 0.79 NAD dependent epimerase/dehydratase family
Pyr_redox_2          PF07992.9    200 seq1509_BIOID63489   -            377   1.2e-26   93.7   0.0   1   1   1.9e-29   2.9e-26   92.4   0.0     2   198     5   277     4   279 0.90 Pyridine nucleotide-disulphide oxidoreductase
Pyr_redox            PF00070.22    80 seq1509_BIOID63489   -            377   2.3e-18   66.2   0.0   1   1   4.2e-20   6.4e-17   61.6   0.0     1    75   143   216   143   223 0.95 Pyridine nucleotide-disulphide oxidoreductase
Pyr_redox_3          PF13738.1    203 seq1509_BIOID63489   -            377   1.9e-10   41.0   0.0   1   1   7.7e-10   1.2e-06   28.6   0.0    67   199    39   173    13   177 0.76 Pyridine nucleotide-disulphide oxidoreductase
K_oxygenase          PF13434.1    341 seq1509_BIOID63489   -            377   2.6e-09   36.3   0.1   1   1   4.3e-09   6.5e-06   25.1   0.0   139   216    91   167    68   176 0.82 L-lysine 6-monooxygenase (NADPH-requiring)
NikR_C               PF08753.6     79 seq1511_BIOID63489   -            133   3.2e-30  103.7   4.0   1   1   6.9e-34   4.7e-30  103.1   2.8     2    78    54   130    53   131 0.97 NikR C terminal nickel binding domain
RHH_1                PF01402.16    39 seq1511_BIOID63489   -            133   2.3e-10   39.7   0.5   1   1   5.4e-14   3.7e-10   39.1   0.3     1    38     3    41     3    42 0.95 Ribbon-helix-helix protein, copG family
GST_C_2              PF13410.1     69 seq1512_BIOID63489   -            304   7.6e-10   38.4   0.3   1   1   6.9e-13   1.9e-09   37.1   0.2     2    68   190   260   189   261 0.82 Glutathione S-transferase, C-terminal domain
GST_C                PF00043.20    95 seq1512_BIOID63489   -            304   6.7e-09   35.5   0.0   1   1     5e-12   1.4e-08   34.5   0.0    33    95   199   266   187   266 0.85 Glutathione S-transferase, C-terminal domain
GST_N_2              PF13409.1     70 seq1512_BIOID63489   -            304   1.9e-06   27.6   0.0   1   1   1.7e-09   4.7e-06   26.3   0.0     3    69    69   143    67   144 0.89 Glutathione S-transferase, N-terminal domain
GST_N                PF02798.15    76 seq1512_BIOID63489   -            304   3.4e-05   23.8   0.0   1   1   4.2e-08   0.00012   22.1   0.0    17    76    82   143    74   143 0.91 Glutathione S-transferase, N-terminal domain
GST_N_3              PF13417.1     75 seq1514_BIOID63489   -             58   6.3e-06   26.2   0.0   1   1   5.1e-10     7e-06   26.0   0.0    15    51    17    57    12    58 0.92 Glutathione S-transferase, N-terminal domain
Transposase_31       PF04754.7    205 seq1515_BIOID63489   -            318   2.5e-82  275.0   0.1   1   1   2.3e-86   3.2e-82  274.7   0.1     1   204     8   210     8   211 0.98 Putative transposase, YhgA-like
ROK                  PF00480.15   179 seq1517_BIOID63489   -            397     1e-28  100.2   0.0   1   1     1e-32   1.4e-28   99.8   0.0    26   179   111   267    85   267 0.90 ROK family
Xan_ur_permease      PF00860.15   389 seq1519_BIOID63489   -            463  4.4e-113  377.5  39.0   1   1  4.4e-117    6e-113  377.1  27.0     2   388    34   427    33   428 0.97 Permease family
FCD                  PF07729.7    125 seq1520_BIOID63489   -            228   1.6e-26   92.9   5.9   1   1   3.5e-30   2.4e-26   92.3   4.1     5   124    89   208    87   209 0.99 FCD domain
GntR                 PF00392.16    64 seq1520_BIOID63489   -            228   9.3e-18   63.3   0.0   1   1   3.6e-21   2.4e-17   61.9   0.0     3    64    15    75    13    75 0.98 Bacterial regulatory proteins, gntR family
2-Hacid_dh_C         PF02826.14   178 seq1522_BIOID63489   -            338   6.6e-44  149.0   0.0   1   1   1.6e-46   1.1e-42  145.1   0.0     2   178   118   303   117   303 0.93 D-isomer specific 2-hydroxyacid dehydrogenase, NAD binding domain
NAD_binding_2        PF03446.10   162 seq1522_BIOID63489   -            338   2.5e-06   27.3   0.0   1   1     6e-10   4.1e-06   26.6   0.0     3    90   151   236   149   253 0.93 NAD binding domain of 6-phosphogluconate dehydrogenase
MM_CoA_mutase        PF01642.17   516 seq1523_BIOID63489   -            351  5.9e-122  407.3   0.2   1   1  3.3e-125  4.5e-121  404.3   0.1     2   290    28   303    27   308 0.99 Methylmalonyl-CoA mutase
Ribosomal_L25p       PF01386.14    88 seq1524_BIOID63489   -             94   6.7e-30  102.9   0.2   1   1   5.4e-34   7.4e-30  102.8   0.2     1    88     4    91     4    91 0.99 Ribosomal L25p family
PDZ                  PF00595.19    81 seq1525_BIOID63489   -            474   2.8e-29  101.0   8.2   1   2   2.9e-19     1e-15   57.5   0.1     7    80   285   367   279   368 0.90 PDZ domain (Also known as DHR or GLGF)
PDZ                  PF00595.19    81 seq1525_BIOID63489   -            474   2.8e-29  101.0   8.2   2   2   3.1e-15   1.1e-11   44.6   2.2    10    81   393   463   385   463 0.89 PDZ domain (Also known as DHR or GLGF)
PDZ_2                PF13180.1     82 seq1525_BIOID63489   -            474   2.3e-26   91.3   2.7   1   2   1.2e-18     4e-15   55.3   0.0    12    82   300   380   285   380 0.88 PDZ domain
PDZ_2                PF13180.1     82 seq1525_BIOID63489   -            474   2.3e-26   91.3   2.7   2   2   2.5e-12   8.6e-09   35.0   0.4     4    59   399   454   396   471 0.87 PDZ domain
Trypsin_2            PF13365.1    120 seq1525_BIOID63489   -            474   8.1e-21   74.1   0.6   1   1   5.5e-24   1.9e-20   72.9   0.4     1   120   114   250   114   250 0.79 Trypsin-like peptidase domain
Trypsin              PF00089.21   220 seq1525_BIOID63489   -            474   1.3e-20   73.8   0.2   1   1   6.3e-24   2.2e-20   73.1   0.1    27   218   114   275    85   277 0.83 Trypsin
Sod_Fe_C             PF02777.13   106 seq1530_BIOID63489   -            208   1.4e-40  137.3   0.1   1   1     4e-44   2.7e-40  136.3   0.1     4   106    98   204    95   204 0.91 Iron/manganese superoxide dismutases, C-terminal domain
Sod_Fe_N             PF00081.17    82 seq1530_BIOID63489   -            208   1.4e-33  114.9   2.3   1   1   3.3e-37   2.2e-33  114.2   1.6     1    81     4    91     4    92 0.97 Iron/manganese superoxide dismutases, alpha-hairpin domain
YdfZ                 PF14001.1     64 seq1531_BIOID63489   -             67     2e-33  114.3   0.1   1   1   1.6e-37   2.2e-33  114.1   0.1     1    64     2    65     2    65 0.99 YdfZ protein
PAAR_motif           PF05488.8     76 seq1533_BIOID63489   -             94   2.5e-22   78.5   0.2   1   1   2.3e-26   3.1e-22   78.2   0.1    12    76    20    88     6    88 0.90 PAAR motif
YbhQ                 PF11076.3    135 seq1534_BIOID63489   -            136   1.3e-78  260.9  13.2   1   1   1.1e-82   1.6e-78  260.7   9.2     1   134     1   132     1   134 0.98 Putative inner membrane protein YbhQ
PTS_EIIA_2           PF00359.17   142 seq1536_BIOID63489   -            157   8.7e-30  103.1   0.0   1   1   7.5e-34     1e-29  102.9   0.0     5   139     8   148     5   151 0.88 Phosphoenolpyruvate-dependent sugar phosphotransferase system, EIIA 2
PHP                  PF02811.14   175 seq1537_BIOID63489   -            245   1.5e-17   63.8   1.3   1   1   1.9e-21   2.6e-17   63.0   0.9     1   169     4   164     4   174 0.91 PHP domain
DUF1323              PF07037.6    122 seq1538_BIOID63489   -            119   9.2e-49  164.5   0.0   1   1   8.9e-53   1.2e-48  164.1   0.0     1   122     6   118     6   118 0.94 Putative transcription regulator (DUF1323)
AsmA                 PF05170.9    604 seq1542_BIOID63489   -            577  4.5e-166  553.8   7.0   1   1  1.2e-169  5.7e-166  553.5   4.9     1   565     9   558     9   574 0.98 AsmA family
PspA_IM30            PF04012.7    221 seq1543_BIOID63489   -            222   7.2e-48  162.7  31.1   1   1   6.3e-52   8.6e-48  162.4  21.5     1   220     2   217     2   219 0.97 PspA/IM30 family
DUF1323              PF07037.6    122 seq1544_BIOID63489   -            130   1.2e-53  180.2   0.0   1   1   3.1e-57   1.4e-53  180.1   0.0     1   122     8   129     8   129 0.99 Putative transcription regulator (DUF1323)
HTH_17               PF12728.2     51 seq1544_BIOID63489   -            130   2.3e-08   34.0   0.0   1   1   1.2e-11   5.5e-08   32.8   0.0     2    38     8    49     8    52 0.82 Helix-turn-helix domain
PTS_IIB              PF02302.12    90 seq1546_BIOID63489   -             93   9.3e-11   41.9   0.1   1   1     8e-15   1.1e-10   41.6   0.1     2    81     5    77     4    88 0.80 PTS system, Lactose/Cellobiose specific IIB subunit
KdgT                 PF03812.8    314 seq1547_BIOID63489   -            166   1.7e-85  286.8   8.6   1   1   1.4e-89     2e-85  286.6   6.0     1   148    15   162    15   165 0.99 2-keto-3-deoxygluconate permease
M20_dimer            PF07687.9    109 seq1549_BIOID63489   -            321   9.3e-25   86.3   0.0   1   1   2.2e-28   1.5e-24   85.7   0.0     2   106   207   316   206   319 0.91 Peptidase dimerisation domain
Peptidase_M20        PF01546.23   171 seq1549_BIOID63489   -            321   1.2e-20   73.6   0.0   1   1     7e-24   4.8e-20   71.7   0.0     1   118   105   229   105   301 0.81 Peptidase family M20/M25/M40
DUF1414              PF07208.6     44 seq1550_BIOID63489   -             75   2.5e-25   87.7   0.9   1   1   2.5e-29   3.4e-25   87.3   0.6     1    44    26    69    26    69 0.99 Protein of unknown function (DUF1414)
Nitrate_red_del      PF02613.10   136 seq1551_BIOID63489   -            184   9.1e-20   70.7   0.2   1   1   9.7e-24   1.3e-19   70.2   0.2     3   135    31   150    29   151 0.90 Nitrate reductase delta subunit
EIIC-GAT             PF03611.9    415 seq1552_BIOID63489   -            462   2.3e-84  283.4  27.6   1   1   1.7e-88   2.3e-84  283.4  19.1     1   411    22   412    22   417 0.98 PTS system sugar-specific permease component
Diacid_rec           PF05651.8    135 seq1554_BIOID63489   -            376     5e-51  171.5   1.0   1   1   1.2e-54   8.4e-51  170.8   0.7     5   135     1   131     1   131 0.99 Putative sugar diacid recognition
HTH_30               PF13556.1     59 seq1554_BIOID63489   -            376   2.9e-23   81.1   2.8   1   1   5.8e-26     4e-22   77.4   1.7     1    59   314   372   314   372 0.98 PucR C-terminal helix-turn-helix domain
KdgT                 PF03812.8    314 seq1559_BIOID63489   -             81   4.3e-30  104.8   8.2   1   1   3.5e-34   4.8e-30  104.6   5.7   247   314     1    68     1    68 0.99 2-keto-3-deoxygluconate permease
ABC_tran             PF00005.22   118 seq1560_BIOID63489   -            637   1.3e-36  125.4   1.3   1   2   2.9e-18   3.6e-15   56.2   0.0     1   118    41   178    41   178 0.87 ABC transporter
ABC_tran             PF00005.22   118 seq1560_BIOID63489   -            637   1.3e-36  125.4   1.3   2   2   2.9e-21   3.6e-18   65.9   0.0     1   118   352   459   352   459 0.92 ABC transporter
ABC_tran_2           PF12848.2     85 seq1560_BIOID63489   -            637   6.6e-29   99.4   4.3   1   1   5.3e-32   6.6e-29   99.4   3.0     1    83   217   298   217   302 0.93 ABC transporter
DUF3413              PF11893.3    253 seq1561_BIOID63489   -            586  3.6e-109  363.4  10.1   1   1  1.1e-112  5.1e-109  362.8   7.0     1   252     1   253     1   254 0.99 Domain of unknown function (DUF3413)
Sulfatase            PF00884.18   379 seq1561_BIOID63489   -            586   3.2e-36  125.0   1.6   1   1     7e-40   3.2e-36  125.0   1.1     1   330   260   541   260   573 0.81 Sulfatase
PspB                 PF06667.7     75 seq1564_BIOID63489   -             74   7.7e-32  108.9   0.4   1   1   6.1e-36   8.4e-32  108.8   0.3     1    74     1    73     1    74 0.97 Phage shock protein B
PspC                 PF04024.7     61 seq1566_BIOID63489   -            119   3.6e-19   67.8   0.5   1   1   3.4e-23   4.6e-19   67.5   0.3     1    60     7    68     7    69 0.92 PspC domain
MOSC                 PF03473.12   133 seq1568_BIOID63489   -            224   1.3e-26   92.5   0.0   1   1   2.5e-30   1.7e-26   92.1   0.0     2   132    38   161    37   162 0.97 MOSC domain
3-alpha              PF03475.9     47 seq1568_BIOID63489   -            224   1.8e-16   59.4   0.1   1   1   4.6e-20   3.1e-16   58.6   0.0     1    47   168   214   168   214 0.97 3-alpha domain
DUF1097              PF06496.6    144 seq1570_BIOID63489   -            173   1.6e-46  157.6  25.0   1   1   1.4e-50   1.9e-46  157.3  17.4     1   143    18   156    18   157 0.99 Protein of unknown function (DUF1097)
DUF1127              PF06568.6     40 seq1571_BIOID63489   -             59   5.1e-13   48.0   8.2   1   1   3.7e-17   5.1e-13   48.0   5.7     2    39    22    59    21    59 0.96 Domain of unknown function (DUF1127)
Globin               PF00042.17   108 seq1572_BIOID63489   -            396   3.3e-15   56.2   0.0   1   1   1.6e-18   7.4e-15   55.0   0.0     2   107     7   102     6   103 0.96 Globin
NAD_binding_1        PF00175.16   109 seq1572_BIOID63489   -            396   1.4e-14   54.4   0.0   1   1   5.5e-18   2.5e-14   53.6   0.0     1   108   264   372   264   373 0.81 Oxidoreductase NAD-binding domain
FAD_binding_6        PF00970.19    99 seq1572_BIOID63489   -            396     1e-13   51.1   0.0   1   1   4.7e-17   2.1e-13   50.0   0.0     2    97   155   252   154   254 0.90 Oxidoreductase FAD-binding domain
MFS_1                PF07690.11   354 seq1573_BIOID63489   -            416   6.5e-26   90.8  61.5   1   2   3.5e-20   2.4e-16   59.3  19.2     1   225    22   238    22   246 0.81 Major Facilitator Superfamily
MFS_1                PF07690.11   354 seq1573_BIOID63489   -            416   6.5e-26   90.8  61.5   2   2     3e-13     2e-09   36.5  19.9    10   179   237   409   232   415 0.82 Major Facilitator Superfamily
MFS_3                PF05977.8    524 seq1573_BIOID63489   -            416   8.4e-22   76.8  34.4   1   1   1.6e-25   1.1e-21   76.4  23.8     9   396    16   400    12   414 0.89 Transmembrane secretion effector
Phageshock_PspD      PF09584.5     66 seq1575_BIOID63489   -             77   2.4e-31  107.0   4.5   1   1   2.2e-35     3e-31  106.8   3.1     1    64    14    75    14    77 0.98 Phage shock protein PspD (Phageshock_PspD)
Rhodanese            PF00581.15   113 seq1581_BIOID63489   -            104   1.2e-14   54.5   0.0   1   1   1.1e-18   1.5e-14   54.1   0.0    16   109    23    96    20    99 0.88 Rhodanese-like domain
rve                  PF00665.21   120 seq1583_BIOID63489   -            278   1.4e-30  105.7   0.1   1   1   7.4e-34     2e-30  105.2   0.0     2   120   106   222   105   222 0.97 Integrase core domain
rve_3                PF13683.1     67 seq1583_BIOID63489   -            278   2.8e-12   45.8   0.1   1   1   1.9e-15   5.3e-12   44.9   0.0     2    67   194   260   193   260 0.96 Integrase core domain
DDE_Tnp_IS240        PF13610.1    140 seq1583_BIOID63489   -            278   1.1e-07   31.7   0.0   1   1   5.5e-11   1.5e-07   31.3   0.0     2   139   111   252   110   253 0.88 DDE domain
HTH_21               PF13276.1     60 seq1583_BIOID63489   -            278   3.6e-07   29.9   0.5   1   1   2.6e-10   7.1e-07   29.0   0.4     6    56    31    84    26    88 0.82 HTH-like domain
rve_2                PF13333.1     52 seq1583_BIOID63489   -            278   2.5e-06   27.3   0.0   1   1   2.1e-09   5.7e-06   26.2   0.0     1    49   212   265   212   267 0.86 Integrase core domain
FGGY_N               PF00370.16   245 seq1584_BIOID63489   -            502   1.2e-45  155.6   0.0   1   1   2.4e-49   1.7e-45  155.1   0.0     2   243     7   245     6   246 0.96 FGGY family of carbohydrate kinases, N-terminal domain
FGGY_C               PF02782.11   197 seq1584_BIOID63489   -            502   9.8e-26   90.5   0.0   1   1   3.2e-29   2.2e-25   89.3   0.0     2   194   256   446   255   449 0.93 FGGY family of carbohydrate kinases, C-terminal domain
Alpha-amylase        PF00128.19   316 seq1588_BIOID63489   -            568   7.3e-19   68.2   0.1   1   1   3.4e-21   4.6e-17   62.2   0.0    21   271    93   347    84   353 0.77 Alpha amylase, catalytic domain
Abhydrolase_1        PF00561.15   230 seq1590_BIOID63489   -            340   1.9e-26   92.9   0.0   1   1   1.7e-29   5.9e-26   91.3   0.0     4   218   105   312   102   315 0.96 alpha/beta hydrolase fold
Abhydrolase_6        PF12697.2    228 seq1590_BIOID63489   -            340   3.6e-16   59.6   0.4   1   1   1.5e-19     5e-16   59.1   0.3     1   219    75   312    75   320 0.72 Alpha/beta hydrolase family
Abhydrolase_5        PF12695.2    142 seq1590_BIOID63489   -            340   7.8e-11   41.8   0.2   1   1     7e-14   2.4e-10   40.2   0.1     2   141    75   308    74   309 0.65 Alpha/beta hydrolase family
PTS-HPr              PF00381.14    84 seq1599_BIOID63489   -             89   1.7e-30  104.6   0.0   1   1   1.4e-34   1.9e-30  104.4   0.0     1    83     1    83     1    84 0.98 PTS HPr component phosphorylation site
UPF0270              PF06794.7     70 seq1603_BIOID63489   -             72   1.1e-35  121.0   0.1   1   1   9.1e-40   1.2e-35  120.9   0.0     1    70     1    70     1    70 0.99 Uncharacterised protein family (UPF0270)
F_bP_aldolase        PF01116.15   287 seq1604_BIOID63489   -            283   7.4e-81  271.2   0.1   1   1     6e-85   8.2e-81  271.1   0.1     2   283     3   277     2   281 0.97 Fructose-bisphosphate aldolase class-II
HTH_19               PF12844.2     64 seq1605_BIOID63489   -            114   3.1e-12   46.2   0.1   1   1   1.6e-15   7.2e-12   45.0   0.0     1    63    17    83    17    84 0.95 Helix-turn-helix domain
HTH_3                PF01381.17    55 seq1605_BIOID63489   -            114   5.6e-12   45.1   0.1   1   1   2.7e-15   1.2e-11   44.0   0.0     1    55    20    78    20    78 0.97 Helix-turn-helix
HTH_31               PF13560.1     64 seq1605_BIOID63489   -            114   5.4e-10   39.2   0.0   1   1   1.6e-13   7.3e-10   38.7   0.0     5    59    19    76    16    87 0.90 Helix-turn-helix domain
Chorismate_bind      PF00425.13   257 seq1606_BIOID63489   -            391   1.1e-68  231.2   0.0   1   1     1e-72   1.4e-68  230.9   0.0     2   257   126   380   125   380 0.97 chorismate binding enzyme
PTS_EIIC             PF02378.13   321 seq1607_BIOID63489   -            485   4.2e-40  137.4  33.7   1   1   6.2e-44   4.2e-40  137.4  23.3     3   321   113   396   111   396 0.92 Phosphotransferase system, EIIC
PTS_EIIB             PF00367.15    35 seq1607_BIOID63489   -            485     7e-16   57.0   0.1   1   1   1.7e-19   1.1e-15   56.3   0.1     1    35     9    43     9    43 0.96 phosphotransferase system, EIIB
Response_reg         PF00072.19   112 seq1608_BIOID63489   -            225   6.7e-31  106.4   0.5   1   1     3e-34     1e-30  105.9   0.4     1   112    19   131    19   131 0.99 Response regulator receiver domain
GerE                 PF00196.14    58 seq1608_BIOID63489   -            225   4.5e-25   86.6   0.5   1   1   2.7e-28   9.3e-25   85.6   0.4     2    57   162   217   161   218 0.96 Bacterial regulatory proteins, luxR family
Sigma70_r4_2         PF08281.7     54 seq1608_BIOID63489   -            225   1.5e-07   30.6   0.1   1   1   8.7e-11     3e-07   29.6   0.0    25    54   177   206   164   206 0.93 Sigma-70, region 4
HTH_24               PF13412.1     48 seq1608_BIOID63489   -            225   1.8e-05   23.8   1.1   1   1   1.9e-08   6.6e-05   22.1   0.3     6    43   169   204   164   205 0.80 Winged helix-turn-helix DNA-binding
AraC_binding         PF02311.14   136 seq1610_BIOID63489   -            298   8.6e-27   93.3   0.9   1   1   2.5e-30   8.6e-27   93.3   0.6     4   136    40   177    37   177 0.91 AraC-like ligand binding domain
HTH_AraC             PF00165.18    42 seq1610_BIOID63489   -            298   2.9e-22   77.6   0.0   1   2   1.5e-12   5.1e-09   35.5   0.0     1    41   203   244   203   245 0.92 Bacterial regulatory helix-turn-helix proteins, AraC family
HTH_AraC             PF00165.18    42 seq1610_BIOID63489   -            298   2.9e-22   77.6   0.0   2   2   1.8e-13   6.1e-10   38.4   0.0     1    41   256   294   256   295 0.96 Bacterial regulatory helix-turn-helix proteins, AraC family
HTH_18               PF12833.2     81 seq1610_BIOID63489   -            298   2.4e-19   69.1   0.1   1   1   2.2e-22   7.3e-19   67.5   0.0     1    80   217   295   217   296 0.97 Helix-turn-helix domain
PRK                  PF00485.13   194 seq1611_BIOID63489   -             37     4e-07   29.6   0.4   1   1   3.1e-11   4.2e-07   29.6   0.3     1    30     7    36     7    37 0.94 Phosphoribulokinase / Uridine kinase family
SBP_bac_1            PF01547.20   314 seq1612_BIOID63489   -            430   4.1e-38  131.7   3.9   1   1   8.1e-42   5.5e-38  131.3   2.7     7   310    43   325    36   329 0.86 Bacterial extracellular solute-binding protein
SBP_bac_8            PF13416.1    281 seq1612_BIOID63489   -            430   3.6e-30  105.5   9.8   1   1     7e-34   4.8e-30  105.1   6.8     1   276    48   355    48   360 0.78 Bacterial extracellular solute-binding protein
PRK                  PF00485.13   194 seq1613_BIOID63489   -            251   2.3e-61  206.6   0.0   1   1   2.1e-65   2.8e-61  206.3   0.0    33   194     3   176     1   176 0.99 Phosphoribulokinase / Uridine kinase family
LTXXQ                PF07813.7    100 seq1616_BIOID63489   -            167   4.1e-20   72.0  12.3   1   1   5.9e-24   4.1e-20   72.0   8.5     4   100    41   137    38   137 0.96 LTXXQ motif family protein
Metal_resist         PF13801.1    125 seq1616_BIOID63489   -            167   6.6e-09   35.7   9.2   1   1   9.7e-13   6.6e-09   35.7   6.4    32   124    38   131     8   132 0.86 Heavy-metal resistance
DUF1283              PF06932.6     85 seq1621_BIOID63489   -            113   2.5e-46  155.4   6.5   1   1   2.1e-50   2.9e-46  155.2   4.5     1    85    29   113    29   113 0.99 Protein of unknown function (DUF1283)
TetR_C_2             PF08361.6    121 seq1622_BIOID63489   -            215   4.5e-57  191.0   1.6   1   1   9.1e-61   6.2e-57  190.6   1.1     1   119    84   202    84   204 0.99 MAATS-type transcriptional repressor, C-terminal region
TetR_N               PF00440.18    47 seq1622_BIOID63489   -            215   4.8e-20   70.8   0.0   1   1     1e-23   7.1e-20   70.2   0.0     1    47    16    62    16    62 0.98 Bacterial regulatory proteins, tetR family
Cation_efflux        PF01545.16   285 seq1623_BIOID63489   -            300   3.3e-65  219.8   5.3   1   1   2.8e-69   3.8e-65  219.6   3.7     2   283    14   289    13   291 0.97 Cation efflux family
Peripla_BP_3         PF13377.1    160 seq1624_BIOID63489   -            344   2.9e-36  124.7   0.0   1   1   2.3e-39   7.7e-36  123.3   0.0     2   160   181   339   180   339 0.91 Periplasmic binding protein-like domain
Peripla_BP_1         PF00532.16   279 seq1624_BIOID63489   -            344   4.6e-30  104.6   0.0   1   1   2.4e-33   8.1e-30  103.8   0.0     2   259    69   317    68   333 0.87 Periplasmic binding proteins and sugar binding domain of LacI family
LacI                 PF00356.16    46 seq1624_BIOID63489   -            344   2.4e-18   65.3   0.4   1   1   1.6e-21   5.5e-18   64.2   0.3     1    46    12    57    12    57 0.98 Bacterial regulatory proteins, lacI family
Peripla_BP_4         PF13407.1    258 seq1624_BIOID63489   -            344   1.2e-15   57.5   0.0   1   1   7.4e-19   2.5e-15   56.4   0.0     1   250    71   313    71   320 0.81 Periplasmic binding protein domain
Curlin_rpt           PF07012.7     34 seq1625_BIOID63489   -            160   4.2e-22   77.4  33.8   1   3   1.1e-15   1.4e-11   43.7   0.8     1    34    62    95    62    95 0.99 Curlin associated repeat
Curlin_rpt           PF07012.7     34 seq1625_BIOID63489   -            160   4.2e-22   77.4  33.8   2   3   3.8e-09   5.2e-05   22.7   2.3    10    32    93   115    93   116 0.98 Curlin associated repeat
Curlin_rpt           PF07012.7     34 seq1625_BIOID63489   -            160   4.2e-22   77.4  33.8   3   3   1.9e-12   2.6e-08   33.3   4.8     1    34   106   139   106   139 0.99 Curlin associated repeat
AMP-binding          PF00501.23   418 seq1627_BIOID63489   -            536   8.6e-86  287.7   0.0   1   1   1.5e-89     1e-85  287.5   0.0     1   417    50   461    50   462 0.95 AMP-binding enzyme
DUF4009              PF13193.1     41 seq1627_BIOID63489   -            536   7.4e-08   31.5   0.1   1   1   3.6e-11   2.4e-07   29.9   0.0     1    29   501   529   501   535 0.92 Domain of unknown function (DUF4009)
RepL                 PF05732.6    165 seq1628_BIOID63489   -            189   1.7e-05   23.9   1.3   1   1   1.5e-09   2.1e-05   23.6   0.9    10   126    42   166    33   189 0.72 Firmicute plasmid replication protein (RepL)
Acetyltransf_3       PF13302.1    142 seq1629_BIOID63489   -            186   4.2e-23   82.1   0.0   1   1   2.9e-26   5.7e-23   81.6   0.0     3   142     8   141     7   141 0.80 Acetyltransferase (GNAT) domain
Acetyltransf_1       PF00583.19    83 seq1629_BIOID63489   -            186   3.4e-15   55.7   0.1   1   1   2.6e-18   5.1e-15   55.1   0.1     2    83    63   141    62   141 0.97 Acetyltransferase (GNAT) family
Acetyltransf_4       PF13420.1    155 seq1629_BIOID63489   -            186   5.3e-15   55.5   0.6   1   1   3.5e-18   6.8e-15   55.2   0.4     1   152     9   158     9   160 0.93 Acetyltransferase (GNAT) domain
Acetyltransf_8       PF13523.1    152 seq1629_BIOID63489   -            186   9.6e-14   51.4   0.3   1   1   6.7e-17   1.3e-13   50.9   0.2     1   141     9   145     9   157 0.89 Acetyltransferase (GNAT) domain
Acetyltransf_7       PF13508.1     79 seq1629_BIOID63489   -            186   2.6e-07   30.5   0.2   1   1   2.5e-10   4.8e-07   29.7   0.1     2    79    56   142    55   142 0.80 Acetyltransferase (GNAT) domain
Acetyltransf_10      PF13673.1    117 seq1629_BIOID63489   -            186   1.3e-05   25.1   0.0   1   1   9.3e-09   1.8e-05   24.7   0.0     1   117    16   140    16   140 0.75 Acetyltransferase (GNAT) domain
FR47                 PF08445.5     86 seq1629_BIOID63489   -            186   1.4e-05   24.6   0.0   1   1   1.3e-08   2.5e-05   23.8   0.0    26    80    87   143    69   150 0.92 FR47-like protein
Glyco_hydro_1        PF00232.13   455 seq1633_BIOID63489   -            476  1.6e-132  441.8   0.3   1   1  1.4e-136  1.9e-132  441.5   0.2     4   454     5   472     2   473 0.92 Glycosyl hydrolase family 1
BPD_transp_1         PF00528.17   185 seq1634_BIOID63489   -            293   7.9e-24   84.0  16.9   1   1   5.8e-28   7.9e-24   84.0  11.7     2   171    88   282    87   285 0.88 Binding-protein-dependent transport system inner membrane component
Curlin_rpt           PF07012.7     34 seq1636_BIOID63489   -            151   2.3e-28   97.4  29.0   1   3   8.8e-16   1.2e-11   43.9   0.5     1    34    40    74    40    74 0.99 Curlin associated repeat
Curlin_rpt           PF07012.7     34 seq1636_BIOID63489   -            151   2.3e-28   97.4  29.0   2   3     8e-17   1.1e-12   47.3   0.3     2    34    86   119    85   119 0.98 Curlin associated repeat
Curlin_rpt           PF07012.7     34 seq1636_BIOID63489   -            151   2.3e-28   97.4  29.0   3   3   1.2e-09   1.7e-05   24.3   3.5     8    34   115   141   114   141 0.95 Curlin associated repeat
MscS_TM              PF12794.2    340 seq1640_BIOID63489   -           1120     2e-97  325.7  28.8   1   1  4.5e-101     2e-97  325.7  20.0     5   340   508   826   505   826 0.97 Mechanosensitive ion channel inner membrane domain 1
MscS_porin           PF12795.2    240 seq1640_BIOID63489   -           1120   2.1e-66  223.5  53.7   1   1   4.7e-70   2.1e-66  223.5  37.2     1   240    49   290    49   290 0.98 Mechanosensitive ion channel porin domain
MS_channel           PF00924.13   206 seq1640_BIOID63489   -           1120   3.3e-61  206.0   0.5   1   1   7.3e-65   3.3e-61  206.0   0.3     2   206   887  1086   886  1086 0.99 Mechanosensitive ion channel
cNMP_binding         PF00027.24    91 seq1643_BIOID63489   -            210   8.9e-24   83.0   0.0   1   1     4e-27   1.4e-23   82.4   0.0     3    90    23   111    21   112 0.97 Cyclic nucleotide-binding domain
Crp                  PF00325.15    32 seq1643_BIOID63489   -            210   2.1e-15   55.7   0.4   1   1   1.1e-18   3.9e-15   54.8   0.3     1    32   166   197   166   197 0.98 Bacterial regulatory proteins, crp family
HTH_Crp_2            PF13545.1     76 seq1643_BIOID63489   -            210   2.2e-11   43.2   0.1   1   1   1.5e-14     5e-11   42.1   0.1     1    67   142   206   142   207 0.94 Crp-like helix-turn-helix domain
Tafi-CsgC            PF10610.4    106 seq1645_BIOID63489   -            163   2.9e-66  219.8   4.2   1   1   3.1e-70   4.2e-66  219.3   2.9     1   106    58   163    58   163 0.99 Thin aggregative fimbriae synthesis protein
PFK                  PF00365.15   282 seq1648_BIOID63489   -            340  1.5e-129  430.8   2.2   1   1  1.3e-133  1.8e-129  430.5   1.6     1   281    23   297    23   298 0.98 Phosphofructokinase
DEAD                 PF00270.24   173 seq1649_BIOID63489   -            453   2.3e-49  167.0   0.1   1   1   5.9e-52   2.7e-48  163.5   0.0     1   172    25   196    25   197 0.94 DEAD/DEAH box helicase
Helicase_C           PF00271.26    78 seq1649_BIOID63489   -            453   8.1e-26   89.5   0.0   1   1   4.8e-29   2.2e-25   88.2   0.0     2    77   264   339   263   340 0.98 Helicase conserved C-terminal domain
DnaB_C               PF03796.10   265 seq1650_BIOID63489   -            471  4.1e-108  360.1   0.2   1   1  1.2e-111  5.4e-108  359.7   0.1     1   263   206   463   206   465 0.97 DnaB-like helicase C terminal domain
DnaB                 PF00772.16   103 seq1650_BIOID63489   -            471   8.7e-38  128.2   0.0   1   1   4.2e-41   1.9e-37  127.1   0.0     1   103    26   128    26   128 0.99 DnaB-like helicase N terminal domain
AAA_25               PF13481.1    194 seq1650_BIOID63489   -            471     1e-13   50.9   0.1   1   1   3.6e-17   1.6e-13   50.3   0.0    29   190   220   386   179   390 0.84 AAA domain
BPD_transp_1         PF00528.17   185 seq1651_BIOID63489   -            280   1.1e-17   64.0  17.8   1   1   7.7e-22   1.1e-17   64.0  12.3     2   180    89   269    88   271 0.85 Binding-protein-dependent transport system inner membrane component
FUSC-like            PF12805.2    284 seq1653_BIOID63489   -            696   9.1e-72  241.2   2.7   1   1     2e-75   9.1e-72  241.2   1.9     2   280    63   335    62   340 0.95 FUSC-like inner membrane protein yccS
FUSC_2               PF13515.1    128 seq1653_BIOID63489   -            696   2.5e-19   69.3  10.9   1   1   5.4e-23   2.5e-19   69.3   7.5     2   126   377   498   375   500 0.90 Fusaric acid resistance protein-like
ALMT                 PF11744.3    406 seq1653_BIOID63489   -            696     2e-05   23.3   1.8   1   1   1.9e-08   8.5e-05   21.2   1.0    41   193   389   528   373   594 0.82 Aluminium activated malate transporter
Channel_Tsx          PF03502.8    238 seq1655_BIOID63489   -            254   2.2e-53  181.4  29.0   1   1   1.8e-57   2.5e-53  181.2  20.1     2   238    34   254    33   254 0.97 Nucleoside-specific channel-forming protein, Tsx
DUF1161              PF06649.7     52 seq1658_BIOID63489   -            102   1.3e-25   88.9   0.0   1   1   1.2e-29   1.6e-25   88.6   0.0     1    52    27    80    27    80 0.99 Protein of unknown function (DUF1161)
Isochorismatase      PF00857.15   174 seq1661_BIOID63489   -            285     6e-38  130.3   0.0   1   1   1.1e-41   7.6e-38  130.0   0.0     2   173    32   204    31   205 0.97 Isochorismatase family
PP-binding           PF00550.20    67 seq1661_BIOID63489   -            285   2.5e-08   33.9   0.0   1   1   9.9e-12   6.8e-08   32.5   0.0     2    62   217   275   216   280 0.86 Phosphopantetheine attachment site
CoiA                 PF06054.6    375 seq1662_BIOID63489   -            326   7.7e-10   38.0   2.6   1   1   7.9e-14   1.1e-09   37.5   1.8     9    86    13    80     6   151 0.75 Competence protein CoiA-like family
Macro                PF01661.16   118 seq1663_BIOID63489   -            177     3e-41  139.8   0.0   1   1   2.8e-45   3.8e-41  139.5   0.0     1   118    21   137    21   137 0.99 Macro domain
SNARE_assoc          PF09335.6    123 seq1664_BIOID63489   -            254   4.7e-19   68.6   3.5   1   1   3.4e-23   4.7e-19   68.6   2.4     1   121    36   159    36   161 0.90 SNARE associated Golgi protein
Molybdopterin        PF00384.17   432 seq1665_BIOID63489   -            808   6.2e-97  324.9   0.0   1   1  1.7e-100   7.8e-97  324.6   0.0     1   432   111   566   111   566 0.92 Molybdopterin oxidoreductase
Molydop_binding      PF01568.16   109 seq1665_BIOID63489   -            808   4.8e-28   97.0   0.0   1   1   2.6e-31   1.2e-27   95.7   0.0     1   107   687   800   687   802 0.97 Molydopterin dinucleotide binding domain
Molybdop_Fe4S4       PF04879.11    55 seq1665_BIOID63489   -            808   1.2e-14   53.6   1.0   1   1   4.8e-18   2.2e-14   52.8   0.7     1    55    49   108    49   108 0.97 Molybdopterin oxidoreductase Fe4S4 domain
Ribosomal_S2         PF00318.15   211 seq1667_BIOID63489   -            306   3.3e-85  284.4   0.0   1   1   2.9e-89     4e-85  284.2   0.0     1   211    74   290    74   290 0.99 Ribosomal protein S2
ADH_zinc_N           PF00107.21   130 seq1668_BIOID63489   -            240   7.1e-19   67.5   0.7   1   1   8.8e-23   1.2e-18   66.7   0.5     1    71   168   239   168   240 0.97 Zinc-binding dehydrogenase
SBP_bac_11           PF13531.1    231 seq1669_BIOID63489   -            329   1.6e-44  152.1   0.1   1   1   5.7e-48     2e-44  151.8   0.1     4   231    28   280    25   280 0.88 Bacterial extracellular solute-binding protein
SBP_bac_1            PF01547.20   314 seq1669_BIOID63489   -            329     2e-18   67.1   2.6   1   1   7.3e-22   2.5e-18   66.7   1.8     4   314    32   272    29   272 0.86 Bacterial extracellular solute-binding protein
SBP_bac_8            PF13416.1    281 seq1669_BIOID63489   -            329   1.5e-13   50.9   0.9   1   1   7.6e-17   2.6e-13   50.2   0.6    85   262   108   281    34   300 0.75 Bacterial extracellular solute-binding protein
SBP_bac_6            PF13343.1    242 seq1669_BIOID63489   -            329     2e-12   46.8   1.0   1   1   1.1e-15   3.7e-12   45.9   0.7    53   235   112   303    77   306 0.83 Bacterial extracellular solute-binding protein
PLDc_2               PF13091.1    126 seq1670_BIOID63489   -            493   6.4e-35  119.5   0.0   1   2   1.3e-13   8.8e-10   38.2   0.0     6   104    59   178    55   204 0.68 PLD-like domain
PLDc_2               PF13091.1    126 seq1670_BIOID63489   -            493   6.4e-35  119.5   0.0   2   2   2.6e-26   1.8e-22   79.3   0.0     5   123   295   437   291   440 0.92 PLD-like domain
TerC                 PF03741.11   184 seq1672_BIOID63489   -            527   4.9e-49  166.1  13.4   1   1   1.6e-52   7.1e-49  165.6   9.3     1   183    14   203    14   204 0.94 Integral membrane protein TerC family
CorC_HlyC            PF03471.12    81 seq1672_BIOID63489   -            527   2.2e-20   72.1   0.1   1   1   5.3e-23   2.4e-19   68.7   0.0     2    79   440   516   439   518 0.93 Transporter associated domain
CBS                  PF00571.23    57 seq1672_BIOID63489   -            527   3.8e-16   58.3   1.1   1   2     5e-09   2.3e-05   23.8   0.3     1    53   302   358   302   361 0.94 CBS domain
CBS                  PF00571.23    57 seq1672_BIOID63489   -            527   3.8e-16   58.3   1.1   2   2   9.4e-12   4.3e-08   32.5   0.0     3    53   369   419   368   423 0.93 CBS domain
Ala_racemase_N       PF01168.15   217 seq1673_BIOID63489   -            359   3.1e-61  206.5   0.0   1   1   5.7e-65   3.9e-61  206.2   0.0     1   217     8   219     8   219 0.94 Alanine racemase, N-terminal domain
Ala_racemase_C       PF00842.16   129 seq1673_BIOID63489   -            359     8e-40  135.1   0.1   1   1   1.8e-43   1.2e-39  134.5   0.1     1   129   234   358   234   358 0.97 Alanine racemase, C-terminal domain
adh_short_C2         PF13561.1    243 seq1674_BIOID63489   -            258     3e-29  102.4   0.1   1   1   8.2e-33   3.8e-29  102.1   0.0     3   242    24   254    22   255 0.92 Enoyl-(Acyl carrier protein) reductase
adh_short            PF00106.20   167 seq1674_BIOID63489   -            258   1.8e-27   96.1   9.4   1   1   3.7e-30   1.7e-26   93.0   6.5     2   164    17   170    16   173 0.88 short chain dehydrogenase
KR                   PF08659.5    181 seq1674_BIOID63489   -            258   1.1e-10   41.3   8.4   1   1   4.3e-13     2e-09   37.2   5.4    56   160    57   165    17   171 0.90 KR domain
DUF296               PF03479.10   120 seq1675_BIOID63489   -            143   5.5e-25   87.2   0.1   1   1   4.6e-29   6.3e-25   86.9   0.1     2   119    13   125    12   126 0.94 Domain of unknown function (DUF296)
Aldo_ket_red         PF00248.16   283 seq1676_BIOID63489   -            346     5e-75  251.8   0.0   1   1   4.1e-79   5.7e-75  251.6   0.0     2   282    28   332    27   333 0.96 Aldo/keto reductase family
Helicase_C_2         PF13307.1    167 seq1679_BIOID63489   -            716   4.4e-26   91.6   0.0   1   1     2e-29   6.9e-26   91.0   0.0     8   165   533   688   526   690 0.93 Helicase C-terminal domain
DEAD                 PF00270.24   173 seq1679_BIOID63489   -            716   7.9e-09   35.0   0.1   1   1   1.8e-09   6.3e-06   25.6   0.0    12    78    43   108    28   126 0.74 DEAD/DEAH box helicase
DEAD_2               PF06733.10   174 seq1679_BIOID63489   -            716   1.5e-08   34.1   0.0   1   1   7.5e-12   2.6e-08   33.3   0.0   103   167   200   263   150   269 0.88 DEAD_2
DUF3816              PF12822.2    172 seq1681_BIOID63489   -            192   6.2e-13   48.8  24.1   1   1   5.3e-17   7.2e-13   48.6  16.7     2   171    10   173     9   174 0.91 Protein of unknown function (DUF3816)
CDH                  PF02611.10   222 seq1683_BIOID63489   -            300   3.2e-96  320.7   0.0   1   1  2.8e-100   3.8e-96  320.5   0.0     2   221    80   299    79   300 0.99 CDP-diacylglycerol pyrophosphatase
EF_TS                PF00889.14   221 seq1684_BIOID63489   -            283   2.3e-71  239.5   5.7   1   1   3.3e-75   2.3e-71  239.5   4.0     1   221    57   263    57   263 0.98 Elongation factor TS
UBA                  PF00627.26    37 seq1684_BIOID63489   -            283   3.5e-11   42.4   0.1   1   1   3.4e-14   2.3e-10   39.8   0.1     1    35     4    39     4    40 0.96 UBA/TS-N domain
AP_endonuc_2         PF01261.19   211 seq1685_BIOID63489   -            265   1.9e-24   86.0   0.2   1   1   1.6e-28   2.2e-24   85.8   0.1     1   210    22   221    22   246 0.90 Xylose isomerase-like TIM barrel
DUF4137              PF13593.1    313 seq1686_BIOID63489   -            332  4.9e-106  354.2  22.4   1   1    4e-110  5.5e-106  354.0  15.6     1   313     8   316     8   316 0.98 SBF-like CPA transporter family (DUF4137)
4HBT                 PF03061.17    79 seq1687_BIOID63489   -            137   7.5e-17   61.1   0.1   1   1   8.9e-21   1.2e-16   60.4   0.1     1    79    50   127    50   127 0.98 Thioesterase superfamily
Histone_HNS          PF00816.16    93 seq1690_BIOID63489   -            134   2.6e-21   75.7   5.0   1   1   1.9e-25   2.6e-21   75.7   3.5     2    93    25   129    22   129 0.91 H-NS histone family
NMN_transporter      PF04973.7    182 seq1693_BIOID63489   -            185   8.7e-53  178.3  25.0   1   1   7.1e-57   9.7e-53  178.2  17.3     1   181     2   181     2   182 0.98 Nicotinamide mononucleotide transporter
[truncated: 1,309,990 more chars]
