# Supplementary material for: A domain sequence approach to pangenomics: applications to Escherichia coli
Source: F1000Res. 2013 May 29;1:19. Originally published 2012 Oct 1. [Version 2] doi: 10.12688/f1000research.1-19.v2 (PMC3901455; doi:10.12688/f1000research.1-19.v2)
Supplement: The 347 text files show the results from scanning each of the fasta-files against the Pfam-A database [file f1000research-1-1101-s0002.tgz › Escherichia_coli_CUMT8_BIOID47109.txt]

#                                                                            --- full sequence --- -------------- this domain -------------   hmm coord   ali coord   env coord
# target name        accession   tlen query name           accession   qlen   E-value  score  bias   #  of  c-Evalue  i-Evalue  score  bias  from    to  from    to  from    to  acc description of target
#------------------- ---------- ----- -------------------- ---------- ----- --------- ------ ----- --- --- --------- --------- ------ ----- ----- ----- ----- ----- ----- ----- ---- ---------------------
tRNA-synt_2          PF00152.15   335 seq5_BIOID47109      -            202   4.8e-36  124.0   0.0   1   1   4.1e-40   5.6e-36  123.8   0.0   161   333    19   200     2   202 0.82 tRNA synthetases class II (D, K and N)
Phage_base_V         PF04717.7     79 seq7_BIOID47109      -            224   3.4e-16   58.8   0.1   1   1   1.2e-19   8.1e-16   57.6   0.0    30    77     1    49     1    51 0.96 Phage-related baseplate assembly protein
DUF4329              PF14220.1    124 seq8_BIOID47109      -            153   7.2e-37  126.2   1.1   1   1     6e-41   8.2e-37  126.0   0.8     2   123    15   152    14   153 0.97 Domain of unknown function (DUF4329)
HTH_Tnp_1            PF01527.15    76 seq11_BIOID47109     -             99   7.6e-09   35.2   2.9   1   1   7.1e-13   9.7e-09   34.9   2.0     3    76    11    79     9    79 0.90 Transposase
Phage_portal         PF04860.7    347 seq12_BIOID47109     -            341   3.6e-61  206.6   0.0   1   1   3.1e-65   4.3e-61  206.4   0.0    12   298    49   330    40   341 0.91 Phage portal protein
Fer4                 PF00037.22    24 seq16_BIOID47109     -            112   1.3e-14   52.9  18.2   1   2   4.4e-11   6.7e-08   31.7   4.8     2    23    31    52    30    53 0.95 4Fe-4S binding domain
Fer4                 PF00037.22    24 seq16_BIOID47109     -            112   1.3e-14   52.9  18.2   2   2   1.1e-09   1.7e-06   27.2   2.4     2    24    61    83    60    83 0.91 4Fe-4S binding domain
Fer4_9               PF13187.1     55 seq16_BIOID47109     -            112   3.6e-11   43.0  27.5   1   1   9.6e-11   1.5e-07   31.4  11.2     1    55    36    82    36    82 0.95 4Fe-4S dicluster domain
Fer4_6               PF12837.2     24 seq16_BIOID47109     -            112   1.1e-10   40.7  20.2   1   1   2.1e-10   3.3e-07   29.7   4.5     1    24    29    52    29    52 0.96 4Fe-4S binding domain
Fer4_10              PF13237.1     52 seq16_BIOID47109     -            112   2.6e-09   36.6  25.9   1   1   4.5e-11   6.9e-08   32.0   9.8     3    52    31    78    29    78 0.86 4Fe-4S dicluster domain
Fer4_2               PF12797.2     22 seq16_BIOID47109     -            112   7.4e-09   34.9  14.4   1   1   3.9e-09   5.9e-06   25.7   2.9     3    22    30    49    28    49 0.93 4Fe-4S binding domain
Fer4_4               PF12800.2     17 seq16_BIOID47109     -            112   4.4e-06   26.4  16.2   1   2   3.4e-06    0.0052   16.9   1.6     2    16    35    49    34    54 0.92 4Fe-4S binding domain
Fer4_4               PF12800.2     17 seq16_BIOID47109     -            112   4.4e-06   26.4  16.2   2   2   1.3e-05      0.02   15.1   4.3     1    16    64    79    64    83 0.93 4Fe-4S binding domain
FlxA                 PF14282.1    106 seq19_BIOID47109     -            113   2.9e-15   55.9  28.1   1   1   2.6e-19   3.5e-15   55.7  19.5     5    83    13    91     5    99 0.91 FlxA-like protein
Fimbrial             PF00419.15   145 seq20_BIOID47109     -            182   6.5e-21   74.9   9.9   1   1   6.6e-25     9e-21   74.4   6.8     1   145    33   182    33   182 0.85 Fimbrial protein
FCD                  PF07729.7    125 seq21_BIOID47109     -            230   1.6e-19   70.3   1.7   1   1   3.4e-23   1.6e-19   70.3   1.2     3   124   108   226   105   227 0.94 FCD domain
GntR                 PF00392.16    64 seq21_BIOID47109     -            230   2.2e-19   68.5   0.5   1   1   9.5e-23   4.3e-19   67.5   0.3     5    64    18    77    14    77 0.97 Bacterial regulatory proteins, gntR family
DNA_gyraseB_C        PF00986.16    65 seq22_BIOID47109     -            309   3.3e-31  106.6   0.2   1   1   1.2e-34   7.9e-31  105.4   0.1     3    65   236   298   234   298 0.96 DNA gyrase B subunit, carboxyl terminus
Toprim               PF01751.17    88 seq22_BIOID47109     -            309   9.2e-07   28.5   0.0   1   1   3.4e-10   2.3e-06   27.2   0.0    54    88     1    37     1    37 0.95 Toprim domain
Pyridoxal_deC        PF00282.14   373 seq25_BIOID47109     -            193   7.2e-60  202.2   0.0   1   1   6.3e-64   8.6e-60  202.0   0.0   117   293     1   177     1   185 0.98 Pyridoxal-dependent decarboxylase conserved domain
ABC_tran             PF00005.22   118 seq26_BIOID47109     -            425     1e-23   83.8   0.8   1   1   3.5e-27   2.4e-23   82.6   0.0     1   117   232   354   232   355 0.89 ABC transporter
adh_short            PF00106.20   167 seq27_BIOID47109     -            247   7.6e-36  123.4   4.6   1   1   2.8e-39   9.5e-36  123.1   3.2     2   165     3   173     2   175 0.93 short chain dehydrogenase
adh_short_C2         PF13561.1    243 seq27_BIOID47109     -            247   4.9e-29  101.7   0.1   1   1   1.7e-32   5.8e-29  101.4   0.1     5   241    10   246     8   247 0.94 Enoyl-(Acyl carrier protein) reductase
KR                   PF08659.5    181 seq27_BIOID47109     -            247   2.9e-18   66.0   2.7   1   1   1.3e-21   4.3e-18   65.4   1.8     2   161     3   168     2   185 0.86 KR domain
Epimerase            PF01370.16   236 seq27_BIOID47109     -            247   2.8e-06   26.8   0.8   1   1   1.8e-09   6.2e-06   25.6   0.3     1   171     4   190     4   210 0.71 NAD dependent epimerase/dehydratase family
Tautomerase          PF01361.16    60 seq28_BIOID47109     -             75   3.6e-14   51.9   0.0   1   1   3.7e-18   5.1e-14   51.5   0.0     1    51     2    53     2    55 0.98 Tautomerase enzyme
Transgly             PF00912.17   178 seq30_BIOID47109     -            844   2.6e-56  189.6   0.0   1   1     6e-60   4.1e-56  188.9   0.0    10   177   209   380   198   381 0.95 Transglycosylase
Transpeptidase       PF00905.17   304 seq30_BIOID47109     -            844   1.1e-25   90.2   0.2   1   1   1.3e-28   8.9e-25   87.2   0.2     2   284   473   725   472   744 0.86 Penicillin binding protein transpeptidase domain
GalKase_gal_bdg      PF10509.4     52 seq33_BIOID47109     -            382   2.5e-23   80.9   0.1   1   1   9.8e-27   4.5e-23   80.1   0.1     2    52     9    59     8    59 0.96 Galactokinase galactose-binding signature
GHMP_kinases_N       PF00288.21    67 seq33_BIOID47109     -            382   2.7e-14   52.8   0.2   1   1   1.1e-17     5e-14   52.0   0.2     2    66   115   181   114   182 0.94 GHMP kinases N terminal domain
GHMP_kinases_C       PF08544.8     85 seq33_BIOID47109     -            382   2.4e-13   49.9   0.1   1   1   1.4e-16   6.3e-13   48.6   0.1     2    84   279   361   278   362 0.93 GHMP kinases C terminal
MltA                 PF03562.12   158 seq35_BIOID47109     -            365   3.5e-44  150.1   0.7   1   1   4.1e-46   2.8e-42  144.0   0.5     1   158   125   257   125   257 0.96 MltA specific insert domain
3D                   PF06725.6     75 seq35_BIOID47109     -            365   1.2e-25   89.1   0.0   1   1   4.2e-29   2.9e-25   87.9   0.0     2    75   277   354   276   354 0.93 3D domain
Phage_lysis          PF03245.8    125 seq36_BIOID47109     -            145   3.6e-43  146.4   5.6   1   1   2.9e-47     4e-43  146.2   3.9     5   125    26   144    22   144 0.95 Bacteriophage lysis protein
Phage_capsid         PF05065.8    276 seq40_BIOID47109     -            409   4.7e-55  186.6   0.1   1   1   4.3e-59   5.9e-55  186.2   0.0     1   275   125   402   125   403 0.89 Phage capsid family
Hexapep              PF00132.19    36 seq41_BIOID47109     -            184   7.4e-20   69.4   6.7   1   3   8.1e-10   1.1e-05   24.5   0.0     2    36    13    47    12    47 0.96 Bacterial transferase hexapeptide (six repeats)
Hexapep              PF00132.19    36 seq41_BIOID47109     -            184   7.4e-20   69.4   6.7   2   3   1.2e-10   1.6e-06   27.2   0.7     3    33    82   111    80   112 0.94 Bacterial transferase hexapeptide (six repeats)
Hexapep              PF00132.19    36 seq41_BIOID47109     -            184   7.4e-20   69.4   6.7   3   3     9e-12   1.2e-07   30.7   0.6     1    34    97   130    97   132 0.95 Bacterial transferase hexapeptide (six repeats)
HAD_2                PF13419.1    176 seq43_BIOID47109     -            188     1e-25   90.9   0.1   1   1   2.5e-29   1.1e-25   90.7   0.1     1   174     8   183     8   185 0.88 Haloacid dehalogenase-like hydrolase
Hydrolase            PF00702.21   204 seq43_BIOID47109     -            188   4.9e-14   53.2   0.1   1   1   1.5e-17   6.7e-14   52.7   0.0     4   204     8   179     5   179 0.89 haloacid dehalogenase-like hydrolase
Hydrolase_like       PF13242.1     75 seq43_BIOID47109     -            188   2.1e-06   27.2   0.1   1   1   1.1e-09   4.9e-06   26.0   0.0     3    48   141   185   139   186 0.94 HAD-hyrolase-like
Sigma70_r2           PF04542.9     71 seq47_BIOID47109     -            342   4.5e-23   80.5   0.1   1   1   2.9e-26   9.8e-23   79.4   0.1     1    71   106   176   106   176 0.97 Sigma-70 region 2
Sigma70_r3           PF04539.11    78 seq47_BIOID47109     -            342   3.2e-21   74.8  10.1   1   1   1.1e-23   3.7e-20   71.4   1.4     2    77   186   261   185   262 0.97 Sigma-70 region 3
Sigma70_r4           PF04545.11    50 seq47_BIOID47109     -            342   4.7e-17   60.9   3.7   1   1   5.5e-19   1.9e-15   55.7   2.0     1    50   274   327   274   327 0.97 Sigma-70, region 4
Sigma70_r1_2         PF00140.15    37 seq47_BIOID47109     -            342   2.6e-12   46.0   0.1   1   1   2.3e-15   7.9e-12   44.5   0.1     2    35    68   101    67   103 0.95 Sigma-70 factor, region 1.2
Glyco_trans_2_3      PF13632.1    192 seq49_BIOID47109     -            745   9.6e-47  159.0   7.5   1   1   2.3e-49     1e-45  155.7   5.2     2   191   165   382   164   451 0.94 Glycosyl transferase family group 2
Glyco_tranf_2_3      PF13641.1    230 seq49_BIOID47109     -            745   1.2e-42  146.1   0.1   1   1     6e-46   2.7e-42  145.0   0.1     2   228    70   331    69   333 0.91 Glycosyltransferase like family 2
T2SE_Nter            PF05157.10   109 seq49_BIOID47109     -            745   2.5e-18   65.9   3.6   1   1   1.4e-21   6.5e-18   64.6   0.0     3   108   524   628   522   629 0.97 Type II secretion system (T2SS), protein E, N-terminal domain
AICARFT_IMPCHas      PF01808.13   315 seq51_BIOID47109     -            529  1.4e-146  487.4   5.0   1   1  2.5e-150  1.7e-146  487.1   3.5     1   315   137   461   137   461 0.99 AICARFT/IMPCHase bienzyme
MGS                  PF02142.17    95 seq51_BIOID47109     -            529   5.7e-32  109.4   0.0   1   1   1.9e-35   1.3e-31  108.2   0.0     1    95    19   132    19   132 0.99 MGS-like domain
Trp_Tyr_perm         PF03222.8    394 seq54_BIOID47109     -            444   1.1e-05   24.3  36.0   1   1   1.3e-09   1.8e-05   23.6  24.9     7   374    42   425    38   437 0.75 Tryptophan/tyrosine permease family
DUF986               PF06173.7    149 seq56_BIOID47109     -            152   3.7e-65  218.1   6.4   1   1     3e-69   4.1e-65  218.0   4.4     1   148     4   151     4   152 0.99 Protein of unknown function (DUF986)
Rz1                  PF06085.6     40 seq58_BIOID47109     -             52   2.1e-20   71.6   2.7   1   1   1.8e-24   2.5e-20   71.4   1.9     1    40    11    49    11    49 0.99 Lipoprotein Rz1 precursor
Caudo_TAP            PF02413.12   130 seq60_BIOID47109     -            147   2.2e-31  108.5   0.0   1   1   1.8e-35   2.5e-31  108.4   0.0     2   130     9   143     8   143 0.97 Caudovirales tail fibre assembly protein
Cation_efflux        PF01545.16   285 seq62_BIOID47109     -            313   2.4e-78  262.9   6.2   1   1     2e-82   2.7e-78  262.8   4.3     1   283    21   294    21   296 0.97 Cation efflux family
DEAD                 PF00270.24   173 seq65_BIOID47109     -            756   7.7e-19   67.6   0.0   1   1   5.3e-22   2.4e-18   66.0   0.0     4   168   227   386   224   391 0.83 DEAD/DEAH box helicase
Helicase_C           PF00271.26    78 seq65_BIOID47109     -            756   1.2e-10   41.0   0.0   1   1   3.2e-11   1.5e-07   31.1   0.0    22    78   545   613   527   613 0.84 Helicase conserved C-terminal domain
ResIII               PF04851.10   184 seq65_BIOID47109     -            756   3.5e-10   39.8   0.0   1   1   2.1e-13   9.7e-10   38.4   0.0     3   182   222   383   220   385 0.79 Type III restriction enzyme, res subunit
Glyco_hydro_15       PF00723.16   448 seq69_BIOID47109     -            550   1.5e-08   33.5   0.0   1   1   2.7e-12   3.7e-08   32.2   0.0    18   256   110   436    95   501 0.74 Glycosyl hydrolases family 15
NYN                  PF01936.13   146 seq71_BIOID47109     -            210   7.7e-13   48.8   0.0   1   1   2.4e-16   3.3e-12   46.7   0.0    54   126    88   186     4   202 0.62 NYN domain
Complex1_51K         PF01512.12   151 seq74_BIOID47109     -            447   1.3e-42  144.9   0.1   1   1   8.3e-46   2.8e-42  143.8   0.0     1   150    17   156    17   157 0.98 Respiratory-chain NADH dehydrogenase 51 Kd subunit
RnfC_N               PF13375.1    101 seq74_BIOID47109     -            447   4.1e-15   55.2   0.4   1   1   3.5e-18   1.2e-14   53.7   0.2    22    85   378   442   371   447 0.91 RnfC Barrel sandwich hybrid domain
SLBB                 PF10531.4     59 seq74_BIOID47109     -            447   2.1e-13   49.8   1.4   1   1   1.3e-16   4.3e-13   48.8   0.9     1    58   169   216   169   217 0.96 SLBB domain
Fer4_17              PF13534.1     61 seq74_BIOID47109     -            447   6.3e-08   32.7   3.9   1   1   3.7e-11   1.3e-07   31.7   2.7     2    60   260   320   259   321 0.94 4Fe-4S dicluster domain
Transketolase_N      PF00456.16   333 seq76_BIOID47109     -            667  2.4e-168  558.9   0.0   1   1  7.7e-172  3.5e-168  558.4   0.0     2   333     3   333     2   333 1.00 Transketolase, thiamine diphosphate binding domain
Transket_pyr         PF02779.19   178 seq76_BIOID47109     -            667   5.9e-47  159.3   0.0   1   1   2.4e-50   1.1e-46  158.4   0.0     2   176   353   523   352   525 0.97 Transketolase, pyrimidine binding domain
Transketolase_C      PF02780.15   124 seq76_BIOID47109     -            667   1.1e-16   60.8   0.0   1   1   6.9e-20   3.1e-16   59.3   0.0     1   124   539   654   539   654 0.86 Transketolase, C-terminal domain
Fimbrial             PF00419.15   145 seq77_BIOID47109     -            223   1.2e-15   57.9   0.0   1   1   1.1e-19   1.5e-15   57.5   0.0     2   145    77   223    76   223 0.86 Fimbrial protein
Potass_KdpF          PF09604.5     25 seq82_BIOID47109     -             67     6e-06   25.8   5.9   1   1   4.4e-10     6e-06   25.8   4.1     2    25    44    67    43    67 0.95 F subunit of K+-transporting ATPase (Potass_KdpF)
CPSase_L_D2          PF02786.12   211 seq84_BIOID47109     -           1073  9.6e-118  390.8   2.5   1   2     1e-80   1.6e-77  259.4   0.0     1   210   128   334   128   335 0.99 Carbamoyl-phosphate synthase L chain, ATP binding domain
CPSase_L_D2          PF02786.12   211 seq84_BIOID47109     -           1073  9.6e-118  390.8   2.5   2   2   2.1e-41   3.2e-38  131.0   0.4     1   210   674   876   674   877 0.95 Carbamoyl-phosphate synthase L chain, ATP binding domain
CPSase_L_chain       PF00289.17   110 seq84_BIOID47109     -           1073   5.3e-47  158.3   0.0   1   2   7.6e-26   1.1e-22   80.0   0.0     1   110     6   123     6   123 0.97 Carbamoyl-phosphate synthase L chain, N-terminal domain
CPSase_L_chain       PF00289.17   110 seq84_BIOID47109     -           1073   5.3e-47  158.3   0.0   2   2     2e-24     3e-21   75.4   0.0     3   110   560   669   558   669 0.97 Carbamoyl-phosphate synthase L chain, N-terminal domain
CPSase_L_D3          PF02787.14   121 seq84_BIOID47109     -           1073   2.6e-42  143.2   0.1   1   1   5.8e-45   8.8e-42  141.5   0.0     2   121   425   547   424   547 0.98 Carbamoyl-phosphate synthetase large chain, oligomerisation domain
ATP-grasp_4          PF13535.1    184 seq84_BIOID47109     -           1073   7.4e-42  143.0   0.3   1   2   6.7e-22     1e-18   67.6   0.0     4   182   128   307   125   309 0.91 ATP-grasp domain
ATP-grasp_4          PF13535.1    184 seq84_BIOID47109     -           1073   7.4e-42  143.0   0.3   2   2     2e-23   3.1e-20   72.5   0.1     2   180   672   847   671   849 0.91 ATP-grasp domain
MGS                  PF02142.17    95 seq84_BIOID47109     -           1073     3e-19   68.6   0.1   1   1   1.4e-21   2.2e-18   65.8   0.0     2    94   957  1041   956  1042 0.97 MGS-like domain
ATP-grasp            PF02222.17   172 seq84_BIOID47109     -           1073   1.2e-14   53.8   0.4   1   2   1.6e-08   2.5e-05   23.5   0.0     2   161   137   304   136   312 0.82 ATP-grasp domain
ATP-grasp            PF02222.17   172 seq84_BIOID47109     -           1073   1.2e-14   53.8   0.4   2   2   7.2e-10   1.1e-06   28.0   0.1     3   161   684   846   682   849 0.86 ATP-grasp domain
ATP-grasp_3          PF02655.9    161 seq84_BIOID47109     -           1073   5.4e-11   42.4   0.9   1   1   2.7e-10   4.1e-07   29.8   0.0     8   158   679   846   672   849 0.79 ATP-grasp domain
Dala_Dala_lig_C      PF07478.8    203 seq84_BIOID47109     -           1073   7.3e-11   41.7   0.3   1   1   1.8e-09   2.8e-06   26.7   0.1    14   173   694   844   681   864 0.78 D-ala D-ala ligase C-terminus
HTS                  PF04204.11   298 seq85_BIOID47109     -            309  2.3e-131  436.7   0.0   1   1  1.9e-135  2.6e-131  436.6   0.0     1   298     2   299     2   299 1.00 Homoserine O-succinyltransferase
FecCD                PF01032.13   311 seq86_BIOID47109     -            338   1.3e-89  300.0  34.9   1   1   1.1e-93   1.6e-89  299.7  24.2     1   311    23   332    22   332 0.99 FecCD transport family
DUF1795              PF08786.6    130 seq87_BIOID47109     -            153   1.1e-29  102.7   0.1   1   1   9.4e-34   1.3e-29  102.5   0.0     1   130     7   138     7   138 0.93 Domain of unknown function (DUF1795)
FMN_bind             PF04205.9     81 seq90_BIOID47109     -            206   2.7e-18   65.7   0.1   1   1     4e-22   5.5e-18   64.7   0.0     1    77    99   187    99   191 0.98 FMN-binding domain
Peripla_BP_3         PF13377.1    160 seq94_BIOID47109     -            332   5.2e-26   91.4   0.0   1   1   2.1e-28   5.7e-25   88.0   0.0     2   146   176   322   175   331 0.90 Periplasmic binding protein-like domain
Peripla_BP_1         PF00532.16   279 seq94_BIOID47109     -            332   9.7e-24   83.9   0.1   1   1   6.9e-27   1.9e-23   82.9   0.1    13   266    77   320    70   330 0.88 Periplasmic binding proteins and sugar binding domain of LacI family
LacI                 PF00356.16    46 seq94_BIOID47109     -            332   6.5e-22   76.7   0.4   1   1   4.6e-25   1.2e-21   75.8   0.3     1    46     4    49     4    49 0.99 Bacterial regulatory proteins, lacI family
Peripla_BP_4         PF13407.1    258 seq94_BIOID47109     -            332     2e-17   63.3   0.0   1   1   1.4e-20   3.7e-17   62.4   0.0     7   257    74   317    70   318 0.93 Periplasmic binding protein domain
AA_permease_2        PF13520.1    426 seq95_BIOID47109     -            514   1.9e-32  112.2  60.8   1   1   3.7e-36   2.6e-32  111.8  42.2     2   419    23   482    22   497 0.77 Amino acid permease
AA_permease          PF00324.16   479 seq95_BIOID47109     -            514   1.8e-14   52.8  52.6   1   1   1.7e-17   1.2e-13   50.1  36.5    12   446    33   479    22   498 0.71 Amino acid permease
SNARE_assoc          PF09335.6    123 seq97_BIOID47109     -            142   3.2e-12   46.6   6.8   1   1   3.8e-16   5.2e-12   45.9   4.7     6   119    28   132    21   136 0.81 SNARE associated Golgi protein
MFS_1                PF07690.11   354 seq100_BIOID47109    -            475   7.5e-52  176.1  55.0   1   1   6.9e-51   4.7e-47  160.3  32.6     2   353    17   406    16   407 0.90 Major Facilitator Superfamily
MFS_3                PF05977.8    524 seq100_BIOID47109    -            475     1e-06   27.0  27.2   1   1   2.3e-08   0.00016   19.8   8.2    30   176    31   172     9   192 0.83 Transmembrane secretion effector
KdpA                 PF03814.10   552 seq101_BIOID47109    -            557  1.1e-245  815.8  29.8   1   1    9e-250  1.2e-245  815.6  20.7     1   552     9   557     9   557 0.99 Potassium-transporting ATPase A subunit
DNA_circ_N           PF07157.7     93 seq102_BIOID47109    -            442   2.6e-41  139.5   0.0   1   1   4.6e-45   6.3e-41  138.2   0.0     1    93     3    95     3    95 0.99 DNA circulation protein N-terminus
DUF3969              PF13108.1    108 seq104_BIOID47109    -             64     2e-12   46.6   0.1   1   1   1.4e-16     2e-12   46.6   0.1    48   103     4    59     1    64 0.88 Protein of unknown function (DUF3969)
PRK                  PF00485.13   194 seq105_BIOID47109    -            368   3.8e-13   49.3   0.0   1   1   5.3e-17   7.2e-13   48.4   0.0     1   148   142   296   142   306 0.87 Phosphoribulokinase / Uridine kinase family
UPF0370              PF13980.1     63 seq108_BIOID47109    -             74   5.1e-34  115.7  11.7   1   1   4.1e-38   5.6e-34  115.6   8.1     1    61     9    70     9    74 0.94 Uncharacterised protein family (UPF0370)
DUF1656              PF07869.7     58 seq111_BIOID47109    -             78   3.3e-18   65.1   9.6   1   1   2.4e-22   3.3e-18   65.1   6.7     3    57    16    70    14    72 0.95 Protein of unknown function (DUF1656)
Fer4_5               PF12801.2     48 seq113_BIOID47109    -            357     4e-21   74.4   6.6   1   2   3.3e-17   7.4e-14   51.1   0.3     2    47    97   142    96   143 0.93 4Fe-4S binding domain
Fer4_5               PF12801.2     48 seq113_BIOID47109    -            357     4e-21   74.4   6.6   2   2   6.9e-12   1.6e-08   34.1   0.7     2    48   201   247   200   247 0.83 4Fe-4S binding domain
Fer4                 PF00037.22    24 seq113_BIOID47109    -            357   2.1e-11   42.8  17.2   1   1     1e-08   2.3e-05   23.6   2.0     3    20   246   263   244   267 0.88 4Fe-4S binding domain
Fer4_9               PF13187.1     55 seq113_BIOID47109    -            357   1.9e-08   34.3  27.9   1   1   2.4e-10   5.5e-07   29.6   9.8     2    53   251   291   250   293 0.94 4Fe-4S dicluster domain
Fer4_10              PF13237.1     52 seq113_BIOID47109    -            357     5e-08   32.5  13.9   1   1   4.2e-11   9.6e-08   31.5   8.3     2    52   244   289   243   293 0.95 4Fe-4S dicluster domain
PseudoU_synth_2      PF00849.17   164 seq114_BIOID47109    -            217   8.7e-15   54.8   0.2   1   1   1.6e-17   2.2e-13   50.2   0.0     2   164    41   186    40   186 0.84 RNA pseudouridylate synthase
Na_H_Exchanger       PF00999.16   384 seq116_BIOID47109    -            558   1.3e-75  254.1  52.7   1   1   2.7e-79   1.8e-75  253.7  36.5     4   379    14   385    11   389 0.94 Sodium/hydrogen exchanger family
TrkA_N               PF02254.13   116 seq116_BIOID47109    -            558   6.6e-25   87.2   0.2   1   1   1.7e-28   1.2e-24   86.4   0.2     2   115   421   534   420   535 0.97 TrkA-N domain
Ivy                  PF08816.6    118 seq118_BIOID47109    -            149   5.8e-35  119.7   0.1   1   1   5.1e-39     7e-35  119.4   0.1     1   118    29   144    29   144 0.98 Inhibitor of vertebrate lysozyme (Ivy)
Voltage_CLC          PF00654.15   355 seq120_BIOID47109    -            473   1.4e-90  303.8  35.9   1   1   1.1e-92   1.5e-88  297.1  20.9     2   354    89   437    88   438 0.94 Voltage gated chloride channel
Phage_integrase      PF00589.17   173 seq121_BIOID47109    -            406   3.5e-20   72.2   0.1   1   1   1.3e-23   8.6e-20   70.9   0.0     3   166   230   384   228   388 0.88 Phage integrase family
DUF4102              PF13356.1     89 seq121_BIOID47109    -            406   1.6e-16   59.8   0.0   1   1   6.3e-20   4.3e-16   58.4   0.0     8    88    15   102     8   103 0.79 Domain of unknown function (DUF4102)
DUF3521              PF12035.3     35 seq122_BIOID47109    -             66   7.2e-20   70.4   0.8   1   1   9.6e-24   1.3e-19   69.5   0.6     1    35     1    35     1    35 0.98 Protein of unknown function (DUF3521)
Acetyltransf_2       PF00797.12   240 seq126_BIOID47109    -            281   2.9e-82  275.7   0.3   1   1   2.5e-86   3.4e-82  275.5   0.2     1   237    21   256    21   259 0.97 N-acetyltransferase
Radical_SAM          PF04055.16   166 seq127_BIOID47109    -            320     4e-15   56.2   0.0   1   1   4.8e-19   6.5e-15   55.5   0.0     9   165    54   213    43   214 0.90 Radical SAM superfamily
HlyD                 PF00529.15   306 seq129_BIOID47109    -            285   3.9e-46  157.6   5.4   1   2   2.1e-22   5.8e-19   68.3   1.4     2    78    44   120    43   128 0.92 HlyD family secretion protein
HlyD                 PF00529.15   306 seq129_BIOID47109    -            285   3.9e-46  157.6   5.4   2   2   1.7e-29   4.6e-26   91.7   0.1   139   302   127   278   115   282 0.92 HlyD family secretion protein
HlyD_2               PF12700.2    328 seq129_BIOID47109    -            285   8.1e-22   77.6   0.3   1   1   4.1e-25   1.1e-21   77.2   0.2    15   239    38   229    31   242 0.88 HlyD family secretion protein
HlyD_3               PF13437.1    105 seq129_BIOID47109    -            285   5.9e-19   68.2   0.1   1   1   1.3e-15   3.4e-12   46.4   0.0     1    82   153   232   153   248 0.90 HlyD family secretion protein
Biotin_lipoyl_2      PF13533.1     50 seq129_BIOID47109    -            285   4.6e-18   64.5   1.6   1   1   2.9e-18   8.1e-15   54.1   0.5     2    50    44    92    42   103 0.88 Biotin-lipoyl like
GSP_synth            PF03738.9     97 seq130_BIOID47109    -            619   1.5e-27   95.5   0.1   1   1     6e-31   4.1e-27   94.1   0.1     2    96   382   495   381   496 0.94 Glutathionylspermidine synthase preATP-grasp
CHAP                 PF05257.11   125 seq130_BIOID47109    -            619   1.8e-23   82.4   0.0   1   1   5.5e-27   3.8e-23   81.3   0.0     7   124    45   175    39   176 0.94 CHAP domain
DUF204               PF02659.10    67 seq132_BIOID47109    -            206   9.1e-39  131.3  23.3   1   2   1.2e-24   1.7e-20   72.7   1.6     1    67    31    99    31    99 0.98 Domain of unknown function DUF
DUF204               PF02659.10    67 seq132_BIOID47109    -            206   9.1e-39  131.3  23.3   2   2   5.6e-22   7.6e-18   64.2   9.2     1    67   133   196   133   196 0.99 Domain of unknown function DUF
DUF937               PF06078.6    137 seq136_BIOID47109    -            135   3.9e-19   69.1   5.7   1   1   3.7e-23   5.1e-19   68.7   3.9    39   137     7   110     2   110 0.84 Bacterial protein of unknown function (DUF937)
Pili_assembly_N      PF00345.15   122 seq139_BIOID47109    -            241   2.3e-40  137.0   0.1   1   1   5.7e-44   3.9e-40  136.3   0.0     1   121    37   156    37   157 0.91 Gram-negative pili assembly chaperone, N-terminal domain
Pili_assembly_C      PF02753.12    68 seq139_BIOID47109    -            241   9.6e-17   60.4   0.3   1   1   8.1e-20   5.6e-16   58.0   0.1     1    65   176   234   176   237 0.95 Gram-negative pili assembly chaperone, C-terminal domain
LrgA                 PF03788.9     96 seq140_BIOID47109    -            135   5.1e-29   99.7  10.2   1   1   4.9e-33   6.6e-29   99.3   7.0     1    94    24   117    24   119 0.98 LrgA family
Aldose_epim          PF01263.15   301 seq141_BIOID47109    -            346   3.1e-92  308.8   0.0   1   1   2.5e-96   3.4e-92  308.6   0.0     2   301    17   342    16   342 0.99 Aldose 1-epimerase
GGDEF                PF00990.16   161 seq143_BIOID47109    -           1105   3.8e-45  153.2   0.3   1   1   4.2e-48   7.2e-45  152.3   0.2     1   160   682   838   682   839 0.97 GGDEF domain
MASE1                PF05231.9    299 seq143_BIOID47109    -           1105   1.4e-33  116.0  42.2   1   1   8.4e-37   1.4e-33  116.0  29.3     2   298    19   294    18   295 0.88 MASE1
PAS_9                PF13426.1    104 seq143_BIOID47109    -           1105   1.7e-29  102.1   0.0   1   2   1.3e-15   2.2e-12   47.1   0.0     3   104   314   416   312   416 0.96 PAS domain
PAS_9                PF13426.1    104 seq143_BIOID47109    -           1105   1.7e-29  102.1   0.0   2   2   3.7e-12   6.4e-09   36.0   0.0     2   104   566   670   565   670 0.92 PAS domain
PAS_3                PF08447.6     91 seq143_BIOID47109    -           1105   5.2e-26   90.4   0.0   1   2   9.6e-13   1.6e-09   37.5   0.0     4    89   327   409   324   411 0.93 PAS fold
PAS_3                PF08447.6     91 seq143_BIOID47109    -           1105   5.2e-26   90.4   0.0   2   2   1.3e-13   2.3e-10   40.3   0.0     2    91   452   537   451   537 0.96 PAS fold
PAS_4                PF08448.5    110 seq143_BIOID47109    -           1105   5.7e-24   84.1   0.0   1   2   4.4e-10   7.5e-07   29.0   0.0     7   110   314   419   309   419 0.90 PAS fold
PAS_4                PF08448.5    110 seq143_BIOID47109    -           1105   5.7e-24   84.1   0.0   2   2   1.1e-13     2e-10   40.5   0.0     1   109   561   672   561   673 0.94 PAS fold
PAS                  PF00989.19   113 seq143_BIOID47109    -           1105   2.4e-23   81.9   0.1   1   2   1.7e-12     3e-09   36.5   0.0     2   113   303   414   302   414 0.91 PAS fold
PAS                  PF00989.19   113 seq143_BIOID47109    -           1105   2.4e-23   81.9   0.1   2   2   5.8e-11   9.9e-08   31.6   0.0     7   113   561   668   555   668 0.94 PAS fold
EAL                  PF00563.15   236 seq143_BIOID47109    -           1105   4.3e-18   65.5   0.2   1   1   6.7e-21   1.2e-17   64.1   0.1    37   234   896  1088   891  1090 0.92 EAL domain
PAS_8                PF13188.1     64 seq143_BIOID47109    -           1105   5.7e-12   44.9   0.0   1   2   4.4e-07   0.00075   19.1   0.0     2    51   303   358   302   371 0.72 PAS domain
PAS_8                PF13188.1     64 seq143_BIOID47109    -           1105   5.7e-12   44.9   0.0   2   2   1.6e-07   0.00027   20.5   0.0     1    52   555   607   555   619 0.80 PAS domain
Glu_cys_ligase       PF04262.9    377 seq144_BIOID47109    -            518  4.4e-181  601.2   0.0   1   1    4e-185  5.5e-181  600.9   0.0     2   377     7   381     6   381 0.99 Glutamate-cysteine ligase
YtfJ_HI0045          PF09695.5    160 seq145_BIOID47109    -            187   7.4e-65  217.0   0.1   1   1   6.2e-69   8.5e-65  216.8   0.1     2   159    25   183    24   184 0.98 Bacterial protein of unknown function (YtfJ_HI0045)
Cytochrom_C552       PF02335.10   435 seq146_BIOID47109    -            478  1.2e-172  574.3   8.0   1   1  2.2e-176  1.5e-172  574.0   5.5     3   433    43   472    41   474 0.98 Cytochrome c552
Rnf-Nqr              PF02508.9    190 seq147_BIOID47109    -            231   6.7e-59  198.5   9.7   1   1   5.6e-63   7.7e-59  198.3   6.7     1   189     1   200     1   201 0.98 Rnf-Nqr subunit, membrane protein
ThiF                 PF00899.16   136 seq148_BIOID47109    -            268     5e-41  139.5   0.5   1   1   5.7e-45   7.8e-41  138.9   0.3     2   128    30   157    29   164 0.96 ThiF family
PTSIIB_sorb          PF03830.10   151 seq151_BIOID47109    -            323   1.5e-58  196.8   1.4   1   1   3.3e-62   2.2e-58  196.2   1.0     2   149   164   311   163   313 0.99 PTS system sorbose subfamily IIB component
EIIA-man             PF03610.11   116 seq151_BIOID47109    -            323   2.6e-35  120.8   0.1   1   1   9.9e-39   6.8e-35  119.5   0.0     1   114     4   117     4   119 0.98 PTS system fructose IIA component
DUF4137              PF13593.1    313 seq154_BIOID47109    -            332  4.8e-106  354.2  22.2   1   1    4e-110  5.4e-106  354.0  15.4     1   313     8   316     8   316 0.98 SBF-like CPA transporter family (DUF4137)
Leu_Phe_trans        PF03588.9    173 seq155_BIOID47109    -            234   5.7e-75  250.1   0.0   1   1   4.9e-79   6.7e-75  249.8   0.0     2   173    35   204    34   204 0.99 Leucyl/phenylalanyl-tRNA protein transferase
ECH                  PF00378.15   245 seq156_BIOID47109    -            771   2.1e-78  262.7   0.0   1   1   1.1e-81   4.9e-78  261.5   0.0     3   244    54   308    52   309 0.99 Enoyl-CoA hydratase/isomerase family
3HCDH_N              PF02737.13   180 seq156_BIOID47109    -            771   1.4e-60  203.8   0.2   1   1   8.6e-64   3.9e-60  202.4   0.1     2   180   358   536   357   536 0.99 3-hydroxyacyl-CoA dehydrogenase, NAD binding domain
3HCDH                PF00725.17    97 seq156_BIOID47109    -            771   1.3e-35  121.5   2.1   1   2   8.1e-30   3.7e-26   91.2   0.1     1    97   538   634   538   634 0.97 3-hydroxyacyl-CoA dehydrogenase, C-terminal domain
3HCDH                PF00725.17    97 seq156_BIOID47109    -            771   1.3e-35  121.5   2.1   2   2   1.2e-09   5.4e-06   26.6   0.0     4    62   670   732   669   753 0.86 3-hydroxyacyl-CoA dehydrogenase, C-terminal domain
Phage_connect_1      PF05135.8    102 seq157_BIOID47109    -            122   1.2e-15   57.3   0.1   1   1   1.1e-19   1.5e-15   57.0   0.1     1   100    16   118    15   119 0.93 Phage gp6-like head-tail connector protein
Lipocalin_2          PF08212.7    143 seq159_BIOID47109    -            174   1.8e-46  157.3   0.2   1   1   3.1e-50   2.1e-46  157.1   0.2     1   143    34   174    34   174 0.98 Lipocalin-like domain
Lipocalin            PF00061.18   144 seq159_BIOID47109    -            174   2.3e-06   27.5   0.1   1   1   4.1e-10   2.8e-06   27.2   0.1     2   135    41   167    40   174 0.77 Lipocalin / cytosolic fatty-acid binding protein family
Sugar_tr             PF00083.19   451 seq162_BIOID47109    -            438   2.3e-27   95.5  34.3   1   1   4.4e-29     2e-25   89.1  23.8     6   417    27   407    23   432 0.75 Sugar (and other) transporter
MFS_1                PF07690.11   354 seq162_BIOID47109    -            438   4.1e-27   94.7  51.8   1   2   2.4e-19   1.1e-15   57.1  17.3    38   258    70   296    27   302 0.69 Major Facilitator Superfamily
MFS_1                PF07690.11   354 seq162_BIOID47109    -            438   4.1e-27   94.7  51.8   2   2   8.9e-15   4.1e-11   42.1  16.5    22   172   276   430   264   437 0.78 Major Facilitator Superfamily
MFS_2                PF13347.1    427 seq162_BIOID47109    -            438   8.6e-09   34.1   9.6   1   1   1.9e-12   8.6e-09   34.1   6.7   153   343   173   372   147   382 0.75 MFS/sugar transport protein
NUDIX                PF00293.23   135 seq165_BIOID47109    -            153     8e-21   73.9   0.2   1   1   7.4e-25     1e-20   73.6   0.1     2   120     5   116     4   123 0.92 NUDIX domain
DUF770               PF05591.7    158 seq167_BIOID47109    -            166   3.9e-54  182.3   0.2   1   1   3.3e-58   4.5e-54  182.1   0.1     2   157     7   162     6   163 0.97 Protein of unknown function (DUF770)
LrgB                 PF04172.11   215 seq171_BIOID47109    -            231   1.2e-82  276.2  15.2   1   1   9.7e-87   1.3e-82  276.0  10.6     1   215    12   226    12   226 0.99 LrgB-like family
FecCD                PF01032.13   311 seq174_BIOID47109    -            330   8.2e-83  277.6  42.2   1   1   7.1e-87   9.8e-83  277.4  29.3     2   310    19   324    13   325 0.98 FecCD transport family
adh_short            PF00106.20   167 seq175_BIOID47109    -            248   2.5e-34  118.4   0.0   1   1   1.2e-37   3.2e-34  118.1   0.0     2   166     2   165     1   166 0.93 short chain dehydrogenase
adh_short_C2         PF13561.1    243 seq175_BIOID47109    -            248   2.5e-14   53.5   0.0   1   1   1.1e-17   3.1e-14   53.2   0.0     3   222     9   218     7   232 0.89 Enoyl-(Acyl carrier protein) reductase
KR                   PF08659.5    181 seq175_BIOID47109    -            248   2.2e-13   50.1   0.0   1   1   1.1e-16   3.1e-13   49.6   0.0     3   173     3   170     2   177 0.89 KR domain
Epimerase            PF01370.16   236 seq175_BIOID47109    -            248   1.4e-06   27.8   0.1   1   1   1.6e-09   4.3e-06   26.2   0.0     1   117     3   135     3   176 0.80 NAD dependent epimerase/dehydratase family
NAD_binding_10       PF13460.1    183 seq175_BIOID47109    -            248   2.8e-06   27.3   0.0   1   1   1.3e-09   3.7e-06   26.9   0.0     1    60     3    67     3   173 0.77 NADH(P)-binding
Hydrolase_3          PF08282.7    254 seq176_BIOID47109    -            270   8.4e-67  225.3   0.1   1   1   2.1e-70   9.4e-67  225.1   0.0     1   254     6   264     6   264 0.95 haloacid dehalogenase-like hydrolase
S6PP                 PF05116.8    247 seq176_BIOID47109    -            270   5.2e-16   58.5   0.0   1   2   4.3e-09   1.9e-05   23.9   0.0     3    79     4    82     2   144 0.79 Sucrose-6F-phosphate phosphohydrolase
S6PP                 PF05116.8    247 seq176_BIOID47109    -            270   5.2e-16   58.5   0.0   2   2     8e-12   3.6e-08   32.8   0.0   144   214   175   244   155   268 0.80 Sucrose-6F-phosphate phosphohydrolase
Hydrolase            PF00702.21   204 seq176_BIOID47109    -            270   1.7e-07   31.8   1.2   1   1   1.9e-10   8.6e-07   29.5   0.8     1   204     3   232     3   232 0.60 haloacid dehalogenase-like hydrolase
Phage_AlpA           PF05930.7     51 seq177_BIOID47109    -             66   0.00011   21.7   0.0   1   1   9.1e-09   0.00013   21.5   0.0     3    38    10    45     8    52 0.88 Prophage CP4-57 regulatory protein (AlpA)
Phage_H_T_join       PF05521.6     95 seq180_BIOID47109    -            136   8.4e-17   61.1   0.3   1   1   7.7e-21   1.1e-16   60.8   0.2     1    95    21   115    21   115 0.96 Phage head-tail joining protein
YkuD                 PF03734.9    146 seq183_BIOID47109    -            306   1.6e-17   63.9   0.0   1   1     2e-21   2.8e-17   63.2   0.0     4   144   101   231    98   238 0.79 L,D-transpeptidase catalytic domain
Malate_synthase      PF01274.17   523 seq185_BIOID47109    -            539  1.9e-214  712.4   0.0   1   1  1.5e-218  2.1e-214  712.2   0.0     3   522    19   538    17   539 0.99 Malate synthase
IlvB_leader          PF08049.6     32 seq187_BIOID47109    -             32   9.5e-20   69.9  12.1   1   1   7.4e-24     1e-19   69.8   8.4     1    32     1    32     1    32 1.00 IlvB leader peptide
YjgP_YjgQ            PF03739.9    354 seq188_BIOID47109    -            356   2.3e-61  207.4   2.2   1   1   2.1e-65   2.8e-61  207.1   1.5     2   352     7   344     6   346 0.93 Predicted permease YjgP/YjgQ family
BMC                  PF00936.14    75 seq189_BIOID47109    -            184   4.1e-41  138.4   8.6   1   2   1.3e-25   1.8e-21   75.4   0.1     1    74     3    76     3    77 0.98 BMC domain
BMC                  PF00936.14    75 seq189_BIOID47109    -            184   4.1e-41  138.4   8.6   2   2   1.8e-22   2.5e-18   65.3   3.1     1    75    95   173    95   173 0.97 BMC domain
GARS_A               PF01071.14   194 seq190_BIOID47109    -            429   6.6e-87  289.9   0.1   1   1   4.7e-90   9.1e-87  289.5   0.1     1   194   103   296   103   296 0.99 Phosphoribosylglycinamide synthetase, ATP-grasp (A) domain
GARS_N               PF02844.10   100 seq190_BIOID47109    -            429     4e-38  129.8   0.1   1   1   3.9e-41   7.7e-38  128.8   0.1     1   100     1   102     1   102 0.95 Phosphoribosylglycinamide synthetase, N domain
GARS_C               PF02843.11    93 seq190_BIOID47109    -            429   9.2e-30  102.5   0.1   1   1   2.9e-32   5.8e-29  100.0   0.0     1    92   330   423   330   424 0.95 Phosphoribosylglycinamide synthetase, C domain
ATP-grasp_4          PF13535.1    184 seq190_BIOID47109    -            429   6.7e-15   55.2   0.0   1   1   6.9e-18   1.4e-14   54.2   0.0     5   180   105   292   103   293 0.78 ATP-grasp domain
ATP-grasp_3          PF02655.9    161 seq190_BIOID47109    -            429   1.5e-07   31.2   0.0   1   1   1.3e-10   2.6e-07   30.5   0.0     3   158   104   291   103   294 0.77 ATP-grasp domain
CPSase_L_D2          PF02786.12   211 seq190_BIOID47109    -            429   8.5e-06   25.0   0.0   1   1   9.8e-09   1.9e-05   23.9   0.0     6   179   109   290   104   294 0.69 Carbamoyl-phosphate synthase L chain, ATP binding domain
ATP-grasp            PF02222.17   172 seq190_BIOID47109    -            429   8.2e-05   21.8   0.0   1   1   6.7e-08   0.00013   21.2   0.0     2    83   113   200   112   223 0.84 ATP-grasp domain
YobH                 PF13996.1     70 seq194_BIOID47109    -             79   1.7e-36  123.8   1.2   1   1   1.4e-40   1.9e-36  123.6   0.8     1    70     2    71     2    71 0.99 YobH-like protein
Flavoprotein         PF02441.14   129 seq195_BIOID47109    -            197   9.8e-26   89.8   0.0   1   1   1.1e-29   1.6e-25   89.1   0.0     1   128     1   129     1   130 0.91 Flavoprotein
DDE_Tnp_1            PF01609.16   211 seq196_BIOID47109    -             66   1.7e-06   27.6   0.2   1   1   1.4e-10   1.9e-06   27.5   0.1   143   197     7    65     2    66 0.94 Transposase DDE domain
FUSC                 PF04632.7    650 seq198_BIOID47109    -            670  1.2e-162  542.6  49.6   1   1    2e-166  1.3e-162  542.4  34.4     1   649    20   662    20   663 0.98 Fusaric acid resistance protein family
FUSC_2               PF13515.1    128 seq198_BIOID47109    -            670   2.7e-16   59.5  13.2   1   1     4e-20   2.7e-16   59.5   9.2     1   125    33   163    31   166 0.86 Fusaric acid resistance protein-like
Pro_dh               PF01619.13   345 seq199_BIOID47109    -           1320  2.5e-133  444.1   0.0   1   1  5.1e-137  3.5e-133  443.6   0.0     2   344   229   573   228   574 0.99 Proline dehydrogenase
Aldedh               PF00171.17   462 seq199_BIOID47109    -           1320  3.3e-111  371.7   0.3   1   1  8.6e-115  5.9e-111  370.9   0.2     7   450   659  1103   654  1111 0.94 Aldehyde dehydrogenase family
HhH-GPD              PF00730.20   121 seq201_BIOID47109    -            211   9.8e-19   67.6   0.0   1   1   3.1e-22   1.4e-18   67.1   0.0     1   120    34   168    34   169 0.95 HhH-GPD superfamily base excision DNA repair protein
HHH                  PF00633.18    30 seq201_BIOID47109    -            211   7.1e-08   31.6   0.0   1   1   3.7e-11   1.7e-07   30.4   0.0     2    29   100   127    99   128 0.94 Helix-hairpin-helix motif
EndIII_4Fe-2S        PF10576.4     17 seq201_BIOID47109    -            211   9.7e-05   22.2   3.3   1   1   3.7e-08   0.00017   21.5   2.3     1    17   187   203   187   203 0.99 Iron-sulfur binding domain of endonuclease III
Usher                PF00577.15   552 seq204_BIOID47109    -            878  2.3e-222  739.5  25.8   1   1  6.2e-226  2.8e-222  739.2  17.9     1   552   208   790   208   790 0.99 Type VII secretion system (T7SS), usher protein
PapC_N               PF13954.1    146 seq204_BIOID47109    -            878   6.2e-48  161.9   0.0   1   1   3.4e-51   1.5e-47  160.6   0.0     2   146    48   194    47   194 0.98 PapC N-terminal domain
PapC_C               PF13953.1     68 seq204_BIOID47109    -            878   1.4e-27   95.0   0.1   1   1   1.1e-30   4.8e-27   93.2   0.1     1    67   800   865   800   866 0.97 PapC C-terminal domain
DUF2513              PF10711.4    102 seq205_BIOID47109    -            133   7.1e-16   58.0   0.0   1   1   6.4e-20   8.8e-16   57.7   0.0     1    97     2   108     2   113 0.82 Hypothetical protein (DUF2513)
tRNA_Me_trans        PF03054.11   356 seq206_BIOID47109    -            383  1.7e-150  500.3   0.0   1   1  5.7e-154  1.9e-150  500.2   0.0     1   356    21   375    21   375 0.98 tRNA methyl transferase
NAD_synthase         PF02540.12   242 seq206_BIOID47109    -            383   8.6e-10   37.7   0.0   1   1   2.5e-11   8.6e-08   31.2   0.0    16    82    18    90     5   110 0.78 NAD synthase
Asn_synthase         PF00733.16   255 seq206_BIOID47109    -            383   1.7e-06   27.6   0.0   1   1   7.5e-10   2.6e-06   27.0   0.0    16    92    19   102     7   177 0.89 Asparagine synthase
ThiI                 PF02568.9    197 seq206_BIOID47109    -            383   3.9e-06   26.3   0.0   1   1   1.6e-09   5.6e-06   25.8   0.0     2    73    19    90    18   144 0.73 Thiamine biosynthesis protein (ThiI)
TPP_enzyme_N         PF02776.13   172 seq207_BIOID47109    -            562   1.5e-59  200.1   0.2   1   1   2.1e-62   9.8e-59  197.5   0.0     2   168    14   179    13   183 0.98 Thiamine pyrophosphate enzyme, N-terminal TPP binding domain
TPP_enzyme_C         PF02775.16   153 seq207_BIOID47109    -            562   3.6e-49  166.1   0.1   1   1   2.2e-52   9.9e-49  164.7   0.1     1   153   390   538   390   538 0.97 Thiamine pyrophosphate enzyme, C-terminal TPP binding domain
TPP_enzyme_M         PF00205.17   137 seq207_BIOID47109    -            562   2.8e-43  146.8   1.4   1   1   2.8e-46   1.3e-42  144.6   0.3     1   137   201   334   201   334 0.98 Thiamine pyrophosphate enzyme, central domain
AA_permease          PF00324.16   479 seq210_BIOID47109    -            514  1.9e-121  405.6  47.5   1   1  3.2e-125  2.2e-121  405.4  32.9     2   478    50   491    49   492 0.97 Amino acid permease
AA_permease_2        PF13520.1    426 seq210_BIOID47109    -            514   1.3e-43  149.0  50.8   1   1   2.3e-47   1.5e-43  148.7  35.2     5   423    49   477    45   480 0.85 Amino acid permease
Phage_GPD            PF05954.6    292 seq211_BIOID47109    -            359   2.8e-27   95.5   1.0   1   1   2.2e-31     3e-27   95.4   0.3     3   292    25   324    23   325 0.81 Phage late control gene D protein (GPD)
EAL                  PF00563.15   236 seq212_BIOID47109    -            429   1.6e-41  142.2   0.1   1   1   4.8e-45   3.3e-41  141.2   0.0    14   235   199   414   190   415 0.88 EAL domain
BLUF                 PF04940.7     93 seq212_BIOID47109    -            429   2.6e-27   94.2   0.0   1   1   6.5e-31   4.4e-27   93.5   0.0     1    92    28   119    28   120 0.98 Sensors of blue-light using FAD
HATPase_c            PF02518.21   111 seq214_BIOID47109    -            778     5e-31  106.5   0.1   1   1     1e-33   1.7e-30  104.8   0.1     2   109   395   504   394   506 0.96 Histidine kinase-, DNA gyrase B-, and HSP90-like ATPase
Response_reg         PF00072.19   112 seq214_BIOID47109    -            778   5.1e-22   77.8   0.1   1   1   8.6e-25   1.5e-21   76.4   0.1     1   111   528   639   528   640 0.93 Response regulator receiver domain
PAS                  PF00989.19   113 seq214_BIOID47109    -            778   2.9e-18   65.5   0.0   1   1   5.7e-21   9.8e-18   63.8   0.0     2   113   156   266   155   266 0.91 PAS fold
HisKA                PF00512.20    68 seq214_BIOID47109    -            778   6.2e-17   61.2   1.5   1   1   2.2e-19   3.7e-16   58.7   0.1     2    67   283   346   282   347 0.97 His Kinase A (phospho-acceptor) domain
PAS_4                PF08448.5    110 seq214_BIOID47109    -            778   2.5e-15   56.3   0.0   1   1   7.7e-18   1.3e-14   54.0   0.0     1   110   161   271   161   271 0.99 PAS fold
Hpt                  PF01627.18    90 seq214_BIOID47109    -            778   5.7e-13   48.5   2.1   1   1   4.4e-15   7.6e-12   44.9   0.0     3    90   686   771   684   771 0.96 Hpt domain
PAS_9                PF13426.1    104 seq214_BIOID47109    -            778   8.8e-11   42.0   0.0   1   1   6.1e-13     1e-09   38.5   0.0     1   104   165   268   165   268 0.98 PAS domain
HATPase_c_3          PF13589.1    137 seq214_BIOID47109    -            778   2.9e-07   30.1   0.0   1   1   3.9e-10   6.7e-07   28.9   0.0     6   114   402   514   397   525 0.79 Histidine kinase-, DNA gyrase B-, and HSP90-like ATPase
Trehalase            PF01204.13   512 seq220_BIOID47109    -            549  1.2e-161  538.6   0.1   1   1  1.1e-165  1.5e-161  538.3   0.1     1   511    70   546    70   547 0.96 Trehalase
ASCH                 PF04266.9    104 seq229_BIOID47109    -            103   1.6e-16   60.4   0.1   1   1   1.3e-20   1.8e-16   60.2   0.1     1   101     6   101     6   103 0.92 ASCH domain
EII-Sor              PF03609.9    237 seq230_BIOID47109    -            266   7.1e-89  297.0  38.7   1   1   5.9e-93     8e-89  296.8  26.8     1   237     1   238     1   238 1.00 PTS system sorbose-specific iic component
eIF-1a               PF01176.14    65 seq231_BIOID47109    -             72   5.3e-29   99.3   0.0   1   1   4.3e-33   5.9e-29   99.1   0.0     1    65     5    70     5    70 0.98 Translation initiation factor 1A / IF-1
DUF877               PF05943.7    423 seq232_BIOID47109    -            491    3e-188  625.4   0.0   1   1  2.7e-192  3.6e-188  625.1   0.0     1   423    68   489    68   489 1.00 Protein of unknown function (DUF877)
BMC                  PF00936.14    75 seq234_BIOID47109    -            116     8e-17   60.5   0.3   1   1   8.1e-21   1.1e-16   60.1   0.2     2    73    45   112    44   116 0.95 BMC domain
Iso_dh               PF00180.15   348 seq235_BIOID47109    -            361   8.9e-87  291.1   0.0   1   1     8e-91   1.1e-86  290.8   0.0     1   347     6   354     6   355 0.93 Isocitrate/isopropylmalate dehydrogenase
NfrA_C               PF13283.1    176 seq238_BIOID47109    -            990   2.8e-47  160.2   3.8   1   1     1e-50   2.8e-47  160.2   2.7     2   170   807   977   806   982 0.98 Bacteriophage N adsorption protein A C-term
TPR_16               PF13432.1     65 seq238_BIOID47109    -            990   1.4e-09   38.2   8.5   1   1   7.2e-10     2e-06   28.2   0.6     2    65   617   680   616   680 0.97 Tetratricopeptide repeat
TPR_14               PF13428.1     44 seq238_BIOID47109    -            990   1.5e-08   34.3  13.9   1   1   3.6e-08   9.7e-05   22.5   0.3     3    43   648   688   646   689 0.94 Tetratricopeptide repeat
TPR_15               PF13429.1    280 seq238_BIOID47109    -            990     4e-08   32.5   3.8   1   1   1.5e-11     4e-08   32.5   2.7   103   238   566   704   555   715 0.84 Tetratricopeptide repeat
Hydrolase            PF00702.21   204 seq239_BIOID47109    -            682   4.4e-36  125.2   4.6   1   1   1.3e-39   4.4e-36  125.2   3.2     1   204   301   530   301   530 0.80 haloacid dehalogenase-like hydrolase
E1-E2_ATPase         PF00122.15   230 seq239_BIOID47109    -            682   1.4e-34  119.0   0.2   1   1   4.1e-38   1.4e-34  119.0   0.1     3   230    73   297    71   297 0.93 E1-E2 ATPase
HAD                  PF12710.2    191 seq239_BIOID47109    -            682   3.3e-14   53.4   0.0   1   1   2.3e-17   7.7e-14   52.1   0.0     2   190   305   526   304   527 0.66 haloacid dehalogenase-like hydrolase
Hydrolase_3          PF08282.7    254 seq239_BIOID47109    -            682   2.3e-05   23.9   1.3   1   1   4.3e-08   0.00015   21.3   0.3   193   241   501   549   497   556 0.89 haloacid dehalogenase-like hydrolase
dCMP_cyt_deam_2      PF08211.6    124 seq240_BIOID47109    -            294   2.3e-50  169.6   0.2   1   1   6.8e-52   4.7e-48  162.1   0.0     1   123   157   278   157   279 0.98 Cytidine and deoxycytidylate deaminase zinc-binding region
dCMP_cyt_deam_1      PF00383.17   102 seq240_BIOID47109    -            294   1.3e-17   63.2   0.0   1   1   4.4e-18     3e-14   52.3   0.0    10    93    56   139    47   143 0.86 Cytidine and deoxycytidylate deaminase zinc-binding region
His_Phos_1           PF00300.17   158 seq241_BIOID47109    -            250     5e-43  146.7   0.0   1   1   4.8e-47   6.5e-43  146.4   0.0     1   158     5   191     5   191 0.94 Histidine phosphatase superfamily (branch 1)
Transaldolase        PF00923.14   287 seq242_BIOID47109    -            338    5e-104  347.3   0.3   1   1  4.2e-108  5.7e-104  347.1   0.2     1   287    35   334    35   334 0.95 Transaldolase
Fe-S_biosyn          PF01521.15    91 seq243_BIOID47109    -            114   4.3e-29   99.9   0.0   1   1   3.7e-33     5e-29   99.7   0.0     1    91     9   100     9   100 0.99 Iron-sulphur cluster biosynthesis
UbiD                 PF01977.11   407 seq244_BIOID47109    -            475  3.2e-114  381.4   0.0   1   1  2.7e-118  3.7e-114  381.2   0.0     1   405    10   418    10   420 0.98 3-octaprenyl-4-hydroxybenzoate carboxy-lyase
FCD                  PF07729.7    125 seq245_BIOID47109    -            228   1.6e-26   92.9   5.9   1   1   3.5e-30   2.4e-26   92.3   4.1     5   124    89   208    87   209 0.99 FCD domain
GntR                 PF00392.16    64 seq245_BIOID47109    -            228   9.3e-18   63.3   0.0   1   1   3.6e-21   2.4e-17   61.9   0.0     3    64    15    75    13    75 0.98 Bacterial regulatory proteins, gntR family
HNH                  PF01844.18    47 seq247_BIOID47109    -            116   1.2e-17   63.3   0.5   1   1   1.5e-21     2e-17   62.6   0.3     1    47    66   112    66   112 0.98 HNH endonuclease
SpoA                 PF01052.15    77 seq248_BIOID47109    -            190   1.2e-17   63.0   0.0   1   1   4.6e-20   6.4e-16   57.6   0.0     3    75   112   184   110   186 0.96 Surface presentation of antigens (SPOA)
ABC_tran             PF00005.22   118 seq251_BIOID47109    -            271   1.5e-22   80.0   0.1   1   1     7e-26   2.4e-22   79.4   0.0     1   118    47   172    47   172 0.92 ABC transporter
AAA_29               PF13555.1     62 seq251_BIOID47109    -            271   5.2e-07   28.9   0.0   1   1   2.7e-10   9.4e-07   28.1   0.0    15    51    26    61    19    66 0.86 P-loop containing region of AAA domain
AAA_16               PF13191.1    166 seq251_BIOID47109    -            271   2.3e-06   27.9   0.1   1   1     1e-09   3.6e-06   27.3   0.1    24   158    33   189    20   216 0.68 AAA ATPase domain
Hexapep              PF00132.19    36 seq253_BIOID47109    -            326     3e-06   26.3  17.3   1   1   2.7e-07    0.0038   16.5   0.5     8    36   232   260   226   260 0.89 Bacterial transferase hexapeptide (six repeats)
LysR_substrate       PF03466.15   209 seq255_BIOID47109    -            312     9e-33  113.0   0.0   1   1   1.7e-36   1.2e-32  112.6   0.0     7   207    98   297    92   299 0.95 LysR substrate binding domain
HTH_1                PF00126.22    60 seq255_BIOID47109    -            312   4.1e-19   67.9   0.0   1   1   1.1e-22   7.2e-19   67.1   0.0     2    60    10    68     9    68 0.98 Bacterial regulatory helix-turn-helix protein, lysR family
Paired_CXXCH_1       PF09699.5     41 seq259_BIOID47109    -            190   6.5e-08   31.8  25.9   1   1     2e-08   6.7e-05   22.2   3.7     4    40   135   173   131   174 0.78 Doubled CXXCH motif (Paired_CXXCH_1)
Cys_Met_Meta_PP      PF01053.15   386 seq260_BIOID47109    -            434  1.3e-139  464.6   0.0   1   1  3.4e-143  1.6e-139  464.4   0.0     1   385    54   428    54   429 0.99 Cys/Met metabolism PLP-dependent enzyme
Aminotran_1_2        PF00155.16   363 seq260_BIOID47109    -            434   1.2e-07   30.9   0.0   1   1   3.7e-11   1.7e-07   30.4   0.0    49   191   105   225    91   257 0.84 Aminotransferase class I and II
Aminotran_5          PF00266.14   371 seq260_BIOID47109    -            434   0.00011   20.9   0.0   1   1   3.8e-08   0.00018   20.2   0.0    68   201   121   246    92   262 0.84 Aminotransferase class-V
PduV-EutP            PF10662.4    143 seq261_BIOID47109    -            147   3.8e-59  198.1   0.0   1   1   3.1e-63   4.2e-59  198.0   0.0     1   142     1   141     1   142 0.99 Ethanolamine utilisation - propanediol utilisation
AMNp_N               PF10423.4    160 seq262_BIOID47109    -            519   9.2e-51  171.4   0.1   1   1     2e-54   1.4e-50  170.9   0.1     2   158    47   205    46   207 0.96 Bacterial AMP nucleoside phosphorylase N-terminus
PNP_UDP_1            PF01048.15   234 seq262_BIOID47109    -            519   5.3e-20   71.2   0.0   1   1   1.2e-23   8.5e-20   70.6   0.0    33   200   297   464   264   487 0.83 Phosphorylase superfamily
MarC                 PF01914.12   203 seq263_BIOID47109    -            197   6.1e-63  211.4  18.6   1   1     1e-66   6.8e-63  211.3  12.9     1   203     1   195     1   195 0.97 MarC family integral membrane protein
TerC                 PF03741.11   184 seq263_BIOID47109    -            197   3.6e-05   23.1   1.0   1   1   5.3e-09   3.6e-05   23.1   0.7    14    82    20    92     6   107 0.89 Integral membrane protein TerC family
GlgS                 PF08971.6     66 seq264_BIOID47109    -             68     9e-42  140.7   0.7   1   1     8e-46   1.1e-41  140.4   0.5     1    66     3    68     3    68 0.99 Glycogen synthesis protein
Response_reg         PF00072.19   112 seq266_BIOID47109    -            232   5.1e-29  100.4   0.4   1   1   1.2e-32     8e-29   99.8   0.3     1   112     4   112     4   112 0.98 Response regulator receiver domain
Trans_reg_C          PF00486.23    77 seq266_BIOID47109    -            232   1.4e-21   76.0   0.0   1   1   5.1e-25   3.5e-21   74.7   0.0     1    77   152   228   152   228 0.95 Transcriptional regulatory protein, C terminal
HlyIII               PF03006.15   222 seq267_BIOID47109    -            219     4e-49  166.9  22.4   1   1   3.3e-53   4.5e-49  166.7  15.6     1   222    11   209    11   209 0.95 Haemolysin-III related
Peripla_BP_3         PF13377.1    160 seq270_BIOID47109    -            343   2.5e-44  150.9   0.0   1   1   1.4e-47   4.9e-44  150.0   0.0     1   160   178   339   178   339 0.95 Periplasmic binding protein-like domain
Peripla_BP_1         PF00532.16   279 seq270_BIOID47109    -            343   2.1e-36  125.4   0.0   1   1   8.3e-40   2.8e-36  125.0   0.0     2   259    70   317    69   335 0.91 Periplasmic binding proteins and sugar binding domain of LacI family
LacI                 PF00356.16    46 seq270_BIOID47109    -            343   1.6e-19   69.0   0.9   1   1     8e-23   2.7e-19   68.3   0.6     1    46    13    58    13    58 0.98 Bacterial regulatory proteins, lacI family
Peripla_BP_4         PF13407.1    258 seq270_BIOID47109    -            343   3.5e-14   52.6   0.0   1   1   5.9e-17     2e-13   50.1   0.0     1   257    72   320    72   321 0.86 Periplasmic binding protein domain
TonB_dep_Rec         PF00593.19   276 seq271_BIOID47109    -            747   7.1e-28   98.1  10.2   1   1     1e-31   7.1e-28   98.1   7.1     1   276   510   746   510   746 0.98 TonB dependent receptor
Plug                 PF07715.10   108 seq271_BIOID47109    -            747     2e-21   76.2   0.1   1   1   6.6e-25   4.5e-21   75.0   0.1     2   107    76   180    75   181 0.94 TonB-dependent Receptor Plug Domain
LacY_symp            PF01306.14   413 seq272_BIOID47109    -            417  1.4e-205  682.4  41.8   1   1  3.5e-209  1.6e-205  682.3  29.0     2   412     2   412     1   413 0.99 LacY proton/sugar symporter
MFS_1                PF07690.11   354 seq272_BIOID47109    -            417   1.2e-22   80.0  55.6   1   1   4.2e-25   1.9e-21   76.1  29.4     3   313    14   333    12   340 0.77 Major Facilitator Superfamily
MFS_1_like           PF12832.2     77 seq272_BIOID47109    -            417   5.4e-07   29.2   8.9   1   1   1.2e-10   5.4e-07   29.2   6.2     2    73     9    81     8    85 0.93 MFS_1 like family
YjgP_YjgQ            PF03739.9    354 seq277_BIOID47109    -            359   6.1e-63  212.5   6.0   1   1   5.4e-67   7.4e-63  212.3   4.2     1   352     6   352     6   355 0.97 Predicted permease YjgP/YjgQ family
BOF                  PF04076.8    103 seq279_BIOID47109    -            130   5.9e-46  154.4   1.4   1   1   5.5e-50   7.5e-46  154.0   1.0     1   103    25   127    24   127 0.99 Bacterial OB fold (BOF) protein
LuxS                 PF02664.10   157 seq280_BIOID47109    -            171   3.6e-77  257.2   0.0   1   1     3e-81   4.1e-77  257.0   0.0     2   156     3   161     2   162 0.98 S-Ribosylhomocysteinase (LuxS)
Terminase_4          PF05119.7    100 seq281_BIOID47109    -            164   1.2e-24   86.1   0.1   1   1   1.2e-28   1.7e-24   85.7   0.0     2    98    57   153    56   155 0.96 Phage terminase, small subunit
Na_Pi_cotrans        PF02690.10   142 seq282_BIOID47109    -            543   1.6e-44  150.9  30.2   1   2   1.4e-39   9.5e-36  122.5   7.0     1   140    13   148    13   150 0.98 Na+/Pi-cotransporter
Na_Pi_cotrans        PF02690.10   142 seq282_BIOID47109    -            543   1.6e-44  150.9  30.2   2   2   1.6e-13   1.1e-09   38.0  10.2     1   123   139   265   139   284 0.90 Na+/Pi-cotransporter
CSD                  PF00313.17    66 seq284_BIOID47109    -             66   1.9e-22   78.6   0.0   1   1   1.5e-26     2e-22   78.6   0.0     1    65     1    65     1    66 0.98 'Cold-shock' DNA-binding domain
MFS_1                PF07690.11   354 seq286_BIOID47109    -            494   2.7e-50  171.0  47.5   1   1   5.8e-54   2.7e-50  171.0  32.9     2   353    59   449    58   450 0.90 Major Facilitator Superfamily
Sugar_tr             PF00083.19   451 seq286_BIOID47109    -            494   1.4e-08   33.6  16.2   1   1     3e-12   1.4e-08   33.6  11.3    44   192    86   229    54   232 0.88 Sugar (and other) transporter
MFS_3                PF05977.8    524 seq286_BIOID47109    -            494   0.00022   19.3  14.4   1   1   4.8e-08   0.00022   19.3  10.0    12   214    55   253    47   279 0.90 Transmembrane secretion effector
Phage_Mu_Gp45        PF06890.7    162 seq287_BIOID47109    -            182   9.2e-65  216.9   0.6   1   1   7.8e-69   1.1e-64  216.7   0.4     1   161    16   171    16   172 0.99 Bacteriophage Mu Gp45 protein
DUF489               PF04356.7    193 seq288_BIOID47109    -            215   2.5e-76  255.4   0.8   1   1   2.1e-80   2.9e-76  255.2   0.5     1   192     9   202     9   203 0.98 Protein of unknown function (DUF489)
DUF2635              PF10948.3     47 seq290_BIOID47109    -             56   2.3e-21   74.6   2.2   1   1   1.9e-25   2.6e-21   74.5   1.5     1    46     3    48     3    49 0.98 Protein of unknown function (DUF2635)
PTR2                 PF00854.16   373 seq291_BIOID47109    -            500   2.5e-75  253.5  26.1   1   1   6.9e-79   4.7e-75  252.5  15.9     2   370    89   428    88   431 0.97 POT family
MFS_1                PF07690.11   354 seq291_BIOID47109    -            500   1.9e-20   72.8  54.6   1   1   3.5e-21   2.4e-17   62.6  25.7    10   301    35   372    26   382 0.78 Major Facilitator Superfamily
PHO4                 PF01384.15   326 seq292_BIOID47109    -            499  3.9e-102  341.1  17.1   1   1  3.3e-106  4.6e-102  340.9  11.8     1   326    30   488    30   488 0.89 Phosphate transporter family
PTS_2-RNA            PF01885.11   186 seq298_BIOID47109    -            184   1.1e-52  178.0   0.0   1   1   9.4e-57   1.3e-52  177.7   0.0     2   180     6   175     5   180 0.96 RNA 2'-phosphotransferase, Tpt1 / KptA family
Fer4_11              PF13247.1     99 seq300_BIOID47109    -            223   1.4e-26   92.1  10.8   1   1     1e-29   1.4e-26   92.1   7.5     2    98    84   181    83   182 0.95 4Fe-4S dicluster domain
Fer4_7               PF12838.2     52 seq300_BIOID47109    -            223     4e-17   62.2  26.6   1   2   2.1e-12   2.9e-09   37.0   5.6     2    52    46   108    45   108 0.75 4Fe-4S dicluster domain
Fer4_7               PF12838.2     52 seq300_BIOID47109    -            223     4e-17   62.2  26.6   2   2   1.5e-09   2.1e-06   27.9   8.5     2    52   125   176   124   176 0.81 4Fe-4S dicluster domain
Fer4_9               PF13187.1     55 seq300_BIOID47109    -            223   1.2e-15   57.3  25.1   1   2   4.7e-10   6.4e-07   29.4   4.8     2    54    46   108    45   111 0.87 4Fe-4S dicluster domain
Fer4_9               PF13187.1     55 seq300_BIOID47109    -            223   1.2e-15   57.3  25.1   2   2     2e-11   2.8e-08   33.7   7.1     2    54   125   176   124   177 0.96 4Fe-4S dicluster domain
Fer4                 PF00037.22    24 seq300_BIOID47109    -            223   3.5e-13   48.4  40.5   1   1   2.7e-09   3.7e-06   26.1   2.2     2    21   119   138   118   141 0.90 4Fe-4S binding domain
Fer4_10              PF13237.1     52 seq300_BIOID47109    -            223   3.3e-12   45.8  50.0   1   2   7.1e-09   9.7e-06   25.1   8.5     7    52    90   136    84   136 0.93 4Fe-4S dicluster domain
Fer4_10              PF13237.1     52 seq300_BIOID47109    -            223   3.3e-12   45.8  50.0   2   2   2.1e-09   2.9e-06   26.8   7.1     4    52   120   173   117   173 0.85 4Fe-4S dicluster domain
Fer4_2               PF12797.2     22 seq300_BIOID47109    -            223     4e-10   38.8  36.2   1   1   9.6e-09   1.3e-05   24.6   1.2     2    20    38    56    37    64 0.89 4Fe-4S binding domain
Fer4_3               PF12798.2     15 seq300_BIOID47109    -            223   1.6e-09   37.5  44.1   1   3   2.8e-05     0.039   14.4   5.2     1    15    92   108    92   108 0.98 4Fe-4S binding domain
Fer4_3               PF12798.2     15 seq300_BIOID47109    -            223   1.6e-09   37.5  44.1   2   3   0.00027      0.37   11.3   3.7     1    13   125   137   125   139 0.94 4Fe-4S binding domain
Fer4_3               PF12798.2     15 seq300_BIOID47109    -            223   1.6e-09   37.5  44.1   3   3   2.6e-07   0.00036   20.7   1.5     1    15   152   176   152   176 0.98 4Fe-4S binding domain
Fer4_4               PF12800.2     17 seq300_BIOID47109    -            223   4.8e-07   29.4  37.0   1   3    0.0002      0.27   11.5   1.9     3    15    45    57    43    61 0.90 4Fe-4S binding domain
Fer4_4               PF12800.2     17 seq300_BIOID47109    -            223   4.8e-07   29.4  37.0   2   3   0.00016      0.22   11.8   3.0     2    17    90   107    89   107 0.86 4Fe-4S binding domain
Fer4_4               PF12800.2     17 seq300_BIOID47109    -            223   4.8e-07   29.4  37.0   3   3   1.9e-06    0.0026   17.8   2.4     2    17   123   138   122   138 0.91 4Fe-4S binding domain
Phage_sheath_1       PF04984.9    464 seq302_BIOID47109    -            498   1.4e-73  247.8   7.8   1   1   1.1e-77   1.5e-73  247.7   5.4     2   463     8   489     1   490 0.96 Phage tail sheath protein
YdfZ                 PF14001.1     64 seq303_BIOID47109    -             67     2e-33  114.3   0.1   1   1   1.6e-37   2.2e-33  114.1   0.1     1    64     2    65     2    65 0.99 YdfZ protein
GyrI-like            PF06445.10   155 seq304_BIOID47109    -            160     1e-30  106.6   0.0   1   1   8.5e-35   1.2e-30  106.5   0.0     2   154     7   159     6   160 0.98 GyrI-like small molecule binding domain
ICL                  PF00463.16   526 seq306_BIOID47109    -            439  3.2e-200  665.6   1.7   1   2  4.6e-118  3.2e-114  381.9   0.0     1   255    12   262    12   264 0.99 Isocitrate lyase family
ICL                  PF00463.16   526 seq306_BIOID47109    -            439  3.2e-200  665.6   1.7   2   2   1.5e-88     1e-84  284.5   1.0   353   526   262   439   260   439 0.98 Isocitrate lyase family
PEP_mutase           PF13714.1    238 seq306_BIOID47109    -            439   4.8e-19   68.4   0.0   1   1   2.3e-22   1.6e-18   66.7   0.0    26   198    86   320    74   352 0.86 Phosphoenolpyruvate phosphomutase
DUF218               PF02698.12   155 seq309_BIOID47109    -            239   3.3e-21   75.2   0.0   1   1   3.3e-25   4.6e-21   74.8   0.0     4   132    47   172    45   186 0.93 DUF218 domain
HATPase_c            PF02518.21   111 seq310_BIOID47109    -            457     1e-25   89.4   0.0   1   1   2.3e-28   7.9e-25   86.6   0.0     2   110   346   453   345   454 0.97 Histidine kinase-, DNA gyrase B-, and HSP90-like ATPase
HisKA                PF00512.20    68 seq310_BIOID47109    -            457   9.8e-15   54.1   3.5   1   1   2.9e-18   9.8e-15   54.1   2.4     1    67   238   299   238   300 0.95 His Kinase A (phospho-acceptor) domain
HAMP                 PF00672.20    70 seq310_BIOID47109    -            457   8.2e-13   48.2   0.1   1   1   2.4e-16   8.2e-13   48.2   0.1     2    70   165   234   164   234 0.96 HAMP domain
HATPase_c_3          PF13589.1    137 seq310_BIOID47109    -            457   5.7e-07   29.1   0.0   1   1   3.4e-10   1.2e-06   28.1   0.0     3    82   350   424   348   430 0.88 Histidine kinase-, DNA gyrase B-, and HSP90-like ATPase
Terminase_1          PF03354.10   477 seq311_BIOID47109    -            577  9.5e-104  347.3   0.0   1   1  8.1e-108  1.1e-103  347.1   0.0     1   476    86   560    86   561 0.92 Phage Terminase
FCD                  PF07729.7    125 seq312_BIOID47109    -            229   7.4e-24   84.3   9.5   1   1   1.7e-27   1.1e-23   83.7   6.6     3   123    99   218    97   220 0.94 FCD domain
GntR                 PF00392.16    64 seq312_BIOID47109    -            229   1.6e-14   52.9   0.1   1   1   5.7e-18   3.9e-14   51.7   0.0     3    64     7    68     5    68 0.95 Bacterial regulatory proteins, gntR family
MerR_1               PF13411.1     69 seq315_BIOID47109    -            243   5.9e-19   67.4   0.0   1   1   2.3e-22   1.1e-18   66.6   0.0     1    67     4    71     4    73 0.98 MerR HTH family regulatory protein
MerR                 PF00376.18    38 seq315_BIOID47109    -            243   1.6e-13   49.8   0.0   1   1   6.3e-17   2.9e-13   49.0   0.0     1    38     5    42     5    42 0.98 MerR family regulatory protein
MoCF_biosynth        PF00994.19   144 seq316_BIOID47109    -            195   9.4e-28   96.2   0.0   1   1   8.5e-32   1.2e-27   95.9   0.0     2   138     8   147     7   152 0.88 Probable molybdopterin binding domain
MTS                  PF05175.9    170 seq320_BIOID47109    -            378     3e-59  199.0   0.0   1   1   4.8e-60   6.6e-57  191.4   0.0     2   170   199   370   198   370 0.98 Methyltransferase small domain
Methyltransf_31      PF13847.1    152 seq320_BIOID47109    -            378   1.2e-14   54.0   0.0   1   1   6.2e-17   8.5e-14   51.2   0.0     6   117   231   347   227   371 0.84 Methyltransferase domain
Methyltransf_26      PF13659.1    117 seq320_BIOID47109    -            378   4.7e-12   45.8   0.0   1   1     1e-14   1.4e-11   44.3   0.0     3   115   231   340   229   342 0.89 Methyltransferase domain
Methyltransf_18      PF12847.2    112 seq320_BIOID47109    -            378   1.2e-11   45.0   0.0   1   1   4.1e-14   5.6e-11   42.8   0.0     3   110   230   339   229   341 0.82 Methyltransferase domain
Methyltransf_12      PF08242.7     99 seq320_BIOID47109    -            378   1.2e-08   35.1   0.0   1   1   2.2e-10     3e-07   30.7   0.0     1    99   233   336   233   336 0.91 Methyltransferase domain
Methyltransf_25      PF13649.1    101 seq320_BIOID47109    -            378   2.9e-06   27.4   0.0   1   1   5.7e-09   7.9e-06   26.0   0.0     1   101   232   334   232   334 0.80 Methyltransferase domain
PrmA                 PF06325.8    295 seq320_BIOID47109    -            378   4.6e-06   25.8   0.0   1   1   1.7e-08   2.3e-05   23.5   0.0   163   232   230   305   219   327 0.74 Ribosomal protein L11 methyltransferase (PrmA)
Cons_hypoth95        PF03602.10   183 seq320_BIOID47109    -            378   0.00011   21.5   0.0   1   1   1.5e-07   0.00021   20.6   0.0    41   152   228   339   217   362 0.72 Conserved hypothetical protein 95
Thiolase_N           PF00108.18   264 seq322_BIOID47109    -            387   9.2e-93  309.9   1.3   1   1   2.8e-96   1.3e-92  309.4   0.9     1   264     1   254     1   254 0.97 Thiolase, N-terminal domain
Thiolase_C           PF02803.13   123 seq322_BIOID47109    -            387   1.6e-50  169.5   0.2   1   1   9.2e-54   4.2e-50  168.1   0.1     1   123   261   386   261   386 0.98 Thiolase, C-terminal domain
ketoacyl-synt        PF00109.21   255 seq322_BIOID47109    -            387   3.5e-05   23.3   1.0   1   1   7.6e-09   3.5e-05   23.3   0.7   169   217    83   131    76   145 0.85 Beta-ketoacyl synthase, N-terminal domain
GP46                 PF07409.7    116 seq323_BIOID47109    -            142   3.7e-39  132.5   0.5   1   1   3.2e-43   4.3e-39  132.2   0.4     1   116    20   134    20   134 0.95 Phage protein GP46
ACT_5                PF13710.1     63 seq325_BIOID47109    -             96   1.2e-10   40.9   0.1   1   1   5.9e-14   2.7e-10   39.7   0.0     1    63    17    78    17    78 0.97 ACT domain
ACT                  PF01842.20    66 seq325_BIOID47109    -             96   1.2e-08   34.1   0.0   1   1   3.2e-12   1.5e-08   33.8   0.0     2    65    10    73     9    74 0.97 ACT domain
ACT_4                PF13291.1     80 seq325_BIOID47109    -             96   2.1e-06   27.8   0.1   1   1   5.9e-10   2.7e-06   27.5   0.1     6    80     8    80     3    80 0.93 ACT domain
BCCT                 PF02028.12   485 seq326_BIOID47109    -            536  5.1e-132  440.4  40.5   1   1  4.4e-136  6.1e-132  440.1  28.1     3   485    14   499    12   499 0.98 BCCT family transporter
PALP                 PF00291.20   307 seq327_BIOID47109    -            329   1.1e-72  244.6   0.4   1   1   9.9e-77   1.4e-72  244.4   0.3    12   307    32   312    21   312 0.91 Pyridoxal-phosphate dependent enzyme
Bac_export_3         PF01313.14    76 seq330_BIOID47109    -             86   2.5e-26   91.0   0.6   1   1   2.1e-30   2.8e-26   90.8   0.4     2    73     3    74     2    77 0.96 Bacterial export proteins, family 3
Lyase_1              PF00206.15   312 seq332_BIOID47109    -            456   4.6e-85  285.4   0.0   1   1   8.9e-89   6.1e-85  285.0   0.0     1   305    14   312    14   320 0.97 Lyase
ASL_C                PF08328.6    115 seq332_BIOID47109    -            456   6.1e-55  183.8   0.0   1   1     2e-58   1.4e-54  182.7   0.0     1   115   331   445   331   445 1.00 Adenylosuccinate lyase C-terminal
GPW_gp25             PF04965.9     99 seq333_BIOID47109    -            137   2.8e-18   65.1   0.0   1   1   2.6e-22   3.6e-18   64.8   0.0     5    94    31   118    27   124 0.90 Gene 25-like lysozyme
SPOR                 PF05036.8     76 seq339_BIOID47109    -            319   3.8e-17   62.1   0.4   1   1   1.3e-20   1.8e-16   59.9   0.0     3    72   246   312   244   315 0.91 Sporulation related domain
SIS_2                PF13580.1    138 seq341_BIOID47109    -            246   3.1e-31  107.7   0.3   1   1   9.4e-35   6.4e-31  106.7   0.2    15   138    78   200    56   200 0.92 SIS domain
SIS                  PF01380.17   131 seq341_BIOID47109    -            246   5.9e-08   32.2   0.0   1   1   2.3e-11   1.6e-07   30.9   0.0    51   104   163   216   152   229 0.91 SIS domain
PIG-L                PF02585.12   128 seq343_BIOID47109    -            223   1.4e-24   86.9   1.4   1   1   1.6e-28   2.2e-24   86.2   1.0     1   127    20   141    20   142 0.94 GlcNAc-PI de-N-acetylase
NrfD                 PF03916.9    313 seq344_BIOID47109    -            318  1.6e-111  372.6  32.3   1   1  1.3e-115  1.8e-111  372.4  22.4     2   313     5   318     4   318 0.99 Polysulphide reductase, NrfD
Response_reg         PF00072.19   112 seq345_BIOID47109    -            217     1e-23   83.3   0.0   1   1   3.3e-27   1.5e-23   82.8   0.0     1   111    25   133    25   134 0.97 Response regulator receiver domain
GerE                 PF00196.14    58 seq345_BIOID47109    -            217   5.2e-24   83.2   0.1   1   1     2e-27     9e-24   82.4   0.1     2    56   157   211   156   213 0.97 Bacterial regulatory proteins, luxR family
Homoserine_dh        PF00742.14   179 seq347_BIOID47109    -            810   6.9e-51  172.3   0.0   1   1   2.3e-54   1.1e-50  171.7   0.0     1   178   608   803   608   804 0.99 Homoserine dehydrogenase
AA_kinase            PF00696.23   241 seq347_BIOID47109    -            810   1.8e-42  145.4   0.0   1   1   8.3e-46   3.8e-42  144.3   0.0     2   238    12   284    11   287 0.89 Amino acid kinase family
NAD_binding_3        PF03447.11   117 seq347_BIOID47109    -            810   3.5e-24   85.3   0.0   1   1   1.8e-27   8.4e-24   84.1   0.0     1   116   465   599   465   600 0.98 Homoserine dehydrogenase, NAD binding domain
DUF1401              PF07180.6    146 seq349_BIOID47109    -            131   8.9e-07   28.6   0.1   1   1   8.2e-11   1.1e-06   28.3   0.1    19    75     5    61     2    97 0.90 Protein of unknown function (DUF1401)
Bac_export_1         PF01311.15   249 seq350_BIOID47109    -            255   9.3e-60  201.8  14.3   1   1   7.6e-64     1e-59  201.7   9.9     2   241     8   242     7   250 0.96 Bacterial export proteins, family 1
DUF2886              PF11102.3    200 seq351_BIOID47109    -            214     5e-63  212.1   1.7   1   1   4.1e-67   5.6e-63  212.0   1.1     1   200    13   210    13   210 0.99 Protein of unknown function (DUF2886)
Baseplate_J          PF04865.9    243 seq352_BIOID47109    -            352   4.6e-55  186.4   0.1   1   1   4.1e-59   5.7e-55  186.1   0.0     2   243    69   317    68   317 0.96 Baseplate J-like protein
Hexapep              PF00132.19    36 seq353_BIOID47109    -            220   5.4e-17   60.3  15.4   1   1   2.8e-15   1.9e-11   42.7   5.9     2    36   149   183   148   183 0.95 Bacterial transferase hexapeptide (six repeats)
Mac                  PF12464.3     55 seq353_BIOID47109    -            220     1e-14   54.1   0.1   1   1   2.9e-18     2e-14   53.2   0.1     2    55    24    77    23    77 0.98 Maltose acetyltransferase
Abhydrolase_3        PF07859.8    211 seq354_BIOID47109    -            319   4.6e-53  179.8   0.0   1   1   1.8e-56   6.1e-53  179.4   0.0     1   210    87   295    87   296 0.90 alpha/beta hydrolase fold
DUF2424              PF10340.4    374 seq354_BIOID47109    -            319   2.4e-07   29.6   0.0   1   1   9.7e-11   3.3e-07   29.1   0.0   119   276    79   235    60   247 0.81 Protein of unknown function (DUF2424)
Abhydrolase_5        PF12695.2    142 seq354_BIOID47109    -            319   1.1e-06   28.3   0.0   1   1   4.7e-10   1.6e-06   27.8   0.0     2   141    87   292    86   293 0.76 Alpha/beta hydrolase family
DLH                  PF01738.13   218 seq354_BIOID47109    -            319   0.00014   21.1   0.0   1   1     7e-08   0.00024   20.3   0.0   147   206   253   307   227   319 0.80 Dienelactone hydrolase family
DGOK                 PF05035.7    287 seq359_BIOID47109    -            292   1.5e-98  328.9   0.3   1   1  1.3e-102   1.7e-98  328.7   0.2     1   286     9   287     9   288 0.98 2-keto-3-deoxy-galactonokinase
DUF2542              PF10808.3     79 seq361_BIOID47109    -             79   5.8e-46  154.5   5.8   1   1   4.7e-50   6.4e-46  154.4   4.0     1    79     1    79     1    79 1.00 Protein of unknown function (DUF2542)
DUF879               PF05947.7    602 seq364_BIOID47109    -            616    6e-196  652.2   0.4   1   1    5e-200  6.9e-196  652.0   0.3     2   602     5   616     4   616 0.95 Bacterial protein of unknown function (DUF879)
Polysacc_deac_1      PF01522.16   124 seq366_BIOID47109    -            672   1.2e-31  108.7   0.0   1   1   2.6e-35   3.5e-31  107.2   0.0     2   123   102   270   101   271 0.92 Polysaccharide deacetylase
PqiA                 PF04403.8    160 seq374_BIOID47109    -            427   2.2e-82  274.2  27.6   1   2   6.2e-41   8.4e-37  126.0   5.6     1   160    65   221    65   221 0.96 Paraquat-inducible protein A
PqiA                 PF04403.8    160 seq374_BIOID47109    -            427   2.2e-82  274.2  27.6   2   2   1.1e-49   1.5e-45  154.5   8.0     1   158   262   420   262   422 0.97 Paraquat-inducible protein A
DNA_topoisoIV        PF00521.15   426 seq375_BIOID47109    -            752  3.9e-133  444.2   0.0   1   1  6.8e-137  4.6e-133  444.0   0.0     1   426    29   466    29   466 0.97 DNA gyrase/topoisomerase IV, subunit A
DNA_gyraseA_C        PF03989.8     48 seq375_BIOID47109    -            752   8.5e-11   40.8   0.0   1   2     3e-07     0.002   17.2   0.0     2    41   593   630   592   636 0.91 DNA gyrase C-terminal domain, beta-propeller
DNA_gyraseA_C        PF03989.8     48 seq375_BIOID47109    -            752   8.5e-11   40.8   0.0   2   2   5.1e-08   0.00035   19.7   0.0     1    36   641   675   641   685 0.95 DNA gyrase C-terminal domain, beta-propeller
KdpC                 PF02669.10   188 seq377_BIOID47109    -            194    2e-100  334.0   0.2   1   1  1.6e-104  2.2e-100  333.9   0.2     1   188     5   192     5   192 0.99 K+-transporting ATPase, c chain
DUF1398              PF07166.6    125 seq379_BIOID47109    -            134   3.6e-61  204.4   2.8   1   1   2.9e-65     4e-61  204.3   2.0     1   125     3   127     3   127 0.99 Protein of unknown function (DUF1398)
LysR_substrate       PF03466.15   209 seq380_BIOID47109    -            305   6.7e-42  142.8   0.2   1   1   1.5e-45     1e-41  142.2   0.1     3   208    91   292    89   293 0.95 LysR substrate binding domain
HTH_1                PF00126.22    60 seq380_BIOID47109    -            305   7.8e-23   79.8   2.6   1   1   2.7e-26   1.9e-22   78.6   1.8     1    60     8    67     8    67 0.98 Bacterial regulatory helix-turn-helix protein, lysR family
Pep_deformylase      PF01327.16   157 seq383_BIOID47109    -            169   6.4e-53  178.2   0.1   1   1   5.6e-57   7.6e-53  177.9   0.1     2   156     4   152     3   153 0.94 Polypeptide deformylase
Fimbrial             PF00419.15   145 seq386_BIOID47109    -            177   8.1e-21   74.6   3.1   1   1     7e-25   9.6e-21   74.4   2.1     1   145    28   177    28   177 0.93 Fimbrial protein
DJ-1_PfpI            PF01965.19   147 seq387_BIOID47109    -            220   5.9e-23   80.8   0.2   1   1   5.9e-27     8e-23   80.4   0.1     1   145    48   204    48   206 0.85 DJ-1/PfpI family
Transcrip_reg        PF01709.15   234 seq388_BIOID47109    -            238   9.7e-83  276.7   0.8   1   1     8e-87   1.1e-82  276.5   0.6     1   233     3   235     3   236 0.98 Transcriptional regulator
Smr                  PF01713.16    83 seq389_BIOID47109    -            183     2e-17   63.0   0.3   1   1   2.8e-21   3.8e-17   62.1   0.2     1    82    98   172    98   173 0.98 Smr domain
Glycos_transf_2      PF00535.21   169 seq390_BIOID47109    -            398   8.8e-24   83.9   0.0   1   1   3.9e-27   1.3e-23   83.3   0.0     2   167    34   200    33   202 0.85 Glycosyl transferase family 2
Glyco_tranf_2_3      PF13641.1    230 seq390_BIOID47109    -            398   1.7e-19   70.4   0.0   1   1   6.6e-23   2.2e-19   70.0   0.0     5   230    34   254    29   254 0.86 Glycosyltransferase like family 2
Glyco_transf_21      PF13506.1    174 seq390_BIOID47109    -            398   3.2e-12   45.9   0.0   1   1   1.7e-15   5.8e-12   45.1   0.0    18   173    97   252    86   253 0.82 Glycosyl transferase family 21
Glyco_trans_2_3      PF13632.1    192 seq390_BIOID47109    -            398   2.4e-10   40.3  14.8   1   1   6.1e-13   2.1e-09   37.2  10.3     4   190   115   310   113   362 0.63 Glycosyl transferase family group 2
MASE1                PF05231.9    299 seq392_BIOID47109    -            501   4.1e-54  183.5  45.5   1   1   1.1e-57     5e-54  183.2  31.5     2   299    12   278    11   278 0.98 MASE1
HisKA_3              PF07730.8     68 seq392_BIOID47109    -            501   1.9e-14   53.6   2.9   1   1   4.2e-18   1.9e-14   53.6   2.0     2    68   306   371   305   371 0.95 Histidine kinase
HATPase_c            PF02518.21   111 seq392_BIOID47109    -            501     1e-12   47.6   0.0   1   1   3.7e-16   1.7e-12   46.9   0.0     5   110   414   498   410   499 0.95 Histidine kinase-, DNA gyrase B-, and HSP90-like ATPase
Caps_synth_GfcC      PF06251.6    229 seq395_BIOID47109    -            248   1.1e-81  273.2   0.1   1   1     9e-86   1.2e-81  273.1   0.1     1   228    21   247    21   248 0.99 Capsule biosynthesis GfcC
Sdh5                 PF03937.11    51 seq396_BIOID47109    -             88   3.7e-22   77.8   2.9   1   1   3.1e-26   4.2e-22   77.7   1.3     1    51    11    60    11    60 0.99 Flavinator of succinate dehydrogenase
Trp_Tyr_perm         PF03222.8    394 seq397_BIOID47109    -            443   1.8e-08   33.5  29.3   1   1   1.8e-12   2.5e-08   33.0  20.3    13   391    29   438    22   441 0.76 Tryptophan/tyrosine permease family
Pyr_redox_2          PF07992.9    200 seq398_BIOID47109    -            412   3.6e-16   59.5   0.1   1   1   4.2e-18   4.7e-15   55.8   0.0     1   198   126   384   126   386 0.79 Pyridine nucleotide-disulphide oxidoreductase
Pyr_redox            PF00070.22    80 seq398_BIOID47109    -            412   8.2e-14   51.6   1.0   1   1   3.3e-10   3.8e-07   30.2   0.0     2    76   256   328   255   332 0.77 Pyridine nucleotide-disulphide oxidoreductase
NAD_binding_8        PF13450.1     68 seq398_BIOID47109    -            412   3.3e-09   36.4   0.0   1   1   7.6e-12   8.6e-09   35.1   0.0     1    37   129   165   129   185 0.91 NAD(P)-binding Rossmann-like domain
HI0933_like          PF03486.9    409 seq398_BIOID47109    -            412   1.3e-06   27.0   0.3   1   1   1.2e-08   1.4e-05   23.6   0.0     2    36   126   160   125   164 0.94 HI0933-like protein
FAD_binding_3        PF01494.14   356 seq398_BIOID47109    -            412   2.5e-05   23.4   0.4   1   1     1e-07   0.00012   21.1   0.0     3    34   126   157   125   169 0.93 FAD binding domain
Thi4                 PF01946.12   230 seq398_BIOID47109    -            412     5e-05   22.3   0.1   1   1     1e-07   0.00012   21.1   0.0    20    59   127   166   121   213 0.90 Thi4 family
GST_C                PF00043.20    95 seq405_BIOID47109    -            201   3.2e-15   55.7   0.1   1   1   1.9e-18   5.3e-15   55.0   0.1     5    95   104   189   100   189 0.94 Glutathione S-transferase, C-terminal domain
GST_N_2              PF13409.1     70 seq405_BIOID47109    -            201   9.7e-12   44.6   0.0   1   1   1.4e-14   3.7e-11   42.7   0.0     5    69    11    75     9    76 0.95 Glutathione S-transferase, N-terminal domain
GST_N_3              PF13417.1     75 seq405_BIOID47109    -            201   3.7e-11   42.9   0.0   1   1   2.8e-14   7.6e-11   41.9   0.0    15    73    16    79    11    81 0.89 Glutathione S-transferase, N-terminal domain
GST_C_2              PF13410.1     69 seq405_BIOID47109    -            201   7.1e-10   38.5   0.1   1   1   3.8e-13   1.1e-09   37.9   0.0     7    69   125   184    71   184 0.90 Glutathione S-transferase, C-terminal domain
GST_N                PF02798.15    76 seq405_BIOID47109    -            201   8.4e-09   35.3   0.0   1   1     9e-12   2.5e-08   33.8   0.0     3    76     1    75     1    75 0.94 Glutathione S-transferase, N-terminal domain
Bac_export_2         PF01312.14   343 seq406_BIOID47109    -            188   1.2e-34  119.6   0.8   1   1   9.8e-39   1.3e-34  119.4   0.6     1   153     1   146     1   185 0.87 FlhB HrpN YscU SpaS Family
Tail_tube            PF10618.4    119 seq408_BIOID47109    -            118   4.7e-39  132.7   0.1   1   1   3.7e-43   5.1e-39  132.5   0.1     1   119     1   118     1   118 0.98 Phage tail tube protein
Glyco_hydro_32N      PF00251.15   308 seq412_BIOID47109    -            480   1.9e-99  332.7   0.8   1   1  3.6e-103   2.5e-99  332.4   0.6     1   308    32   333    32   333 0.95 Glycosyl hydrolases family 32 N-terminal domain
Glyco_hydro_32C      PF08244.7     86 seq412_BIOID47109    -            480   4.1e-09   36.5   0.0   1   1   1.1e-12   7.2e-09   35.7   0.0    23    86   387   443   371   443 0.87 Glycosyl hydrolases family 32 C terminal
GATase_4             PF13230.1    272 seq413_BIOID47109    -            255  3.2e-107  357.1   0.0   1   1  7.7e-111  3.5e-107  357.0   0.0     1   252     1   252     1   255 0.99 Glutamine amidotransferases class-II
GATase_2             PF00310.16   361 seq413_BIOID47109    -            255   3.3e-17   62.1   0.1   1   1   2.1e-15   9.7e-12   44.1   0.1   189   359    65   215    60   217 0.87 Glutamine amidotransferases class-II
LysR_substrate       PF03466.15   209 seq414_BIOID47109    -            323   5.7e-42  143.0   0.2   1   1   1.1e-45   7.8e-42  142.6   0.1     3   206   113   316   111   319 0.97 LysR substrate binding domain
HTH_1                PF00126.22    60 seq414_BIOID47109    -            323   7.3e-19   67.1   0.6   1   1     2e-22   1.3e-18   66.3   0.4     2    59    29    86    28    87 0.97 Bacterial regulatory helix-turn-helix protein, lysR family
Sulfatase            PF00884.18   379 seq416_BIOID47109    -            527     1e-46  159.6   1.5   1   1   9.6e-51   1.3e-46  159.2   1.1     1   308   217   484   217   524 0.89 Sulfatase
Proteasome           PF00227.21   190 seq417_BIOID47109    -            176   1.5e-25   89.4   0.2   1   1     2e-29   2.8e-25   88.6   0.1     5   186     2   168     2   172 0.94 Proteasome subunit
AbiH                 PF14253.1    270 seq418_BIOID47109    -            302   4.8e-63  213.1  11.3   1   1     4e-67   5.5e-63  212.9   7.8     1   269    16   275    16   276 0.89 Bacteriophage abortive infection AbiH
DUF1434              PF07254.7    132 seq419_BIOID47109    -            135   1.2e-63  212.6  14.9   1   1     1e-67   1.4e-63  212.4  10.3     1   132     1   131     1   131 0.98 Protein of unknown function (DUF1434)
Cytochrom_C_asm      PF01578.15   214 seq420_BIOID47109    -            552   1.1e-49  168.8  21.0   1   1   7.9e-54   1.1e-49  168.8  14.5     1   212    72   279    72   281 0.97 Cytochrome C assembly protein
AceK                 PF06315.6    562 seq421_BIOID47109    -            578    7e-240  796.9   0.0   1   1  5.8e-244  7.9e-240  796.7   0.0     1   562     9   568     9   568 0.99 Isocitrate dehydrogenase kinase/phosphatase (AceK)
TonB_dep_Rec         PF00593.19   276 seq422_BIOID47109    -            700   2.1e-38  132.7  12.9   1   1     3e-42   2.1e-38  132.7   8.9     2   275   449   695   448   696 0.97 TonB dependent receptor
Plug                 PF07715.10   108 seq422_BIOID47109    -            700   5.7e-23   81.1   2.1   1   1   1.9e-26   1.3e-22   80.0   1.5     3   108    41   151    39   151 0.96 TonB-dependent Receptor Plug Domain
Aldolase             PF01081.14   196 seq423_BIOID47109    -            205   7.3e-30  103.4   0.4   1   1   1.3e-33   9.1e-30  103.1   0.3     6   183     5   183     2   194 0.92 KDPG and KHG aldolase
KdpD                 PF02702.12   211 seq424_BIOID47109    -            894   3.7e-99  330.0   0.0   1   1  2.4e-102   5.5e-99  329.4   0.0     2   211    21   230    20   230 0.99 Osmosensitive K+ channel His kinase sensor domain
HATPase_c            PF02518.21   111 seq424_BIOID47109    -            894   1.5e-24   85.7   0.0   1   1   1.5e-27   3.3e-24   84.6   0.0     6   110   778   881   774   882 0.97 Histidine kinase-, DNA gyrase B-, and HSP90-like ATPase
DUF4118              PF13493.1    105 seq424_BIOID47109    -            894   6.4e-15   55.1  14.3   1   1   4.8e-18   1.1e-14   54.3   9.9     5   103   407   499   402   501 0.84 Domain of unknown function (DUF4118)
HisKA                PF00512.20    68 seq424_BIOID47109    -            894   2.6e-11   43.2   1.8   1   1   1.1e-14   2.6e-11   43.2   1.2     2    68   664   730   663   730 0.88 His Kinase A (phospho-acceptor) domain
GAF_3                PF13492.1    129 seq424_BIOID47109    -            894   1.2e-09   38.2   0.0   1   1   1.5e-12   3.4e-09   36.7   0.0     2   129   528   644   527   644 0.85 GAF domain
Usp                  PF00582.21   140 seq424_BIOID47109    -            894   6.6e-05   23.0   1.6   1   1   6.9e-08   0.00016   21.7   0.4     3   133   251   365   249   373 0.85 Universal stress protein family
Lact-deh-memb        PF09330.6    291 seq426_BIOID47109    -            582  1.2e-153  510.4   1.9   1   1  1.8e-157  1.2e-153  510.4   1.3     1   291   289   578   289   578 1.00 D-lactate dehydrogenase, membrane binding
FAD_binding_4        PF01565.18   139 seq426_BIOID47109    -            582   2.6e-08   33.3   0.0   1   1   6.3e-12   4.3e-08   32.6   0.0     2   115    58   177    57   197 0.84 FAD binding domain
HD                   PF01966.17   122 seq427_BIOID47109    -            505   5.3e-11   42.4   0.1   1   1   2.4e-14   1.7e-10   40.8   0.0     1    64    66   146    66   183 0.88 HD domain
Formyl_trans_N       PF00551.14   181 seq428_BIOID47109    -            315   9.4e-56  188.1   0.0   1   1     2e-59   1.3e-55  187.5   0.0     2   180     6   183     5   184 0.98 Formyl transferase
Formyl_trans_C       PF02911.13   100 seq428_BIOID47109    -            315   1.1e-33  115.1   0.1   1   1   2.5e-37   1.7e-33  114.5   0.0     1    99   207   304   207   305 0.98 Formyl transferase, C-terminal domain
DUF2313              PF10076.4    179 seq431_BIOID47109    -            196   6.4e-59  198.2   0.0   1   1   5.2e-63   7.2e-59  198.0   0.0     2   178    11   194    10   195 0.96 Uncharacterized protein conserved in bacteria (DUF2313)
FluMu_gp41           PF10109.4     82 seq435_BIOID47109    -             89     2e-17   62.7   0.0   1   1   1.7e-21   2.3e-17   62.5   0.0     2    81     4    86     3    87 0.85 Mu-like prophage FluMu protein gp41
Transgly             PF00912.17   178 seq438_BIOID47109    -            242   2.9e-54  182.9   0.0   1   1   2.7e-58   3.7e-54  182.6   0.0     9   178    59   228    50   228 0.96 Transglycosylase
Ring_hydroxyl_A      PF00848.14   209 seq439_BIOID47109    -            374   4.9e-36  124.2   0.6   1   1   9.8e-40   6.7e-36  123.7   0.4     3   205   184   370   182   374 0.91 Ring hydroxylating alpha subunit (catalytic domain)
Rieske               PF00355.21    98 seq439_BIOID47109    -            374   4.8e-21   74.0   0.1   1   1   1.2e-24   7.9e-21   73.3   0.1     1    87    46   130    46   148 0.88 Rieske [2Fe-2S] domain
Response_reg         PF00072.19   112 seq440_BIOID47109    -            223   8.8e-25   86.7   0.2   1   1     2e-28   1.4e-24   86.1   0.1     1   111     3   112     3   113 0.98 Response regulator receiver domain
Trans_reg_C          PF00486.23    77 seq440_BIOID47109    -            223   2.7e-19   68.7   0.1   1   1   8.4e-23   5.7e-19   67.6   0.1     2    77   146   220   144   220 0.93 Transcriptional regulatory protein, C terminal
Phage_portal         PF04860.7    347 seq443_BIOID47109    -            408  6.7e-102  340.5   0.0   1   1    6e-106  8.1e-102  340.3   0.0     4   347    31   373    28   373 0.96 Phage portal protein
Bac_export_2         PF01312.14   343 seq446_BIOID47109    -             55   1.5e-20   73.2   2.5   1   1   1.1e-24   1.5e-20   73.2   1.7   196   245     1    50     1    55 0.94 FlhB HrpN YscU SpaS Family
DUF423               PF04241.10    89 seq448_BIOID47109    -            131   4.2e-27   93.7   7.2   1   1   5.3e-31   7.2e-27   93.0   5.0     1    89    19   107    19   107 0.99 Protein of unknown function (DUF423)
LolB                 PF03550.9    157 seq450_BIOID47109    -            207   4.5e-56  188.6   1.6   1   1   4.4e-60   6.1e-56  188.2   1.1     2   157    49   204    48   204 0.99 Outer membrane lipoprotein LolB
DUF940               PF06082.6    658 seq451_BIOID47109    -            698    4e-257  854.9  10.5   1   1  3.3e-261  4.5e-257  854.7   7.3     2   657    33   691    32   692 0.96 Bacterial putative lipoprotein (DUF940)
AAA_2                PF07724.9    171 seq453_BIOID47109    -            443   5.2e-52  176.0   0.7   1   2   6.4e-10   1.5e-06   28.1   0.0     5    66    52   113    49   115 0.92 AAA domain (Cdc48 subfamily)
AAA_2                PF07724.9    171 seq453_BIOID47109    -            443   5.2e-52  176.0   0.7   2   2   3.9e-46   8.9e-43  146.0   0.1    10   171   188   329   170   329 0.89 AAA domain (Cdc48 subfamily)
AAA                  PF00004.24   132 seq453_BIOID47109    -            443   1.8e-16   60.4   0.1   1   2   2.2e-10   5.1e-07   29.8   0.0     1    57    53   107    53   142 0.72 ATPase family associated with various cellular activities (AAA)
AAA                  PF00004.24   132 seq453_BIOID47109    -            443   1.8e-16   60.4   0.1   2   2   9.6e-10   2.2e-06   27.7   0.0    39   130   226   332   188   334 0.73 ATPase family associated with various cellular activities (AAA)
AAA_5                PF07728.9    139 seq453_BIOID47109    -            443   7.4e-08   32.1   0.3   1   1   1.4e-09   3.3e-06   26.7   0.0     1    99    52   149    52   206 0.77 AAA domain (dynein-related subfamily)
ClpB_D2-small        PF10431.4     81 seq453_BIOID47109    -            443   2.3e-06   27.2   0.8   1   1     7e-09   1.6e-05   24.6   0.0     1    62   335   405   335   411 0.90 C-terminal, D2-small domain, of ClpB protein
HSP70                PF00012.15   602 seq456_BIOID47109    -            450   5.7e-24   83.8   0.0   1   2   3.2e-18   4.3e-14   51.2   0.0     2   207     3   228     2   259 0.76 Hsp70 protein
HSP70                PF00012.15   602 seq456_BIOID47109    -            450   5.7e-24   83.8   0.0   2   2   1.3e-11   1.7e-07   29.4   0.0   252   352   331   423   305   448 0.80 Hsp70 protein
Bac_export_2         PF01312.14   343 seq458_BIOID47109    -            120   2.9e-26   92.0   0.3   1   1   2.4e-30   3.3e-26   91.8   0.2   262   342     2    82     1    83 0.98 FlhB HrpN YscU SpaS Family
MCE                  PF02470.15    81 seq461_BIOID47109    -            877   1.5e-64  213.8  10.5   1   3   3.5e-21   4.8e-17   61.6   0.1     2    81    46   137    45   137 0.97 mce related protein
MCE                  PF02470.15    81 seq461_BIOID47109    -            877   1.5e-64  213.8  10.5   2   3   1.6e-11   2.1e-07   30.6   0.0     2    76   280   355   279   369 0.88 mce related protein
MCE                  PF02470.15    81 seq461_BIOID47109    -            877   1.5e-64  213.8  10.5   3   3   1.2e-14   1.6e-10   40.7   0.0     4    81   636   724   634   724 0.96 mce related protein
PseudoU_synth_2      PF00849.17   164 seq462_BIOID47109    -            290   9.9e-16   57.8   0.1   1   1   6.3e-18   4.3e-14   52.5   0.1     2   164    69   195    68   195 0.87 RNA pseudouridylate synthase
S4                   PF01479.20    48 seq462_BIOID47109    -            290   3.1e-14   52.0   1.3   1   1   1.5e-17     1e-13   50.3   0.0     1    48     7    52     7    52 0.97 S4 domain
MR_MLE_N             PF02746.11   117 seq463_BIOID47109    -            382   3.7e-31  107.4   0.0   1   1   1.5e-34   6.9e-31  106.5   0.0    28   117    15   107     4   107 0.97 Mandelate racemase / muconate lactonizing enzyme, N-terminal domain
MR_MLE_C             PF13378.1    111 seq463_BIOID47109    -            382   1.8e-29  101.8   0.0   1   1   7.8e-33   3.6e-29  100.8   0.0     1   111   234   351   234   351 0.88 Enolase C-terminal domain-like
MR_MLE               PF01188.16    67 seq463_BIOID47109    -            382   3.8e-11   43.2   0.0   1   1   1.7e-14   7.7e-11   42.2   0.0     2    67   167   234   166   234 0.96 Mandelate racemase / muconate lactonizing enzyme, C-terminal domain
FimH_man-bind        PF09160.5    147 seq466_BIOID47109    -            303   5.8e-57  191.5   0.2   1   1   1.5e-60     1e-56  190.7   0.1     1   147    27   171    27   171 0.99 FimH, mannose binding
Fimbrial             PF00419.15   145 seq466_BIOID47109    -            303   1.1e-09   38.4   7.6   1   1   1.7e-13   1.1e-09   38.4   5.3     7   145   176   303   170   303 0.85 Fimbrial protein
Methyltransf_4       PF02390.12   197 seq468_BIOID47109    -            239   1.8e-65  219.5   0.0   1   1   1.6e-69   2.2e-65  219.3   0.0     5   197    49   238    42   238 0.97 Putative methyltransferase
ABC_tran             PF00005.22   118 seq469_BIOID47109    -            269   7.1e-19   68.1   0.0   1   1   1.4e-22   9.9e-19   67.7   0.0     1   117    48   172    48   173 0.94 ABC transporter
AAA_21               PF13304.1    303 seq469_BIOID47109    -            269   3.2e-12   46.9   0.0   1   1   5.5e-11   3.8e-07   30.2   0.0   234   302   142   209   136   210 0.93 AAA domain
Aldedh               PF00171.17   462 seq471_BIOID47109    -            681   9.6e-59  198.7   0.2   1   1   1.7e-62   1.2e-58  198.5   0.1    30   461    40   498    12   499 0.82 Aldehyde dehydrogenase family
MaoC_dehydratas      PF01575.14   123 seq471_BIOID47109    -            681   2.6e-30  104.1   0.0   1   1   8.8e-34     6e-30  103.0   0.0     7   119   537   648   532   652 0.92 MaoC like domain
TetR_N               PF00440.18    47 seq472_BIOID47109    -            199   2.5e-11   42.8   0.0   1   1   2.9e-15   3.9e-11   42.2   0.0     1    46    13    58    13    59 0.93 Bacterial regulatory proteins, tetR family
Lipase_GDSL_2        PF13472.1    179 seq474_BIOID47109    -            197   1.6e-28   99.9   0.0   1   1   2.9e-32     2e-28   99.6   0.0     1   175    20   177    20   180 0.89 GDSL-like Lipase/Acylhydrolase family
Lipase_GDSL          PF00657.17   234 seq474_BIOID47109    -            197   5.9e-22   78.5   0.0   1   1     1e-25     7e-22   78.2   0.0     2   233    20   184    19   185 0.90 GDSL-like Lipase/Acylhydrolase
FtsJ                 PF01728.14   181 seq476_BIOID47109    -            366   1.8e-08   34.4   0.0   1   1   7.2e-12   9.8e-08   32.0   0.0     3    62   186   247   184   301 0.70 FtsJ-like methyltransferase
EI24                 PF07264.6    219 seq477_BIOID47109    -            253   2.9e-52  177.1  20.5   1   1   2.4e-56   3.3e-52  176.9  14.2     1   219    11   232    11   232 0.96 Etoposide-induced protein 2.4 (EI24)
Peripla_BP_2         PF01497.13   238 seq478_BIOID47109    -            296   2.7e-27   95.3   0.0   1   1   2.3e-31   3.2e-27   95.0   0.0     1   235    38   270    38   273 0.94 Periplasmic binding protein
Virul_fac_BrkB       PF03631.10   260 seq479_BIOID47109    -            337   3.4e-49  167.4  16.0   1   1     3e-53   4.1e-49  167.1  11.1     4   258    65   325    62   327 0.91 Virulence factor BrkB
Metal_resist         PF13801.1    125 seq480_BIOID47109    -            185   3.6e-19   68.8   2.4   1   1     4e-23   5.5e-19   68.2   1.7     7   122    58   167    52   170 0.84 Heavy-metal resistance
DHO_dh               PF01180.16   293 seq482_BIOID47109    -            411   6.5e-35  120.4   0.0   1   1   1.8e-38   8.2e-35  120.0   0.0     2   293     6   304     5   304 0.83 Dihydroorotate dehydrogenase
Dus                  PF01207.12   310 seq482_BIOID47109    -            411   6.3e-08   31.6   0.2   1   1   2.6e-11   1.2e-07   30.8   0.1    44   153    92   198    80   203 0.82 Dihydrouridine synthase (Dus)
PhoQ_Sensor          PF08918.5    180 seq485_BIOID47109    -            486   1.7e-90  301.2   0.4   1   1   3.7e-94   1.7e-90  301.2   0.3     1   180    10   190    10   190 0.99 PhoQ Sensor
HATPase_c            PF02518.21   111 seq485_BIOID47109    -            486     8e-17   60.8   0.1   1   1   3.1e-20   1.4e-16   60.0   0.0     3   106   376   474   374   478 0.92 Histidine kinase-, DNA gyrase B-, and HSP90-like ATPase
HAMP                 PF00672.20    70 seq485_BIOID47109    -            486   7.4e-07   29.1   0.3   1   1   1.6e-10   7.4e-07   29.1   0.2     2    68   196   261   195   263 0.85 HAMP domain
DUF1305              PF06996.6    303 seq487_BIOID47109    -            362   7.6e-93  310.7   0.1   1   1   6.4e-97   8.7e-93  310.5   0.1     3   303    35   349    33   349 0.97 Protein of unknown function (DUF1305)
NAD_synthase         PF02540.12   242 seq488_BIOID47109    -            275   5.8e-79  264.2   0.0   1   1   4.9e-83   6.7e-79  264.0   0.0     2   242    23   265    22   265 0.98 NAD synthase
Phage_integrase      PF00589.17   173 seq489_BIOID47109    -            298   1.7e-53  180.7   0.1   1   1   3.9e-57   2.7e-53  180.0   0.0     3   172   113   285   111   286 0.97 Phage integrase family
Phage_integr_N       PF02899.12    84 seq489_BIOID47109    -            298   1.1e-24   86.2   3.3   1   1   1.6e-28   1.1e-24   86.2   2.3     1    84     8    90     8    90 0.99 Phage integrase, N-terminal SAM-like domain
Nol1_Nop2_Fmu        PF01189.12   283 seq490_BIOID47109    -            429  1.3e-104  349.4   0.0   1   1  8.4e-108  1.6e-104  349.1   0.0     1   282   164   426   164   427 0.99 NOL1/NOP2/sun family
NusB                 PF01029.13   134 seq490_BIOID47109    -            429   6.1e-26   90.8   0.0   1   1   5.1e-29   9.9e-26   90.1   0.0     1   134     5   127     5   127 0.97 NusB family
Methyltransf_26      PF13659.1    117 seq490_BIOID47109    -            429   3.7e-11   42.9   0.0   1   1   3.7e-14   7.3e-11   42.0   0.0     2   116   248   375   247   376 0.90 Methyltransferase domain
Methyltransf_18      PF12847.2    112 seq490_BIOID47109    -            429   2.3e-10   40.8   0.0   1   1   2.2e-13   4.2e-10   40.0   0.0     2   112   247   375   246   375 0.84 Methyltransferase domain
Methyltransf_31      PF13847.1    152 seq490_BIOID47109    -            429   1.9e-09   37.1   0.0   1   1   1.8e-12   3.5e-09   36.3   0.0     2   113   245   380   244   416 0.82 Methyltransferase domain
MTS                  PF05175.9    170 seq490_BIOID47109    -            429   1.1e-06   28.0   0.0   1   1   1.1e-09   2.1e-06   27.1   0.0    24   151   239   385   229   397 0.86 Methyltransferase small domain
FtsJ                 PF01728.14   181 seq490_BIOID47109    -            429   8.9e-05   22.4   0.0   1   1   9.1e-08   0.00018   21.4   0.0    19    99   242   323   233   400 0.60 FtsJ-like methyltransferase
Acetate_kinase       PF00871.12   388 seq491_BIOID47109    -            406  1.3e-163  543.9   0.1   1   1  1.1e-167  1.5e-163  543.7   0.1     2   387    11   390    10   391 0.98 Acetokinase family
GHMP_kinases_N       PF00288.21    67 seq492_BIOID47109    -            283   2.5e-10   40.1   0.1   1   1   7.4e-14   5.1e-10   39.1   0.1     1    66    91   148    91   149 0.87 GHMP kinases N terminal domain
GHMP_kinases_C       PF08544.8     85 seq492_BIOID47109    -            283     1e-06   28.7   0.0   1   1     3e-10     2e-06   27.7   0.0    28    81   214   263   191   266 0.83 GHMP kinases C terminal
MFS_1                PF07690.11   354 seq494_BIOID47109    -            440   5.3e-50  170.0  43.9   1   1   1.2e-53   5.3e-50  170.0  30.4     1   353    36   397    36   398 0.91 Major Facilitator Superfamily
DUF1228              PF06779.9     85 seq494_BIOID47109    -            440   2.4e-05   24.1   1.5   1   1   5.3e-09   2.4e-05   24.1   1.0     7    84    46   123    39   124 0.94 Protein of unknown function (DUF1228)
CSD                  PF00313.17    66 seq496_BIOID47109    -             74   2.9e-29  100.5   0.2   1   1   2.3e-33   3.2e-29  100.3   0.1     2    64     3    65     2    67 0.96 'Cold-shock' DNA-binding domain
Glyco_tranf_2_3      PF13641.1    230 seq501_BIOID47109    -            441   5.5e-41  140.7   0.0   1   1   2.4e-44   5.5e-41  140.7   0.0     1   230    75   299    75   299 0.96 Glycosyltransferase like family 2
Glycos_transf_2      PF00535.21   169 seq501_BIOID47109    -            441   2.5e-36  124.7   0.0   1   1   1.7e-39   3.9e-36  124.1   0.0     1   168    78   245    78   246 0.95 Glycosyl transferase family 2
Glyco_trans_2_3      PF13632.1    192 seq501_BIOID47109    -            441   3.8e-26   91.8  13.0   1   1   1.7e-29   3.8e-26   91.8   9.0     1   177   158   359   158   423 0.72 Glycosyl transferase family group 2
Glyco_transf_21      PF13506.1    174 seq501_BIOID47109    -            441   7.5e-15   54.5   0.1   1   1   5.1e-18   1.2e-14   53.9   0.1    17   174   141   298   104   298 0.89 Glycosyl transferase family 21
Chitin_synth_2       PF03142.10   527 seq501_BIOID47109    -            441   2.3e-08   32.7   5.8   1   1   5.1e-10   1.2e-06   27.1   0.0   177   305   131   257    85   261 0.85 Chitin synthase
Glyco_tranf_2_2      PF10111.4    281 seq501_BIOID47109    -            441   5.1e-08   32.2   0.1   1   1   3.8e-11   8.8e-08   31.4   0.0     1   111    78   178    78   185 0.94 Glycosyltransferase like family 2
SlyX                 PF04102.7     69 seq502_BIOID47109    -             72     8e-26   90.0   2.4   1   1   6.5e-30   8.9e-26   89.9   1.7     1    69     5    72     5    72 0.99 SlyX
adh_short            PF00106.20   167 seq506_BIOID47109    -            269   5.9e-26   91.2   0.0   1   1   2.9e-29     8e-26   90.8   0.0     1   166    16   177    16   178 0.90 short chain dehydrogenase
adh_short_C2         PF13561.1    243 seq506_BIOID47109    -            269   4.2e-12   46.2   0.0   1   1   2.1e-15   5.6e-12   45.8   0.0     6   193    25   202    22   211 0.90 Enoyl-(Acyl carrier protein) reductase
KR                   PF08659.5    181 seq506_BIOID47109    -            269   4.6e-12   45.8   0.0   1   1   2.9e-15   8.1e-12   45.0   0.0     3   165    18   175    17   194 0.80 KR domain
NAD_binding_10       PF13460.1    183 seq506_BIOID47109    -            269   1.3e-09   38.2   0.0   1   1   6.9e-13   1.9e-09   37.6   0.0     1   146    18   192    18   214 0.81 NADH(P)-binding
DUF469               PF04320.9    101 seq507_BIOID47109    -            108   6.5e-42  142.2   0.5   1   1   5.4e-46   7.3e-42  142.1   0.4     1   101     7   107     7   107 1.00 Protein with unknown function (DUF469)
Oxidored_FMN         PF00724.15   341 seq508_BIOID47109    -            365   1.4e-90  303.6   0.0   1   1   1.1e-94   1.6e-90  303.4   0.0     1   340     5   343     5   344 0.93 NADH:flavin oxidoreductase / NADH oxidase family
HSP70                PF00012.15   602 seq509_BIOID47109    -            638  4.8e-270  896.5  15.9   1   1  4.1e-274  5.7e-270  896.3  11.0     1   600     4   602     4   604 0.99 Hsp70 protein
HTH_AraC             PF00165.18    42 seq511_BIOID47109    -            253   4.7e-19   67.4   0.8   1   2     5e-10   3.4e-06   26.5   0.1     1    40   155   193   155   195 0.95 Bacterial regulatory helix-turn-helix proteins, AraC family
HTH_AraC             PF00165.18    42 seq511_BIOID47109    -            253   4.7e-19   67.4   0.8   2   2   4.7e-14   3.2e-10   39.3   0.0     6    41   208   244   206   245 0.94 Bacterial regulatory helix-turn-helix proteins, AraC family
HTH_18               PF12833.2     81 seq511_BIOID47109    -            253   6.1e-15   54.9   0.0   1   1   1.8e-18   1.2e-14   54.0   0.0     2    80   169   245   168   246 0.96 Helix-turn-helix domain
Fer2                 PF00111.22    78 seq512_BIOID47109    -            321   2.5e-12   46.2   3.7   1   1   1.6e-15   5.4e-12   45.1   2.6     6    77   242   312   238   313 0.88 2Fe-2S iron-sulfur cluster binding domain
FAD_binding_6        PF00970.19    99 seq512_BIOID47109    -            321   1.2e-10   41.3   0.0   1   1   1.1e-13   3.6e-10   39.7   0.0     2    97     9   106     8   108 0.90 Oxidoreductase FAD-binding domain
NAD_binding_1        PF00175.16   109 seq512_BIOID47109    -            321   1.5e-09   38.2   0.0   1   1   2.6e-12   8.9e-09   35.7   0.0     1   108   117   207   117   208 0.81 Oxidoreductase NAD-binding domain
PilJ                 PF13675.1    112 seq513_BIOID47109    -            571   1.4e-24   86.4   0.9   1   1     4e-28   1.4e-24   86.4   0.6     1   112    34   138    34   138 0.97 Type IV pili methyl-accepting chemotaxis transducer N-term
HisKA_3              PF07730.8     68 seq513_BIOID47109    -            571   1.5e-19   69.9   3.2   1   1   1.8e-22     6e-19   68.0   1.2     1    65   366   430   366   434 0.97 Histidine kinase
HAMP                 PF00672.20    70 seq513_BIOID47109    -            571   3.8e-13   49.3   0.0   1   1   1.1e-16   3.8e-13   49.3   0.0     2    69   160   228   159   229 0.92 HAMP domain
HATPase_c            PF02518.21   111 seq513_BIOID47109    -            571   1.3e-12   47.2   0.0   1   1   7.5e-16   2.6e-12   46.3   0.0     4   108   473   560   470   563 0.89 Histidine kinase-, DNA gyrase B-, and HSP90-like ATPase
Permease             PF02405.11   215 seq514_BIOID47109    -            260   1.8e-73  246.4  16.5   1   1   1.6e-77   2.2e-73  246.1  11.4     3   215    44   257    42   257 0.99 Permease
CcmH                 PF03918.9    148 seq515_BIOID47109    -            127   5.8e-47  158.2   0.8   1   1     5e-51   6.8e-47  158.0   0.6     4   125     7   126     4   127 0.91 Cytochrome C biogenesis protein
Ogr_Delta            PF04606.7     47 seq520_BIOID47109    -            166   1.2e-25   88.8  10.6   1   2   5.6e-17   7.7e-13   47.7   1.4     1    43     3    45     3    47 0.97 Ogr/Delta-like zinc finger
Ogr_Delta            PF04606.7     47 seq520_BIOID47109    -            166   1.2e-25   88.8  10.6   2   2   1.8e-16   2.5e-12   46.1   1.1     2    47    87   132    86   132 0.98 Ogr/Delta-like zinc finger
PDZ                  PF00595.19    81 seq521_BIOID47109    -            474   3.1e-29  100.8   8.2   1   2   2.7e-19   9.1e-16   57.6   0.1     7    80   285   367   279   368 0.90 PDZ domain (Also known as DHR or GLGF)
PDZ                  PF00595.19    81 seq521_BIOID47109    -            474   3.1e-29  100.8   8.2   2   2   3.7e-15   1.3e-11   44.4   2.2    11    81   394   463   385   463 0.89 PDZ domain (Also known as DHR or GLGF)
PDZ_2                PF13180.1     82 seq521_BIOID47109    -            474     2e-26   91.5   2.4   1   2   1.2e-18   4.1e-15   55.3   0.0    12    82   300   380   285   380 0.88 PDZ domain
PDZ_2                PF13180.1     82 seq521_BIOID47109    -            474     2e-26   91.5   2.4   2   2   2.5e-12   8.6e-09   35.0   0.4     4    59   399   454   396   471 0.87 PDZ domain
Trypsin_2            PF13365.1    120 seq521_BIOID47109    -            474   8.2e-21   74.0   0.6   1   1   5.5e-24   1.9e-20   72.9   0.4     1   120   114   250   114   250 0.79 Trypsin-like peptidase domain
Trypsin              PF00089.21   220 seq521_BIOID47109    -            474   1.4e-20   73.7   0.3   1   1   6.5e-24   2.2e-20   73.0   0.2    21   218   114   275    87   277 0.83 Trypsin
Mg_chelatase         PF01078.16   207 seq522_BIOID47109    -            516   1.5e-89  298.5   0.0   1   1   1.3e-92   2.6e-89  297.7   0.0     1   200   199   396   199   401 0.98 Magnesium chelatase, subunit ChlI
ChlI                 PF13541.1    121 seq522_BIOID47109    -            516   6.1e-45  151.5   0.1   1   1   5.3e-48     1e-44  150.7   0.1     1   121    31   152    31   152 0.96 Subunit ChlI of Mg-chelatase
Mg_chelatase_2       PF13335.1     96 seq522_BIOID47109    -            516   3.2e-32  110.6   0.3   1   1   4.2e-35   8.2e-32  109.3   0.2     2    96   410   502   409   502 0.99 Magnesium chelatase, subunit ChlI
AAA_5                PF07728.9    139 seq522_BIOID47109    -            516   1.2e-12   47.6   0.0   1   1   1.1e-15   2.2e-12   46.7   0.0     1   126   222   362   222   372 0.90 AAA domain (dynein-related subfamily)
MCM                  PF00493.18   332 seq522_BIOID47109    -            516   1.1e-12   47.3   0.0   1   1   5.2e-12     1e-08   34.2   0.0   114   201   297   392   281   407 0.85 MCM2/3/5 family
Sigma54_activat      PF00158.21   168 seq522_BIOID47109    -            516   4.2e-06   26.2   0.0   1   1   2.1e-08   4.1e-05   23.0   0.0    18   145   216   358   205   368 0.71 Sigma-54 interaction domain
DUF3521              PF12035.3     35 seq523_BIOID47109    -             46   6.8e-10   38.5   0.5   1   1   6.9e-14   9.4e-10   38.0   0.3     1    35     1    28     1    28 0.99 Protein of unknown function (DUF3521)
FecCD                PF01032.13   311 seq524_BIOID47109    -            660  6.6e-145  481.6  85.7   1   2   4.8e-73   6.6e-69  231.9  28.0     8   310    14   324     7   325 0.93 FecCD transport family
FecCD                PF01032.13   311 seq524_BIOID47109    -            660  6.6e-145  481.6  85.7   2   2   2.9e-80   3.9e-76  255.7  25.9     2   311   358   657   344   657 0.93 FecCD transport family
PALP                 PF00291.20   307 seq526_BIOID47109    -            323   1.3e-63  214.9   0.3   1   1   1.1e-67   1.5e-63  214.7   0.2     3   306    10   300     8   301 0.87 Pyridoxal-phosphate dependent enzyme
Bac_luciferase       PF00296.15   307 seq527_BIOID47109    -            382     6e-68  229.0   0.3   1   1   5.4e-72   7.4e-68  228.8   0.2     1   302    20   339    20   344 0.93 Luciferase-like monooxygenase
MTHFR                PF02219.12   287 seq528_BIOID47109    -            296  3.9e-109  364.0   0.0   1   1  3.2e-113  4.4e-109  363.8   0.0     4   287    14   291    11   291 0.97 Methylenetetrahydrofolate reductase
MFS_1                PF07690.11   354 seq531_BIOID47109    -            170   2.7e-29  101.9  10.5   1   1   2.3e-33   3.2e-29  101.7   7.3     1   137    36   170    36   170 0.96 Major Facilitator Superfamily
Acyltransferase      PF01553.16   132 seq532_BIOID47109    -            245   4.4e-33  113.4   0.0   1   1   4.7e-37   6.4e-33  112.8   0.0     4   132    55   180    52   180 0.95 Acyltransferase
UbiA                 PF01040.13   257 seq535_BIOID47109    -            308   7.6e-37  126.7  21.2   1   1   7.3e-41     1e-36  126.4  14.7     1   225    21   273    21   306 0.76 UbiA prenyltransferase family
Exonuc_X-T_C         PF08411.5    269 seq536_BIOID47109    -            499  1.8e-103  345.1   0.2   1   1  3.2e-107  2.2e-103  344.8   0.1     1   268   236   497   236   498 0.99 Exonuclease C-terminal
RNase_T              PF00929.19   164 seq536_BIOID47109    -            499   4.1e-25   88.8   0.0   1   1   1.1e-28   7.7e-25   87.9   0.0     2   162    37   216    36   218 0.95 Exonuclease
DUF2884              PF11101.3    229 seq537_BIOID47109    -            239   1.7e-59  200.8   2.3   1   1   1.4e-63     2e-59  200.6   1.6     1   215    24   234    24   239 0.98 Protein of unknown function (DUF2884)
TPR_11               PF13414.1     69 seq541_BIOID47109    -            198   3.6e-15   55.2   9.6   1   1   2.2e-15     1e-11   44.1   4.9     1    68    71   140    71   141 0.90 TPR repeat
TPR_2                PF07719.12    34 seq541_BIOID47109    -            198     2e-06   27.1  11.9   1   2   6.1e-07    0.0028   17.3   1.1     2    32    74   104    73   106 0.90 Tetratricopeptide repeat
TPR_2                PF07719.12    34 seq541_BIOID47109    -            198     2e-06   27.1  11.9   2   2   4.4e-06      0.02   14.6   0.0     3    31   146   174   144   176 0.93 Tetratricopeptide repeat
TPR_1                PF00515.23    34 seq541_BIOID47109    -            198   6.2e-06   25.4   9.1   1   1   1.7e-07   0.00075   18.8   0.7     2    32    74   104    73   106 0.91 Tetratricopeptide repeat
Pribosyltran_N       PF13793.1    116 seq542_BIOID47109    -            337     4e-49  165.0   0.2   1   1   6.8e-51   4.6e-47  158.4   0.0     1   116    26   143    26   143 0.98 N-terminal domain of ribose phosphate pyrophosphokinase
Pribosyltran         PF00156.22   125 seq542_BIOID47109    -            337   3.9e-16   58.7   0.3   1   1   1.6e-19   1.1e-15   57.3   0.2    23   119   180   266   171   272 0.88 Phosphoribosyl transferase domain
PrgH                 PF09480.5    375 seq544_BIOID47109    -            165   8.5e-41  139.9   0.0   1   1   7.4e-45     1e-40  139.6   0.0     1   140    16   155    16   164 0.97 Type III secretion system protein PrgH-EprH (PrgH)
GIY-YIG              PF01541.19    80 seq545_BIOID47109    -            295   2.9e-05   24.2   0.0   1   1   4.2e-09   5.8e-05   23.2   0.0     2    76    35   104    34   109 0.76 GIY-YIG catalytic domain
Hpt                  PF01627.18    90 seq550_BIOID47109    -            890     2e-13   50.0   0.0   1   1   5.7e-16   3.9e-12   45.8   0.0     3    83   811   885   809   890 0.89 Hpt domain
HATPase_c            PF02518.21   111 seq550_BIOID47109    -            890   3.4e-11   42.7   0.0   1   1   1.2e-14   8.5e-11   41.4   0.0     1   109   565   675   565   677 0.94 Histidine kinase-, DNA gyrase B-, and HSP90-like ATPase
NLPC_P60             PF00877.14   105 seq551_BIOID47109    -            257   4.6e-31  106.6   0.0   1   1   1.2e-34   8.2e-31  105.8   0.0     1   105   139   249   139   249 0.98 NlpC/P60 family
Thioredoxin          PF00085.15   104 seq552_BIOID47109    -            284   6.8e-19   67.3   0.0   1   1   1.8e-22   1.3e-18   66.5   0.0     3   103     7   108     5   109 0.94 Thioredoxin
Psu                  PF07455.6    188 seq553_BIOID47109    -            190   4.6e-98  326.1   4.4   1   1  3.8e-102   5.2e-98  325.9   3.1     1   187     1   186     1   187 0.99 Phage polarity suppression protein (Psu)
Band_7               PF01145.20   179 seq554_BIOID47109    -            375   1.6e-23   83.4   0.2   1   1   4.9e-26   6.7e-22   78.1   0.2     2   178   147   318   146   320 0.94 SPFH domain / Band 7 family
LysR_substrate       PF03466.15   209 seq555_BIOID47109    -            299   4.3e-54  182.6   5.0   1   1     1e-57     7e-54  181.9   3.4     3   209    88   291    86   291 0.98 LysR substrate binding domain
HTH_1                PF00126.22    60 seq555_BIOID47109    -            299   1.8e-28   97.9   0.3   1   1   1.1e-31   7.7e-28   95.8   0.2     2    60     4    62     3    62 0.98 Bacterial regulatory helix-turn-helix protein, lysR family
Sugar_tr             PF00083.19   451 seq556_BIOID47109    -            440   1.9e-35  122.2  33.9   1   2   1.1e-31   7.8e-28   97.1   5.7     2   203    23   232    22   236 0.89 Sugar (and other) transporter
Sugar_tr             PF00083.19   451 seq556_BIOID47109    -            440   1.9e-35  122.2  33.9   2   2   4.1e-12   2.8e-08   32.6  11.9   241   443   239   439   225   440 0.69 Sugar (and other) transporter
MFS_1                PF07690.11   354 seq556_BIOID47109    -            440     3e-29  101.7  61.5   1   2   4.8e-21   3.3e-17   62.1  18.9     2   239    28   275    27   287 0.71 Major Facilitator Superfamily
MFS_1                PF07690.11   354 seq556_BIOID47109    -            440     3e-29  101.7  61.5   2   2   9.5e-16   6.5e-12   44.7  19.8    27   176   283   435   271   440 0.81 Major Facilitator Superfamily
PFL                  PF02901.10   648 seq558_BIOID47109    -            764  7.3e-196  652.3   0.0   1   1  1.6e-199  1.1e-195  651.8   0.0     4   648    27   618    22   618 0.97 Pyruvate formate lyase
Gly_radical          PF01228.16   106 seq558_BIOID47109    -            764   5.7e-43  145.4   0.0   1   1   1.8e-46   1.2e-42  144.4   0.0     1   106   634   745   634   745 0.98 Glycine radical
Trns_repr_metal      PF02583.12    85 seq559_BIOID47109    -             95   3.3e-26   91.1   0.8   1   1   2.7e-30   3.7e-26   91.0   0.6     2    85    10    93     9    93 0.94 Metal-sensitive transcriptional repressor
MCE                  PF02470.15    81 seq560_BIOID47109    -            183   1.1e-21   76.5   0.0   1   1   1.1e-25   1.5e-21   76.0   0.0     2    80    39   116    38   117 0.97 mce related protein
MFS_1                PF07690.11   354 seq561_BIOID47109    -            275   4.6e-32  111.0  58.7   1   2   9.8e-26   6.7e-22   77.6  15.0   144   354     7   234     2   234 0.79 Major Facilitator Superfamily
MFS_1                PF07690.11   354 seq561_BIOID47109    -            275   4.6e-32  111.0  58.7   2   2   2.4e-16   1.7e-12   46.7  20.1     2   172    91   267    90   274 0.87 Major Facilitator Superfamily
Sugar_tr             PF00083.19   451 seq561_BIOID47109    -            275   4.6e-07   28.6  12.1   1   1     9e-11   6.1e-07   28.2   8.4   168   430    12   261     2   272 0.70 Sugar (and other) transporter
TrkA_N               PF02254.13   116 seq562_BIOID47109    -            458   4.2e-58  194.2   3.5   1   2   5.4e-33   5.3e-30  103.6   0.0     1   108     3   111     3   125 0.92 TrkA-N domain
TrkA_N               PF02254.13   116 seq562_BIOID47109    -            458   4.2e-58  194.2   3.5   2   2   5.9e-29   5.7e-26   90.6   0.7     1   116   235   350   235   350 0.95 TrkA-N domain
TrkA_C               PF02080.16    71 seq562_BIOID47109    -            458   1.9e-21   75.3   0.7   1   2   4.7e-13   4.5e-10   38.8   0.0     3    70   157   225   155   226 0.91 TrkA-C domain
TrkA_C               PF02080.16    71 seq562_BIOID47109    -            458   1.9e-21   75.3   0.7   2   2     2e-11   1.9e-08   33.6   0.2     8    70   390   451   388   452 0.89 TrkA-C domain
F420_oxidored        PF03807.12    96 seq562_BIOID47109    -            458   1.9e-12   47.2   2.2   1   2   1.5e-07   0.00015   22.0   0.0     1    52     2    49     2    88 0.87 NADP oxidoreductase coenzyme F420-dependent
F420_oxidored        PF03807.12    96 seq562_BIOID47109    -            458   1.9e-12   47.2   2.2   2   2   1.5e-07   0.00015   22.0   0.3     2    48   235   279   234   355 0.80 NADP oxidoreductase coenzyme F420-dependent
NAD_binding_7        PF13241.1    103 seq562_BIOID47109    -            458   1.2e-11   44.6   3.0   1   1   7.5e-08   7.3e-05   22.8   0.0     8    82   233   319   228   323 0.75 Putative NAD(P)-binding
Shikimate_DH         PF01488.15   135 seq562_BIOID47109    -            458   1.4e-11   44.4   0.6   1   1   5.3e-09   5.2e-06   26.4   0.2    12   102   232   332   222   367 0.77 Shikimate / quinate 5-dehydrogenase
EamA                 PF00892.15   126 seq563_BIOID47109    -            295     2e-21   76.2  31.7   1   2   3.9e-10   5.3e-06   26.3   8.0     9   124    30   135    15   137 0.86 EamA-like transporter family
EamA                 PF00892.15   126 seq563_BIOID47109    -            295     2e-21   76.2  31.7   2   2   2.8e-19   3.9e-15   55.9   8.4     2   123   159   278   158   281 0.90 EamA-like transporter family
NusG                 PF02357.14    92 seq566_BIOID47109    -            162   3.6e-22   78.2   0.0   1   1   3.7e-26     5e-22   77.8   0.0     2    91     3    90     2    91 0.92 Transcription termination factor nusG
Cupin_4              PF08007.7    319 seq571_BIOID47109    -            376  9.1e-105  350.2   0.0   1   1  7.9e-109  1.1e-104  350.0   0.0     2   319    13   313    12   313 0.98 Cupin superfamily protein
MOSC                 PF03473.12   133 seq573_BIOID47109    -            369   3.7e-36  123.3   0.0   1   1   1.3e-39   6.1e-36  122.7   0.0     5   133   132   263   128   263 0.96 MOSC domain
MOSC_N               PF03476.11   120 seq573_BIOID47109    -            369   2.1e-29  101.5   0.0   1   1   8.1e-33   3.7e-29  100.7   0.0     1   119     1   116     1   117 0.97 MOSC N-terminal beta barrel domain
Fer2                 PF00111.22    78 seq573_BIOID47109    -            369     3e-14   52.3   1.1   1   1   1.3e-17     6e-14   51.4   0.8     6    78   296   362   291   362 0.79 2Fe-2S iron-sulfur cluster binding domain
GntP_permease        PF02447.11   441 seq574_BIOID47109    -             72   3.2e-21   75.2   0.5   1   1   2.5e-25   3.4e-21   75.1   0.3   372   441     2    71     1    71 0.96 GntP family permease
Response_reg         PF00072.19   112 seq575_BIOID47109    -            215     2e-26   92.0   0.1   1   1   4.4e-30     3e-26   91.5   0.1     1   111    11   122    11   123 0.98 Response regulator receiver domain
GerE                 PF00196.14    58 seq575_BIOID47109    -            215   6.8e-24   82.8   0.1   1   1   1.7e-27   1.2e-23   82.1   0.1     3    58   154   209   152   209 0.97 Bacterial regulatory proteins, luxR family
PgaD                 PF13994.1    138 seq576_BIOID47109    -            137   6.1e-31  106.6   5.3   1   1   7.7e-35   1.1e-30  105.8   3.7     1   137     4   126     4   127 0.94 PgaD-like protein
Glyoxalase           PF00903.20   128 seq577_BIOID47109    -            135   4.2e-25   88.0   0.0   1   1   1.1e-28   4.8e-25   87.8   0.0     2   128     3   123     2   123 0.92 Glyoxalase/Bleomycin resistance protein/Dioxygenase superfamily
Glyoxalase_2         PF12681.2    108 seq577_BIOID47109    -            135   1.1e-17   64.4   0.0   1   1   2.8e-21   1.3e-17   64.2   0.0     1   108     8   124     8   124 0.77 Glyoxalase-like domain
Glyoxalase_4         PF13669.1    110 seq577_BIOID47109    -            135   6.6e-09   35.6   0.0   1   1   6.2e-12   2.8e-08   33.6   0.0     2   106     5   108     4   112 0.88 Glyoxalase/Bleomycin resistance protein/Dioxygenase superfamily
Poly_export          PF02563.11    83 seq578_BIOID47109    -            379   7.6e-29   99.1   0.6   1   1   6.8e-32   4.7e-28   96.6   0.1     4    82    77   166    74   167 0.87 Polysaccharide biosynthesis/export protein
SLBB                 PF10531.4     59 seq578_BIOID47109    -            379   6.1e-17   61.1   1.0   1   2     4e-11   2.7e-07   30.2   0.0     3    47   174   219   172   225 0.93 SLBB domain
SLBB                 PF10531.4     59 seq578_BIOID47109    -            379   6.1e-17   61.1   1.0   2   2   8.6e-11   5.8e-07   29.1   0.1     1    53   256   307   256   313 0.92 SLBB domain
MFS_1                PF07690.11   354 seq580_BIOID47109    -            463   7.3e-34  116.9  29.7   1   1   5.3e-38   7.3e-34  116.9  20.6     1   348    35   397    35   403 0.84 Major Facilitator Superfamily
ADH_N                PF08240.7    109 seq584_BIOID47109    -            369   1.1e-28   99.0   2.4   1   1   1.6e-32   1.1e-28   99.0   1.7     2   108    28   154    27   155 0.91 Alcohol dehydrogenase GroES-like domain
ADH_zinc_N           PF00107.21   130 seq584_BIOID47109    -            369   5.7e-20   71.0   0.1   1   1   1.5e-23   9.9e-20   70.2   0.0     1   128   197   330   197   332 0.90 Zinc-binding dehydrogenase
Cu-oxidase_3         PF07732.10   120 seq586_BIOID47109    -            470   9.7e-27   92.9   0.4   1   1   6.5e-30     3e-26   91.4   0.1     1   118    51   166    51   168 0.96 Multicopper oxidase
Cu-oxidase_2         PF07731.9    138 seq586_BIOID47109    -            470   4.3e-10   39.1   0.0   1   1   1.9e-13   8.6e-10   38.1   0.0    17   136   367   468   339   470 0.83 Multicopper oxidase
Cu-oxidase           PF00394.17   159 seq586_BIOID47109    -            470   0.00011   21.9   0.0   1   1   6.6e-08    0.0003   20.6   0.0    63   126   223   287   187   302 0.82 Multicopper oxidase
DHH                  PF01368.15   137 seq587_BIOID47109    -            577   3.1e-19   68.8   0.0   1   1   6.6e-23   4.5e-19   68.3   0.0     3   137    69   234    67   234 0.89 DHH family
DHHA1                PF02272.14    68 seq587_BIOID47109    -            577   1.1e-15   57.0   0.0   1   1     3e-19   2.1e-15   56.0   0.0     1    66   382   449   382   451 0.94 DHHA1 domain
Response_reg         PF00072.19   112 seq588_BIOID47109    -            225   1.6e-29  102.0   0.0   1   1   3.4e-33   2.3e-29  101.5   0.0     1   111     4   112     4   113 0.98 Response regulator receiver domain
Trans_reg_C          PF00486.23    77 seq588_BIOID47109    -            225   2.1e-22   78.7   0.0   1   1   6.4e-26   4.4e-22   77.6   0.0     2    77   148   223   146   223 0.97 Transcriptional regulatory protein, C terminal
PrgH                 PF09480.5    375 seq589_BIOID47109    -            169   6.6e-64  215.9   4.9   1   1   5.4e-68   7.3e-64  215.8   3.4   210   375     2   167     1   167 0.99 Type III secretion system protein PrgH-EprH (PrgH)
Resolvase            PF00239.16   141 seq590_BIOID47109    -            196   5.2e-40  136.4   0.7   1   1   1.6e-43   7.3e-40  135.9   0.0     1   140     4   144     4   145 0.92 Resolvase, N terminal domain
HTH_7                PF02796.10    45 seq590_BIOID47109    -            196   1.4e-11   43.9   0.0   1   1   7.7e-15   3.5e-11   42.6   0.0     1    44   147   190   147   191 0.97 Helix-turn-helix domain of resolvase
HTH_28               PF13518.1     52 seq590_BIOID47109    -            196   4.2e-05   23.3   0.0   1   1   2.4e-08   0.00011   21.9   0.0     5    37   160   192   156   195 0.86 Helix-turn-helix domain
PALP                 PF00291.20   307 seq593_BIOID47109    -            442   7.1e-43  146.8   0.0   1   1   7.1e-47   9.8e-43  146.3   0.0    15   289    92   399    73   409 0.84 Pyridoxal-phosphate dependent enzyme
Asparaginase         PF00710.15   313 seq594_BIOID47109    -            348   3.6e-89  298.6   4.1   1   1     3e-93   4.2e-89  298.4   2.9     1   313    25   342    25   342 0.96 Asparaginase
LysR_substrate       PF03466.15   209 seq596_BIOID47109    -            354   1.4e-33  115.6   0.0   1   1     3e-37     2e-33  115.1   0.0     6   208   148   352   143   353 0.97 LysR substrate binding domain
HTH_1                PF00126.22    60 seq596_BIOID47109    -            354   6.2e-19   67.3   2.6   1   1   1.9e-22   1.3e-18   66.3   1.8     1    60    60   119    60   119 0.94 Bacterial regulatory helix-turn-helix protein, lysR family
RNase_T              PF00929.19   164 seq598_BIOID47109    -            204   4.9e-34  117.8   0.0   1   1   4.2e-38   5.7e-34  117.6   0.0     1   163    32   193    32   194 0.97 Exonuclease
Isochorismatase      PF00857.15   174 seq600_BIOID47109    -            244   3.5e-42  144.1   0.0   1   1   3.6e-46   4.9e-42  143.7   0.0     1   173    32   229    32   230 0.96 Isochorismatase family
RhaT                 PF06379.7    344 seq601_BIOID47109    -            344  2.6e-217  720.3  32.7   1   1  2.1e-221  2.9e-217  720.1  22.7     1   343     1   343     1   344 1.00 L-rhamnose-proton symport protein (RhaT)
Methyltransf_6       PF03737.10   154 seq602_BIOID47109    -            161   4.3e-55  185.6   0.4   1   1   3.5e-59   4.8e-55  185.5   0.2     1   153     1   152     1   153 0.99 Demethylmenaquinone methyltransferase
Tol_Tol_Ttg2         PF05494.7    170 seq603_BIOID47109    -            211   7.1e-48  162.2   0.0   1   1   6.1e-52   8.4e-48  162.0   0.0     2   168    32   199    31   201 0.96 Toluene tolerance, Ttg2
SDF                  PF00375.13   390 seq606_BIOID47109    -            437  2.2e-120  401.8  38.4   1   1  1.8e-124  2.5e-120  401.7  26.6     1   390     8   411     8   411 0.97 Sodium:dicarboxylate symporter family
peroxidase           PF00141.18   229 seq607_BIOID47109    -            739   4.5e-87  291.2   0.0   1   2   4.1e-53   5.6e-49  166.5   0.0     3   229    89   409    87   409 0.87 Peroxidase
peroxidase           PF00141.18   229 seq607_BIOID47109    -            739   4.5e-87  291.2   0.0   2   2   1.3e-39   1.8e-35  122.4   0.0     3   229   416   713   414   713 0.88 Peroxidase
Cu_amine_oxid        PF01179.15   414 seq610_BIOID47109    -            757  1.2e-139  465.6   0.3   1   1  4.2e-143  1.4e-139  465.2   0.2     1   409   335   752   335   757 0.96 Copper amine oxidase, enzyme domain
Cu_amine_oxidN3      PF02728.11   101 seq610_BIOID47109    -            757   7.1e-29   99.7   0.2   1   1   1.2e-31   4.2e-28   97.2   0.0     2   101   216   317   215   317 0.98 Copper amine oxidase, N3 domain
Cu_amine_oxidN2      PF02727.11    86 seq610_BIOID47109    -            757   8.8e-27   92.9   1.6   1   1   5.1e-30   1.8e-26   91.9   0.2     1    85   124   209   124   210 0.96 Copper amine oxidase, N2 domain
Cu_amine_oxidN1      PF07833.6     93 seq610_BIOID47109    -            757   6.7e-13   48.6   0.0   1   1   5.2e-16   1.8e-12   47.3   0.0     5    79    36   110    33   121 0.94 Copper amine oxidase N-terminal domain
RNase_T              PF00929.19   164 seq612_BIOID47109    -            215   9.4e-37  126.7   0.1   1   1   7.9e-41   1.1e-36  126.5   0.0     1   164    20   194    20   194 0.96 Exonuclease
Metallophos_2        PF12850.2    156 seq613_BIOID47109    -            537   2.3e-11   43.6   1.1   1   1   8.4e-15   5.8e-11   42.3   0.8     3   138   207   494   206   512 0.64 Calcineurin-like phosphoesterase superfamily domain
Metallophos          PF00149.23   201 seq613_BIOID47109    -            537   5.4e-10   38.9   7.0   1   1   2.1e-13   1.4e-09   37.5   2.7     2   200   206   468   205   469 0.81 Calcineurin-like phosphoesterase
Sulfate_transp       PF00916.15   280 seq615_BIOID47109    -            559   3.6e-71  239.2  10.3   1   1   7.9e-75   3.6e-71  239.2   7.1     1   279   119   409   119   410 0.96 Sulfate transporter family
Sulfate_tra_GLY      PF13792.1     84 seq615_BIOID47109    -            559   1.5e-24   85.3   5.5   1   1   3.3e-28   1.5e-24   85.3   3.8     6    82    20    95    12    97 0.96 Sulfate transporter N-terminal domain with GLY motif
STAS                 PF01740.16   117 seq615_BIOID47109    -            559   2.2e-12   46.3   0.0   1   1   8.3e-16   3.8e-12   45.5   0.0     4   116   453   554   451   555 0.95 STAS domain
LacAB_rpiB           PF02502.13   140 seq623_BIOID47109    -            105   3.4e-11   42.8   0.1   1   1   6.3e-12   8.6e-08   31.8   0.0   102   139    60    97    59    98 0.96 Ribose/Galactose Isomerase
Diacid_rec           PF05651.8    135 seq624_BIOID47109    -            385   1.9e-52  176.1   0.9   1   1   4.7e-56   3.2e-52  175.4   0.6     1   135     6   140     6   140 0.99 Putative sugar diacid recognition
HTH_30               PF13556.1     59 seq624_BIOID47109    -            385     3e-23   81.0   2.8   1   1     6e-26   4.1e-22   77.3   1.7     1    59   323   381   323   381 0.98 PucR C-terminal helix-turn-helix domain
Nol1_Nop2_Fmu        PF01189.12   283 seq626_BIOID47109    -            481  9.5e-111  369.5   0.0   1   2   2.7e-31   7.4e-28   97.6   0.0    12   177    42   210    31   211 0.88 NOL1/NOP2/sun family
Nol1_Nop2_Fmu        PF01189.12   283 seq626_BIOID47109    -            481  9.5e-111  369.5   0.0   2   2   2.7e-86   7.5e-83  278.0   0.0     9   282   201   480   201   481 0.99 NOL1/NOP2/sun family
Nol1_Nop2_Fmu_2      PF13636.1    102 seq626_BIOID47109    -            481   6.7e-23   80.5   0.0   1   1   4.3e-26   1.2e-22   79.8   0.0     3   102   368   470   366   470 0.91 pre-rRNA processing and ribosome biogenesis
Methyltransf_26      PF13659.1    117 seq626_BIOID47109    -            481   2.9e-07   30.3   0.1   1   1   3.1e-10   8.4e-07   28.9   0.1     2   116   121   249   120   250 0.87 Methyltransferase domain
Methyltransf_18      PF12847.2    112 seq626_BIOID47109    -            481   5.6e-07   30.0   0.0   1   1   3.8e-10     1e-06   29.1   0.0     3   112   121   249   119   249 0.87 Methyltransferase domain
ACR_tran             PF00873.14  1021 seq631_BIOID47109    -           1037         0 1451.3   9.2   1   1         0         0 1451.1   6.4     1  1021     1  1027     1  1027 1.00 AcrB/AcrD/AcrF family
MMPL                 PF03176.10   333 seq631_BIOID47109    -           1037   9.8e-13   47.3  29.9   1   2   1.9e-12   8.6e-09   34.4   6.3   138   317   333   513   310   537 0.82 MMPL family
MMPL                 PF03176.10   333 seq631_BIOID47109    -           1037   9.8e-13   47.3  29.9   2   2   1.1e-08     5e-05   22.0   4.6   145   311   871  1035   858  1037 0.85 MMPL family
T6SS-SciN            PF12790.2    142 seq632_BIOID47109    -            174   7.4e-33  113.0   0.0   1   1   6.2e-37   8.5e-33  112.8   0.0     1   142    13   167    13   167 0.98 Type VI secretion lipoprotein
DnaJ_C               PF01556.13    81 seq634_BIOID47109    -            376   7.3e-34  115.4   0.1   1   1   3.5e-24   1.6e-20   72.6   0.0     1    81   262   340   262   340 0.95 DnaJ C terminal domain
DnaJ                 PF00226.26    64 seq634_BIOID47109    -            376   6.5e-29   99.3   4.4   1   1   2.3e-32     1e-28   98.6   3.1     1    64     5    67     5    67 0.99 DnaJ domain
DnaJ_CXXCXGXG        PF00684.14    66 seq634_BIOID47109    -            376   8.4e-16   57.6  16.9   1   1   3.3e-19   1.5e-15   56.8  11.7     1    66   144   204   144   204 0.97 DnaJ central domain
Nuc-transf           PF10127.4    247 seq635_BIOID47109    -            263   5.2e-97  323.9   0.0   1   1  4.2e-101   5.8e-97  323.7   0.0     1   246    10   256    10   257 0.99 Predicted nucleotidyltransferase
UxuA                 PF03786.8    351 seq636_BIOID47109    -            394  4.2e-163  541.7   0.2   1   1    7e-167  4.8e-163  541.6   0.1     1   350     1   388     1   389 0.99 D-mannonate dehydratase (UxuA)
AP_endonuc_2         PF01261.19   211 seq636_BIOID47109    -            394     1e-08   34.6   0.0   1   1   8.1e-12   5.6e-08   32.2   0.0     3   189    18   299    16   320 0.82 Xylose isomerase-like TIM barrel
PEP-utilizers_C      PF02896.13   294 seq637_BIOID47109    -            575  1.6e-124  414.4   0.2   1   1  4.8e-128  2.2e-124  414.0   0.1     1   293   250   541   250   542 0.99 PEP-utilising enzyme, TIM barrel domain
PEP-utilisers_N      PF05524.8    123 seq637_BIOID47109    -            575   1.9e-31  108.3   5.0   1   1   4.2e-35   1.9e-31  108.3   3.5     2   123     3   127     2   127 0.96 PEP-utilising enzyme, N-terminal
PEP-utilizers        PF00391.18    81 seq637_BIOID47109    -            575     7e-25   86.2   0.2   1   1   4.5e-28   2.1e-24   84.7   0.1     9    80   152   224   147   225 0.93 PEP-utilising enzyme, mobile domain
STAS_2               PF13466.1     80 seq641_BIOID47109    -             97   4.9e-18   64.8   0.1   1   1   8.3e-22   5.6e-18   64.6   0.1     1    79    14    90    14    91 0.98 STAS domain
STAS                 PF01740.16   117 seq641_BIOID47109    -             97   1.7e-05   24.0   0.0   1   1   3.2e-09   2.2e-05   23.7   0.0    53   103    42    92    32    95 0.92 STAS domain
Ferritin             PF00210.19   142 seq643_BIOID47109    -            167   2.7e-18   66.0   0.1   1   1   2.3e-22   3.1e-18   65.7   0.1     2   136    31   166    30   167 0.94 Ferritin-like domain
ACT_6                PF13740.1     76 seq644_BIOID47109    -            212   6.5e-30  102.5   0.5   1   1   1.4e-31   6.5e-28   96.1   0.0     1    76    29   104    29   104 0.98 ACT domain
ACT                  PF01842.20    66 seq644_BIOID47109    -            212   1.3e-12   46.8   0.2   1   1   1.3e-09   5.8e-06   25.5   0.0     2    65   119   188   118   189 0.97 ACT domain
Ribonuc_L-PSP        PF01042.16   121 seq649_BIOID47109    -            128   7.3e-33  112.7   0.0   1   1   6.5e-37   8.9e-33  112.5   0.0     4   120    13   125    10   126 0.97 Endoribonuclease L-PSP
SNARE_assoc          PF09335.6    123 seq651_BIOID47109    -            192   3.1e-18   66.0   1.9   1   1   2.3e-22   3.1e-18   66.0   1.3     3   122    23   143    21   144 0.92 SNARE associated Golgi protein
Acetyltransf_8       PF13523.1    152 seq652_BIOID47109    -            188   3.1e-15   56.2   0.2   1   1     2e-18   3.9e-15   55.9   0.1     1   141    32   167    32   174 0.87 Acetyltransferase (GNAT) domain
Acetyltransf_1       PF00583.19    83 seq652_BIOID47109    -            188   3.8e-15   55.5   0.0   1   1   3.2e-18   6.3e-15   54.8   0.0     2    83    83   163    79   163 0.93 Acetyltransferase (GNAT) family
Acetyltransf_4       PF13420.1    155 seq652_BIOID47109    -            188   6.1e-15   55.3   0.0   1   1   3.8e-18   7.4e-15   55.1   0.0     1   152    32   180    32   183 0.89 Acetyltransferase (GNAT) domain
Acetyltransf_3       PF13302.1    142 seq652_BIOID47109    -            188   1.7e-12   47.7   0.0   1   1   1.1e-15   2.1e-12   47.3   0.0     2   142    30   163    29   163 0.80 Acetyltransferase (GNAT) domain
Acetyltransf_10      PF13673.1    117 seq652_BIOID47109    -            188   1.2e-09   38.1   0.0   1   1   8.7e-13   1.7e-09   37.6   0.0     1   117    39   162    39   162 0.79 Acetyltransferase (GNAT) domain
Acetyltransf_7       PF13508.1     79 seq652_BIOID47109    -            188   3.1e-08   33.5   0.0   1   1   2.6e-11     5e-08   32.8   0.0     6    78    80   163    76   164 0.80 Acetyltransferase (GNAT) domain
FR47                 PF08445.5     86 seq652_BIOID47109    -            188     8e-06   25.4   0.0   1   1   6.9e-09   1.4e-05   24.6   0.0    26    79   109   164    99   171 0.94 FR47-like protein
LMWPc                PF01451.16   138 seq653_BIOID47109    -            148   4.2e-43  146.8   0.0   1   1   3.4e-47   4.7e-43  146.7   0.0     1   138     9   143     9   143 0.98 Low molecular weight phosphotyrosine protein phosphatase
HTH_1                PF00126.22    60 seq654_BIOID47109    -            279   2.8e-21   74.8   1.5   1   1   7.6e-25   5.2e-21   74.0   1.0     2    60     4    62     3    62 0.96 Bacterial regulatory helix-turn-helix protein, lysR family
LysR_substrate       PF03466.15   209 seq654_BIOID47109    -            279   6.7e-15   54.6   0.0   1   1   3.2e-18   2.2e-14   52.9   0.0     5   201    88   270    84   272 0.90 LysR substrate binding domain
YscJ_FliF            PF01514.12   207 seq658_BIOID47109    -            244   4.1e-52  176.2   0.2   1   1   3.7e-56   5.1e-52  175.9   0.2    13   200     4   192     1   199 0.96 Secretory protein of YscJ/FliF family
DEAD_assoc           PF08494.6    187 seq659_BIOID47109    -           1538   7.3e-59  198.5   0.0   1   1   6.4e-62   2.2e-58  196.9   0.0     2   186   679   867   678   868 0.96 DEAD/H associated
DEAD                 PF00270.24   173 seq659_BIOID47109    -           1538   1.6e-27   95.9   0.0   1   1   1.2e-30     4e-27   94.6   0.0     1   167    31   218    31   224 0.88 DEAD/DEAH box helicase
Helicase_C           PF00271.26    78 seq659_BIOID47109    -           1538     2e-13   49.8   0.1   1   1   1.9e-16   6.6e-13   48.2   0.0    12    75   354   417   348   419 0.96 Helicase conserved C-terminal domain
ResIII               PF04851.10   184 seq659_BIOID47109    -           1538   1.6e-07   31.1   0.0   1   1   1.1e-10   3.8e-07   30.0   0.0     8   182    29   217    23   219 0.73 Type III restriction enzyme, res subunit
Esterase             PF00756.15   251 seq660_BIOID47109    -            277   1.6e-76  256.9   0.1   1   1   4.1e-80   1.9e-76  256.7   0.0     1   250    21   268    21   269 0.99 Putative esterase
Esterase_phd         PF10503.4    220 seq660_BIOID47109    -            277   7.7e-06   25.1   0.0   1   1   1.2e-08   5.3e-05   22.4   0.0     4   129    31   169    28   176 0.78 Esterase PHB depolymerase
Chlorophyllase2      PF12740.2    260 seq660_BIOID47109    -            277   4.3e-05   22.3   0.0   1   1   1.5e-08   6.9e-05   21.7   0.0    13   121    39   165    27   216 0.73 Chlorophyllase enzyme
MscL                 PF01741.13   128 seq662_BIOID47109    -            136     1e-56  190.4   3.2   1   1   8.4e-61   1.1e-56  190.2   2.2     1   128     3   132     3   132 0.98 Large-conductance mechanosensitive channel, MscL
DHBP_synthase        PF00926.14   194 seq663_BIOID47109    -            217     6e-80  266.9   0.8   1   1   4.9e-84   6.7e-80  266.7   0.6     1   194    16   209    16   209 0.99 3,4-dihydroxy-2-butanone 4-phosphate synthase
DUF876               PF05936.7    425 seq666_BIOID47109    -            443  2.8e-148  493.7   0.5   1   1  2.3e-152  3.2e-148  493.5   0.4     1   425    20   442    20   442 0.99 Bacterial protein of unknown function (DUF876)
DUF1202              PF06717.6    308 seq667_BIOID47109    -            335    5e-175  580.9  15.7   1   1  4.2e-179  5.7e-175  580.7  10.9     1   307    13   322    13   323 0.99 Protein of unknown function (DUF1202)
Abhydrolase_6        PF12697.2    228 seq670_BIOID47109    -            266   1.2e-35  123.3   4.1   1   1   3.1e-39   1.4e-35  123.1   2.8     1   227    16   249    16   250 0.78 Alpha/beta hydrolase family
Abhydrolase_1        PF00561.15   230 seq670_BIOID47109    -            266   5.6e-17   61.9   0.4   1   1   1.4e-18   6.4e-15   55.2   0.2     1   228    40   251    40   253 0.81 alpha/beta hydrolase fold
Abhydrolase_5        PF12695.2    142 seq670_BIOID47109    -            266   2.8e-16   59.4   1.5   1   1   2.7e-19   1.2e-15   57.3   1.0     1   141    15   237    15   238 0.75 Alpha/beta hydrolase family
HTH_19               PF12844.2     64 seq671_BIOID47109    -            210   1.7e-14   53.4   0.0   1   1   8.2e-18   2.8e-14   52.7   0.0     2    62     5    64     4    66 0.94 Helix-turn-helix domain
Peptidase_S24        PF00717.18    70 seq671_BIOID47109    -            210   1.9e-14   52.9   0.0   1   1     8e-18   2.7e-14   52.4   0.0     1    70   122   195   122   195 0.96 Peptidase S24-like
HTH_3                PF01381.17    55 seq671_BIOID47109    -            210   2.9e-13   49.3   0.1   1   1   1.2e-16   4.2e-13   48.7   0.1     1    55     7    60     7    60 0.97 Helix-turn-helix
HTH_31               PF13560.1     64 seq671_BIOID47109    -            210   1.5e-08   34.5   0.0   1   1   7.6e-12   2.6e-08   33.8   0.0     4    59     5    58     2    62 0.92 Helix-turn-helix domain
OKR_DC_1             PF01276.15   417 seq672_BIOID47109    -            735  6.5e-199  660.5   0.0   1   1  1.7e-202  7.9e-199  660.3   0.0     1   417   112   554   112   554 0.99 Orn/Lys/Arg decarboxylase, major domain
OKR_DC_1_C           PF03711.10   137 seq672_BIOID47109    -            735     2e-53  180.0   0.2   1   1   1.2e-56   5.6e-53  178.5   0.1     1   135   579   710   579   712 0.98 Orn/Lys/Arg decarboxylase, C-terminal domain
OKR_DC_1_N           PF03709.10   115 seq672_BIOID47109    -            735     1e-24   86.6   0.0   1   1   4.1e-28   1.9e-24   85.8   0.0     1   115     7   106     7   106 0.99 Orn/Lys/Arg decarboxylase, N-terminal domain
Phage_CI_repr        PF07022.8     66 seq674_BIOID47109    -            198   1.7e-33  114.3   0.0   1   1   1.9e-37   2.6e-33  113.7   0.0     1    65    20    83    20    84 0.97 Bacteriophage CI repressor helix-turn-helix domain
MIP                  PF00230.15   227 seq676_BIOID47109    -            281   1.8e-76  256.4  12.9   1   1   1.5e-80     2e-76  256.2   9.0     2   227     2   251     1   251 0.97 Major intrinsic protein
Wzz                  PF02706.10   152 seq681_BIOID47109    -            726   1.3e-52  177.4   2.5   1   1   1.4e-55   3.8e-52  176.0   0.1     1   152    16   252    16   252 0.99 Chain length determinant protein
GNVR                 PF13807.1     82 seq681_BIOID47109    -            726   8.2e-34  115.1   2.4   1   1   5.6e-37   1.5e-33  114.2   0.2     1    82   367   448   367   448 0.98 G-rich domain on putative tyrosine kinase
AAA_31               PF13614.1    157 seq681_BIOID47109    -            726   1.9e-21   76.5   0.0   1   1   1.5e-24   4.1e-21   75.4   0.0     2   148   533   671   532   675 0.91 AAA domain
CbiA                 PF01656.18   195 seq681_BIOID47109    -            726   1.2e-09   37.7   0.0   1   1     1e-12   2.9e-09   36.5   0.0     2   109   535   655   534   712 0.67 CobQ/CobB/MinD/ParA nucleotide binding domain
Radical_SAM_N        PF08497.5    302 seq682_BIOID47109    -            739  1.1e-153  510.3   0.0   1   1  6.3e-157  2.9e-153  509.0   0.0     1   302    29   379    29   379 0.99 Radical SAM N-terminal
DUF3362              PF11842.3    151 seq682_BIOID47109    -            739   3.3e-43  147.0   1.8   1   1   1.2e-46   5.5e-43  146.3   1.3     1   129   594   720   594   735 0.81 Domain of unknown function (DUF3362)
Radical_SAM          PF04055.16   166 seq682_BIOID47109    -            739     1e-20   74.4   0.0   1   1   1.7e-23   7.7e-20   71.5   0.1     1   165   380   585   380   586 0.93 Radical SAM superfamily
Acetyltransf_4       PF13420.1    155 seq683_BIOID47109    -            172   1.4e-21   76.9   0.0   1   1   8.2e-25   1.6e-21   76.7   0.0     1   152     3   154     3   157 0.91 Acetyltransferase (GNAT) domain
Acetyltransf_1       PF00583.19    83 seq683_BIOID47109    -            172   9.1e-18   63.9   0.0   1   1   8.2e-21   1.6e-17   63.1   0.0     2    82    57   136    56   137 0.95 Acetyltransferase (GNAT) family
Acetyltransf_3       PF13302.1    142 seq683_BIOID47109    -            172   1.2e-11   44.9   0.0   1   1   7.3e-15   1.4e-11   44.7   0.0     4   142     3   137     1   137 0.82 Acetyltransferase (GNAT) domain
Acetyltransf_10      PF13673.1    117 seq683_BIOID47109    -            172     4e-09   36.4   0.1   1   1   2.7e-12   5.2e-09   36.1   0.0     1   117    10   136    10   136 0.72 Acetyltransferase (GNAT) domain
Acetyltransf_7       PF13508.1     79 seq683_BIOID47109    -            172   5.4e-09   35.9   0.0   1   1   4.2e-12   8.1e-09   35.4   0.0     5    78    53   137    49   138 0.75 Acetyltransferase (GNAT) domain
FR47                 PF08445.5     86 seq683_BIOID47109    -            172   4.9e-09   35.6   0.0   1   1   4.5e-12   8.7e-09   34.9   0.0    26    80    84   139    79   144 0.91 FR47-like protein
Acetyltransf_9       PF13527.1    128 seq683_BIOID47109    -            172   3.4e-06   26.8   0.1   1   1   5.2e-09     1e-05   25.2   0.0     2   109     3   115     2   122 0.89 Acetyltransferase (GNAT) domain
AhpC-TSA             PF00578.16   124 seq685_BIOID47109    -            156   5.2e-40  135.8   0.0   1   1   1.9e-43   6.6e-40  135.5   0.0     2   123     7   134     6   135 0.99 AhpC/TSA family
Redoxin              PF08534.5    146 seq685_BIOID47109    -            156   2.1e-27   95.3   0.0   1   1   7.3e-31   2.5e-27   95.1   0.0     1   131     5   136     5   148 0.90 Redoxin
SCO1-SenC            PF02630.9    174 seq685_BIOID47109    -            156   3.3e-10   39.7   0.0   1   1   1.4e-13   4.7e-10   39.2   0.0    32   171    10   136     4   140 0.89 SCO1/SenC
DUF899               PF05988.7    211 seq685_BIOID47109    -            156   0.00024   20.4   0.0   1   1   7.9e-08   0.00027   20.3   0.0    48   173    12   137     3   152 0.81 Bacterial protein of unknown function (DUF899)
EPSP_synthase        PF00275.15   419 seq687_BIOID47109    -            419  8.9e-129  429.4   0.9   1   1  7.5e-133    1e-128  429.2   0.6     1   419     6   406     6   406 0.97 EPSP synthase (3-phosphoshikimate 1-carboxyvinyltransferase)
DUF3748              PF12566.3    122 seq688_BIOID47109    -            416   1.8e-64  214.9   2.8   1   1   5.2e-67   3.6e-63  210.8   2.2     1   122    74   191    74   191 0.99 Protein of unknown function (DUF3748)
DeoRC                PF00455.17   162 seq690_BIOID47109    -            265   6.7e-52  175.2   0.6   1   1   3.4e-55   1.2e-51  174.4   0.4     3   161    85   242    83   243 0.98 DeoR C terminal sensor domain
HTH_DeoR             PF08220.7     57 seq690_BIOID47109    -            265     8e-17   60.4   0.4   1   1   5.5e-20   1.9e-16   59.2   0.2     1    54    16    69    16    72 0.97 DeoR-like helix-turn-helix domain
HTH_11               PF08279.7     55 seq690_BIOID47109    -            265   9.2e-10   37.9   0.2   1   1   5.9e-13     2e-09   36.8   0.2     1    46    16    60    15    67 0.81 HTH domain
GntR                 PF00392.16    64 seq690_BIOID47109    -            265   4.1e-05   22.8   1.4   1   1   1.7e-08   5.9e-05   22.3   0.2    23    59    29    64    16    66 0.83 Bacterial regulatory proteins, gntR family
SBP_bac_3            PF00497.15   225 seq695_BIOID47109    -            248   3.1e-71  239.1   2.2   1   1   2.6e-75   3.5e-71  238.9   1.5     1   224    27   244    27   245 0.97 Bacterial extracellular solute-binding proteins, family 3
DUF796               PF05638.7    134 seq697_BIOID47109    -            392     3e-22   78.9   0.1   1   1     7e-26   4.8e-22   78.2   0.1     1   133     6   139     6   140 0.91 Protein of unknown function (DUF796)
Colicin-DNase        PF12639.2    110 seq697_BIOID47109    -            392   4.2e-05   23.6   0.1   1   1   2.4e-08   0.00016   21.7   0.0    39   104   271   349   245   355 0.78 DNase/tRNase domain of colicin-like bacteriocin
OrgA_MxiK            PF09482.5    183 seq699_BIOID47109    -            191   1.1e-62  210.7   0.5   1   1   9.8e-67   1.3e-62  210.5   0.3     1   176     5   179     5   185 0.98 Bacterial type III secretion apparatus protein (OrgA_MxiK)
Ribonuc_L-PSP        PF01042.16   121 seq700_BIOID47109    -            129   2.5e-45  153.0   0.1   1   1   2.1e-49   2.8e-45  152.8   0.1     1   120     7   126     7   127 0.98 Endoribonuclease L-PSP
DUF535               PF04393.8    288 seq702_BIOID47109    -            330  1.9e-104  348.5   0.5   1   1  1.6e-108  2.2e-104  348.3   0.3     5   288    44   328    40   328 0.98 Protein of unknown function (DUF535)
TetR_C_2             PF08361.6    121 seq703_BIOID47109    -            220   1.4e-46  157.2   0.6   1   1   5.2e-50   2.4e-46  156.4   0.1     1   120    84   202    84   203 0.99 MAATS-type transcriptional repressor, C-terminal region
TetR_N               PF00440.18    47 seq703_BIOID47109    -            220     2e-18   65.6   0.0   1   1   1.3e-21   5.9e-18   64.1   0.0     1    47    16    62    16    62 0.98 Bacterial regulatory proteins, tetR family
TetR_C_4             PF08359.6    133 seq703_BIOID47109    -            220   2.3e-06   27.4   0.2   1   1   1.9e-09   8.6e-06   25.5   0.0    72   126   139   193   120   201 0.91 YsiA-like protein, C-terminal region
Mannitol_dh_C        PF08125.8    245 seq705_BIOID47109    -            486   1.3e-96  322.3   0.0   1   1  2.6e-100   1.8e-96  321.9   0.0     1   245   216   463   216   463 0.99 Mannitol dehydrogenase C-terminal domain
Mannitol_dh          PF01232.18   151 seq705_BIOID47109    -            486   3.1e-54  182.9   0.0   1   1   7.2e-58   4.9e-54  182.2   0.0     2   151    24   188    23   188 0.99 Mannitol dehydrogenase Rossmann domain
RF-1                 PF00472.15   114 seq706_BIOID47109    -            293   5.1e-40  135.6   1.0   1   1   1.2e-43     8e-40  135.0   0.7     2   114   154   265   153   265 0.98 RF-1 domain
PCRF                 PF03462.13   116 seq706_BIOID47109    -            293   1.2e-34  118.4   1.8   1   1   1.7e-38   1.2e-34  118.4   1.2     5   116    16   123    13   123 0.96 PCRF domain
HAD_2                PF13419.1    176 seq707_BIOID47109    -            279   1.1e-14   54.9   0.1   1   1   1.1e-13   7.5e-10   39.2   0.0     1   125     5   148     5   157 0.78 Haloacid dehalogenase-like hydrolase
Hydrolase_like       PF13242.1     75 seq707_BIOID47109    -            279   9.5e-09   34.7   0.0   1   1   3.2e-12   2.2e-08   33.5   0.0     3    55   180   232   178   272 0.90 HAD-hyrolase-like
DUF606               PF04657.8    138 seq708_BIOID47109    -            149   1.4e-21   76.8  22.4   1   1   1.2e-25   1.6e-21   76.6  15.5     2   138     6   143     5   143 0.95 Protein of unknown function, DUF606
T5orf172             PF10544.4    100 seq709_BIOID47109    -            558   2.5e-18   66.1   1.3   1   1   3.1e-21   1.4e-17   63.7   0.0     1    99   427   520   427   521 0.96 T5orf172 domain
DUF4041              PF13250.1     56 seq709_BIOID47109    -            558   3.9e-17   61.4   0.3   1   1   8.5e-21   3.9e-17   61.4   0.2     1    56   266   322   266   322 0.97 Domain of unknown function (DUF4041)
MUG113               PF13455.1     83 seq709_BIOID47109    -            558   7.7e-12   45.4   1.3   1   1   4.8e-15   2.2e-11   43.9   0.0     1    82   443   519   443   520 0.93 Meiotically up-regulated gene 113
Band_7               PF01145.20   179 seq710_BIOID47109    -            305   2.4e-35  121.9   0.5   1   1   1.7e-39   2.4e-35  121.9   0.3     1   178    21   203    21   204 0.96 SPFH domain / Band 7 family
DUF4051              PF13260.1     54 seq711_BIOID47109    -             64   2.3e-36  122.8   1.8   1   1   1.9e-40   2.6e-36  122.6   1.2     1    54     9    62     9    62 0.98 Protein of unknown function (DUF4051)
Nitroreductase       PF00881.19   165 seq714_BIOID47109    -            196   2.3e-17   63.1   0.0   1   1     2e-21   2.8e-17   62.9   0.0     5   165    18   174    14   174 0.93 Nitroreductase family
DUF1480              PF07351.8     80 seq715_BIOID47109    -             78   3.5e-42  142.1   0.0   1   1   2.8e-46   3.8e-42  142.0   0.0     3    79     2    77     1    78 0.98 Protein of unknown function (DUF1480)
Response_reg         PF00072.19   112 seq716_BIOID47109    -            216   1.7e-24   85.8   0.1   1   1   6.7e-28     3e-24   85.0   0.0     1   111     6   120     6   121 0.96 Response regulator receiver domain
GerE                 PF00196.14    58 seq716_BIOID47109    -            216     7e-19   66.7   0.1   1   1   2.5e-22   1.2e-18   66.0   0.1     2    57   149   204   148   205 0.96 Bacterial regulatory proteins, luxR family
ABC_tran             PF00005.22   118 seq717_BIOID47109    -            637     1e-36  125.7   1.1   1   2   2.4e-18   3.3e-15   56.3   0.0     1   118    41   178    41   178 0.87 ABC transporter
ABC_tran             PF00005.22   118 seq717_BIOID47109    -            637     1e-36  125.7   1.1   2   2   2.6e-21   3.6e-18   65.9   0.0     1   118   352   459   352   459 0.92 ABC transporter
ABC_tran_2           PF12848.2     85 seq717_BIOID47109    -            637   6.6e-29   99.4   4.3   1   1   4.8e-32   6.6e-29   99.4   3.0     1    83   217   298   217   302 0.93 ABC transporter
HTH_3                PF01381.17    55 seq719_BIOID47109    -            139   1.2e-09   37.7   0.8   1   1   3.1e-13   2.1e-09   36.9   0.0    11    55    29    73    15    73 0.92 Helix-turn-helix
HTH_19               PF12844.2     64 seq719_BIOID47109    -            139   4.6e-08   32.8   0.0   1   1   1.3e-11   8.7e-08   31.9   0.0     2    62    13    77    12    79 0.94 Helix-turn-helix domain
FGGY_N               PF00370.16   245 seq720_BIOID47109    -            509   6.6e-93  310.4   0.2   1   1   1.4e-96   9.2e-93  309.9   0.1     1   245    13   260    13   260 0.99 FGGY family of carbohydrate kinases, N-terminal domain
FGGY_C               PF02782.11   197 seq720_BIOID47109    -            509   9.6e-63  211.2   0.5   1   1     4e-66   2.8e-62  209.7   0.7     1   197   269   459   269   459 0.96 FGGY family of carbohydrate kinases, C-terminal domain
SDH_alpha            PF03313.10   283 seq724_BIOID47109    -            454  4.1e-106  354.0   5.2   1   1  7.6e-110  5.2e-106  353.7   3.6     3   282   184   449   182   450 0.97 Serine dehydratase alpha chain
SDH_beta             PF03315.10   158 seq724_BIOID47109    -            454   3.2e-53  179.9   0.0   1   1   7.6e-57   5.2e-53  179.2   0.0     1   156     3   157     3   159 0.96 Serine dehydratase beta chain
DUF1482              PF07358.6     57 seq727_BIOID47109    -             91     5e-32  109.1   0.1   1   1   4.4e-36     6e-32  108.9   0.1     1    57    29    86    29    86 0.99 Protein of unknown function (DUF1482)
PTS_EIIA_1           PF00358.15   133 seq732_BIOID47109    -            169   5.4e-54  181.2   2.2   1   1   4.7e-58   6.5e-54  180.9   1.5     3   132    20   149    18   150 0.98 phosphoenolpyruvate-dependent sugar phosphotransferase system, EIIA 1
AAA_5                PF07728.9    139 seq733_BIOID47109    -            498   5.9e-25   87.5   0.0   1   1     4e-28   1.1e-24   86.6   0.0     1   139    41   171    41   171 0.92 AAA domain (dynein-related subfamily)
DUF3763              PF12592.3     57 seq733_BIOID47109    -            498   4.1e-22   77.4   1.3   1   1   4.1e-25   1.1e-21   76.0   0.9     3    57   444   498   442   498 0.97 Protein of unknown function (DUF3763)
TonB_dep_Rec         PF00593.19   276 seq736_BIOID47109    -            764   4.7e-35  121.7  14.1   1   1   6.8e-39   4.7e-35  121.7   9.7     1   275   483   762   483   763 0.93 TonB dependent receptor
Plug                 PF07715.10   108 seq736_BIOID47109    -            764   2.4e-29  101.6   1.6   1   1     1e-32   7.1e-29  100.1   1.1     8   108    67   181    61   181 0.96 TonB-dependent Receptor Plug Domain
Carb_kinase          PF01256.12   242 seq739_BIOID47109    -            515   8.3e-83  277.2   4.0   1   1   5.5e-86   3.7e-82  275.1   1.2     2   242   258   496   257   496 0.99 Carbohydrate kinase
YjeF_N               PF03853.10   173 seq739_BIOID47109    -            515   6.7e-47  159.1   0.1   1   1   1.7e-50   1.2e-46  158.3   0.0     2   173    35   199    34   199 0.98 YjeF-related protein N-terminus
DUF2077              PF09850.4    206 seq740_BIOID47109    -            253   6.5e-62  208.4   0.2   1   1   5.7e-66   7.8e-62  208.2   0.2     1   205    32   236    32   237 0.97 Uncharacterized protein conserved in bacteria (DUF2077)
EamA                 PF00892.15   126 seq741_BIOID47109    -            301   1.2e-47  161.0  35.9   1   2   2.3e-25   1.5e-21   76.5  11.3     1   125    20   141    20   142 0.93 EamA-like transporter family
EamA                 PF00892.15   126 seq741_BIOID47109    -            301   1.2e-47  161.0  35.9   2   2   9.5e-30   6.5e-26   90.7   8.1     1   125   162   289   162   290 0.97 EamA-like transporter family
ABC_tran             PF00005.22   118 seq742_BIOID47109    -            378   1.2e-25   90.0   0.0   1   1   6.7e-29   3.1e-25   88.7   0.0     1   116    57   174    57   176 0.94 ABC transporter
TOBE_2               PF08402.5     75 seq742_BIOID47109    -            378   4.3e-09   36.1   0.0   1   1   2.2e-12     1e-08   34.9   0.0     1    75   292   372   292   372 0.85 TOBE domain
BPD_transp_1         PF00528.17   185 seq745_BIOID47109    -            219   7.2e-26   90.7  16.2   1   1   7.3e-30   9.9e-26   90.2  11.2     1   184    33   217    33   218 0.95 Binding-protein-dependent transport system inner membrane component
Na_H_antiport_1      PF06965.7    378 seq748_BIOID47109    -            388  6.7e-166  551.6  29.2   1   1  5.6e-170  7.6e-166  551.4  20.2     2   378     5   380     4   380 0.99 Na+/H+ antiporter 1
Pept_tRNA_hydro      PF01195.14   184 seq749_BIOID47109    -            194   5.3e-64  214.9   0.0   1   1   4.3e-68   5.9e-64  214.8   0.0     1   184     5   189     5   189 0.99 Peptidyl-tRNA hydrolase
Flavin_Reduct        PF01613.13   154 seq750_BIOID47109    -            164   1.1e-30  106.4   0.2   1   1   8.9e-35   1.2e-30  106.2   0.1     1   153    13   159    13   160 0.93 Flavin reductase like domain
OmpA                 PF00691.15    97 seq751_BIOID47109    -            262   4.2e-15   55.8   0.1   1   1   9.5e-19   1.3e-14   54.2   0.0     1    94   121   215   121   218 0.83 OmpA family
N36                  PF11438.3     35 seq753_BIOID47109    -            108   3.3e-23   80.7   5.4   1   1   4.3e-27   5.9e-23   79.9   3.7     1    35     2    36     2    36 0.99 36-mer N-terminal peptide of the N protein (N36)
Oxidored_q1          PF00361.15   270 seq756_BIOID47109    -            672   1.8e-50  171.6  23.7   1   1   1.3e-54   1.8e-50  171.6  16.4     3   267   133   411   131   414 0.94 NADH-Ubiquinone/plastoquinone (complex I), various chains
FAD-oxidase_C        PF02913.14   249 seq757_BIOID47109    -            499   2.4e-65  220.2   0.0   1   1   4.7e-69   3.2e-65  219.7   0.0     1   248   230   470   230   471 0.99 FAD linked oxidases, C-terminal domain
FAD_binding_4        PF01565.18   139 seq757_BIOID47109    -            499   1.2e-35  121.9   1.1   1   1   3.3e-39   2.3e-35  120.9   0.2     1   139    56   195    56   195 0.98 FAD binding domain
DUF1391              PF07151.7     49 seq759_BIOID47109    -             77   1.2e-32  110.9   0.4   1   1   1.1e-36   1.6e-32  110.6   0.3     1    48    29    76    29    77 0.98 Protein of unknown function (DUF1391)
tRNA-synt_2          PF00152.15   335 seq760_BIOID47109    -            505   2.1e-98  329.0   0.5   1   1    6e-102   2.7e-98  328.7   0.4     2   334   163   502   162   503 0.91 tRNA synthetases class II (D, K and N)
tRNA_anti            PF01336.20    76 seq760_BIOID47109    -            505   4.9e-15   55.0   0.0   1   1     2e-18   9.2e-15   54.1   0.0     1    76    68   146    68   146 0.98 OB-fold nucleic acid binding domain
NfeD                 PF01957.13   144 seq763_BIOID47109    -            152   1.4e-24   86.7   5.7   1   1   1.2e-28   1.6e-24   86.5   3.9     1   142    12   149    12   151 0.91 NfeD-like C-terminal, partner-binding
RepL                 PF05732.6    165 seq765_BIOID47109    -            265   0.00013   21.1   2.3   1   1   1.1e-08   0.00015   20.9   0.7    47   150    85   190    50   232 0.80 Firmicute plasmid replication protein (RepL)
DUF218               PF02698.12   155 seq772_BIOID47109    -            259   5.8e-34  116.7   0.0   1   1   5.3e-38   7.3e-34  116.3   0.0     1   142    78   222    78   244 0.90 DUF218 domain
Xan_ur_permease      PF00860.15   389 seq773_BIOID47109    -            470   1.4e-44  152.0  48.4   1   1   1.3e-48   1.7e-44  151.7  33.6     3   387    58   431    56   433 0.93 Permease family
Rsd_AlgQ             PF04353.8    153 seq774_BIOID47109    -            158     5e-50  169.0   0.4   1   1   4.2e-54   5.7e-50  168.8   0.3     1   150     1   148     1   151 0.98 Regulator of RNA polymerase sigma(70) subunit, Rsd/AlgQ
LigB                 PF02900.13   272 seq776_BIOID47109    -            271   2.3e-57  193.9   0.2   1   1   1.9e-61   2.6e-57  193.7   0.2     1   271    16   270    16   271 0.92 Catalytic LigB subunit of aromatic ring-opening dioxygenase
Xan_ur_permease      PF00860.15   389 seq777_BIOID47109    -            442  6.9e-105  350.6  53.8   1   1    5e-109  6.9e-105  350.6  37.3     2   386    31   401    30   404 0.97 Permease family
HOK_GEF              PF01848.11    43 seq778_BIOID47109    -             49   2.4e-20   71.4   2.9   1   1   1.9e-24   2.7e-20   71.3   2.0     2    43     5    46     4    46 0.97 Hok/gef family
FGGY_N               PF00370.16   245 seq779_BIOID47109    -            489   3.9e-29  101.5   0.0   1   1   8.1e-33   5.5e-29  101.0   0.0     3   242     7   241     5   244 0.86 FGGY family of carbohydrate kinases, N-terminal domain
FGGY_C               PF02782.11   197 seq779_BIOID47109    -            489   8.9e-26   90.6   0.1   1   1   2.3e-29   1.6e-25   89.8   0.0     1   195   253   439   253   441 0.89 FGGY family of carbohydrate kinases, C-terminal domain
ABC_tran             PF00005.22   118 seq782_BIOID47109    -            240   1.9e-26   92.6   0.0   1   1   9.7e-30   2.6e-26   92.1   0.0     1   118    41   165    41   165 0.89 ABC transporter
AAA_21               PF13304.1    303 seq782_BIOID47109    -            240   3.9e-15   56.4   0.0   1   1   1.4e-10   3.9e-07   30.2   0.0   234   298   134   195   130   198 0.95 AAA domain
AAA_16               PF13191.1    166 seq782_BIOID47109    -            240   2.1e-06   28.1   0.2   1   1   1.6e-09   4.3e-06   27.0   0.1    19   103    24   141    14   237 0.69 AAA ATPase domain
AAA_2                PF07724.9    171 seq784_BIOID47109    -            919   1.4e-38  132.3   0.0   1   1   2.6e-41   5.1e-38  130.5   0.0     1   170   642   803   642   804 0.97 AAA domain (Cdc48 subfamily)
AAA                  PF00004.24   132 seq784_BIOID47109    -            919   1.1e-16   61.1   0.0   1   2   4.6e-10     9e-07   29.0   0.0     3   110   223   334   221   358 0.75 ATPase family associated with various cellular activities (AAA)
AAA                  PF00004.24   132 seq784_BIOID47109    -            919   1.1e-16   61.1   0.0   2   2   6.2e-10   1.2e-06   28.6   0.0     2   110   648   765   647   840 0.86 ATPase family associated with various cellular activities (AAA)
AAA_5                PF07728.9    139 seq784_BIOID47109    -            919     9e-14   51.2   0.0   1   1   1.7e-14   3.2e-11   42.9   0.0     2   124   647   767   646   786 0.77 AAA domain (dynein-related subfamily)
ClpB_D2-small        PF10431.4     81 seq784_BIOID47109    -            919   2.5e-12   46.3   0.5   1   1   3.4e-15   6.7e-12   45.0   0.3     1    76   809   885   809   891 0.92 C-terminal, D2-small domain, of ClpB protein
AAA_16               PF13191.1    166 seq784_BIOID47109    -            919   2.9e-09   37.4  18.0   1   1   6.6e-10   1.3e-06   28.7   0.0     2    91   199   294   198   401 0.69 AAA ATPase domain
YchF-GTPase_C        PF06071.8     84 seq786_BIOID47109    -            363   4.7e-41  138.3   0.6   1   1   1.8e-44     8e-41  137.6   0.4     1    84   279   362   279   362 0.99 Protein of unknown function (DUF933)
MMR_HSR1             PF01926.18   114 seq786_BIOID47109    -            363   9.2e-19   67.4   0.0   1   1     5e-22   2.3e-18   66.1   0.0     1    89     4   109     4   208 0.81 50S ribosome-binding GTPase
FeoB_N               PF02421.13   189 seq786_BIOID47109    -            363   8.1e-09   34.8   0.0   1   1   8.5e-12   3.9e-08   32.6   0.0     2    43     4    45     3    53 0.91 Ferrous iron transport protein B
HSP20                PF00011.16   102 seq790_BIOID47109    -            139   1.4e-21   76.1   0.1   1   1   1.3e-25   1.7e-21   75.8   0.1     4   102    44   139    41   139 0.94 Hsp20/alpha crystallin family
GerE                 PF00196.14    58 seq791_BIOID47109    -            148   5.3e-23   79.9   0.6   1   1   1.2e-26   8.1e-23   79.3   0.4     2    57    84   139    83   140 0.96 Bacterial regulatory proteins, luxR family
Sigma70_r4_2         PF08281.7     54 seq791_BIOID47109    -            148   9.1e-07   28.1   0.0   1   1   2.3e-10   1.6e-06   27.3   0.0     9    54    84   128    84   128 0.95 Sigma-70, region 4
AA_permease_2        PF13520.1    426 seq794_BIOID47109    -            439   2.2e-50  171.3  53.8   1   1   3.7e-54   2.6e-50  171.1  37.3     2   415    10   415     9   428 0.91 Amino acid permease
AA_permease          PF00324.16   479 seq794_BIOID47109    -            439   2.4e-20   72.2  46.2   1   1   4.7e-24   3.2e-20   71.8  32.0     5   419    17   403    12   425 0.88 Amino acid permease
Transposase_31       PF04754.7    205 seq796_BIOID47109    -            314   6.5e-84  280.2   0.4   1   1   6.3e-88   8.7e-84  279.8   0.3     1   204     8   210     8   211 0.98 Putative transposase, YhgA-like
IMS                  PF00817.15   148 seq797_BIOID47109    -            351   9.7e-48  161.6   0.0   1   1   3.4e-51   1.6e-47  160.9   0.0     1   148     7   154     7   154 0.98 impB/mucB/samB family
IMS_C                PF11799.3    137 seq797_BIOID47109    -            351   2.1e-09   37.7   0.1   1   1   8.2e-13   3.7e-09   36.9   0.0     3    99   211   309   210   327 0.85 impB/mucB/samB family C-terminal
IMS_HHH              PF11798.3     32 seq797_BIOID47109    -            351   1.3e-08   34.2   0.0   1   1   7.1e-12   3.2e-08   33.0   0.0     1    32   166   197   166   197 0.96 IMS family HHH motif
HlyD_2               PF12700.2    328 seq798_BIOID47109    -            464   4.2e-26   91.7   1.5   1   1   1.6e-29   5.4e-26   91.4   1.1     9   328   123   425   115   425 0.82 HlyD family secretion protein
HlyD                 PF00529.15   306 seq798_BIOID47109    -            464   2.6e-24   85.9  13.0   1   1   1.4e-27   4.9e-24   85.0   9.0     1   239   135   358   135   397 0.87 HlyD family secretion protein
HlyD_3               PF13437.1    105 seq798_BIOID47109    -            464   8.3e-17   61.3   3.9   1   1   1.5e-14   5.2e-11   42.6   0.6     1   101   246   351   246   356 0.93 HlyD family secretion protein
Biotin_lipoyl_2      PF13533.1     50 seq798_BIOID47109    -            464   2.9e-14   52.3   6.6   1   1   7.9e-17   2.7e-13   49.2   0.3     2    50   136   184   135   184 0.97 Biotin-lipoyl like
GntR                 PF00392.16    64 seq800_BIOID47109    -            257   1.8e-23   81.5   1.4   1   1     7e-27   3.2e-23   80.8   0.2     1    64    10    73    10    73 0.99 Bacterial regulatory proteins, gntR family
FCD                  PF07729.7    125 seq800_BIOID47109    -            257   3.9e-21   75.5   7.6   1   1   1.3e-24   5.8e-21   74.9   5.3     1   125    97   226    97   226 0.92 FCD domain
Rrf2                 PF02082.15    83 seq800_BIOID47109    -            257   6.6e-05   22.8   0.1   1   1   3.8e-08   0.00017   21.4   0.0    28    67    36    74    23    80 0.88 Transcriptional regulator
BPD_transp_1         PF00528.17   185 seq802_BIOID47109    -            285   1.3e-17   63.8  15.8   1   1   9.2e-22   1.3e-17   63.8  10.9     1   183    83   282    83   284 0.84 Binding-protein-dependent transport system inner membrane component
Phage_integrase      PF00589.17   173 seq804_BIOID47109    -            350   8.3e-29  100.3   3.5   1   2   7.7e-17   1.1e-12   47.9   0.1     2    78   174   245   173   250 0.95 Phage integrase family
Phage_integrase      PF00589.17   173 seq804_BIOID47109    -            350   8.3e-29  100.3   3.5   2   2   2.1e-18   2.9e-14   53.0   0.4   118   172   266   322   257   323 0.86 Phage integrase family
ThiC                 PF01964.13   421 seq809_BIOID47109    -            631  3.9e-201  667.9   0.0   1   1  2.8e-204  1.9e-200  665.6   0.0     1   420   148   597   148   598 0.99 ThiC family
ThiC-associated      PF13667.1     80 seq809_BIOID47109    -            631   7.6e-34  115.0   0.1   1   1     3e-37   2.1e-33  113.6   0.0     2    80    26   109    25   109 0.94 ThiC-associated domain
HTH_1                PF00126.22    60 seq810_BIOID47109    -            301     5e-16   58.0   0.0   1   1   1.5e-19     1e-15   57.0   0.0     2    60     9    67     8    67 0.97 Bacterial regulatory helix-turn-helix protein, lysR family
LysR_substrate       PF03466.15   209 seq810_BIOID47109    -            301   4.8e-11   42.0   0.0   1   1   9.5e-15   6.5e-11   41.6   0.0     9   200    98   287    92   290 0.94 LysR substrate binding domain
FBPase_glpX          PF03320.8    309 seq813_BIOID47109    -            336  5.5e-135  448.8   7.6   1   1  4.6e-139  6.2e-135  448.6   5.3     2   309     3   322     2   322 0.99 Bacterial fructose-1,6-bisphosphatase, glpX-encoded
VWA_CoxE             PF05762.9    222 seq815_BIOID47109    -            483   3.5e-12   45.8   0.2   1   1   8.4e-16   1.1e-11   44.1   0.0    56   196   319   459   284   465 0.82 VWA domain containing CoxE-like protein
HSP20                PF00011.16   102 seq817_BIOID47109    -            142   2.5e-19   68.8   0.0   1   1   2.2e-23     3e-19   68.6   0.0     3   102    39   135    37   135 0.94 Hsp20/alpha crystallin family
PfkB                 PF00294.19   301 seq820_BIOID47109    -            382   8.4e-70  235.1   0.0   1   1   7.6e-74     1e-69  234.8   0.0     2   297    76   376    75   380 0.97 pfkB family carbohydrate kinase
UPF0079              PF02367.12   123 seq822_BIOID47109    -            153   3.3e-45  152.5   0.0   1   1   2.8e-49   3.9e-45  152.3   0.0     1   121    14   134    14   136 0.98 Uncharacterised P-loop hydrolase UPF0079
MS_channel           PF00924.13   206 seq824_BIOID47109    -            740   2.7e-44  150.8   1.8   1   1   3.9e-48   5.3e-44  149.8   1.2     2   205   515   714   514   715 0.98 Mechanosensitive ion channel
Abhydrolase_1        PF00561.15   230 seq826_BIOID47109    -            340     3e-26   92.2   0.0   1   1   2.6e-29     9e-26   90.7   0.0     4   218   105   312   102   315 0.96 alpha/beta hydrolase fold
Abhydrolase_6        PF12697.2    228 seq826_BIOID47109    -            340     3e-16   59.9   0.7   1   1   1.2e-19   4.2e-16   59.4   0.5     1   219    75   312    75   320 0.70 Alpha/beta hydrolase family
Abhydrolase_5        PF12695.2    142 seq826_BIOID47109    -            340   7.6e-11   41.8   0.4   1   1   7.2e-14   2.5e-10   40.1   0.2     2   141    75   308    74   309 0.65 Alpha/beta hydrolase family
DicB                 PF05358.6     62 seq828_BIOID47109    -             62   5.3e-41  137.8   0.2   1   1   4.3e-45   5.8e-41  137.6   0.1     1    62     1    62     1    62 1.00 DicB protein
ArsC                 PF03960.10   110 seq836_BIOID47109    -            118   4.3e-32  110.3   0.0   1   1   3.5e-36   4.8e-32  110.1   0.0     1   110     5   114     5   114 0.97 ArsC family
ETF                  PF01012.16   164 seq837_BIOID47109    -            277   6.2e-33  113.7   3.0   1   1   6.5e-37   8.8e-33  113.2   2.1     9   164    51   208    45   208 0.91 Electron transfer flavoprotein domain
DUF1482              PF07358.6     57 seq838_BIOID47109    -             63   2.7e-28   97.1   0.2   1   1   2.2e-32     3e-28   97.0   0.1     1    57     4    62     4    62 0.98 Protein of unknown function (DUF1482)
FAD_binding_4        PF01565.18   139 seq839_BIOID47109    -            350   3.1e-17   62.2   0.0   1   1   4.3e-21   5.9e-17   61.3   0.0    16   138    14   136     4   137 0.91 FAD binding domain
HTH_18               PF12833.2     81 seq840_BIOID47109    -            301   8.5e-21   73.7   0.1   1   1   2.3e-24   1.6e-20   72.8   0.0     1    81   219   299   219   299 0.94 Helix-turn-helix domain
HTH_AraC             PF00165.18    42 seq840_BIOID47109    -            301     4e-12   45.4   0.6   1   1   3.6e-15   2.5e-11   42.9   0.0     4    42   259   298   257   298 0.94 Bacterial regulatory helix-turn-helix proteins, AraC family
PGI                  PF00342.14   486 seq843_BIOID47109    -            549  8.9e-235  779.5   0.1   1   1  7.4e-239    1e-234  779.3   0.0     1   486    52   541    52   541 0.99 Phosphoglucose isomerase
BPD_transp_1         PF00528.17   185 seq844_BIOID47109    -            264   5.3e-20   71.5  16.3   1   1   3.9e-24   5.3e-20   71.5  11.3     2   181    75   253    74   257 0.90 Binding-protein-dependent transport system inner membrane component
Amidase_3            PF01520.13   175 seq845_BIOID47109    -            445   3.7e-49  166.7   0.0   1   1   4.8e-53   6.5e-49  165.9   0.0     1   174   194   413   194   414 0.99 N-acetylmuramoyl-L-alanine amidase
Rad52_Rad22          PF04098.10   154 seq846_BIOID47109    -            235   2.5e-26   92.1   0.2   1   1     4e-30   5.4e-26   91.0   0.2     7   150     4   132     3   137 0.96 Rad52/22 family double-strand break repair protein
Asp-Al_Ex            PF06826.7    169 seq849_BIOID47109    -            561   3.1e-92  306.5  44.3   1   2   5.3e-50   3.6e-46  156.6  15.0     2   168    19   187    18   188 0.99 Predicted Permease Membrane Region
Asp-Al_Ex            PF06826.7    169 seq849_BIOID47109    -            561   3.1e-92  306.5  44.3   2   2   7.6e-50   5.2e-46  156.1  10.2     2   168   382   554   381   555 0.98 Predicted Permease Membrane Region
TrkA_C               PF02080.16    71 seq849_BIOID47109    -            561   5.4e-20   70.6   4.0   1   2   1.3e-10     9e-07   28.2   0.1     8    68   220   280   214   283 0.85 TrkA-C domain
TrkA_C               PF02080.16    71 seq849_BIOID47109    -            561   5.4e-20   70.6   4.0   2   2   3.5e-15   2.4e-11   42.9   0.5     2    71   299   368   298   368 0.95 TrkA-C domain
Gp_dh_C              PF02800.15   157 seq850_BIOID47109    -            333   1.6e-60  202.9   0.1   1   1   4.8e-64   3.3e-60  201.9   0.1     1   157   155   313   155   313 0.98 Glyceraldehyde 3-phosphate dehydrogenase, C-terminal domain
Gp_dh_N              PF00044.19   151 seq850_BIOID47109    -            333   2.5e-52  176.7   0.0   1   1   7.1e-56   4.9e-52  175.7   0.0     2   151     3   150     2   150 0.98 Glyceraldehyde 3-phosphate dehydrogenase, NAD binding domain
Ribosomal_L21p       PF00829.16    96 seq852_BIOID47109    -            111   8.7e-38  128.2   2.3   1   1   7.2e-42   9.8e-38  128.0   1.6     1    96     9   104     9   104 0.99 Ribosomal prokaryotic L21 protein
Response_reg         PF00072.19   112 seq853_BIOID47109    -            204   3.2e-26   91.4   0.4   1   1   6.8e-30   4.6e-26   90.8   0.3     2   111     4   113     3   114 0.98 Response regulator receiver domain
GerE                 PF00196.14    58 seq853_BIOID47109    -            204   3.1e-22   77.5   0.1   1   1   1.1e-25   7.8e-22   76.2   0.0     2    58   142   198   141   198 0.97 Bacterial regulatory proteins, luxR family
DUF1198              PF06711.6    148 seq854_BIOID47109    -            159     5e-72  240.4   0.5   1   1   4.1e-76   5.6e-72  240.2   0.3     1   148    10   157    10   157 1.00 Protein of unknown function (DUF1198)
Acetyltransf_10      PF13673.1    117 seq857_BIOID47109    -            150   1.4e-20   73.4   0.0   1   1   5.1e-24   1.7e-20   73.1   0.0     1   117    13   124    13   124 0.92 Acetyltransferase (GNAT) domain
Acetyltransf_7       PF13508.1     79 seq857_BIOID47109    -            150     7e-10   38.8   0.0   1   1   4.1e-13   1.4e-09   37.8   0.0     3    78    56   125    54   126 0.90 Acetyltransferase (GNAT) domain
Acetyltransf_9       PF13527.1    128 seq857_BIOID47109    -            150   1.6e-07   31.1   0.0   1   1   8.1e-10   2.8e-06   27.1   0.0     1   128     5   127     5   127 0.93 Acetyltransferase (GNAT) domain
Acetyltransf_1       PF00583.19    83 seq857_BIOID47109    -            150     7e-07   29.0   0.0   1   1   5.2e-10   1.8e-06   27.7   0.0    25    83    75   125    34   125 0.77 Acetyltransferase (GNAT) family
RhaA                 PF06134.6    417 seq859_BIOID47109    -            419  4.4e-238  790.0   0.0   1   1  3.7e-242  5.1e-238  789.8   0.0     1   417     3   418     3   418 1.00 L-rhamnose isomerase (RhaA)
Adenine_glyco        PF03352.8    179 seq862_BIOID47109    -            242   4.5e-84  280.2   0.0   1   1     4e-88   5.4e-84  280.0   0.0     1   177    61   237    61   239 0.99 Methyladenine glycosylase
NADHdh               PF00146.16   311 seq867_BIOID47109    -            315   1.1e-24   86.9  15.2   1   1   9.6e-29   1.3e-24   86.7  10.5     6   308    14   314     8   315 0.86 NADH dehydrogenase
Ribosomal_L27        PF01016.14    81 seq868_BIOID47109    -             85   1.6e-39  133.3   2.9   1   1   1.3e-43   1.8e-39  133.2   2.0     1    80     2    82     2    83 0.98 Ribosomal L27 protein
ACPS                 PF01648.15   113 seq869_BIOID47109    -            209   8.4e-12   44.8   1.4   1   1   1.4e-14   1.9e-10   40.5   0.1     1    61   106   174   106   201 0.79 4'-phosphopantetheinyl transferase superfamily
MIP                  PF00230.15   227 seq870_BIOID47109    -            231   4.3e-49  166.9  19.6   1   1   3.5e-53   4.9e-49  166.7  13.6     8   227     2   223     1   223 0.90 Major intrinsic protein
ACR_tran             PF00873.14  1021 seq871_BIOID47109    -           1040         0 1231.6  34.0   1   1         0         0 1231.4  23.5     2  1020    13  1022    12  1023 1.00 AcrB/AcrD/AcrF family
MMPL                 PF03176.10   333 seq871_BIOID47109    -           1040   2.8e-10   39.3   8.7   1   1   6.1e-14   2.8e-10   39.3   6.0   103   308   302   505   224   527 0.81 MMPL family
SecD_SecF            PF02355.11   189 seq871_BIOID47109    -           1040   6.1e-08   31.9  31.8   1   1   1.1e-08   5.2e-05   22.4  10.5    36   183   348   495   338   501 0.82 Protein export membrane protein
NAD_binding_1        PF00175.16   109 seq875_BIOID47109    -            248   5.7e-17   62.1   0.0   1   1   1.2e-20   8.1e-17   61.6   0.0     1   109   111   223   111   223 0.89 Oxidoreductase NAD-binding domain
FAD_binding_6        PF00970.19    99 seq875_BIOID47109    -            248   2.8e-10   40.0   0.0   1   1     8e-14   5.5e-10   39.1   0.0     9    90    14    90     6    98 0.85 Oxidoreductase FAD-binding domain
MFS_1                PF07690.11   354 seq879_BIOID47109    -            451   5.6e-35  120.6  57.6   1   1   1.6e-37   2.2e-33  115.3  34.5     2   337    81   398    77   403 0.85 Major Facilitator Superfamily
UPF0270              PF06794.7     70 seq880_BIOID47109    -             72   9.2e-36  121.3   0.1   1   1   7.4e-40     1e-35  121.2   0.0     1    70     1    70     1    70 0.99 Uncharacterised protein family (UPF0270)
FMN_red              PF03358.10   152 seq882_BIOID47109    -            198   8.1e-15   54.5   0.0   1   1   3.1e-18   1.1e-14   54.1   0.0    14   144    13   143     2   149 0.85 NADPH-dependent FMN reductase
Flavodoxin_1         PF00258.20   143 seq882_BIOID47109    -            198   2.8e-11   43.4   0.1   1   1   1.4e-14   4.8e-11   42.7   0.0     1   138     6   130     6   135 0.81 Flavodoxin
Flavodoxin_2         PF02525.12   199 seq882_BIOID47109    -            198     1e-05   25.0   0.0   1   1   3.9e-09   1.3e-05   24.6   0.0     2   138     3   117     2   147 0.74 Flavodoxin-like fold
ETF_alpha            PF00766.14    86 seq883_BIOID47109    -            313   6.6e-32  108.8   0.1   1   1   2.2e-35   1.5e-31  107.7   0.1     2    86   190   275   189   275 0.97 Electron transfer flavoprotein FAD-binding domain
ETF                  PF01012.16   164 seq883_BIOID47109    -            313   3.6e-19   68.9   0.5   1   1   9.4e-23   6.4e-19   68.1   0.1    19   163    19   153     6   154 0.91 Electron transfer flavoprotein domain
SBP_bac_3            PF00497.15   225 seq885_BIOID47109    -           1197   4.1e-41  140.5   0.0   1   2   8.6e-16   2.4e-12   46.5   0.0    15   223    73   276    59   278 0.87 Bacterial extracellular solute-binding proteins, family 3
SBP_bac_3            PF00497.15   225 seq885_BIOID47109    -           1197   4.1e-41  140.5   0.0   2   2     2e-29   5.5e-26   91.0   0.0     2   224   305   520   304   521 0.93 Bacterial extracellular solute-binding proteins, family 3
Response_reg         PF00072.19   112 seq885_BIOID47109    -           1197   2.4e-30  104.7   0.1   1   1   2.8e-32   7.7e-29   99.8   0.0     1   111   961  1070   961  1071 0.98 Response regulator receiver domain
HATPase_c            PF02518.21   111 seq885_BIOID47109    -           1197   3.5e-25   87.7   0.1   1   1   2.4e-28   6.6e-25   86.8   0.1     2   110   825   936   824   937 0.91 Histidine kinase-, DNA gyrase B-, and HSP90-like ATPase
HisKA                PF00512.20    68 seq885_BIOID47109    -           1197   1.2e-16   60.3   0.0   1   1   1.3e-19   3.4e-16   58.8   0.0     1    68   711   777   711   777 0.98 His Kinase A (phospho-acceptor) domain
Hpt                  PF01627.18    90 seq885_BIOID47109    -           1197   1.2e-08   34.7   0.5   1   1   1.3e-11   3.4e-08   33.2   0.4     1    89  1104  1187  1104  1188 0.95 Hpt domain
SSB                  PF00436.20   104 seq887_BIOID47109    -            153   5.1e-38  128.9   0.6   1   1     5e-42   6.9e-38  128.5   0.4     1    99     6   105     6   113 0.96 Single-strand binding protein family
Pertactin            PF03212.9    121 seq888_BIOID47109    -            955   2.6e-39  133.5   3.4   1   1   3.8e-43   2.6e-39  133.5   2.4     1   120   494   615   494   616 0.98 Pertactin
Autotransporter      PF03797.14   265 seq888_BIOID47109    -            955     4e-35  121.3  22.8   1   1   5.8e-39     4e-35  121.3  15.8     2   262   689   939   688   942 0.95 Autotransporter beta-domain
SBP_bac_8            PF13416.1    281 seq890_BIOID47109    -            348   6.4e-43  147.3   7.8   1   1   3.2e-46   8.7e-43  146.9   5.4     2   278    42   313    41   317 0.91 Bacterial extracellular solute-binding protein
SBP_bac_6            PF13343.1    242 seq890_BIOID47109    -            348   3.9e-41  140.8   3.7   1   1   1.8e-44     5e-41  140.5   2.5     4   241    77   323    74   324 0.92 Bacterial extracellular solute-binding protein
SBP_bac_11           PF13531.1    231 seq890_BIOID47109    -            348   3.9e-16   59.2   0.0   1   1   2.2e-19   6.1e-16   58.6   0.0    16   223    42   285    37   293 0.82 Bacterial extracellular solute-binding protein
SBP_bac_1            PF01547.20   314 seq890_BIOID47109    -            348   1.1e-13   51.5  11.0   1   1   7.2e-17     2e-13   50.6   7.6    12   313    40   284    31   285 0.74 Bacterial extracellular solute-binding protein
Lipoprotein_8        PF02030.10   493 seq890_BIOID47109    -            348   1.5e-09   36.8   0.1   1   1   2.1e-12   5.7e-09   34.8   0.0    21    98    22   104     1   114 0.76 Hypothetical lipoprotein (MG045 family)
EamA                 PF00892.15   126 seq892_BIOID47109    -            321   5.2e-42  142.7  28.5   1   2   1.9e-29   1.3e-25   89.7   5.9     1   124    17   142    17   144 0.98 EamA-like transporter family
EamA                 PF00892.15   126 seq892_BIOID47109    -            321   5.2e-42  142.7  28.5   2   2   5.9e-20     4e-16   59.0   8.3     2   125   170   291   169   292 0.97 EamA-like transporter family
EmrE                 PF13536.1    113 seq892_BIOID47109    -            321   5.2e-10   39.3   6.8   1   1   7.7e-14   5.2e-10   39.3   4.7     3   103    41   141    39   147 0.94 Multidrug resistance efflux transporter
UPF0027              PF01139.12   420 seq893_BIOID47109    -            379   9.6e-98  327.7   0.0   1   2   1.7e-28   2.4e-24   86.0   0.0     6    98    14   106    10   115 0.93 Uncharacterized protein family UPF0027
UPF0027              PF01139.12   420 seq893_BIOID47109    -            379   9.6e-98  327.7   0.0   2   2   2.7e-75   3.7e-71  240.2   0.0   144   419   118   372   104   373 0.90 Uncharacterized protein family UPF0027
Histone_HNS          PF00816.16    93 seq894_BIOID47109    -            134   8.1e-21   74.2   8.5   1   1   6.4e-25   8.8e-21   74.1   5.0     3    93    26   129    24   129 0.89 H-NS histone family
SDH_alpha            PF03313.10   283 seq895_BIOID47109    -            436   5.1e-73  245.4  15.7   1   1   3.7e-77   5.1e-73  245.4  10.9     4   281    52   429    48   433 0.97 Serine dehydratase alpha chain
DNA_pol3_theta       PF06440.6     75 seq897_BIOID47109    -            105   3.9e-38  128.7   0.3   1   1   3.6e-42   4.9e-38  128.4   0.2     3    74    32   103    30   104 0.97 DNA polymerase III, theta subunit
CCG                  PF02754.11    85 seq898_BIOID47109    -            407   1.2e-28   98.7  11.0   1   2   2.8e-16   4.2e-13   48.9   0.0     1    84   170   255   170   256 0.94 Cysteine-rich domain
CCG                  PF02754.11    85 seq898_BIOID47109    -            407   1.2e-28   98.7  11.0   2   2   1.7e-16   2.5e-13   49.6   0.1     2    84   303   385   302   386 0.85 Cysteine-rich domain
Fer4_8               PF13183.1     57 seq898_BIOID47109    -            407   2.1e-12   46.7   4.7   1   1   3.2e-15   4.9e-12   45.5   3.3     2    57    22    89    21    89 0.84 4Fe-4S dicluster domain
Fer4_17              PF13534.1     61 seq898_BIOID47109    -            407   6.3e-12   45.5   5.7   1   1   5.5e-15   8.3e-12   45.1   3.2     1    60    24    89    24    90 0.88 4Fe-4S dicluster domain
Fer4_7               PF12838.2     52 seq898_BIOID47109    -            407   2.5e-11   43.6   5.1   1   1   4.2e-14   6.4e-11   42.3   3.5     1    52    24    89    24    89 0.79 4Fe-4S dicluster domain
Fer4_10              PF13237.1     52 seq898_BIOID47109    -            407   5.7e-08   32.3   4.8   1   1   1.8e-10   2.7e-07   30.1   3.7     7    52    23    86    18    86 0.93 4Fe-4S dicluster domain
Fer4_4               PF12800.2     17 seq898_BIOID47109    -            407   2.2e-05   24.2  13.8   1   2   1.2e-05     0.018   15.2   2.1     3    16    24    37    22    39 0.91 4Fe-4S binding domain
Fer4_4               PF12800.2     17 seq898_BIOID47109    -            407   2.2e-05   24.2  13.8   2   2   4.3e-05     0.066   13.4   2.1     2    16    73    87    72    90 0.92 4Fe-4S binding domain
PRK                  PF00485.13   194 seq899_BIOID47109    -            289   4.4e-74  248.1   0.0   1   1     4e-78   5.4e-74  247.8   0.0     1   194     7   214     7   214 0.99 Phosphoribulokinase / Uridine kinase family
Polyketide_cyc       PF03364.15   130 seq900_BIOID47109    -            158   1.1e-31  109.3   0.0   1   1   1.9e-35   1.3e-31  109.1   0.0     1   130    23   148    23   148 0.99 Polyketide cyclase / dehydrase and lipid transport
Polyketide_cyc2      PF10604.4    139 seq900_BIOID47109    -            158   8.5e-11   42.0   0.0   1   1   1.5e-14     1e-10   41.7   0.0     1   128    14   145    14   154 0.74 Polyketide cyclase / dehydrase and lipid transport
Acetyltransf_10      PF13673.1    117 seq901_BIOID47109    -            146   3.4e-14   52.8   0.0   1   1   1.3e-17   4.3e-14   52.5   0.0     7   117    12   120     8   120 0.81 Acetyltransferase (GNAT) domain
Acetyltransf_7       PF13508.1     79 seq901_BIOID47109    -            146   1.2e-13   50.8   0.1   1   1   4.7e-17   1.6e-13   50.4   0.1     3    78    48   121    46   122 0.92 Acetyltransferase (GNAT) domain
Acetyltransf_1       PF00583.19    83 seq901_BIOID47109    -            146   1.5e-12   47.2   0.1   1   1   7.5e-16   2.6e-12   46.5   0.1     1    83    53   121    53   121 0.97 Acetyltransferase (GNAT) family
priB_priC            PF07445.7    173 seq903_BIOID47109    -            175     4e-57  192.3  16.5   1   1   3.3e-61   4.5e-57  192.1  11.4     1   173     7   175     7   175 0.99 Primosomal replication protein priB and priC
MFS_1                PF07690.11   354 seq904_BIOID47109    -            402   7.3e-23   80.7  61.9   1   1   1.7e-21   1.1e-17   63.6  17.6     4   179   223   392   217   401 0.88 Major Facilitator Superfamily
Sigma54_activat      PF00158.21   168 seq905_BIOID47109    -            325   1.2e-62  210.2   0.0   1   1   5.1e-66   1.7e-62  209.6   0.0     2   163     9   170     8   175 0.98 Sigma-54 interaction domain
AAA_5                PF07728.9    139 seq905_BIOID47109    -            325   1.2e-07   31.4   0.0   1   1   6.6e-11   2.2e-07   30.5   0.0     1   122    31   149    31   169 0.82 AAA domain (dynein-related subfamily)
HTH_8                PF02954.14    42 seq905_BIOID47109    -            325   1.3e-05   24.5   0.7   1   1   7.1e-09   2.4e-05   23.6   0.5     6    41   287   322   283   323 0.89 Bacterial regulatory protein, Fis family
Aldolase_II          PF00596.16   183 seq908_BIOID47109    -            215   4.9e-49  166.3   0.9   1   1   4.3e-53   5.8e-49  166.1   0.6     1   183     8   182     8   182 0.94 Class II Aldolase and Adducin N-terminal domain
T2SE                 PF00437.15   272 seq911_BIOID47109    -            326   1.8e-41  141.7   0.0   1   1   4.3e-45   2.9e-41  141.0   0.0    74   265    73   260     9   266 0.83 Type II/IV secretion system protein
TMP-TENI             PF02581.12   180 seq915_BIOID47109    -            211     6e-57  191.5   0.4   1   1   5.2e-61     7e-57  191.3   0.3     3   180    17   189    15   189 0.98 Thiamine monophosphate synthase/TENI
YccJ                 PF13993.1     69 seq916_BIOID47109    -             75   3.5e-42  142.2   2.1   1   1   2.9e-46   3.9e-42  142.0   1.5     1    69     7    75     7    75 0.99 YccJ-like protein
CN_hydrolase         PF00795.17   184 seq917_BIOID47109    -            218   3.8e-14   52.3   0.0   1   1   3.4e-18   4.7e-14   52.0   0.0     1   119     5   114     5   150 0.92 Carbon-nitrogen hydrolase
Ub-RnfH              PF03658.9     84 seq921_BIOID47109    -            102   2.1e-38  129.9   0.1   1   1   1.8e-42   2.5e-38  129.7   0.1     1    84    11    94    11    94 0.99 RnfH family Ubiquitin
DNA_mis_repair       PF01119.14   119 seq923_BIOID47109    -            615   5.3e-37  125.8   0.0   1   1   2.5e-40   8.6e-37  125.1   0.0     2   118   213   330   212   331 0.95 DNA mismatch repair protein, C-terminal domain
MutL_C               PF08676.6    144 seq923_BIOID47109    -            615   1.6e-23   82.7   0.2   1   1   4.7e-27   1.6e-23   82.7   0.1     2   134   435   563   434   572 0.92 MutL C terminal dimerisation domain
HATPase_c_3          PF13589.1    137 seq923_BIOID47109    -            615   1.1e-13   50.9   0.0   1   1   5.6e-17   1.9e-13   50.1   0.0     4   103    24   123    21   142 0.81 Histidine kinase-, DNA gyrase B-, and HSP90-like ATPase
HATPase_c            PF02518.21   111 seq923_BIOID47109    -            615   5.7e-11   42.0   0.0   1   1   3.8e-14   1.3e-10   40.8   0.0     2    72    19    87    18   147 0.79 Histidine kinase-, DNA gyrase B-, and HSP90-like ATPase
Oxidored_q1          PF00361.15   270 seq924_BIOID47109    -            247   1.2e-23   83.5   2.2   1   1   1.8e-27   1.2e-23   83.5   1.5     1   127   103   226   103   242 0.96 NADH-Ubiquinone/plastoquinone (complex I), various chains
Oxidored_q1_N        PF00662.15    62 seq924_BIOID47109    -            247   2.3e-06   26.9   0.1   1   1   8.2e-10   5.6e-06   25.7   0.1     9    48    34    72    22    92 0.79 NADH-Ubiquinone oxidoreductase (complex I), chain 5 N-terminus
GPW_gp25             PF04965.9     99 seq929_BIOID47109    -            130   1.3e-11   43.7   0.0   1   1   1.2e-15   1.7e-11   43.4   0.0     5    92    20   106    16   113 0.90 Gene 25-like lysozyme
DUF2496              PF10689.4     44 seq930_BIOID47109    -             53   2.8e-24   84.3   2.1   1   1   2.3e-28   3.2e-24   84.1   1.5     1    44     2    45     2    45 0.98 Protein of unknown function (DUF2496)
DUF3121              PF11319.3    183 seq931_BIOID47109    -            247   1.4e-56  190.7   0.0   1   1   1.2e-60   1.7e-56  190.5   0.0     2   183    53   238    52   238 0.95 Protein of unknown function (DUF3121)
Aldolase_II          PF00596.16   183 seq932_BIOID47109    -            298   9.5e-30  103.4   0.0   1   1   9.6e-34   1.3e-29  103.0   0.0     2   182    36   262    35   263 0.88 Class II Aldolase and Adducin N-terminal domain
YgbA_NO              PF11756.3    114 seq933_BIOID47109    -            117   8.3e-45  151.3   2.9   1   1     7e-49   9.6e-45  151.1   2.0     3   112     4   110     2   112 0.96 Nitrous oxide-stimulated promoter
DUF2756              PF10956.3    104 seq934_BIOID47109    -            146     1e-53  179.8  30.3   1   1   7.3e-58     1e-53  179.8  21.0     1   104     1   105     1   105 0.99 Protein of unknown function (DUF2756)
DUF340               PF03956.8    191 seq935_BIOID47109    -            315   3.4e-72  241.6  27.5   1   1     3e-73     4e-69  231.6  11.8     2   190   128   314   127   315 0.99 Membrane protein of unknown function (DUF340)
DAO                  PF01266.19   358 seq936_BIOID47109    -            428   2.8e-23   82.3   3.2   1   2   4.7e-10   4.6e-07   28.9   0.3     1    39     7    45     7    86 0.82 FAD dependent oxidoreductase
DAO                  PF01266.19   358 seq936_BIOID47109    -            428   2.8e-23   82.3   3.2   2   2   1.2e-17   1.2e-14   53.8   0.1   146   356   107   328    99   330 0.74 FAD dependent oxidoreductase
FAD_binding_3        PF01494.14   356 seq936_BIOID47109    -            428   4.5e-12   45.5   6.5   1   1   3.4e-14   3.3e-11   42.7   4.5     3   197     7   189     6   311 0.66 FAD binding domain
FAD_oxidored         PF12831.2    428 seq936_BIOID47109    -            428   8.5e-10   38.1   1.2   1   1   8.8e-13   8.5e-10   38.1   0.8     1   143     7   157     7   172 0.77 FAD dependent oxidoreductase
Thi4                 PF01946.12   230 seq936_BIOID47109    -            428   2.7e-09   36.3   1.5   1   1   2.3e-09   2.2e-06   26.8   0.3    18    64     6    52     2    57 0.94 Thi4 family
NAD_binding_8        PF13450.1     68 seq936_BIOID47109    -            428   4.8e-09   35.9   1.3   1   1   4.1e-11     4e-08   33.0   0.4     1    34    10    43    10    74 0.75 NAD(P)-binding Rossmann-like domain
FAD_binding_2        PF00890.19   421 seq936_BIOID47109    -            428   4.3e-09   35.6   7.8   1   1   4.6e-09   4.5e-06   25.6   3.0     1    35     7    41     7    54 0.91 FAD binding domain
HI0933_like          PF03486.9    409 seq936_BIOID47109    -            428   6.1e-09   34.7   4.1   1   1   2.3e-11   2.2e-08   32.8   2.9     2   167     7   165     6   185 0.86 HI0933-like protein
Pyr_redox_2          PF07992.9    200 seq936_BIOID47109    -            428   1.3e-07   31.6   0.2   1   1   2.6e-10   2.6e-07   30.6   0.1     1   124     7   167     7   201 0.84 Pyridine nucleotide-disulphide oxidoreductase
GIDA                 PF01134.17   392 seq936_BIOID47109    -            428   7.5e-08   31.5   0.8   1   1   7.7e-11   7.5e-08   31.5   0.6     1   150     7   162     7   194 0.82 Glucose inhibited division protein A
Trp_halogenase       PF04820.9    454 seq936_BIOID47109    -            428   1.1e-07   30.8   3.9   1   1   9.5e-08   9.3e-05   21.1   0.0   140   216    90   169    61   186 0.83 Tryptophan halogenase
DUF2856              PF11043.3     97 seq937_BIOID47109    -             98   7.2e-59  195.7   0.7   1   1   5.8e-63   7.9e-59  195.6   0.5     1    97     1    98     1    98 0.99 Protein of unknown function (DUF2856)
Ribonuc_L-PSP        PF01042.16   121 seq939_BIOID47109    -            115   3.4e-28   97.7   0.5   1   1   2.7e-32   3.7e-28   97.5   0.4     2   121     4   115     3   115 0.96 Endoribonuclease L-PSP
ThiF                 PF00899.16   136 seq941_BIOID47109    -            282   2.2e-43  147.2   0.2   1   1   4.7e-47   3.2e-43  146.7   0.1     2   134    59   190    58   192 0.98 ThiF family
MoeZ_MoeB            PF05237.8     84 seq941_BIOID47109    -            282   4.4e-29   99.7   0.0   1   1   1.2e-32   8.2e-29   98.9   0.0     4    82   199   276   197   278 0.96 MoeZ/MoeB domain
GTP1_OBG             PF01018.17   156 seq942_BIOID47109    -            390   1.1e-71  239.4   5.5   1   1   3.5e-75   1.6e-71  238.9   3.8     1   156     3   158     3   158 0.99 GTP1/OBG
MMR_HSR1             PF01926.18   114 seq942_BIOID47109    -            390   1.3e-21   76.5   0.0   1   1   4.7e-25   2.1e-21   75.9   0.0     1   114   161   284   161   284 0.82 50S ribosome-binding GTPase
FeoB_N               PF02421.13   189 seq942_BIOID47109    -            390   3.2e-09   36.1   0.0   1   1   2.2e-10     1e-06   28.0   0.0     3    57   162   217   160   224 0.94 Ferrous iron transport protein B
Fe-ADH               PF00465.14   366 seq943_BIOID47109    -            382  6.3e-115  383.5   1.5   1   1    1e-118  7.1e-115  383.4   1.0     4   366    11   374     8   374 0.95 Iron-containing alcohol dehydrogenase
Fe-ADH_2             PF13685.1    250 seq943_BIOID47109    -            382   4.1e-19   68.7   0.4   1   1     5e-15   3.4e-11   42.8   0.0     2    97    13   109    12   116 0.94 Iron-containing alcohol dehydrogenase
DUF1127              PF06568.6     40 seq945_BIOID47109    -             59     4e-13   48.4   8.1   1   1   2.9e-17     4e-13   48.4   5.6     2    39    22    59    21    59 0.96 Domain of unknown function (DUF1127)
DUF3592              PF12158.3    148 seq949_BIOID47109    -            153   2.5e-16   59.7   0.1   1   1   2.3e-20   3.1e-16   59.3   0.1     8   147     9   139     5   140 0.90 Protein of unknown function (DUF3592)
E1-E2_ATPase         PF00122.15   230 seq950_BIOID47109    -            834   6.9e-55  185.4   0.2   1   1   2.5e-58   6.9e-55  185.4   0.1     1   229   291   512   291   513 0.99 E1-E2 ATPase
Hydrolase            PF00702.21   204 seq950_BIOID47109    -            834   2.9e-52  178.0   8.1   1   1   1.3e-55   3.4e-52  177.8   4.4     2   204   518   732   517   732 0.96 haloacid dehalogenase-like hydrolase
HMA                  PF00403.21    62 seq950_BIOID47109    -            834   1.1e-29  102.2   0.1   1   2   9.1e-15   2.5e-11   43.4   0.0     3    62     8    62     6    62 0.96 Heavy-metal-associated domain
HMA                  PF00403.21    62 seq950_BIOID47109    -            834   1.1e-29  102.2   0.1   2   2   8.4e-19   2.3e-15   56.3   0.0     3    61   104   159   102   160 0.96 Heavy-metal-associated domain
HAD                  PF12710.2    191 seq950_BIOID47109    -            834   1.4e-20   74.1   0.0   1   1     3e-23   8.3e-20   71.6   0.0     1   190   520   728   520   729 0.63 haloacid dehalogenase-like hydrolase
Hydrolase_3          PF08282.7    254 seq950_BIOID47109    -            834   2.4e-09   37.0   1.2   1   1   7.9e-10   2.2e-06   27.3   0.7   194   254   704   764   699   764 0.93 haloacid dehalogenase-like hydrolase
NLPC_P60             PF00877.14   105 seq951_BIOID47109    -            271   1.2e-33  114.8   0.0   1   1   4.7e-37   3.2e-33  113.5   0.0     1   105   153   263   153   263 0.98 NlpC/P60 family
YjbE                 PF11106.3     80 seq952_BIOID47109    -             80   1.5e-43  146.4  27.9   1   1   1.2e-47   1.7e-43  146.3  19.3     1    80     1    80     1    80 0.99 Exopolysaccharide production protein YjbE
RF-1                 PF00472.15   114 seq953_BIOID47109    -            204   2.7e-23   81.8   1.9   1   1   3.5e-27   4.8e-23   81.0   1.3     9   103   103   196    97   200 0.84 RF-1 domain
RNase_T              PF00929.19   164 seq954_BIOID47109    -            220     4e-18   66.1   0.0   1   1   7.2e-22   9.8e-18   64.8   0.0     2   164     4   147     3   147 0.91 Exonuclease
AsnC_trans_reg       PF01037.16    74 seq956_BIOID47109    -            152   1.6e-18   66.0   0.1   1   1   8.4e-22   2.9e-18   65.2   0.1     4    73    75   143    72   144 0.92 AsnC family
HTH_AsnC-type        PF13404.1     42 seq956_BIOID47109    -            152   1.5e-13   49.9   0.0   1   1   8.8e-17     3e-13   48.9   0.0     1    42     6    47     6    47 0.97 AsnC-type helix-turn-helix domain
HTH_24               PF13412.1     48 seq956_BIOID47109    -            152   2.6e-13   49.0   0.0   1   1   1.2e-16   4.2e-13   48.3   0.0     1    48     6    53     6    53 0.97 Winged helix-turn-helix DNA-binding
HTH_11               PF08279.7     55 seq956_BIOID47109    -            152   1.6e-05   24.3   0.0   1   1   9.9e-09   3.4e-05   23.2   0.0    17    54    24    66    11    67 0.87 HTH domain
THF_DHG_CYH_C        PF02882.14   161 seq957_BIOID47109    -            288   1.3e-68  229.0   0.1   1   1   3.6e-72   2.5e-68  228.1   0.1     1   157   124   279   124   283 0.99 Tetrahydrofolate dehydrogenase/cyclohydrolase, NAD(P)-binding domain
THF_DHG_CYH          PF00763.18   117 seq957_BIOID47109    -            288   1.1e-41  141.4   0.1   1   1   2.5e-45   1.7e-41  140.7   0.1     1   117     4   121     4   121 0.99 Tetrahydrofolate dehydrogenase/cyclohydrolase, catalytic domain
Molybdop_Fe4S4       PF04879.11    55 seq958_BIOID47109    -            195   2.2e-21   75.3   0.2   1   1   2.6e-24   1.8e-20   72.4   0.1     2    55    44   104    43   104 0.96 Molybdopterin oxidoreductase Fe4S4 domain
Molybdopterin        PF00384.17   432 seq958_BIOID47109    -            195   2.4e-06   26.4   0.1   1   1   4.2e-10   2.9e-06   26.1   0.0     1    35   107   139   107   190 0.79 Molybdopterin oxidoreductase
DUF336               PF03928.9    132 seq959_BIOID47109    -            134   1.4e-37  128.3   5.3   1   1   1.1e-41   1.5e-37  128.2   3.7     3   131     7   131     5   132 0.96 Domain of unknown function (DUF336)
HisG                 PF01634.13   163 seq960_BIOID47109    -            299   8.2e-55  184.7   0.0   1   1   1.7e-58   1.2e-54  184.1   0.0     1   163    53   221    53   221 0.94 ATP phosphoribosyltransferase
HisG_C               PF08029.6     75 seq960_BIOID47109    -            299   5.6e-28   96.5   0.1   1   1   2.2e-31   1.5e-27   95.2   0.0     1    75   222   297   222   297 0.98 HisG, C-terminal domain
Esterase             PF00756.15   251 seq961_BIOID47109    -            278   2.1e-72  243.4   0.0   1   1   7.1e-76   2.4e-72  243.2   0.0     1   251    21   271    21   271 0.99 Putative esterase
Abhydrolase_5        PF12695.2    142 seq961_BIOID47109    -            278   8.9e-08   31.8   0.0   1   1   3.5e-11   1.2e-07   31.4   0.0     6   142    50   257    44   257 0.62 Alpha/beta hydrolase family
Peptidase_S9         PF00326.16   213 seq961_BIOID47109    -            278   8.1e-07   28.3   0.0   1   1   3.7e-10   1.3e-06   27.7   0.0    54   208   127   274   118   278 0.77 Prolyl oligopeptidase family
Hydrolase_3          PF08282.7    254 seq964_BIOID47109    -            271   2.2e-56  191.1   0.1   1   1   7.2e-60   2.5e-56  190.9   0.1     1   254     6   259     6   259 0.98 haloacid dehalogenase-like hydrolase
S6PP                 PF05116.8    247 seq964_BIOID47109    -            271   1.2e-12   47.5   0.0   1   1   7.1e-12   2.4e-08   33.4   0.0   130   224   155   250    86   255 0.90 Sucrose-6F-phosphate phosphohydrolase
Hydrolase            PF00702.21   204 seq964_BIOID47109    -            271   5.7e-08   33.4   0.9   1   1   2.8e-10   9.6e-07   29.4   0.2     1   204     3   227     3   227 0.54 haloacid dehalogenase-like hydrolase
HAD                  PF12710.2    191 seq964_BIOID47109    -            271     2e-07   31.2   0.0   1   1     4e-10   1.4e-06   28.5   0.0    91   191    27   224    19   224 0.81 haloacid dehalogenase-like hydrolase
GCS2                 PF04107.8    288 seq965_BIOID47109    -            372   4.5e-94  314.6   0.0   1   1   9.1e-98   1.3e-93  313.2   0.0     1   288    14   292    14   292 0.99 Glutamate-cysteine ligase family 2(GCS2)
ImpA-rel_N           PF06812.7     62 seq966_BIOID47109    -            471   1.7e-07   30.7   1.2   1   1   1.2e-11   1.7e-07   30.7   0.8     1    61    54   111    54   112 0.93 ImpA-related N-terminal
DUF2886              PF11102.3    200 seq967_BIOID47109    -            212   4.8e-55  186.1   1.1   1   1   3.9e-59   5.4e-55  185.9   0.8     1   199    13   206    13   207 0.98 Protein of unknown function (DUF2886)
Penicil_amidase      PF01804.13   735 seq970_BIOID47109    -            846  1.4e-214  715.2  23.6   1   1  1.2e-218  1.6e-214  715.0  16.4     4   734    34   837    31   838 0.94 Penicillin amidase
DUF718               PF05336.8    106 seq973_BIOID47109    -            104   4.9e-37  125.8   0.4   1   1     4e-41   5.4e-37  125.7   0.3     2   105     3   103     2   104 0.99 Domain of unknown function (DUF718)
DUF1889              PF08986.5    119 seq975_BIOID47109    -            119   4.3e-83  275.2   0.8   1   1   3.5e-87   4.8e-83  275.1   0.6     1   119     1   119     1   119 1.00 Domain of unknown function (DUF1889)
UTRA                 PF07702.8    141 seq977_BIOID47109    -            240   3.4e-37  127.1   0.1   1   1   7.1e-41   4.9e-37  126.5   0.0     2   141    91   229    90   229 0.98 UTRA domain
GntR                 PF00392.16    64 seq977_BIOID47109    -            240   6.2e-25   86.2   0.8   1   1   1.6e-28   1.1e-24   85.5   0.5     1    64     6    69     6    69 0.99 Bacterial regulatory proteins, gntR family
PTS_EIIC             PF02378.13   321 seq978_BIOID47109    -            625   2.6e-69  233.4  33.6   1   1   3.8e-73   2.6e-69  233.4  23.3     2   320    97   433    96   434 0.94 Phosphotransferase system, EIIC
PTS_EIIB             PF00367.15    35 seq978_BIOID47109    -            625   7.8e-13   47.3   0.1   1   1   2.1e-16   1.4e-12   46.4   0.1     1    33   537   569   537   570 0.95 phosphotransferase system, EIIB
Lipoprotein_9        PF03180.9    237 seq979_BIOID47109    -            272   1.7e-91  305.2   0.2   1   1   1.4e-95   1.9e-91  305.0   0.2     1   237    34   272    34   272 1.00 NLPA lipoprotein
cNMP_binding         PF00027.24    91 seq980_BIOID47109    -            210   8.9e-24   83.0   0.0   1   1     4e-27   1.4e-23   82.4   0.0     3    90    23   111    21   112 0.97 Cyclic nucleotide-binding domain
Crp                  PF00325.15    32 seq980_BIOID47109    -            210   2.1e-15   55.7   0.4   1   1   1.1e-18   3.9e-15   54.8   0.3     1    32   166   197   166   197 0.98 Bacterial regulatory proteins, crp family
HTH_Crp_2            PF13545.1     76 seq980_BIOID47109    -            210   2.2e-11   43.2   0.1   1   1   1.5e-14     5e-11   42.1   0.1     1    67   142   206   142   207 0.94 Crp-like helix-turn-helix domain
Ribosomal_S2         PF00318.15   211 seq982_BIOID47109    -            304   3.3e-85  284.5   0.0   1   1   2.9e-89   3.9e-85  284.2   0.0     1   211    72   288    72   288 0.99 Ribosomal protein S2
Malate_synthase      PF01274.17   523 seq983_BIOID47109    -            723  2.8e-196  652.4   0.1   1   1  2.4e-200  3.2e-196  652.2   0.1     2   523    18   697    17   697 0.99 Malate synthase
Oxidored_q2          PF00420.19    95 seq984_BIOID47109    -            216   4.6e-11   42.0   1.2   1   1   3.4e-15   4.6e-11   42.0   0.9     3    95   128   216   126   216 0.94 NADH-ubiquinone/plastoquinone oxidoreductase chain 4L
Fer4_11              PF13247.1     99 seq988_BIOID47109    -            644   4.4e-16   58.4  15.0   1   1   4.2e-19   4.4e-16   58.4  10.4     6    97    57   142    53   144 0.90 4Fe-4S dicluster domain
Pyr_redox_2          PF07992.9    200 seq988_BIOID47109    -            644     8e-11   42.0   0.0   1   1   3.3e-13   3.4e-10   40.0   0.0     1   198   317   617   317   619 0.87 Pyridine nucleotide-disulphide oxidoreductase
Pyr_redox            PF00070.22    80 seq988_BIOID47109    -            644     4e-10   39.8   1.2   1   1   4.8e-08     5e-05   23.4   0.1     1    63   317   388   317   393 0.81 Pyridine nucleotide-disulphide oxidoreductase
Fer4_9               PF13187.1     55 seq988_BIOID47109    -            644   2.9e-09   36.9  47.1   1   1   2.2e-09   2.3e-06   27.6   8.3     1    54    91   138    91   139 0.94 4Fe-4S dicluster domain
NAD_binding_8        PF13450.1     68 seq988_BIOID47109    -            644     8e-09   35.2   0.1   1   1   1.9e-11     2e-08   34.0   0.0     1    35   320   354   320   362 0.96 NAD(P)-binding Rossmann-like domain
Fer4_6               PF12837.2     24 seq988_BIOID47109    -            644   1.9e-08   33.6  55.3   1   1   3.9e-09   4.1e-06   26.3   1.4     2    23    85   106    84   107 0.91 4Fe-4S binding domain
Fer4_10              PF13237.1     52 seq988_BIOID47109    -            644   1.6e-07   30.9  46.1   1   1   1.7e-09   1.8e-06   27.4   7.2     3    52    86   135    84   135 0.86 4Fe-4S dicluster domain
Fer4                 PF00037.22    24 seq988_BIOID47109    -            644     1e-06   27.9   3.0   1   1   9.8e-10     1e-06   27.9   2.1     2    23    86   107    85   108 0.90 4Fe-4S binding domain
FAD_binding_3        PF01494.14   356 seq988_BIOID47109    -            644   6.4e-06   25.3   0.1   1   1   1.4e-08   1.5e-05   24.1   0.0     3    34   317   348   315   350 0.94 FAD binding domain
Thi4                 PF01946.12   230 seq988_BIOID47109    -            644     1e-05   24.6   0.0   1   1   1.9e-08     2e-05   23.7   0.0    19    63   317   361   307   386 0.79 Thi4 family
HI0933_like          PF03486.9    409 seq988_BIOID47109    -            644   8.4e-06   24.3   0.3   1   1   1.5e-08   1.6e-05   23.4   0.2     2    36   317   351   316   356 0.94 HI0933-like protein
Flavodoxin_1         PF00258.20   143 seq990_BIOID47109    -            147   1.7e-21   76.5   0.0   1   1   1.4e-25   1.9e-21   76.4   0.0     2   143     7   138     6   138 0.93 Flavodoxin
ThiG                 PF05690.9    247 seq991_BIOID47109    -            328  1.7e-109  364.5   1.2   1   1  2.8e-113  1.9e-109  364.3   0.9     2   247    76   319    75   319 0.99 Thiazole biosynthesis protein ThiG
ThiS                 PF02597.15    78 seq992_BIOID47109    -             66   1.2e-17   63.9   0.1   1   1   9.5e-22   1.3e-17   63.8   0.1     1    78     3    66     3    66 0.98 ThiS family
DUF1233              PF06806.7     72 seq993_BIOID47109    -             83   2.3e-32  110.2   0.1   1   1     2e-36   2.7e-32  110.0   0.1     1    70     4    74     4    77 0.97 Putative excisionase (DUF1233)
Prismane             PF03063.15   516 seq994_BIOID47109    -            550  1.1e-155  518.8   0.0   1   1  9.2e-160  1.3e-155  518.6   0.0     1   516     1   548     1   548 0.98 Prismane/CO dehydrogenase family
Molybdopterin        PF00384.17   432 seq997_BIOID47109    -            803   9.9e-25   87.0   0.0   1   1   3.2e-25   2.2e-21   75.9   0.0   103   379     2   377     1   381 0.85 Molybdopterin oxidoreductase
Molydop_binding      PF01568.16   109 seq997_BIOID47109    -            803   5.6e-17   61.4   0.1   1   1     3e-20     2e-16   59.6   0.1     4   108   681   796   678   797 0.93 Molydopterin dinucleotide binding domain
DUF1454              PF07305.7    200 seq1000_BIOID47109   -            199  1.4e-111  370.1   1.7   1   1  1.2e-115  1.6e-111  369.9   1.2     1   200     1   199     1   199 1.00 Protein of unknown function (DUF1454)
Abhydrolase_6        PF12697.2    228 seq1002_BIOID47109   -            254   6.2e-36  124.2   4.9   1   1   2.6e-39   7.2e-36  124.0   3.4     1   227    19   246    19   247 0.79 Alpha/beta hydrolase family
Abhydrolase_1        PF00561.15   230 seq1002_BIOID47109   -            254   2.8e-21   76.0   0.5   1   2   8.7e-17   2.4e-13   50.0   0.2     3    80    45   124    43   184 0.79 alpha/beta hydrolase fold
Abhydrolase_1        PF00561.15   230 seq1002_BIOID47109   -            254   2.8e-21   76.0   0.5   2   2   5.8e-09   1.6e-05   24.4   0.0   173   228   193   248   187   250 0.93 alpha/beta hydrolase fold
Abhydrolase_5        PF12695.2    142 seq1002_BIOID47109   -            254   5.1e-16   58.6   0.1   1   1   4.3e-19   1.2e-15   57.4   0.1     1   141    18   234    18   235 0.85 Alpha/beta hydrolase family
PGAP1                PF07819.8    225 seq1002_BIOID47109   -            254   3.9e-09   36.3   0.1   1   1   1.8e-11     5e-08   32.6   0.0     3   143    15   137    13   155 0.78 PGAP1-like protein
AraC_N               PF06719.8    155 seq1004_BIOID47109   -            318   1.6e-46  157.3   0.0   1   1   5.2e-50   2.4e-46  156.7   0.0     3   155    47   199    45   199 0.97 AraC-type transcriptional regulator N-terminus
HTH_18               PF12833.2     81 seq1004_BIOID47109   -            318     3e-21   75.1   1.1   1   1   1.8e-24     8e-21   73.8   0.4     1    77   232   307   232   311 0.97 Helix-turn-helix domain
HTH_AraC             PF00165.18    42 seq1004_BIOID47109   -            318   1.5e-18   65.8   0.3   1   2   6.6e-12     3e-08   33.1   0.0     1    42   219   260   219   260 0.97 Bacterial regulatory helix-turn-helix proteins, AraC family
HTH_AraC             PF00165.18    42 seq1004_BIOID47109   -            318   1.5e-18   65.8   0.3   2   2   5.8e-11   2.7e-07   30.1   0.0    15    39   282   307   273   308 0.94 Bacterial regulatory helix-turn-helix proteins, AraC family
DUF1471              PF07338.8     56 seq1005_BIOID47109   -            134     1e-19   69.8   0.2   1   1   1.3e-23   1.7e-19   69.0   0.1     1    56    81   134    81   134 0.99 Protein of unknown function (DUF1471)
Sod_Fe_C             PF02777.13   106 seq1006_BIOID47109   -            193   1.9e-45  152.9   1.9   1   1   1.5e-48     1e-44  150.5   0.1     1   105    87   190    87   191 0.98 Iron/manganese superoxide dismutases, C-terminal domain
Sod_Fe_N             PF00081.17    82 seq1006_BIOID47109   -            193     3e-35  120.2   0.6   1   1   7.4e-39   5.1e-35  119.5   0.4     1    82     2    82     2    82 0.98 Iron/manganese superoxide dismutases, alpha-hairpin domain
DUF3596              PF12167.3     88 seq1007_BIOID47109   -            431   9.8e-30  101.8   0.0   1   1   2.7e-33   1.9e-29  100.9   0.0     1    87     9    94     9    95 0.98 Domain of unknown function (DUF3596)
Phage_integrase      PF00589.17   173 seq1007_BIOID47109   -            431   7.6e-20   71.1   0.1   1   1   2.5e-23   1.7e-19   70.0   0.0     3   167   205   398   204   403 0.88 Phage integrase family
S4_2                 PF13275.1     65 seq1009_BIOID47109   -             73   1.1e-24   85.7   0.0   1   1   8.3e-29   1.1e-24   85.6   0.0     5    65    12    72     7    72 0.95 S4 domain
Caps_synth_GfcC      PF06251.6    229 seq1011_BIOID47109   -            245   7.2e-92  306.5   0.0   1   1     6e-96   8.2e-92  306.3   0.0     2   229    20   245    19   245 0.99 Capsule biosynthesis GfcC
Histidinol_dh        PF00815.15   413 seq1018_BIOID47109   -            434  3.4e-182  605.5   0.9   1   1  2.8e-186  3.9e-182  605.3   0.6     2   413    18   428    17   428 0.99 Histidinol dehydrogenase
PTS_EIIA_2           PF00359.17   142 seq1019_BIOID47109   -            148   4.7e-30  104.0   0.0   1   1   3.9e-34   5.3e-30  103.8   0.0     3   141     4   144     2   145 0.97 Phosphoenolpyruvate-dependent sugar phosphotransferase system, EIIA 2
NUDIX                PF00293.23   135 seq1025_BIOID47109   -            209   3.2e-14   52.6   0.2   1   1   3.5e-18   4.7e-14   52.0   0.1     4   127    59   187    56   198 0.87 NUDIX domain
IPPT                 PF01715.12   253 seq1026_BIOID47109   -            316  8.7e-108  359.0   0.0   1   1  1.5e-111    1e-107  358.7   0.0     2   252    45   297    44   298 0.99 IPP transferase
IPT                  PF01745.11   233 seq1026_BIOID47109   -            316   6.5e-07   28.6   0.0   1   1   1.7e-08   0.00012   21.2   0.0     5   100    14   109    10   120 0.80 Isopentenyl transferase
Oxidored_q1          PF00361.15   270 seq1027_BIOID47109   -            526   1.5e-50  171.8  22.2   1   1   1.1e-54   1.5e-50  171.8  15.4     1   268   132   411   132   413 0.97 NADH-Ubiquinone/plastoquinone (complex I), various chains
FUSC-like            PF12805.2    284 seq1028_BIOID47109   -            696     3e-72  242.8   3.3   1   1   8.7e-76     3e-72  242.8   2.3     2   280    63   335    62   340 0.95 FUSC-like inner membrane protein yccS
FUSC_2               PF13515.1    128 seq1028_BIOID47109   -            696   8.6e-20   70.8  11.0   1   1   2.5e-23   8.6e-20   70.8   7.6     2   126   377   498   375   500 0.90 Fusaric acid resistance protein-like
FUSC                 PF04632.7    650 seq1028_BIOID47109   -            696   5.1e-08   31.7   4.2   1   1   1.5e-11   5.1e-08   31.7   2.9     7   280   369   659   363   690 0.80 Fusaric acid resistance protein family
ALMT                 PF11744.3    406 seq1028_BIOID47109   -            696   1.5e-05   23.7   1.9   1   1   1.7e-08   5.7e-05   21.8   1.0    41   193   389   528   373   594 0.80 Aluminium activated malate transporter
Chorismate_bind      PF00425.13   257 seq1029_BIOID47109   -            453   1.9e-91  305.8   0.0   1   1   3.5e-95   2.4e-91  305.5   0.0     2   257   190   443   189   443 0.98 chorismate binding enzyme
Anth_synt_I_N        PF04715.8    140 seq1029_BIOID47109   -            453   7.9e-30  103.5   0.2   1   1   8.9e-33   6.1e-29  100.7   0.0     9   139    22   153    16   154 0.90 Anthranilate synthase component I, N terminal region
DUF457               PF04307.9    157 seq1030_BIOID47109   -            173   4.6e-29  100.6  11.4   1   1   3.9e-33   5.4e-29  100.4   7.9     2   141     5   157     4   172 0.85 Predicted membrane-bound metal-dependent hydrolase (DUF457)
LysR_substrate       PF03466.15   209 seq1031_BIOID47109   -            298   6.9e-18   64.3   0.5   1   1   1.6e-21   1.1e-17   63.7   0.3     5   191    96   279    92   293 0.78 LysR substrate binding domain
HTH_1                PF00126.22    60 seq1031_BIOID47109   -            298   1.8e-16   59.4   0.1   1   1   6.9e-20   4.7e-16   58.1   0.0     1    60     9    68     9    68 0.97 Bacterial regulatory helix-turn-helix protein, lysR family
Sugar_tr             PF00083.19   451 seq1032_BIOID47109   -            443   6.2e-52  176.5  26.6   1   1   1.1e-55   7.9e-52  176.2  18.4     9   449    26   434    21   436 0.92 Sugar (and other) transporter
MFS_1                PF07690.11   354 seq1032_BIOID47109   -            443   4.1e-37  127.6  63.2   1   1   1.6e-38   1.1e-34  119.6  23.5     6   353    28   386    25   387 0.83 Major Facilitator Superfamily
GIDA                 PF01134.17   392 seq1036_BIOID47109   -            629  5.1e-171  568.7   0.0   1   1  2.9e-174  6.7e-171  568.3   0.0     1   391     8   398     8   399 0.99 Glucose inhibited division protein A
GIDA_assoc_3         PF13932.1     72 seq1036_BIOID47109   -            629     4e-31  106.7   0.1   1   1   6.2e-34   1.4e-30  105.0   0.1     1    72   546   617   546   617 0.99 GidA associated domain 3
FAD_oxidored         PF12831.2    428 seq1036_BIOID47109   -            629   3.1e-08   33.0   4.1   1   1   2.9e-11   6.6e-08   31.9   2.9     1   142     8   151     8   152 0.72 FAD dependent oxidoreductase
Pyr_redox_2          PF07992.9    200 seq1036_BIOID47109   -            629   2.4e-06   27.4   0.6   1   1   2.2e-09     5e-06   26.4   0.4     1   118     8   156     8   162 0.62 Pyridine nucleotide-disulphide oxidoreductase
DUF1158              PF06643.6     82 seq1037_BIOID47109   -             82   1.7e-48  162.7   9.5   1   1   1.3e-52   1.8e-48  162.6   6.6     1    82     1    82     1    82 0.99 Protein of unknown function (DUF1158)
TIM                  PF00121.13   244 seq1038_BIOID47109   -            255   7.4e-93  309.9   1.0   1   1   6.1e-97   8.3e-93  309.8   0.7     1   243     4   245     4   246 0.97 Triosephosphate isomerase
TonB_dep_Rec         PF00593.19   276 seq1040_BIOID47109   -            760   1.6e-35  123.2  13.4   1   1   2.3e-39   1.6e-35  123.2   9.3     1   275   514   758   514   759 0.91 TonB dependent receptor
Plug                 PF07715.10   108 seq1040_BIOID47109   -            760   2.6e-20   72.6   3.3   1   1   1.3e-23     9e-20   70.8   2.3     2   107    68   168    67   169 0.95 TonB-dependent Receptor Plug Domain
PTS_EIIC             PF02378.13   321 seq1041_BIOID47109   -            483   3.8e-29  101.4  32.4   1   1   5.6e-33   3.8e-29  101.4  22.5     2   318   134   406   133   410 0.90 Phosphotransferase system, EIIC
PTS_IIB              PF02302.12    90 seq1041_BIOID47109   -            483   2.5e-17   62.9   0.1   1   1   6.5e-21   4.5e-17   62.1   0.1     2    89     9   101     8   102 0.95 PTS system, Lactose/Cellobiose specific IIB subunit
ACR_tran             PF00873.14  1021 seq1046_BIOID47109   -           1025         0 1227.4  15.4   1   1         0         0 1227.2  10.7     2  1020     4  1008     3  1009 0.99 AcrB/AcrD/AcrF family
MMPL                 PF03176.10   333 seq1046_BIOID47109   -           1025   1.7e-13   49.9  19.4   1   2   1.4e-11   6.3e-08   31.5   5.4   138   313   327   501   226   521 0.83 MMPL family
MMPL                 PF03176.10   333 seq1046_BIOID47109   -           1025   1.7e-13   49.9  19.4   2   2   4.2e-09   1.9e-05   23.4   2.5    73   306   785  1012   687  1024 0.76 MMPL family
SecD_SecF            PF02355.11   189 seq1046_BIOID47109   -           1025   7.3e-12   44.7  18.7   1   2   3.7e-10   1.7e-06   27.2   5.6    35   186   336   489   316   492 0.80 Protein export membrane protein
SecD_SecF            PF02355.11   189 seq1046_BIOID47109   -           1025   7.3e-12   44.7  18.7   2   2   8.1e-09   3.7e-05   22.8   2.0    25   183   844  1005   831  1022 0.87 Protein export membrane protein
BATS                 PF06968.8     92 seq1047_BIOID47109   -            377   1.9e-21   75.5   0.0   1   1   1.3e-24   8.7e-21   73.4   0.0     1    92   256   361   256   361 0.98 Biotin and Thiamin Synthesis associated domain
Radical_SAM          PF04055.16   166 seq1047_BIOID47109   -            377   1.4e-08   34.9   0.0   1   1   3.5e-12   2.4e-08   34.2   0.0     4   151    82   227    79   235 0.85 Radical SAM superfamily
RHH_1                PF01402.16    39 seq1050_BIOID47109   -            120   3.8e-09   35.9   2.0   1   1     5e-13   6.8e-09   35.1   1.4     1    37    75   111    75   113 0.95 Ribbon-helix-helix protein, copG family
DUF940               PF06082.6    658 seq1051_BIOID47109   -            698  4.3e-258  858.1  13.4   1   1  3.5e-262  4.8e-258  857.9   9.3     1   658    29   693    29   693 0.97 Bacterial putative lipoprotein (DUF940)
EF_TS                PF00889.14   221 seq1053_BIOID47109   -            283   2.3e-71  239.5   5.7   1   1   3.3e-75   2.3e-71  239.5   4.0     1   221    57   263    57   263 0.98 Elongation factor TS
UBA                  PF00627.26    37 seq1053_BIOID47109   -            283   3.5e-11   42.4   0.1   1   1   3.4e-14   2.3e-10   39.8   0.1     1    35     4    39     4    40 0.96 UBA/TS-N domain
IcmF-related         PF06761.7    312 seq1054_BIOID47109   -           1174   4.3e-84  282.3   9.1   1   1   9.3e-88   4.3e-84  282.3   6.3     1   311   505   818   505   819 0.98 Intracellular multiplication and human macrophage-killing
ImcF-related_N       PF14331.1    266 seq1054_BIOID47109   -           1174   5.6e-62  208.9   3.9   1   1   1.2e-65   5.6e-62  208.9   2.7     7   261   205   455   200   462 0.91 ImcF-related N-terminal domain
DUF1215              PF06744.7    125 seq1054_BIOID47109   -           1174     4e-34  116.8   1.0   1   1   2.4e-37   1.1e-33  115.4   0.1     2   125   914  1033   913  1033 0.95 Protein of unknown function (DUF1215)
Exo_endo_phos        PF03372.18   251 seq1055_BIOID47109   -            272     2e-26   93.3   0.0   1   1   1.7e-30   2.3e-26   93.0   0.0     1   251     8   263     8   263 0.80 Endonuclease/Exonuclease/phosphatase family
DLH                  PF01738.13   218 seq1057_BIOID47109   -            289     6e-76  254.4   0.0   1   1   2.7e-79   7.4e-76  254.1   0.0     1   217    60   283    60   284 0.99 Dienelactone hydrolase family
Abhydrolase_5        PF12695.2    142 seq1057_BIOID47109   -            289   1.5e-15   57.0   0.1   1   1   8.2e-19   2.2e-15   56.5   0.0     2   142    77   255    76   255 0.76 Alpha/beta hydrolase family
Abhydrolase_6        PF12697.2    228 seq1057_BIOID47109   -            289     3e-12   46.8   2.3   1   1   1.5e-09     4e-06   26.7   0.0   162   221   192   260   180   266 0.74 Alpha/beta hydrolase family
BAAT_C               PF08840.6    213 seq1057_BIOID47109   -            289   1.5e-08   34.5   0.1   1   1   4.8e-09   1.3e-05   24.9   0.2   109   178   204   271   190   287 0.78 BAAT / Acyl-CoA thioester hydrolase C terminal
Peptidase_S9         PF00326.16   213 seq1057_BIOID47109   -            289   9.3e-07   28.1   0.0   1   1   1.6e-08   4.4e-05   22.6   0.0   136   210   202   284   194   287 0.78 Prolyl oligopeptidase family
DUF419               PF04237.8     92 seq1060_BIOID47109   -            122   4.8e-25   87.6   0.0   1   1   4.2e-29   5.7e-25   87.3   0.0     1    92    14   107    14   107 0.96 Protein of unknown function (DUF419)
DUF1249              PF06853.7    121 seq1062_BIOID47109   -            140   6.9e-46  154.6   0.2   1   1   5.8e-50     8e-46  154.4   0.1     2   118    21   136    20   139 0.97 Protein of unknown function (DUF1249)
OmpA                 PF00691.15    97 seq1065_BIOID47109   -            219   1.2e-23   83.2   0.1   1   1     4e-27   1.8e-23   82.6   0.1     1    97   115   210   115   210 0.97 OmpA family
Gly-zipper_Omp       PF13488.1     46 seq1065_BIOID47109   -            219   1.2e-12   47.1  16.5   1   1   2.7e-16   1.2e-12   47.1  11.4     1    46    37    85    37    85 0.95 Glycine zipper
Gly-zipper_YMGG      PF13441.1     45 seq1065_BIOID47109   -            219   6.8e-09   34.9  18.1   1   1   1.5e-12   6.8e-09   34.9  12.5     5    45    33    80    29    80 0.81 YMGG-like Gly-zipper
Flavodoxin_1         PF00258.20   143 seq1073_BIOID47109   -            176   3.1e-33  114.6   0.1   1   1     1e-36   3.6e-33  114.4   0.0     1   143     6   160     6   160 0.95 Flavodoxin
Flavodoxin_3         PF12641.2    160 seq1073_BIOID47109   -            176   1.1e-11   44.3   0.0   1   1   3.6e-15   1.2e-11   44.1   0.0     2   110     6   124     5   164 0.85 Flavodoxin domain
Flavodoxin_5         PF12724.2    143 seq1073_BIOID47109   -            176   4.1e-08   33.2   0.0   1   1   1.7e-11   5.7e-08   32.7   0.0     2    84     6    89     5   108 0.83 Flavodoxin domain
LSM                  PF01423.17    68 seq1076_BIOID47109   -            102   7.6e-09   34.8   0.2   1   1   1.1e-12   1.4e-08   33.9   0.1     6    68    17    64    10    64 0.85 LSM domain
Nitroreductase       PF00881.19   165 seq1077_BIOID47109   -            217   3.1e-30  105.0   0.0   1   1   2.6e-34   3.6e-30  104.8   0.0     2   165     8   193     7   193 0.97 Nitroreductase family
Metallophos          PF00149.23   201 seq1079_BIOID47109   -            275     1e-14   54.3   1.3   1   1   2.7e-18   1.8e-14   53.5   0.9     2   200    16   206    15   207 0.88 Calcineurin-like phosphoesterase
Metallophos_2        PF12850.2    156 seq1079_BIOID47109   -            275   3.2e-12   46.4   0.0   1   1   7.3e-16     5e-12   45.8   0.0     2   139    16   225    15   239 0.69 Calcineurin-like phosphoesterase superfamily domain
2-Hacid_dh_C         PF02826.14   178 seq1081_BIOID47109   -            329   5.3e-53  178.6   0.0   1   1   1.8e-56   8.2e-53  178.0   0.0     1   178   110   297   110   297 0.94 D-isomer specific 2-hydroxyacid dehydrogenase, NAD binding domain
2-Hacid_dh           PF00389.25   133 seq1081_BIOID47109   -            329   2.3e-35  120.8   0.0   1   1   5.9e-39   2.7e-35  120.6   0.0     3   132     5   328     3   329 0.98 D-isomer specific 2-hydroxyacid dehydrogenase, catalytic domain
NAD_binding_2        PF03446.10   162 seq1081_BIOID47109   -            329   7.5e-06   25.8   0.0   1   1   5.1e-09   2.3e-05   24.2   0.0     3   119   146   259   144   263 0.91 NAD binding domain of 6-phosphogluconate dehydrogenase
Pribosyltran         PF00156.22   125 seq1082_BIOID47109   -            152   2.2e-11   43.4   0.0   1   1   2.3e-15   3.2e-11   42.9   0.0     2   112     4   105     3   112 0.87 Phosphoribosyl transferase domain
Fer2                 PF00111.22    78 seq1083_BIOID47109   -            322   1.3e-14   53.5   2.5   1   1   5.9e-18   2.7e-14   52.5   1.7     8    77   248   315   242   316 0.87 2Fe-2S iron-sulfur cluster binding domain
FAD_binding_6        PF00970.19    99 seq1083_BIOID47109   -            322   2.6e-11   43.3   0.0   1   1     1e-14   4.6e-11   42.5   0.0     2    98    12   105    11   106 0.88 Oxidoreductase FAD-binding domain
NAD_binding_1        PF00175.16   109 seq1083_BIOID47109   -            322     2e-08   34.6   0.0   1   1   8.5e-12   3.9e-08   33.7   0.0     1   107   116   210   116   212 0.82 Oxidoreductase NAD-binding domain
Aminotran_1_2        PF00155.16   363 seq1084_BIOID47109   -            356   1.2e-67  228.3   0.0   1   1     1e-71   1.4e-67  228.1   0.0    31   363    46   351    30   351 0.94 Aminotransferase class I and II
Glyco_hydro_4        PF02056.11   183 seq1085_BIOID47109   -            212   7.4e-74  246.9   0.0   1   1   6.2e-78   8.5e-74  246.7   0.0     1   182     5   184     5   185 0.99 Family 4 glycosyl hydrolase
MtfA                 PF06167.7    253 seq1086_BIOID47109   -            278     6e-75  251.7   0.1   1   1   5.3e-79   7.2e-75  251.5   0.1    11   253    18   256     9   256 0.95 Phosphoenolpyruvate:glucose-phosphotransferase regulator
Fer4_11              PF13247.1     99 seq1089_BIOID47109   -            162   6.6e-17   61.1  13.4   1   1   5.3e-20   6.6e-17   61.1   9.3     6    96    51   140    46   143 0.88 4Fe-4S dicluster domain
Fer4_9               PF13187.1     55 seq1089_BIOID47109   -            162   2.4e-14   53.1  25.5   1   1     2e-12   2.4e-09   37.1   6.4     1    54    85   137    85   138 0.96 4Fe-4S dicluster domain
Fer4_7               PF12838.2     52 seq1089_BIOID47109   -            162   4.2e-14   52.5  28.8   1   1   2.9e-11   3.6e-08   33.5   6.9     1    52    85   137    85   137 0.87 4Fe-4S dicluster domain
Fer4_10              PF13237.1     52 seq1089_BIOID47109   -            162   1.1e-13   50.6  39.2   1   2   2.2e-10   2.8e-07   30.1   8.4     8    52    54    97    48    97 0.95 4Fe-4S dicluster domain
Fer4_10              PF13237.1     52 seq1089_BIOID47109   -            162   1.1e-13   50.6  39.2   2   2   3.8e-09   4.7e-06   26.1   9.2     4    52    81   134    78   134 0.90 4Fe-4S dicluster domain
Fer4                 PF00037.22    24 seq1089_BIOID47109   -            162   1.9e-13   49.3  37.1   1   1   1.9e-10   2.4e-07   29.9   0.9     3    24    81   102    79   102 0.90 4Fe-4S binding domain
Fer4_2               PF12797.2     22 seq1089_BIOID47109   -            162   3.6e-08   32.7  39.4   1   1   8.1e-09     1e-05   25.0   1.9     5    21    81    97    78    98 0.87 4Fe-4S binding domain
Fer4_3               PF12798.2     15 seq1089_BIOID47109   -            162   1.6e-07   31.2  46.5   1   2     4e-06     0.005   17.1   3.2     1    14    86    99    86   100 0.96 4Fe-4S binding domain
Fer4_3               PF12798.2     15 seq1089_BIOID47109   -            162   1.6e-07   31.2  46.5   2   2   1.6e-06     0.002   18.4   2.3     1    15   117   137   117   137 0.97 4Fe-4S binding domain
Fer4_4               PF12800.2     17 seq1089_BIOID47109   -            162   4.8e-06   26.3  39.3   1   2   0.00033       0.4   11.0   3.0     2    14    10    22     9    24 0.91 4Fe-4S binding domain
Fer4_4               PF12800.2     17 seq1089_BIOID47109   -            162   4.8e-06   26.3  39.3   2   2   6.4e-08   7.9e-05   22.5   2.9     1    17    83    99    83    99 0.92 4Fe-4S binding domain
NUDIX                PF00293.23   135 seq1093_BIOID47109   -            192   4.3e-16   58.6   0.0   1   1   4.3e-20   5.9e-16   58.2   0.0     4   124    33   151    29   159 0.87 NUDIX domain
DnaJ_C               PF01556.13    81 seq1094_BIOID47109   -            306   8.7e-28   95.9   0.6   1   1     4e-22   2.7e-18   65.5   0.0     1    75   210   280   210   286 0.89 DnaJ C terminal domain
DnaJ                 PF00226.26    64 seq1094_BIOID47109   -            306     6e-25   86.6   0.9   1   1   1.9e-28   1.3e-24   85.5   0.6     1    64     5    66     5    66 0.99 DnaJ domain
Sigma54_activat      PF00158.21   168 seq1095_BIOID47109   -            528   4.5e-65  218.0   0.1   1   1   1.8e-68   6.2e-65  217.6   0.0     1   167   218   393   218   394 0.96 Sigma-54 interaction domain
PrpR_N               PF06506.6    175 seq1095_BIOID47109   -            528   1.9e-57  193.3   0.1   1   1   8.6e-61   2.9e-57  192.7   0.1     2   171    29   197    28   202 0.98 Propionate catabolism activator
HTH_8                PF02954.14    42 seq1095_BIOID47109   -            528     2e-10   39.9   0.1   1   1   4.2e-13   1.4e-09   37.1   0.0    11    40   498   527   498   528 0.97 Bacterial regulatory protein, Fis family
Mg_chelatase         PF01078.16   207 seq1095_BIOID47109   -            528   3.2e-05   23.0   0.3   1   1   2.9e-08    0.0001   21.4   0.2     9   155   226   366   215   371 0.78 Magnesium chelatase, subunit ChlI
2-Hacid_dh_C         PF02826.14   178 seq1097_BIOID47109   -            324   1.4e-62  209.9   0.0   1   1   4.8e-66   2.2e-62  209.2   0.0     1   178   108   287   108   287 0.97 D-isomer specific 2-hydroxyacid dehydrogenase, NAD binding domain
2-Hacid_dh           PF00389.25   133 seq1097_BIOID47109   -            324   1.6e-31  108.4   0.1   1   1     4e-35   1.8e-31  108.2   0.1     1   133     5   319     5   319 0.97 D-isomer specific 2-hydroxyacid dehydrogenase, catalytic domain
NAD_binding_2        PF03446.10   162 seq1097_BIOID47109   -            324     3e-05   23.8   0.1   1   1   2.9e-08   0.00013   21.7   0.0     2   116   146   259   145   267 0.85 NAD binding domain of 6-phosphogluconate dehydrogenase
MMR_HSR1             PF01926.18   114 seq1098_BIOID47109   -            426   3.4e-21   75.2   0.1   1   1   3.3e-24   9.1e-21   73.8   0.1     2   114   200   318   199   318 0.83 50S ribosome-binding GTPase
GTP-bdg_N            PF13167.1     95 seq1098_BIOID47109   -            426   1.6e-15   56.9   0.0   1   1   1.4e-18   3.8e-15   55.6   0.0     8    95    25   112    18   112 0.96 GTP-binding GTPase N-terminal
FeoB_N               PF02421.13   189 seq1098_BIOID47109   -            426     1e-08   34.5   0.1   1   1   7.5e-12   2.1e-08   33.5   0.0     2   168   199   369   198   390 0.81 Ferrous iron transport protein B
Arf                  PF00025.16   175 seq1098_BIOID47109   -            426   1.2e-05   24.4   0.6   1   1   2.8e-08   7.6e-05   21.9   0.4    19   132   202   326   190   360 0.79 ADP-ribosylation factor family
GreA_GreB_N          PF03449.10    74 seq1100_BIOID47109   -            158   1.8e-32  111.0   1.1   1   1   3.6e-36   2.4e-32  110.6   0.8     4    74     3    74     1    74 0.97 Transcription elongation factor, N-terminal
GreA_GreB            PF01272.14    77 seq1100_BIOID47109   -            158     8e-29   99.0   0.5   1   1   1.6e-32   1.1e-28   98.6   0.3     3    77    83   157    80   157 0.97 Transcription elongation factor, GreA/GreB, C-term
AA_kinase            PF00696.23   241 seq1103_BIOID47109   -            241   1.7e-27   96.3   0.2   1   1   1.9e-31   2.7e-27   95.7   0.2     1   241    10   219    10   219 0.77 Amino acid kinase family
Flavodoxin_2         PF02525.12   199 seq1104_BIOID47109   -            176   2.7e-41  141.1   0.0   1   1   4.8e-45   3.3e-41  140.8   0.0     3   199     2   167     1   167 0.90 Flavodoxin-like fold
FMN_red              PF03358.10   152 seq1104_BIOID47109   -            176   5.3e-08   32.3   0.0   1   1   1.1e-11   7.4e-08   31.9   0.0    58   125    43   117     2   135 0.76 NADPH-dependent FMN reductase
SNARE_assoc          PF09335.6    123 seq1105_BIOID47109   -            236   1.1e-27   96.5   6.3   1   1   7.9e-32   1.1e-27   96.5   4.4     1   121    63   180    63   182 0.98 SNARE associated Golgi protein
BMC                  PF00936.14    75 seq1107_BIOID47109   -             94   3.9e-26   90.4   7.1   1   1   3.3e-30   4.5e-26   90.2   4.9     1    75     4    80     4    80 0.98 BMC domain
Complex1_49kDa       PF00346.14   272 seq1109_BIOID47109   -            571   9.5e-32  109.9   0.0   1   2   2.4e-26   1.1e-22   80.2   0.0     2   163   297   458   296   471 0.96 Respiratory-chain NADH dehydrogenase, 49 Kd subunit
Complex1_49kDa       PF00346.14   272 seq1109_BIOID47109   -            571   9.5e-32  109.9   0.0   2   2   1.7e-10   7.9e-07   28.2   0.0   207   272   474   539   459   539 0.89 Respiratory-chain NADH dehydrogenase, 49 Kd subunit
Complex1_30kDa       PF00329.14   103 seq1109_BIOID47109   -            571     4e-25   87.9   0.0   1   1   1.8e-28   8.1e-25   86.9   0.0     2   103    48   153    47   153 0.93 Respiratory-chain NADH dehydrogenase, 30 Kd subunit
NiFeSe_Hases         PF00374.14   507 seq1109_BIOID47109   -            571   1.3e-15   57.0   0.1   1   1   3.5e-16   1.6e-12   46.9   0.0     1    68   220   288   220   297 0.91 Nickel-dependent hydrogenase
DUF1100              PF06500.6    411 seq1115_BIOID47109   -            414  1.2e-221  735.4   0.0   1   1  2.8e-225  1.3e-221  735.2   0.0     1   411     1   414     1   414 0.99 Alpha/beta hydrolase of unknown function (DUF1100)
Abhydrolase_5        PF12695.2    142 seq1115_BIOID47109   -            414   2.3e-08   33.7   0.0   1   1   9.2e-12   4.2e-08   32.9   0.0     1   121   196   375   196   392 0.75 Alpha/beta hydrolase family
Abhydrolase_6        PF12697.2    228 seq1115_BIOID47109   -            414   2.1e-06   27.6   0.5   1   1   9.1e-10   4.2e-06   26.7   0.1    12   107   208   326   197   390 0.70 Alpha/beta hydrolase family
FUR                  PF01475.14   120 seq1117_BIOID47109   -            148   4.9e-49  165.1   0.2   1   1   4.3e-53   5.8e-49  164.8   0.1     1   120    10   130    10   130 0.99 Ferric uptake regulator family
GrpE                 PF01025.14   166 seq1118_BIOID47109   -            197   1.4e-47  161.2   3.3   1   1   1.2e-51   1.7e-47  160.9   2.3     5   166    35   194     7   194 0.87 GrpE
PAP2                 PF01569.16   129 seq1120_BIOID47109   -            198   3.6e-19   68.5   9.6   1   1   2.6e-23   3.6e-19   68.5   6.7     3   118    58   162    56   172 0.89 PAP2 superfamily
Peptidase_M42        PF05343.9    292 seq1121_BIOID47109   -            356  7.9e-103  343.1   0.0   1   1  1.4e-106  9.3e-103  342.8   0.0     1   292    43   333    43   333 0.98 M42 glutamyl aminopeptidase
Peptidase_M20        PF01546.23   171 seq1121_BIOID47109   -            356     2e-05   24.1   0.0   1   1   4.8e-09   3.3e-05   23.4   0.0    24   167   175   336   172   340 0.79 Peptidase family M20/M25/M40
Glyco_hydro_4C       PF11975.3    232 seq1122_BIOID47109   -             70   1.8e-10   40.9   0.0   1   1   1.6e-14   2.2e-10   40.6   0.0   189   232     2    45     1    45 0.97 Family 4 glycosyl hydrolase C-terminal domain
TraB                 PF01963.12   259 seq1123_BIOID47109   -            264   3.5e-42  144.5   0.1   1   1   3.2e-46   4.3e-42  144.2   0.1     8   250    30   264    21   264 0.96 TraB family
MS_channel           PF00924.13   206 seq1124_BIOID47109   -            415   4.4e-74  248.1   0.3   1   1     7e-76   9.6e-72  240.5   0.2     1   205   142   396   142   397 0.99 Mechanosensitive ion channel
BMC                  PF00936.14    75 seq1127_BIOID47109   -            270     2e-31  107.3   6.0   1   2   4.1e-16   5.6e-12   45.0   0.1     1    68    79   153    79   160 0.88 BMC domain
BMC                  PF00936.14    75 seq1127_BIOID47109   -            270     2e-31  107.3   6.0   2   2   4.5e-22   6.2e-18   64.1   1.3     1    70   185   258   185   263 0.94 BMC domain
Lactate_perm         PF02652.9    522 seq1128_BIOID47109   -            560  2.9e-206  685.8  45.2   1   1  2.5e-210  3.4e-206  685.6  31.3     1   521    16   549    16   550 0.98 L-lactate permease
UPF0227              PF05728.7    187 seq1130_BIOID47109   -            193   9.7e-75  250.2   0.0   1   1   1.6e-78   1.1e-74  250.1   0.0     2   186     4   188     3   189 0.99 Uncharacterised protein family (UPF0227)
Abhydrolase_5        PF12695.2    142 seq1130_BIOID47109   -            193   1.1e-06   28.3   0.0   1   1   2.6e-10   1.8e-06   27.6   0.0     1   141     3   172     3   173 0.67 Alpha/beta hydrolase family
Toluene_X            PF03349.11   427 seq1131_BIOID47109   -            448  1.9e-147  490.9  17.5   1   1  1.6e-151  2.2e-147  490.7  12.1     2   427    19   448    18   448 0.98 Outer membrane protein transport protein (OMPP1/FadL/TodX)
DUF2575              PF10837.3     71 seq1132_BIOID47109   -             72   4.5e-47  157.8   3.1   1   1   3.6e-51     5e-47  157.7   2.1     1    71     2    72     2    72 1.00 Protein of unknown function (DUF2575)
Fer4_11              PF13247.1     99 seq1133_BIOID47109   -            294   1.2e-29  101.9  13.1   1   1   1.8e-32   2.2e-29  101.1   5.5     2    98    92   188    91   189 0.94 4Fe-4S dicluster domain
Form-deh_trans       PF09163.6     44 seq1133_BIOID47109   -            294   7.8e-20   69.9   0.0   1   1   1.1e-22   1.4e-19   69.1   0.0     1    44   246   289   246   290 0.96 Formate dehydrogenase N, transmembrane
Fer4_7               PF12838.2     52 seq1133_BIOID47109   -            294   4.9e-15   55.5  25.2   1   1   8.3e-11     1e-07   32.0   5.6     1    50    38   114    38   117 0.90 4Fe-4S dicluster domain
Fer4_9               PF13187.1     55 seq1133_BIOID47109   -            294   3.3e-13   49.5  27.2   1   1   4.6e-11   5.7e-08   32.7   7.7     1    55   132   184   132   184 0.97 4Fe-4S dicluster domain
Fer4_10              PF13237.1     52 seq1133_BIOID47109   -            294   2.6e-12   46.2  27.8   1   1   3.4e-11   4.2e-08   32.7   7.1     2    52    93   144    92   144 0.86 4Fe-4S dicluster domain
Fer4_2               PF12797.2     22 seq1133_BIOID47109   -            294   3.3e-10   39.1  34.5   1   1   6.4e-09     8e-06   25.3   2.4     4    20    33    49    31    51 0.91 4Fe-4S binding domain
Fer4_3               PF12798.2     15 seq1133_BIOID47109   -            294   9.7e-08   31.9  41.1   1   3   0.00035      0.43   11.1   3.8     1    15   100   117   100   117 0.89 4Fe-4S binding domain
Fer4_3               PF12798.2     15 seq1133_BIOID47109   -            294   9.7e-08   31.9  41.1   2   3   6.7e-05     0.083   13.3   2.9     1    14   133   146   133   147 0.94 4Fe-4S binding domain
Fer4_3               PF12798.2     15 seq1133_BIOID47109   -            294   9.7e-08   31.9  41.1   3   3   3.4e-06    0.0042   17.4   2.5     1    15   160   183   160   183 0.98 4Fe-4S binding domain
Fer4_4               PF12800.2     17 seq1133_BIOID47109   -            294   3.1e-07   30.0  31.6   1   2   4.7e-05     0.059   13.6   1.8     3    15    38    50    36    56 0.91 4Fe-4S binding domain
Fer4_4               PF12800.2     17 seq1133_BIOID47109   -            294   3.1e-07   30.0  31.6   2   2     1e-07   0.00013   21.9   1.8     1    17   130   146   130   146 0.92 4Fe-4S binding domain
Fer4                 PF00037.22    24 seq1133_BIOID47109   -            294   3.1e-07   29.6  37.3   1   1   4.1e-08   5.1e-05   22.5   2.0     5    22   130   147   126   149 0.87 4Fe-4S binding domain
Na_H_Exchanger       PF00999.16   384 seq1136_BIOID47109   -            620   6.4e-64  215.7  46.4   1   1   1.3e-67   9.1e-64  215.2  32.1     2   378    11   375    10   379 0.93 Sodium/hydrogen exchanger family
TrkA_N               PF02254.13   116 seq1136_BIOID47109   -            620   5.3e-27   94.0   0.0   1   1   2.1e-30   1.4e-26   92.6   0.0     1   111   402   512   402   514 0.97 TrkA-N domain
Peripla_BP_3         PF13377.1    160 seq1138_BIOID47109   -            341   9.6e-43  145.8   0.0   1   1   9.5e-46   3.2e-42  144.1   0.0     2   160   171   331   170   331 0.92 Periplasmic binding protein-like domain
Peripla_BP_1         PF00532.16   279 seq1138_BIOID47109   -            341   8.6e-35  120.1   0.0   1   1     3e-38     1e-34  119.9   0.0     2   275    60   325    59   329 0.93 Periplasmic binding proteins and sugar binding domain of LacI family
LacI                 PF00356.16    46 seq1138_BIOID47109   -            341   3.7e-21   74.3   0.8   1   1   2.1e-24   7.1e-21   73.4   0.6     1    46     3    48     3    48 0.99 Bacterial regulatory proteins, lacI family
Peripla_BP_4         PF13407.1    258 seq1138_BIOID47109   -            341   2.6e-20   72.7   0.0   1   1   1.1e-23   3.6e-20   72.3   0.0     1   253    62   308    62   313 0.89 Periplasmic binding protein domain
SDH_alpha            PF03313.10   283 seq1140_BIOID47109   -            454  7.6e-104  346.5   5.6   1   1  1.4e-107  9.8e-104  346.2   3.9     3   282   184   449   182   450 0.96 Serine dehydratase alpha chain
SDH_beta             PF03315.10   158 seq1140_BIOID47109   -            454   8.5e-56  188.2   0.0   1   1   2.2e-59   1.5e-55  187.4   0.0     1   157     3   158     3   159 0.96 Serine dehydratase beta chain
FAD_syn              PF06574.7    158 seq1141_BIOID47109   -            313   2.2e-57  193.0   0.0   1   1   4.4e-61     3e-57  192.5   0.0     2   158    12   168    11   168 0.98 FAD synthetase
Flavokinase          PF01687.12   125 seq1141_BIOID47109   -            313   6.1e-40  135.8   0.0   1   1   1.4e-43   9.4e-40  135.2   0.0     1   124   184   307   184   308 0.97 Riboflavin kinase
FMN_red              PF03358.10   152 seq1144_BIOID47109   -            191   7.3e-36  122.8   0.0   1   1   1.4e-39   9.8e-36  122.4   0.0     1   148     1   141     1   144 0.94 NADPH-dependent FMN reductase
Flavodoxin_2         PF02525.12   199 seq1144_BIOID47109   -            191   7.8e-07   28.6   0.0   1   1   2.1e-10   1.4e-06   27.8   0.0     1   103     1    91     1   130 0.85 Flavodoxin-like fold
Pro_isomerase        PF00160.16   155 seq1145_BIOID47109   -            164   6.8e-47  159.4   1.6   1   1   5.5e-51   7.5e-47  159.2   1.1     2   155     2   162     1   162 0.88 Cyclophilin type peptidyl-prolyl cis-trans isomerase/CLD
GidB                 PF02527.10   184 seq1146_BIOID47109   -            207   7.4e-67  223.9   0.0   1   1   1.3e-70     9e-67  223.6   0.0     1   184    20   200    20   200 0.98 rRNA small subunit methyltransferase G
Methyltransf_31      PF13847.1    152 seq1146_BIOID47109   -            207   9.4e-10   38.1   0.0   1   1   5.5e-13   3.8e-09   36.2   0.0     4    94    66   149    64   195 0.82 Methyltransferase domain
DUF2002              PF09400.5    111 seq1147_BIOID47109   -            114   8.2e-66  218.6   0.2   1   1   6.8e-70   9.3e-66  218.4   0.2     1   110     1   110     1   112 0.99 Protein of unknown function (DUF2002)
META                 PF03724.11   101 seq1148_BIOID47109   -            140   3.4e-18   65.2   0.2   1   1   3.1e-22   4.3e-18   64.9   0.1     2   100    30   125    29   126 0.93 META domain
IGPD                 PF00475.13   145 seq1149_BIOID47109   -            355   1.3e-64  216.3   0.3   1   1   6.7e-68   2.3e-64  215.5   0.2     1   145   196   338   196   338 0.99 Imidazoleglycerol-phosphate dehydratase
HAD_2                PF13419.1    176 seq1149_BIOID47109   -            355   1.1e-06   28.8   0.0   1   1   9.4e-09   3.2e-05   24.1   0.0    75   173    29   145     9   148 0.81 Haloacid dehalogenase-like hydrolase
PNK3P                PF08645.6    158 seq1149_BIOID47109   -            355     2e-06   27.2   0.0   1   1     1e-09   3.6e-06   26.4   0.0     5   129     8   134     4   183 0.76 Polynucleotide kinase 3 phosphatase
Hydrolase_like       PF13242.1     75 seq1149_BIOID47109   -            355   2.3e-06   27.1   0.0   1   1   1.4e-09   4.7e-06   26.1   0.0     1    44   102   144   102   149 0.90 HAD-hyrolase-like
TPP_enzyme_N         PF02776.13   172 seq1152_BIOID47109   -            572   4.2e-43  146.6   0.9   1   1   1.3e-45     6e-42  142.9   0.1     2   170     4   170     3   172 0.98 Thiamine pyrophosphate enzyme, N-terminal TPP binding domain
TPP_enzyme_C         PF02775.16   153 seq1152_BIOID47109   -            572   4.1e-41  139.9   1.1   1   1   2.3e-44   1.1e-40  138.6   0.3     1   153   379   525   379   525 0.96 Thiamine pyrophosphate enzyme, C-terminal TPP binding domain
TPP_enzyme_M         PF00205.17   137 seq1152_BIOID47109   -            572   8.4e-28   96.7   0.0   1   1   4.3e-31   1.9e-27   95.5   0.0     2   137   192   319   191   319 0.96 Thiamine pyrophosphate enzyme, central domain
MerR_2               PF13591.1     84 seq1154_BIOID47109   -            101   6.9e-30  102.3   0.3   1   1   5.7e-34   7.9e-30  102.1   0.2     1    84     8    92     8    92 0.95 MerR HTH family regulatory protein
PTS_IIB              PF02302.12    90 seq1155_BIOID47109   -            106   5.2e-21   74.7   1.5   1   1   4.5e-25   6.1e-21   74.5   1.0     2    88     6    95     5    97 0.94 PTS system, Lactose/Cellobiose specific IIB subunit
tRNA_bind            PF01588.15    95 seq1157_BIOID47109   -            110   7.6e-32  108.9   0.6   1   1   6.3e-36   8.6e-32  108.7   0.4     1    94    14   107    14   108 0.98 Putative tRNA binding domain
DeoRC                PF00455.17   162 seq1159_BIOID47109   -            252   9.9e-47  158.4   0.0   1   1   2.7e-50   1.8e-46  157.6   0.0     4   160    76   232    73   234 0.99 DeoR C terminal sensor domain
HTH_DeoR             PF08220.7     57 seq1159_BIOID47109   -            252   5.4e-15   54.5   0.0   1   1   1.2e-18   8.4e-15   53.9   0.0     1    55     8    59     8    61 0.93 DeoR-like helix-turn-helix domain
DNA_gyraseB          PF00204.20   173 seq1160_BIOID47109   -            630   3.7e-40  136.8   0.0   1   1     2e-43   6.8e-40  135.9   0.0     1   169   218   384   218   388 0.90 DNA gyrase B
DNA_gyraseB_C        PF00986.16    65 seq1160_BIOID47109   -            630   6.4e-25   86.5   2.7   1   1   3.6e-28   1.2e-24   85.6   1.9     2    65   554   620   553   620 0.92 DNA gyrase B subunit, carboxyl terminus
Toprim               PF01751.17    88 seq1160_BIOID47109   -            630   4.5e-16   58.3   0.0   1   1   2.5e-19   8.7e-16   57.4   0.0     1    86   413   522   413   524 0.93 Toprim domain
HATPase_c            PF02518.21   111 seq1160_BIOID47109   -            630   4.7e-13   48.7   0.1   1   1   2.4e-16   8.1e-13   47.9   0.1     2   109    28   170    27   172 0.93 Histidine kinase-, DNA gyrase B-, and HSP90-like ATPase
RRF                  PF01765.14   165 seq1161_BIOID47109   -            185   3.9e-68  227.9   1.7   1   1   3.7e-72     5e-68  227.6   1.2     1   165    19   183    19   183 0.99 Ribosome recycling factor
DUF3442              PF11924.3    280 seq1162_BIOID47109   -            538  6.5e-102  340.7   2.8   1   1  6.5e-106  8.9e-102  340.3   2.0     3   280   150   428   148   428 0.99 Protein of unknown function (DUF3442)
FtsJ                 PF01728.14   181 seq1163_BIOID47109   -            209     7e-57  192.2   0.0   1   1   6.1e-61   8.3e-57  191.9   0.0     1   181    31   207    31   207 0.98 FtsJ-like methyltransferase
2OG-FeII_Oxy_3       PF13640.1    100 seq1167_BIOID47109   -            237   6.3e-13   48.9   0.1   1   1   2.5e-16   1.1e-12   48.1   0.1     3    99    96   187    95   188 0.91 2OG-Fe(II) oxygenase superfamily
2OG-FeII_Oxy         PF03171.15    99 seq1167_BIOID47109   -            237   9.2e-06   25.7   0.0   1   1   3.5e-09   1.6e-05   25.0   0.0     6    98    95   188    91   189 0.88 2OG-Fe(II) oxygenase superfamily
Dak1                 PF02733.12   326 seq1168_BIOID47109   -            366  1.4e-138  460.8   0.0   1   1  1.1e-142  1.6e-138  460.6   0.0     1   325    26   365    26   366 0.99 Dak1 domain
Dehydratase_LU       PF02286.10   554 seq1169_BIOID47109   -            554  2.1e-313 1039.5   0.9   1   1  1.7e-317  2.4e-313 1039.4   0.6     1   553     1   553     1   554 1.00 Dehydratase large subunit
Metallophos_2        PF12850.2    156 seq1170_BIOID47109   -            240   2.6e-13   49.9   0.0   1   1   5.9e-17     4e-13   49.3   0.0     1   125     1   203     1   226 0.82 Calcineurin-like phosphoesterase superfamily domain
Metallophos          PF00149.23   201 seq1170_BIOID47109   -            240     8e-12   44.8   0.0   1   1     7e-15   4.8e-11   42.3   0.0     3   201     3   199     1   199 0.95 Calcineurin-like phosphoesterase
NMT1                 PF09084.6    216 seq1171_BIOID47109   -            333   2.2e-14   53.4   0.0   1   1   2.9e-17   7.9e-14   51.6   0.0    29   147    78   197    71   246 0.88 NMT1/THI5 like
SBP_bac_3            PF00497.15   225 seq1171_BIOID47109   -            333   1.9e-13   50.0   0.0   1   1   5.8e-13   1.6e-09   37.2   0.0    87   212   125   250   117   259 0.83 Bacterial extracellular solute-binding proteins, family 3
NMT1_2               PF13379.1    252 seq1171_BIOID47109   -            333     4e-12   45.9   0.1   1   1   1.9e-15   5.2e-12   45.5   0.0     4   248    39   266    36   270 0.83 NMT1-like family
Phosphonate-bd       PF12974.2    243 seq1171_BIOID47109   -            333     9e-10   38.2   0.1   1   1   5.7e-13   1.6e-09   37.4   0.0    41   171    82   204    63   278 0.82 ABC transporter, phosphonate, periplasmic substrate-binding protein
OpuAC                PF04069.7    257 seq1171_BIOID47109   -            333   4.1e-08   32.7   0.0   1   1   2.1e-11   5.7e-08   32.3   0.0     3   235    43   260    41   282 0.77 Substrate binding domain of ABC-type glycine betaine transport system
PFL                  PF02901.10   648 seq1172_BIOID47109   -            765  1.2e-204  681.4   0.0   1   1  2.1e-208  1.4e-204  681.1   0.0     1   648     1   626     1   626 0.98 Pyruvate formate lyase
Gly_radical          PF01228.16   106 seq1172_BIOID47109   -            765   2.5e-25   88.7   0.0   1   1   9.7e-29   6.6e-25   87.4   0.0     3   106   645   747   643   747 0.97 Glycine radical
HTH_IclR             PF09339.5     52 seq1173_BIOID47109   -            315   7.6e-16   57.3   1.8   1   1   2.8e-19   7.6e-16   57.3   1.2     2    52    53   103    52   103 0.97 IclR helix-turn-helix domain
IclR                 PF01614.13   129 seq1173_BIOID47109   -            315   1.9e-13   50.1   0.1   1   1   2.2e-16   6.1e-13   48.4   0.1     6   127   172   295   167   297 0.91 Bacterial transcriptional regulator
Band_7               PF01145.20   179 seq1177_BIOID47109   -            419   4.9e-33  114.4   1.1   1   1   1.2e-36   8.4e-33  113.6   0.7     1   178    98   271    98   272 0.96 SPFH domain / Band 7 family
HflK_N               PF12221.3     42 seq1177_BIOID47109   -            419   7.8e-17   60.6  18.5   1   1   4.1e-20   2.8e-16   58.8  12.8     1    42     1    60     1    60 0.96 Bacterial membrane protein N terminal
YbaK                 PF04073.10   123 seq1179_BIOID47109   -            159   1.2e-24   86.3   0.2   1   1     1e-28   1.4e-24   86.1   0.1     8   122    31   146    22   147 0.93 YbaK / prolyl-tRNA synthetases associated domain
Cytochrom_B_N        PF00033.14   188 seq1180_BIOID47109   -            217   1.4e-20   73.3  19.2   1   1   2.5e-24   1.7e-20   73.0  13.3     4   188    10   186     7   186 0.92 Cytochrome b(N-terminal)/b6/petB
Ni_hydr_CYTB         PF01292.15   182 seq1180_BIOID47109   -            217   1.4e-18   66.8  17.8   1   1   2.5e-22   1.7e-18   66.5  12.3     5   182    13   186     9   186 0.89 Prokaryotic cytochrome b561
PTS_EIIA_2           PF00359.17   142 seq1181_BIOID47109   -            582   9.5e-17   60.9   0.6   1   1   3.4e-20   2.3e-16   59.6   0.0    11   120   455   561   447   581 0.89 Phosphoenolpyruvate-dependent sugar phosphotransferase system, EIIA 2
HTH_11               PF08279.7     55 seq1181_BIOID47109   -            582   6.8e-10   38.3   0.1   1   1   4.3e-13     3e-09   36.2   0.1     1    55     5    60     5    60 0.94 HTH domain
MotA_ExbB            PF01618.11   139 seq1182_BIOID47109   -            244   4.1e-42  142.9   0.7   1   1   6.8e-46   9.3e-42  141.8   0.5     5   137    80   212    76   214 0.93 MotA/TolQ/ExbB proton channel family
SNARE_assoc          PF09335.6    123 seq1183_BIOID47109   -            235   1.2e-24   86.7   8.0   1   1   8.9e-29   1.2e-24   86.7   5.5     1   122    80   197    78   198 0.96 SNARE associated Golgi protein
HlyD                 PF00529.15   306 seq1187_BIOID47109   -            397   1.4e-80  270.8  14.4   1   1     4e-84   1.4e-80  270.8  10.0     1   306    64   361    64   361 0.99 HlyD family secretion protein
HlyD_2               PF12700.2    328 seq1187_BIOID47109   -            397   4.6e-19   68.6   1.0   1   1   1.7e-22   5.9e-19   68.2   0.7     2   328    45   361    44   361 0.79 HlyD family secretion protein
HlyD_3               PF13437.1    105 seq1187_BIOID47109   -            397     2e-12   47.2   4.5   1   1   1.5e-13   5.1e-10   39.5   0.2     2   105   176   290   175   290 0.89 HlyD family secretion protein
Biotin_lipoyl_2      PF13533.1     50 seq1187_BIOID47109   -            397   7.2e-11   41.4   9.5   1   1   9.9e-11   3.4e-07   29.7   0.1     4    49    67   121    48   122 0.89 Biotin-lipoyl like
Crl                  PF07417.7    127 seq1188_BIOID47109   -            133     1e-54  183.5   0.1   1   1   8.7e-59   1.2e-54  183.3   0.1     2   122     3   123     2   131 0.96 Transcriptional regulator Crl
SSF                  PF00474.12   406 seq1190_BIOID47109   -            571   1.2e-50  172.2  22.8   1   1   8.5e-55   1.2e-50  172.2  15.8     1   405    35   442    35   443 0.86 Sodium:solute symporter family
PsiE                 PF06146.7     69 seq1192_BIOID47109   -            136   1.8e-16   59.9   5.7   1   1   1.3e-20   1.8e-16   59.9   3.9     5    69    62   123    58   123 0.95 Phosphate-starvation-inducible E
tRNA-synt_1          PF00133.17   601 seq1193_BIOID47109   -            938  9.3e-233  773.4   0.0   1   1  5.8e-236  1.1e-232  773.2   0.0     2   601    28   641    27   641 0.98 tRNA synthetases class I (I, L, M and V)
Anticodon_1          PF08264.8    153 seq1193_BIOID47109   -            938   4.3e-29  101.1   0.0   1   1   4.2e-32   8.2e-29  100.2   0.0     1   152   685   841   685   842 0.89 Anticodon-binding domain of tRNA
tRNA-synt_1g         PF09334.6    391 seq1193_BIOID47109   -            938   4.7e-21   74.7   0.2   1   2     7e-14   1.4e-10   40.3   0.0     8    69    58   119    56   246 0.63 tRNA synthetases class I (M)
tRNA-synt_1g         PF09334.6    391 seq1193_BIOID47109   -            938   4.7e-21   74.7   0.2   2   2   2.4e-08   4.8e-05   22.0   0.0   310   356   584   631   566   650 0.81 tRNA synthetases class I (M)
zf-FPG_IleRS         PF06827.9     30 seq1193_BIOID47109   -            938   1.1e-09   37.6   3.5   1   1   5.4e-13   1.1e-09   37.6   2.4     1    29   898   926   898   927 0.96 Zinc finger found in FPG and IleRS
tRNA-synt_1e         PF01406.14   301 seq1193_BIOID47109   -            938     3e-08   33.0   0.0   1   1   2.2e-09   4.2e-06   25.9   0.0   227   299   575   648   548   650 0.83 tRNA synthetases class I (C) catalytic domain
tRNA-synt_1_2        PF13603.1    185 seq1193_BIOID47109   -            938   8.1e-07   28.3   0.0   1   1   7.7e-10   1.5e-06   27.5   0.0    12   141   224   358   219   368 0.78 Leucyl-tRNA synthetase, Domain 2
tRNA-synt_1f         PF01921.13   360 seq1193_BIOID47109   -            938   2.9e-06   26.1   0.0   1   1     6e-09   1.2e-05   24.1   0.0   241   340   562   659   545   675 0.81 tRNA synthetases class I (K)
POR_N                PF01855.14   230 seq1194_BIOID47109   -           1174   1.8e-81  272.9   1.2   1   1   2.7e-84   2.8e-81  272.2   0.8     2   230    13   244    12   244 0.98 Pyruvate flavodoxin/ferredoxin oxidoreductase, thiamine diP-bdg
POR                  PF01558.13   173 seq1194_BIOID47109   -           1174   4.5e-30  104.7   0.0   1   1   8.2e-33   8.6e-30  103.7   0.0     1   173   426   610   426   610 0.90 Pyruvate ferredoxin/flavodoxin oxidoreductase
EKR                  PF10371.4     60 seq1194_BIOID47109   -           1174   1.7e-23   81.8   0.0   1   1   3.6e-26   3.8e-23   80.7   0.0     6    59   625   678   620   679 0.93 Domain of unknown function
Fer4_7               PF12838.2     52 seq1194_BIOID47109   -           1174   1.9e-10   40.8   8.8   1   1   1.8e-13   1.9e-10   40.8   6.1     2    50   689   757   688   758 0.72 4Fe-4S dicluster domain
TPP_enzyme_C         PF02775.16   153 seq1194_BIOID47109   -           1174   2.8e-09   36.5   0.1   1   1   8.3e-12   8.8e-09   35.0   0.0    46   152   954  1066   939  1067 0.89 Thiamine pyrophosphate enzyme, C-terminal TPP binding domain
Fer4                 PF00037.22    24 seq1194_BIOID47109   -           1174   4.7e-09   35.3  20.6   1   2   1.7e-08   1.8e-05   24.0   0.9     2    24   683   705   682   705 0.93 4Fe-4S binding domain
Fer4                 PF00037.22    24 seq1194_BIOID47109   -           1174   4.7e-09   35.3  20.6   2   2   5.8e-08   6.1e-05   22.3   2.7     3    20   740   757   738   758 0.89 4Fe-4S binding domain
Fer4_16              PF13484.1     67 seq1194_BIOID47109   -           1174   2.9e-08   34.2   7.1   1   1   8.8e-11   9.3e-08   32.5   4.9     2    66   689   757   688   758 0.59 4Fe-4S double cluster binding domain
Fer4_6               PF12837.2     24 seq1194_BIOID47109   -           1174   5.9e-08   32.1  18.8   1   1   1.1e-08   1.2e-05   24.8   1.7     1    24   681   704   681   704 0.94 4Fe-4S binding domain
Fer4_10              PF13237.1     52 seq1194_BIOID47109   -           1174   1.7e-07   30.8  23.1   1   1   9.6e-10     1e-06   28.3   7.7     3    52   683   756   681   756 0.82 4Fe-4S dicluster domain
Fer4_17              PF13534.1     61 seq1194_BIOID47109   -           1174   2.3e-06   27.7   5.6   1   1   2.2e-09   2.3e-06   27.7   3.9     2    58   689   757   673   760 0.73 4Fe-4S dicluster domain
DXP_reductoisom      PF02670.11   129 seq1195_BIOID47109   -            398     6e-49  165.7   0.7   1   1   1.3e-52     6e-49  165.7   0.5     1   129     4   132     4   132 0.99 1-deoxy-D-xylulose 5-phosphate reductoisomerase
DXPR_C               PF13288.1    121 seq1195_BIOID47109   -            398   2.4e-45  153.3   0.3   1   1   1.1e-48   5.2e-45  152.2   0.2     1   121   271   389   271   389 0.99 DXP reductoisomerase C-terminal domain
DXP_redisom_C        PF08436.7     84 seq1195_BIOID47109   -            398   7.5e-34  115.3   0.0   1   1   4.4e-37     2e-33  113.9   0.0     1    84   146   239   146   239 0.96 1-deoxy-D-xylulose 5-phosphate reductoisomerase C-terminal
Peptidase_M41        PF01434.13   213 seq1199_BIOID47109   -            647     8e-84  280.2   0.7   1   1   4.6e-87   1.3e-83  279.6   0.5     2   212   385   594   384   595 0.98 Peptidase family M41
AAA                  PF00004.24   132 seq1199_BIOID47109   -            647   1.7e-46  157.6   0.0   1   1   1.7e-49   4.7e-46  156.1   0.0     1   131   191   323   191   324 0.97 ATPase family associated with various cellular activities (AAA)
FtsH_ext             PF06480.10   110 seq1199_BIOID47109   -            647   1.4e-16   60.5   0.2   1   1   5.1e-20   1.4e-16   60.5   0.1     1   110     8    96     8    96 0.95 FtsH Extracellular
AAA_5                PF07728.9    139 seq1199_BIOID47109   -            647   7.9e-07   28.7   0.0   1   1   1.5e-09     4e-06   26.4   0.0     1   137   190   312   190   313 0.82 AAA domain (dynein-related subfamily)
GATase               PF00117.23   192 seq1201_BIOID47109   -            196   6.2e-28   97.4   0.0   1   1   2.1e-31   7.1e-28   97.2   0.0     1   189     4   194     4   196 0.81 Glutamine amidotransferase class-I
GATase_3             PF07685.9    158 seq1201_BIOID47109   -            196   9.7e-06   25.1   0.0   1   1   4.3e-09   1.5e-05   24.5   0.0     8    79    39   100    32   106 0.87 CobB/CobQ-like glutamine amidotransferase domain
Fer4_7               PF12838.2     52 seq1203_BIOID47109   -            179   1.6e-12   47.5  29.8   1   1   3.3e-13   1.1e-09   38.3   7.5     1    52    39    87    39    87 0.90 4Fe-4S dicluster domain
Fer4_9               PF13187.1     55 seq1203_BIOID47109   -            179   1.1e-08   35.0  10.6   1   1   3.3e-12   1.1e-08   35.0   7.4     2    55    40    88    39    88 0.94 4Fe-4S dicluster domain
Fer4                 PF00037.22    24 seq1203_BIOID47109   -            179   8.3e-09   34.5  22.7   1   1   1.1e-11   3.9e-08   32.4   1.0     7    24    72    89    68    89 0.94 4Fe-4S binding domain
MFS_2                PF13347.1    427 seq1204_BIOID47109   -            479  2.6e-128  427.9  39.0   1   1  2.1e-132  2.9e-128  427.8  27.1     1   426    29   450    28   451 0.97 MFS/sugar transport protein
ATP_synt_I           PF03899.10   100 seq1208_BIOID47109   -            130   4.8e-14   52.2  13.1   1   1   4.9e-18   6.7e-14   51.7   9.1     1    99    17   112    17   113 0.95 ATP synthase I chain
zf-dskA_traR         PF01258.12    36 seq1209_BIOID47109   -             88   4.5e-12   45.3   5.9   1   1   4.4e-16     6e-12   44.9   4.1     5    34    38    67    31    69 0.89 Prokaryotic dksA/traR C4-type zinc finger
MFS_1                PF07690.11   354 seq1213_BIOID47109   -            471   8.7e-56  189.0  70.0   1   2   6.5e-54   4.4e-50  170.2  35.1     1   353    15   405    15   406 0.91 Major Facilitator Superfamily
MFS_1                PF07690.11   354 seq1213_BIOID47109   -            471   8.7e-56  189.0  70.0   2   2     4e-12   2.8e-08   32.8   7.9    57   178   322   455   321   469 0.79 Major Facilitator Superfamily
MFS_3                PF05977.8    524 seq1213_BIOID47109   -            471   6.3e-10   37.6  13.8   1   1   9.2e-14   6.3e-10   37.6   9.6    20   187    20   183     6   246 0.85 Transmembrane secretion effector
AIRC                 PF00731.15   150 seq1214_BIOID47109   -            169   3.6e-66  220.9   1.9   1   1     3e-70   4.1e-66  220.7   1.3     2   150     9   159     8   159 0.99 AIR carboxylase
DUF2554              PF10829.3     76 seq1215_BIOID47109   -             76   5.7e-52  173.6   0.6   1   1   4.6e-56   6.3e-52  173.5   0.4     1    76     1    76     1    76 0.99 Protein of unknown function (DUF2554)
LysE                 PF01810.13   191 seq1216_BIOID47109   -            223   1.8e-53  180.5  11.2   1   1   1.6e-57   2.2e-53  180.2   7.8     2   191    29   219    28   219 0.99 LysE type translocator
ATP-grasp            PF02222.17   172 seq1217_BIOID47109   -            392   3.5e-56  189.1   0.0   1   1     2e-59   5.5e-56  188.4   0.0     2   171   123   294   122   295 0.98 ATP-grasp domain
ATP-grasp_4          PF13535.1    184 seq1217_BIOID47109   -            392   5.7e-19   68.4   0.0   1   1   4.3e-22   1.2e-18   67.4   0.0    10   179   120   284   110   289 0.86 ATP-grasp domain
Dala_Dala_lig_C      PF07478.8    203 seq1217_BIOID47109   -            392   4.4e-08   32.6   0.0   1   1   1.8e-10     5e-07   29.2   0.0    23   175   139   284   113   295 0.76 D-ala D-ala ligase C-terminus
ATP-grasp_3          PF02655.9    161 seq1217_BIOID47109   -            392   3.3e-07   30.2   0.0   1   1   3.7e-10     1e-06   28.6   0.0     9   159   118   285   113   287 0.82 ATP-grasp domain
CPSase_L_D2          PF02786.12   211 seq1217_BIOID47109   -            392     2e-06   27.1   0.0   1   1   1.3e-09   3.5e-06   26.3   0.0    15    89   126   198   114   218 0.81 Carbamoyl-phosphate synthase L chain, ATP binding domain
HTH_3                PF01381.17    55 seq1219_BIOID47109   -             96   8.2e-06   25.4   0.0   1   1   8.4e-10   1.2e-05   24.9   0.0     1    43    38    80    38    82 0.95 Helix-turn-helix
SIS                  PF01380.17   131 seq1220_BIOID47109   -            298   5.5e-09   35.6   0.0   1   1     8e-13   5.5e-09   35.6   0.0    50   128   128   208   114   211 0.95 SIS domain
SIS_2                PF13580.1    138 seq1220_BIOID47109   -            298   2.1e-07   30.5   1.5   1   1   8.6e-11   5.9e-07   29.1   0.1    20   136    47   164    39   166 0.85 SIS domain
EAL                  PF00563.15   236 seq1223_BIOID47109   -            532   1.2e-59  201.5   0.2   1   1   2.8e-63   1.9e-59  200.8   0.2     4   236   273   501   270   501 0.93 EAL domain
CSS-motif            PF12792.2    208 seq1223_BIOID47109   -            532   3.8e-41  140.5   0.4   1   1   9.4e-45   6.4e-41  139.8   0.1     3   203    42   242    40   247 0.91 CSS motif domain associated with EAL
ExbD                 PF02472.11   130 seq1224_BIOID47109   -            141   1.5e-29  102.4   0.5   1   1   1.2e-33   1.7e-29  102.3   0.4     3   127    13   134    11   137 0.96 Biopolymer transport protein ExbD/TolR
CMD                  PF02627.15    85 seq1225_BIOID47109   -            182   5.3e-09   35.6   0.1   1   1   2.6e-12   3.6e-08   33.0   0.0    14    85    52   122    43   122 0.92 Carboxymuconolactone decarboxylase family
Histone_HNS          PF00816.16    93 seq1228_BIOID47109   -            134   2.2e-20   72.8   7.8   1   1   2.2e-24     3e-20   72.3   5.0     5    93    28   129    24   129 0.87 H-NS histone family
Bac_luciferase       PF00296.15   307 seq1229_BIOID47109   -            381   2.5e-80  269.7   4.3   1   1   2.3e-84   3.1e-80  269.4   3.0     3   306     5   325     3   326 0.98 Luciferase-like monooxygenase
Dak2                 PF02734.12   175 seq1232_BIOID47109   -            210   6.3e-58  195.1   0.4   1   1   5.3e-62   7.3e-58  194.9   0.3     1   173    32   204    32   206 0.98 DAK2 domain
ATP-synt_A           PF00119.15   215 seq1233_BIOID47109   -            271   1.6e-64  217.1  20.5   1   1   1.4e-68   1.9e-64  216.9  14.2     1   214    39   265    39   266 0.97 ATP synthase A chain
Oxidored_q6          PF01058.17   131 seq1234_BIOID47109   -            252   9.6e-20   70.4   0.2   1   1     1e-23   1.4e-19   69.8   0.1     1   127    44   151    44   155 0.93 NADH ubiquinone oxidoreductase, 20 Kd subunit
LysR_substrate       PF03466.15   209 seq1235_BIOID47109   -            317   2.2e-43  147.6   1.4   1   1   4.6e-47   3.1e-43  147.1   1.0     3   207    86   288    84   290 0.97 LysR substrate binding domain
HTH_1                PF00126.22    60 seq1235_BIOID47109   -            317   3.7e-17   61.6   1.4   1   1   1.4e-20   9.5e-17   60.3   1.0     2    60     5    63     4    63 0.97 Bacterial regulatory helix-turn-helix protein, lysR family
His_biosynth         PF00977.16   228 seq1237_BIOID47109   -            246   3.8e-75  251.9   0.5   1   1   1.2e-78   4.3e-75  251.7   0.3     1   228     2   235     2   235 0.98 Histidine biosynthesis protein
Trp_syntA            PF00290.15   259 seq1237_BIOID47109   -            246   2.6e-06   25.9   1.3   1   1   1.1e-08   3.9e-05   22.1   0.1   174   232    52   109    34   115 0.88 Tryptophan synthase alpha chain
DUF1471              PF07338.8     56 seq1238_BIOID47109   -             86   1.6e-18   65.9   2.7   1   1     2e-22   2.7e-18   65.2   1.9     1    56    33    86    33    86 0.99 Protein of unknown function (DUF1471)
DHFR_1               PF00186.14   161 seq1239_BIOID47109   -            204   1.4e-58  196.9   0.0   1   1   1.3e-62   1.7e-58  196.6   0.0     1   161    46   203    46   203 0.97 Dihydrofolate reductase
ATP-grasp            PF02222.17   172 seq1241_BIOID47109   -            355   6.3e-57  191.5   0.0   1   1   1.2e-60   7.9e-57  191.2   0.0     2   171    88   253    86   254 0.97 ATP-grasp domain
ATP-grasp_4          PF13535.1    184 seq1241_BIOID47109   -            355   4.5e-10   39.4   0.0   1   1   1.3e-13   9.2e-10   38.4   0.0     4   179    79   243    76   248 0.84 ATP-grasp domain
DUF3702              PF12486.3    148 seq1242_BIOID47109   -            462   2.8e-44  150.2  13.4   1   1   1.2e-47   8.1e-44  148.7   9.3     1   148   304   448   304   448 0.99 ImpA domain protein
ImpA-rel_N           PF06812.7     62 seq1242_BIOID47109   -            462   9.4e-21   73.2   1.1   1   1   3.1e-24   2.2e-20   72.0   0.2     1    60    53   112    53   114 0.98 ImpA-related N-terminal
M60-like             PF13402.1    307 seq1243_BIOID47109   -           1521     5e-83  278.4   0.2   1   1   1.6e-86   1.1e-82  277.3   0.2     2   307  1084  1383  1083  1383 0.95 Peptidase M60-like family
DUF4092              PF13322.1    172 seq1243_BIOID47109   -           1521   1.1e-75  252.9   0.5   1   1   3.7e-79   2.5e-75  251.8   0.1     2   172   419   587   418   587 0.99 Domain of unknown function (DUF4092)
Band_7               PF01145.20   179 seq1244_BIOID47109   -            334   1.4e-37  129.2   0.7   1   1   1.5e-41   2.1e-37  128.6   0.5     2   178    22   243    21   245 0.97 SPFH domain / Band 7 family
DUF1283              PF06932.6     85 seq1246_BIOID47109   -            113     1e-46  156.7   6.7   1   1   8.7e-51   1.2e-46  156.5   4.7     1    85    29   113    29   113 0.99 Protein of unknown function (DUF1283)
Big_1                PF02369.11   100 seq1247_BIOID47109   -           1841         0 1130.7 267.0   1  16   2.7e-21   9.3e-18   63.8   8.8     2    94   219   307   215   313 0.89 Bacterial Ig-like domain (group 1)
Big_1                PF02369.11   100 seq1247_BIOID47109   -           1841         0 1130.7 267.0   2  16   3.8e-25   1.3e-21   76.2   7.7     3    97   315   407   312   410 0.90 Bacterial Ig-like domain (group 1)
Big_1                PF02369.11   100 seq1247_BIOID47109   -           1841         0 1130.7 267.0   3  16   6.4e-28   2.2e-24   85.1   1.9     2    97   412   510   411   512 0.95 Bacterial Ig-like domain (group 1)
Big_1                PF02369.11   100 seq1247_BIOID47109   -           1841         0 1130.7 267.0   4  16     3e-19     1e-15   57.3   3.7     4    97   524   610   521   613 0.91 Bacterial Ig-like domain (group 1)
Big_1                PF02369.11   100 seq1247_BIOID47109   -           1841         0 1130.7 267.0   5  16   7.4e-27   2.5e-23   81.7   7.8     3   100   616   715   614   715 0.95 Bacterial Ig-like domain (group 1)
Big_1                PF02369.11   100 seq1247_BIOID47109   -           1841         0 1130.7 267.0   6  16   5.7e-22     2e-18   66.0   7.1     4    94   727   810   723   816 0.89 Bacterial Ig-like domain (group 1)
Big_1                PF02369.11   100 seq1247_BIOID47109   -           1841         0 1130.7 267.0   7  16   2.6e-27   8.8e-24   83.1   7.7     3   100   819   918   817   918 0.95 Bacterial Ig-like domain (group 1)
Big_1                PF02369.11   100 seq1247_BIOID47109   -           1841         0 1130.7 267.0   8  16   3.3e-22   1.1e-18   66.8   8.1     4   100   924  1018   921  1018 0.84 Bacterial Ig-like domain (group 1)
Big_1                PF02369.11   100 seq1247_BIOID47109   -           1841         0 1130.7 267.0   9  16   2.7e-27   9.2e-24   83.1   6.1     2   100  1029  1131  1028  1131 0.89 Bacterial Ig-like domain (group 1)
Big_1                PF02369.11   100 seq1247_BIOID47109   -           1841         0 1130.7 267.0  10  16   2.8e-25   9.7e-22   76.6   2.6     2    98  1133  1229  1132  1231 0.92 Bacterial Ig-like domain (group 1)
Big_1                PF02369.11   100 seq1247_BIOID47109   -           1841         0 1130.7 267.0  11  16   1.7e-30   5.8e-27   93.4   6.7     6    99  1237  1333  1233  1334 0.94 Bacterial Ig-like domain (group 1)
Big_1                PF02369.11   100 seq1247_BIOID47109   -           1841         0 1130.7 267.0  12  16   4.5e-29   1.5e-25   88.8   6.7     2    99  1336  1435  1335  1436 0.95 Bacterial Ig-like domain (group 1)
Big_1                PF02369.11   100 seq1247_BIOID47109   -           1841         0 1130.7 267.0  13  16   6.9e-25   2.4e-21   75.4   5.1     5    97  1446  1532  1440  1535 0.93 Bacterial Ig-like domain (group 1)
Big_1                PF02369.11   100 seq1247_BIOID47109   -           1841         0 1130.7 267.0  14  16   4.3e-23   1.5e-19   69.6   0.5     8    96  1545  1632  1538  1635 0.85 Bacterial Ig-like domain (group 1)
Big_1                PF02369.11   100 seq1247_BIOID47109   -           1841         0 1130.7 267.0  15  16   5.1e-24   1.7e-20   72.6   4.9     4   100  1640  1731  1637  1731 0.91 Bacterial Ig-like domain (group 1)
Big_1                PF02369.11   100 seq1247_BIOID47109   -           1841         0 1130.7 267.0  16  16   3.6e-23   1.2e-19   69.9   8.4     3   100  1736  1834  1734  1834 0.94 Bacterial Ig-like domain (group 1)
CSD                  PF00313.17    66 seq1248_BIOID47109   -             70   3.6e-33  113.0   0.2   1   1   5.8e-37   3.9e-33  112.9   0.1     1    65     5    69     5    70 0.98 'Cold-shock' DNA-binding domain
OB_RNB               PF08206.6     58 seq1248_BIOID47109   -             70   9.9e-06   24.8   0.4   1   1     2e-09   1.4e-05   24.4   0.3     7    29    15    37     7    39 0.86 Ribonuclease B OB domain
MFS_1                PF07690.11   354 seq1250_BIOID47109   -            403   1.5e-43  148.8  41.6   1   1   2.1e-47   1.5e-43  148.8  28.8     4   347    14   341    11   348 0.86 Major Facilitator Superfamily
Sugar_tr             PF00083.19   451 seq1250_BIOID47109   -            403   4.4e-09   35.3   4.8   1   1   6.5e-13   4.4e-09   35.3   3.3    44   123    39   115    16   185 0.88 Sugar (and other) transporter
SBP_bac_8            PF13416.1    281 seq1251_BIOID47109   -            388   6.5e-30  104.7   0.1   1   1   1.6e-33   1.1e-29  103.9   0.0    10   265    60   342    52   352 0.83 Bacterial extracellular solute-binding protein
SBP_bac_1            PF01547.20   314 seq1251_BIOID47109   -            388   1.6e-05   24.6   1.6   1   1   2.9e-09     2e-05   24.3   0.7    19   313    57   326    41   327 0.78 Bacterial extracellular solute-binding protein
ACR_tran             PF00873.14  1021 seq1252_BIOID47109   -           1049         0 1473.8  17.9   1   1         0         0 1473.6  12.4     1  1021     1  1030     1  1030 1.00 AcrB/AcrD/AcrF family
DUF1602              PF07673.9     39 seq1255_BIOID47109   -             47   2.5e-09   36.2   6.6   1   1   2.6e-13   3.5e-09   35.8   4.6     1    30    17    46    17    47 0.96 Protein of unknown function (DUF1602)
EAL                  PF00563.15   236 seq1256_BIOID47109   -            646   8.8e-33  113.6   0.1   1   1   2.9e-36     2e-32  112.4   0.1     8   234   407   628   400   630 0.92 EAL domain
GGDEF                PF00990.16   161 seq1256_BIOID47109   -            646   5.2e-32  110.5   0.1   1   1   1.4e-35   9.9e-32  109.6   0.1     1   160   224   380   224   381 0.96 GGDEF domain
Dehydratase_MU       PF02288.10   112 seq1257_BIOID47109   -            222   6.8e-37  125.5   0.0   1   1   7.8e-41   1.1e-36  124.8   0.0     2   110    66   181    65   183 0.96 Dehydratase medium subunit
EIIA-man             PF03610.11   116 seq1260_BIOID47109   -            472   2.4e-26   91.9   2.7   1   1   1.4e-29   4.9e-26   90.9   1.8     2   116     4   121     3   121 0.98 PTS system fructose IIA component
PEP-utilisers_N      PF05524.8    123 seq1260_BIOID47109   -            472   3.3e-23   81.7   0.5   1   1   9.5e-27   3.3e-23   81.7   0.4    12   122   257   368   256   369 0.96 PEP-utilising enzyme, N-terminal
PTS-HPr              PF00381.14    84 seq1260_BIOID47109   -            472     4e-20   71.3   0.6   1   1     4e-23   1.4e-19   69.6   0.0     5    83   159   237   155   238 0.96 PTS HPr component phosphorylation site
PEP-utilizers        PF00391.18    81 seq1260_BIOID47109   -            472   1.1e-16   60.0   0.0   1   1   7.6e-20   2.6e-16   58.8   0.0     3    79   388   464   386   466 0.92 PEP-utilising enzyme, mobile domain
Acetyltransf_3       PF13302.1    142 seq1262_BIOID47109   -            186   4.2e-23   82.1   0.0   1   1   2.9e-26   5.7e-23   81.6   0.0     3   142     8   141     7   141 0.80 Acetyltransferase (GNAT) domain
Acetyltransf_1       PF00583.19    83 seq1262_BIOID47109   -            186   3.4e-15   55.7   0.1   1   1   2.6e-18   5.1e-15   55.1   0.1     2    83    63   141    62   141 0.97 Acetyltransferase (GNAT) family
Acetyltransf_4       PF13420.1    155 seq1262_BIOID47109   -            186   5.3e-15   55.5   0.6   1   1   3.5e-18   6.8e-15   55.2   0.4     1   152     9   158     9   160 0.93 Acetyltransferase (GNAT) domain
Acetyltransf_8       PF13523.1    152 seq1262_BIOID47109   -            186   9.6e-14   51.4   0.3   1   1   6.7e-17   1.3e-13   50.9   0.2     1   141     9   145     9   157 0.89 Acetyltransferase (GNAT) domain
Acetyltransf_7       PF13508.1     79 seq1262_BIOID47109   -            186   2.6e-07   30.5   0.2   1   1   2.5e-10   4.8e-07   29.7   0.1     2    79    56   142    55   142 0.80 Acetyltransferase (GNAT) domain
Acetyltransf_10      PF13673.1    117 seq1262_BIOID47109   -            186   1.3e-05   25.1   0.0   1   1   9.3e-09   1.8e-05   24.7   0.0     1   117    16   140    16   140 0.75 Acetyltransferase (GNAT) domain
FR47                 PF08445.5     86 seq1262_BIOID47109   -            186   1.4e-05   24.6   0.0   1   1   1.3e-08   2.5e-05   23.8   0.0    26    80    87   143    69   150 0.92 FR47-like protein
PTS_EIIC             PF02378.13   321 seq1263_BIOID47109   -            474   1.7e-39  135.4  28.9   1   1   2.5e-43   1.7e-39  135.4  20.0     2   321   119   401   118   401 0.88 Phosphotransferase system, EIIC
PTS_EIIB             PF00367.15    35 seq1263_BIOID47109   -            474   1.7e-12   46.2   0.3   1   1     5e-16   3.4e-12   45.2   0.2     4    35    13    44    11    44 0.96 phosphotransferase system, EIIB
MCPsignal            PF00015.16   213 seq1264_BIOID47109   -            506   5.5e-51  173.0  37.2   1   1   3.7e-53     1e-49  168.8  17.2     5   208   314   503   310   506 0.95 Methyl-accepting chemotaxis protein (MCP) signalling domain
PAS_3                PF08447.6     91 seq1264_BIOID47109   -            506     8e-15   54.6   0.0   1   1   5.4e-18   1.5e-14   53.7   0.0     2    89    31   113    30   115 0.95 PAS fold
PAS_9                PF13426.1    104 seq1264_BIOID47109   -            506   2.5e-13   50.2   0.0   1   1   3.2e-16   8.8e-13   48.4   0.0     6    98    23   114    18   120 0.93 PAS domain
HAMP                 PF00672.20    70 seq1264_BIOID47109   -            506   4.7e-08   33.0  11.2   1   1   3.8e-10     1e-06   28.6   0.0     3    61   188   246   186   250 0.91 HAMP domain
PAS                  PF00989.19   113 seq1264_BIOID47109   -            506   9.2e-07   28.5   0.0   1   1     8e-10   2.2e-06   27.3   0.0    14   106    21   111    14   114 0.92 PAS fold
Prenyltransf         PF01255.14   223 seq1265_BIOID47109   -            252   6.7e-82  273.8   0.0   1   1   5.6e-86   7.7e-82  273.6   0.0     1   222    23   243    23   244 0.99 Putative undecaprenyl diphosphate synthase
HycH                 PF07450.6    131 seq1266_BIOID47109   -            137   2.9e-53  179.3   0.0   1   1   2.4e-57   3.2e-53  179.2   0.0     2   130     7   135     6   136 0.99 Formate hydrogenlyase maturation protein HycH
His_biosynth         PF00977.16   228 seq1269_BIOID47109   -            258   1.4e-78  263.2   0.6   1   1   4.5e-82   1.5e-78  263.0   0.4     1   227     5   239     5   240 0.96 Histidine biosynthesis protein
ATP-synt_C           PF00137.16    66 seq1272_BIOID47109   -             79   1.1e-16   60.3  13.8   1   1   9.3e-21   1.3e-16   60.1   9.6     2    66     9    77     8    77 0.98 ATP synthase subunit C
SRP54                PF00448.17   196 seq1273_BIOID47109   -            453   7.9e-76  253.7   0.3   1   1   5.5e-79   1.2e-75  253.1   0.2     1   196   100   296   100   296 0.99 SRP54-type protein, GTPase domain
SRP_SPB              PF02978.14   104 seq1273_BIOID47109   -            453   1.1e-36  125.1   7.9   1   1   4.7e-40   1.1e-36  125.1   5.5     2   104   329   427   328   427 0.99 Signal peptide binding domain
SRP54_N              PF02881.14    75 seq1273_BIOID47109   -            453   2.1e-21   75.6   0.5   1   1   9.2e-25   2.1e-21   75.6   0.3     1    75     5    82     5    82 0.99 SRP54-type protein, helical bundle domain
CbiA                 PF01656.18   195 seq1273_BIOID47109   -            453   2.8e-08   33.2   2.5   1   1   3.8e-11   8.6e-08   31.7   1.3     9   164   110   256   102   288 0.68 CobQ/CobB/MinD/ParA nucleotide binding domain
cobW                 PF02492.14   178 seq1273_BIOID47109   -            453   6.4e-05   22.3   0.4   1   1   7.5e-08   0.00017   20.9   0.3     2   152   102   251   100   260 0.79 CobW/HypB/UreG, nucleotide-binding domain
GST_N_3              PF13417.1     75 seq1274_BIOID47109   -            208     6e-15   55.1   0.0   1   1   4.1e-18   1.1e-14   54.2   0.0     1    74     4    82     4    83 0.88 Glutathione S-transferase, N-terminal domain
GST_N                PF02798.15    76 seq1274_BIOID47109   -            208   2.4e-13   49.9   0.0   1   1   1.3e-16   3.5e-13   49.3   0.0    10    75     8    76     1    77 0.91 Glutathione S-transferase, N-terminal domain
GST_C                PF00043.20    95 seq1274_BIOID47109   -            208   1.5e-12   47.2   0.0   1   1   1.8e-15   4.9e-12   45.5   0.0    15    95   121   197    89   197 0.90 Glutathione S-transferase, C-terminal domain
GST_N_2              PF13409.1     70 seq1274_BIOID47109   -            208   1.1e-11   44.4   0.0   1   1   7.5e-15     2e-11   43.5   0.0     5    69    13    77     9    78 0.87 Glutathione S-transferase, N-terminal domain
GST_C_2              PF13410.1     69 seq1274_BIOID47109   -            208   5.6e-10   38.8   0.2   1   1   4.5e-13   1.2e-09   37.7   0.2     2    68   128   191   127   192 0.93 Glutathione S-transferase, C-terminal domain
AA_kinase            PF00696.23   241 seq1275_BIOID47109   -            396   4.4e-43  147.4   2.1   1   1   8.2e-47   5.6e-43  147.1   1.5     2   240    35   263    34   264 0.93 Amino acid kinase family
PUA                  PF01472.15    74 seq1275_BIOID47109   -            396     1e-22   79.4   0.1   1   1   4.6e-26   3.1e-22   77.9   0.1     1    74   305   379   305   379 0.98 PUA domain
Flavodoxin_2         PF02525.12   199 seq1277_BIOID47109   -            201   7.4e-48  162.5   0.0   1   1   1.2e-51   8.4e-48  162.4   0.0     2   195     3   195     2   199 0.91 Flavodoxin-like fold
FMN_red              PF03358.10   152 seq1277_BIOID47109   -            201   3.2e-12   46.0   0.0   1   1     6e-16   4.1e-12   45.7   0.0     2   147     3   173     2   178 0.77 NADPH-dependent FMN reductase
Gln-synt_C           PF00120.19   259 seq1278_BIOID47109   -            472   1.3e-76  257.0   0.0   1   1   1.3e-80   1.7e-76  256.6   0.0     3   257   135   388   133   390 0.95 Glutamine synthetase, catalytic domain
Sulfatase            PF00884.18   379 seq1279_BIOID47109   -            497   2.3e-85  286.7   0.4   1   1   2.2e-89     3e-85  286.4   0.3     1   379     4   413     4   413 0.92 Sulfatase
Glyco_hydro_31       PF01055.21   451 seq1280_BIOID47109   -            772  6.7e-124  413.8   3.8   1   1  1.5e-127    1e-123  413.2   2.6     1   450   239   668   239   669 0.95 Glycosyl hydrolases family 31
Gal_mutarotas_2      PF13802.1     68 seq1280_BIOID47109   -            772   1.5e-18   66.3   1.1   1   1   8.4e-22   5.7e-18   64.4   0.1     1    67   159   218   159   219 0.94 Galactose mutarotase-like
Cons_hypoth698       PF03601.9    305 seq1281_BIOID47109   -            349  3.8e-117  390.1  25.3   1   1  3.3e-121  4.4e-117  389.9  17.5     1   305    18   326    18   326 0.98 Conserved hypothetical protein 698
BPD_transp_1         PF00528.17   185 seq1286_BIOID47109   -            263   6.9e-28   97.2  12.8   1   1   5.1e-32   6.9e-28   97.2   8.9     1   181    80   247    76   251 0.97 Binding-protein-dependent transport system inner membrane component
HATPase_c            PF02518.21   111 seq1287_BIOID47109   -            467   5.8e-24   83.8   0.0   1   1   2.7e-27   1.2e-23   82.7   0.0     1   111   349   460   349   460 0.98 Histidine kinase-, DNA gyrase B-, and HSP90-like ATPase
HAMP                 PF00672.20    70 seq1287_BIOID47109   -            467   1.5e-17   63.4   0.4   1   1   3.3e-21   1.5e-17   63.4   0.2     2    69   168   235   167   236 0.96 HAMP domain
HisKA                PF00512.20    68 seq1287_BIOID47109   -            467   9.5e-14   51.0   0.2   1   1   2.1e-17   9.5e-14   51.0   0.1     1    68   240   304   240   304 0.97 His Kinase A (phospho-acceptor) domain
ATP-synt_B           PF00430.13   132 seq1290_BIOID47109   -            156   3.3e-35  120.6  18.3   1   1   2.8e-39   3.9e-35  120.4  12.7     1   132     6   137     6   137 0.98 ATP synthase B/B' CF(0)
Radical_SAM          PF04055.16   166 seq1291_BIOID47109   -            292   1.9e-22   80.1   0.0   1   1   5.8e-26   2.6e-22   79.6   0.0     1   157    41   222    41   231 0.94 Radical SAM superfamily
Fer4_12              PF13353.1    139 seq1291_BIOID47109   -            292   1.1e-10   41.6   0.1   1   1   9.2e-14   4.2e-10   39.7   0.1     2    82    34   145    33   186 0.81 4Fe-4S single cluster domain
Fer4_14              PF13394.1    117 seq1291_BIOID47109   -            292     1e-06   28.6   0.6   1   1     6e-09   2.7e-05   24.0   0.4     3   103    42   171    40   183 0.83 4Fe-4S single cluster domain
NAD_binding_10       PF13460.1    183 seq1292_BIOID47109   -            476   1.2e-19   70.8   0.0   1   1   8.3e-23   1.9e-19   70.2   0.0     1   160     5   165     5   193 0.89 NADH(P)-binding
Epimerase            PF01370.16   236 seq1292_BIOID47109   -            476   2.5e-13   49.8   0.0   1   1   5.8e-16   1.3e-12   47.5   0.0     1   121     5   116     5   132 0.89 NAD dependent epimerase/dehydratase family
NmrA                 PF05368.8    233 seq1292_BIOID47109   -            476   4.5e-10   39.0   0.0   1   1   2.4e-13   5.5e-10   38.7   0.0     1   227     5   228     5   303 0.80 NmrA-like family
3Beta_HSD            PF01073.14   280 seq1292_BIOID47109   -            476   7.2e-07   28.0   0.0   1   1   4.6e-10   1.1e-06   27.5   0.0     1   118     6   113     6   125 0.78 3-beta hydroxysteroid dehydrogenase/isomerase family
DUF2867              PF11066.3    149 seq1292_BIOID47109   -            476   2.7e-06   27.0   0.0   1   1   3.3e-09   7.5e-06   25.6   0.0    42   148   358   463   332   463 0.88 Protein of unknown function (DUF2867)
adh_short            PF00106.20   167 seq1292_BIOID47109   -            476   3.8e-06   26.8   0.1   1   1   3.8e-09   8.6e-06   25.6   0.1     3    89     5    78     3   114 0.87 short chain dehydrogenase
Dehydratase_SU       PF02287.10   137 seq1293_BIOID47109   -            172   3.9e-66  220.8   2.7   1   1   2.8e-70   3.9e-66  220.8   1.8     5   137    37   169    33   169 0.98 Dehydratase small subunit
Sigma54_activat      PF00158.21   168 seq1295_BIOID47109   -            670   8.8e-74  246.4   0.0   1   1   9.4e-77   1.6e-73  245.5   0.0     1   167   347   513   347   514 0.99 Sigma-54 interaction domain
GAF_3                PF13492.1    129 seq1295_BIOID47109   -            670   8.5e-12   45.1   0.0   1   1     5e-14   8.6e-11   41.9   0.0     1   129   169   313   169   313 0.81 GAF domain
GAF_2                PF13185.1    148 seq1295_BIOID47109   -            670   1.1e-08   35.6   0.1   1   1   2.3e-11   3.9e-08   33.8   0.0     2   147   168   311   167   311 0.72 GAF domain
GAF                  PF01590.21   154 seq1295_BIOID47109   -            670   6.8e-08   32.6   0.3   1   1   1.2e-10     2e-07   31.1   0.2     1   154   169   311   169   311 0.84 GAF domain
AAA_5                PF07728.9    139 seq1295_BIOID47109   -            670   1.1e-07   31.4   0.0   1   1   1.6e-10   2.7e-07   30.2   0.0     2   123   371   489   370   503 0.79 AAA domain (dynein-related subfamily)
AAA                  PF00004.24   132 seq1295_BIOID47109   -            670   3.7e-06   27.0   0.0   1   1   6.5e-09   1.1e-05   25.4   0.0     1   115   371   495   371   512 0.79 ATPase family associated with various cellular activities (AAA)
HTH_8                PF02954.14    42 seq1295_BIOID47109   -            670   5.4e-05   22.5   1.8   1   1   4.8e-08   8.1e-05   21.9   0.4     4    42   621   662   619   662 0.90 Bacterial regulatory protein, Fis family
Thiolase_N           PF00108.18   264 seq1297_BIOID47109   -            393  4.5e-110  366.6   1.8   1   1  1.3e-113  5.7e-110  366.3   1.2     1   263     1   261     1   262 0.99 Thiolase, N-terminal domain
Thiolase_C           PF02803.13   123 seq1297_BIOID47109   -            393   5.5e-53  177.4   0.3   1   1   2.5e-56   1.1e-52  176.4   0.2     2   123   270   391   269   391 0.98 Thiolase, C-terminal domain
ketoacyl-synt        PF00109.21   255 seq1297_BIOID47109   -            393   2.1e-06   27.3   2.0   1   1   6.2e-10   2.8e-06   26.8   0.3   170   209    81   120    79   136 0.87 Beta-ketoacyl synthase, N-terminal domain
DUF2065              PF09838.4     57 seq1301_BIOID47109   -             65   9.4e-23   79.5   3.3   1   1   7.6e-27     1e-22   79.4   2.3     1    57     5    61     5    61 0.98 Uncharacterized protein conserved in bacteria (DUF2065)
Pmp3                 PF01679.12    51 seq1303_BIOID47109   -             52   6.9e-21   73.6   7.8   1   1   5.2e-25   7.1e-21   73.5   5.4     3    49     3    49     1    51 0.95 Proteolipid membrane potential modulator
Pterin_bind          PF00809.17   210 seq1305_BIOID47109   -            297   3.1e-76  255.3   0.0   1   1   3.3e-80   4.5e-76  254.7   0.0     1   210    35   240    35   240 0.99 Pterin binding enzyme
Acyl_transf_3        PF01757.17   340 seq1306_BIOID47109   -            357   6.1e-32  110.6  41.8   1   1   5.3e-36   7.2e-32  110.4  28.9     3   337     7   326     5   329 0.92 Acyltransferase family
Fer4_11              PF13247.1     99 seq1309_BIOID47109   -            203     2e-14   53.1  15.1   1   1   4.3e-14   5.9e-11   42.0   2.8     5    60    46    99    42   104 0.92 4Fe-4S dicluster domain
Fer4_9               PF13187.1     55 seq1309_BIOID47109   -            203   1.1e-13   51.0  17.7   1   2   1.1e-09   1.5e-06   28.2   5.3     2    55    12    68    11    68 0.85 4Fe-4S dicluster domain
Fer4_9               PF13187.1     55 seq1309_BIOID47109   -            203   1.1e-13   51.0  17.7   2   2   9.5e-10   1.3e-06   28.4   1.6     2    54    82   163    81   164 0.96 4Fe-4S dicluster domain
Fer4                 PF00037.22    24 seq1309_BIOID47109   -            203   8.7e-12   44.0  36.1   1   1   3.9e-10   5.4e-07   28.8   0.9     2    24    76    98    75    98 0.93 4Fe-4S binding domain
CTP_transf_1         PF01148.15   259 seq1310_BIOID47109   -            285   1.3e-63  214.9  19.9   1   1   1.1e-67   1.5e-63  214.7  13.8     2   257     4   279     3   281 0.88 Cytidylyltransferase family
BPD_transp_1         PF00528.17   185 seq1311_BIOID47109   -            511   1.2e-08   34.5  17.3   1   1   9.1e-13   1.2e-08   34.5  12.0    26   183   346   503   344   505 0.91 Binding-protein-dependent transport system inner membrane component
PRA-CH               PF01502.13    75 seq1313_BIOID47109   -            202   1.4e-33  114.2   0.0   1   1   3.1e-37   2.1e-33  113.6   0.0     1    74    33   106    33   107 0.99 Phosphoribosyl-AMP cyclohydrolase
PRA-PH               PF01503.12    83 seq1313_BIOID47109   -            202   1.1e-14   54.3   0.3   1   1   2.2e-18   1.5e-14   53.9   0.2     2    82   116   201   115   202 0.96 Phosphoribosyl-ATP pyrophosphohydrolase
LysM                 PF01476.15    44 seq1314_BIOID47109   -            149   5.1e-13   48.5   0.0   1   1   1.4e-16   9.9e-13   47.6   0.0     1    44    99   147    99   147 0.98 LysM domain
BON                  PF04972.12    64 seq1314_BIOID47109   -            149   1.4e-09   37.4   2.7   1   1     3e-13     2e-09   36.9   1.9     2    62    29    89    28    91 0.92 BON domain
UPF0114              PF03350.11   124 seq1315_BIOID47109   -            164     4e-39  133.2   6.1   1   1   4.5e-43   6.2e-39  132.6   4.2     2   124     9   126     8   126 0.99 Uncharacterized protein family, UPF0114
Adenylsucc_synt      PF00709.16   421 seq1317_BIOID47109   -            432  3.4e-177  589.2   0.0   1   1  2.8e-181  3.9e-177  588.9   0.0     2   420     5   424     4   425 0.99 Adenylosuccinate synthetase
DUF796               PF05638.7    134 seq1318_BIOID47109   -            160   9.1e-31  106.5   0.1   1   1   8.1e-35   1.1e-30  106.2   0.1     1   134     6   145     6   145 0.93 Protein of unknown function (DUF796)
OSCP                 PF00213.13   172 seq1319_BIOID47109   -            177   8.5e-51  172.1   1.0   1   1   6.9e-55   9.4e-51  171.9   0.7     1   171     7   174     7   175 0.97 ATP synthase delta (OSCP) subunit
DDR                  PF08841.5    332 seq1321_BIOID47109   -            610  2.8e-169  562.0   1.7   1   1  4.1e-173  2.8e-169  562.0   1.2     1   331   274   604   274   605 0.99 Diol dehydratase reactivase ATPase-like domain
ABC_tran             PF00005.22   118 seq1324_BIOID47109   -            255   2.2e-22   79.5   0.0   1   1   9.5e-26   4.4e-22   78.5   0.0     1   117    51   160    51   161 0.92 ABC transporter
CMAS                 PF02353.15   273 seq1326_BIOID47109   -            382  1.6e-106  355.2   0.2   1   1  1.6e-109  2.4e-106  354.6   0.2     2   273   108   368   107   368 0.98 Mycolic acid cyclopropane synthetase
Methyltransf_23      PF13489.1    162 seq1326_BIOID47109   -            382   1.5e-14   53.9   0.0   1   1   1.6e-17   2.4e-14   53.2   0.0    14   135   157   287   143   315 0.73 Methyltransferase domain
Methyltransf_11      PF08241.7     95 seq1326_BIOID47109   -            382   8.6e-13   48.4   0.0   1   1   1.1e-15   1.6e-12   47.5   0.0     1    94   172   264   172   265 0.97 Methyltransferase domain
Methyltransf_18      PF12847.2    112 seq1326_BIOID47109   -            382     8e-11   42.3   0.0   1   1   1.4e-13   2.1e-10   41.0   0.0     1   111   167   267   167   268 0.91 Methyltransferase domain
Methyltransf_31      PF13847.1    152 seq1326_BIOID47109   -            382   5.2e-11   42.2   0.0   1   1   5.6e-14   8.6e-11   41.5   0.0     2   112   166   269   165   329 0.85 Methyltransferase domain
Methyltransf_12      PF08242.7     99 seq1326_BIOID47109   -            382     4e-08   33.5   0.0   1   1   5.5e-11   8.4e-08   32.4   0.0     1    99   172   263   172   263 0.83 Methyltransferase domain
Methyltransf_25      PF13649.1    101 seq1326_BIOID47109   -            382   2.1e-07   31.1   0.0   1   1   2.8e-10   4.2e-07   30.1   0.0     1   101   171   261   171   261 0.90 Methyltransferase domain
PCMT                 PF01135.14   210 seq1326_BIOID47109   -            382   3.9e-06   26.4   0.0   1   1   3.8e-09   5.7e-06   25.8   0.0    61   123   155   215   135   230 0.82 Protein-L-isoaspartate(D-aspartate) O-methyltransferase (PCMT)
MTS                  PF05175.9    170 seq1326_BIOID47109   -            382   3.7e-05   23.0   0.0   1   1     4e-08   6.1e-05   22.3   0.0    22   104   158   234   152   265 0.81 Methyltransferase small domain
MFS_1                PF07690.11   354 seq1327_BIOID47109   -            393     2e-24   85.8  58.2   1   1   1.3e-26   1.8e-22   79.4  34.4     2   328    14   320    10   327 0.84 Major Facilitator Superfamily
PTS_IIB              PF02302.12    90 seq1330_BIOID47109   -            113   7.1e-13   48.6   0.0   1   1   6.3e-17   8.6e-13   48.4   0.0     2    87     6    94     5    97 0.92 PTS system, Lactose/Cellobiose specific IIB subunit
DUF1161              PF06649.7     52 seq1331_BIOID47109   -            102   1.3e-25   88.9   0.0   1   1   1.2e-29   1.6e-25   88.6   0.0     1    52    27    80    27    80 0.99 Protein of unknown function (DUF1161)
Aldedh               PF00171.17   462 seq1332_BIOID47109   -            417   6.8e-21   74.0   3.4   1   1   1.3e-20   1.7e-16   59.4   1.0    37   298     8   282     2   304 0.82 Aldehyde dehydrogenase family
Form_Nir_trans       PF01226.12   250 seq1333_BIOID47109   -            310   9.1e-53  178.5  18.0   1   1   7.6e-57     1e-52  178.3  12.5     3   249    39   279    37   280 0.97 Formate/nitrite transporter
AP_endonuc_2         PF01261.19   211 seq1334_BIOID47109   -            285   7.7e-39  133.0   0.3   1   1   7.7e-43   1.1e-38  132.6   0.2     3   211    20   239    19   239 0.93 Xylose isomerase-like TIM barrel
Dynamin_N            PF00350.18   168 seq1336_BIOID47109   -            742   1.2e-18   67.3   0.0   1   1     8e-22   3.7e-18   65.7   0.0     1   148    72   278    72   300 0.79 Dynamin family
MMR_HSR1             PF01926.18   114 seq1336_BIOID47109   -            742   4.1e-08   33.1   0.0   1   1   1.1e-10   5.1e-07   29.5   0.0     2   114    72   298    71   298 0.78 50S ribosome-binding GTPase
Beta-lactamase       PF00144.19   330 seq1337_BIOID47109   -            434   9.1e-72  241.7   1.0   1   1   7.7e-76   1.1e-71  241.5   0.7     1   328    43   412    43   414 0.94 Beta-lactamase
Oxidored_q1          PF00361.15   270 seq1338_BIOID47109   -            608     1e-36  126.5  16.6   1   1   7.4e-41     1e-36  126.5  11.5     1   267   124   395   124   398 0.93 NADH-Ubiquinone/plastoquinone (complex I), various chains
Peptidase_A8         PF01252.13   150 seq1339_BIOID47109   -            164   1.8e-44  150.8   6.9   1   1   1.6e-48   2.2e-44  150.6   4.8     2   147    15   160    13   164 0.92 Signal peptidase (SPase) II
ATP-synt_ab          PF00006.20   215 seq1341_BIOID47109   -            513   1.5e-72  243.4   0.1   1   1   9.7e-76   2.7e-72  242.6   0.0     1   215   148   375   148   375 0.99 ATP synthase alpha/beta family, nucleotide-binding domain
ATP-synt_ab_C        PF00306.22   113 seq1341_BIOID47109   -            513   1.3e-18   67.3   1.3   1   1   9.8e-22   2.7e-18   66.3   0.9     1    95   387   468   387   488 0.87 ATP synthase alpha/beta chain, C terminal domain
ATP-synt_ab_N        PF02874.18    69 seq1341_BIOID47109   -            513   2.9e-14   52.9   0.1   1   1   2.3e-17   6.2e-14   51.8   0.1     5    69    28    92    25    92 0.98 ATP synthase alpha/beta family, beta-barrel domain
HAS-barrel           PF09378.5     91 seq1341_BIOID47109   -            513   1.3e-06   28.1   0.1   1   1   3.5e-09   9.5e-06   25.3   0.0     6    84    29    89    25   109 0.85 HAS barrel domain
KaiC                 PF06745.8    226 seq1341_BIOID47109   -            513   4.6e-05   22.5   0.0   1   1     3e-08   8.2e-05   21.6   0.0     1    71   146   213   146   249 0.85 KaiC
Trehalase            PF01204.13   512 seq1345_BIOID47109   -            565  3.6e-171  570.1   5.9   1   1  6.3e-175  4.3e-171  569.8   4.1     1   511    55   532    55   533 0.97 Trehalase
GDE_C                PF06202.9    370 seq1345_BIOID47109   -            565   3.4e-11   42.3   0.0   1   1   1.2e-14     8e-11   41.1   0.0    46   273   171   441   157   447 0.86 Amylo-alpha-1,6-glucosidase
PGM_PMM_I            PF02878.11   138 seq1346_BIOID47109   -            445   2.6e-45  153.1   0.0   1   1   1.8e-48   6.1e-45  151.9   0.0     1   134     4   136     4   138 0.98 Phosphoglucomutase/phosphomannomutase, alpha/beta/alpha domain I
PGM_PMM_III          PF02880.11   111 seq1346_BIOID47109   -            445   1.8e-31  108.3   0.2   1   1   1.3e-34   4.3e-31  107.1   0.1     1   109   258   367   258   369 0.93 Phosphoglucomutase/phosphomannomutase, alpha/beta/alpha domain III
PGM_PMM_II           PF02879.11   104 seq1346_BIOID47109   -            445   3.9e-21   75.2   0.1   1   1   2.5e-24   8.5e-21   74.1   0.0     2   104   157   254   156   254 0.91 Phosphoglucomutase/phosphomannomutase, alpha/beta/alpha domain II
PGM_PMM_IV           PF00408.15    73 seq1346_BIOID47109   -            445   9.8e-16   57.4   0.3   1   1   1.2e-18     4e-15   55.4   0.2     1    73   373   443   373   443 0.96 Phosphoglucomutase/phosphomannomutase, C-terminal domain
Peptidase_M50        PF02163.17   192 seq1347_BIOID47109   -            450   2.6e-70  235.2   0.3   1   1   6.5e-74   2.9e-70  235.0   0.2     2   192    11   446    10   446 0.99 Peptidase family M50
PDZ                  PF00595.19    81 seq1347_BIOID47109   -            450   8.1e-13   48.2   0.3   1   1     1e-13   4.6e-10   39.4   0.0     8    81   209   277   203   277 0.91 PDZ domain (Also known as DHR or GLGF)
PDZ_2                PF13180.1     82 seq1347_BIOID47109   -            450   7.3e-11   41.6   0.0   1   1   1.1e-11   5.1e-08   32.5   0.0    19    78   227   285   211   287 0.84 PDZ domain
Response_reg         PF00072.19   112 seq1349_BIOID47109   -            240   8.2e-25   86.8   0.0   1   1   1.8e-28   1.2e-24   86.3   0.0     1   112    13   122    13   122 0.98 Response regulator receiver domain
Trans_reg_C          PF00486.23    77 seq1349_BIOID47109   -            240     1e-22   79.6   0.1   1   1   2.7e-26   1.8e-22   78.8   0.0     2    77   157   232   156   232 0.96 Transcriptional regulatory protein, C terminal
Ribosomal_S16        PF00886.14    62 seq1350_BIOID47109   -             82     6e-26   89.8   0.1   1   1   5.2e-30   7.1e-26   89.5   0.0     1    62     8    68     8    68 0.96 Ribosomal protein S16
Syd                  PF07348.7    176 seq1352_BIOID47109   -            181   7.1e-66  220.7   0.0   1   1   5.8e-70   7.9e-66  220.5   0.0     2   176     6   179     5   179 0.99 Syd protein (SUKH-2)
Molybdopterin        PF00384.17   432 seq1354_BIOID47109   -            808   5.1e-96  321.9   0.0   1   1   1.4e-99   6.3e-96  321.6   0.0     1   432   111   566   111   566 0.92 Molybdopterin oxidoreductase
Molydop_binding      PF01568.16   109 seq1354_BIOID47109   -            808   4.9e-28   97.0   0.0   1   1   2.6e-31   1.2e-27   95.7   0.0     1   107   687   800   687   802 0.97 Molydopterin dinucleotide binding domain
Molybdop_Fe4S4       PF04879.11    55 seq1354_BIOID47109   -            808   2.2e-14   52.9   0.8   1   1   8.4e-18   3.8e-14   52.1   0.5     1    55    49   108    49   108 0.97 Molybdopterin oxidoreductase Fe4S4 domain
TRCF                 PF03461.10   101 seq1355_BIOID47109   -           1164   1.5e-28   98.5   0.0   1   1   4.7e-31   1.3e-27   95.5   0.0     1    97  1021  1117  1021  1121 0.95 TRCF domain
CarD_CdnL_TRCF       PF02559.11    98 seq1355_BIOID47109   -           1164   2.6e-28   97.8   0.0   1   1   2.7e-31   7.3e-28   96.3   0.0     1    98   492   589   492   589 0.98 CarD-like/TRCF domain
DEAD                 PF00270.24   173 seq1355_BIOID47109   -           1164   3.3e-24   85.1   0.1   1   1   3.3e-27   9.1e-24   83.7   0.0     1   169   618   778   618   782 0.87 DEAD/DEAH box helicase
Helicase_C           PF00271.26    78 seq1355_BIOID47109   -           1164     1e-16   60.4   0.9   1   1   2.8e-18   7.7e-15   54.4   0.3     8    77   852   922   848   923 0.96 Helicase conserved C-terminal domain
ResIII               PF04851.10   184 seq1355_BIOID47109   -           1164   9.8e-12   44.9   0.0   1   1   7.3e-15     2e-11   43.9   0.0     3   182   616   774   614   776 0.81 Type III restriction enzyme, res subunit
DUF2684              PF10885.3     89 seq1358_BIOID47109   -             83   6.2e-48  160.4   0.3   1   1   4.9e-52   6.7e-48  160.3   0.2     1    79     1    79     1    83 0.97 Protein of unknown function (DUF2684)
AA_permease          PF00324.16   479 seq1359_BIOID47109   -            461   5.6e-43  146.8  35.4   1   1   9.7e-47   6.7e-43  146.6  24.5     2   424    27   417    26   442 0.80 Amino acid permease
AA_permease_2        PF13520.1    426 seq1359_BIOID47109   -            461   4.1e-32  111.1  37.1   1   1   7.4e-36   5.1e-32  110.8  25.7    39   400    61   416    22   436 0.79 Amino acid permease
BenE                 PF03594.8    378 seq1360_BIOID47109   -            391  8.5e-156  518.1  48.6   1   1  7.2e-160  9.8e-156  517.9  33.7     3   378     6   381     4   381 0.99 Benzoate membrane transport protein
Epimerase            PF01370.16   236 seq1361_BIOID47109   -            349   2.3e-27   95.8   0.0   1   1     3e-30   8.3e-27   94.0   0.0     1   235    15   246    15   247 0.91 NAD dependent epimerase/dehydratase family
NAD_binding_10       PF13460.1    183 seq1361_BIOID47109   -            349   1.9e-18   67.0   0.0   1   1   9.5e-22   2.6e-18   66.5   0.0     1   151    15   188    15   202 0.85 NADH(P)-binding
3Beta_HSD            PF01073.14   280 seq1361_BIOID47109   -            349   2.3e-18   65.8   0.0   1   1     1e-21   2.8e-18   65.4   0.0     1   271    16   268    16   276 0.89 3-beta hydroxysteroid dehydrogenase/isomerase family
RmlD_sub_bind        PF04321.12   287 seq1361_BIOID47109   -            349   1.1e-10   40.8   0.0   1   1   9.7e-14   2.7e-10   39.5   0.0     1   241    13   274    13   288 0.85 RmlD substrate binding domain
NAD_binding_4        PF07993.7    249 seq1361_BIOID47109   -            349   2.3e-10   39.6   0.0   1   1   3.2e-13   8.7e-10   37.8   0.0    63   200    58   185    17   227 0.79 Male sterility protein
MreB_Mbl             PF06723.8    327 seq1362_BIOID47109   -            367  1.1e-150  500.5   3.4   1   1  4.2e-154  1.4e-150  500.2   2.4     2   324    31   358    30   360 0.99 MreB/Mbl protein
HSP70                PF00012.15   602 seq1362_BIOID47109   -            367   3.5e-13   48.2   0.2   1   1   2.2e-16   7.4e-13   47.1   0.0   136   241   128   227   104   241 0.86 Hsp70 protein
Actin                PF00022.14   393 seq1362_BIOID47109   -            367   9.3e-11   40.6   0.0   1   1   1.8e-10   6.1e-07   28.0   0.0    45   211    72   246    31   258 0.79 Actin
FtsA                 PF14450.1    120 seq1362_BIOID47109   -            367   1.3e-08   34.6   0.2   1   1   1.4e-11   4.7e-08   32.7   0.0     2    98   182   339   181   348 0.92 Cell division protein FtsA
Bax1-I               PF01027.15   205 seq1363_BIOID47109   -            219   9.5e-40  136.2  32.5   1   1     8e-44   1.1e-39  136.0  22.5     2   205    19   213    18   213 0.86 Inhibitor of apoptosis-promoting Bax1
KduI                 PF04962.7    262 seq1364_BIOID47109   -            278   4.2e-42  143.9   0.3   1   1   3.7e-46   5.1e-42  143.6   0.2     9   261    32   273    24   274 0.89 KduI/IolB family
FKBP_C               PF00254.23    94 seq1365_BIOID47109   -            149   1.2e-16   60.3   0.0   1   1   1.3e-20   1.7e-16   59.8   0.0     4    94     4   141     2   141 0.87 FKBP-type peptidyl-prolyl cis-trans isomerase
RimM                 PF01782.13    84 seq1366_BIOID47109   -            183   8.8e-28   95.9   0.0   1   1     2e-31   1.3e-27   95.3   0.0     2    84    17    98    16    98 0.98 RimM N-terminal domain
PRC                  PF05239.11    79 seq1366_BIOID47109   -            183   8.9e-10   38.1   0.7   1   1   2.1e-13   1.4e-09   37.5   0.5     2    73   105   178   104   182 0.89 PRC-barrel domain
PfkB                 PF00294.19   301 seq1372_BIOID47109   -            362   4.1e-60  203.3   0.0   1   1   1.1e-63   5.2e-60  202.9   0.0     2   293    58   344    57   352 0.93 pfkB family carbohydrate kinase
HTH_24               PF13412.1     48 seq1372_BIOID47109   -            362   4.6e-09   35.4   1.6   1   1   1.9e-12   8.8e-09   34.5   1.1     1    48     1    48     1    48 0.97 Winged helix-turn-helix DNA-binding
ABC_tran             PF00005.22   118 seq1374_BIOID47109   -            228   1.9e-19   70.0   0.0   1   1   1.8e-23   2.5e-19   69.6   0.0     1   117    52   172    52   173 0.86 ABC transporter
DUF202               PF02656.10    73 seq1375_BIOID47109   -            115   3.3e-16   59.1   8.8   1   1   2.4e-20   3.3e-16   59.1   1.0     1    72    13    79    13    80 0.94 Domain of unknown function (DUF202)
Molybdop_Fe4S4       PF04879.11    55 seq1376_BIOID47109   -            195   8.1e-20   70.2   0.3   1   1   2.3e-23   1.6e-19   69.3   0.1     2    55    44   104    43   104 0.91 Molybdopterin oxidoreductase Fe4S4 domain
Molybdopterin        PF00384.17   432 seq1376_BIOID47109   -            195   1.8e-06   26.8   0.0   1   1   3.2e-10   2.2e-06   26.6   0.0     1    56   107   155   107   191 0.75 Molybdopterin oxidoreductase
Rrf2                 PF02082.15    83 seq1382_BIOID47109   -            141   5.9e-25   87.0   0.2   1   1   6.8e-29   9.3e-25   86.4   0.2     1    82     1    82     1    83 0.99 Transcriptional regulator
LYTB                 PF02401.13   281 seq1384_BIOID47109   -            316  5.3e-120  399.4   0.2   1   1  4.4e-124  6.1e-120  399.2   0.1     1   280     3   284     3   285 0.99 LytB protein
YqgB                 PF11036.3     43 seq1385_BIOID47109   -             48   3.2e-33  112.8   0.7   1   1   2.6e-37   3.6e-33  112.6   0.5     1    43     6    48     6    48 0.99 Virulence promoting factor
Porin_1              PF00267.16   337 seq1386_BIOID47109   -            377  2.5e-148  493.7  27.3   1   1  4.1e-152  2.8e-148  493.5  19.0     1   337    27   377    27   377 0.98 Gram-negative porin
Porin_4              PF13609.1    311 seq1386_BIOID47109   -            377   1.4e-24   87.1  37.8   1   1   2.7e-28   1.9e-24   86.6  26.2     5   304    13   347     6   354 0.79 Gram-negative porin
Form_Nir_trans       PF01226.12   250 seq1387_BIOID47109   -            282   9.6e-65  217.8  27.9   1   1   7.9e-69   1.1e-64  217.6  19.3     5   250    16   277    12   277 0.97 Formate/nitrite transporter
DLH                  PF01738.13   218 seq1388_BIOID47109   -            308     5e-51  172.9   0.1   1   1   2.7e-54   6.1e-51  172.6   0.1     2   218    98   307    97   307 0.93 Dienelactone hydrolase family
Abhydrolase_5        PF12695.2    142 seq1388_BIOID47109   -            308   6.8e-11   41.9   0.1   1   1   4.7e-14   1.1e-10   41.3   0.0     1   141   113   277   113   278 0.76 Alpha/beta hydrolase family
BAAT_C               PF08840.6    213 seq1388_BIOID47109   -            308   5.1e-06   26.2   0.6   1   1     6e-08   0.00014   21.5   0.0     6    68   176   237   173   272 0.82 BAAT / Acyl-CoA thioester hydrolase C terminal
Peptidase_S15        PF02129.13   272 seq1388_BIOID47109   -            308   2.4e-05   23.7   0.0   1   1   1.5e-08   3.4e-05   23.2   0.0    83   134   173   223   102   289 0.87 X-Pro dipeptidyl-peptidase (S15 family)
Radical_SAM          PF04055.16   166 seq1390_BIOID47109   -            441   8.8e-31  107.1   0.2   1   1   1.9e-31   1.3e-27   96.8   0.0     2   166   145   323   144   323 0.93 Radical SAM superfamily
UPF0004              PF00919.15    98 seq1390_BIOID47109   -            441   4.5e-22   77.5   0.0   1   1   1.2e-25   7.9e-22   76.8   0.0     1    92     9    96     9   102 0.89 Uncharacterized protein family UPF0004
FAD_binding_9        PF08021.6    117 seq1391_BIOID47109   -            254   9.3e-34  115.7   0.0   1   1   3.7e-37   2.6e-33  114.3   0.0     1   116    21   132    21   133 0.96 Siderophore-interacting FAD-binding domain
SIP                  PF04954.8    119 seq1391_BIOID47109   -            254   4.7e-21   75.2   0.4   1   1   9.2e-25   6.3e-21   74.8   0.3     4   118   142   253   139   254 0.95 Siderophore-interacting protein
tRNA_m1G_MT          PF01746.16   186 seq1392_BIOID47109   -            255   4.9e-60  202.2   0.0   1   1   4.3e-64   5.8e-60  201.9   0.0     2   186    23   221    22   221 0.98 tRNA (Guanine-1)-methyltransferase
Phage_integrase      PF00589.17   173 seq1393_BIOID47109   -            385   1.1e-31  109.6   0.0   1   1   2.4e-35   1.7e-31  109.1   0.0     2   171   199   365   198   367 0.97 Phage integrase family
DUF4102              PF13356.1     89 seq1393_BIOID47109   -            385     2e-25   88.4   0.1   1   1   6.1e-29   4.2e-25   87.3   0.1     1    87     2    87     2    89 0.97 Domain of unknown function (DUF4102)
DUF1508              PF07411.7     49 seq1394_BIOID47109   -            123   8.1e-48  159.5   6.0   1   2   1.2e-27   1.7e-23   81.6   0.2     1    49    23    71    23    71 0.97 Domain of unknown function (DUF1508)
DUF1508              PF07411.7     49 seq1394_BIOID47109   -            123   8.1e-48  159.5   6.0   2   2   2.5e-27   3.4e-23   80.7   0.9     1    48    74   121    74   122 0.97 Domain of unknown function (DUF1508)
Response_reg         PF00072.19   112 seq1395_BIOID47109   -            230   1.4e-26   92.5   0.1   1   1   5.1e-30   3.5e-26   91.2   0.0     1   112     5   114     5   114 0.98 Response regulator receiver domain
Trans_reg_C          PF00486.23    77 seq1395_BIOID47109   -            230   1.4e-16   60.0   0.2   1   1   4.4e-20     3e-16   58.9   0.1     1    77   153   225   153   225 0.97 Transcriptional regulatory protein, C terminal
Orn_Arg_deC_N        PF02784.11   251 seq1398_BIOID47109   -            658   1.2e-71  240.7   0.1   1   1   2.3e-75   1.6e-71  240.3   0.1     2   251    99   368    98   368 0.98 Pyridoxal-dependent decarboxylase, pyridoxal binding domain
Orn_DAP_Arg_deC      PF00278.17   116 seq1398_BIOID47109   -            658   2.1e-30  104.7   0.0   1   1   5.6e-34   3.8e-30  103.8   0.0     1   115   371   586   371   587 0.87 Pyridoxal-dependent decarboxylase, C-terminal sheet domain
DUF202               PF02656.10    73 seq1400_BIOID47109   -            120   2.5e-09   37.0   9.0   1   1     3e-12   4.1e-08   33.1   6.2     1    66    12    71    12   115 0.89 Domain of unknown function (DUF202)
Pyr_redox_2          PF07992.9    200 seq1402_BIOID47109   -            847     2e-36  125.6   0.0   1   1   3.9e-39   8.8e-36  123.5   0.0     1   198     5   285     5   287 0.95 Pyridine nucleotide-disulphide oxidoreductase
NIR_SIR              PF01077.17   157 seq1402_BIOID47109   -            847   2.8e-27   94.8   0.1   1   1   3.5e-30     8e-27   93.4   0.0     2   150   632   770   631   776 0.94 Nitrite and sulphite reductase 4Fe-4S domain
Fer2_BFD             PF04324.10    55 seq1402_BIOID47109   -            847   2.8e-21   75.1   4.8   1   1     7e-19   1.6e-15   56.7   2.0     2    53   423   472   422   474 0.93 BFD-like [2Fe-2S] binding domain
Pyr_redox            PF00070.22    80 seq1402_BIOID47109   -            847   1.5e-15   57.2   0.7   1   1   6.4e-19   1.5e-15   57.2   0.5     2    72   148   219   147   229 0.91 Pyridine nucleotide-disulphide oxidoreductase
NIR_SIR_ferr         PF03460.12    69 seq1402_BIOID47109   -            847   4.4e-12   45.3   0.0   1   1     4e-15   9.1e-12   44.3   0.0     3    68   560   622   558   623 0.95 Nitrite/Sulfite reductase ferredoxin-like half domain
Pyr_redox_3          PF13738.1    203 seq1402_BIOID47109   -            847     2e-08   34.3   0.4   1   1   1.5e-09   3.5e-06   27.1   0.0    78   196    55   174    42   179 0.83 Pyridine nucleotide-disulphide oxidoreductase
DsrC                 PF04358.8    109 seq1404_BIOID47109   -            128   4.4e-46  155.5   0.0   1   1   3.7e-50     5e-46  155.3   0.0     3   109    22   128    20   128 0.98 DsrC like protein
RNB                  PF00773.14   325 seq1409_BIOID47109   -            827    5e-105  351.2   0.0   1   1  2.1e-108  7.3e-105  350.7   0.0     1   325   274   602   274   602 0.97 RNB domain
OB_RNB               PF08206.6     58 seq1409_BIOID47109   -            827   1.9e-29  100.8   9.9   1   2   2.4e-25   8.1e-22   76.3   0.1     1    58   101   158   101   158 0.99 Ribonuclease B OB domain
OB_RNB               PF08206.6     58 seq1409_BIOID47109   -            827   1.9e-29  100.8   9.9   2   2     2e-09   6.7e-06   25.4   0.0     6    58   172   227   170   227 0.96 Ribonuclease B OB domain
S1                   PF00575.18    74 seq1409_BIOID47109   -            827   8.7e-20   70.4   0.4   1   1   6.9e-23   2.4e-19   69.0   0.3     2    73   655   738   654   739 0.98 S1 RNA binding domain
HTH_12               PF08461.5     66 seq1409_BIOID47109   -            827   1.7e-13   49.9   0.8   1   1   1.1e-16   3.8e-13   48.8   0.5     2    64    37    97    36    99 0.93 Ribonuclease R winged-helix domain
Dehydratase_MU       PF02288.10   112 seq1410_BIOID47109   -            116   1.2e-36  124.6   0.0   1   1     1e-40   1.4e-36  124.5   0.0     2   112     7   112     6   112 0.98 Dehydratase medium subunit
adh_short            PF00106.20   167 seq1412_BIOID47109   -            253   5.5e-28   97.8   0.2   1   1   1.7e-31   7.6e-28   97.4   0.1     1   166    11   176    11   177 0.93 short chain dehydrogenase
adh_short_C2         PF13561.1    243 seq1412_BIOID47109   -            253   1.8e-20   73.6   0.0   1   1   5.4e-24   2.4e-20   73.2   0.0     5   241    19   249    17   250 0.91 Enoyl-(Acyl carrier protein) reductase
KR                   PF08659.5    181 seq1412_BIOID47109   -            253   3.5e-06   26.6   0.1   1   1   1.2e-09   5.7e-06   25.9   0.1     3   125    13   129    12   192 0.84 KR domain
Molybdopterin        PF00384.17   432 seq1413_BIOID47109   -            804   6.4e-22   77.7   0.0   1   1   1.4e-24   9.4e-21   73.9   0.0   103   380     2   378     1   380 0.82 Molybdopterin oxidoreductase
Molydop_binding      PF01568.16   109 seq1413_BIOID47109   -            804   2.1e-16   59.5   0.0   1   1   9.2e-20   6.3e-16   58.0   0.0     4   108   682   797   679   798 0.95 Molydopterin dinucleotide binding domain
DUF446               PF04287.7    100 seq1414_BIOID47109   -            109   5.3e-34  115.8   2.8   1   1   4.5e-38   6.1e-34  115.6   2.0     2   100     5   104     4   104 0.96 tRNA pseudouridine synthase C
Rhodanese            PF00581.15   113 seq1417_BIOID47109   -            440   3.7e-29  101.2   0.1   1   2   8.1e-15   1.1e-10   41.7   0.0    22   112   183   268   161   269 0.81 Rhodanese-like domain
Rhodanese            PF00581.15   113 seq1417_BIOID47109   -            440   3.7e-29  101.2   0.1   2   2   8.6e-15   1.2e-10   41.6   0.0     5   112   304   423   300   424 0.83 Rhodanese-like domain
Bac_surface_Ag       PF01103.18   323 seq1418_BIOID47109   -            810  1.7e-100  336.4  16.0   1   1  1.1e-103  3.7e-100  335.4  11.1     1   323   448   810   448   810 0.96 Surface antigen
Surf_Ag_VNR          PF07244.10    78 seq1418_BIOID47109   -            810   3.1e-65  216.4  10.4   1   5   6.3e-10   2.2e-06   27.8   0.0     1    78    24    91    24    91 0.87 Surface antigen variable number repeat
Surf_Ag_VNR          PF07244.10    78 seq1418_BIOID47109   -            810   3.1e-65  216.4  10.4   2   5   5.9e-15     2e-11   44.0   0.0     1    78    92   172    92   172 0.93 Surface antigen variable number repeat
Surf_Ag_VNR          PF07244.10    78 seq1418_BIOID47109   -            810   3.1e-65  216.4  10.4   3   5   3.5e-17   1.2e-13   51.1   0.1     2    78   176   263   175   263 0.86 Surface antigen variable number repeat
Surf_Ag_VNR          PF07244.10    78 seq1418_BIOID47109   -            810   3.1e-65  216.4  10.4   4   5   5.8e-14     2e-10   40.8   0.0     1    78   266   344   266   344 0.92 Surface antigen variable number repeat
Surf_Ag_VNR          PF07244.10    78 seq1418_BIOID47109   -            810   3.1e-65  216.4  10.4   5   5     1e-18   3.5e-15   56.0   0.1     1    78   347   421   347   421 0.91 Surface antigen variable number repeat
ATP-synt             PF00231.14   290 seq1419_BIOID47109   -            287  2.3e-109  365.1   0.0   1   1  1.9e-113  2.6e-109  364.9   0.0     2   290     3   287     2   287 0.98 ATP synthase
LysE                 PF01810.13   191 seq1423_BIOID47109   -            206   7.4e-46  155.7  14.2   1   1   6.3e-50   8.6e-46  155.5   9.9     1   189    14   202    14   204 0.98 LysE type translocator
SecG                 PF03840.9     74 seq1426_BIOID47109   -            126   1.3e-26   92.0   9.6   1   1   1.1e-30   1.5e-26   91.7   6.7     2    74    19    91    18    91 0.97 Preprotein translocase SecG subunit
MreC                 PF04085.9    152 seq1427_BIOID47109   -            367     1e-47  161.2   0.3   1   1   1.1e-51   1.4e-47  160.7   0.2     1   150   122   270   122   272 0.99 rod shape-determining protein MreC
RHH_2                PF03693.9     81 seq1428_BIOID47109   -             98   9.6e-21   73.6   0.4   1   1   1.7e-24   1.2e-20   73.3   0.2     1    75    16    92    16    97 0.92 Uncharacterised protein family (UPF0156)
RHH_1                PF01402.16    39 seq1428_BIOID47109   -             98     8e-05   22.2   2.1   1   1   1.4e-08   9.3e-05   22.0   0.4     2    39    20    58    19    58 0.94 Ribbon-helix-helix protein, copG family
MatE                 PF01554.13   162 seq1429_BIOID47109   -            457   5.6e-74  247.0  34.1   1   2   1.4e-41   1.9e-37  128.2   3.8     1   162    17   177    17   177 0.98 MatE
MatE                 PF01554.13   162 seq1429_BIOID47109   -            457   5.6e-74  247.0  34.1   2   2   3.8e-42   5.2e-38  130.0   8.5     1   162   244   405   244   405 1.00 MatE
BMC                  PF00936.14    75 seq1430_BIOID47109   -             91   1.1e-26   92.1   5.6   1   1     1e-30   1.4e-26   91.8   3.9     1    75     3    79     3    79 0.98 BMC domain
NADHdh               PF00146.16   311 seq1431_BIOID47109   -            307     2e-20   72.9   9.8   1   1   1.6e-24   2.2e-20   72.8   6.8    12   296    11   295     1   307 0.81 NADH dehydrogenase
OsmC                 PF02566.14   100 seq1432_BIOID47109   -            143   2.8e-19   69.0   0.1   1   1   2.7e-23   3.7e-19   68.6   0.0     2    99    42   139    41   140 0.92 OsmC-like protein
PseudoU_synth_2      PF00849.17   164 seq1436_BIOID47109   -            260   1.4e-30  106.1   0.0   1   1   1.3e-34   1.8e-30  105.8   0.0     2   164    11   170    10   170 0.96 RNA pseudouridylate synthase
YbaJ                 PF10757.4    122 seq1438_BIOID47109   -            124   4.7e-71  236.4   1.2   1   1   3.8e-75   5.2e-71  236.3   0.9     1   121     1   121     1   122 0.99 Biofilm formation regulator YbaJ
Pili_assembly_N      PF00345.15   122 seq1439_BIOID47109   -            238   1.6e-11   43.9   3.0   1   1   1.5e-15   2.1e-11   43.5   0.5    14   116    38   145    27   147 0.81 Gram-negative pili assembly chaperone, N-terminal domain
Ribosomal_L19        PF01245.15   113 seq1440_BIOID47109   -            115   8.8e-51  170.3   2.5   1   1   7.2e-55   9.8e-51  170.1   1.8     2   112     3   113     2   114 0.99 Ribosomal protein L19
DUF2543              PF10820.3     81 seq1441_BIOID47109   -             81   1.5e-50  168.9   1.2   1   1   1.2e-54   1.7e-50  168.8   0.9     1    81     1    81     1    81 1.00 Protein of unknown function (DUF2543)
Methyltrans_SAM      PF10672.4    286 seq1443_BIOID47109   -            396   1.1e-31  109.6   0.0   1   1   7.9e-35   1.5e-31  109.1   0.0    12   266   110   371   103   381 0.86 S-adenosylmethionine-dependent methyltransferase
Cons_hypoth95        PF03602.10   183 seq1443_BIOID47109   -            396   2.2e-12   46.6   0.0   1   1   1.8e-15   3.5e-12   45.9   0.0    39   123   216   302   211   329 0.89 Conserved hypothetical protein 95
Methyltransf_31      PF13847.1    152 seq1443_BIOID47109   -            396   9.8e-11   41.3   0.1   1   1     9e-14   1.8e-10   40.5   0.0    21   118   236   349   220   377 0.74 Methyltransferase domain
Methyltransf_26      PF13659.1    117 seq1443_BIOID47109   -            396   1.2e-09   38.1   0.0   1   1   1.1e-12   2.2e-09   37.2   0.0     2   116   222   340   221   341 0.84 Methyltransferase domain
Methyltransf_18      PF12847.2    112 seq1443_BIOID47109   -            396   1.1e-06   29.0   0.0   1   1   1.8e-09   3.6e-06   27.4   0.0    12   109   231   337   220   340 0.69 Methyltransferase domain
MTS                  PF05175.9    170 seq1443_BIOID47109   -            396   6.6e-07   28.7   0.0   1   1   5.2e-10     1e-06   28.1   0.0    55   154   243   353   217   363 0.77 Methyltransferase small domain
Met_10               PF02475.11   200 seq1443_BIOID47109   -            396   9.9e-06   25.1   0.0   1   1   7.3e-09   1.4e-05   24.6   0.0    70   182   187   306   119   323 0.84 Met-10+ like-protein
IU_nuc_hydro         PF01156.14   314 seq1444_BIOID47109   -            304   1.4e-92  310.1   0.0   1   1   1.2e-96   1.6e-92  309.9   0.0     3   312     4   302     2   304 0.96 Inosine-uridine preferring nucleoside hydrolase
Plasmid_stabil       PF05016.9     90 seq1445_BIOID47109   -             98   6.7e-13   48.7   0.0   1   1   5.5e-17   7.5e-13   48.5   0.0     1    89     4    90     4    91 0.92 Plasmid stabilisation system protein
BMC                  PF00936.14    75 seq1446_BIOID47109   -            140   5.7e-21   73.8   1.4   1   1   6.1e-25   8.3e-21   73.3   1.0     1    75     3    80     3    80 0.97 BMC domain
HHA                  PF05321.6     57 seq1447_BIOID47109   -            154   7.4e-30  102.7   0.3   1   1     8e-34   1.1e-29  102.2   0.2     1    57    95   151    95   151 0.99 Haemolysin expression modulating protein
UDG                  PF03167.14   152 seq1450_BIOID47109   -            168   6.4e-26   90.5   0.0   1   1   5.2e-30   7.1e-26   90.3   0.0     5   151     7   159     3   163 0.91 Uracil DNA glycosylase superfamily
DUF2623              PF11115.3     95 seq1451_BIOID47109   -             95     2e-54  181.4   1.9   1   1   1.6e-58   2.1e-54  181.3   1.3     1    95     1    95     1    95 0.99 Protein of unknown function (DUF2623)
YjcZ                 PF13990.1    270 seq1452_BIOID47109   -            292  3.9e-118  393.3   5.7   1   1  3.2e-122  4.4e-118  393.1   3.9     1   270    21   287    21   287 0.99 YjcZ-like protein
Usp                  PF00582.21   140 seq1456_BIOID47109   -            144   4.6e-28   98.0   0.7   1   1   3.8e-32   5.2e-28   97.8   0.5     1   140     1   144     1   144 0.99 Universal stress protein family
Sugar_tr             PF00083.19   451 seq1457_BIOID47109   -            507  4.2e-130  434.2  32.7   1   1  1.4e-133  4.9e-130  433.9  22.7     2   449    61   494    60   496 0.96 Sugar (and other) transporter
MFS_1                PF07690.11   354 seq1457_BIOID47109   -            507   1.1e-37  129.5  40.3   1   1   9.2e-41   3.1e-37  128.0  22.9     2   328    65   410    64   422 0.80 Major Facilitator Superfamily
MFS_2                PF13347.1    427 seq1457_BIOID47109   -            507   3.3e-11   42.1  30.7   1   1   2.3e-11   7.8e-08   31.0   4.9   190   344    24   177    16   183 0.85 MFS/sugar transport protein
TRI12                PF06609.8    599 seq1457_BIOID47109   -            507   8.3e-09   34.0   6.6   1   1   2.4e-12   8.3e-09   34.0   4.6    38   227    51   242    35   257 0.74 Fungal trichothecene efflux pump (TRI12)
Peptidase_U32        PF01136.14   233 seq1459_BIOID47109   -            453   6.2e-95  316.4   0.0   1   1     6e-99   8.2e-95  316.0   0.0     1   232    75   344    75   345 0.98 Peptidase family U32
PduL                 PF06130.7     71 seq1462_BIOID47109   -            210   1.4e-50  168.8   0.1   1   2   4.8e-28   6.6e-24   83.4   0.0     2    71    22   102    21   102 0.98 Propanediol utilisation protein PduL
PduL                 PF06130.7     71 seq1462_BIOID47109   -            210   1.4e-50  168.8   0.1   2   2     5e-28   6.9e-24   83.3   0.3     3    70   131   197   129   198 0.93 Propanediol utilisation protein PduL
ATP-synt_ab          PF00006.20   215 seq1463_BIOID47109   -            460   2.5e-64  216.6   0.0   1   1   7.8e-68   3.6e-64  216.1   0.0     1   215   129   342   129   342 0.97 ATP synthase alpha/beta family, nucleotide-binding domain
ATP-synt_ab_C        PF00306.22   113 seq1463_BIOID47109   -            460   9.9e-28   96.7   0.1   1   1     4e-31   1.8e-27   95.9   0.1     2   109   356   458   355   460 0.94 ATP synthase alpha/beta chain, C terminal domain
ATP-synt_ab_N        PF02874.18    69 seq1463_BIOID47109   -            460   3.3e-22   78.3   2.5   1   1   1.5e-25     7e-22   77.3   1.7     1    68     6    72     6    73 0.97 ATP synthase alpha/beta family, beta-barrel domain
SBP_bac_5            PF00496.17   374 seq1464_BIOID47109   -            547   1.5e-82  277.2   0.2   1   1   1.3e-86   1.8e-82  277.0   0.2     3   371    80   456    78   459 0.94 Bacterial extracellular solute-binding proteins, family 5 Middle
Hexapep              PF00132.19    36 seq1468_BIOID47109   -            195   3.7e-14   51.3  18.8   1   1   1.5e-14     2e-10   39.5   3.0     2    34   141   173   140   175 0.95 Bacterial transferase hexapeptide (six repeats)
Sulfatase            PF00884.18   379 seq1469_BIOID47109   -            541   3.1e-45  154.6   2.1   1   1     3e-49   4.1e-45  154.3   1.5     2   301   224   476   223   518 0.90 Sulfatase
Acyl_transf_3        PF01757.17   340 seq1470_BIOID47109   -            331   4.2e-34  117.7  34.9   1   1   3.8e-38   5.2e-34  117.4  24.2     2   339     6   318     5   322 0.87 Acyltransferase family
Oxidored_q6          PF01058.17   131 seq1471_BIOID47109   -            372   1.6e-32  111.7   1.4   1   1   1.7e-36   2.3e-32  111.2   0.5     1   130    59   204    59   205 0.96 NADH ubiquinone oxidoreductase, 20 Kd subunit
Flavodoxin_1         PF00258.20   143 seq1472_BIOID47109   -            149   1.7e-25   89.5   0.0   1   1   1.4e-29     2e-25   89.3   0.0     1   141     6   138     6   140 0.89 Flavodoxin
Glucosamine_iso      PF01182.15   199 seq1473_BIOID47109   -            266   9.1e-25   87.4   0.0   1   1   8.8e-29   1.2e-24   87.0   0.0     4   198    15   216    12   217 0.85 Glucosamine-6-phosphate isomerases/6-phosphogluconolactonase
Mac                  PF12464.3     55 seq1475_BIOID47109   -            183   1.1e-18   66.8   0.4   1   1   2.7e-22   1.8e-18   66.1   0.3     1    54     5    58     5    59 0.97 Maltose acetyltransferase
Hexapep              PF00132.19    36 seq1475_BIOID47109   -            183   2.2e-14   52.1  16.3   1   1   2.3e-15   1.6e-11   43.0   5.3     2    36   130   164   129   164 0.96 Bacterial transferase hexapeptide (six repeats)
Lip_A_acyltrans      PF03279.8    295 seq1476_BIOID47109   -            328  4.7e-113  376.8   0.3   1   1  3.9e-117  5.3e-113  376.6   0.2     2   295    27   318    26   318 0.99 Bacterial lipid A biosynthesis acyltransferase
Complex1_30kDa       PF00329.14   103 seq1477_BIOID47109   -            569   1.8e-28   98.6   0.0   1   1   9.8e-32   4.5e-28   97.3   0.0     1   103    44   150    44   150 0.94 Respiratory-chain NADH dehydrogenase, 30 Kd subunit
Complex1_49kDa       PF00346.14   272 seq1477_BIOID47109   -            569   4.5e-27   94.6   0.0   1   2   2.4e-22   1.1e-18   67.1   0.0     6   172   299   464   295   471 0.95 Respiratory-chain NADH dehydrogenase, 49 Kd subunit
Complex1_49kDa       PF00346.14   272 seq1477_BIOID47109   -            569   4.5e-27   94.6   0.0   2   2   9.7e-10   4.4e-06   25.7   0.0   209   272   474   537   463   537 0.90 Respiratory-chain NADH dehydrogenase, 49 Kd subunit
NiFeSe_Hases         PF00374.14   507 seq1477_BIOID47109   -            569   1.2e-14   53.9   0.1   1   1   4.6e-16   2.1e-12   46.4   0.0     1    68   218   286   218   294 0.91 Nickel-dependent hydrogenase
DiS_P_DiS            PF06750.8     92 seq1479_BIOID47109   -            269     1e-36  124.4   0.3   1   1   2.8e-40   1.9e-36  123.5   0.2     2    89    20   119    19   122 0.96 Bacterial Peptidase A24 N-terminal domain
Peptidase_A24        PF01478.13   106 seq1479_BIOID47109   -            269   6.5e-23   80.7  10.4   1   1   9.5e-27   6.5e-23   80.7   7.2     1   105   130   239   130   240 0.95 Type IV leader peptidase family
MreD                 PF04093.7    160 seq1480_BIOID47109   -            162   1.2e-46  158.3  22.1   1   1     1e-50   1.4e-46  158.1  15.3     2   160     5   155     4   155 0.99 rod shape-determining protein MreD
Molybdopterin        PF00384.17   432 seq1484_BIOID47109   -            808   1.7e-88  297.1   0.0   1   1   4.6e-92   2.1e-88  296.8   0.0     1   432   115   566   115   566 0.93 Molybdopterin oxidoreductase
Molydop_binding      PF01568.16   109 seq1484_BIOID47109   -            808   5.4e-27   93.6   0.0   1   1   2.2e-30     1e-26   92.7   0.0     1   107   687   800   687   802 0.97 Molydopterin dinucleotide binding domain
Molybdop_Fe4S4       PF04879.11    55 seq1484_BIOID47109   -            808   2.7e-13   49.4   0.9   1   1     1e-16   4.7e-13   48.6   0.6     1    55    53   112    53   112 0.96 Molybdopterin oxidoreductase Fe4S4 domain
ATP_bind_3           PF01171.15   182 seq1485_BIOID47109   -            311   1.1e-14   54.2   0.0   1   1   1.3e-18   1.7e-14   53.5   0.0     2   161    42   205    41   209 0.84 PP-loop family
DUF1768              PF08719.6    157 seq1486_BIOID47109   -            149   3.8e-46  156.5   0.1   1   1   3.1e-50   4.3e-46  156.4   0.1     1   155     6   145     6   147 0.97 Domain of unknown function (DUF1768)
YcgR                 PF07317.7    108 seq1488_BIOID47109   -            244   5.2e-39  132.2   0.0   1   1   1.1e-42   7.5e-39  131.6   0.0     1   108     7   111     7   111 0.99 Flagellar regulator YcgR
PilZ                 PF07238.9    102 seq1488_BIOID47109   -            244     2e-17   62.9   0.0   1   1     1e-20   7.1e-17   61.1   0.0     1   102   112   230   112   230 0.94 PilZ domain
Peptidase_A24        PF01478.13   106 seq1490_BIOID47109   -            155   2.3e-23   82.2   8.7   1   1   1.7e-27   2.3e-23   82.2   6.0     2   103    10   116     8   121 0.88 Type IV leader peptidase family
DapB_C               PF05173.9    132 seq1492_BIOID47109   -            273   4.7e-47  158.9   0.3   1   1   9.8e-51   6.7e-47  158.4   0.2     1   132   132   268   132   268 0.98 Dihydrodipicolinate reductase, C-terminus
DapB_N               PF01113.15   124 seq1492_BIOID47109   -            273     5e-42  142.6   0.6   1   1   3.3e-45   2.2e-41  140.5   0.1     1   124     6   129     6   129 0.99 Dihydrodipicolinate reductase, N-terminus
YccV-like            PF08755.6    100 seq1494_BIOID47109   -            122   5.9e-25   86.9   0.0   1   1   5.1e-29     7e-25   86.7   0.0     2    99    21   118    20   119 0.96 Hemimethylated DNA-binding protein YccV like
Peptidase_M48        PF01435.13   226 seq1495_BIOID47109   -            487   1.3e-26   93.4   1.5   1   1   4.3e-30     2e-26   92.8   0.1     8   225    47   254    40   255 0.85 Peptidase family M48
Maf                  PF02545.9    195 seq1498_BIOID47109   -            197   1.2e-71  239.7   0.0   1   1     1e-75   1.4e-71  239.5   0.0     2   194     3   191     2   192 0.98 Maf-like protein
Arginase             PF00491.16   275 seq1499_BIOID47109   -            306   1.8e-83  279.9   0.5   1   1   1.5e-87   2.1e-83  279.7   0.3     1   274    33   297    33   298 0.92 Arginase family
Sugar_tr             PF00083.19   451 seq1500_BIOID47109   -            500   8.8e-71  238.6  25.4   1   1   3.5e-74   1.2e-70  238.2  17.6     3   446    28   448    25   453 0.95 Sugar (and other) transporter
MFS_1                PF07690.11   354 seq1500_BIOID47109   -            500   5.1e-37  127.3  39.5   1   2   4.1e-30   1.4e-26   92.9  10.8     9   257    38   310    30   311 0.75 Major Facilitator Superfamily
MFS_1                PF07690.11   354 seq1500_BIOID47109   -            500   5.1e-37  127.3  39.5   2   2   2.2e-14   7.6e-11   41.2  14.2    38   171   301   437   299   467 0.79 Major Facilitator Superfamily
Osmo_CC              PF08946.5     46 seq1500_BIOID47109   -            500   3.7e-25   87.5   8.5   1   1   2.1e-28   7.2e-25   86.6   5.9     1    46   454   499   454   499 0.99 Osmosensory transporter coiled coil
HTH_6                PF01418.12    77 seq1501_BIOID47109   -            289   2.3e-33  113.6   0.2   1   1   2.4e-36   1.1e-32  111.4   0.0     1    76     1    76     1    77 0.99 Helix-turn-helix domain, rpiR family
SIS                  PF01380.17   131 seq1501_BIOID47109   -            289     3e-27   94.7   0.1   1   1   1.1e-30     5e-27   93.9   0.1     2   130   125   252   124   253 0.98 SIS domain
SIS_2                PF13580.1    138 seq1501_BIOID47109   -            289     1e-12   47.8   0.9   1   1   1.2e-11   5.3e-08   32.5   0.0    99   138   171   210   157   210 0.89 SIS domain
YlaC                 PF10777.4    156 seq1504_BIOID47109   -            156     6e-76  253.1   0.3   1   1   4.9e-80   6.7e-76  253.0   0.2     1   155     1   154     1   155 0.99 sigma70 family sigma factor YlaC
DUF3749              PF12568.3    128 seq1506_BIOID47109   -            127   9.1e-48  160.9   0.0   1   1   7.4e-52     1e-47  160.8   0.0     1   128     2   125     2   125 0.98 Acetyltransferase (GNAT) domain
NAPRTase             PF04095.11   245 seq1508_BIOID47109   -            416   3.6e-79  265.4   0.0   1   1   3.5e-83   4.8e-79  264.9   0.0     1   244   185   410   185   411 0.99 Nicotinate phosphoribosyltransferase (NAPRTase) family
ABC_tran             PF00005.22   118 seq1509_BIOID47109   -            275   1.7e-25   89.5   0.0   1   1   4.2e-29   2.8e-25   88.8   0.0     1   118    75   203    75   203 0.91 ABC transporter
AAA_21               PF13304.1    303 seq1509_BIOID47109   -            275     2e-14   54.1   0.4   1   1   1.8e-15   1.2e-11   45.0   0.3     3   297    65   232    63   236 0.76 AAA domain
ABC_tran             PF00005.22   118 seq1511_BIOID47109   -            401   5.6e-22   78.2   0.0   1   1   3.6e-25   1.2e-21   77.0   0.0     1   117    73   191    73   192 0.92 ABC transporter
TOBE_2               PF08402.5     75 seq1511_BIOID47109   -            401   9.6e-12   44.6   0.3   1   1   1.2e-14   4.2e-11   42.5   0.1     1    75   313   385   313   385 0.95 TOBE domain
Amidohydro_1         PF01979.15   333 seq1513_BIOID47109   -            382   1.6e-39  136.4   0.3   1   1   5.3e-43   1.8e-39  136.2   0.2     1   332    50   363    50   364 0.94 Amidohydrolase family
Amidohydro_4         PF13147.1    304 seq1513_BIOID47109   -            382   1.2e-12   48.3   0.1   1   1   4.6e-15   1.6e-11   44.7   0.1     2   304    46   361    45   361 0.64 Amidohydrolase
Amidohydro_3         PF07969.6    404 seq1513_BIOID47109   -            382   1.5e-05   24.2   0.1   1   1   9.1e-09   3.1e-05   23.2   0.0   368   403   326   361   305   362 0.90 Amidohydrolase family
MFS_1                PF07690.11   354 seq1514_BIOID47109   -            450   1.5e-54  185.0  52.6   1   1   3.4e-51   1.5e-47  161.9  19.6     1   275    25   318    25   325 0.87 Major Facilitator Superfamily
Sugar_tr             PF00083.19   451 seq1514_BIOID47109   -            450   5.2e-08   31.7  47.9   1   1   1.3e-10     6e-07   28.2  33.2    16   435    21   434    13   439 0.77 Sugar (and other) transporter
MFS_2                PF13347.1    427 seq1514_BIOID47109   -            450   1.1e-07   30.5  12.3   1   1   2.4e-11   1.1e-07   30.5   8.5   150   343   156   377   145   381 0.89 MFS/sugar transport protein
EutN_CcmL            PF03319.8     83 seq1517_BIOID47109   -             91   1.9e-27   95.3   0.1   1   1   1.7e-31   2.3e-27   95.0   0.1     1    83     1    87     1    87 0.93 Ethanolamine utilisation protein EutN/carboxysome
NUDIX                PF00293.23   135 seq1518_BIOID47109   -            135   6.8e-21   74.2   0.2   1   1   6.7e-25   9.2e-21   73.7   0.1     5   132     6   125     3   128 0.83 NUDIX domain
RNase_H              PF00075.19   132 seq1521_BIOID47109   -            155   2.6e-41  140.9   0.0   1   1   2.1e-45   2.9e-41  140.8   0.0     2   131     3   141     2   142 0.92 RNase H
Intimin_C            PF07979.6    101 seq1523_BIOID47109   -            274   3.1e-05   23.9   1.2   1   1   7.5e-09    0.0001   22.3   0.6    11    99   180   270   171   272 0.77 Intimin C-type lectin domain
Fer4_11              PF13247.1     99 seq1525_BIOID47109   -            328   6.6e-29   99.6  14.6   1   1   4.2e-32   7.2e-29   99.4   7.0     3    99   105   207   103   207 0.91 4Fe-4S dicluster domain
Fer4_7               PF12838.2     52 seq1525_BIOID47109   -            328   2.9e-15   56.2  19.8   1   2   1.2e-10     2e-07   31.1   2.6     2    52    47   128    46   128 0.63 4Fe-4S dicluster domain
Fer4_7               PF12838.2     52 seq1525_BIOID47109   -            328   2.9e-15   56.2  19.8   2   2   3.2e-10   5.4e-07   29.7   5.9     2    52   145   201   144   201 0.86 4Fe-4S dicluster domain
Fer4_9               PF13187.1     55 seq1525_BIOID47109   -            328   4.9e-14   52.2  26.4   1   1   1.3e-11   2.3e-08   34.0   6.3     2    54   145   201   144   202 0.94 4Fe-4S dicluster domain
Fer4                 PF00037.22    24 seq1525_BIOID47109   -            328   1.3e-09   37.1  37.7   1   1   3.6e-09   6.1e-06   25.5   2.4     2    23   139   160   138   161 0.91 4Fe-4S binding domain
Fer4_3               PF12798.2     15 seq1525_BIOID47109   -            328   9.9e-07   28.7  43.7   1   3    0.0004      0.68   10.5   4.5     1    15   112   128   112   128 0.95 4Fe-4S binding domain
Fer4_3               PF12798.2     15 seq1525_BIOID47109   -            328   9.9e-07   28.7  43.7   2   3     9e-05      0.15   12.5   3.6     1    14   145   158   145   159 0.95 4Fe-4S binding domain
Fer4_3               PF12798.2     15 seq1525_BIOID47109   -            328   9.9e-07   28.7  43.7   3   3     3e-06    0.0052   17.1   1.7     1    15   174   201   174   201 0.96 4Fe-4S binding domain
Rieske_2             PF13806.1    104 seq1526_BIOID47109   -            108   2.3e-40  136.3   0.0   1   1   1.9e-44   2.6e-40  136.2   0.0     1   103     3   106     3   107 0.98 Rieske-like [2Fe-2S] domain
DUF3521              PF12035.3     35 seq1528_BIOID47109   -             44   3.8e-11   42.5   0.2   1   1     5e-15   6.9e-11   41.6   0.1     1    35    11    42    11    42 0.92 Protein of unknown function (DUF3521)
RNase_E_G            PF10150.4    271 seq1531_BIOID47109   -            489  3.6e-113  377.1   2.0   1   1  6.1e-117  4.2e-113  376.9   0.8     1   271   124   394   124   394 0.99 Ribonuclease E/G family
S1                   PF00575.18    74 seq1531_BIOID47109   -            489   4.1e-17   61.9   0.3   1   1   3.8e-20   2.6e-16   59.3   0.0     3    73    37   121    35   122 0.97 S1 RNA binding domain
Cob_adeno_trans      PF01923.13   162 seq1532_BIOID47109   -            335     2e-53  180.3   0.3   1   1   4.4e-57     3e-53  179.8   0.2     1   160     3   166     3   168 0.94 Cobalamin adenosyltransferase
DUF336               PF03928.9    132 seq1532_BIOID47109   -            335   1.3e-37  128.3   0.0   1   1   3.1e-41   2.1e-37  127.7   0.0     3   132   200   329   198   329 0.98 Domain of unknown function (DUF336)
ATP-synt_DE_N        PF02823.11    80 seq1533_BIOID47109   -            139   1.9e-30  104.2   0.1   1   1   4.2e-34   2.9e-30  103.7   0.1     2    80     6    84     5    84 0.99 ATP synthase, Delta/Epsilon chain, beta-sandwich domain
ATP-synt_DE          PF00401.15    48 seq1533_BIOID47109   -            139   1.4e-16   59.9   5.1   1   1   3.3e-20   2.3e-16   59.2   3.5     1    47    88   134    88   135 0.97 ATP synthase, Delta/Epsilon chain, long alpha-helix domain
Fer4_11              PF13247.1     99 seq1534_BIOID47109   -            300   1.4e-28   98.5  12.8   1   1   1.6e-31   1.8e-28   98.1   5.3     2    98    92   188    91   189 0.94 4Fe-4S dicluster domain
Form-deh_trans       PF09163.6     44 seq1534_BIOID47109   -            300   4.8e-21   73.8   0.1   1   1   8.7e-24   9.9e-21   72.8   0.1     1    43   246   288   246   289 0.98 Formate dehydrogenase N, transmembrane
Fer4_7               PF12838.2     52 seq1534_BIOID47109   -            300     5e-15   55.5  22.2   1   1   7.4e-11   8.4e-08   32.3   3.7     1    50    38   114    38   117 0.90 4Fe-4S dicluster domain
Fer4_9               PF13187.1     55 seq1534_BIOID47109   -            300   4.7e-14   52.2  24.0   1   1     1e-10   1.2e-07   31.7   7.7     2    55   133   184   132   184 0.97 4Fe-4S dicluster domain
Fer4_10              PF13237.1     52 seq1534_BIOID47109   -            300   1.8e-12   46.7  26.0   1   1   1.2e-10   1.4e-07   31.0   7.4     2    52    93   144    92   144 0.91 4Fe-4S dicluster domain
Fer4_3               PF12798.2     15 seq1534_BIOID47109   -            300   2.6e-07   30.6  41.4   1   3    0.0005      0.57   10.7   3.8     1    14   100   116   100   117 0.87 4Fe-4S binding domain
Fer4_3               PF12798.2     15 seq1534_BIOID47109   -            300   2.6e-07   30.6  41.4   2   3   7.2e-05     0.082   13.3   2.8     1    14   133   146   133   147 0.94 4Fe-4S binding domain
Fer4_3               PF12798.2     15 seq1534_BIOID47109   -            300   2.6e-07   30.6  41.4   3   3   5.6e-06    0.0063   16.8   2.9     1    15   160   183   160   183 0.98 4Fe-4S binding domain
Fer4_4               PF12800.2     17 seq1534_BIOID47109   -            300   8.1e-07   28.7  31.6   1   2     5e-05     0.057   13.6   1.7     3    15    38    50    36    56 0.91 4Fe-4S binding domain
Fer4_4               PF12800.2     17 seq1534_BIOID47109   -            300   8.1e-07   28.7  31.6   2   2   4.7e-07   0.00053   19.9   2.0     1    17   130   146   130   146 0.90 4Fe-4S binding domain
Fer4                 PF00037.22    24 seq1534_BIOID47109   -            300   1.5e-06   27.3  37.4   1   1     7e-08   7.9e-05   21.9   1.8     5    22   130   147   126   149 0.87 4Fe-4S binding domain
EAL                  PF00563.15   236 seq1538_BIOID47109   -            518   1.4e-64  217.7   0.0   1   1   2.9e-68     2e-64  217.2   0.0     2   235   275   503   274   504 0.96 EAL domain
CSS-motif            PF12792.2    208 seq1538_BIOID47109   -            518   2.1e-41  141.4   0.0   1   1   5.5e-45   3.8e-41  140.6   0.0     2   208    38   249    37   249 0.94 CSS motif domain associated with EAL
Amidase_3            PF01520.13   175 seq1541_BIOID47109   -            289   2.7e-52  176.9   0.0   1   1     5e-56   6.8e-52  175.6   0.0     1   174    59   273    59   274 0.99 N-acetylmuramoyl-L-alanine amidase
SpoU_methylase       PF00588.14   142 seq1542_BIOID47109   -            243     7e-42  142.5   0.0   1   1   1.9e-45   1.3e-41  141.6   0.0     2   142    96   236    95   236 0.96 SpoU rRNA Methylase family
SpoU_sub_bind        PF08032.7     76 seq1542_BIOID47109   -            243   3.1e-19   68.7   0.1   1   1   2.9e-22     2e-18   66.2   0.0     1    72     4    76     4    80 0.96 RNA 2'-O ribose methyltransferase substrate binding
Asp_Glu_race         PF01177.17   217 seq1543_BIOID47109   -            230     2e-36  125.8   0.1   1   1   1.7e-40   2.3e-36  125.6   0.1     1   216     7   224     7   225 0.93 Asp/Glu/Hydantoin racemase
YkuD                 PF03734.9    146 seq1545_BIOID47109   -            319   3.5e-20   72.6   0.0   1   1     9e-24   6.1e-20   71.8   0.0     3   146   102   239   100   239 0.78 L,D-transpeptidase catalytic domain
LysM                 PF01476.15    44 seq1545_BIOID47109   -            319   4.1e-07   29.6   0.0   1   1   1.1e-10   7.8e-07   28.7   0.0     2    44    46    90    45    90 0.94 LysM domain
OmpH                 PF03938.9    158 seq1549_BIOID47109   -            161   6.2e-23   81.3  16.0   1   1   5.4e-27   7.4e-23   81.1  11.1     3   157    10   160     6   161 0.93 Outer membrane protein (OmpH-like)
PK                   PF00224.16   348 seq1550_BIOID47109   -            527  8.8e-144  478.2   4.6   1   1  1.8e-147  1.2e-143  477.8   3.2     2   345    53   394    52   397 0.98 Pyruvate kinase, barrel domain
PK_C                 PF02887.11   117 seq1550_BIOID47109   -            527   1.7e-31  108.0   1.5   1   1   7.7e-35   5.3e-31  106.4   1.1     2   116   410   524   409   525 0.98 Pyruvate kinase, alpha/beta domain
BPD_transp_1         PF00528.17   185 seq1551_BIOID47109   -            321   1.5e-44  151.6  11.2   1   1   1.1e-48   1.5e-44  151.6   7.8     1   181    92   311    92   315 0.99 Binding-protein-dependent transport system inner membrane component
Form_Nir_trans       PF01226.12   250 seq1555_BIOID47109   -            268   4.6e-62  209.0  28.1   1   1     4e-66   5.5e-62  208.7  19.5    16   249    20   248     4   249 0.92 Formate/nitrite transporter
Ldh_2                PF02615.9    335 seq1556_BIOID47109   -            349  2.3e-139  463.7   0.1   1   1  1.9e-143  2.6e-139  463.5   0.0     1   334     1   333     1   334 0.99 Malate/L-lactate dehydrogenase
SBP_bac_3            PF00497.15   225 seq1558_BIOID47109   -            243   5.9e-68  228.3   0.8   1   1   4.9e-72   6.7e-68  228.1   0.6     1   224    23   242    23   243 0.96 Bacterial extracellular solute-binding proteins, family 3
cNMP_binding         PF00027.24    91 seq1559_BIOID47109   -            232   1.2e-13   50.5   0.0   1   1   1.5e-17     2e-13   49.8   0.0     3    83    35   115    33   121 0.95 Cyclic nucleotide-binding domain
Peptidase_S66        PF02016.10   285 seq1563_BIOID47109   -            304   1.4e-76  257.0   0.0   1   1   1.2e-80   1.6e-76  256.8   0.0     3   285     6   286     4   286 0.92 LD-carboxypeptidase
Citrate_synt         PF00285.16   356 seq1564_BIOID47109   -            427  8.7e-134  445.6   0.0   1   1  7.2e-138  9.9e-134  445.4   0.0     1   356    46   409    46   409 0.99 Citrate synthase
Fer4                 PF00037.22    24 seq1565_BIOID47109   -            180   1.6e-14   52.7  18.2   1   2   3.5e-10   5.4e-07   28.8   2.0     4    24    36    56    33    56 0.90 4Fe-4S binding domain
Fer4                 PF00037.22    24 seq1565_BIOID47109   -            180   1.6e-14   52.7  18.2   2   2   5.6e-12   8.5e-09   34.5   1.2     3    24    70    91    68    91 0.92 4Fe-4S binding domain
Fer4_7               PF12838.2     52 seq1565_BIOID47109   -            180   8.4e-14   51.5   9.3   1   1   5.6e-17   8.4e-14   51.5   6.5     1    52    39    89    39    89 0.94 4Fe-4S dicluster domain
Fer4_9               PF13187.1     55 seq1565_BIOID47109   -            180   1.2e-10   41.4   8.7   1   1   7.7e-14   1.2e-10   41.4   6.0     2    55    40    90    39    90 0.94 4Fe-4S dicluster domain
Fer4_6               PF12837.2     24 seq1565_BIOID47109   -            180   7.2e-11   41.3  11.7   1   2   1.6e-09   2.4e-06   27.0   2.2     4    24    35    55    32    55 0.89 4Fe-4S binding domain
Fer4_6               PF12837.2     24 seq1565_BIOID47109   -            180   7.2e-11   41.3  11.7   2   2     3e-09   4.6e-06   26.1   1.0     3    24    69    90    67    90 0.91 4Fe-4S binding domain
Fer4_10              PF13237.1     52 seq1565_BIOID47109   -            180     2e-10   40.2  32.4   1   1   7.1e-13   1.1e-09   37.8   8.3     4    52    35    86    32    86 0.92 4Fe-4S dicluster domain
Fer4_8               PF13183.1     57 seq1565_BIOID47109   -            180   1.5e-07   31.1  22.6   1   1   4.4e-10   6.6e-07   29.1   7.7     3    55    38    87    36    90 0.74 4Fe-4S dicluster domain
ELFV_dehydrog        PF00208.16   244 seq1567_BIOID47109   -            447   2.3e-88  295.7   2.4   1   1   5.3e-92   3.6e-88  295.1   1.7     1   244   202   445   202   445 0.96 Glutamate/Leucine/Phenylalanine/Valine dehydrogenase
ELFV_dehydrog_N      PF02812.13   131 seq1567_BIOID47109   -            447   8.3e-47  157.9   0.0   1   1   3.5e-50   2.4e-46  156.4   0.0     1   130    57   186    57   187 0.99 Glu/Leu/Phe/Val dehydrogenase, dimerisation domain
Methyltransf_23      PF13489.1    162 seq1569_BIOID47109   -            256     3e-24   85.4   0.0   1   1   3.7e-27   3.9e-24   85.0   0.0    23   121    73   198    26   228 0.78 Methyltransferase domain
Methyltransf_31      PF13847.1    152 seq1569_BIOID47109   -            256   8.8e-20   70.7   0.0   1   1   1.1e-22   1.1e-19   70.3   0.0     4   112    73   177    72   227 0.88 Methyltransferase domain
Methyltransf_11      PF08241.7     95 seq1569_BIOID47109   -            256   2.6e-19   69.3   0.1   1   1   3.9e-22   4.1e-19   68.7   0.1     1    95    77   173    77   173 0.96 Methyltransferase domain
Methyltransf_12      PF08242.7     99 seq1569_BIOID47109   -            256   3.7e-14   52.8   0.0   1   1   5.8e-17   6.1e-14   52.1   0.0     1    98    77   170    77   171 0.84 Methyltransferase domain
Methyltransf_18      PF12847.2    112 seq1569_BIOID47109   -            256   1.4e-13   51.2   0.0   1   1   2.2e-16   2.3e-13   50.6   0.0     2   110    73   174    73   176 0.90 Methyltransferase domain
Methyltransf_25      PF13649.1    101 seq1569_BIOID47109   -            256   4.6e-12   46.0   0.1   1   1     7e-15   7.3e-12   45.4   0.1     1   101    76   169    76   169 0.92 Methyltransferase domain
Ubie_methyltran      PF01209.13   233 seq1569_BIOID47109   -            256   1.2e-09   37.5   0.0   1   1   1.3e-12   1.4e-09   37.3   0.0    38   151    63   173    29   199 0.87 ubiE/COQ5 methyltransferase family
Methyltransf_26      PF13659.1    117 seq1569_BIOID47109   -            256   3.2e-09   36.7   0.1   1   1   7.4e-12   7.8e-09   35.4   0.1     1   115    73   175    73   177 0.89 Methyltransferase domain
CMAS                 PF02353.15   273 seq1569_BIOID47109   -            256   2.3e-08   33.3   0.0   1   1   2.9e-11     3e-08   32.9   0.0    63   193    73   200    53   232 0.81 Mycolic acid cyclopropane synthetase
NodS                 PF05401.6    201 seq1569_BIOID47109   -            256   7.7e-08   31.8   0.0   1   1   9.1e-11   9.5e-08   31.5   0.0    46   175    75   204    30   212 0.83 Nodulation protein S (NodS)
MTS                  PF05175.9    170 seq1569_BIOID47109   -            256   8.3e-07   28.4   0.0   1   1   1.2e-09   1.2e-06   27.9   0.0    32   103    73   143    63   186 0.89 Methyltransferase small domain
Methyltransf_9       PF08003.6    315 seq1569_BIOID47109   -            256   9.8e-06   24.3   0.0   1   1   1.3e-08   1.3e-05   23.9   0.0   114   229    71   185    62   219 0.80 Protein of unknown function (DUF1698)
PrmA                 PF06325.8    295 seq1569_BIOID47109   -            256     2e-05   23.7   0.0   1   1   2.7e-08   2.8e-05   23.2   0.0   162   258    73   174    67   190 0.79 Ribosomal protein L11 methyltransferase (PrmA)
Hexapep              PF00132.19    36 seq1570_BIOID47109   -            341   4.3e-32  108.0  41.1   1   3   1.2e-14   8.4e-11   40.7   2.6     2    36   110   144   109   144 0.95 Bacterial transferase hexapeptide (six repeats)
Hexapep              PF00132.19    36 seq1570_BIOID47109   -            341   4.3e-32  108.0  41.1   2   3   1.7e-12   1.2e-08   33.9   0.3     1    35   145   179   145   180 0.96 Bacterial transferase hexapeptide (six repeats)
Hexapep              PF00132.19    36 seq1570_BIOID47109   -            341   4.3e-32  108.0  41.1   3   3   4.2e-11   2.9e-07   29.5   6.4     1    35   222   256   222   257 0.94 Bacterial transferase hexapeptide (six repeats)
LpxD                 PF04613.9     72 seq1570_BIOID47109   -            341   1.9e-23   81.6   0.0   1   1   4.7e-27   3.2e-23   80.9   0.0     1    72    21    90    21    90 0.97 UDP-3-O-[3-hydroxymyristoyl] glucosamine N-acyltransferase, LpxD
Glt_symporter        PF03616.9    368 seq1571_BIOID47109   -            401  3.1e-163  542.3  24.6   1   1  2.3e-167  3.1e-163  542.3  17.0     1   368     2   366     2   366 0.98 Sodium/glutamate symporter
Hexapep              PF00132.19    36 seq1573_BIOID47109   -            456   4.9e-28   95.2  14.0   1   3     4e-08   0.00014   21.1   2.3     8    35   272   299   268   300 0.70 Bacterial transferase hexapeptide (six repeats)
Hexapep              PF00132.19    36 seq1573_BIOID47109   -            456   4.9e-28   95.2  14.0   2   3   4.1e-08   0.00014   21.0   0.1     2    32   353   382   352   385 0.94 Bacterial transferase hexapeptide (six repeats)
Hexapep              PF00132.19    36 seq1573_BIOID47109   -            456   4.9e-28   95.2  14.0   3   3   2.8e-12   9.7e-09   34.2   0.2     2    36   395   429   394   429 0.96 Bacterial transferase hexapeptide (six repeats)
NTP_transf_3         PF12804.2    179 seq1573_BIOID47109   -            456   3.4e-20   72.8   0.6   1   1   2.2e-23   7.6e-20   71.7   0.4     1   112     8   122     8   252 0.91 MobA-like NTP transferase domain
NTP_transferase      PF00483.18   248 seq1573_BIOID47109   -            456   1.2e-13   50.8   0.0   1   1   5.2e-17   1.8e-13   50.2   0.0     3   220     9   214     7   220 0.85 Nucleotidyl transferase
IspD                 PF01128.14   221 seq1573_BIOID47109   -            456   1.4e-06   27.8   0.1   1   1   8.5e-10   2.9e-06   26.8   0.0     1    45     6    50     6    78 0.83 Uncharacterized protein family UPF0007
ROK                  PF00480.15   179 seq1574_BIOID47109   -            406   1.5e-59  200.7   0.2   1   1   5.1e-63   3.5e-59  199.5   0.0     1   179    90   274    90   274 0.99 ROK family
MarR                 PF01047.17    59 seq1574_BIOID47109   -            406   8.4e-08   31.7   0.0   1   1     4e-11   2.8e-07   30.0   0.0    10    48    25    63    18    67 0.94 MarR family
ArsC                 PF03960.10   110 seq1576_BIOID47109   -            119   5.4e-34  116.4   0.1   1   1   8.9e-38   6.1e-34  116.2   0.0     1   110     8   117     8   117 0.99 ArsC family
NrfD                 PF03916.9    313 seq1577_BIOID47109   -            392   7.3e-19   68.2  21.8   1   1     1e-22   1.4e-18   67.2  15.1     5   302    45   330    41   337 0.80 Polysulphide reductase, NrfD
LamB                 PF02264.10   398 seq1578_BIOID47109   -            446  8.4e-169  561.7  25.0   1   1  6.9e-173  9.5e-169  561.5  17.3     1   398    28   446    28   446 0.97 LamB porin
tRNA-synt_2          PF00152.15   335 seq1580_BIOID47109   -            481   2.5e-71  240.0   0.0   1   1   4.6e-75   3.2e-71  239.7   0.0     4   334   135   476   132   477 0.88 tRNA synthetases class II (D, K and N)
tRNA_anti            PF01336.20    76 seq1580_BIOID47109   -            481     1e-12   47.6   0.1   1   1   3.9e-16   2.7e-12   46.2   0.1     1    75    35   114    35   115 0.95 OB-fold nucleic acid binding domain
Cytochrom_B_N        PF00033.14   188 seq1582_BIOID47109   -            211   1.7e-23   82.8  20.0   1   1   3.3e-27   2.3e-23   82.4  13.8     2   188     8   184     7   184 0.88 Cytochrome b(N-terminal)/b6/petB
Ni_hydr_CYTB         PF01292.15   182 seq1582_BIOID47109   -            211   3.2e-22   78.6  18.2   1   1   5.9e-26     4e-22   78.3  12.6     1   182     9   184     9   184 0.88 Prokaryotic cytochrome b561
Lactamase_B          PF00753.22   194 seq1583_BIOID47109   -            251   4.6e-34  117.6   0.4   1   1   8.5e-38   5.8e-34  117.3   0.3     3   194     9   165     7   165 0.93 Metallo-beta-lactamase superfamily
Lactamase_B_2        PF12706.2    194 seq1583_BIOID47109   -            251   2.2e-08   33.7   0.1   1   1     5e-12   3.4e-08   33.1   0.1     3   187    25   198    23   204 0.58 Beta-lactamase superfamily domain
DAGK_cat             PF00781.19   130 seq1584_BIOID47109   -            299   1.6e-26   92.1   0.3   1   1   3.7e-30   2.5e-26   91.4   0.2     3   129     8   131     6   132 0.96 Diacylglycerol kinase catalytic domain
NAD_kinase           PF01513.16   285 seq1584_BIOID47109   -            299   7.2e-06   24.8   0.1   1   1   1.3e-09   8.6e-06   24.6   0.1    64   134    45   121    12   196 0.82 ATP-NAD kinase
Coprogen_oxidas      PF01218.13   296 seq1585_BIOID47109   -            299  6.2e-147  487.7   0.1   1   1  5.1e-151    7e-147  487.5   0.1     2   296     7   299     6   299 0.99 Coproporphyrinogen III oxidase
MR_MLE_C             PF13378.1    111 seq1586_BIOID47109   -            446   1.7e-26   92.2   0.2   1   1   7.8e-30   3.5e-26   91.2   0.1     1   111   288   400   288   400 0.84 Enolase C-terminal domain-like
MR_MLE               PF01188.16    67 seq1586_BIOID47109   -            446   2.6e-14   53.3   0.3   1   1   8.1e-17   3.7e-13   49.6   0.0     2    66   219   287   218   288 0.92 Mandelate racemase / muconate lactonizing enzyme, C-terminal domain
MR_MLE_N             PF02746.11   117 seq1586_BIOID47109   -            446   5.2e-09   36.0   0.2   1   1     2e-12   9.1e-09   35.2   0.2    30   117    39   136    17   136 0.87 Mandelate racemase / muconate lactonizing enzyme, N-terminal domain
Aldedh               PF00171.17   462 seq1587_BIOID47109   -            461   8.1e-30  103.4   0.2   1   1   6.9e-30   9.4e-26   90.0   0.1    29   290    32   289    22   295 0.87 Aldehyde dehydrogenase family
DUF2170              PF09938.4    140 seq1588_BIOID47109   -            133   1.5e-42  144.1   1.5   1   1   1.2e-46   1.7e-42  143.9   1.0     3   139     2   132     1   133 0.96 Uncharacterized protein conserved in bacteria (DUF2170)
Response_reg         PF00072.19   112 seq1589_BIOID47109   -            227   8.1e-27   93.3   0.0   1   1   2.4e-30   1.6e-26   92.3   0.0     1   112     3   113     3   113 0.99 Response regulator receiver domain
Trans_reg_C          PF00486.23    77 seq1589_BIOID47109   -            227   6.8e-26   89.8   0.0   1   1   1.7e-29   1.2e-25   89.0   0.0     1    77   146   221   146   221 0.97 Transcriptional regulatory protein, C terminal
MGS                  PF02142.17    95 seq1591_BIOID47109   -            155   4.5e-18   64.8   0.0   1   1   4.4e-22     6e-18   64.4   0.0     2    95    29   121    28   121 0.96 MGS-like domain
Oxidored_q6          PF01058.17   131 seq1593_BIOID47109   -            255   1.5e-23   82.6   0.1   1   1   1.6e-27   2.2e-23   82.1   0.0     1   129    48   157    48   159 0.94 NADH ubiquinone oxidoreductase, 20 Kd subunit
ydhR                 PF08803.6     97 seq1594_BIOID47109   -            101   1.1e-43  147.1   0.0   1   1   8.6e-48   1.2e-43  146.9   0.0     1    97     4   100     4   100 0.99 Putative mono-oxygenase ydhR
TP_methylase         PF00590.15   210 seq1596_BIOID47109   -            457   9.3e-50  169.1   0.1   1   1   3.2e-53   1.5e-49  168.4   0.1     2   209   218   426   217   427 0.92 Tetrapyrrole (Corrin/Porphyrin) Methylases
NAD_binding_7        PF13241.1    103 seq1596_BIOID47109   -            457   6.1e-28   96.9   0.1   1   1   1.3e-29     6e-26   90.5   0.0     1   103     6   115     6   115 0.89 Putative NAD(P)-binding
CysG_dimeriser       PF10414.4     60 seq1596_BIOID47109   -            457   1.7e-19   68.9   0.9   1   1   3.7e-23   1.7e-19   68.9   0.6     2    60   150   209   149   209 0.97 Sirohaem synthase dimerisation region
Secretin             PF00263.16   165 seq1597_BIOID47109   -            686   4.2e-50  169.2   3.0   1   1   1.1e-53   7.4e-50  168.4   2.1     1   165   465   626   465   626 0.92 Bacterial type II and III secretion system protein
Secretin_N           PF03958.12    82 seq1597_BIOID47109   -            686   3.4e-44  148.7  17.1   1   3   2.1e-14   1.5e-10   41.0   0.3     1    80   145   206   145   208 0.95 Bacterial type II/III secretion system short domain
Secretin_N           PF03958.12    82 seq1597_BIOID47109   -            686   3.4e-44  148.7  17.1   2   3   4.3e-20   2.9e-16   59.2   0.3     2    79   211   277   210   280 0.95 Bacterial type II/III secretion system short domain
Secretin_N           PF03958.12    82 seq1597_BIOID47109   -            686   3.4e-44  148.7  17.1   3   3   8.7e-20     6e-16   58.2   0.3     2    82   285   362   284   362 0.88 Bacterial type II/III secretion system short domain
BPD_transp_1         PF00528.17   185 seq1598_BIOID47109   -            238   2.4e-15   56.4  12.2   1   1   1.8e-19   2.4e-15   56.4   8.5     1   183    25   230    22   232 0.89 Binding-protein-dependent transport system inner membrane component
BPD_transp_1         PF00528.17   185 seq1600_BIOID47109   -            296     9e-19   67.5  13.8   1   1   1.3e-22     9e-19   67.5   9.6     1   180   113   292   113   296 0.91 Binding-protein-dependent transport system inner membrane component
OppC_N               PF12911.2     56 seq1600_BIOID47109   -            296   1.1e-10   40.5   1.6   1   1   1.9e-12   1.3e-08   33.9   0.0     5    56    16    67    12    67 0.94 N-terminal TM domain of oligopeptide transport permease C
DUF1956              PF09209.6    125 seq1601_BIOID47109   -            227   1.7e-37  128.0   1.1   1   1   6.6e-41   4.5e-37  126.6   0.3     2   125   100   222    99   222 0.96 Domain of unknown function (DUF1956)
TetR_N               PF00440.18    47 seq1601_BIOID47109   -            227   1.6e-13   49.9   0.6   1   1   2.4e-17   1.6e-13   49.9   0.4     1    47    21    66    21    66 0.97 Bacterial regulatory proteins, tetR family
DAHP_synth_1         PF00793.15   272 seq1603_BIOID47109   -            379  2.7e-102  340.9   0.0   1   1  2.5e-106  3.4e-102  340.6   0.0     8   271    62   363    42   364 0.96 DAHP synthetase I family
Fer4_11              PF13247.1     99 seq1604_BIOID47109   -            205   1.2e-31  108.4  10.9   1   1   8.5e-35   1.2e-31  108.4   7.5     3    97    60   153    58   155 0.97 4Fe-4S dicluster domain
Fer4_2               PF12797.2     22 seq1604_BIOID47109   -            205   1.1e-13   50.0  30.8   1   1   6.7e-10   9.1e-07   28.3   0.6     2    20     6    24     5    33 0.89 4Fe-4S binding domain
Fer4                 PF00037.22    24 seq1604_BIOID47109   -            205   9.1e-13   47.1  35.1   1   1   8.5e-11   1.2e-07   30.9   3.3     1    23    92   114    92   115 0.94 4Fe-4S binding domain
Fer4_7               PF12838.2     52 seq1604_BIOID47109   -            205   2.4e-12   46.9  28.1   1   1   9.2e-10   1.3e-06   28.6   7.3     2    50    99   147    98   149 0.87 4Fe-4S dicluster domain
Fer4_9               PF13187.1     55 seq1604_BIOID47109   -            205   8.2e-12   45.0  26.6   1   1   5.5e-10   7.5e-07   29.2   7.4     2    53    99   148    98   150 0.95 4Fe-4S dicluster domain
Fer4_10              PF13237.1     52 seq1604_BIOID47109   -            205   4.5e-11   42.2  30.2   1   1   8.2e-09   1.1e-05   24.9   8.0     2    52    92   146    91   146 0.76 4Fe-4S dicluster domain
Fer4_4               PF12800.2     17 seq1604_BIOID47109   -            205   1.7e-10   40.2  32.5   1   3     3e-05      0.04   14.1   2.3     1    15    11    25    11    29 0.90 4Fe-4S binding domain
Fer4_4               PF12800.2     17 seq1604_BIOID47109   -            205   1.7e-10   40.2  32.5   2   3   3.3e-05     0.045   13.9   2.0     2    16    65    81    64    85 0.86 4Fe-4S binding domain
Fer4_4               PF12800.2     17 seq1604_BIOID47109   -            205   1.7e-10   40.2  32.5   3   3   2.9e-07    0.0004   20.3   2.0     2    17    97   112    96   112 0.91 4Fe-4S binding domain
Fer4_6               PF12837.2     24 seq1604_BIOID47109   -            205   2.4e-10   39.7  39.6   1   1   3.1e-09   4.2e-06   26.2   3.2     1    23    91   113    91   114 0.95 4Fe-4S binding domain
Fer4_3               PF12798.2     15 seq1604_BIOID47109   -            205   7.3e-07   29.1  40.1   1   2   9.4e-06     0.013   15.9   4.2     1    15    67    83    67    83 0.98 4Fe-4S binding domain
Fer4_3               PF12798.2     15 seq1604_BIOID47109   -            205   7.3e-07   29.1  40.1   2   2   4.8e-05     0.065   13.7   1.6     1    13   126   147   126   149 0.94 4Fe-4S binding domain
PspA_IM30            PF04012.7    221 seq1605_BIOID47109   -            228   4.8e-56  189.4  27.7   1   1     4e-60   5.4e-56  189.3  19.2     1   217     2   228     2   228 0.97 PspA/IM30 family
Peptidase_M20        PF01546.23   171 seq1608_BIOID47109   -            411   3.8e-26   91.5   0.0   1   1   7.1e-30   4.9e-26   91.2   0.0     3   169    79   404    77   406 0.93 Peptidase family M20/M25/M40
MFS_2                PF13347.1    427 seq1610_BIOID47109   -            443  1.7e-117  392.3  41.4   1   1  1.5e-121    2e-117  392.0  28.7     1   426     7   427     7   428 0.98 MFS/sugar transport protein
DUF3971              PF13116.1    289 seq1612_BIOID47109   -           1266   1.2e-94  316.8   2.0   1   1   1.9e-97   1.3e-93  313.4   1.1     2   289   505   789   504   789 0.98 Protein of unknown function
AsmA_2               PF13502.1    220 seq1612_BIOID47109   -           1266   5.7e-61  205.5  12.0   1   1   8.7e-62     6e-58  195.6   0.3     1   220  1009  1252  1009  1252 0.95 AsmA-like C-terminal region
NAD_binding_9        PF13454.1    156 seq1613_BIOID47109   -            534   5.7e-33  113.7   0.2   1   1   8.7e-37   1.2e-32  112.7   0.0     1   155     5   164     5   165 0.90 FAD-NAD(P)-binding
Na_H_Exchanger       PF00999.16   384 seq1614_BIOID47109   -            578   4.6e-57  193.1  45.7   1   1   1.3e-60   5.7e-57  192.8  31.7     3   383    15   388    10   389 0.95 Sodium/hydrogen exchanger family
TrkA_C               PF02080.16    71 seq1614_BIOID47109   -            578     1e-11   44.1   0.0   1   1     5e-15   2.3e-11   43.0   0.0     5    70   420   483   417   484 0.94 TrkA-C domain
CorC_HlyC            PF03471.12    81 seq1614_BIOID47109   -            578   1.3e-09   37.5   0.1   1   1     6e-13   2.7e-09   36.5   0.1     2    79   493   571   492   573 0.86 Transporter associated domain
Transketolase_N      PF00456.16   333 seq1615_BIOID47109   -            663  6.4e-171  567.4   0.2   1   1  2.7e-174  9.1e-171  566.9   0.1     2   333     4   334     3   334 1.00 Transketolase, thiamine diphosphate binding domain
Transket_pyr         PF02779.19   178 seq1615_BIOID47109   -            663   1.5e-44  151.5   0.5   1   1   9.7e-48   3.3e-44  150.3   0.0     2   176   354   524   353   526 0.96 Transketolase, pyrimidine binding domain
Transketolase_C      PF02780.15   124 seq1615_BIOID47109   -            663   2.9e-17   62.6   0.1   1   1   1.8e-20   6.2e-17   61.5   0.1     1   124   540   655   540   655 0.94 Transketolase, C-terminal domain
DXP_synthase_N       PF13292.1    270 seq1615_BIOID47109   -            663   5.4e-09   35.2   0.0   1   1   8.6e-09   2.9e-05   23.0   0.0    18   179     4   193     1   199 0.80 1-deoxy-D-xylulose-5-phosphate synthase
FdhE                 PF04216.7    293 seq1616_BIOID47109   -            309  7.4e-114  380.2   1.0   1   1  6.5e-118  8.9e-114  380.0   0.7     5   293    19   304     9   304 0.98 Protein involved in formate dehydrogenase formation
TetR_N               PF00440.18    47 seq1618_BIOID47109   -            236   1.8e-14   53.0   0.2   1   1     3e-18   4.1e-14   51.8   0.2     2    47    51    96    50    96 0.97 Bacterial regulatory proteins, tetR family
HATPase_c            PF02518.21   111 seq1619_BIOID47109   -            482   5.5e-25   87.1   0.0   1   1   2.1e-28   9.7e-25   86.3   0.0     1   110   371   480   371   481 0.97 Histidine kinase-, DNA gyrase B-, and HSP90-like ATPase
HisKA                PF00512.20    68 seq1619_BIOID47109   -            482   2.5e-12   46.4   0.9   1   1   1.7e-15   7.9e-12   44.8   0.6     2    67   262   326   261   327 0.96 His Kinase A (phospho-acceptor) domain
HAMP                 PF00672.20    70 seq1619_BIOID47109   -            482     5e-10   39.2   0.1   1   1   1.1e-13     5e-10   39.2   0.1     5    69   191   256   187   257 0.84 HAMP domain
DnaJ                 PF00226.26    64 seq1620_BIOID47109   -            271   2.8e-14   52.4   0.2   1   1   7.4e-18     5e-14   51.6   0.1     4    56   208   266   205   269 0.94 DnaJ domain
TerB                 PF05099.8    140 seq1620_BIOID47109   -            271   2.5e-09   36.8   0.7   1   1   3.7e-13   2.5e-09   36.8   0.5    14   137    44   170    32   173 0.89 Tellurite resistance protein TerB
Arc                  PF03869.9     50 seq1622_BIOID47109   -            112   5.5e-15   54.6   0.7   1   1   2.5e-18   1.7e-14   53.0   0.1     4    49    35    80    32    81 0.95 Arc-like DNA binding domain
HicB                 PF05534.7     51 seq1622_BIOID47109   -            112   2.9e-05   23.4   0.1   1   1   7.1e-09   4.8e-05   22.7   0.1    18    45    36    63    28    68 0.88 HicB family
LysM                 PF01476.15    44 seq1623_BIOID47109   -            452   1.7e-28   98.0   0.0   1   2   3.2e-18   2.2e-14   52.9   0.0     1    43   343   384   343   385 0.98 LysM domain
LysM                 PF01476.15    44 seq1623_BIOID47109   -            452   1.7e-28   98.0   0.0   2   2   1.6e-13   1.1e-09   37.9   0.0     1    42   402   441   402   443 0.90 LysM domain
SLT                  PF01464.15   121 seq1623_BIOID47109   -            452   5.8e-26   90.2   0.1   1   1   1.4e-29   9.4e-26   89.5   0.1     2   118   103   215   102   218 0.97 Transglycosylase SLT domain
DmsC                 PF04976.7    276 seq1624_BIOID47109   -            364  6.9e-116  386.2  20.0   1   1  6.1e-120  8.3e-116  385.9  13.9     1   276    81   354    81   354 0.99 DMSO reductase anchor subunit (DmsC)
HycH                 PF07450.6    131 seq1627_BIOID47109   -            136   8.8e-58  193.9   0.1   1   1   7.3e-62     1e-57  193.7   0.0     1   130     3   133     3   134 0.99 Formate hydrogenlyase maturation protein HycH
FabA                 PF07977.8    138 seq1628_BIOID47109   -            151   8.4e-43  145.0   0.0   1   1   7.2e-47   9.8e-43  144.8   0.0     1   137    17   141    17   142 0.97 FabA-like domain
Orn_Arg_deC_N        PF02784.11   251 seq1629_BIOID47109   -            420   1.1e-66  224.4   0.0   1   1   2.1e-70   1.4e-66  224.1   0.0     1   251    32   276    32   276 0.97 Pyridoxal-dependent decarboxylase, pyridoxal binding domain
Orn_DAP_Arg_deC      PF00278.17   116 seq1629_BIOID47109   -            420   5.8e-22   77.4   0.0   1   1   1.4e-25   9.4e-22   76.8   0.0     1   115   279   396   279   397 0.95 Pyridoxal-dependent decarboxylase, C-terminal sheet domain
BPD_transp_1         PF00528.17   185 seq1630_BIOID47109   -            222   1.9e-12   46.9  16.4   1   1   1.1e-15   1.5e-11   44.0  11.5     3   182    32   214    14   217 0.90 Binding-protein-dependent transport system inner membrane component
5TM-5TMR_LYT         PF07694.7    169 seq1632_BIOID47109   -            565   3.5e-43  146.7  19.3   1   1   1.5e-46   5.3e-43  146.1  13.4     1   167    28   192    28   194 0.95 5TMR of 5TMR-LYT
His_kinase           PF06580.8     82 seq1632_BIOID47109   -            565   7.7e-25   86.5   1.6   1   1   2.3e-28   7.7e-25   86.5   1.1     1    80   360   440   360   442 0.98 Histidine kinase
HATPase_c            PF02518.21   111 seq1632_BIOID47109   -            565     1e-11   44.4   0.0   1   1   5.9e-15     2e-11   43.4   0.0     9   110   456   552   453   553 0.93 Histidine kinase-, DNA gyrase B-, and HSP90-like ATPase
ECF-ribofla_trS      PF07155.7    169 seq1632_BIOID47109   -            565     9e-08   31.9  12.5   1   1   5.4e-11   1.9e-07   30.8   8.7     8   157    46   186    40   208 0.73 ECF-type riboflavin transporter, S component
HlyD                 PF00529.15   306 seq1636_BIOID47109   -            331   8.3e-27   94.1  14.2   1   1   3.5e-30   1.2e-26   93.6   9.8     1   287    42   324    42   329 0.80 HlyD family secretion protein
HlyD_3               PF13437.1    105 seq1636_BIOID47109   -            331   8.2e-15   54.9   0.1   1   1   1.1e-15   3.7e-12   46.4   0.0     1   101   205   313   205   317 0.80 HlyD family secretion protein
HlyD_2               PF12700.2    328 seq1636_BIOID47109   -            331   2.3e-14   53.1   0.3   1   1   8.5e-17   2.9e-13   49.5   0.2    10   265    32   322    26   327 0.77 HlyD family secretion protein
Biotin_lipoyl_2      PF13533.1     50 seq1636_BIOID47109   -            331   8.8e-12   44.3   0.0   1   1   2.6e-15   8.8e-12   44.3   0.0     1    49    42    90    42    91 0.96 Biotin-lipoyl like
NiFeSe_Hases         PF00374.14   507 seq1637_BIOID47109   -            567  2.6e-222  738.9   0.0   1   1  2.2e-226  2.9e-222  738.8   0.0     1   507    39   552    39   552 0.98 Nickel-dependent hydrogenase
Hydrolase_6          PF13344.1    101 seq1638_BIOID47109   -            250   5.2e-23   80.7   0.0   1   1     3e-26     1e-22   79.7   0.0     1   101     6   105     6   105 0.98 Haloacid dehalogenase-like hydrolase
Hydrolase_like       PF13242.1     75 seq1638_BIOID47109   -            250   2.4e-19   68.6   0.0   1   1   2.4e-22   8.1e-19   67.0   0.0     2    74   174   246   173   247 0.97 HAD-hyrolase-like
HAD_2                PF13419.1    176 seq1638_BIOID47109   -            250   2.8e-10   40.6   0.0   1   1   3.2e-08   0.00011   22.4   0.0   131   176   174   220   136   220 0.90 Haloacid dehalogenase-like hydrolase
Hydrolase            PF00702.21   204 seq1638_BIOID47109   -            250   1.7e-09   38.4   0.0   1   1   4.2e-11   1.4e-07   32.1   0.0     1   204     3   214     3   214 0.62 haloacid dehalogenase-like hydrolase
CblD                 PF07434.6    360 seq1639_BIOID47109   -            362     1e-49  169.0   0.0   1   1   9.7e-54   1.3e-49  168.7   0.0    90   357    70   358    57   361 0.82 CblD like pilus biogenesis initiator
4HBT                 PF03061.17    79 seq1640_BIOID47109   -            161   9.3e-19   67.2   0.1   1   1   1.9e-22   1.3e-18   66.7   0.1     2    78    63   151    62   152 0.97 Thioesterase superfamily
4HBT_3               PF13622.1    256 seq1640_BIOID47109   -            161   7.8e-07   29.0   0.3   1   1   1.5e-10   1.1e-06   28.5   0.2     3    85    58   159    53   160 0.85 Thioesterase-like superfamily
ABC_tran             PF00005.22   118 seq1641_BIOID47109   -            330   3.1e-19   69.3   0.0   1   1   7.1e-22   3.3e-18   66.0   0.0     1   118    47   187    47   187 0.91 ABC transporter
oligo_HPY            PF08352.7     64 seq1641_BIOID47109   -            330   4.6e-18   65.2   0.4   1   1     2e-21   9.1e-18   64.2   0.2     1    64   238   305   238   305 0.96 Oligopeptide/dipeptide transporter, C-terminal region
AAA_21               PF13304.1    303 seq1641_BIOID47109   -            330   7.7e-11   42.3   0.2   1   1   7.7e-11   3.5e-07   30.3   0.0   234   300   156   220   131   223 0.86 AAA domain
DUF2491              PF10679.4    212 seq1642_BIOID47109   -            219   6.2e-70  234.3   0.0   1   1     5e-74   6.8e-70  234.2   0.0     2   212     5   217     1   217 0.98 Protein of unknown function (DUF2491)
Fimbrial             PF00419.15   145 seq1644_BIOID47109   -            188   6.2e-19   68.5   1.4   1   1   5.5e-23   7.5e-19   68.2   1.0     1   145    31   188    31   188 0.85 Fimbrial protein
HycI                 PF01750.13   130 seq1646_BIOID47109   -            156   2.9e-27   94.6   0.0   1   1   2.4e-31   3.3e-27   94.4   0.0     7   127    26   139    20   142 0.92 Hydrogenase maturation protease
SIS                  PF01380.17   131 seq1649_BIOID47109   -            609   5.6e-64  213.5   0.1   1   2   4.2e-36   1.1e-32  112.2   0.0     2   130   290   418   289   419 0.97 SIS domain
SIS                  PF01380.17   131 seq1649_BIOID47109   -            609   5.6e-64  213.5   0.1   2   2   3.9e-32   1.1e-28   99.3   0.0     2   130   462   591   461   592 0.97 SIS domain
GATase_2             PF00310.16   361 seq1649_BIOID47109   -            609   5.4e-26   91.0   0.7   1   2   2.4e-08   6.5e-05   21.6   0.1     1    54     2    44     2    62 0.85 Glutamine amidotransferases class-II
GATase_2             PF00310.16   361 seq1649_BIOID47109   -            609   5.4e-26   91.0   0.7   2   2   1.9e-22   5.2e-19   68.0   0.1   190   293    61   152    50   160 0.95 Glutamine amidotransferases class-II
GATase_6             PF13522.1    133 seq1649_BIOID47109   -            609   3.7e-24   85.0   0.1   1   1   2.4e-27   6.5e-24   84.2   0.1    11   123    65   183    46   193 0.85 Glutamine amidotransferase domain
GATase_7             PF13537.1    124 seq1649_BIOID47109   -            609   2.9e-17   62.4   0.0   1   1   1.9e-20   5.2e-17   61.6   0.0     1   118    72   194    72   199 0.85 Glutamine amidotransferase domain
GATase_4             PF13230.1    272 seq1649_BIOID47109   -            609   2.6e-07   29.4   0.1   1   1   3.1e-10   8.6e-07   27.7   0.1    59   133    54   128    45   148 0.86 Glutamine amidotransferases class-II
DUF150               PF02576.12   141 seq1650_BIOID47109   -            150     3e-47  159.6   0.0   1   1   2.5e-51   3.4e-47  159.4   0.0     2   141    12   146    11   146 0.96 Uncharacterised BCR, YhbC family COG0779
YcaO                 PF02624.11   332 seq1651_BIOID47109   -            586   4.9e-79  266.0   0.0   1   1   6.5e-83   8.9e-79  265.2   0.0     1   331    58   391    58   392 0.97 YcaO-like family
Acetyltransf_11      PF13720.1     83 seq1652_BIOID47109   -            262   2.4e-30  104.4   0.0   1   1   5.6e-34   3.8e-30  103.8   0.0     1    83   180   262   180   262 0.98 Udp N-acetylglucosamine O-acyltransferase; Domain 2
Hexapep              PF00132.19    36 seq1652_BIOID47109   -            262     5e-30  101.5  21.3   1   5   3.6e-09   2.5e-05   23.4   0.3     4    35     2    33     1    34 0.91 Bacterial transferase hexapeptide (six repeats)
Hexapep              PF00132.19    36 seq1652_BIOID47109   -            262     5e-30  101.5  21.3   2   5   5.4e-13   3.7e-09   35.5   3.3     1    36    17    52    17    52 0.96 Bacterial transferase hexapeptide (six repeats)
Hexapep              PF00132.19    36 seq1652_BIOID47109   -            262     5e-30  101.5  21.3   3   5   1.5e-07     0.001   18.3   1.1     1    35    35    69    35    69 0.92 Bacterial transferase hexapeptide (six repeats)
Hexapep              PF00132.19    36 seq1652_BIOID47109   -            262     5e-30  101.5  21.3   4   5   3.1e-07    0.0021   17.3   0.0     2    35    66    99    65   100 0.95 Bacterial transferase hexapeptide (six repeats)
Hexapep              PF00132.19    36 seq1652_BIOID47109   -            262     5e-30  101.5  21.3   5   5   1.9e-13   1.3e-09   37.0   0.1     2    36   109   143   108   143 0.96 Bacterial transferase hexapeptide (six repeats)
DNA_binding_1        PF01035.15    85 seq1653_BIOID47109   -            129     3e-29  100.4   0.0   1   1   2.9e-33     4e-29  100.0   0.0     2    84    32   114    31   115 0.97 6-O-methylguanine DNA methyltransferase, DNA binding domain
MR_MLE_C             PF13378.1    111 seq1654_BIOID47109   -            446   3.6e-27   94.4   0.1   1   1   2.1e-30   1.4e-26   92.4   0.1     1   111   289   401   289   401 0.84 Enolase C-terminal domain-like
MR_MLE               PF01188.16    67 seq1654_BIOID47109   -            446   2.7e-10   40.5   0.0   1   1   1.3e-13   8.9e-10   38.8   0.0     4    66   222   288   219   289 0.89 Mandelate racemase / muconate lactonizing enzyme, C-terminal domain
MalM                 PF07148.7    136 seq1657_BIOID47109   -            306   2.3e-50  169.4   0.1   1   1   2.4e-54   3.3e-50  168.9   0.0     2   136    75   210    74   210 0.98 Maltose operon periplasmic protein precursor (MalM)
PDH                  PF02153.12   258 seq1662_BIOID47109   -            373   3.6e-32  111.1   0.0   1   1   2.5e-35   1.1e-31  109.5   0.0    38   257   135   344   124   345 0.93 Prephenate dehydrogenase
CM_2                 PF01817.16    81 seq1662_BIOID47109   -            373     7e-24   83.6   0.2   1   1   3.3e-27   1.5e-23   82.5   0.1     1    80     9    88     9    89 0.98 Chorismate mutase type II
EamA                 PF00892.15   126 seq1663_BIOID47109   -            295   2.7e-17   62.8  33.8   1   2   3.4e-16   2.3e-12   46.9   8.4     1   123    18   142    18   145 0.90 EamA-like transporter family
EamA                 PF00892.15   126 seq1663_BIOID47109   -            295   2.7e-17   62.8  33.8   2   2     9e-09   6.2e-05   22.9   8.8     1   125   159   284   159   285 0.84 EamA-like transporter family
EmrE                 PF13536.1    113 seq1663_BIOID47109   -            295   2.9e-08   33.7  35.1   1   1   9.3e-12   6.4e-08   32.6   9.2     4   108    42   147    39   151 0.90 Multidrug resistance efflux transporter
Cupin_2              PF07883.6     71 seq1667_BIOID47109   -            261   2.5e-14   52.4   0.2   1   1   4.9e-11   2.2e-07   30.1   0.0     3    49   184   230   182   234 0.88 Cupin domain
Cupin_3              PF05899.7     74 seq1667_BIOID47109   -            261   2.2e-12   46.0   0.0   1   1   2.6e-13   1.2e-09   37.2   0.0     2    69    56   130    55   136 0.85 Protein of unknown function (DUF861)
Mif2                 PF11699.3     85 seq1667_BIOID47109   -            261   7.6e-06   25.7   0.0   1   1   3.4e-09   1.5e-05   24.7   0.0    36    83    84   131    49   133 0.91 Mif2/CENP-C like
DUF4223              PF13978.1     56 seq1669_BIOID47109   -             55   1.2e-36  124.0   0.7   1   1   9.5e-41   1.3e-36  123.9   0.5     1    55     1    55     1    55 0.99 Protein of unknown function (DUF4223)
NusA_N               PF08529.6    122 seq1670_BIOID47109   -            495   1.2e-42  144.5   7.5   1   1   5.9e-46   2.7e-42  143.5   5.2     1   121     4   124     4   125 0.99 NusA N-terminal domain
KH_5                 PF13184.1     69 seq1670_BIOID47109   -            495   3.3e-28   97.1   1.4   1   1   1.8e-30   8.3e-27   92.6   0.1     1    67   230   296   230   298 0.98 NusA-like KH domain
S1                   PF00575.18    74 seq1670_BIOID47109   -            495     1e-11   44.6   0.4   1   1   8.9e-15     4e-11   42.7   0.0     2    72   132   196   131   198 0.96 S1 RNA binding domain
SBP_bac_3            PF00497.15   225 seq1671_BIOID47109   -            260   1.4e-71  240.1   0.3   1   1   2.4e-75   1.6e-71  240.0   0.2     1   224    40   259    40   260 0.96 Bacterial extracellular solute-binding proteins, family 3
Usher                PF00577.15   552 seq1672_BIOID47109   -            819  9.4e-177  588.9  21.6   1   1  2.5e-180  1.1e-176  588.6  15.0     2   551   183   733   182   734 0.97 Type VII secretion system (T7SS), usher protein
PapC_N               PF13954.1    146 seq1672_BIOID47109   -            819   2.4e-39  134.1   0.1   1   1   1.2e-42   5.4e-39  132.9   0.1     1   145    25   167    25   168 0.94 PapC N-terminal domain
PapC_C               PF13953.1     68 seq1672_BIOID47109   -            819     1e-14   53.7   0.0   1   1   7.5e-18   3.4e-14   52.1   0.0     3    62   746   804   744   810 0.91 PapC C-terminal domain
DUF350               PF03994.9     54 seq1673_BIOID47109   -            132   1.6e-31  107.6  11.9   1   2   2.3e-22   3.1e-18   65.1   0.4     1    53    13    65    13    66 0.98 Domain of Unknown Function (DUF350)
DUF350               PF03994.9     54 seq1673_BIOID47109   -            132   1.6e-31  107.6  11.9   2   2   8.5e-17   1.2e-12   47.2   3.4     1    54    78   130    78   130 0.99 Domain of Unknown Function (DUF350)
Nitrate_red_del      PF02613.10   136 seq1674_BIOID47109   -            207   4.1e-31  107.4   1.1   1   1   4.2e-35   5.8e-31  107.0   0.7     7   134    44   167    22   169 0.93 Nitrate reductase delta subunit
Porin_1              PF00267.16   337 seq1676_BIOID47109   -            362  5.3e-128  426.8  27.9   1   1  8.8e-132    6e-128  426.7  19.3     1   337    28   362    28   362 0.97 Gram-negative porin
Porin_4              PF13609.1    311 seq1676_BIOID47109   -            362   2.2e-18   66.7  44.5   1   1   6.1e-22   4.1e-18   65.8  30.9     6   303    13   335     7   362 0.73 Gram-negative porin
ABC_tran             PF00005.22   118 seq1678_BIOID47109   -            578   3.3e-38  130.5   0.0   1   2   1.6e-21   5.6e-18   65.3   0.0     1   116    47   165    47   167 0.92 ABC transporter
ABC_tran             PF00005.22   118 seq1678_BIOID47109   -            578   3.3e-38  130.5   0.0   2   2   7.1e-21   2.4e-17   63.2   0.0     1   118   369   489   369   489 0.90 ABC transporter
AAA_21               PF13304.1    303 seq1678_BIOID47109   -            578   1.7e-24   87.2   0.1   1   2   2.4e-11   8.2e-08   32.4   0.0     1   285    35   184    35   192 0.81 AAA domain
AAA_21               PF13304.1    303 seq1678_BIOID47109   -            578   1.7e-24   87.2   0.1   2   2   7.5e-11   2.6e-07   30.8   0.0   236   297   460   518   457   518 0.96 AAA domain
Asn_synthase         PF00733.16   255 seq1679_BIOID47109   -            554   9.7e-77  257.7   0.1   1   1   7.8e-80   2.1e-76  256.6   0.0     1   255   211   450   211   450 0.99 Asparagine synthase
GATase_7             PF13537.1    124 seq1679_BIOID47109   -            554   8.9e-42  141.6   0.0   1   1   6.8e-45   1.9e-41  140.6   0.0     1   123    48   166    48   167 0.96 Glutamine amidotransferase domain
GATase_6             PF13522.1    133 seq1679_BIOID47109   -            554   4.9e-37  126.7   0.0   1   1     5e-40   1.4e-36  125.3   0.0     1   133    33   161    33   161 0.98 Glutamine amidotransferase domain
DUF3700              PF12481.3    228 seq1679_BIOID47109   -            554   7.8e-11   41.5   0.0   1   1   5.3e-14   1.5e-10   40.6   0.0    83   204    76   193    59   204 0.80 Aluminium induced protein
ABC_tran             PF00005.22   118 seq1681_BIOID47109   -            268   1.6e-20   73.5   0.0   1   1   4.5e-24   3.1e-20   72.5   0.0     1   117    54   178    54   179 0.88 ABC transporter
LpxB                 PF02684.10   373 seq1682_BIOID47109   -            382  1.3e-153  510.9   0.0   1   1  1.1e-157  1.5e-153  510.7   0.0     1   373     9   377     9   377 1.00 Lipid-A-disaccharide synthetase
GGDEF                PF00990.16   161 seq1683_BIOID47109   -            430   1.3e-45  154.7   0.0   1   1   4.8e-49   2.2e-45  154.0   0.0     1   161   273   426   273   426 0.96 GGDEF domain
[truncated: 1,253,162 more chars]
