# Supplementary material for: A domain sequence approach to pangenomics: applications to Escherichia coli
Source: F1000Res. 2013 May 29;1:19. Originally published 2012 Oct 1. [Version 2] doi: 10.12688/f1000research.1-19.v2 (PMC3901455; doi:10.12688/f1000research.1-19.v2)
Supplement: The 347 text files show the results from scanning each of the fasta-files against the Pfam-A database [file f1000research-1-1101-s0002.tgz › Escherichia_coli_DEC10A_BIOID50999.txt]

#                                                                            --- full sequence --- -------------- this domain -------------   hmm coord   ali coord   env coord
# target name        accession   tlen query name           accession   qlen   E-value  score  bias   #  of  c-Evalue  i-Evalue  score  bias  from    to  from    to  from    to  acc description of target
#------------------- ---------- ----- -------------------- ---------- ----- --------- ------ ----- --- --- --------- --------- ------ ----- ----- ----- ----- ----- ----- ----- ---- ---------------------
DDE_Tnp_IS66         PF03050.9    271 seq1_BIOID50999      -            406   8.9e-71  238.1   1.6   1   1   4.4e-74     2e-70  237.0   0.0     1   196   183   395   183   398 0.98 Transposase IS66 family
HTH_Tnp_IS66         PF13005.2     59 seq1_BIOID50999      -            406   2.8e-17   62.1   0.8   1   1   1.2e-20   5.5e-17   61.2   0.5     3    59   123   177   121   177 0.96 putative Helix-turn-helix domain of transposase IS66
LZ_Tnp_IS66          PF13007.2     78 seq1_BIOID50999      -            406   7.4e-14   52.0   4.9   1   1   1.6e-17   7.4e-14   52.0   3.4     1    77    46   118    46   119 0.91 Transposase C of IS166 homeodomain
HTH_Tnp_1            PF01527.15    76 seq4_BIOID50999      -             92   1.4e-16   60.1   0.0   1   1   1.1e-20   1.5e-16   59.9   0.0     2    58     9    70     8    89 0.87 Transposase
rve                  PF00665.21   120 seq8_BIOID50999      -            272   4.8e-25   87.8   0.0   1   1   2.3e-28     8e-25   87.1   0.0     2   119   106   221   105   222 0.97 Integrase core domain
rve_3                PF13683.1     67 seq8_BIOID50999      -            272   1.4e-17   62.8   0.2   1   1   9.7e-21   3.3e-17   61.6   0.2     2    67   194   260   193   260 0.98 Integrase core domain
rve_2                PF13333.1     52 seq8_BIOID50999      -            272     1e-12   47.7   0.7   1   1   6.5e-16   2.2e-12   46.7   0.5     1    51   212   267   212   267 0.93 Integrase core domain
HTH_21               PF13276.1     60 seq8_BIOID50999      -            272   1.5e-09   37.5   5.4   1   1   1.2e-12   3.9e-09   36.2   3.8     3    59    27    82    23    83 0.89 HTH-like domain
DUF987               PF06174.6     66 seq9_BIOID50999      -             73   4.5e-43  144.4   0.1   1   1   3.7e-47     5e-43  144.3   0.1     1    66     1    66     1    66 0.99 Protein of unknown function (DUF987)
DUF303               PF03629.13   255 seq14_BIOID50999     -            616   9.4e-30  103.5   0.0   1   1   1.8e-33   1.3e-29  103.1   0.0     1   200    64   295    64   355 0.79 Domain of unknown function (DUF303)
DUF1737              PF08410.5     54 seq14_BIOID50999     -            616   3.3e-18   65.1   0.0   1   1   1.2e-21   7.9e-18   63.8   0.0     1    53     1    50     1    51 0.98 Domain of unknown function (DUF1737)
AA_permease          PF00324.16   479 seq16_BIOID50999     -            466  8.6e-122  406.7  48.0   1   1  1.4e-125  9.7e-122  406.5  33.2     1   476    18   455    18   458 0.98 Amino acid permease
AA_permease_2        PF13520.1    426 seq16_BIOID50999     -            466   1.4e-42  145.6  47.8   1   1   2.5e-46   1.7e-42  145.3  33.1     5   424    18   439    14   445 0.86 Amino acid permease
Mor                  PF08765.6    108 seq17_BIOID50999     -            141   1.6e-31  108.1   0.0   1   1   1.6e-35   2.1e-31  107.7   0.0     2   108    34   140    33   140 0.98 Mor transcription activator family
DDE_Tnp_ISL3         PF01610.12   248 seq23_BIOID50999     -            308   2.6e-17   63.1   0.5   1   1   8.8e-20   1.2e-15   57.6   0.1   122   248   183   303   155   303 0.86 Transposase
DDE_Tnp_IS66         PF03050.9    271 seq24_BIOID50999     -            274   1.9e-75  253.4   0.1   1   1   3.2e-79   2.2e-75  253.2   0.1    67   271     3   224     1   224 0.98 Transposase IS66 family
DDE_Tnp_IS66_C       PF13817.1     39 seq24_BIOID50999     -            274   1.7e-19   69.3   0.1   1   1   7.1e-23   4.8e-19   67.9   0.0     1    39   230   268   230   268 0.98 IS66 C-terminal element
DUF968               PF06147.6    200 seq25_BIOID50999     -            110   5.3e-51  173.2   0.2   1   1   4.2e-55   5.8e-51  173.1   0.2    94   199     1   106     1   107 0.98 Protein of unknown function (DUF968)
Prok-JAB             PF14464.1    105 seq26_BIOID50999     -            247   6.7e-21   73.7   0.2   1   1   1.8e-24   1.2e-20   72.8   0.1     3    99     3    99     1   108 0.93 Prokaryotic homologs of the JAB domain
NLPC_P60             PF00877.14   105 seq26_BIOID50999     -            247   8.6e-15   54.3   0.0   1   1   1.7e-18   1.2e-14   53.8   0.0     1   105   111   224   111   224 0.94 NlpC/P60 family
Ail_Lom              PF06316.6    199 seq27_BIOID50999     -            106   1.2e-57  194.5   0.2   1   1     2e-61   1.4e-57  194.3   0.1     1   102     1   102     1   105 0.99 Enterobacterial Ail/Lom protein
OMP_b-brl            PF13505.1    176 seq27_BIOID50999     -            106   6.8e-08   32.5   0.0   1   1   1.2e-11   8.4e-08   32.2   0.0     2    76    11    84     8   104 0.77 Outer membrane protein beta-barrel domain
Phage_Mu_F           PF04233.9    112 seq29_BIOID50999     -            443   1.2e-34  119.0   0.0   1   1     2e-38   2.8e-34  117.8   0.0     2   111    58   187    57   188 0.96 Phage Mu protein F like protein
DUF1076              PF06416.7    113 seq30_BIOID50999     -            191   2.7e-44  149.3   0.2   1   1   2.8e-48   3.9e-44  148.8   0.1     1   113    81   189    78   189 0.95 Protein of unknown function (DUF1076)
Peptidase_S49        PF01343.13   154 seq31_BIOID50999     -            258   2.3e-46  157.2   0.5   1   1     3e-50   4.1e-46  156.4   0.3     6   151     6   150     2   153 0.96 Peptidase family S49
Plug                 PF07715.10   108 seq32_BIOID50999     -            366   5.3e-29  100.5   1.1   1   1   3.9e-33   5.3e-29  100.5   0.8     3   108    40   152    38   152 0.91 TonB-dependent Receptor Plug Domain
SDF                  PF00375.13   390 seq33_BIOID50999     -            414   1.5e-63  214.8  34.9   1   1   1.3e-67   1.8e-63  214.5  24.2     1   385    18   397    18   401 0.89 Sodium:dicarboxylate symporter family
DUF2528              PF10800.3    102 seq34_BIOID50999     -            122   3.1e-47  159.0   0.3   1   1   2.7e-51   3.6e-47  158.8   0.2     2   101    15   121    14   122 0.98 Protein of unknown function (DUF2528)
DDE_Tnp_1_assoc      PF13808.1     90 seq39_BIOID50999     -            253   9.8e-33  111.5   0.0   1   1   2.4e-36   1.7e-32  110.8   0.0     1    90     6    95     6    95 0.99 DDE_Tnp_1-associated
DDE_Tnp_1            PF01609.16   211 seq39_BIOID50999     -            253   6.9e-19   68.1   0.2   1   1   1.6e-22   1.1e-18   67.5   0.1     3   152   102   235   100   249 0.87 Transposase DDE domain
TnpB_IS66            PF05717.8    108 seq40_BIOID50999     -            143   5.1e-42  141.5   0.0   1   1   4.6e-46   6.3e-42  141.2   0.0     2   104    35   135    34   139 0.97 IS66 Orf2 like protein
rve                  PF00665.21   120 seq41_BIOID50999     -            296   3.6e-25   88.2   0.1   1   1   3.1e-28     1e-24   86.7   0.0     2   119   126   240   125   241 0.96 Integrase core domain
HTH_21               PF13276.1     60 seq41_BIOID50999     -            296   5.8e-17   61.3   2.7   1   1   4.7e-20   1.6e-16   59.9   1.9     3    60    48   104    46   104 0.94 HTH-like domain
rve_3                PF13683.1     67 seq41_BIOID50999     -            296   1.4e-11   43.6   0.0   1   1   9.6e-15   3.3e-11   42.4   0.0     6    67   217   278   212   278 0.93 Integrase core domain
rve_2                PF13333.1     52 seq41_BIOID50999     -            296   2.1e-05   24.3   0.0   1   1   1.2e-08   4.3e-05   23.3   0.0     1    46   231   280   231   285 0.85 Integrase core domain
YagB_YeeU_YfjZ       PF06154.6    105 seq45_BIOID50999     -            135     1e-51  173.4   0.0   1   1   9.3e-56   1.3e-51  173.1   0.0     2   103    16   117    15   119 0.98 YagB/YeeU/YfjZ family
Phage_Nu1            PF07471.7    164 seq46_BIOID50999     -            169   8.9e-18   64.1   0.0   1   1   8.9e-22   1.2e-17   63.7   0.0    75   163    63   150    46   151 0.88 Phage DNA packaging protein Nu1
DcuC                 PF03606.10   463 seq47_BIOID50999     -            506  1.8e-164  547.3  32.4   1   1  1.5e-168    2e-164  547.1  22.4     1   462    15   501    15   502 0.99 C4-dicarboxylate anaerobic carrier
Ail_Lom              PF06316.6    199 seq51_BIOID50999     -             96   1.2e-28   99.8   0.1   1   1   8.8e-33   1.2e-28   99.8   0.0   105   165     1    61     1    90 0.94 Enterobacterial Ail/Lom protein
Phage_fiber_C        PF06820.7     64 seq53_BIOID50999     -             34   8.6e-17   60.9   0.2   1   1   6.6e-21     9e-17   60.8   0.2    30    64     1    34     1    34 0.97 Putative prophage tail fibre C-terminus
HTH_Tnp_1            PF01527.15    76 seq54_BIOID50999     -            252   3.3e-22   78.0   2.9   1   1   1.8e-18   1.2e-14   53.8   0.0     2    50     9    58     3    94 0.83 Transposase
RusA                 PF05866.6    116 seq57_BIOID50999     -            123   5.7e-21   74.9   0.0   1   1   4.8e-25   6.5e-21   74.7   0.0     1   116     7   116     7   116 0.90 Endodeoxyribonuclease RusA
HTH_Tnp_1            PF01527.15    76 seq58_BIOID50999     -            154     5e-19   67.9   0.0   1   1   3.8e-22   1.7e-18   66.2   0.0     2    52    91   141    90   149 0.92 Transposase
Ala_racemase_N       PF01168.15   217 seq62_BIOID50999     -            365   3.2e-61  206.5   0.0   1   1   5.9e-65     4e-61  206.2   0.0     1   217     8   219     8   219 0.94 Alanine racemase, N-terminal domain
Ala_racemase_C       PF00842.16   129 seq62_BIOID50999     -            365   8.3e-40  135.0   0.1   1   1   1.9e-43   1.3e-39  134.4   0.1     1   129   234   358   234   358 0.97 Alanine racemase, C-terminal domain
Phage_lysozyme       PF00959.14   110 seq63_BIOID50999     -            166   1.6e-19   70.0   0.0   1   1   1.5e-23     2e-19   69.7   0.0     2   109    48   153    47   154 0.98 Phage lysozyme
Sigma54_CBD          PF04963.8    195 seq64_BIOID50999     -            477   8.2e-76  253.6   1.0   1   1   1.8e-79   8.2e-76  253.6   0.7     2   195   107   304   106   304 0.97 Sigma-54 factor, core binding domain
Sigma54_DBD          PF04552.8    160 seq64_BIOID50999     -            477   3.8e-70  234.3   0.4   1   1   1.6e-73   7.5e-70  233.4   0.3     2   160   317   475   316   475 0.99 Sigma-54, DNA binding domain
Sigma54_AID          PF00309.15    49 seq64_BIOID50999     -            477   7.9e-19   66.7  20.7   1   1   3.8e-22   1.8e-18   65.6  14.3     1    47     3    49     3    51 0.97 Sigma-54 factor, Activator interacting domain (AID)
CBM_5_12             PF02839.9     41 seq67_BIOID50999     -             58   3.1e-07   29.7   0.6   1   1   2.6e-11   3.6e-07   29.5   0.4     4    41     7    44     4    44 0.87 Carbohydrate binding domain
Ail_Lom              PF06316.6    199 seq68_BIOID50999     -             40   1.4e-19   70.2   0.4   1   1   1.1e-23   1.5e-19   70.1   0.3   161   199     2    40     1    40 0.98 Enterobacterial Ail/Lom protein
Lambda_Kil           PF06301.6     43 seq74_BIOID50999     -            115   8.7e-27   92.1   1.2   1   1   8.6e-31   1.2e-26   91.7   0.9     1    43    43    85    43    85 0.98 Bacteriophage lambda Kil protein
LZ_Tnp_IS66          PF13007.2     78 seq77_BIOID50999     -            126   3.2e-08   34.0   0.1   1   1   2.3e-12   3.2e-08   34.0   0.0     1    42    38    76    38   113 0.75 Transposase C of IS166 homeodomain
RHS_repeat           PF05593.9     38 seq81_BIOID50999     -            115     1e-14   54.0   4.6   1   1   9.8e-14   1.3e-09   37.8   0.1     1    37    43    79    43    80 0.98 RHS Repeat
Phage_connect_1      PF05135.8    102 seq82_BIOID50999     -            108   2.7e-08   33.7   0.0   1   1   2.5e-12   3.4e-08   33.4   0.0     1    95     1    98     1   103 0.84 Phage gp6-like head-tail connector protein
phage_tail_N         PF08400.5    134 seq83_BIOID50999     -             46     1e-18   67.2   0.6   1   1   7.7e-23   1.1e-18   67.1   0.4     1    42     3    44     3    46 0.97 Prophage tail fibre N-terminal
Y_Y_Y                PF07495.8     66 seq84_BIOID50999     -            220   9.9e-06   25.1   0.0   1   1   2.4e-09   3.3e-05   23.4   0.0    25    65    52    90    43    91 0.83 Y_Y_Y domain
Phage_antitermQ      PF06530.7    126 seq86_BIOID50999     -            123     5e-57  190.8   0.1   1   1   4.1e-61   5.6e-57  190.6   0.1     2   121     3   122     2   123 0.99 Phage antitermination protein Q
Autotransporter      PF03797.14   265 seq87_BIOID50999     -            254   2.2e-08   33.6   3.4   1   1   2.7e-12   3.7e-08   32.9   2.4   125   259   111   237   108   245 0.86 Autotransporter beta-domain
PTE                  PF02126.13   308 seq88_BIOID50999     -            232   3.4e-40  137.8   0.1   1   1   2.7e-44   3.7e-40  137.7   0.0    35   260     4   229     1   232 0.89 Phosphotriesterase family
DUF2313              PF10076.4    179 seq91_BIOID50999     -            186     2e-45  154.2   0.0   1   1   1.7e-49   2.3e-45  154.0   0.0     1   178    10   177    10   178 0.98 Uncharacterized protein conserved in bacteria (DUF2313)
Phage_AlpA           PF05930.7     51 seq93_BIOID50999     -             92   1.6e-17   62.8   0.1   1   1   3.1e-21   2.1e-17   62.4   0.1     1    51    34    83    34    83 0.97 Prophage CP4-57 regulatory protein (AlpA)
HTH_17               PF12728.2     51 seq93_BIOID50999     -             92   2.5e-06   27.5   0.1   1   1   4.9e-10   3.3e-06   27.1   0.0     9    50    44    86    39    87 0.89 Helix-turn-helix domain
Phage_fiber_C        PF06820.7     64 seq98_BIOID50999     -            387   1.6e-35  120.9   0.3   1   1   5.1e-39   2.3e-35  120.4   0.2     1    64   313   376   313   376 0.99 Putative prophage tail fibre C-terminus
phage_tail_N         PF08400.5    134 seq98_BIOID50999     -            387   2.9e-31  107.8   0.0   1   1   6.4e-35   2.9e-31  107.8   0.0    51   134     1    84     1    84 0.99 Prophage tail fibre N-terminal
Collagen             PF01391.13    60 seq98_BIOID50999     -            387   1.5e-18   65.9  70.5   1   2   9.1e-13   4.1e-09   35.7  25.1     1    59   201   259   199   261 0.58 Collagen triple helix repeat (20 copies)
Collagen             PF01391.13    60 seq98_BIOID50999     -            387   1.5e-18   65.9  70.5   2   2   8.1e-13   3.7e-09   35.8  22.8     1    59   252   310   252   313 0.92 Collagen triple helix repeat (20 copies)
Gam                  PF06064.6     98 seq102_BIOID50999    -             98   5.5e-63  209.0   5.4   1   1   4.4e-67     6e-63  208.9   3.8     1    98     1    98     1    98 0.99 Host-nuclease inhibitor protein Gam
LZ_Tnp_IS66          PF13007.2     78 seq104_BIOID50999    -             85   7.9e-06   26.3   0.1   1   1   1.9e-09   2.6e-05   24.6   0.0     1    23    49    71    49    77 0.90 Transposase C of IS166 homeodomain
Terminase_GpA        PF05876.7    557 seq105_BIOID50999    -             84   3.3e-14   52.0   0.0   1   1   2.4e-18   3.3e-14   52.0   0.0    49   118     1    71     1    83 0.90 Phage terminase large subunit (GpA)
HDPD                 PF02924.9    118 seq107_BIOID50999    -            112   3.8e-16   58.8   1.5   1   1   3.2e-20   4.3e-16   58.6   1.1     4   114     7   108     4   111 0.87 Bacteriophage lambda head decoration protein D
DDE_Tnp_IS66         PF03050.9    271 seq109_BIOID50999    -            115   3.5e-21   75.5   0.0   1   1   5.9e-25     4e-21   75.3   0.0   209   271     3    65     1    65 0.96 Transposase IS66 family
DDE_Tnp_IS66_C       PF13817.1     39 seq109_BIOID50999    -            115   2.8e-20   71.9   0.0   1   1   6.3e-24   4.3e-20   71.3   0.0     1    39    71   109    71   109 0.98 IS66 C-terminal element
Phage_H_T_join       PF05521.6     95 seq110_BIOID50999    -            116   1.6e-15   57.0   0.0   1   1   1.4e-19   1.9e-15   56.7   0.0     3    95    11   110     9   111 0.91 Phage head-tail joining protein
TnpB_IS66            PF05717.8    108 seq111_BIOID50999    -            115   1.3e-44  149.9   0.0   1   1     1e-48   1.4e-44  149.8   0.0     2   107     7   110     6   111 0.96 IS66 Orf2 like protein
Phage_CII            PF05269.6     91 seq113_BIOID50999    -            108   1.3e-35  121.1   0.0   1   1   1.1e-39   1.5e-35  120.9   0.0     6    91    19   102    13   102 0.97 Bacteriophage CII protein
DUF1722              PF08349.6    117 seq114_BIOID50999    -            169   7.6e-38  128.8   0.1   1   1   6.8e-42   9.3e-38  128.6   0.0     1   116    41   157    41   158 0.98 Protein of unknown function (DUF1722)
DDE_Tnp_IS66         PF03050.9    271 seq117_BIOID50999    -            333   1.8e-95  319.1   0.1   1   1   1.6e-99   2.1e-95  318.8   0.1     1   261    21   298    21   306 0.98 Transposase IS66 family
DUF45                PF01863.12   205 seq119_BIOID50999    -            179   1.7e-11   44.1   0.9   1   1   3.4e-15   2.4e-11   43.7   0.6   142   198   105   161    77   168 0.91 Protein of unknown function DUF45
WLM                  PF08325.5    186 seq119_BIOID50999    -            179   1.4e-05   24.9   3.2   1   1   2.8e-09   1.9e-05   24.5   2.0    81   118   126   163   112   178 0.85 WLM domain
Ail_Lom              PF06316.6    199 seq123_BIOID50999    -            199  5.2e-119  394.8   5.8   1   1  8.4e-123  5.8e-119  394.6   4.0     1   199     1   199     1   199 1.00 Enterobacterial Ail/Lom protein
OMP_b-brl            PF13505.1    176 seq123_BIOID50999    -            199     7e-26   91.0   6.5   1   1   1.2e-29   8.1e-26   90.8   4.5     2   176    11   199     6   199 0.85 Outer membrane protein beta-barrel domain
TonB_dep_Rec         PF00593.19   276 seq124_BIOID50999    -            339   3.9e-38  131.8  19.5   1   1   4.2e-42   5.7e-38  131.3  13.5     1   276    61   338    61   338 0.94 TonB dependent receptor
RecT                 PF03837.9    199 seq126_BIOID50999    -            261   1.1e-28   99.8   0.0   1   1   1.6e-30   2.2e-26   92.2   0.0     5   195    24   182    22   190 0.91 RecT family
Terminase_GpA        PF05876.7    557 seq128_BIOID50999    -             82   5.5e-16   57.9   0.0   1   1   4.6e-20   6.2e-16   57.7   0.0   136   199     2    65     1    68 0.94 Phage terminase large subunit (GpA)
Terminase_GpA        PF05876.7    557 seq129_BIOID50999    -            280     4e-66  223.4   0.2   1   1   3.8e-70   5.2e-66  223.0   0.2   199   393    60   272    53   277 0.98 Phage terminase large subunit (GpA)
DUF2136              PF09907.4     76 seq131_BIOID50999    -            100   6.2e-35  119.0   0.7   1   1   5.4e-39   7.4e-35  118.7   0.5     1    76    18    93    18    93 0.98 Uncharacterized protein conserved in bacteria (DUF2136)
rve                  PF00665.21   120 seq135_BIOID50999    -            137   1.3e-10   41.3   0.0   1   1   1.2e-14   1.7e-10   40.9   0.0     2    65    45   106    44   118 0.94 Integrase core domain
DUF905               PF06006.7     71 seq136_BIOID50999    -             77   1.3e-34  117.2   0.0   1   1   1.1e-38   1.5e-34  117.0   0.0     2    71     7    76     6    76 0.97 Bacterial protein of unknown function (DUF905)
DUF4329              PF14220.1    124 seq137_BIOID50999    -            655   5.3e-37  126.6   1.0   1   1   2.3e-40     1e-36  125.7   0.7     2   116   523   640   522   646 0.95 Domain of unknown function (DUF4329)
RHS                  PF03527.9     41 seq137_BIOID50999    -            655     3e-20   71.5   0.6   1   1   1.7e-23   7.6e-20   70.2   0.4     1    41   387   427   387   427 0.98 RHS protein
RHS_repeat           PF05593.9     38 seq137_BIOID50999    -            655   1.1e-12   47.6  35.6   1   1   1.2e-12   5.3e-09   35.9   3.3     1    37   183   228   183   229 0.92 RHS Repeat
FCD                  PF07729.7    125 seq138_BIOID50999    -            226   5.6e-18   65.3  11.5   1   1   1.3e-21   8.7e-18   64.7   8.0     1   124    82   213    82   214 0.85 FCD domain
GntR                 PF00392.16    64 seq138_BIOID50999    -            226     1e-12   47.1   0.0   1   1   3.3e-16   2.2e-12   46.0   0.0     7    64    16    72    12    72 0.96 Bacterial regulatory proteins, gntR family
Phage_cap_E          PF03864.10   329 seq139_BIOID50999    -            341   1.2e-64  218.2   0.3   1   1   9.8e-69   1.3e-64  218.0   0.2     1   328     4   339     4   340 0.94 Phage major capsid protein E
DUF1983              PF09327.6     81 seq140_BIOID50999    -            163   2.6e-22   78.4   0.0   1   1   2.9e-26     4e-22   77.8   0.0     1    77    30   106    30   109 0.97 Domain of unknown function (DUF1983)
DUF646               PF04883.7    106 seq141_BIOID50999    -            148     6e-21   75.0   0.0   1   1   5.7e-25   7.8e-21   74.7   0.0     2   105    13   131    12   132 0.87 Bacteriophage protein of unknown function (DUF646)
Phage_rep_O          PF04492.8    100 seq143_BIOID50999    -            185   1.7e-40  137.1   0.0   1   1   1.9e-44   2.6e-40  136.5   0.0     2   100    17   115    16   115 0.99 Bacteriophage replication protein O
DDE_Tnp_IS66         PF03050.9    271 seq145_BIOID50999    -            523  2.3e-100  335.1   0.2   1   1  6.9e-104  2.3e-100  335.1   0.2     1   270   186   472   186   473 0.98 Transposase IS66 family
DDE_Tnp_IS66_C       PF13817.1     39 seq145_BIOID50999    -            523   3.4e-19   68.4   0.4   1   1   3.6e-22   1.2e-18   66.6   0.3     1    39   479   517   479   517 0.98 IS66 C-terminal element
HTH_Tnp_IS66         PF13005.2     59 seq145_BIOID50999    -            523   8.7e-17   60.5   7.9   1   1   5.5e-20   1.9e-16   59.5   5.5     2    59   125   180   124   180 0.98 putative Helix-turn-helix domain of transposase IS66
LZ_Tnp_IS66          PF13007.2     78 seq145_BIOID50999    -            523     4e-12   46.5   7.7   1   1   1.2e-15     4e-12   46.5   5.3     2    77    46   121    45   122 0.83 Transposase C of IS166 homeodomain
Lysis_S              PF04971.7     68 seq150_BIOID50999    -             68   6.1e-47  157.0   0.6   1   1   4.9e-51   6.7e-47  156.9   0.4     1    68     1    68     1    68 1.00 Lysis protein S
Phage_tail_S         PF05069.8    148 seq153_BIOID50999    -            157   2.6e-36  124.5   0.0   1   1   2.1e-40   2.9e-36  124.3   0.0     2   147    11   150    10   151 0.94 Phage virion morphogenesis family
DAHP_synth_1         PF00793.15   272 seq157_BIOID50999    -            350  1.3e-105  351.8   0.0   1   1  1.1e-109  1.5e-105  351.6   0.0     8   271    40   338    25   339 0.96 DAHP synthetase I family
HTH_Tnp_1            PF01527.15    76 seq158_BIOID50999    -            134   2.4e-16   59.3   0.0   1   1   2.3e-20   3.2e-16   58.9   0.0     2    58     9    72     8   101 0.84 Transposase
FAD_binding_7        PF03441.9    277 seq159_BIOID50999    -            472  5.7e-107  356.9   0.9   1   1  1.1e-110  7.2e-107  356.5   0.6     3   276   205   468   203   469 0.96 FAD binding domain of DNA photolyase
DNA_photolyase       PF00875.13   165 seq159_BIOID50999    -            472   3.1e-46  157.0   0.4   1   1   1.1e-49   7.5e-46  155.7   0.1     2   159     5   168     4   174 0.93 DNA photolyase
zf-dskA_traR         PF01258.12    36 seq162_BIOID50999    -             97   2.2e-12   46.3   4.3   1   1   2.5e-16   3.4e-12   45.7   2.4     4    35    58    89    54    90 0.90 Prokaryotic dksA/traR C4-type zinc finger
DUF1327              PF07041.6    113 seq163_BIOID50999    -            263   1.3e-37  128.0   0.0   1   1   1.8e-41   2.4e-37  127.1   0.0     1    90     1    90     1   104 0.93 Protein of unknown function (DUF1327)
DUF932               PF06067.6    239 seq164_BIOID50999    -            272   8.1e-63  211.7   0.0   1   1   6.8e-67   9.3e-63  211.5   0.0     1   239    36   261    36   261 0.99 Domain of unknown function (DUF932)
DUF218               PF02698.12   155 seq165_BIOID50999    -            108   3.4e-07   29.7   0.0   1   1   3.2e-11   4.4e-07   29.4   0.0     8    60    61   107    54   108 0.83 DUF218 domain
Aminotran_1_2        PF00155.16   363 seq167_BIOID50999    -            411   1.5e-86  290.5   0.0   1   1   1.2e-90   1.7e-86  290.3   0.0     2   362    41   406    40   407 0.98 Aminotransferase class I and II
MFS_1                PF07690.11   354 seq168_BIOID50999    -            400   1.1e-34  119.6  43.3   1   2   5.8e-24   7.9e-20   70.7  10.7    14   227    28   232    13   253 0.79 Major Facilitator Superfamily
MFS_1                PF07690.11   354 seq168_BIOID50999    -            400   1.1e-34  119.6  43.3   2   2     5e-19   6.8e-15   54.5  17.8     4   179   221   391   218   399 0.81 Major Facilitator Superfamily
rve_3                PF13683.1     67 seq170_BIOID50999    -             80     2e-11   43.0   0.0   1   1   4.5e-15   3.1e-11   42.5   0.0     7    67     1    62     1    62 0.96 Integrase core domain
rve_2                PF13333.1     52 seq170_BIOID50999    -             80   2.7e-07   30.4   0.0   1   1   4.8e-11   3.3e-07   30.1   0.0     1    50    14    68    14    70 0.87 Integrase core domain
Abi                  PF02517.11    92 seq171_BIOID50999    -            103   4.2e-19   68.3   9.0   1   1   3.9e-23   5.4e-19   68.0   6.2     7    91     4    89     2    90 0.96 CAAX protease self-immunity
HTH_3                PF01381.17    55 seq172_BIOID50999    -             53   4.5e-06   26.3   0.0   1   1   3.5e-10   4.8e-06   26.2   0.0     6    53     2    48     1    50 0.95 Helix-turn-helix
phage_tail_N         PF08400.5    134 seq174_BIOID50999    -            986   4.6e-58  194.5   0.2   1   1   1.4e-61   4.6e-58  194.5   0.1     1   134     1   134     1   134 0.99 Prophage tail fibre N-terminal
Phage_fiber_2        PF03406.8     44 seq174_BIOID50999    -            986   1.2e-55  184.7  34.5   1   3   3.5e-26   1.2e-22   79.1   5.3     1    44   462   505   462   505 0.98 Phage tail fibre repeat
Phage_fiber_2        PF03406.8     44 seq174_BIOID50999    -            986   1.2e-55  184.7  34.5   2   3   5.4e-24   1.8e-20   72.1   4.1     1    44   506   549   506   549 0.97 Phage tail fibre repeat
Phage_fiber_2        PF03406.8     44 seq174_BIOID50999    -            986   1.2e-55  184.7  34.5   3   3   2.4e-21   8.3e-18   63.6   3.5     1    42   550   591   550   593 0.95 Phage tail fibre repeat
Collar               PF07484.7     57 seq174_BIOID50999    -            986   3.2e-11   42.7   2.0   1   1   1.7e-14     6e-11   41.8   0.1     1    56   761   807   761   808 0.96 Phage Tail Collar Domain
Phage_fiber          PF03335.8     14 seq174_BIOID50999    -            986     6e-05   22.0  62.3   1   6   0.00055       1.9    8.3   1.5     1    14   824   837   824   837 0.88 Phage tail fibre repeat
Phage_fiber          PF03335.8     14 seq174_BIOID50999    -            986     6e-05   22.0  62.3   2   6   2.7e-05     0.091   12.3   2.5     1    14   856   869   856   869 0.94 Phage tail fibre repeat
Phage_fiber          PF03335.8     14 seq174_BIOID50999    -            986     6e-05   22.0  62.3   3   6   2.8e-05     0.095   12.2   2.5     1    14   921   934   921   934 0.93 Phage tail fibre repeat
Phage_fiber          PF03335.8     14 seq174_BIOID50999    -            986     6e-05   22.0  62.3   4   6   0.00039       1.3    8.7   2.0     2    13   936   947   935   948 0.89 Phage tail fibre repeat
Phage_fiber          PF03335.8     14 seq174_BIOID50999    -            986     6e-05   22.0  62.3   5   6   0.00046       1.6    8.5   0.9     2    11   945   954   944   955 0.86 Phage tail fibre repeat
Phage_fiber          PF03335.8     14 seq174_BIOID50999    -            986     6e-05   22.0  62.3   6   6   0.00054       1.8    8.3   0.9     2    13   954   965   953   966 0.87 Phage tail fibre repeat
DUF3168              PF11367.3    121 seq175_BIOID50999    -            114   5.6e-15   55.4   0.1   1   1   5.3e-19   7.2e-15   55.0   0.1    12   121    10   110     4   110 0.85 Protein of unknown function (DUF3168)
DUF3672              PF12421.3    136 seq176_BIOID50999    -            167   5.9e-35  120.2   1.5   1   1   5.9e-39   8.1e-35  119.8   1.1    19   136     2   126     1   126 0.93 Fibronectin type III protein
DUF2730              PF10805.3    106 seq179_BIOID50999    -            103   1.3e-33  114.7   0.5   1   1   1.1e-37   1.5e-33  114.5   0.3     1   105     1    99     1   101 0.98 Protein of unknown function (DUF2730)
DUF1076              PF06416.7    113 seq182_BIOID50999    -            195   4.1e-43  145.5   0.1   1   1     6e-47   8.3e-43  144.5   0.0    12   113    92   193    84   193 0.96 Protein of unknown function (DUF1076)
rve                  PF00665.21   120 seq184_BIOID50999    -            272   4.7e-25   87.9   0.0   1   1   2.3e-28     8e-25   87.1   0.0     2   119   106   221   105   222 0.97 Integrase core domain
rve_3                PF13683.1     67 seq184_BIOID50999    -            272     3e-18   64.9   0.1   1   1   2.1e-21     7e-18   63.7   0.1     2    67   194   260   193   260 0.98 Integrase core domain
rve_2                PF13333.1     52 seq184_BIOID50999    -            272   1.1e-13   50.8   0.7   1   1     7e-17   2.4e-13   49.8   0.5     1    51   212   267   212   267 0.93 Integrase core domain
HTH_21               PF13276.1     60 seq184_BIOID50999    -            272   1.5e-09   37.6   5.4   1   1   1.2e-12   3.9e-09   36.2   3.8     3    59    27    82    23    83 0.89 HTH-like domain
Ribosomal_S30AE      PF02482.14    94 seq185_BIOID50999    -             95   6.8e-34  115.9   1.8   1   1   5.5e-38   7.5e-34  115.8   1.3     1    94     2    95     2    95 0.99 Sigma 54 modulation protein / S30EA ribosomal protein
TnpB_IS66            PF05717.8    108 seq188_BIOID50999    -            111   4.5e-23   80.6   0.0   1   1   4.3e-27   5.9e-23   80.2   0.0     2    62     7    67     6    70 0.97 IS66 Orf2 like protein
Phage_fiber_C        PF06820.7     64 seq189_BIOID50999    -            102     2e-34  117.3   0.6   1   1   2.1e-38   2.9e-34  116.8   0.4     1    64    41   102    41   102 0.99 Putative prophage tail fibre C-terminus
YqaJ                 PF09588.5    152 seq190_BIOID50999    -            225   7.7e-26   90.7   0.0   1   1   2.1e-29   1.4e-25   89.8   0.0     2   150    24   166    23   168 0.85 YqaJ-like viral recombinase domain
DUF218               PF02698.12   155 seq192_BIOID50999    -            118   2.1e-08   33.6   0.0   1   1   1.7e-12   2.3e-08   33.5   0.0    64   131     2    66     1    92 0.90 DUF218 domain
Terminase_GpA        PF05876.7    557 seq197_BIOID50999    -             68     3e-06   25.7   0.0   1   1   2.2e-10     3e-06   25.7   0.0   424   477    10    55     1    63 0.86 Phage terminase large subunit (GpA)
TnpB_IS66            PF05717.8    108 seq201_BIOID50999    -             51   5.7e-13   48.1   0.0   1   1   4.2e-17   5.7e-13   48.1   0.0    63   104     4    43     1    47 0.93 IS66 Orf2 like protein
I-set                PF07679.11    90 seq204_BIOID50999    -            261   1.3e-06   28.0   0.6   1   1   9.6e-10   6.6e-06   25.7   0.2     5    83   174   245   170   249 0.84 Immunoglobulin I-set domain
Ig_2                 PF13895.1     80 seq204_BIOID50999    -            261     3e-06   27.1   1.9   1   1   6.8e-10   4.7e-06   26.5   0.7    22    80   193   256   171   256 0.76 Immunoglobulin domain
Mu-like_Pro          PF10123.4    326 seq206_BIOID50999    -            340   7.8e-86  288.3   0.0   1   1   6.8e-90   9.3e-86  288.1   0.0     1   290    28   332    28   339 0.96 Mu-like prophage I protein
Molybdop_Fe4S4       PF04879.11    55 seq212_BIOID50999    -            195   2.2e-21   75.3   0.2   1   1   2.6e-24   1.8e-20   72.4   0.1     2    55    44   104    43   104 0.96 Molybdopterin oxidoreductase Fe4S4 domain
Molybdopterin        PF00384.17   432 seq212_BIOID50999    -            195   2.4e-06   26.4   0.1   1   1   4.2e-10   2.9e-06   26.1   0.0     1    35   107   139   107   190 0.79 Molybdopterin oxidoreductase
Lysis_S              PF04971.7     68 seq213_BIOID50999    -             68   9.4e-46  153.2   0.7   1   1   7.5e-50     1e-45  153.1   0.5     1    68     1    68     1    68 1.00 Lysis protein S
DUF1018              PF06252.7    119 seq215_BIOID50999    -            128   9.4e-18   64.7   1.5   1   1   8.9e-22   1.2e-17   64.3   1.0    34   119    10   100     6   100 0.88 Protein of unknown function (DUF1018)
Phage_lambda_P       PF06992.6    233 seq216_BIOID50999    -            233  1.4e-166  551.3   4.1   1   1  1.1e-170  1.6e-166  551.1   2.9     1   233     1   233     1   233 1.00 Replication protein P
PTS_EIIA_2           PF00359.17   142 seq219_BIOID50999    -            163   3.5e-37  127.1   0.1   1   1   2.9e-41     4e-37  126.9   0.0     2   141    13   155    12   156 0.96 Phosphoenolpyruvate-dependent sugar phosphotransferase system, EIIA 2
DUF1019              PF06254.6     89 seq222_BIOID50999    -            141   2.5e-24   85.1   0.2   1   1   2.5e-28   3.4e-24   84.6   0.1     1    89    46   121    46   121 0.97 Protein of unknown function (DUF1019)
LZ_Tnp_IS66          PF13007.2     78 seq223_BIOID50999    -            125     5e-15   55.7   5.1   1   1   3.7e-19     5e-15   55.7   3.5     1    78    38   111    38   111 0.91 Transposase C of IS166 homeodomain
Ail_Lom              PF06316.6    199 seq225_BIOID50999    -            147   1.5e-87  292.1   7.2   1   1   2.5e-91   1.7e-87  291.9   5.0    53   199     1   147     1   147 0.99 Enterobacterial Ail/Lom protein
OMP_b-brl            PF13505.1    176 seq225_BIOID50999    -            147   8.1e-18   64.8   5.8   1   1   1.3e-21   9.1e-18   64.6   4.0    49   176     2   147     1   147 0.88 Outer membrane protein beta-barrel domain
Ail_Lom              PF06316.6    199 seq226_BIOID50999    -            200  1.8e-100  334.3   2.2   1   1  3.1e-104  2.2e-100  334.0   1.5     1   170     1   170     1   183 0.99 Enterobacterial Ail/Lom protein
OMP_b-brl            PF13505.1    176 seq226_BIOID50999    -            200   3.1e-19   69.4   1.6   1   1   6.3e-23   4.3e-19   68.9   1.1     2   143    11   170     9   175 0.83 Outer membrane protein beta-barrel domain
Packaging_FI         PF14000.1    125 seq227_BIOID50999    -            144   1.7e-41  141.2   4.1   1   1   1.4e-45   1.9e-41  141.0   2.9     1   125    15   141    15   141 0.97 DNA packaging protein FI
Terminase_GpA        PF05876.7    557 seq231_BIOID50999    -             68     2e-06   26.3   0.8   1   1   1.9e-10   2.5e-06   26.0   0.5   522   547     3    27     1    36 0.81 Phage terminase large subunit (GpA)
DUF3486              PF11985.3    180 seq232_BIOID50999    -            193   8.5e-44  149.6  12.5   1   1     7e-48   9.6e-44  149.4   8.7     1   180     6   191     6   191 0.98 Protein of unknown function (DUF3486)
GFO_IDH_MocA         PF01408.17   120 seq233_BIOID50999    -            334   1.3e-28   99.8   0.2   1   1   1.5e-32   2.1e-28   99.1   0.1     1   117     8   124     8   127 0.97 Oxidoreductase family, NAD-binding Rossmann fold
HTH_3                PF01381.17    55 seq234_BIOID50999    -             86     5e-05   22.9   0.0   1   1   5.3e-09   7.3e-05   22.4   0.0    10    41    13    43     8    49 0.86 Helix-turn-helix
DUF1076              PF06416.7    113 seq237_BIOID50999    -            211   3.1e-46  155.6   0.5   1   1     3e-50     4e-46  155.2   0.3     2   112    98   208    97   209 0.97 Protein of unknown function (DUF1076)
Antirestrict         PF03230.8     94 seq238_BIOID50999    -            161   4.8e-39  132.1   0.2   1   1   4.7e-43   6.4e-39  131.7   0.1     1    94    64   161    64   161 0.98 Antirestriction protein
gpW                  PF02831.10    68 seq240_BIOID50999    -             68   3.9e-34  115.8   1.8   1   1   3.1e-38   4.3e-34  115.7   1.3     1    68     1    68     1    68 0.99 gpW
DUF1317              PF07026.6     60 seq243_BIOID50999    -             60   3.8e-39  132.2   0.1   1   1     3e-43   4.1e-39  132.1   0.0     1    60     1    60     1    60 0.99 Protein of unknown function (DUF1317)
Mor                  PF08765.6    108 seq245_BIOID50999    -            141   1.6e-31  108.1   0.0   1   1   1.6e-35   2.1e-31  107.7   0.0     2   108    34   140    33   140 0.98 Mor transcription activator family
HTH_AraC             PF00165.18    42 seq246_BIOID50999    -            229   7.2e-11   41.4   0.4   1   1   1.8e-08   0.00012   21.6   0.1    14    38   194   219   192   223 0.91 Bacterial regulatory helix-turn-helix proteins, AraC family
HTH_18               PF12833.2     81 seq246_BIOID50999    -            229   1.1e-10   41.3   0.1   1   1   2.6e-14   1.8e-10   40.6   0.0     2    80   147   223   146   224 0.93 Helix-turn-helix domain
DUF905               PF06006.7     71 seq248_BIOID50999    -             77   1.3e-34  117.2   0.0   1   1   1.1e-38   1.5e-34  117.0   0.0     2    71     7    76     6    76 0.97 Bacterial protein of unknown function (DUF905)
DUF1019              PF06254.6     89 seq249_BIOID50999    -            145     2e-19   69.3   0.1   1   1   2.4e-23   3.2e-19   68.7   0.0     5    88    52   125    48   126 0.94 Protein of unknown function (DUF1019)
DDE_Tnp_IS66         PF03050.9    271 seq250_BIOID50999    -            372  4.2e-102  340.8   0.0   1   1  1.1e-105  4.9e-102  340.6   0.0     1   271    35   322    35   322 0.98 Transposase IS66 family
DDE_Tnp_IS66_C       PF13817.1     39 seq250_BIOID50999    -            372   1.3e-19   69.7   0.0   1   1   6.5e-23     3e-19   68.6   0.0     1    39   328   366   328   366 0.98 IS66 C-terminal element
HTH_Tnp_IS66         PF13005.2     59 seq250_BIOID50999    -            372     1e-06   28.3   1.0   1   1   4.5e-10   2.1e-06   27.3   0.7    32    59     4    29     2    29 0.95 putative Helix-turn-helix domain of transposase IS66
Phage_AlpA           PF05930.7     51 seq251_BIOID50999    -             86   1.6e-25   88.4   0.0   1   1   1.4e-29     2e-25   88.1   0.0     1    51    23    73    23    73 0.99 Prophage CP4-57 regulatory protein (AlpA)
DUF1382              PF07131.6     61 seq252_BIOID50999    -             63   8.3e-40  134.6   0.6   1   1   6.7e-44   9.1e-40  134.4   0.4     1    61     1    61     1    61 0.99 Protein of unknown function (DUF1382)
Phage_portal_2       PF05136.8    355 seq254_BIOID50999    -            530  5.1e-107  357.3   0.0   1   1  4.5e-111  6.2e-107  357.0   0.0     1   355    26   398    26   398 0.98 Phage portal protein, lambda family
Phage_rep_org_N      PF09681.5    121 seq255_BIOID50999    -            345     4e-05   23.0   0.0   1   1   5.2e-09   7.1e-05   22.2   0.0     1   120     5   131     5   135 0.81 N-terminal phage replisome organiser (Phage_rep_org_N)
TraT                 PF05818.7    215 seq256_BIOID50999    -            179   4.2e-70  235.4   4.4   1   1   3.4e-74   4.6e-70  235.2   3.0    37   215     3   179     1   179 0.99 Enterobacterial TraT complement resistance protein
Phage_attach         PF05354.6    117 seq257_BIOID50999    -             68   1.3e-31  108.4   0.2   1   1   2.2e-35   1.5e-31  108.2   0.1     1    65     1    65     1    67 0.98 Phage Head-Tail Attachment
Gifsy-2              PF13856.1     95 seq257_BIOID50999    -             68     2e-12   46.9   0.0   1   1   3.4e-16   2.3e-12   46.7   0.0     1    55     4    64     4    66 0.97 ATP-binding sugar transporter from pro-phage
Molybdopterin        PF00384.17   432 seq259_BIOID50999    -            803   1.1e-23   83.6   0.0   1   1   3.4e-24   2.4e-20   72.6   0.0   103   379     2   377     1   381 0.84 Molybdopterin oxidoreductase
Molydop_binding      PF01568.16   109 seq259_BIOID50999    -            803   5.5e-17   61.4   0.1   1   1     3e-20     2e-16   59.6   0.1     4   108   681   796   678   797 0.93 Molydopterin dinucleotide binding domain
ATP_bind_2           PF03668.10   284 seq260_BIOID50999    -            284  1.9e-147  489.6   0.0   1   1  1.6e-151  2.1e-147  489.5   0.0     1   284     1   282     1   282 1.00 P-loop ATPase protein family
Flg_bbr_C            PF06429.8     74 seq261_BIOID50999    -            143   1.5e-09   37.5   0.1   1   1   2.2e-13   1.5e-09   37.5   0.1    32    74    98   140    68   140 0.88 Flagellar basal body rod FlgEFG protein C-terminal
Flg_bb_rod           PF00460.15    31 seq261_BIOID50999    -            143   3.2e-06   26.6   4.5   1   1   4.6e-10   3.2e-06   26.6   3.1     3    26     9    32     8    34 0.93 Flagella basal body rod protein
HTH_5                PF01022.15    47 seq262_BIOID50999    -             99   1.2e-14   53.5   0.1   1   1   7.3e-18     2e-14   52.8   0.1     1    47    23    70    23    70 0.97 Bacterial regulatory protein, arsR family
HTH_20               PF12840.2     61 seq262_BIOID50999    -             99   2.4e-11   43.1   0.4   1   1   1.3e-14   3.5e-11   42.6   0.3     2    58    16    72    15    75 0.96 Helix-turn-helix domain
MarR_2               PF12802.2     62 seq262_BIOID50999    -             99     2e-09   36.8   0.1   1   1   1.2e-12   3.3e-09   36.1   0.1     5    60    24    75    19    77 0.89 MarR family
HTH_24               PF13412.1     48 seq262_BIOID50999    -             99     2e-08   33.3   0.0   1   1   1.9e-11   5.1e-08   32.0   0.0     5    47    26    68    24    69 0.96 Winged helix-turn-helix DNA-binding
MarR                 PF01047.17    59 seq262_BIOID50999    -             99   6.7e-06   25.6   0.0   1   1   4.6e-09   1.3e-05   24.7   0.0     5    53    26    74    23    75 0.95 MarR family
DEDD_Tnp_IS110       PF01548.12   144 seq263_BIOID50999    -            282   6.7e-27   93.7   0.1   1   1   6.4e-31   8.8e-27   93.4   0.1     1   144    40   185    40   185 0.99 Transposase
Phage_lysozyme       PF00959.14   110 seq264_BIOID50999    -            177   6.7e-30  103.5   0.0   1   1   6.4e-34   8.7e-30  103.1   0.0     1   110    48   166    48   166 0.97 Phage lysozyme
Phage_ASH            PF10554.4    108 seq268_BIOID50999    -            197   1.6e-32  111.9   0.0   1   1   1.6e-36   2.2e-32  111.5   0.0     1   108    37   146    37   146 0.98 Ash protein family
RadC                 PF04002.10   123 seq270_BIOID50999    -            163   5.9e-47  158.2   0.0   1   1   5.3e-51   7.2e-47  157.9   0.0     2   123    42   163    41   163 0.98 RadC-like JAB domain
phage_tail_N         PF08400.5    134 seq271_BIOID50999    -            437     4e-61  204.4   0.1   1   1   1.2e-64     4e-61  204.4   0.1     1   134     1   134     1   134 0.99 Prophage tail fibre N-terminal
Phage_fiber_C        PF06820.7     64 seq271_BIOID50999    -            437   2.3e-36  123.6   0.2   1   1     1e-39   3.5e-36  123.0   0.1     1    64   363   426   363   426 0.99 Putative prophage tail fibre C-terminus
Collagen             PF01391.13    60 seq271_BIOID50999    -            437   1.9e-18   65.5  70.4   1   2   4.5e-13   1.5e-09   37.1  23.7     1    59   251   309   249   310 0.73 Collagen triple helix repeat (20 copies)
Collagen             PF01391.13    60 seq271_BIOID50999    -            437   1.9e-18   65.5  70.4   2   2   1.3e-12   4.4e-09   35.6  22.8     1    59   302   360   302   363 0.92 Collagen triple helix repeat (20 copies)
CarboxypepD_reg      PF13620.1     82 seq271_BIOID50999    -            437   1.1e-07   31.7   0.2   1   1   7.6e-11   2.6e-07   30.4   0.2     1    74     4    82     4    89 0.82 Carboxypeptidase regulatory-like domain
Ogr_Delta            PF04606.7     47 seq272_BIOID50999    -            166   1.7e-25   88.3  10.4   1   2   5.6e-17   7.7e-13   47.7   1.4     1    43     3    45     3    47 0.97 Ogr/Delta-like zinc finger
Ogr_Delta            PF04606.7     47 seq272_BIOID50999    -            166   1.7e-25   88.3  10.4   2   2   2.7e-16   3.7e-12   45.6   1.0     2    47    87   132    86   132 0.98 Ogr/Delta-like zinc finger
DUF932               PF06067.6    239 seq273_BIOID50999    -            272   4.8e-62  209.2   0.0   1   1     4e-66   5.5e-62  209.0   0.0     1   239    36   261    36   261 0.99 Domain of unknown function (DUF932)
Mu-like_Pro          PF10123.4    326 seq280_BIOID50999    -             39     5e-05   22.8   0.1   1   1   3.8e-09   5.2e-05   22.7   0.1   295   326     2    33     1    33 0.94 Mu-like prophage I protein
OEP                  PF02321.13   188 seq282_BIOID50999    -            457     4e-51  173.1  39.0   1   2   1.1e-26   1.4e-22   80.0  12.2     3   188    65   247    63   247 0.97 Outer membrane efflux protein
OEP                  PF02321.13   188 seq282_BIOID50999    -            457     4e-51  173.1  39.0   2   2   1.3e-32   1.7e-28   99.3   9.3     7   188   275   455   270   455 0.94 Outer membrane efflux protein
Phage_lysozyme       PF00959.14   110 seq283_BIOID50999    -            192   5.3e-19   68.4   0.0   1   1   4.9e-23   6.8e-19   68.0   0.0     2   109    48   153    47   154 0.98 Phage lysozyme
DUF1376              PF07120.6     88 seq284_BIOID50999    -            354   1.4e-28   98.7   0.2   1   1   2.1e-32   2.9e-28   97.7   0.1     1    87    23   106    23   107 0.96 Protein of unknown function (DUF1376)
Rhodanese            PF00581.15   113 seq285_BIOID50999    -            174   2.1e-11   44.0   0.0   1   1   4.8e-15   3.3e-11   43.4   0.0     2   112     8    98     7    99 0.82 Rhodanese-like domain
DUF2892              PF11127.3     66 seq285_BIOID50999    -            174   3.2e-11   42.7   3.2   1   1     7e-15   4.8e-11   42.2   2.2    10    60   115   170   112   174 0.88 Protein of unknown function (DUF2892)
Lambda_Bor           PF06291.6     97 seq287_BIOID50999    -            113   6.3e-62  205.3   2.6   1   1   5.3e-66   7.3e-62  205.1   1.8     1    97    17   113    17   113 1.00 Bor protein
Fimbrial             PF00419.15   145 seq288_BIOID50999    -            174   4.4e-17   62.5   9.4   1   1   3.9e-21   5.3e-17   62.2   6.5     1   145    28   174    28   174 0.86 Fimbrial protein
Mu-like_gpT          PF10124.4    291 seq289_BIOID50999    -            315  7.4e-132  438.5   0.0   1   1  6.1e-136  8.3e-132  438.4   0.0     1   291    10   315    10   315 0.98 Mu-like prophage major head subunit gpT
FlgD                 PF03963.9     82 seq294_BIOID50999    -            237   1.1e-16   60.4   9.5   1   1   4.3e-20     2e-16   59.7   6.6     9    79    12    81     2    84 0.76 Flagellar hook capping protein - N-terminal region
FLgD_tudor           PF13861.1     61 seq294_BIOID50999    -            237   5.3e-13   48.6   0.7   1   1     2e-16     9e-13   47.9   0.5     2    60    91   227    90   228 0.97 FlgD Tudor-like domain
FlgD_ig              PF13860.1     81 seq294_BIOID50999    -            237   1.1e-08   34.5   0.4   1   1   5.3e-12   2.4e-08   33.4   0.3     8    80   112   185   106   186 0.82 FlgD Ig-like domain
Terminase_6          PF03237.10   384 seq299_BIOID50999    -            452   1.7e-12   46.6   0.0   1   1   1.9e-16   2.6e-12   46.0   0.0    53   258    18   279     5   318 0.81 Terminase-like family
Phage_lysozyme       PF00959.14   110 seq300_BIOID50999    -            111   1.4e-24   86.3   0.0   1   1   1.2e-28   1.7e-24   86.1   0.0    18   110     2   100     1   100 0.96 Phage lysozyme
DUF4035              PF13227.1     53 seq301_BIOID50999    -             93   7.5e-24   82.7   0.1   1   1   7.5e-28     1e-23   82.3   0.0     1    53    27    79    27    79 0.98 Protein of unknown function (DUF4035)
Resolvase            PF00239.16   141 seq303_BIOID50999    -            186   3.7e-50  169.3   0.0   1   1   6.8e-54   4.6e-50  169.0   0.0     2   140     3   135     2   136 0.98 Resolvase, N terminal domain
HTH_7                PF02796.10    45 seq303_BIOID50999    -            186   8.6e-14   51.0   0.1   1   1   2.3e-17   1.6e-13   50.1   0.1     1    44   138   181   138   182 0.97 Helix-turn-helix domain of resolvase
zf-dskA_traR         PF01258.12    36 seq304_BIOID50999    -             73   8.4e-09   34.9   7.4   1   1     8e-13   1.1e-08   34.5   5.1     4    35    33    64    30    65 0.93 Prokaryotic dksA/traR C4-type zinc finger
Glyco_hydro_32N      PF00251.15   308 seq313_BIOID50999    -            477   1.9e-99  332.8   0.8   1   1  3.5e-103   2.4e-99  332.4   0.6     1   308    29   330    29   330 0.95 Glycosyl hydrolases family 32 N-terminal domain
Glyco_hydro_32C      PF08244.7     86 seq313_BIOID50999    -            477     4e-09   36.6   0.0   1   1   1.1e-12   7.2e-09   35.7   0.0    23    86   384   440   368   440 0.87 Glycosyl hydrolases family 32 C terminal
DUF987               PF06174.6     66 seq314_BIOID50999    -             73   4.5e-43  144.4   0.1   1   1   3.7e-47     5e-43  144.3   0.1     1    66     1    66     1    66 0.99 Protein of unknown function (DUF987)
Ead_Ea22             PF13935.1    139 seq316_BIOID50999    -            201   1.1e-31  109.8   6.9   1   1   3.2e-34   4.4e-30  104.7   4.8     1   139     2   101     2   101 0.94 Ead/Ea22-like protein
DUF1440              PF07274.7    136 seq317_BIOID50999    -            204   3.9e-55  185.4   2.3   1   1   3.4e-59   4.7e-55  185.1   1.6     1   136    26   182    26   182 0.99 Protein of unknown function (DUF1440)
Psu                  PF07455.6    188 seq319_BIOID50999    -            149   3.4e-69  232.0   4.4   1   1   2.9e-73     4e-69  231.7   3.0     1   141     1   140     1   145 0.99 Phage polarity suppression protein (Psu)
Phage_HK97_TLTM      PF06120.6    301 seq320_BIOID50999    -            755  4.5e-127  423.4  10.7   1   1  3.3e-131  4.5e-127  423.4   7.4     1   301   395   695   395   695 0.99 Tail length tape measure protein
PTS-HPr              PF00381.14    84 seq323_BIOID50999    -             90   6.4e-25   86.7   0.4   1   1   5.5e-29   7.6e-25   86.5   0.3     2    84     3    86     2    86 0.96 PTS HPr component phosphorylation site
TerC                 PF03741.11   184 seq324_BIOID50999    -            323   4.3e-57  192.4  13.4   1   1   3.1e-61   4.3e-57  192.4   9.3     1   182    80   282    80   284 0.97 Integral membrane protein TerC family
Phage_lysis          PF03245.8    125 seq329_BIOID50999    -            155   5.1e-49  165.3   8.9   1   1   4.2e-53   5.8e-49  165.1   6.2     2   124    30   153    29   154 0.99 Bacteriophage lysis protein
Aldo_ket_red         PF00248.16   283 seq331_BIOID50999    -            267   5.5e-58  195.8   0.6   1   1   5.2e-62     7e-58  195.5   0.4     2   281     6   250     5   251 0.95 Aldo/keto reductase family
GST_N_3              PF13417.1     75 seq335_BIOID50999    -            215   2.5e-11   43.5   0.0   1   1   1.4e-14   3.9e-11   42.8   0.0     6    70     8    82     4    91 0.86 Glutathione S-transferase, N-terminal domain
GST_C                PF00043.20    95 seq335_BIOID50999    -            215     2e-10   40.4   0.0   1   1   1.1e-13     3e-10   39.8   0.0    32    95   136   197   114   197 0.93 Glutathione S-transferase, C-terminal domain
GST_C_2              PF13410.1     69 seq335_BIOID50999    -            215   3.8e-10   39.3   0.1   1   1   2.7e-13   7.5e-10   38.4   0.0     1    69   127   192   127   192 0.93 Glutathione S-transferase, C-terminal domain
GST_N_2              PF13409.1     70 seq335_BIOID50999    -            215   8.3e-10   38.4   0.0   1   1   6.2e-13   1.7e-09   37.4   0.0     3    69    10    81     9    82 0.89 Glutathione S-transferase, N-terminal domain
GST_N                PF02798.15    76 seq335_BIOID50999    -            215   1.7e-09   37.5   0.0   1   1     5e-12   1.4e-08   34.6   0.0    11    76    11    81     4    81 0.92 Glutathione S-transferase, N-terminal domain
NinB                 PF05772.7    127 seq340_BIOID50999    -            136   1.5e-54  182.8   0.3   1   1   1.3e-58   1.7e-54  182.7   0.2     1   127     6   132     6   132 0.99 NinB protein
Pili_assembly_N      PF00345.15   122 seq341_BIOID50999    -            228   1.2e-46  157.3   1.1   1   1   3.8e-50   2.6e-46  156.2   0.1     1   121    22   140    22   141 0.95 Gram-negative pili assembly chaperone, N-terminal domain
Pili_assembly_C      PF02753.12    68 seq341_BIOID50999    -            228   2.8e-14   52.5   0.7   1   1   1.1e-17   7.2e-14   51.2   0.1     1    64   160   220   160   224 0.95 Gram-negative pili assembly chaperone, C-terminal domain
Antirestrict         PF03230.8     94 seq344_BIOID50999    -            161   4.7e-39  132.1   0.2   1   1   4.7e-43   6.4e-39  131.7   0.1     1    94    64   161    64   161 0.98 Antirestriction protein
YagB_YeeU_YfjZ       PF06154.6    105 seq347_BIOID50999    -            122   3.2e-52  175.0   0.0   1   1   2.8e-56   3.9e-52  174.8   0.0     2   104    16   118    15   119 0.98 YagB/YeeU/YfjZ family
Rz1                  PF06085.6     40 seq348_BIOID50999    -             61     8e-23   79.4  10.5   1   1   7.2e-27   9.8e-23   79.1   7.3     1    39    20    60    20    61 0.97 Lipoprotein Rz1 precursor
FlaE                 PF07559.9    130 seq349_BIOID50999    -            400   4.2e-26   92.0  13.6   1   1   9.1e-30   4.2e-26   92.0   9.5     1   130   170   281   170   281 0.96 Flagellar basal body protein FlaE
Flg_bbr_C            PF06429.8     74 seq349_BIOID50999    -            400   5.4e-17   61.3   0.1   1   1   1.2e-20   5.4e-17   61.3   0.0     2    72   322   397   321   399 0.87 Flagellar basal body rod FlgEFG protein C-terminal
Flg_bb_rod           PF00460.15    31 seq349_BIOID50999    -            400   1.8e-06   27.4   2.4   1   1   3.9e-10   1.8e-06   27.4   1.7     3    31     5    33     4    33 0.97 Flagella basal body rod protein
DUF303               PF03629.13   255 seq350_BIOID50999    -            523   3.7e-33  114.6   0.0   1   1   3.5e-37   4.8e-33  114.3   0.0     1   225   114   381   114   429 0.76 Domain of unknown function (DUF303)
Acid_phosphat_B      PF03767.9    230 seq353_BIOID50999    -            237   8.7e-50  169.1   0.0   1   1   7.2e-54   9.9e-50  168.9   0.0     2   229    11   220    10   221 0.96 HAD superfamily, subfamily IIIB (Acid phosphatase)
Pox_D5               PF03288.11    86 seq355_BIOID50999    -            794   5.3e-21   74.5   0.0   1   1   3.5e-24   9.4e-21   73.7   0.0     1    86   687   786   687   786 0.96 Poxvirus D5 protein-like
Prim_Zn_Ribbon       PF08273.7     40 seq355_BIOID50999    -            794     3e-19   68.6   9.5   1   1   2.1e-22   5.8e-19   67.7   6.6     1    40    48    84    48    84 0.97 Zinc-binding domain of primase-helicase
Toprim_3             PF13362.1     96 seq355_BIOID50999    -            794   2.1e-11   43.8   0.2   1   1   2.8e-13   7.8e-10   38.7   0.0     2    96   227   318   226   318 0.79 Toprim domain
D5_N                 PF08706.6    150 seq355_BIOID50999    -            794   1.1e-08   35.2   0.0   1   1   1.4e-11   3.7e-08   33.4   0.0     2   148   354   485   353   487 0.67 D5 N terminal like
Toprim_4             PF13662.1     81 seq355_BIOID50999    -            794     2e-08   34.0   0.1   1   1     5e-11   1.4e-07   31.3   0.0     2    68   226   293   225   302 0.92 Toprim domain
Psu                  PF07455.6    188 seq357_BIOID50999    -             29     2e-08   33.8   0.1   1   1   1.5e-12     2e-08   33.7   0.1   164   188     2    26     1    26 0.95 Phage polarity suppression protein (Psu)
DUF3950              PF13132.1     30 seq359_BIOID50999    -             74   2.8e-17   61.7   0.3   1   1     3e-21   4.2e-17   61.2   0.2     1    29    21    49    21    50 0.98 Domain of unknown function (DUF3950)
YrbL-PhoP_reg        PF10707.4    199 seq360_BIOID50999    -            210   1.2e-62  210.6   0.0   1   1   1.1e-66   1.5e-62  210.3   0.0     1   198     2   185     2   186 0.97 PhoP regulatory network protein YrbL
DUF551               PF04448.7     69 seq361_BIOID50999    -            116   4.3e-14   52.8   0.2   1   1   4.6e-18   6.3e-14   52.3   0.2     1    69    51   109    51   109 0.99 Protein of unknown function (DUF551)
HTS                  PF04204.11   298 seq362_BIOID50999    -            309  2.3e-131  436.7   0.0   1   1  1.9e-135  2.6e-131  436.6   0.0     1   298     2   299     2   299 1.00 Homoserine O-succinyltransferase
DDE_Tnp_1_assoc      PF13808.1     90 seq363_BIOID50999    -             62   2.2e-17   62.4   0.0   1   1   1.8e-21   2.4e-17   62.2   0.0     1    50     6    55     6    60 0.94 DDE_Tnp_1-associated
DUF1019              PF06254.6     89 seq367_BIOID50999    -            127   7.3e-34  115.6   0.1   1   1   6.5e-38   8.9e-34  115.4   0.1     1    89    13   105    13   105 0.98 Protein of unknown function (DUF1019)
DUF1627              PF07789.7    155 seq369_BIOID50999    -            254   2.4e-87  290.1   0.1   1   1   4.9e-91   3.3e-87  289.6   0.1     1   155    94   248    94   248 0.99 Protein of unknown function (DUF1627)
zf-dskA_traR         PF01258.12    36 seq370_BIOID50999    -             97   2.2e-12   46.3   4.3   1   1   2.5e-16   3.4e-12   45.7   2.4     4    35    58    89    54    90 0.90 Prokaryotic dksA/traR C4-type zinc finger
Peptidase_S49        PF01343.13   154 seq373_BIOID50999    -            501   7.5e-47  158.8   0.7   1   1   9.8e-51   1.3e-46  158.0   0.5     2   153   145   295   144   296 0.97 Peptidase family S49
DUF1219              PF06755.7    117 seq374_BIOID50999    -            125   5.2e-59  196.7   0.0   1   1   4.4e-63   6.1e-59  196.5   0.0     1   113     1   113     1   123 0.98 Protein of unknown function (DUF1219)
RadC                 PF04002.10   123 seq375_BIOID50999    -            158   1.3e-46  157.2   0.0   1   1   1.2e-50   1.6e-46  156.8   0.0     2   123    37   158    36   158 0.98 RadC-like JAB domain
DEDD_Tnp_IS110       PF01548.12   144 seq380_BIOID50999    -            299   2.4e-29  101.7   0.2   1   1   5.5e-33   3.7e-29  101.1   0.1     2   144     9   153     8   153 0.93 Transposase
Transposase_20       PF02371.11    87 seq380_BIOID50999    -            299   1.2e-20   73.3   0.3   1   1   3.6e-24   2.4e-20   72.2   0.2     1    86   195   278   195   279 0.96 Transposase IS116/IS110/IS902 family
FolB                 PF02152.13   113 seq384_BIOID50999    -            120   5.5e-26   90.8   1.5   1   1   4.5e-30   6.2e-26   90.6   1.0     1   111     8   116     8   118 0.98 Dihydroneopterin aldolase
Usher                PF00577.15   552 seq385_BIOID50999    -            843  1.3e-199  664.4  21.6   1   1  3.4e-203  1.5e-199  664.1  14.9     1   552   208   751   208   751 0.98 Type VII secretion system (T7SS), usher protein
PapC_N               PF13954.1    146 seq385_BIOID50999    -            843   6.3e-44  148.9   0.0   1   1   2.5e-47   1.1e-43  148.1   0.0     2   146    34   189    33   189 0.98 PapC N-terminal domain
PapC_C               PF13953.1     68 seq385_BIOID50999    -            843   1.4e-23   82.2   0.0   1   1     3e-27   1.4e-23   82.2   0.0     1    67   761   829   761   830 0.95 PapC C-terminal domain
DUF2730              PF10805.3    106 seq387_BIOID50999    -            103   1.3e-33  114.7   0.5   1   1   1.1e-37   1.5e-33  114.5   0.3     1   105     1    99     1   101 0.98 Protein of unknown function (DUF2730)
BATS                 PF06968.8     92 seq388_BIOID50999    -            346   1.7e-29  101.3   0.0   1   1   5.5e-33   3.7e-29  100.2   0.0     1    92   220   312   220   312 0.99 Biotin and Thiamin Synthesis associated domain
Radical_SAM          PF04055.16   166 seq388_BIOID50999    -            346   3.9e-19   69.3   0.0   1   1   4.6e-22   3.2e-18   66.3   0.0     4   160    50   203    47   209 0.92 Radical SAM superfamily
DUF1320              PF07030.7    130 seq390_BIOID50999    -            139   3.7e-38  130.0   0.8   1   1     3e-42   4.2e-38  129.9   0.6     1   128     3   127     3   129 0.96 Protein of unknown function (DUF1320)
DUF4222              PF13973.1     53 seq391_BIOID50999    -             80   6.9e-16   57.2   0.0   1   1   6.2e-20   8.4e-16   56.9   0.0     2    53     4    54     3    54 0.97 Domain of unknown function (DUF4222)
Phage_rep_O          PF04492.8    100 seq392_BIOID50999    -            339   1.4e-38  130.9   0.0   1   1     2e-42   2.7e-38  130.0   0.0     2   100    47   145    46   145 0.99 Bacteriophage replication protein O
DAGK_prokar          PF01219.14   104 seq393_BIOID50999    -            119   1.1e-38  130.8   5.7   1   1   9.5e-43   1.3e-38  130.6   4.0     2   104    16   118    15   118 0.98 Prokaryotic diacylglycerol kinase
DUF935               PF06074.7    516 seq394_BIOID50999    -            532  1.4e-171  571.6   0.0   1   1  1.1e-175  1.5e-171  571.4   0.0     4   515     7   528     1   529 0.95 Protein of unknown function (DUF935)
CusF_Ec              PF11604.3     70 seq396_BIOID50999    -            110   1.2e-21   76.2   0.3   1   1   1.2e-25   1.6e-21   75.7   0.2     1    67    42   107    42   110 0.93 Copper binding periplasmic protein CusF
PerC                 PF06069.6     90 seq397_BIOID50999    -            104     4e-44  148.4   2.0   1   1   3.4e-48   4.6e-44  148.2   1.4     1    89     1    89     1    90 0.99 PerC transcriptional activator
NIF3                 PF01784.13   242 seq399_BIOID50999    -            247     1e-56  192.1   0.0   1   1   9.1e-61   1.2e-56  191.8   0.0     2   240     6   235     5   238 0.95 NIF3 (NGG1p interacting factor 3)
DUF1627              PF07789.7    155 seq400_BIOID50999    -            241   5.8e-93  308.3   0.1   1   1   6.3e-97   8.6e-93  307.8   0.1     1   155    76   230    76   230 1.00 Protein of unknown function (DUF1627)
Caudo_TAP            PF02413.12   130 seq401_BIOID50999    -            194   4.9e-39  133.3   0.4   1   1   4.6e-43   6.3e-39  132.9   0.3     1   129    72   191    72   192 0.97 Caudovirales tail fibre assembly protein
DDE_Tnp_1            PF01609.16   211 seq402_BIOID50999    -            205   2.1e-18   66.5   0.1   1   1   2.2e-22     3e-18   66.0   0.0    84   211     2   170     1   170 0.92 Transposase DDE domain
DUF1144              PF06610.8    143 seq405_BIOID50999    -            149   3.1e-70  234.3   7.3   1   1   2.5e-74   3.4e-70  234.2   5.1     4   143     3   142     1   142 0.98 Protein of unknown function (DUF1144)
UPF0047              PF01894.12   118 seq410_BIOID50999    -            138   4.5e-39  132.8   0.0   1   1   3.7e-43   5.1e-39  132.6   0.0     1   117    17   135    17   136 0.97 Uncharacterised protein family UPF0047
Epimerase            PF01370.16   236 seq411_BIOID50999    -            297   1.6e-22   79.9   0.0   1   1   8.6e-26   2.4e-22   79.4   0.0     1   231     3   218     3   245 0.89 NAD dependent epimerase/dehydratase family
DUF1731              PF08338.6     48 seq411_BIOID50999    -            297   4.6e-18   64.3   0.5   1   1   3.9e-21   1.1e-17   63.1   0.1     1    47   249   295   249   296 0.98 Domain of unknown function (DUF1731)
NAD_binding_10       PF13460.1    183 seq411_BIOID50999    -            297     2e-16   60.4   0.0   1   1   9.2e-20   2.5e-16   60.0   0.0     1   178     3   209     3   214 0.67 NADH(P)-binding
NmrA                 PF05368.8    233 seq411_BIOID50999    -            297   4.2e-05   22.8   0.1   1   1   2.3e-08   6.2e-05   22.2   0.0     1    35     3    37     3    63 0.92 NmrA-like family
YfiO                 PF13525.1    203 seq412_BIOID50999    -            245   1.1e-84  282.8   5.8   1   1   2.8e-88   1.3e-84  282.6   4.0     1   202    28   236    28   238 0.97 Outer membrane lipoprotein
TPR_18               PF13512.1    142 seq412_BIOID50999    -            245   5.1e-65  217.7   7.3   1   1     3e-68   1.4e-64  216.3   1.2     2   142    24   167    23   167 0.98 Tetratricopeptide repeat
DUF987               PF06174.6     66 seq414_BIOID50999    -             73   1.7e-43  145.8   0.2   1   1   1.4e-47   1.9e-43  145.6   0.1     1    66     1    66     1    66 0.99 Protein of unknown function (DUF987)
Hexapep              PF00132.19    36 seq417_BIOID50999    -            293   8.6e-19   66.0   6.7   1   3   1.6e-09   2.2e-05   23.5   0.0     2    36   122   156   121   156 0.96 Bacterial transferase hexapeptide (six repeats)
Hexapep              PF00132.19    36 seq417_BIOID50999    -            293   8.6e-19   66.0   6.7   2   3   2.3e-10   3.1e-06   26.3   0.7     3    33   191   220   189   221 0.94 Bacterial transferase hexapeptide (six repeats)
Hexapep              PF00132.19    36 seq417_BIOID50999    -            293   8.6e-19   66.0   6.7   3   3   1.8e-11   2.5e-07   29.7   0.6     1    34   206   239   206   241 0.95 Bacterial transferase hexapeptide (six repeats)
NTP_transf_3         PF12804.2    179 seq418_BIOID50999    -            194   1.3e-42  145.8   0.1   1   1   1.1e-46   1.5e-42  145.7   0.1     1   179     9   187     9   187 0.90 MobA-like NTP transferase domain
DUF1834              PF08873.6    188 seq419_BIOID50999    -            186   2.2e-44  151.1   0.0   1   1   1.9e-48   2.5e-44  150.9   0.0     1   168     1   159     1   182 0.94 Domain of unknown function (DUF1834)
HlyD_2               PF12700.2    328 seq423_BIOID50999    -            407   1.3e-14   53.9   0.0   1   1   1.2e-17     8e-14   51.4   0.0   136   327   187   378    98   379 0.77 HlyD family secretion protein
HlyD_3               PF13437.1    105 seq423_BIOID50999    -            407   1.7e-13   50.6   0.2   1   1     2e-14   1.4e-10   41.3   0.0     1   105   209   310   209   310 0.96 HlyD family secretion protein
Flg_bbr_C            PF06429.8     74 seq430_BIOID50999    -            245   3.3e-18   65.2   2.2   1   1   4.8e-22   3.3e-18   65.2   1.5     2    74   170   241   169   241 0.96 Flagellar basal body rod FlgEFG protein C-terminal
Flg_bb_rod           PF00460.15    31 seq430_BIOID50999    -            245   3.1e-07   29.8   3.7   1   1   1.3e-10   8.6e-07   28.4   2.6     1    31     5    35     5    35 0.97 Flagella basal body rod protein
IpaB_EvcA            PF03278.8    153 seq431_BIOID50999    -            196   1.8e-63  212.2   4.2   1   1   1.5e-67   2.1e-63  211.9   2.9     1   152    39   184    39   185 0.99 IpaB/EvcA family
MFS_1                PF07690.11   354 seq432_BIOID50999    -            466   1.4e-56  191.6  44.9   1   2   5.2e-52   7.2e-48  163.0  16.1     2   269    50   321    49   334 0.89 Major Facilitator Superfamily
MFS_1                PF07690.11   354 seq432_BIOID50999    -            466   1.4e-56  191.6  44.9   2   2   1.3e-12   1.8e-08   33.4  10.6    59   178   334   450   322   464 0.85 Major Facilitator Superfamily
FCD                  PF07729.7    125 seq433_BIOID50999    -            230   1.6e-19   70.3   1.7   1   1   3.4e-23   1.6e-19   70.3   1.2     3   124   108   226   105   227 0.94 FCD domain
GntR                 PF00392.16    64 seq433_BIOID50999    -            230   2.2e-19   68.5   0.5   1   1   9.5e-23   4.3e-19   67.5   0.3     5    64    18    77    14    77 0.97 Bacterial regulatory proteins, gntR family
Fer4_11              PF13247.1     99 seq434_BIOID50999    -            294   1.2e-29  101.9  13.1   1   1   1.8e-32   2.2e-29  101.1   5.5     2    98    92   188    91   189 0.94 4Fe-4S dicluster domain
Form-deh_trans       PF09163.6     44 seq434_BIOID50999    -            294   7.8e-20   69.9   0.0   1   1   1.1e-22   1.4e-19   69.1   0.0     1    44   246   289   246   290 0.96 Formate dehydrogenase N, transmembrane
Fer4_7               PF12838.2     52 seq434_BIOID50999    -            294   4.9e-15   55.5  25.2   1   1   8.3e-11     1e-07   32.0   5.6     1    50    38   114    38   117 0.90 4Fe-4S dicluster domain
Fer4_9               PF13187.1     55 seq434_BIOID50999    -            294   3.3e-13   49.5  27.2   1   1   4.6e-11   5.7e-08   32.7   7.7     1    55   132   184   132   184 0.97 4Fe-4S dicluster domain
Fer4_10              PF13237.1     52 seq434_BIOID50999    -            294   2.6e-12   46.2  27.8   1   1   3.4e-11   4.2e-08   32.7   7.1     2    52    93   144    92   144 0.86 4Fe-4S dicluster domain
Fer4_2               PF12797.2     22 seq434_BIOID50999    -            294   3.3e-10   39.1  34.5   1   1   6.4e-09     8e-06   25.3   2.4     4    20    33    49    31    51 0.91 4Fe-4S binding domain
Fer4_3               PF12798.2     15 seq434_BIOID50999    -            294   9.7e-08   31.9  41.1   1   3   0.00035      0.43   11.1   3.8     1    15   100   117   100   117 0.89 4Fe-4S binding domain
Fer4_3               PF12798.2     15 seq434_BIOID50999    -            294   9.7e-08   31.9  41.1   2   3   6.7e-05     0.083   13.3   2.9     1    14   133   146   133   147 0.94 4Fe-4S binding domain
Fer4_3               PF12798.2     15 seq434_BIOID50999    -            294   9.7e-08   31.9  41.1   3   3   3.4e-06    0.0042   17.4   2.5     1    15   160   183   160   183 0.98 4Fe-4S binding domain
Fer4_4               PF12800.2     17 seq434_BIOID50999    -            294   3.1e-07   30.0  31.6   1   2   4.7e-05     0.059   13.6   1.8     3    15    38    50    36    56 0.91 4Fe-4S binding domain
Fer4_4               PF12800.2     17 seq434_BIOID50999    -            294   3.1e-07   30.0  31.6   2   2     1e-07   0.00013   21.9   1.8     1    17   130   146   130   146 0.92 4Fe-4S binding domain
Fer4                 PF00037.22    24 seq434_BIOID50999    -            294   3.1e-07   29.6  37.3   1   1   4.1e-08   5.1e-05   22.5   2.0     5    22   130   147   126   149 0.87 4Fe-4S binding domain
DUF419               PF04237.8     92 seq437_BIOID50999    -            118   1.2e-22   79.9   0.1   1   1   1.1e-26   1.5e-22   79.6   0.0     1    91    10   102    10   103 0.98 Protein of unknown function (DUF419)
YagB_YeeU_YfjZ       PF06154.6    105 seq439_BIOID50999    -            122   2.5e-52  175.4   0.0   1   1   2.1e-56   2.9e-52  175.1   0.0     2   104    16   118    15   119 0.98 YagB/YeeU/YfjZ family
Malate_synthase      PF01274.17   523 seq440_BIOID50999    -            539  1.9e-214  712.4   0.0   1   1  1.5e-218  2.1e-214  712.2   0.0     3   522    19   538    17   539 0.99 Malate synthase
AICARFT_IMPCHas      PF01808.13   315 seq443_BIOID50999    -            529  1.4e-146  487.4   5.0   1   1  2.5e-150  1.7e-146  487.1   3.5     1   315   137   461   137   461 0.99 AICARFT/IMPCHase bienzyme
MGS                  PF02142.17    95 seq443_BIOID50999    -            529   5.7e-32  109.4   0.0   1   1   1.9e-35   1.3e-31  108.2   0.0     1    95    19   132    19   132 0.99 MGS-like domain
Sulfatase            PF00884.18   379 seq445_BIOID50999    -            580     4e-43  147.7   4.3   1   1   3.8e-47   5.2e-43  147.3   3.0     2   308   238   534   237   569 0.91 Sulfatase
DUF977               PF06163.6    127 seq446_BIOID50999    -            130   2.3e-53  179.1   0.1   1   1   3.7e-57   2.5e-53  179.0   0.1     1   127     1   126     1   126 0.99 Bacterial protein of unknown function (DUF977)
Trp_repressor        PF01371.14    88 seq446_BIOID50999    -            130   5.6e-05   22.8   0.0   1   1   1.5e-08    0.0001   22.0   0.0    27    74     5    51     3    57 0.89 Trp repressor protein
AHS1                 PF02682.11   202 seq448_BIOID50999    -            218   2.9e-69  232.4   0.0   1   1   2.4e-73   3.3e-69  232.2   0.0     2   202     5   202     4   202 0.95 Allophanate hydrolase subunit 1
MobB                 PF03205.9    140 seq451_BIOID50999    -            175   3.9e-36  123.7   0.0   1   1   3.3e-40   4.5e-36  123.5   0.0     1   120     8   129     8   157 0.93 Molybdopterin guanine dinucleotide synthesis protein B
DUF2635              PF10948.3     47 seq452_BIOID50999    -             81   5.1e-23   79.9   0.1   1   1   5.4e-27   7.4e-23   79.4   0.0     1    47     6    52     6    52 0.98 Protein of unknown function (DUF2635)
Aminotran_1_2        PF00155.16   363 seq455_BIOID50999    -            384     2e-68  230.9   0.0   1   1   4.9e-72   2.2e-68  230.7   0.0     2   363    40   380    39   380 0.96 Aminotransferase class I and II
Beta_elim_lyase      PF01212.16   290 seq455_BIOID50999    -            384   4.6e-07   29.1   0.0   1   1     4e-10   1.8e-06   27.1   0.0    27    95    82   147    67   206 0.74 Beta-eliminating lyase
Cys_Met_Meta_PP      PF01053.15   386 seq455_BIOID50999    -            384   1.2e-05   23.6   0.0   1   1   4.1e-09   1.9e-05   23.0   0.0    57   185    86   212    82   215 0.87 Cys/Met metabolism PLP-dependent enzyme
Phage_integrase      PF00589.17   173 seq456_BIOID50999    -            356   5.9e-35  120.3   0.0   1   1   2.6e-38   1.2e-34  119.3   0.0     2   170   179   346   178   349 0.97 Phage integrase family
Phage_integ_N        PF09003.5     81 seq456_BIOID50999    -            356   1.3e-26   92.0   0.5   1   1     6e-30   2.7e-26   90.9   0.0     1    81     1    76     1    76 0.97 Bacteriophage lambda integrase, N-terminal domain
Phage_integr_N       PF02899.12    84 seq456_BIOID50999    -            356   1.5e-10   40.9   0.1   1   1   3.4e-13   1.5e-09   37.7   0.0     2    84    81   158    80   158 0.94 Phage integrase, N-terminal SAM-like domain
HNH                  PF01844.18    47 seq457_BIOID50999    -            121   3.4e-11   42.7   3.3   1   1   3.6e-15   4.9e-11   42.2   2.3     1    47    49    94    49    94 0.97 HNH endonuclease
Phage_lambda_P       PF06992.6    233 seq458_BIOID50999    -            233  5.3e-166  549.4   3.9   1   1  4.3e-170  5.9e-166  549.2   2.7     1   233     1   233     1   233 1.00 Replication protein P
Ald_Xan_dh_C2        PF02738.13   543 seq461_BIOID50999    -            765  6.7e-175  582.3   0.0   1   1  1.2e-178  8.5e-175  582.0   0.0    12   543   159   700   147   700 0.98 Molybdopterin-binding domain of aldehyde dehydrogenase
Ald_Xan_dh_C         PF01315.17   111 seq461_BIOID50999    -            765   6.8e-35  119.3   0.1   1   1   2.2e-38   1.5e-34  118.2   0.0     1   111    23   139    23   139 0.92 Aldehyde oxidase and xanthine dehydrogenase, a/b hammerhead domain
Phage_Nu1            PF07471.7    164 seq462_BIOID50999    -            181   4.1e-90  299.4   0.9   1   1   3.4e-94   4.6e-90  299.2   0.6     1   164     1   164     1   164 0.99 Phage DNA packaging protein Nu1
Exo_endo_phos        PF03372.18   251 seq463_BIOID50999    -            259   5.8e-12   45.9   0.4   1   1   7.6e-16     1e-11   45.1   0.3     2   251    41   245    40   245 0.65 Endonuclease/Exonuclease/phosphatase family
DUF1044              PF06296.7    120 seq464_BIOID50999    -            123   3.2e-46  155.9   1.7   1   1   2.6e-50   3.6e-46  155.7   1.1     1   120     1   120     1   120 1.00 Protein of unknown function (DUF1044)
DUF1219              PF06755.7    117 seq466_BIOID50999    -            124     4e-60  200.3   0.0   1   1   3.4e-64   4.6e-60  200.1   0.0     1   113     1   113     1   123 0.97 Protein of unknown function (DUF1219)
DUF883               PF05957.8     94 seq468_BIOID50999    -            113   6.8e-27   93.5   1.2   1   1   5.9e-31   8.1e-27   93.3   0.9     1    94    19   111    19   111 0.97 Bacterial protein of unknown function (DUF883)
Phage_sheath_1       PF04984.9    464 seq469_BIOID50999    -            248   1.3e-31  109.4   0.8   1   1   1.1e-35   1.5e-31  109.2   0.6     1   198     1   228     1   237 0.93 Phage tail sheath protein
DUF4406              PF14359.1     92 seq471_BIOID50999    -             98   4.5e-36  122.7   0.1   1   1   7.3e-40     5e-36  122.5   0.0     1    92     5    94     5    94 0.99 Domain of unknown function (DUF4406)
HDPD                 PF02924.9    118 seq472_BIOID50999    -            115     1e-17   63.9   0.6   1   1   8.1e-22   1.1e-17   63.7   0.4     3   115     5   109     3   112 0.91 Bacteriophage lambda head decoration protein D
Ribosomal_S30AE      PF02482.14    94 seq473_BIOID50999    -            113   3.8e-29  100.7   0.1   1   1   3.5e-33   4.8e-29  100.4   0.1     2    92     3    93     2    95 0.97 Sigma 54 modulation protein / S30EA ribosomal protein
Tape_meas_lam_C      PF09718.5     78 seq474_BIOID50999    -            294   3.5e-21   74.7   2.2   1   1   2.6e-25   3.5e-21   74.7   1.5     1    77    96   172    96   173 0.97 Lambda phage tail tape-measure protein (Tape_meas_lam_C)
Transposase_20       PF02371.11    87 seq475_BIOID50999    -            115   9.5e-12   44.7   0.1   1   1   9.3e-16   1.3e-11   44.3   0.0    24    81     6    64     1    70 0.85 Transposase IS116/IS110/IS902 family
MFS_1                PF07690.11   354 seq476_BIOID50999    -            475   9.4e-52  175.8  55.1   1   1     1e-50   7.1e-47  159.7  32.5     2   353    17   406    16   407 0.90 Major Facilitator Superfamily
MFS_3                PF05977.8    524 seq476_BIOID50999    -            475   7.4e-07   27.5  26.7   1   1   1.8e-08   0.00012   20.2   7.9    30   176    31   172    10   192 0.83 Transmembrane secretion effector
Flg_bbr_C            PF06429.8     74 seq479_BIOID50999    -            261   7.9e-27   92.8   2.2   1   1   1.1e-30   7.9e-27   92.8   1.5     1    73   182   259   182   260 0.95 Flagellar basal body rod FlgEFG protein C-terminal
Flg_bb_rod           PF00460.15    31 seq479_BIOID50999    -            261   8.2e-13   47.6   0.6   1   1   4.6e-16   3.1e-12   45.7   0.4     1    31     5    35     5    35 0.98 Flagella basal body rod protein
NinF                 PF05810.7     58 seq480_BIOID50999    -             69   6.1e-32  109.1   6.6   1   1   5.1e-36   6.9e-32  108.9   4.6     1    58    12    69    12    69 0.97 NinF protein
Caudo_TAP            PF02413.12   130 seq481_BIOID50999    -            101   4.9e-19   68.6   0.1   1   1   4.7e-23   6.5e-19   68.2   0.1    70   120    27    77     5    79 0.90 Caudovirales tail fibre assembly protein
Cytochrom_B_N        PF00033.14   188 seq482_BIOID50999    -            217   1.4e-20   73.3  19.2   1   1   2.5e-24   1.7e-20   73.0  13.3     4   188    10   186     7   186 0.92 Cytochrome b(N-terminal)/b6/petB
Ni_hydr_CYTB         PF01292.15   182 seq482_BIOID50999    -            217   1.4e-18   66.8  17.8   1   1   2.5e-22   1.7e-18   66.5  12.3     5   182    13   186     9   186 0.89 Prokaryotic cytochrome b561
HTH_31               PF13560.1     64 seq483_BIOID50999    -            105   2.1e-08   34.0   0.4   1   1     7e-12   3.2e-08   33.5   0.3     4    48    48    91    48    96 0.93 Helix-turn-helix domain
HTH_3                PF01381.17    55 seq483_BIOID50999    -            105   1.3e-07   31.2   0.0   1   1     4e-11   1.8e-07   30.7   0.0     1    45    50    94    50    96 0.94 Helix-turn-helix
HTH_19               PF12844.2     64 seq483_BIOID50999    -            105   1.9e-07   30.9   0.0   1   1   5.8e-11   2.6e-07   30.4   0.0     2    48    48    96    47   103 0.82 Helix-turn-helix domain
Oxidored_q6          PF01058.17   131 seq484_BIOID50999    -            381     8e-29   99.7   0.3   1   1   9.4e-33   1.3e-28   99.1   0.2     1   130    71   216    71   217 0.95 NADH ubiquinone oxidoreductase, 20 Kd subunit
KGG                  PF10685.4     23 seq485_BIOID50999    -             57   2.5e-20   71.7  18.2   1   2   5.5e-14   7.5e-10   38.3   4.3     1    23    10    31    10    31 0.98 Stress-induced bacterial acidophilic repeat motif
KGG                  PF10685.4     23 seq485_BIOID50999    -             57   2.5e-20   71.7  18.2   2   2   2.5e-14   3.4e-10   39.5   2.8     1    23    32    53    32    53 0.99 Stress-induced bacterial acidophilic repeat motif
DUF1378              PF07125.6     59 seq489_BIOID50999    -             60   6.7e-39  131.5   0.1   1   1   5.4e-43   7.3e-39  131.4   0.0     1    59     1    59     1    59 0.99 Protein of unknown function (DUF1378)
Terminase_GpA        PF05876.7    557 seq490_BIOID50999    -            216   1.1e-35  122.9   0.0   1   1   9.8e-40   1.3e-35  122.6   0.0     1   130    39   167    39   179 0.93 Phage terminase large subunit (GpA)
GntP_permease        PF02447.11   441 seq491_BIOID50999    -             72   3.2e-21   75.2   0.5   1   1   2.5e-25   3.4e-21   75.1   0.3   372   441     2    71     1    71 0.96 GntP family permease
Terminase_2          PF03592.11   144 seq493_BIOID50999    -            178   1.4e-09   38.3   3.0   1   1   1.6e-13   2.3e-09   37.6   2.0     1    57     2    58     2   176 0.91 Terminase small subunit
ACR_tran             PF00873.14  1021 seq494_BIOID50999    -           1047  2.7e-238  793.0   1.5   1   1  2.5e-242  3.5e-238  792.7   1.1     2  1019     6  1037     2  1039 0.98 AcrB/AcrD/AcrF family
ANT                  PF03374.9    112 seq495_BIOID50999    -            240   3.8e-36  123.4   0.0   1   1   9.1e-40   6.2e-36  122.7   0.0     1   111   125   233   125   234 0.97 Phage antirepressor protein KilAC domain
Phage_pRha           PF09669.5     92 seq495_BIOID50999    -            240   3.7e-18   65.5   0.0   1   1   9.9e-22   6.8e-18   64.7   0.0     2    91    12   100    11   101 0.86 Phage regulatory protein Rha (Phage_pRha)
Phage_cap_E          PF03864.10   329 seq496_BIOID50999    -            294   1.8e-45  155.1   0.8   1   2   1.2e-42   1.6e-38  132.3   0.1     1   245     4   257     4   257 0.92 Phage major capsid protein E
Phage_cap_E          PF03864.10   329 seq496_BIOID50999    -            294   1.8e-45  155.1   0.8   2   2   1.1e-09   1.5e-05   23.9   0.0   291   329   255   293   248   293 0.94 Phage major capsid protein E
Glutaredoxin         PF00462.19    60 seq498_BIOID50999    -             81   7.9e-14   51.2   0.0   1   1   6.6e-18     9e-14   51.0   0.0     1    57     3    58     3    61 0.95 Glutaredoxin
DUF826               PF05696.6     78 seq500_BIOID50999    -             81   5.2e-36  122.5   1.6   1   1   4.2e-40   5.8e-36  122.3   1.1     1    78     1    74     1    74 0.99 Protein of unknown function (DUF826)
PALP                 PF00291.20   307 seq501_BIOID50999    -            442   2.1e-42  145.3   0.0   1   1   2.1e-46   2.8e-42  144.8   0.0    15   289    92   399    73   409 0.84 Pyridoxal-phosphate dependent enzyme
Phage_sheath_1       PF04984.9    464 seq502_BIOID50999    -            246     7e-46  156.5   0.0   1   1     6e-50   8.3e-46  156.2   0.0   202   426     2   230     1   244 0.97 Phage tail sheath protein
PDT                  PF00800.13   182 seq503_BIOID50999    -            386     7e-61  204.8   0.3   1   1   1.5e-64     1e-60  204.2   0.2     1   180   106   286   106   288 0.96 Prephenate dehydratase
CM_2                 PF01817.16    81 seq503_BIOID50999    -            386   1.9e-22   79.0   2.0   1   1   6.3e-26   4.3e-22   77.8   1.4     1    80    11    90    11    91 0.99 Chorismate mutase type II
PduV-EutP            PF10662.4    143 seq504_BIOID50999    -            121   1.5e-14   53.5   0.0   1   1   2.1e-18   2.9e-14   52.6   0.0    86   142    60   115    47   116 0.93 Ethanolamine utilisation - propanediol utilisation
Methyltransf_11      PF08241.7     95 seq507_BIOID50999    -            256     1e-24   86.7   0.0   1   1   1.7e-27   1.7e-24   86.0   0.0     1    95    49   145    49   145 0.97 Methyltransferase domain
Methyltransf_31      PF13847.1    152 seq507_BIOID50999    -            256   1.1e-20   73.6   0.0   1   1   1.4e-23   1.4e-20   73.3   0.0     4   113    45   155    43   233 0.86 Methyltransferase domain
Methyltransf_23      PF13489.1    162 seq507_BIOID50999    -            256     6e-20   71.4   0.0   1   1   8.5e-23   8.3e-20   70.9   0.0     7   159    31   191    26   194 0.85 Methyltransferase domain
Ubie_methyltran      PF01209.13   233 seq507_BIOID50999    -            256   2.2e-18   66.1   0.0   1   1   2.9e-21   2.9e-18   65.7   0.0    32   158    27   152     2   162 0.84 ubiE/COQ5 methyltransferase family
Methyltransf_18      PF12847.2    112 seq507_BIOID50999    -            256   5.4e-17   62.2   0.0   1   1   9.9e-20   9.7e-17   61.4   0.0     1   109    44   145    44   148 0.92 Methyltransferase domain
Methyltransf_12      PF08242.7     99 seq507_BIOID50999    -            256   1.1e-13   51.3   0.0   1   1   1.8e-16   1.8e-13   50.7   0.0     1    99    49   143    49   143 0.88 Methyltransferase domain
Methyltransf_25      PF13649.1    101 seq507_BIOID50999    -            256   8.3e-13   48.4   0.1   1   1   1.8e-15   1.7e-12   47.4   0.0     1   101    48   141    48   141 0.91 Methyltransferase domain
Methyltransf_26      PF13659.1    117 seq507_BIOID50999    -            256     5e-11   42.5   0.9   1   1   9.4e-14   9.2e-11   41.6   0.3     2   113    46   145    45   147 0.93 Methyltransferase domain
MTS                  PF05175.9    170 seq507_BIOID50999    -            256   5.8e-09   35.4   0.0   1   1   1.1e-11   1.1e-08   34.5   0.0    25   145    38   151    31   175 0.79 Methyltransferase small domain
Methyltransf_8       PF05148.10   219 seq507_BIOID50999    -            256   4.2e-08   32.9   0.0   1   1   2.8e-10   2.7e-07   30.3   0.0    73   164    45   153     8   181 0.69 Hypothetical methyltransferase
Methyltransf_29      PF03141.11   506 seq507_BIOID50999    -            256   1.1e-07   30.4   0.1   1   1   1.5e-10   1.4e-07   30.1   0.0   115   217    42   145     8   169 0.75 Putative S-adenosyl-L-methionine-dependent methyltransferase
Methyltransf_9       PF08003.6    315 seq507_BIOID50999    -            256   6.8e-06   24.8   0.0   1   1   9.6e-09   9.4e-06   24.4   0.0   100   224    29   152    23   162 0.84 Protein of unknown function (DUF1698)
TehB                 PF03848.9    192 seq507_BIOID50999    -            256   2.1e-05   23.6   0.0   1   1   3.7e-08   3.6e-05   22.8   0.0    32   135    46   149    17   186 0.80 Tellurite resistance protein TehB
PrmA                 PF06325.8    295 seq507_BIOID50999    -            256   7.6e-05   21.8   0.0   1   1   1.1e-07    0.0001   21.4   0.0   161   262    44   150    29   188 0.75 Ribosomal protein L11 methyltransferase (PrmA)
Flavodoxin_NdrI      PF07972.6    122 seq508_BIOID50999    -            136   5.1e-47  158.6   0.0   1   1   4.3e-51   5.8e-47  158.4   0.0     1   122     5   123     5   123 0.97 NrdI Flavodoxin like
DUF957               PF06117.6     65 seq509_BIOID50999    -             65   5.6e-34  115.3   0.7   1   1   4.4e-38   6.1e-34  115.2   0.5     1    65     1    65     1    65 0.98 Enterobacterial protein of unknown function (DUF957)
Methyltransf_11      PF08241.7     95 seq512_BIOID50999    -            251   2.5e-24   85.4   0.0   1   1   3.2e-27   4.4e-24   84.6   0.0     1    95    47   138    47   138 0.98 Methyltransferase domain
Methyltransf_23      PF13489.1    162 seq512_BIOID50999    -            251   1.8e-15   56.9   0.1   1   1   1.9e-18   2.6e-15   56.3   0.0     4   151    25   174    17   181 0.78 Methyltransferase domain
Methyltransf_31      PF13847.1    152 seq512_BIOID50999    -            251   9.2e-15   54.4   0.0   1   1   8.7e-18   1.2e-14   54.0   0.0     5   118    44   147    40   196 0.84 Methyltransferase domain
Methyltransf_12      PF08242.7     99 seq512_BIOID50999    -            251   2.3e-11   43.9   0.0   1   1   3.3e-14   4.6e-11   42.9   0.0     1    98    47   135    47   136 0.86 Methyltransferase domain
Methyltransf_18      PF12847.2    112 seq512_BIOID50999    -            251     1e-09   38.8   0.0   1   1   1.4e-12   1.9e-09   37.9   0.0     4   110    45   139    42   141 0.79 Methyltransferase domain
Methyltransf_25      PF13649.1    101 seq512_BIOID50999    -            251   3.4e-09   36.8   0.0   1   1     8e-12   1.1e-08   35.2   0.0     1   101    46   134    46   134 0.87 Methyltransferase domain
Ubie_methyltran      PF01209.13   233 seq512_BIOID50999    -            251   2.4e-09   36.5   0.0   1   1   2.4e-12   3.2e-09   36.1   0.0    44   168    39   155     9   169 0.85 ubiE/COQ5 methyltransferase family
Methyltransf_8       PF05148.10   219 seq512_BIOID50999    -            251   3.8e-06   26.5   0.0   1   1   4.1e-09   5.6e-06   26.0   0.0    58   156    29   138    16   158 0.77 Hypothetical methyltransferase
MTS                  PF05175.9    170 seq512_BIOID50999    -            251   6.4e-05   22.2   0.0   1   1   7.2e-08   9.9e-05   21.6   0.0    19    74    30    83    22   108 0.83 Methyltransferase small domain
FlgH                 PF02107.11   180 seq514_BIOID50999    -            246   7.2e-62  208.0   0.0   1   1   6.7e-66   9.2e-62  207.6   0.0     3   180    66   245    64   245 0.97 Flagellar L-ring protein
Terminase_1          PF03354.10   477 seq516_BIOID50999    -            253   6.2e-13   47.8   0.0   1   1   5.3e-17   7.3e-13   47.6   0.0     6   138    64   194    59   217 0.89 Phage Terminase
Phage_min_tail       PF05939.8    109 seq518_BIOID50999    -            113     7e-36  122.3   0.0   1   1   5.7e-40   7.7e-36  122.2   0.0     1   109     4   113     4   113 0.98 Phage minor tail protein
Terminase_GpA        PF05876.7    557 seq519_BIOID50999    -             49   4.7e-09   35.0   0.1   1   1   3.5e-13   4.8e-09   35.0   0.1   182   220     2    47     1    49 0.90 Phage terminase large subunit (GpA)
Terminase_GpA        PF05876.7    557 seq521_BIOID50999    -            495   1.2e-89  301.1   0.6   1   1   2.6e-93   1.8e-89  300.5   0.4   224   521    39   348    21   356 0.94 Phage terminase large subunit (GpA)
gpW                  PF02831.10    68 seq521_BIOID50999    -            495     2e-32  110.4   0.4   1   1   5.9e-36     4e-32  109.4   0.2     3    67   415   480   413   481 0.94 gpW
MMR_HSR1             PF01926.18   114 seq524_BIOID50999    -            358   2.3e-13   50.0   0.0   1   1   2.5e-16   8.6e-13   48.1   0.0     2   111   107   218   106   222 0.74 50S ribosome-binding GTPase
DUF258               PF03193.11   161 seq524_BIOID50999    -            358   1.5e-06   27.3   0.0   1   1   7.3e-10   2.5e-06   26.6   0.0    24   103    92   168    72   185 0.72 Protein of unknown function, DUF258
ICL                  PF00463.16   526 seq525_BIOID50999    -            439  3.2e-200  665.6   1.7   1   2  4.6e-118  3.2e-114  381.9   0.0     1   255    12   262    12   264 0.99 Isocitrate lyase family
ICL                  PF00463.16   526 seq525_BIOID50999    -            439  3.2e-200  665.6   1.7   2   2   1.5e-88     1e-84  284.5   1.0   353   526   262   439   260   439 0.98 Isocitrate lyase family
PEP_mutase           PF13714.1    238 seq525_BIOID50999    -            439   4.8e-19   68.4   0.0   1   1   2.3e-22   1.6e-18   66.7   0.0    26   198    86   320    74   352 0.86 Phosphoenolpyruvate phosphomutase
Ribonuc_red_lgC      PF02867.10   537 seq528_BIOID50999    -            714    4e-151  504.1   0.0   1   1    4e-153  1.8e-149  498.6   0.0     1   537   175   694   175   694 0.96 Ribonucleotide reductase, barrel domain
RNR_N                PF08343.5     82 seq528_BIOID50999    -            714     3e-29  100.5   0.1   1   1   1.7e-32   7.8e-29   99.2   0.1     1    82    16    97    16    97 0.99 Ribonucleotide reductase N-terminal
Ribonuc_red_lgN      PF00317.16    83 seq528_BIOID50999    -            714     4e-12   45.6   0.0   1   1   2.2e-15     1e-11   44.3   0.0     2    82    99   171    98   172 0.95 Ribonucleotide reductase, all-alpha domain
DUF1364              PF07102.7     94 seq529_BIOID50999    -             96   1.2e-42  143.6   0.6   1   1   9.3e-47   1.3e-42  143.4   0.4     1    94     1    94     1    94 0.98 Protein of unknown function (DUF1364)
GARS_A               PF01071.14   194 seq530_BIOID50999    -            429   6.6e-87  289.9   0.1   1   1   4.7e-90   9.1e-87  289.5   0.1     1   194   103   296   103   296 0.99 Phosphoribosylglycinamide synthetase, ATP-grasp (A) domain
GARS_N               PF02844.10   100 seq530_BIOID50999    -            429     4e-38  129.8   0.1   1   1   3.9e-41   7.7e-38  128.8   0.1     1   100     1   102     1   102 0.95 Phosphoribosylglycinamide synthetase, N domain
GARS_C               PF02843.11    93 seq530_BIOID50999    -            429   9.2e-30  102.5   0.1   1   1   2.9e-32   5.8e-29  100.0   0.0     1    92   330   423   330   424 0.95 Phosphoribosylglycinamide synthetase, C domain
ATP-grasp_4          PF13535.1    184 seq530_BIOID50999    -            429   6.7e-15   55.2   0.0   1   1   6.9e-18   1.4e-14   54.2   0.0     5   180   105   292   103   293 0.78 ATP-grasp domain
ATP-grasp_3          PF02655.9    161 seq530_BIOID50999    -            429   1.5e-07   31.2   0.0   1   1   1.3e-10   2.6e-07   30.5   0.0     3   158   104   291   103   294 0.77 ATP-grasp domain
CPSase_L_D2          PF02786.12   211 seq530_BIOID50999    -            429   8.5e-06   25.0   0.0   1   1   9.8e-09   1.9e-05   23.9   0.0     6   179   109   290   104   294 0.69 Carbamoyl-phosphate synthase L chain, ATP binding domain
ATP-grasp            PF02222.17   172 seq530_BIOID50999    -            429   8.2e-05   21.8   0.0   1   1   6.7e-08   0.00013   21.2   0.0     2    83   113   200   112   223 0.84 ATP-grasp domain
LamB_YcsF            PF03746.11   242 seq531_BIOID50999    -            244  5.6e-103  343.1   0.8   1   1  4.6e-107  6.3e-103  342.9   0.6     1   241     2   237     2   238 0.99 LamB/YcsF family
Fimbrial             PF00419.15   145 seq534_BIOID50999    -            351   6.2e-16   58.8   2.7   1   1   5.3e-20   7.2e-16   58.5   0.3     1   143   197   349   197   351 0.88 Fimbrial protein
HOK_GEF              PF01848.11    43 seq537_BIOID50999    -             70   3.1e-19   67.8   4.6   1   1   2.8e-23   3.8e-19   67.6   3.2     1    43    24    66    24    66 0.99 Hok/gef family
Phage_tail_L         PF05100.7    206 seq538_BIOID50999    -             82   1.3e-21   76.6   0.1   1   1   1.1e-25   1.5e-21   76.3   0.1     1    54    29    82    29    82 0.97 Phage minor tail protein L
Packaging_FI         PF14000.1    125 seq541_BIOID50999    -            124   1.7e-41  141.2   3.1   1   1   1.4e-45   1.9e-41  141.0   2.1     1   125     3   121     3   121 0.97 DNA packaging protein FI
NiFeSe_Hases         PF00374.14   507 seq545_BIOID50999    -            597  1.2e-243  809.4   0.0   1   1  9.7e-248  1.3e-243  809.2   0.0     1   507    54   582    54   582 0.98 Nickel-dependent hydrogenase
RusA                 PF05866.6    116 seq546_BIOID50999    -            120   7.5e-21   74.6   0.0   1   1   6.2e-25   8.5e-21   74.4   0.0     1   116     8   117     8   117 0.91 Endodeoxyribonuclease RusA
Tail_tube            PF10618.4    119 seq547_BIOID50999    -             36   1.3e-05   24.7   0.0   1   1   9.5e-10   1.3e-05   24.7   0.0     2    26     3    27     1    32 0.91 Phage tail tube protein
P22_AR_C             PF10548.4     74 seq549_BIOID50999    -            281   4.6e-18   64.7   0.1   1   1   2.7e-21   1.2e-17   63.3   0.0     4    73   190   259   186   260 0.96 P22AR C-terminal domain
Bro-N                PF02498.12    87 seq549_BIOID50999    -            281   4.2e-12   46.0   0.1   1   1   1.8e-15   8.3e-12   45.1   0.0     6    83    94   179    89   182 0.78 BRO family, N-terminal domain
Phage_ASH            PF10554.4    108 seq549_BIOID50999    -            281   5.4e-07   29.8   0.2   1   1   2.5e-10   1.2e-06   28.7   0.2    24    82    19    67     5    91 0.82 Ash protein family
Phage_tail_L         PF05100.7    206 seq552_BIOID50999    -            142   1.3e-64  217.0   0.1   1   1   1.1e-68   1.5e-64  216.8   0.0    63   206     1   140     1   140 0.99 Phage minor tail protein L
AAA_26               PF13500.1    199 seq554_BIOID50999    -            225   7.2e-42  143.1   0.0   1   1   1.9e-45   8.5e-42  142.9   0.0     1   193     3   208     3   213 0.95 AAA domain
CbiA                 PF01656.18   195 seq554_BIOID50999    -            225   3.5e-20   72.1   0.0   1   1   9.2e-24   4.2e-20   71.8   0.0     2   180     6   199     5   217 0.78 CobQ/CobB/MinD/ParA nucleotide binding domain
UreD                 PF01774.12   209 seq555_BIOID50999    -            274   1.3e-50  171.6   0.0   1   1   1.2e-54   1.6e-50  171.3   0.0     1   208    53   249    53   250 0.95 UreD urease accessory protein
FlgI                 PF02119.11   342 seq556_BIOID50999    -            371  2.3e-130  434.1  11.6   1   1  1.9e-134  2.6e-130  433.9   8.0     2   342    30   371    29   371 0.98 Flagellar P-ring protein
Tail_tube            PF10618.4    119 seq557_BIOID50999    -             40   1.1e-08   34.7   0.1   1   1   8.2e-13   1.1e-08   34.6   0.1    81   119     2    39     1    39 0.91 Phage tail tube protein
Terminase_1          PF03354.10   477 seq558_BIOID50999    -            300     1e-16   60.3   0.0   1   1   1.1e-20   1.5e-16   59.8   0.0   209   469    19   281    16   286 0.82 Phage Terminase
Ead_Ea22             PF13935.1    139 seq559_BIOID50999    -            211   5.2e-30  104.4   0.2   1   1   5.2e-34   7.1e-30  104.0   0.2     1   137     2   163     2   165 0.96 Ead/Ea22-like protein
Phage_attach         PF05354.6    117 seq560_BIOID50999    -            123   1.9e-60  201.4   0.1   1   1   3.1e-64   2.1e-60  201.2   0.1     1   117     7   123     7   123 1.00 Phage Head-Tail Attachment
Gifsy-2              PF13856.1     95 seq560_BIOID50999    -            123   5.7e-30  103.1   0.0   1   1   9.7e-34   6.6e-30  102.9   0.0     1    95    10   111    10   111 0.98 ATP-binding sugar transporter from pro-phage
Phage_NinH           PF06322.6     64 seq562_BIOID50999    -             62   8.1e-29   98.9   0.3   1   1   6.3e-33   8.6e-29   98.8   0.2     1    60     1    60     1    62 0.96 Phage NinH protein
H2TH                 PF06831.9     93 seq570_BIOID50999    -            263   3.4e-17   61.8   0.0   1   1   1.4e-20   6.5e-17   60.9   0.0     1    77   126   205   126   215 0.84 Formamidopyrimidine-DNA glycosylase H2TH domain
Fapy_DNA_glyco       PF01149.19   116 seq570_BIOID50999    -            263   1.4e-14   54.2   0.0   1   1   5.8e-18   2.6e-14   53.4   0.0     1   106     2   104     2   111 0.88 Formamidopyrimidine-DNA glycosylase N-terminal domain
zf-FPG_IleRS         PF06827.9     30 seq570_BIOID50999    -            263   1.4e-07   30.8   3.6   1   1   5.7e-11   2.6e-07   30.0   2.5     1    29   235   263   235   263 0.98 Zinc finger found in FPG and IleRS
DUF968               PF06147.6    200 seq571_BIOID50999    -            351   1.2e-75  253.7   0.1   1   1   1.4e-79     2e-75  253.0   0.1     2   198   130   343   129   345 0.98 Protein of unknown function (DUF968)
Minor_tail_Z         PF06763.6    189 seq577_BIOID50999    -            191   4.2e-72  241.6  12.0   1   1   4.6e-76   6.2e-72  241.1   8.3     1   189     3   191     3   191 0.97 Prophage minor tail protein Z (GPZ)
FAD_binding_5        PF00941.16   171 seq578_BIOID50999    -            292   1.7e-50  170.7   0.0   1   1   3.4e-54   2.4e-50  170.2   0.0     4   170     6   173     3   174 0.98 FAD binding domain in molybdopterin dehydrogenase
CO_deh_flav_C        PF03450.12   103 seq578_BIOID50999    -            292   4.8e-25   87.3   0.1   1   1   2.5e-28   1.7e-24   85.6   0.0     2   103   183   283   182   283 0.97 CO dehydrogenase flavoprotein C-terminal domain
HNH                  PF01844.18    47 seq580_BIOID50999    -            216   4.3e-06   26.3   0.8   1   1   5.5e-10   7.5e-06   25.6   0.5     1    47   141   197   139   197 0.88 HNH endonuclease
Fimbrial             PF00419.15   145 seq581_BIOID50999    -            174     1e-13   51.6   0.6   1   1   9.2e-18   1.3e-13   51.3   0.4     2   145    31   174    29   174 0.81 Fimbrial protein
Phage_AlpA           PF05930.7     51 seq583_BIOID50999    -             92   8.8e-20   70.0   0.1   1   1   1.7e-23   1.2e-19   69.6   0.1     1    51    34    83    34    83 0.98 Prophage CP4-57 regulatory protein (AlpA)
HTH_17               PF12728.2     51 seq583_BIOID50999    -             92   2.1e-07   30.9   0.0   1   1   4.3e-11   2.9e-07   30.5   0.0     9    50    44    86    39    87 0.90 Helix-turn-helix domain
DUF4014              PF13198.1     72 seq585_BIOID50999    -             72   1.5e-35  121.2   3.9   1   1   1.2e-39   1.6e-35  121.1   2.7     1    71     1    71     1    72 0.99 Protein of unknown function (DUF4014)
Peptidase_M20        PF01546.23   171 seq586_BIOID50999    -            409   1.3e-19   70.2   0.2   1   1   4.2e-23   1.9e-19   69.7   0.1    23   170   139   402    74   403 0.84 Peptidase family M20/M25/M40
M20_dimer            PF07687.9    109 seq586_BIOID50999    -            409   7.2e-12   44.8   0.1   1   1   3.5e-15   1.6e-11   43.7   0.0     2   105   206   302   205   308 0.89 Peptidase dimerisation domain
Peptidase_M42        PF05343.9    292 seq586_BIOID50999    -            409   2.5e-06   26.3   0.0   1   1   3.1e-08   0.00014   20.6   0.0   134   194   140   201   110   234 0.90 M42 glutamyl aminopeptidase
Arc                  PF03869.9     50 seq587_BIOID50999    -             57   7.6e-05   22.1   0.2   1   1   1.1e-08   0.00016   21.1   0.2     2    40     9    47     8    56 0.88 Arc-like DNA binding domain
Autotransporter      PF03797.14   265 seq588_BIOID50999    -            973   2.4e-55  187.6  18.1   1   1   3.4e-59   2.4e-55  187.6  12.6     2   265   673   957   672   957 0.98 Autotransporter beta-domain
ESPR                 PF13018.1     24 seq588_BIOID50999    -            973   3.2e-08   32.7   0.1   1   1     1e-11   7.1e-08   31.6   0.1     2    24    31    53    31    53 0.96 Extended Signal Peptide of Type V secretion system
Urease_gamma         PF00547.13    99 seq589_BIOID50999    -            100   2.4e-47  158.8   0.0   1   1     2e-51   2.7e-47  158.7   0.0     1    99     1    99     1    99 1.00 Urease, gamma subunit
Phage_portal_2       PF05136.8    355 seq590_BIOID50999    -            222   4.5e-51  173.3   0.1   1   1   3.8e-55   5.2e-51  173.1   0.1     2   196    16   211    15   220 0.97 Phage portal protein, lambda family
MFS_2                PF13347.1    427 seq594_BIOID50999    -            479  3.8e-128  427.4  39.0   1   1  3.1e-132  4.3e-128  427.2  27.0     1   426    29   450    28   451 0.97 MFS/sugar transport protein
FxsA                 PF04186.8    120 seq595_BIOID50999    -            158   1.1e-36  124.9   8.3   1   1   9.6e-41   1.3e-36  124.7   5.7     1   113     6   118     6   127 0.93 FxsA cytoplasmic membrane protein
P22_AR_N             PF10547.4    120 seq596_BIOID50999    -            334   7.1e-45  151.6   0.0   1   1   2.1e-48   1.4e-44  150.6   0.0     3   120    37   152    35   152 0.96 P22_AR N-terminal domain
P22_AR_C             PF10548.4     74 seq596_BIOID50999    -            334   7.8e-26   89.6   0.5   1   1   2.4e-29   1.6e-25   88.6   0.1     1    74   233   306   233   306 0.98 P22AR C-terminal domain
HNH                  PF01844.18    47 seq597_BIOID50999    -            121   5.2e-11   42.1   8.7   1   1   5.8e-15     8e-11   41.5   6.0     1    46    19    69    19    70 0.86 HNH endonuclease
HEPN                 PF05168.9    117 seq598_BIOID50999    -            138   5.1e-08   32.6   0.7   1   1   1.7e-11   2.3e-07   30.6   0.5    10   114    12   134     9   137 0.75 HEPN domain
Phage_tail_U         PF06141.6    133 seq599_BIOID50999    -            131   1.1e-63  213.0   0.4   1   1   8.8e-68   1.2e-63  212.9   0.3     1   133     1   131     1   131 0.99 Phage minor tail protein U
Peptidase_U35        PF04586.12   163 seq600_BIOID50999    -            132     2e-17   63.5   0.0   1   1   1.7e-21   2.4e-17   63.3   0.0     5   113    12   116     8   127 0.87 Caudovirus prohead protease
AceK                 PF06315.6    562 seq603_BIOID50999    -            578  8.2e-240  796.7   0.0   1   1  6.8e-244  9.3e-240  796.5   0.0     1   562     9   568     9   568 0.99 Isocitrate dehydrogenase kinase/phosphatase (AceK)
Peptidase_S24        PF00717.18    70 seq604_BIOID50999    -            224   9.5e-16   57.0   0.1   1   1   1.8e-19   2.4e-15   55.7   0.0     1    68   133   202   133   204 0.90 Peptidase S24-like
Rod-binding          PF10135.4     49 seq606_BIOID50999    -             99   1.1e-17   63.6   0.0   1   1   1.4e-21   1.9e-17   62.8   0.0     1    49    42    93    42    93 0.98 Rod binding protein
Urease_beta          PF00699.15   100 seq607_BIOID50999    -            106   1.6e-45  152.8   0.0   1   1   1.3e-49   1.8e-45  152.7   0.0     1   100     2   101     2   101 0.99 Urease beta subunit
UvrB                 PF12344.3     44 seq609_BIOID50999    -            673   6.7e-23   79.8   0.9   1   1   1.3e-25   2.9e-22   77.7   0.1     1    43   552   594   552   595 0.97 Ultra-violet resistance protein B
Helicase_C           PF00271.26    78 seq609_BIOID50999    -            673   1.2e-15   57.0   0.0   1   1   1.2e-18   2.8e-15   55.8   0.0     2    77   465   545   464   546 0.98 Helicase conserved C-terminal domain
ResIII               PF04851.10   184 seq609_BIOID50999    -            673   1.1e-11   44.8   0.0   1   1     3e-14   6.9e-11   42.1   0.0     4    94    13   101    10   134 0.79 Type III restriction enzyme, res subunit
UVR                  PF02151.14    36 seq609_BIOID50999    -            673   5.2e-07   28.8   1.1   1   1     7e-10   1.6e-06   27.3   0.8     2    35   634   667   633   668 0.93 UvrB/uvrC motif
SSB                  PF00436.20   104 seq610_BIOID50999    -            178   8.4e-43  144.3   0.5   1   1   7.4e-47     1e-42  144.1   0.4     1   103     6   112     6   113 0.97 Single-strand binding protein family
Fer2_2               PF01799.15    75 seq612_BIOID50999    -            159     4e-27   93.8   0.4   1   1   5.8e-31     4e-27   93.8   0.3     1    73    78   152    78   154 0.93 [2Fe-2S] binding domain
Fer2                 PF00111.22    78 seq612_BIOID50999    -            159   4.4e-07   29.4   1.1   1   1   6.5e-11   4.4e-07   29.4   0.8     2    55    12    64    11    85 0.81 2Fe-2S iron-sulfur cluster binding domain
Sulfatase            PF00884.18   379 seq613_BIOID50999    -            574   2.5e-52  178.0   0.1   1   1   4.6e-56   3.2e-52  177.7   0.0     3   321   261   567   259   573 0.86 Sulfatase
DUF1705              PF08019.7    156 seq613_BIOID50999    -            574   8.5e-13   47.9   7.4   1   1   1.2e-16   8.5e-13   47.9   5.1     2   112    69   180    65   191 0.78 Domain of unknown function (DUF1705)
RusA                 PF05866.6    116 seq615_BIOID50999    -            121   1.1e-19   70.8   0.0   1   1   9.5e-24   1.3e-19   70.6   0.0     1   115     9   117     9   118 0.89 Endodeoxyribonuclease RusA
Big_2                PF02368.13    79 seq618_BIOID50999    -            250   4.2e-11   42.4  11.0   1   1   6.2e-15   4.2e-11   42.4   7.6     1    76   160   237   160   244 0.95 Bacterial Ig-like domain (group 2)
Amidohydro_1         PF01979.15   333 seq619_BIOID50999    -            556   2.1e-72  244.4   1.6   1   1   1.2e-75   3.2e-72  243.8   1.1     1   333   114   425   114   425 0.97 Amidohydrolase family
Urease_alpha         PF00449.15   121 seq619_BIOID50999    -            556   1.8e-51  173.2   2.0   1   1   1.3e-54   3.5e-51  172.3   1.4    11   121     1   108     1   108 0.98 Urease alpha-subunit, N-terminal domain
Amidohydro_5         PF13594.1     68 seq619_BIOID50999    -            556   1.2e-09   37.7   2.6   1   1   1.5e-12   4.2e-09   35.9   1.8     1    68    75   143    75   143 0.70 Amidohydrolase
Phage_portal_2       PF05136.8    355 seq620_BIOID50999    -             67   7.8e-14   50.8   0.3   1   1   5.8e-18   7.9e-14   50.8   0.2   206   263     2    59     1    67 0.89 Phage portal protein, lambda family
Cytochrom_B_N        PF00033.14   188 seq623_BIOID50999    -            235   3.1e-37  127.6  22.0   1   1   5.2e-41   3.5e-37  127.4  15.2     2   188    12   220    11   220 0.98 Cytochrome b(N-terminal)/b6/petB
Ni_hydr_CYTB         PF01292.15   182 seq623_BIOID50999    -            235   3.4e-36  124.2  19.8   1   1   5.8e-40     4e-36  124.0  13.7     2   182    14   220    13   220 0.95 Prokaryotic cytochrome b561
Ribonuc_red_sm       PF00268.16   281 seq627_BIOID50999    -            319   9.9e-81  270.7   0.1   1   1   8.4e-85   1.1e-80  270.4   0.0     1   280     1   280     1   281 0.97 Ribonucleotide reductase, small chain
Flg_bbr_C            PF06429.8     74 seq628_BIOID50999    -            458   2.3e-10   40.1   4.5   1   1   1.7e-14   2.3e-10   40.1   3.1    17    73   397   455   386   456 0.78 Flagellar basal body rod FlgEFG protein C-terminal
ECH                  PF00378.15   245 seq632_BIOID50999    -            771   1.9e-78  262.8   0.0   1   1   1.1e-81   4.9e-78  261.5   0.0     3   244    54   308    52   309 0.99 Enoyl-CoA hydratase/isomerase family
3HCDH_N              PF02737.13   180 seq632_BIOID50999    -            771   1.3e-60  204.0   0.3   1   1   7.7e-64   3.5e-60  202.6   0.1     2   180   358   536   357   536 0.99 3-hydroxyacyl-CoA dehydrogenase, NAD binding domain
3HCDH                PF00725.17    97 seq632_BIOID50999    -            771   1.9e-35  121.0   2.7   1   2   8.1e-30   3.7e-26   91.2   0.1     1    97   538   634   538   634 0.97 3-hydroxyacyl-CoA dehydrogenase, C-terminal domain
3HCDH                PF00725.17    97 seq632_BIOID50999    -            771   1.9e-35  121.0   2.7   2   2   1.2e-09   5.4e-06   26.6   0.0     4    62   670   732   669   753 0.86 3-hydroxyacyl-CoA dehydrogenase, C-terminal domain
DUF1133              PF06576.6    176 seq633_BIOID50999    -            184   2.1e-98  326.5   0.6   1   1  1.7e-102   2.4e-98  326.3   0.4     1   175     5   179     5   180 0.99 Protein of unknown function (DUF1133)
Phage_portal_2       PF05136.8    355 seq634_BIOID50999    -            204   2.1e-23   82.3   0.5   1   1   2.2e-27     3e-23   81.8   0.4   284   355     1    72     1    72 0.98 Phage portal protein, lambda family
Phage_antiter_Q      PF06323.6    230 seq636_BIOID50999    -            255  3.1e-105  350.5   8.7   1   1  2.5e-109  3.4e-105  350.3   6.0     1   229    27   254    27   255 1.00 Phage antitermination protein Q
AA_permease          PF00324.16   479 seq638_BIOID50999    -            470    1e-115  386.7  42.2   1   1  1.7e-119  1.1e-115  386.5  29.3     1   464    39   462    39   470 0.93 Amino acid permease
AA_permease_2        PF13520.1    426 seq638_BIOID50999    -            470   2.2e-43  148.2  46.9   1   1   4.3e-47   2.9e-43  147.8  32.5     9   410    43   444    39   464 0.82 Amino acid permease
Prok-JAB             PF14464.1    105 seq641_BIOID50999    -            258   6.7e-20   70.4   0.1   1   1   1.9e-23   1.3e-19   69.5   0.1     5    99    16   110    14   119 0.91 Prokaryotic homologs of the JAB domain
NLPC_P60             PF00877.14   105 seq641_BIOID50999    -            258   4.4e-14   52.0   0.0   1   1   9.1e-18   6.2e-14   51.5   0.0     1   105   122   235   122   235 0.94 NlpC/P60 family
Phage_capsid         PF05065.8    276 seq643_BIOID50999    -            279   1.9e-21   76.3   0.1   1   1   1.7e-25   2.3e-21   76.0   0.1    43   245    36   230     3   245 0.76 Phage capsid family
Methyltransf_11      PF08241.7     95 seq645_BIOID50999    -            240   7.4e-12   45.4   0.0   1   1   8.6e-16   1.2e-11   44.8   0.0    45    95    67   125    50   125 0.83 Methyltransferase domain
Phage_lambd_GpG      PF06894.6    127 seq646_BIOID50999    -            124   5.8e-55  184.2   0.8   1   1   4.6e-59   6.2e-55  184.1   0.6     1   122     1   122     1   124 0.96 Bacteriophage lambda minor tail protein (GpG)
Pep_deformylase      PF01327.16   157 seq647_BIOID50999    -            169   8.9e-53  177.7   0.1   1   1   7.8e-57   1.1e-52  177.5   0.1     2   156     4   152     3   153 0.94 Polypeptide deformylase
HycI                 PF01750.13   130 seq649_BIOID50999    -            195   4.8e-39  132.7   0.0   1   1   4.3e-43   5.8e-39  132.4   0.0     1   129    23   151    23   152 0.99 Hydrogenase maturation protease
Glyco_hydro_31       PF01055.21   451 seq652_BIOID50999    -            772  1.9e-123  412.3   3.9   1   1  4.2e-127  2.9e-123  411.7   2.7     1   450   239   668   239   669 0.95 Glycosyl hydrolases family 31
Gal_mutarotas_2      PF13802.1     68 seq652_BIOID50999    -            772   1.5e-18   66.3   1.1   1   1   8.4e-22   5.7e-18   64.4   0.1     1    67   159   218   159   219 0.94 Galactose mutarotase-like
DUF2799              PF10973.3     89 seq657_BIOID50999    -            134   3.4e-17   62.1   0.9   1   1   3.3e-21   4.5e-17   61.7   0.6     1    88    44   126    44   127 0.93 Protein of unknown function (DUF2799)
EAL                  PF00563.15   236 seq659_BIOID50999    -            528     1e-64  218.1   0.4   1   1   2.2e-68   1.5e-64  217.5   0.3     2   235   273   505   272   506 0.96 EAL domain
CSS-motif            PF12792.2    208 seq659_BIOID50999    -            528   2.2e-38  131.5   1.0   1   1   4.6e-42   3.2e-38  131.0   0.7     2   207    37   246    36   247 0.91 CSS motif domain associated with EAL
Phage_tail_T         PF06223.7    103 seq661_BIOID50999    -            137   1.4e-41  140.8   0.7   1   1   3.1e-40   4.2e-36  123.3   0.1     6   100     1    99     1   102 0.88 Minor tail protein T
ABC_tran             PF00005.22   118 seq664_BIOID50999    -            467   5.4e-26   91.1   0.0   1   1   3.3e-29   1.1e-25   90.1   0.0     1   117   135   259   135   260 0.97 ABC transporter
CBS                  PF00571.23    57 seq664_BIOID50999    -            467   2.8e-06   26.7   0.0   1   1   4.2e-07    0.0014   18.0   0.0    32    55   436   459   413   461 0.86 CBS domain
Formyl_trans_N       PF00551.14   181 seq665_BIOID50999    -            315   3.5e-55  186.2   0.0   1   1   7.4e-59   5.1e-55  185.7   0.0     2   180     6   183     5   184 0.98 Formyl transferase
Formyl_trans_C       PF02911.13   100 seq665_BIOID50999    -            315   1.1e-33  115.1   0.1   1   1   2.5e-37   1.7e-33  114.5   0.0     1    99   207   304   207   305 0.98 Formyl transferase, C-terminal domain
Lambda_tail_I        PF06805.7     82 seq667_BIOID50999    -            193   6.2e-13   48.2   0.0   1   1   7.8e-17   1.1e-12   47.5   0.0    25    82     2    64     1    64 0.97 Bacteriophage lambda tail assembly protein I
Glu_synthase         PF01645.12   368 seq668_BIOID50999    -           1522  1.2e-158  527.7   0.0   1   1  7.4e-162  2.5e-158  526.6   0.0     1   367   829  1192   829  1193 0.99 Conserved region in glutamate synthase
GATase_2             PF00310.16   361 seq668_BIOID50999    -           1522  5.3e-133  443.0   0.0   1   1  2.1e-136    7e-133  442.6   0.0     1   360    48   410    48   411 0.99 Glutamine amidotransferases class-II
Glu_syn_central      PF04898.9    288 seq668_BIOID50999    -           1522  3.6e-113  377.4   0.0   1   1    2e-116  6.7e-113  376.5   0.0     3   287   492   773   490   774 0.99 Glutamate synthase central domain
GXGXG                PF01493.14   202 seq668_BIOID50999    -           1522   6.6e-67  224.3   4.5   1   1   3.4e-70   1.2e-66  223.5   3.1     3   201  1271  1465  1269  1466 0.98 GXGXG motif
DNA_circ_N           PF07157.7     93 seq669_BIOID50999    -            449   5.8e-35  119.1   0.0   1   1   1.1e-38   1.5e-34  117.8   0.0     3    93     3    94     1    94 0.97 DNA circulation protein N-terminus
DUF2303              PF10065.4    276 seq672_BIOID50999    -            274   4.4e-93  311.0   0.6   1   1   3.6e-97   4.9e-93  310.8   0.4     1   276     1   273     1   273 0.98 Uncharacterized conserved protein (DUF2303)
HyaE                 PF07449.6    107 seq674_BIOID50999    -            132   1.1e-39  134.4   0.0   1   1   9.6e-44   1.3e-39  134.2   0.0     1   107    10   116    10   116 0.99 Hydrogenase-1 expression protein HyaE
DUF968               PF06147.6    200 seq675_BIOID50999    -            348   2.2e-79  265.8   0.0   1   1   2.7e-83   3.6e-79  265.2   0.0     2   199   130   344   129   345 0.99 Protein of unknown function (DUF968)
RusA                 PF05866.6    116 seq677_BIOID50999    -            120   2.2e-26   92.4   0.0   1   1   1.8e-30   2.5e-26   92.2   0.0     1   116     8   117     8   117 0.94 Endodeoxyribonuclease RusA
N6_N4_Mtase          PF01555.13   231 seq678_BIOID50999    -            349   3.7e-44  150.8   0.0   1   1   1.5e-47     1e-43  149.3   0.0     1   229    29   340    29   342 0.82 DNA methylase
Methyltransf_26      PF13659.1    117 seq678_BIOID50999    -            349   2.4e-12   46.8   0.0   1   1     4e-12   2.7e-08   33.7   0.0    51   116     9    82     5    83 0.82 Methyltransferase domain
Cpn10                PF00166.16    93 seq679_BIOID50999    -             97   5.2e-29   99.9   1.8   1   1   4.2e-33   5.7e-29   99.7   1.3     1    93     2    95     2    95 0.97 Chaperonin 10 Kd subunit
TMP_2                PF06791.8    210 seq686_BIOID50999    -            447   8.6e-70  234.4  12.7   1   1   1.8e-73   2.4e-69  233.0   8.8     2   209    50   257    49   258 0.98 Prophage tail length tape measure protein
Flagellin_N          PF00669.15   139 seq687_BIOID50999    -            309   4.2e-12   45.9   9.8   1   1   6.2e-16   4.2e-12   45.9   6.8     2   137     4   139     3   141 0.97 Bacterial flagellin N-terminal helical region
DUF2592              PF10766.4     41 seq688_BIOID50999    -             49     1e-26   91.8   4.7   1   1   8.2e-31   1.1e-26   91.7   3.3     1    41     4    44     4    44 0.98 Protein of unknown function (DUF2592)
DUF4154              PF13689.1    145 seq689_BIOID50999    -            172     6e-33  113.3   0.0   1   1   5.4e-37   7.3e-33  113.0   0.0     6   145    32   168    27   168 0.95 Domain of unknown function (DUF4154)
Exonuc_X-T_C         PF08411.5    269 seq692_BIOID50999    -            491  4.2e-104  347.2   0.1   1   1  7.6e-108  5.2e-104  346.9   0.1     1   268   228   489   228   490 0.99 Exonuclease C-terminal
RNase_T              PF00929.19   164 seq692_BIOID50999    -            491   3.2e-25   89.2   0.0   1   1   8.9e-29   6.1e-25   88.2   0.0     2   162    29   208    28   210 0.95 Exonuclease
UreE_C               PF05194.7     87 seq693_BIOID50999    -            154   5.3e-30  103.2   2.6   1   1     1e-33     7e-30  102.8   1.8     2    86    72   154    71   154 0.92 UreE urease accessory protein, C-terminal domain
UreE_N               PF02814.10    65 seq693_BIOID50999    -            154   1.6e-14   53.0   0.2   1   1   3.6e-18   2.5e-14   52.4   0.1    12    63    11    62     2    65 0.91 UreE urease accessory protein, N-terminal domain
Phage_portal         PF04860.7    347 seq694_BIOID50999    -            454     1e-83  280.7   0.0   1   1   9.1e-88   1.2e-83  280.5   0.0     3   347    38   382    36   382 0.96 Phage portal protein
HupH_C               PF04809.8    120 seq696_BIOID50999    -            285   1.1e-49  166.9   0.0   1   2   3.3e-11   4.6e-07   29.5   0.0     6    96    50   140    47   155 0.82 HupH hydrogenase expression protein, C-terminal conserved region
HupH_C               PF04809.8    120 seq696_BIOID50999    -            285   1.1e-49  166.9   0.0   2   2   4.5e-44   6.2e-40  135.5   0.0     1   119   163   279   163   280 0.99 HupH hydrogenase expression protein, C-terminal conserved region
Cpn60_TCP1           PF00118.19   488 seq699_BIOID50999    -            548  1.2e-126  423.1  10.9   1   1  9.8e-131  1.3e-126  422.9   7.5     1   486    23   523    23   525 0.94 TCP-1/cpn60 chaperonin family
DDE_Tnp_IS1          PF03400.8    131 seq700_BIOID50999    -             97     2e-30  105.4   0.2   1   1   1.8e-34   2.5e-30  105.1   0.1     1    61    37    97    37    97 0.98 IS1 transposase
RNase_T              PF00929.19   164 seq701_BIOID50999    -            246     5e-40  137.3   0.4   1   1   9.7e-44   1.3e-39  135.9   0.1     1   164    12   178    12   178 0.93 Exonuclease
SBP_bac_11           PF13531.1    231 seq703_BIOID50999    -            257   4.3e-55  186.7   4.8   1   1   7.3e-59     5e-55  186.5   3.3     1   231    29   255    29   255 0.95 Bacterial extracellular solute-binding protein
SBP_bac_1            PF01547.20   314 seq703_BIOID50999    -            257   2.4e-16   60.2   6.9   1   1   4.5e-20   3.1e-16   59.8   4.8     1   313    34   246    34   247 0.89 Bacterial extracellular solute-binding protein
Response_reg         PF00072.19   112 seq707_BIOID50999    -            204   3.2e-26   91.4   0.4   1   1   6.8e-30   4.6e-26   90.8   0.3     2   111     4   113     3   114 0.98 Response regulator receiver domain
GerE                 PF00196.14    58 seq707_BIOID50999    -            204   3.1e-22   77.5   0.1   1   1   1.1e-25   7.8e-22   76.2   0.0     2    58   142   198   141   198 0.97 Bacterial regulatory proteins, luxR family
DUF4102              PF13356.1     89 seq708_BIOID50999    -            244   1.7e-20   72.6   0.0   1   1   2.6e-24   3.6e-20   71.5   0.0     1    84    14   102    14   107 0.88 Domain of unknown function (DUF4102)
OsmC                 PF02566.14   100 seq709_BIOID50999    -            143   1.5e-19   69.9   0.1   1   1   1.4e-23   1.9e-19   69.5   0.0     2    99    42   139    41   140 0.89 OsmC-like protein
Phage_antitermQ      PF06530.7    126 seq710_BIOID50999    -            127   6.6e-56  187.1   0.6   1   1   5.4e-60   7.4e-56  187.0   0.4     1   125     1   125     1   126 0.99 Phage antitermination protein Q
GGDEF                PF00990.16   161 seq713_BIOID50999    -            408     9e-45  152.0   0.5   1   1     1e-48   1.4e-44  151.3   0.4     1   159   249   403   249   405 0.96 GGDEF domain
DDE_Tnp_IS1          PF03400.8    131 seq714_BIOID50999    -             69   1.1e-35  122.5   0.8   1   1   8.5e-40   1.2e-35  122.3   0.5    63   131     1    69     1    69 0.99 IS1 transposase
UreF                 PF01730.11   146 seq715_BIOID50999    -            224   1.1e-35  122.7   5.9   1   1   1.1e-39   1.5e-35  122.3   4.1     1   144    37   182    37   184 0.96 UreF
DUF3927              PF13064.1     46 seq716_BIOID50999    -             52   2.9e-22   77.7  11.8   1   1   2.3e-26   3.1e-22   77.6   8.2     1    46     3    48     3    48 0.98 Protein of unknown function (DUF3927)
Metal_resist         PF13801.1    125 seq717_BIOID50999    -            141   3.2e-19   69.0   2.9   1   1   2.3e-23   3.2e-19   69.0   2.0     7   122    11   120     5   123 0.84 Heavy-metal resistance
Nol1_Nop2_Fmu        PF01189.12   283 seq718_BIOID50999    -            429  7.4e-105  350.2   0.0   1   1  4.8e-108  9.4e-105  349.9   0.0     1   282   164   426   164   427 0.99 NOL1/NOP2/sun family
NusB                 PF01029.13   134 seq718_BIOID50999    -            429   2.2e-26   92.3   0.0   1   1   1.8e-29   3.5e-26   91.6   0.0     1   134     5   127     5   127 0.97 NusB family
Methyltransf_26      PF13659.1    117 seq718_BIOID50999    -            429     4e-11   42.8   0.0   1   1   3.7e-14   7.3e-11   42.0   0.0     2   116   248   375   247   376 0.90 Methyltransferase domain
Methyltransf_18      PF12847.2    112 seq718_BIOID50999    -            429   2.4e-10   40.8   0.0   1   1   2.2e-13   4.2e-10   40.0   0.0     2   112   247   375   246   375 0.84 Methyltransferase domain
Methyltransf_31      PF13847.1    152 seq718_BIOID50999    -            429     2e-09   37.1   0.0   1   1   1.7e-12   3.4e-09   36.3   0.0     2   113   245   381   244   417 0.82 Methyltransferase domain
MTS                  PF05175.9    170 seq718_BIOID50999    -            429   1.1e-06   28.0   0.0   1   1   1.1e-09   2.1e-06   27.1   0.0    24   151   239   385   229   397 0.86 Methyltransferase small domain
FtsJ                 PF01728.14   181 seq718_BIOID50999    -            429   9.1e-05   22.3   0.0   1   1   9.1e-08   0.00018   21.4   0.0    19    99   242   323   233   400 0.60 FtsJ-like methyltransferase
hEGF                 PF12661.2     13 seq719_BIOID50999    -             86   0.00094   19.0   3.0   1   1   6.9e-08   0.00094   19.0   2.1     1    11    17    27    17    27 0.95 Human growth factor-like EGF
HTH_3                PF01381.17    55 seq721_BIOID50999    -            135     3e-16   58.8   0.0   1   1   1.3e-19   5.8e-16   57.9   0.0     1    55    12    66    12    66 0.98 Helix-turn-helix
HTH_19               PF12844.2     64 seq721_BIOID50999    -            135   1.5e-11   44.0   0.0   1   1   5.8e-15   2.6e-11   43.2   0.0     1    63     9    71     9    72 0.98 Helix-turn-helix domain
HTH_31               PF13560.1     64 seq721_BIOID50999    -            135   3.8e-07   30.0   0.0   1   1   1.9e-10   8.5e-07   28.9   0.0     2    58     8    63     7    71 0.95 Helix-turn-helix domain
RusA                 PF05866.6    116 seq725_BIOID50999    -            119   4.5e-21   75.3   0.0   1   1   3.7e-25   5.1e-21   75.1   0.0     1   116     7   116     7   116 0.89 Endodeoxyribonuclease RusA
Thiolase_N           PF00108.18   264 seq728_BIOID50999    -            387   1.7e-92  309.0   2.0   1   1   5.1e-96   2.3e-92  308.5   1.4     1   264     1   254     1   254 0.97 Thiolase, N-terminal domain
Thiolase_C           PF02803.13   123 seq728_BIOID50999    -            387   1.3e-49  166.5   1.6   1   1   2.9e-53   1.3e-49  166.5   0.1     1   123   261   386   261   386 0.98 Thiolase, C-terminal domain
ketoacyl-synt        PF00109.21   255 seq728_BIOID50999    -            387   3.6e-05   23.2   1.1   1   1     8e-09   3.6e-05   23.2   0.8   169   218    83   132    76   146 0.85 Beta-ketoacyl synthase, N-terminal domain
DUF932               PF06067.6    239 seq729_BIOID50999    -            272   1.5e-60  204.3   0.0   1   1   1.3e-64   1.8e-60  204.1   0.0     2   239    37   261    36   261 0.99 Domain of unknown function (DUF932)
SBP_bac_3            PF00497.15   225 seq730_BIOID50999    -           1197   1.6e-41  141.8   0.0   1   2   5.1e-16   1.4e-12   47.2   0.0    15   223    73   276    59   278 0.87 Bacterial extracellular solute-binding proteins, family 3
SBP_bac_3            PF00497.15   225 seq730_BIOID50999    -           1197   1.6e-41  141.8   0.0   2   2   1.3e-29   3.6e-26   91.6   0.0     2   224   305   520   304   521 0.93 Bacterial extracellular solute-binding proteins, family 3
Response_reg         PF00072.19   112 seq730_BIOID50999    -           1197   4.5e-30  103.8   0.1   1   1   2.8e-32   7.7e-29   99.8   0.0     1   111   961  1070   961  1071 0.98 Response regulator receiver domain
HATPase_c            PF02518.21   111 seq730_BIOID50999    -           1197   3.5e-25   87.7   0.1   1   1   2.4e-28   6.6e-25   86.8   0.1     2   110   825   936   824   937 0.91 Histidine kinase-, DNA gyrase B-, and HSP90-like ATPase
HisKA                PF00512.20    68 seq730_BIOID50999    -           1197   1.2e-16   60.3   0.0   1   1   1.3e-19   3.4e-16   58.8   0.0     1    68   711   777   711   777 0.98 His Kinase A (phospho-acceptor) domain
Hpt                  PF01627.18    90 seq730_BIOID50999    -           1197   1.2e-08   34.7   0.5   1   1   1.3e-11   3.4e-08   33.2   0.4     1    89  1104  1187  1104  1188 0.95 Hpt domain
OTCace_N             PF02729.16   142 seq731_BIOID50999    -            192   1.3e-28   99.3   0.0   1   1   1.3e-32   1.8e-28   98.8   0.0     1   142    22   179    22   179 0.88 Aspartate/ornithine carbamoyltransferase, carbamoyl-P binding domain
DUF1737              PF08410.5     54 seq732_BIOID50999    -            108   1.1e-17   63.3   0.0   1   1   1.2e-21   1.6e-17   62.8   0.0     1    53     1    50     1    51 0.96 Domain of unknown function (DUF1737)
BPD_transp_1         PF00528.17   185 seq733_BIOID50999    -            354   2.5e-26   92.2  16.2   1   1   1.8e-30   2.5e-26   92.2  11.2     1   176   163   324   163   332 0.91 Binding-protein-dependent transport system inner membrane component
Phage_GPD            PF05954.6    292 seq734_BIOID50999    -            374   1.5e-30  106.3   4.2   1   1   1.3e-34   1.8e-30  106.0   2.9     2   291    24   324    23   326 0.81 Phage late control gene D protein (GPD)
BPD_transp_1         PF00528.17   185 seq735_BIOID50999    -            229     4e-22   78.5  13.4   1   1   3.7e-26     5e-22   78.1   9.3     2   175    26   215    25   227 0.78 Binding-protein-dependent transport system inner membrane component
Phage_integrase      PF00589.17   173 seq737_BIOID50999    -            165   1.4e-19   70.3   0.1   1   1   1.4e-23   1.9e-19   69.8   0.1    34   171     3   131     2   133 0.89 Phage integrase family
Phage-tail_3         PF13550.1    164 seq739_BIOID50999    -            243   5.6e-20   71.6   0.0   1   1   5.5e-24   7.6e-20   71.2   0.0     1    94    97   191    97   199 0.94 Putative phage tail protein
DUF1133              PF06576.6    176 seq740_BIOID50999    -            176  6.5e-107  354.2   0.8   1   1  5.3e-111  7.2e-107  354.1   0.6     1   176     1   176     1   176 1.00 Protein of unknown function (DUF1133)
cobW                 PF02492.14   178 seq742_BIOID50999    -            205   2.7e-42  144.0   0.0   1   1   4.7e-46   3.2e-42  143.8   0.0     3   175    10   178     8   181 0.96 CobW/HypB/UreG, nucleotide-binding domain
Methyltransf_23      PF13489.1    162 seq743_BIOID50999    -            256   2.9e-24   85.4   0.0   1   1   4.5e-27   4.7e-24   84.7   0.0    23   121    73   198    51   227 0.76 Methyltransferase domain
Methyltransf_31      PF13847.1    152 seq743_BIOID50999    -            256   8.9e-20   70.6   0.0   1   1   1.1e-22   1.2e-19   70.3   0.0     4   112    73   177    72   226 0.88 Methyltransferase domain
Methyltransf_11      PF08241.7     95 seq743_BIOID50999    -            256   2.7e-19   69.3   0.1   1   1   3.9e-22   4.1e-19   68.7   0.1     1    95    77   173    77   173 0.96 Methyltransferase domain
Methyltransf_12      PF08242.7     99 seq743_BIOID50999    -            256   3.7e-14   52.8   0.0   1   1   5.8e-17   6.1e-14   52.1   0.0     1    98    77   170    77   171 0.84 Methyltransferase domain
Methyltransf_18      PF12847.2    112 seq743_BIOID50999    -            256   1.4e-13   51.2   0.0   1   1   2.2e-16   2.3e-13   50.6   0.0     2   110    73   174    73   176 0.90 Methyltransferase domain
Methyltransf_25      PF13649.1    101 seq743_BIOID50999    -            256   4.6e-12   46.0   0.1   1   1     7e-15   7.3e-12   45.4   0.1     1   101    76   169    76   169 0.92 Methyltransferase domain
Ubie_methyltran      PF01209.13   233 seq743_BIOID50999    -            256   1.1e-09   37.5   0.0   1   1   1.3e-12   1.4e-09   37.3   0.0    38   151    63   173    29   199 0.87 ubiE/COQ5 methyltransferase family
Methyltransf_26      PF13659.1    117 seq743_BIOID50999    -            256     3e-09   36.8   0.1   1   1   7.4e-12   7.8e-09   35.4   0.1     1   115    73   175    73   177 0.89 Methyltransferase domain
CMAS                 PF02353.15   273 seq743_BIOID50999    -            256   2.3e-08   33.3   0.0   1   1   2.9e-11     3e-08   32.9   0.0    63   193    73   200    53   232 0.81 Mycolic acid cyclopropane synthetase
NodS                 PF05401.6    201 seq743_BIOID50999    -            256   7.7e-08   31.8   0.0   1   1   9.1e-11   9.5e-08   31.5   0.0    46   175    75   204    30   212 0.83 Nodulation protein S (NodS)
MTS                  PF05175.9    170 seq743_BIOID50999    -            256   8.4e-07   28.4   0.0   1   1   1.2e-09   1.2e-06   27.9   0.0    32   103    73   143    63   186 0.89 Methyltransferase small domain
Methyltransf_9       PF08003.6    315 seq743_BIOID50999    -            256   9.9e-06   24.3   0.0   1   1   1.3e-08   1.3e-05   23.9   0.0   114   229    71   185    62   219 0.80 Protein of unknown function (DUF1698)
PrmA                 PF06325.8    295 seq743_BIOID50999    -            256     2e-05   23.7   0.0   1   1   2.7e-08   2.8e-05   23.2   0.0   162   258    73   174    67   190 0.79 Ribosomal protein L11 methyltransferase (PrmA)
PAPS_reduct          PF01507.14   174 seq744_BIOID50999    -            292   8.7e-09   35.3   0.0   1   1   2.2e-12     3e-08   33.5   0.0     2   117     5   151     4   173 0.78 Phosphoadenosine phosphosulfate reductase family
Bac_Ubq_Cox          PF01654.12   436 seq745_BIOID50999    -            479  1.4e-167  557.4  19.6   1   1  1.3e-171  1.8e-167  557.0  13.6    30   435     1   467     1   468 0.97 Bacterial Cytochrome Ubiquinol Oxidase
Tape_meas_lam_C      PF09718.5     78 seq746_BIOID50999    -            306   3.6e-20   71.5   4.8   1   1   2.6e-24   3.6e-20   71.5   3.3     1    74   187   260   187   263 0.98 Lambda phage tail tape-measure protein (Tape_meas_lam_C)
TerB                 PF05099.8    140 seq749_BIOID50999    -            143   1.4e-14   53.8   7.2   1   1   1.9e-18   2.6e-14   53.0   5.0     8   131    10   138     3   141 0.81 Tellurite resistance protein TerB
DUF1391              PF07151.7     49 seq750_BIOID50999    -             50   9.2e-33  111.3   1.2   1   1   7.1e-37   9.8e-33  111.2   0.8     1    48     2    49     2    50 0.97 Protein of unknown function (DUF1391)
GntR                 PF00392.16    64 seq753_BIOID50999    -            258   6.7e-23   79.7   0.2   1   1   1.9e-26   1.3e-22   78.8   0.1     1    64     9    72     9    72 0.99 Bacterial regulatory proteins, gntR family
FCD                  PF07729.7    125 seq753_BIOID50999    -            258   9.3e-19   67.8   5.0   1   1   2.1e-22   1.4e-18   67.2   3.5     1   125    96   220    96   220 0.90 FCD domain
YmgB                 PF10798.3     61 seq754_BIOID50999    -             97   1.1e-07   31.4   1.4   1   1   1.1e-11   1.5e-07   31.0   0.9     3    61    40    97    38    97 0.94 Biofilm development protein YmgB/AriR
MerR-DNA-bind        PF09278.6     65 seq755_BIOID50999    -            154     7e-15   55.0   0.1   1   1   2.6e-18   1.2e-14   54.3   0.0     2    65    55   119    54   119 0.96 MerR, DNA binding
MerR                 PF00376.18    38 seq755_BIOID50999    -            154   4.6e-14   51.5   0.3   1   1   2.5e-17   1.1e-13   50.3   0.1     1    38    13    49    13    49 0.98 MerR family regulatory protein
MerR_1               PF13411.1     69 seq755_BIOID50999    -            154   2.8e-12   46.1   0.0   1   1     1e-15   4.6e-12   45.4   0.0     2    65    13    76    12    78 0.96 MerR HTH family regulatory protein
TetR_C_3             PF08362.6    143 seq756_BIOID50999    -            212   5.4e-59  197.9   0.0   1   1     1e-62   7.1e-59  197.5   0.0     1   143    70   212    70   212 0.99 YcdC-like protein, C-terminal region
TetR_N               PF00440.18    47 seq756_BIOID50999    -            212   1.3e-16   59.8   0.2   1   1   2.9e-20     2e-16   59.2   0.1     1    47    23    69    23    69 0.98 Bacterial regulatory proteins, tetR family
Mob_synth_C          PF06463.8    128 seq760_BIOID50999    -            352     7e-36  122.6   0.0   1   1   3.6e-39   1.2e-35  121.8   0.0     1   127   209   335   209   336 0.98 Molybdenum Cofactor Synthesis C
Radical_SAM          PF04055.16   166 seq760_BIOID50999    -            352   6.9e-27   94.5   0.0   1   1   2.7e-30   9.4e-27   94.0   0.0     2   166    42   204    41   204 0.97 Radical SAM superfamily
Fer4_12              PF13353.1    139 seq760_BIOID50999    -            352   1.6e-07   31.4   0.0   1   1   8.7e-11     3e-07   30.5   0.0    15   116    47   148    36   154 0.84 4Fe-4S single cluster domain
Fer4_14              PF13394.1    117 seq760_BIOID50999    -            352   5.9e-07   29.4   0.0   1   1   5.8e-10     2e-06   27.7   0.0     6    90    45   127    38   148 0.70 4Fe-4S single cluster domain
OTCace               PF00185.19   158 seq761_BIOID50999    -            204   9.4e-34  116.4   0.0   1   1     1e-37   1.4e-33  115.9   0.0    11   156    11   181     4   182 0.90 Aspartate/ornithine carbamoyltransferase, Asp/Orn binding domain
OmpA                 PF00691.15    97 seq764_BIOID50999    -            160   3.6e-18   65.6   0.1   1   1     4e-22   5.5e-18   65.0   0.1     1    97    55   151    55   151 0.95 OmpA family
ABC_tran             PF00005.22   118 seq765_BIOID50999    -            352   6.3e-26   90.9   0.0   1   1   2.9e-29   1.3e-25   89.9   0.0     1   117    38   156    38   157 0.91 ABC transporter
TOBE                 PF03459.12    64 seq765_BIOID50999    -            352   3.2e-18   65.4   0.0   1   1   1.8e-19   8.2e-16   57.7   0.0     1    62   290   350   290   352 0.97 TOBE domain
DUF3927              PF13064.1     46 seq766_BIOID50999    -             55   1.6e-25   88.2  11.3   1   1   1.3e-29   1.7e-25   88.0   7.8     1    46     3    48     3    48 0.98 Protein of unknown function (DUF3927)
Antirestrict         PF03230.8     94 seq770_BIOID50999    -            161   2.4e-38  129.9   0.2   1   1   2.2e-42   3.1e-38  129.5   0.2     1    94    64   161    64   161 0.98 Antirestriction protein
TrkA_N               PF02254.13   116 seq773_BIOID50999    -            458   4.2e-58  194.2   3.5   1   2   5.4e-33   5.3e-30  103.6   0.0     1   108     3   111     3   125 0.92 TrkA-N domain
TrkA_N               PF02254.13   116 seq773_BIOID50999    -            458   4.2e-58  194.2   3.5   2   2   5.9e-29   5.7e-26   90.6   0.7     1   116   235   350   235   350 0.95 TrkA-N domain
TrkA_C               PF02080.16    71 seq773_BIOID50999    -            458   1.9e-21   75.3   0.7   1   2   4.7e-13   4.5e-10   38.8   0.0     3    70   157   225   155   226 0.91 TrkA-C domain
TrkA_C               PF02080.16    71 seq773_BIOID50999    -            458   1.9e-21   75.3   0.7   2   2     2e-11   1.9e-08   33.6   0.2     8    70   390   451   388   452 0.89 TrkA-C domain
F420_oxidored        PF03807.12    96 seq773_BIOID50999    -            458   1.9e-12   47.2   2.2   1   2   1.5e-07   0.00015   22.0   0.0     1    52     2    49     2    88 0.87 NADP oxidoreductase coenzyme F420-dependent
F420_oxidored        PF03807.12    96 seq773_BIOID50999    -            458   1.9e-12   47.2   2.2   2   2   1.5e-07   0.00015   22.0   0.3     2    48   235   279   234   355 0.80 NADP oxidoreductase coenzyme F420-dependent
NAD_binding_7        PF13241.1    103 seq773_BIOID50999    -            458   1.2e-11   44.6   3.0   1   1   7.5e-08   7.3e-05   22.8   0.0     8    82   233   319   228   323 0.75 Putative NAD(P)-binding
Shikimate_DH         PF01488.15   135 seq773_BIOID50999    -            458   1.4e-11   44.4   0.6   1   1   5.3e-09   5.2e-06   26.4   0.2    12   102   232   332   222   367 0.77 Shikimate / quinate 5-dehydrogenase
DUF4156              PF13698.1     93 seq774_BIOID50999    -            121   4.1e-32  109.8   0.1   1   1   3.6e-36   4.9e-32  109.5   0.0     2    93    27   119    26   119 0.98 Domain of unknown function (DUF4156)
OpuAC                PF04069.7    257 seq777_BIOID50999    -            344   3.7e-56  190.2   3.6   1   1   3.3e-60   4.5e-56  189.9   2.5     2   256    44   326    43   327 0.94 Substrate binding domain of ABC-type glycine betaine transport system
Phage_Mu_Gp45        PF06890.7    162 seq780_BIOID50999    -            204   1.1e-68  229.6   2.2   1   1   9.4e-73   1.3e-68  229.4   1.6     1   161    23   196    23   197 0.99 Bacteriophage Mu Gp45 protein
PALP                 PF00291.20   307 seq783_BIOID50999    -            398   1.1e-44  152.7   0.2   1   1     1e-48   1.4e-44  152.4   0.1     4   305    41   374    39   377 0.81 Pyridoxal-phosphate dependent enzyme
HTH_AraC             PF00165.18    42 seq787_BIOID50999    -            237   3.8e-15   55.0   0.7   1   2   1.6e-09   1.1e-05   24.9   0.0     1    35   141   175   141   181 0.89 Bacterial regulatory helix-turn-helix proteins, AraC family
HTH_AraC             PF00165.18    42 seq787_BIOID50999    -            237   3.8e-15   55.0   0.7   2   2   1.6e-10   1.1e-06   28.1   0.2    14    38   202   227   200   231 0.91 Bacterial regulatory helix-turn-helix proteins, AraC family
HTH_18               PF12833.2     81 seq787_BIOID50999    -            237   3.1e-10   39.8   0.1   1   1   8.6e-14   5.9e-10   39.0   0.1     2    80   155   231   154   232 0.92 Helix-turn-helix domain
Phytase-like         PF13449.1    326 seq793_BIOID50999    -            457   1.1e-33  116.7   0.0   1   1   1.4e-37   1.9e-33  115.9   0.0    60   311   146   396    50   410 0.85 Esterase-like activity of phytase
Xan_ur_permease      PF00860.15   389 seq794_BIOID50999    -            449   1.7e-88  296.6  48.3   1   1   1.6e-92   2.1e-88  296.3  33.5     1   388    26   409    26   410 0.99 Permease family
Ead_Ea22             PF13935.1    139 seq795_BIOID50999    -            109   5.3e-10   39.6   1.7   1   1   1.5e-11   2.1e-07   31.2   1.2     1    89     2    57     2    79 0.82 Ead/Ea22-like protein
S-methyl_trans       PF02574.11   305 seq797_BIOID50999    -           1232  5.9e-105  350.7   0.1   1   1    4e-108  1.1e-104  349.9   0.1     1   304    21   331    21   332 0.98 Homocysteine S-methyltransferase
Met_synt_B12         PF02965.12   136 seq797_BIOID50999    -           1232   9.2e-54  180.5   0.0   1   1     9e-57   2.4e-53  179.2   0.0     1   136  1060  1197  1060  1197 0.99 Vitamin B12 dependent methionine synthase, activation domain
Pterin_bind          PF00809.17   210 seq797_BIOID50999    -           1232   1.5e-48  164.8   0.4   1   1   1.7e-51   4.6e-48  163.2   0.3     1   210   361   573   361   573 0.98 Pterin binding enzyme
B12-binding_2        PF02607.12    79 seq797_BIOID50999    -           1232   4.3e-21   74.6   0.0   1   1   6.5e-24   1.8e-20   72.6   0.0     4    79   664   739   662   739 0.96 B12 binding domain
B12-binding          PF02310.14   121 seq797_BIOID50999    -           1232   6.2e-20   71.1   0.2   1   1   1.8e-22     5e-19   68.2   0.1     2    94   753   845   752   856 0.93 B12 binding domain
SNARE_assoc          PF09335.6    123 seq798_BIOID50999    -            220   1.6e-22   79.8   5.4   1   1   1.2e-26   1.6e-22   79.8   3.7     1   123    48   174    48   174 0.96 SNARE associated Golgi protein
DEDD_Tnp_IS110       PF01548.12   144 seq799_BIOID50999    -            326     6e-44  149.0   0.2   1   1   3.4e-47   2.3e-43  147.1   0.1     1   144     7   151     7   151 0.99 Transposase
Transposase_20       PF02371.11    87 seq799_BIOID50999    -            326   1.1e-27   95.7   0.4   1   1     3e-31     2e-27   94.9   0.3     2    85   196   280   195   282 0.96 Transposase IS116/IS110/IS902 family
MoCF_biosynth        PF00994.19   144 seq800_BIOID50999    -            170   5.8e-31  106.7   0.0   1   1   5.3e-35   7.2e-31  106.4   0.0     1   143    14   156    12   157 0.92 Probable molybdopterin binding domain
Lysis_S              PF04971.7     68 seq801_BIOID50999    -             71   2.5e-47  158.3   0.6   1   1     2e-51   2.8e-47  158.1   0.4     1    68     4    71     4    71 1.00 Lysis protein S
Cyto_ox_2            PF02322.10   328 seq802_BIOID50999    -            378  6.6e-112  373.7  33.9   1   1  5.5e-116  7.5e-112  373.5  23.5     1   328     6   362     6   362 0.99 Cytochrome oxidase subunit II
GP46                 PF07409.7    116 seq805_BIOID50999    -            145   6.8e-42  141.3   0.1   1   1   5.7e-46   7.8e-42  141.1   0.0     1   114    26   140    26   142 0.97 Phage protein GP46
DicB                 PF05358.6     62 seq809_BIOID50999    -             97   1.6e-36  123.4   0.8   1   1   1.5e-40   2.1e-36  123.0   0.0     1    62    36    97    36    97 1.00 DicB protein
DUF3672              PF12421.3    136 seq810_BIOID50999    -            372   1.4e-39  135.2   0.2   1   1     2e-43   1.4e-39  135.2   0.2     1   136   189   331   189   331 0.94 Fibronectin type III protein
DUF1983              PF09327.6     81 seq810_BIOID50999    -            372   3.3e-24   84.5   0.1   1   1   1.5e-27     1e-23   82.9   0.0     1    81    85   165    85   165 0.99 Domain of unknown function (DUF1983)
DUF551               PF04448.7     69 seq811_BIOID50999    -            287   9.1e-12   45.4   3.8   1   1   6.7e-16   9.1e-12   45.4   2.6     1    69   226   283   226   283 0.80 Protein of unknown function (DUF551)
Phage_lysozyme       PF00959.14   110 seq812_BIOID50999    -            165   1.6e-31  108.7   0.2   1   1   1.4e-35     2e-31  108.4   0.1     1   109    48   154    48   155 0.98 Phage lysozyme
Plasmid_stabil       PF05016.9     90 seq815_BIOID50999    -             92   5.7e-15   55.3   0.1   1   1   4.6e-19   6.3e-15   55.2   0.1     1    90     4    91     4    91 0.88 Plasmid stabilisation system protein
Ribosomal_L31        PF01197.13    69 seq819_BIOID50999    -             87     8e-27   92.9   0.1   1   1   7.1e-31   9.7e-27   92.6   0.1     1    68     1    79     1    80 0.99 Ribosomal protein L31
DUF1482              PF07358.6     57 seq820_BIOID50999    -             62   8.8e-26   89.1   0.0   1   1   7.1e-30   9.7e-26   89.0   0.0     1    57     4    62     4    62 0.98 Protein of unknown function (DUF1482)
MoaC                 PF01967.16   136 seq821_BIOID50999    -            161   1.5e-60  202.6   1.3   1   1   1.3e-64   1.7e-60  202.4   0.9     1   136    15   150    15   150 1.00 MoaC family
Flagellin_N          PF00669.15   139 seq823_BIOID50999    -            326   3.1e-29  101.4  18.6   1   1   4.5e-33   3.1e-29  101.4  12.9     1   135    26   160    26   166 0.98 Bacterial flagellin N-terminal helical region
Flagellin_C          PF00700.16    86 seq823_BIOID50999    -            326   1.3e-20   73.2  11.2   1   1   1.9e-24   1.3e-20   73.2   7.8     1    86   240   325   240   325 0.98 Bacterial flagellin C-terminal helical region
SecD-TM1             PF13721.1    101 seq824_BIOID50999    -            127   2.7e-16   59.5   0.0   1   1   2.6e-20   3.6e-16   59.1   0.0    11   101    17   105     8   105 0.91 SecD export protein N-terminal TM region
MFS_1                PF07690.11   354 seq826_BIOID50999    -            394   1.4e-36  125.9  55.0   1   2   1.2e-29   8.2e-26   90.4  16.5     2   188    17   198    16   216 0.88 Major Facilitator Superfamily
MFS_1                PF07690.11   354 seq826_BIOID50999    -            394   1.4e-36  125.9  55.0   2   2   9.5e-15   6.5e-11   41.4  16.0     3   175   218   387   216   394 0.89 Major Facilitator Superfamily
Sugar_tr             PF00083.19   451 seq826_BIOID50999    -            394   6.3e-12   44.6  16.2   1   1   9.3e-16   6.3e-12   44.6  11.2    43   188    39   181    11   184 0.83 Sugar (and other) transporter
Phage_lysis          PF03245.8    125 seq828_BIOID50999    -            153   7.2e-49  164.8  13.4   1   1     6e-53   8.2e-49  164.6   9.3     1   125    29   153    29   153 0.99 Bacteriophage lysis protein
DUF1391              PF07151.7     49 seq829_BIOID50999    -             79   1.1e-32  111.1   1.5   1   1     1e-36   1.4e-32  110.8   1.0     1    48    31    78    31    79 0.97 Protein of unknown function (DUF1391)
MscL                 PF01741.13   128 seq833_BIOID50999    -            136     1e-56  190.4   3.2   1   1   8.4e-61   1.1e-56  190.2   2.2     1   128     3   132     3   132 0.98 Large-conductance mechanosensitive channel, MscL
Peptidase_M20        PF01546.23   171 seq835_BIOID50999    -            403   3.4e-20   72.2   0.0   1   1   8.1e-24   5.5e-20   71.5   0.0     1   168    77   395    77   398 0.94 Peptidase family M20/M25/M40
M20_dimer            PF07687.9    109 seq835_BIOID50999    -            403   2.4e-17   62.5   0.0   1   1   6.5e-21   4.5e-17   61.6   0.0     2   100   183   282   182   290 0.96 Peptidase dimerisation domain
Exonuc_VIII          PF06630.6    182 seq836_BIOID50999    -            730   9.3e-56  187.9   0.1   1   1   6.8e-60   9.3e-56  187.9   0.0    41   182     1   142     1   142 0.98 Enterobacterial exodeoxyribonuclease VIII
Phage_integrase      PF00589.17   173 seq837_BIOID50999    -            198   1.4e-46  158.1   0.6   1   1   1.2e-50   1.6e-46  158.0   0.4     1   172     5   177     5   178 0.98 Phage integrase family
Rz1                  PF06085.6     40 seq838_BIOID50999    -             60   4.4e-24   83.4  10.6   1   1   4.2e-28   5.7e-24   83.1   7.3     1    40    20    60    20    60 0.98 Lipoprotein Rz1 precursor
HOK_GEF              PF01848.11    43 seq839_BIOID50999    -             46   2.9e-15   55.1   1.9   1   1   2.3e-19   3.1e-15   55.0   1.3     1    43     4    44     3    44 0.92 Hok/gef family
ThiS                 PF02597.15    78 seq840_BIOID50999    -             81     5e-22   77.9   0.0   1   1   4.1e-26   5.6e-22   77.8   0.0     1    78     4    81     4    81 0.99 ThiS family
FCD                  PF07729.7    125 seq841_BIOID50999    -            274   1.1e-22   80.5   6.2   1   1   2.4e-26   1.6e-22   80.0   4.3     1   124   116   246   116   247 0.90 FCD domain
GntR                 PF00392.16    64 seq841_BIOID50999    -            274     6e-14   51.1   0.2   1   1   1.8e-17   1.2e-13   50.1   0.1     4    62    31    89    29    91 0.95 Bacterial regulatory proteins, gntR family
DUF1090              PF06476.7    115 seq848_BIOID50999    -            122   6.8e-38  128.7  16.9   1   1   6.2e-42   8.4e-38  128.4  11.7     2   114     7   116     5   117 0.92 Protein of unknown function (DUF1090)
DUF4222              PF13973.1     53 seq849_BIOID50999    -             80   3.4e-15   55.0   0.8   1   1     3e-19   4.1e-15   54.7   0.6     2    53     4    54     3    54 0.97 Domain of unknown function (DUF4222)
Lactonase            PF10282.4    344 seq851_BIOID50999    -            331   5.9e-87  291.8   0.0   1   1   1.6e-90   7.5e-87  291.4   0.0     2   343     5   327     4   328 0.95 Lactonase, 7-bladed beta-propeller
YbgT_YccB            PF08173.6     28 seq853_BIOID50999    -             30   3.4e-12   45.8   4.6   1   1   2.6e-16   3.5e-12   45.7   3.2     1    27     1    27     1    28 0.97 Membrane bound YbgT-like protein
MoaE                 PF02391.12   117 seq855_BIOID50999    -            150   2.5e-40  136.7   0.0   1   1   2.2e-44     3e-40  136.5   0.0     2   116     6   121     5   122 0.97 MoaE protein
DUF2776              PF10951.3    347 seq858_BIOID50999    -            383  1.1e-165  550.7  33.0   1   1  9.5e-170  1.3e-165  550.5  22.9     1   347    34   381    34   381 0.99 Protein of unknown function (DUF2776)
Na_H_Exchanger       PF00999.16   384 seq860_BIOID50999    -            549   3.4e-72  242.9  43.6   1   1   3.1e-76   4.2e-72  242.6  30.2     2   383     8   421     5   422 0.91 Sodium/hydrogen exchanger family
DUF4222              PF13973.1     53 seq861_BIOID50999    -             99   9.1e-24   82.5   5.4   1   1   8.3e-28   1.1e-23   82.2   3.7     2    53    17    68    16    68 0.96 Domain of unknown function (DUF4222)
His_Phos_2           PF00328.17   347 seq862_BIOID50999    -            442   1.3e-40  139.6   0.0   1   1   1.2e-44   1.6e-40  139.4   0.0     1   345    39   383    39   387 0.85 Histidine phosphatase superfamily (branch 2)
DUF883               PF05957.8     94 seq868_BIOID50999    -            101   1.1e-31  108.9   1.7   1   1   9.3e-36   1.3e-31  108.7   1.2     2    94     9   101     8   101 0.99 Bacterial protein of unknown function (DUF883)
RPAP2_Rtr1           PF04181.8     79 seq869_BIOID50999    -             58   0.00015   21.6   1.9   1   1   3.3e-08   0.00023   21.0   1.3    22    71     8    53     3    57 0.76 Rtr1/RPAP2 family
Pyr_redox_2          PF07992.9    200 seq870_BIOID50999    -            472   2.2e-14   53.7   0.5   1   1   7.4e-09   8.4e-06   25.6   0.0     1    47   148   195   148   270 0.80 Pyridine nucleotide-disulphide oxidoreductase
Pyr_redox            PF00070.22    80 seq870_BIOID50999    -            472   5.6e-12   45.7   4.0   1   1   1.6e-08   1.8e-05   24.9   0.2     1    77   289   364   289   369 0.87 Pyridine nucleotide-disulphide oxidoreductase
NAD_binding_8        PF13450.1     68 seq870_BIOID50999    -            472   1.1e-08   34.7   0.2   1   1   2.6e-11   2.9e-08   33.4   0.2     1    35   151   185   151   189 0.96 NAD(P)-binding Rossmann-like domain
Thi4                 PF01946.12   230 seq870_BIOID50999    -            472   8.8e-07   28.1   1.0   1   1   1.2e-09   1.3e-06   27.5   0.1    18    83   147   213   138   223 0.80 Thi4 family
FAD_binding_3        PF01494.14   356 seq870_BIOID50999    -            472   1.2e-06   27.7   0.1   1   1   1.9e-09   2.1e-06   26.9   0.0     3    34   148   179   147   182 0.95 FAD binding domain
AAA_25               PF13481.1    194 seq871_BIOID50999    -            466   9.5e-41  139.2   0.0   1   1   1.5e-44   2.1e-40  138.1   0.0    18   193   147   315   130   316 0.88 AAA domain
DUF3442              PF11924.3    280 seq872_BIOID50999    -           1417  3.3e-105  351.5   0.5   1   1  7.3e-109  3.3e-105  351.5   0.3     2   280    71   350    70   350 0.99 Protein of unknown function (DUF3442)
Big_1                PF02369.11   100 seq872_BIOID50999    -           1417   3.3e-55  184.0 105.6   1   3   4.4e-18     2e-14   53.1   8.5     5    97   994  1086   990  1088 0.86 Bacterial Ig-like domain (group 1)
Big_1                PF02369.11   100 seq872_BIOID50999    -           1417   3.3e-55  184.0 105.6   2   3   8.5e-17   3.9e-13   49.0   2.9    14    97  1104  1187  1090  1189 0.85 Bacterial Ig-like domain (group 1)
Big_1                PF02369.11   100 seq872_BIOID50999    -           1417   3.3e-55  184.0 105.6   3   3   1.1e-16   5.2e-13   48.6   9.7     4    95  1195  1287  1192  1292 0.84 Bacterial Ig-like domain (group 1)
DUF3596              PF12167.3     88 seq875_BIOID50999    -            391     7e-26   89.5   0.3   1   1   2.8e-29   1.9e-25   88.1   0.1     1    87    12   102    12   103 0.94 Domain of unknown function (DUF3596)
Phage_integrase      PF00589.17   173 seq875_BIOID50999    -            391     7e-20   71.2   0.0   1   1   1.8e-23   1.2e-19   70.5   0.0     4   168   206   375   204   379 0.86 Phage integrase family
Bax1-I               PF01027.15   205 seq876_BIOID50999    -            261   5.2e-59  199.1  36.8   1   1   4.5e-63   6.1e-59  198.9  25.5     2   205    46   257    45   257 0.92 Inhibitor of apoptosis-promoting Bax1
FliD_C               PF07195.7    239 seq877_BIOID50999    -            438   7.7e-43  146.3  10.5   1   1   1.1e-46   7.7e-43  146.3   7.3     1   232   209   423   209   431 0.94 Flagellar hook-associated protein 2 C-terminus
FliD_N               PF02465.13    99 seq877_BIOID50999    -            438   1.8e-14   53.7   6.8   1   1   2.6e-18   1.8e-14   53.7   4.7     8    99     6    98     1    98 0.85 Flagellar hook-associated protein 2 C-terminus
DUF1469              PF07332.6    121 seq878_BIOID50999    -            134     1e-25   89.6   7.5   1   1   8.4e-30   1.1e-25   89.5   5.2     6   120    19   129    14   130 0.97 Protein of unknown function (DUF1469)
AzlC                 PF03591.9    143 seq882_BIOID50999    -            245   7.3e-42  142.5  10.2   1   1   5.3e-46   7.3e-42  142.5   7.1     1   141    23   165    23   167 0.97 AzlC protein
Fimbrial             PF00419.15   145 seq883_BIOID50999    -            182   1.4e-21   77.0  10.3   1   1   1.5e-25     2e-21   76.6   7.2     1   145    33   182    33   182 0.85 Fimbrial protein
NusG                 PF02357.14    92 seq885_BIOID50999    -            162   3.6e-22   78.2   0.0   1   1   3.7e-26     5e-22   77.8   0.0     2    91     3    90     2    91 0.92 Transcription termination factor nusG
HOK_GEF              PF01848.11    43 seq886_BIOID50999    -             50   2.4e-18   65.0   1.1   1   1     2e-22   2.7e-18   64.8   0.8     1    43     4    46     4    46 0.99 Hok/gef family
Amidohydro_4         PF13147.1    304 seq887_BIOID50999    -            461   1.9e-28  100.1   0.7   1   1     7e-32   2.4e-28   99.8   0.5     1   304    45   392    45   392 0.90 Amidohydrolase
Amidohydro_1         PF01979.15   333 seq887_BIOID50999    -            461   7.7e-13   48.6   0.0   1   1   3.8e-15   1.3e-11   44.6   0.0     1   333    50   395    50   395 0.73 Amidohydrolase family
Amidohydro_5         PF13594.1     68 seq887_BIOID50999    -            461   1.7e-11   43.6   0.6   1   1   2.3e-14   7.9e-11   41.5   0.4     2    68    22    90     3    90 0.76 Amidohydrolase
AAA_5                PF07728.9    139 seq888_BIOID50999    -            498   5.9e-25   87.5   0.0   1   1     4e-28   1.1e-24   86.6   0.0     1   139    41   171    41   171 0.92 AAA domain (dynein-related subfamily)
DUF3763              PF12592.3     57 seq888_BIOID50999    -            498   4.1e-22   77.4   1.3   1   1   4.1e-25   1.1e-21   76.0   0.9     3    57   444   498   442   498 0.97 Protein of unknown function (DUF3763)
Exonuc_VIII          PF06630.6    182 seq889_BIOID50999    -            239   2.1e-72  242.1   0.2   1   1   1.8e-76   2.5e-72  241.9   0.1     1   182     1   182     1   182 0.89 Enterobacterial exodeoxyribonuclease VIII
YqjK                 PF13997.1     73 seq892_BIOID50999    -             99   3.6e-30  103.8   9.8   1   1   3.3e-34   4.5e-30  103.5   6.8     1    73    14    86    14    86 0.99 YqjK-like protein
HOK_GEF              PF01848.11    43 seq894_BIOID50999    -             83   7.1e-18   63.5   1.4   1   1   6.8e-22   9.3e-18   63.1   1.0     1    43    37    79    37    79 0.99 Hok/gef family
Glt_symporter        PF03616.9    368 seq895_BIOID50999    -             69   7.9e-16   57.3   0.4   1   1   6.3e-20   8.7e-16   57.2   0.3     1    54     2    55     2    64 0.94 Sodium/glutamate symporter
Fimbrial             PF00419.15   145 seq896_BIOID50999    -            212   1.1e-15   58.0   0.0   1   1   9.9e-20   1.3e-15   57.7   0.0     2   145    66   212    65   212 0.86 Fimbrial protein
Peptidase_S24        PF00717.18    70 seq897_BIOID50999    -            216     7e-18   63.9   0.1   1   1   3.7e-21     1e-17   63.4   0.0     2    70   128   200   127   200 0.97 Peptidase S24-like
HTH_3                PF01381.17    55 seq897_BIOID50999    -            216   2.9e-17   62.1   0.1   1   1   1.5e-20   4.2e-17   61.6   0.1     1    55    10    64    10    64 0.99 Helix-turn-helix
HTH_19               PF12844.2     64 seq897_BIOID50999    -            216   1.2e-11   44.4   0.0   1   1   6.9e-15   1.9e-11   43.7   0.0     1    63     7    69     7    70 0.98 Helix-turn-helix domain
HTH_31               PF13560.1     64 seq897_BIOID50999    -            216   6.3e-10   38.9   0.1   1   1   3.6e-13   9.9e-10   38.3   0.1     2    59     6    62     5    66 0.96 Helix-turn-helix domain
DoxX                 PF07681.7     85 seq898_BIOID50999    -            160   6.2e-18   64.8  12.8   1   1   1.5e-21   1.1e-17   64.1   8.9     2    84    39   117    38   118 0.98 DoxX
Glt_symporter        PF03616.9    368 seq899_BIOID50999    -            346  2.1e-142  473.8  20.1   1   1  1.5e-146  2.1e-142  473.8  13.9    56   368     2   311     1   311 0.98 Sodium/glutamate symporter
AzlD                 PF05437.7     99 seq900_BIOID50999    -            111   1.8e-12   46.9   5.7   1   1   1.5e-16   2.1e-12   46.7   4.0     1    98     5   104     5   105 0.92 Branched-chain amino acid transport protein (AzlD)
Bax1-I               PF01027.15   205 seq901_BIOID50999    -            237   5.4e-12   45.6  24.8   1   1     5e-16   6.8e-12   45.3  17.2     3   201    19   220    17   225 0.82 Inhibitor of apoptosis-promoting Bax1
Rsd_AlgQ             PF04353.8    153 seq905_BIOID50999    -            158     5e-50  169.0   0.4   1   1   4.2e-54   5.7e-50  168.8   0.3     1   150     1   148     1   151 0.98 Regulator of RNA polymerase sigma(70) subunit, Rsd/AlgQ
FliS                 PF02561.9    122 seq910_BIOID50999    -            130   2.8e-23   81.9   0.0   1   1   2.5e-27   3.4e-23   81.6   0.0     2   118     5   125     4   128 0.94 Flagellar protein FliS
DUF3799              PF12684.2    237 seq911_BIOID50999    -            590   2.7e-06   26.7   0.0   1   1   3.9e-10   5.3e-06   25.8   0.0     3   226   338   574   337   576 0.81 PDDEXK-like domain of unknown function (DUF3799)
MarR                 PF01047.17    59 seq915_BIOID50999    -            176   1.6e-17   62.8   2.8   1   1   1.3e-20     6e-17   60.9   0.1     1    58    53   112    53   113 0.98 MarR family
MarR_2               PF12802.2     62 seq915_BIOID50999    -            176     1e-08   34.5   0.1   1   1   4.8e-12   2.2e-08   33.5   0.0     5    61    55   111    51   112 0.90 MarR family
HTH_27               PF13463.1     68 seq915_BIOID50999    -            176   3.6e-07   30.3   0.1   1   1   1.8e-10   8.1e-07   29.1   0.0    17    68    70   121    54   121 0.86 Winged helix DNA-binding domain
GST_N_2              PF13409.1     70 seq916_BIOID50999    -            328   1.5e-23   82.4   0.0   1   1   9.4e-27   3.2e-23   81.3   0.0     1    70    62   159    62   159 0.85 Glutathione S-transferase, N-terminal domain
GST_C_2              PF13410.1     69 seq916_BIOID50999    -            328   3.9e-14   52.1   0.0   1   1   2.3e-17     8e-14   51.1   0.0     1    54   203   256   203   280 0.89 Glutathione S-transferase, C-terminal domain
GST_C                PF00043.20    95 seq916_BIOID50999    -            328   8.7e-07   28.7   0.0   1   1   4.2e-10   1.4e-06   28.0   0.0    20    67   200   247   167   281 0.76 Glutathione S-transferase, C-terminal domain
Pili_assembly_N      PF00345.15   122 seq917_BIOID50999    -            241   1.1e-40  138.0   0.1   1   1   2.7e-44   1.9e-40  137.3   0.0     1   121    37   156    37   157 0.91 Gram-negative pili assembly chaperone, N-terminal domain
Pili_assembly_C      PF02753.12    68 seq917_BIOID50999    -            241   9.5e-17   60.4   0.3   1   1   8.1e-20   5.6e-16   58.0   0.1     1    65   176   234   176   237 0.95 Gram-negative pili assembly chaperone, C-terminal domain
DUF1016              PF06250.6    320 seq918_BIOID50999    -            123   4.9e-38  130.7   0.0   1   1   4.2e-42   5.8e-38  130.5   0.0     1   101    15   116    15   120 0.96 Protein of unknown function (DUF1016)
DUF1233              PF06806.7     72 seq921_BIOID50999    -             83   2.3e-32  110.2   0.1   1   1     2e-36   2.7e-32  110.0   0.1     1    70     4    74     4    77 0.97 Putative excisionase (DUF1233)
PrpF                 PF04303.8    371 seq922_BIOID50999    -            350    7e-162  538.2   1.9   1   1  1.1e-165  7.8e-162  538.1   1.3     1   371     1   350     1   350 0.99 PrpF protein
DDE_Tnp_1            PF01609.16   211 seq923_BIOID50999    -            402     8e-25   87.5   0.0   1   1   9.1e-29   1.2e-24   86.9   0.0     4   208    91   328    88   331 0.93 Transposase DDE domain
AMP-binding          PF00501.23   418 seq925_BIOID50999    -            573   1.4e-83  280.4   0.0   1   1   1.3e-87   1.7e-83  280.1   0.0     2   413    49   483    48   486 0.95 AMP-binding enzyme
Cytochrom_C_asm      PF01578.15   214 seq926_BIOID50999    -            288   1.9e-44  151.6  18.4   1   1   1.4e-48   1.9e-44  151.6  12.8     5   212    62   286    58   288 0.97 Cytochrome C assembly protein
SSB                  PF00436.20   104 seq928_BIOID50999    -            136   3.3e-17   62.1   0.0   1   1   3.3e-21   4.5e-17   61.7   0.0     3   101     4    99     2   101 0.94 Single-strand binding protein family
Elong-fact-P_C       PF09285.6     56 seq931_BIOID50999    -            188   5.3e-27   92.8   1.0   1   1   2.4e-30   1.1e-26   91.8   0.2     1    56   131   186   131   186 0.99 Elongation factor P, C-terminal
EFP                  PF01132.15    55 seq931_BIOID50999    -            188   3.2e-24   84.2   0.1   1   1   1.2e-27   5.5e-24   83.4   0.0     3    55    71   123    69   123 0.97 Elongation factor P (EF-P) OB domain
EFP_N                PF08207.7     58 seq931_BIOID50999    -            188   5.8e-24   83.6   0.0   1   1   4.5e-27     2e-23   81.8   0.0     3    57     7    61     5    62 0.97 Elongation factor P (EF-P) KOW-like domain
AA_kinase            PF00696.23   241 seq933_BIOID50999    -            310   1.4e-27   96.6   0.8   1   1   1.3e-31   1.8e-27   96.3   0.6     1   239     3   290     3   291 0.88 Amino acid kinase family
DUF3596              PF12167.3     88 seq934_BIOID50999    -            431   9.7e-30  101.8   0.0   1   1   2.8e-33   1.9e-29  100.9   0.0     1    87     9    94     9    95 0.98 Domain of unknown function (DUF3596)
Phage_integrase      PF00589.17   173 seq934_BIOID50999    -            431   3.4e-21   75.5   0.0   1   1     1e-24     7e-21   74.5   0.0     3   167   205   398   204   403 0.89 Phage integrase family
ThiC                 PF01964.13   421 seq935_BIOID50999    -            631  3.9e-201  667.9   0.0   1   1  2.8e-204  1.9e-200  665.6   0.0     1   420   148   597   148   598 0.99 ThiC family
ThiC-associated      PF13667.1     80 seq935_BIOID50999    -            631   7.6e-34  115.0   0.1   1   1     3e-37   2.1e-33  113.6   0.0     2    80    26   109    25   109 0.94 ThiC-associated domain
DUF1016              PF06250.6    320 seq940_BIOID50999    -            182   4.9e-76  255.6   0.0   1   1     4e-80   5.5e-76  255.4   0.0   151   319     2   170     1   171 0.98 Protein of unknown function (DUF1016)
Sdh_cyt              PF01127.17   121 seq942_BIOID50999    -            133   4.8e-30  103.7   4.3   1   1   4.3e-34   5.8e-30  103.4   3.0     3   120    11   127    10   128 0.90 Succinate dehydrogenase/Fumarate reductase transmembrane subunit
Flg_hook             PF02120.11    85 seq943_BIOID50999    -            353   1.4e-18   66.2   4.8   1   1   2.5e-22   3.5e-18   64.9   3.3     3    85   239   321   237   322 0.94 Flagellar hook-length control protein FliK
HlyD                 PF00529.15   306 seq944_BIOID50999    -            390   3.6e-78  262.8  14.7   1   1   1.3e-81   4.5e-78  262.5  10.2     1   306    60   343    60   343 0.99 HlyD family secretion protein
HlyD_2               PF12700.2    328 seq944_BIOID50999    -            390   1.7e-16   60.2   1.2   1   1   7.1e-20   2.4e-16   59.6   0.8    20   234    60   290    51   316 0.77 HlyD family secretion protein
HlyD_3               PF13437.1    105 seq944_BIOID50999    -            390   3.3e-15   56.1   3.6   1   1   1.4e-16   4.9e-13   49.2   0.2     2   105   218   338   217   338 0.79 HlyD family secretion protein
Biotin_lipoyl_2      PF13533.1     50 seq944_BIOID50999    -            390   2.8e-08   33.1   1.9   1   1   1.1e-10   3.6e-07   29.6   0.1     2    49    61   108    60   109 0.91 Biotin-lipoyl like
Na_Pi_cotrans        PF02690.10   142 seq945_BIOID50999    -            543   1.6e-44  150.9  30.2   1   2   1.4e-39   9.5e-36  122.5   7.0     1   140    13   148    13   150 0.98 Na+/Pi-cotransporter
Na_Pi_cotrans        PF02690.10   142 seq945_BIOID50999    -            543   1.6e-44  150.9  30.2   2   2   1.6e-13   1.1e-09   38.0  10.2     1   123   139   265   139   284 0.90 Na+/Pi-cotransporter
PerC                 PF06069.6     90 seq946_BIOID50999    -             99   5.1e-43  144.9   0.4   1   1   4.2e-47   5.7e-43  144.7   0.3     1    89    10    98    10    99 0.99 PerC transcriptional activator
Ribonuc_red_lgC      PF02867.10   537 seq949_BIOID50999    -            761  6.7e-135  450.5   0.0   1   1  3.2e-137  1.5e-133  446.1   0.0     1   536   222   731   222   732 0.95 Ribonucleotide reductase, barrel domain
ATP-cone             PF03477.11    90 seq949_BIOID50999    -            761   5.9e-15   55.3   0.1   1   1   2.8e-18   1.3e-14   54.2   0.1     3    90     7    92     5    92 0.97 ATP cone domain
Ribonuc_red_lgN      PF00317.16    83 seq949_BIOID50999    -            761   1.5e-12   47.0   1.0   1   1     5e-16   2.3e-12   46.4   0.1     2    82   142   219   141   220 0.93 Ribonucleotide reductase, all-alpha domain
SSF                  PF00474.12   406 seq950_BIOID50999    -            502  3.8e-148  493.3  30.0   1   1  4.3e-152  5.9e-148  492.7  20.8     1   406    35   437    35   437 0.99 Sodium:solute symporter family
Usher                PF00577.15   552 seq951_BIOID50999    -            878  1.1e-222  740.5  25.9   1   1    3e-226  1.3e-222  740.2  17.9     1   552   208   790   208   790 0.99 Type VII secretion system (T7SS), usher protein
PapC_N               PF13954.1    146 seq951_BIOID50999    -            878   4.4e-48  162.4   0.0   1   1   2.4e-51   1.1e-47  161.1   0.0     2   146    48   194    47   194 0.98 PapC N-terminal domain
PapC_C               PF13953.1     68 seq951_BIOID50999    -            878   1.1e-27   95.3   0.1   1   1   1.1e-30   4.8e-27   93.2   0.1     1    67   800   865   800   866 0.97 PapC C-terminal domain
VWA_CoxE             PF05762.9    222 seq952_BIOID50999    -            346   3.2e-12   45.9   0.2   1   1   3.8e-16   5.2e-12   45.2   0.0    56   196   182   322   146   328 0.82 VWA domain containing CoxE-like protein
Entericidin          PF08085.6     21 seq955_BIOID50999    -             41   5.3e-09   35.3   0.0   1   1   4.6e-13   6.3e-09   35.1   0.0     1    21    20    40    20    40 0.99 Entericidin EcnA/B family
Sdh_cyt              PF01127.17   121 seq956_BIOID50999    -            115   8.9e-12   44.7  15.1   1   1   7.9e-16   1.1e-11   44.5  10.5    18   120    11   104     2   113 0.83 Succinate dehydrogenase/Fumarate reductase transmembrane subunit
PHO4                 PF01384.15   326 seq957_BIOID50999    -            499  4.3e-100  334.4  19.9   1   1  3.7e-104    5e-100  334.2  13.8     1   326    30   488    30   488 0.88 Phosphate transporter family
DUF21                PF01595.15   183 seq960_BIOID50999    -            420   3.5e-55  186.0   4.7   1   1   1.1e-58   4.9e-55  185.5   3.3     3   175     2   175     1   180 0.98 Domain of unknown function DUF21
CorC_HlyC            PF03471.12    81 seq960_BIOID50999    -            420   2.9e-20   71.7   0.2   1   1     2e-23   9.2e-20   70.1   0.1     2    79   335   410   334   412 0.95 Transporter associated domain
CBS                  PF00571.23    57 seq960_BIOID50999    -            420   9.6e-06   25.0   0.2   1   1   8.6e-08   0.00039   19.9   0.0     8    56   270   318   249   319 0.87 CBS domain
Entericidin          PF08085.6     21 seq963_BIOID50999    -             48   1.2e-08   34.2   2.6   1   1   1.2e-12   1.7e-08   33.7   1.8     1    21    23    43    23    43 0.98 Entericidin EcnA/B family
Na_sulph_symp        PF00939.14   471 seq964_BIOID50999    -            477  3.2e-177  590.0  46.4   1   1  2.7e-181  3.6e-177  589.8  32.2     2   471     4   474     3   474 0.99 Sodium:sulfate symporter transmembrane region
DUF805               PF05656.9    117 seq965_BIOID50999    -            121   1.4e-37  127.9   4.7   1   1   1.2e-41   1.6e-37  127.8   3.3     1   116    10   118    10   119 0.98 Protein of unknown function (DUF805)
FAD_binding_2        PF00890.19   421 seq966_BIOID50999    -            588  2.6e-117  392.1   6.1   1   1    7e-121  3.2e-117  391.8   4.2     1   421     9   405     9   405 0.98 FAD binding domain
Succ_DH_flav_C       PF02910.15   129 seq966_BIOID50999    -            588   2.6e-38  130.6   0.1   1   1   1.1e-41   5.1e-38  129.7   0.1     1   129   460   588   460   588 0.96 Fumarate reductase flavoprotein C-term
Phage_integrase      PF00589.17   173 seq967_BIOID50999    -            423   2.1e-22   79.5   0.3   1   1   7.9e-26   5.4e-22   78.1   0.0     2   169   232   396   231   399 0.90 Phage integrase family
DUF4102              PF13356.1     89 seq967_BIOID50999    -            423   1.5e-22   79.1   0.0   1   1   6.8e-26   4.7e-22   77.5   0.0     1    87    22   112    22   114 0.91 Domain of unknown function (DUF4102)
Multi_Drug_Res       PF00893.14    93 seq969_BIOID50999    -            105   5.3e-33  113.2  10.3   1   1   4.9e-37   6.7e-33  112.9   7.2     1    93     1    93     1    93 0.99 Small Multidrug Resistance protein
PTS_IIB              PF02302.12    90 seq971_BIOID50999    -            106   5.2e-21   74.7   1.5   1   1   4.5e-25   6.1e-21   74.5   1.0     2    88     6    95     5    97 0.94 PTS system, Lactose/Cellobiose specific IIB subunit
HTH_Tnp_1            PF01527.15    76 seq972_BIOID50999    -            141     3e-18   65.4   0.1   1   1   3.4e-22   4.6e-18   64.8   0.1     3    49    10    61     8    99 0.76 Transposase
FliL                 PF03748.9     99 seq973_BIOID50999    -            155   2.4e-12   46.5   0.3   1   1   2.3e-16   3.1e-12   46.2   0.2     2    99    54   155    53   155 0.89 Flagellar basal body-associated protein FliL
RecT                 PF03837.9    199 seq974_BIOID50999    -            269   2.9e-58  196.3   0.0   1   1   2.8e-62   3.8e-58  195.9   0.0     1   188    53   244    53   255 0.94 RecT family
HisG                 PF01634.13   163 seq975_BIOID50999    -            299   8.2e-55  184.7   0.0   1   1   1.7e-58   1.2e-54  184.1   0.0     1   163    53   221    53   221 0.94 ATP phosphoribosyltransferase
HisG_C               PF08029.6     75 seq975_BIOID50999    -            299   5.6e-28   96.5   0.1   1   1   2.2e-31   1.5e-27   95.2   0.0     1    75   222   297   222   297 0.98 HisG, C-terminal domain
Phage_cap_E          PF03864.10   329 seq976_BIOID50999    -            351   5.1e-65  219.4   0.1   1   1   4.1e-69   5.6e-65  219.3   0.1     3   329    10   350     8   350 0.92 Phage major capsid protein E
MFS_1                PF07690.11   354 seq977_BIOID50999    -            512   5.7e-55  186.3  38.3   1   1   4.2e-59   5.7e-55  186.3  26.5     1   353    19   413    19   414 0.89 Major Facilitator Superfamily
Epimerase            PF01370.16   236 seq978_BIOID50999    -            304   1.1e-24   87.0   0.0   1   1   4.1e-27   7.1e-24   84.4   0.0     1   233     5   206     5   209 0.89 NAD dependent epimerase/dehydratase family
NAD_binding_10       PF13460.1    183 seq978_BIOID50999    -            304   1.3e-21   77.3   0.0   1   1     1e-24   1.8e-21   76.8   0.0     1   177     5   192     5   197 0.85 NADH(P)-binding
NAD_binding_4        PF07993.7    249 seq978_BIOID50999    -            304   2.5e-16   59.2   0.3   1   1   2.1e-13   3.5e-10   39.1   0.2     1   201     7   159     7   194 0.78 Male sterility protein
3Beta_HSD            PF01073.14   280 seq978_BIOID50999    -            304   1.1e-15   56.9   0.0   1   1   4.2e-16   7.1e-13   47.7   0.0     1   212     6   179     6   207 0.80 3-beta hydroxysteroid dehydrogenase/isomerase family
NmrA                 PF05368.8    233 seq978_BIOID50999    -            304     1e-12   47.7   0.0   1   1   8.2e-16   1.4e-12   47.2   0.0     1   105     5   114     5   148 0.87 NmrA-like family
adh_short            PF00106.20   167 seq978_BIOID50999    -            304   1.7e-05   24.6   3.7   1   1   2.4e-08     4e-05   23.4   1.4     2   165     4   139     3   141 0.83 short chain dehydrogenase
DUF805               PF05656.9    117 seq979_BIOID50999    -            118   1.5e-35  121.4   2.5   1   1   1.3e-39   1.8e-35  121.2   1.7     1   116    10   114    10   115 0.98 Protein of unknown function (DUF805)
PFL                  PF02901.10   648 seq980_BIOID50999    -            765  3.7e-205  683.0   0.0   1   1  6.7e-209  4.6e-205  682.7   0.0     1   648     1   626     1   626 0.98 Pyruvate formate lyase
Gly_radical          PF01228.16   106 seq980_BIOID50999    -            765   2.6e-25   88.6   0.0   1   1   9.7e-29   6.6e-25   87.4   0.0     3   106   645   747   643   747 0.97 Glycine radical
TnpB_IS66            PF05717.8    108 seq982_BIOID50999    -            116   2.3e-41  139.4   0.0   1   1   1.9e-45   2.6e-41  139.3   0.0     2   104     7   107     6   111 0.97 IS66 Orf2 like protein
Sigma70_r4           PF04545.11    50 seq983_BIOID50999    -            238   5.2e-14   51.1   0.6   1   1   2.7e-17   1.2e-13   49.9   0.4     1    50   184   233   184   233 0.98 Sigma-70, region 4
Sigma70_r2           PF04542.9     71 seq983_BIOID50999    -            238   1.2e-12   47.1   0.7   1   1   4.1e-16   1.8e-12   46.5   0.1     2    71    26    97    25    97 0.94 Sigma-70 region 2
Sigma70_r4_2         PF08281.7     54 seq983_BIOID50999    -            238   9.1e-08   31.3   1.7   1   1   6.6e-11     3e-07   29.6   1.2     2    41   179   218   178   220 0.95 Sigma-70, region 4
TMP-TENI             PF02581.12   180 seq987_BIOID50999    -            211     6e-57  191.5   0.4   1   1   5.2e-61     7e-57  191.3   0.3     3   180    17   189    15   189 0.98 Thiamine monophosphate synthase/TENI
DDE_Tnp_IS66         PF03050.9    271 seq992_BIOID50999    -            537   5.9e-95  317.4   0.1   1   1   1.7e-98   5.9e-95  317.4   0.0     1   271   196   487   196   487 0.98 Transposase IS66 family
DDE_Tnp_IS66_C       PF13817.1     39 seq992_BIOID50999    -            537   5.3e-20   71.0   0.2   1   1   4.2e-23   1.5e-19   69.6   0.1     2    39   494   531   493   531 0.99 IS66 C-terminal element
HTH_Tnp_IS66         PF13005.2     59 seq992_BIOID50999    -            537   1.1e-14   53.8   4.2   1   1   3.3e-18   1.1e-14   53.8   2.9     1    59   134   190   134   190 0.98 putative Helix-turn-helix domain of transposase IS66
LZ_Tnp_IS66          PF13007.2     78 seq992_BIOID50999    -            537   3.9e-13   49.7  11.8   1   1   1.1e-16   3.9e-13   49.7   8.1     1    77    59   131    59   132 0.81 Transposase C of IS166 homeodomain
Histidinol_dh        PF00815.15   413 seq994_BIOID50999    -            434    1e-182  607.2   1.5   1   1  8.8e-187  1.2e-182  607.0   1.0     2   413    18   428    17   428 0.99 Histidinol dehydrogenase
DUF1187              PF06688.6     61 seq996_BIOID50999    -             86   8.3e-38  128.2   2.2   1   1     8e-42   1.1e-37  127.8   1.5     1    61    26    86    26    86 0.98 Protein of unknown function (DUF1187)
ThiF                 PF00899.16   136 seq999_BIOID50999    -            282   6.3e-44  148.9   0.1   1   1   1.3e-47   9.2e-44  148.4   0.1     2   134    59   190    58   192 0.98 ThiF family
MoeZ_MoeB            PF05237.8     84 seq999_BIOID50999    -            282   4.5e-29   99.7   0.0   1   1   1.2e-32   8.2e-29   98.9   0.0     4    82   199   276   197   278 0.96 MoeZ/MoeB domain
PP-binding           PF00550.20    67 seq1000_BIOID50999   -             82   1.2e-12   47.8   0.8   1   1   9.7e-17   1.3e-12   47.6   0.6     1    66     9    74     9    75 0.92 Phosphopantetheine attachment site
HDPD                 PF02924.9    118 seq1001_BIOID50999   -            111   6.6e-16   58.0   0.0   1   1   5.9e-20   8.1e-16   57.7   0.0    14   113     9   102     6   106 0.91 Bacteriophage lambda head decoration protein D
FTR1                 PF03239.9    306 seq1003_BIOID50999   -            279   1.8e-76  256.8  18.6   1   1   1.5e-80     2e-76  256.7  12.9     1   304     4   277     4   279 0.98 Iron permease FTR1 family
Aconitase            PF00330.15   465 seq1004_BIOID50999   -            753   1.7e-47  161.8   0.1   1   1   3.6e-51   2.4e-47  161.3   0.0    91   450   113   456    38   471 0.87 Aconitase family (aconitate hydratase)
Aconitase_C          PF00694.14   131 seq1004_BIOID50999   -            753   6.8e-06   26.1   0.0   1   1     2e-09   1.4e-05   25.1   0.0    84   129   637   683   624   685 0.89 Aconitase C-terminal domain
MotA_ExbB            PF01618.11   139 seq1005_BIOID50999   -            287   6.9e-08   32.0   0.3   1   1     8e-12   1.1e-07   31.4   0.2    26   134   133   238   115   242 0.87 MotA/TolQ/ExbB proton channel family
Esterase             PF00756.15   251 seq1006_BIOID50999   -            405   1.2e-49  168.8   0.0   1   1   1.8e-53   1.2e-49  168.8   0.0     1   251   172   391   172   391 0.98 Putative esterase
DUF3327              PF11806.3    122 seq1006_BIOID50999   -            405   1.9e-37  128.1   2.5   1   1   4.3e-41   2.9e-37  127.5   0.3     3   121    29   155    21   156 0.97 Domain of unknown function (DUF3327)
Exc                  PF07825.6     77 seq1007_BIOID50999   -             93   2.9e-14   52.4   0.2   1   1   3.1e-18   4.3e-14   51.9   0.1     3    56     4    58     2    87 0.88 Excisionase-like protein
Aminotran_1_2        PF00155.16   363 seq1008_BIOID50999   -            390   6.9e-54  183.0   0.0   1   1   2.4e-57   8.2e-54  182.8   0.0     2   362    44   384    43   385 0.92 Aminotransferase class I and II
Aminotran_5          PF00266.14   371 seq1008_BIOID50999   -            390   1.1e-05   24.2   0.0   1   1   5.6e-09   1.9e-05   23.4   0.0    48   181    93   216    67   219 0.90 Aminotransferase class-V
Cys_Met_Meta_PP      PF01053.15   386 seq1008_BIOID50999   -            390   2.4e-05   22.6   0.0   1   1     1e-08   3.5e-05   22.1   0.0    26   183    55   216    47   241 0.89 Cys/Met metabolism PLP-dependent enzyme
AsnC_trans_reg       PF01037.16    74 seq1009_BIOID50999   -            152   1.6e-18   66.0   0.1   1   1   8.4e-22   2.9e-18   65.2   0.1     4    73    75   143    72   144 0.92 AsnC family
HTH_AsnC-type        PF13404.1     42 seq1009_BIOID50999   -            152   1.5e-13   49.9   0.0   1   1   8.8e-17     3e-13   48.9   0.0     1    42     6    47     6    47 0.97 AsnC-type helix-turn-helix domain
HTH_24               PF13412.1     48 seq1009_BIOID50999   -            152   2.6e-13   49.0   0.0   1   1   1.2e-16   4.2e-13   48.3   0.0     1    48     6    53     6    53 0.97 Winged helix-turn-helix DNA-binding
HTH_11               PF08279.7     55 seq1009_BIOID50999   -            152   1.6e-05   24.3   0.0   1   1   9.9e-09   3.4e-05   23.2   0.0    17    54    24    66    11    67 0.87 HTH domain
Ribonuc_red_sm       PF00268.16   281 seq1010_BIOID50999   -            376   7.3e-30  103.8   2.5   1   2   4.3e-17   5.8e-13   48.3   0.3    13   143    31   158    22   165 0.91 Ribonucleotide reductase, small chain
Ribonuc_red_sm       PF00268.16   281 seq1010_BIOID50999   -            376   7.3e-30  103.8   2.5   2   2   2.8e-19   3.9e-15   55.5   0.1   155   274   200   329   182   336 0.89 Ribonucleotide reductase, small chain
Fer2_3               PF13085.1    110 seq1011_BIOID50999   -            238   3.8e-31  107.0   0.0   1   1   1.6e-34   5.5e-31  106.5   0.0     2   109     5   111     4   112 0.93 2Fe-2S iron-sulfur cluster binding domain
Fer4_17              PF13534.1     61 seq1011_BIOID50999   -            238     2e-10   40.7   0.8   1   1   1.1e-13   3.9e-10   39.8   0.5     1    61   148   221   148   221 0.80 4Fe-4S dicluster domain
Fer4_8               PF13183.1     57 seq1011_BIOID50999   -            238   1.3e-09   37.8   1.5   1   1     8e-13   2.7e-09   36.7   1.0     2    56   146   219   145   220 0.71 4Fe-4S dicluster domain
Fer4_18              PF13746.1     69 seq1011_BIOID50999   -            238   2.7e-07   30.8   0.9   1   1     1e-09   3.5e-06   27.2   0.1     2    67   155   221   154   223 0.97 4Fe-4S dicluster domain
NAD_kinase           PF01513.16   285 seq1012_BIOID50999   -            292   6.2e-73  244.9   0.0   1   1   5.2e-77     7e-73  244.7   0.0     2   284     8   271     7   272 0.98 ATP-NAD kinase
DUF3521              PF12035.3     35 seq1014_BIOID50999   -             51   1.7e-14   53.2   0.6   1   1   1.5e-18     2e-14   52.9   0.4     1    33     6    38     6    40 0.94 Protein of unknown function (DUF3521)
Phage_integ_N        PF09003.5     81 seq1016_BIOID50999   -            371   1.4e-21   75.8   1.0   1   1   2.1e-25   1.4e-21   75.8   0.7     3    81     2    76     1    76 0.95 Bacteriophage lambda integrase, N-terminal domain
Phage_integrase      PF00589.17   173 seq1016_BIOID50999   -            371   1.6e-13   50.5   0.0   1   1   3.8e-17   2.6e-13   49.8   0.0     9   171   186   352   178   354 0.84 Phage integrase family
Pirin                PF02678.11   107 seq1017_BIOID50999   -            233   3.9e-21   74.8   0.0   1   1   5.3e-25   7.2e-21   73.9   0.0     2   107     4   119     3   119 0.95 Pirin
YbhQ                 PF11076.3    135 seq1018_BIOID50999   -            136   4.3e-79  262.5  13.2   1   1   3.7e-83   5.1e-79  262.3   9.1     1   134     1   132     1   134 0.98 Putative inner membrane protein YbhQ
Fimbrial             PF00419.15   145 seq1019_BIOID50999   -            177   1.7e-21   76.8   4.1   1   1   1.5e-25     2e-21   76.5   2.8     1   145    28   177    28   177 0.94 Fimbrial protein
Usp                  PF00582.21   140 seq1020_BIOID50999   -            144   5.2e-21   75.1   0.0   1   1   4.3e-25   5.9e-21   75.0   0.0     2   140     3   138     2   138 0.98 Universal stress protein family
Flavodoxin_1         PF00258.20   143 seq1022_BIOID50999   -            147   1.7e-21   76.5   0.0   1   1   1.4e-25   1.9e-21   76.4   0.0     2   143     7   138     6   138 0.93 Flavodoxin
ThiG                 PF05690.9    247 seq1023_BIOID50999   -            328  5.3e-109  362.9   1.5   1   1  4.6e-113  6.2e-109  362.6   1.0     2   247    76   319    75   319 0.99 Thiazole biosynthesis protein ThiG
ThiS                 PF02597.15    78 seq1024_BIOID50999   -             66   1.2e-17   63.9   0.1   1   1   9.5e-22   1.3e-17   63.8   0.1     1    78     3    66     3    66 0.98 ThiS family
MotB_plug            PF13677.1     58 seq1025_BIOID50999   -            307   1.9e-18   65.3   0.1   1   1   6.1e-22   4.2e-18   64.3   0.1     3    55    17    71    15    74 0.88 Membrane MotB of proton-channel complex MotA/MotB
OmpA                 PF00691.15    97 seq1025_BIOID50999   -            307   5.1e-15   55.5   0.1   1   1   2.6e-18   1.8e-14   53.7   0.0     1    94   166   260   166   263 0.83 OmpA family
Peptidase_M75        PF09375.5    285 seq1026_BIOID50999   -            375   3.3e-52  177.4   5.4   1   1   6.5e-56   4.5e-52  177.0   3.7     1   285   135   368   135   368 0.96 Imelysin
Cupredoxin_1         PF13473.1    104 seq1026_BIOID50999   -            375   4.7e-25   87.3   0.1   1   1   1.1e-28   7.8e-25   86.6   0.1     4   104    13   115    10   115 0.95 Cupredoxin-like domain
Phage_Nu1            PF07471.7    164 seq1028_BIOID50999   -            170   1.1e-26   93.1   0.5   1   1   1.6e-30   2.2e-26   92.1   0.3     8   163     1   139     1   140 0.85 Phage DNA packaging protein Nu1
NTP_transf_3         PF12804.2    179 seq1029_BIOID50999   -            192   8.3e-31  107.4   0.0   1   1   6.9e-35   9.4e-31  107.2   0.0     1   179     6   182     6   182 0.89 MobA-like NTP transferase domain
Aminotran_1_2        PF00155.16   363 seq1030_BIOID50999   -            356   1.3e-68  231.4   0.0   1   1   1.1e-72   1.6e-68  231.2   0.0    31   363    46   351    30   351 0.94 Aminotransferase class I and II
Aldo_ket_red         PF00248.16   283 seq1031_BIOID50999   -            294     1e-46  158.8   0.0   1   1   9.4e-51   1.3e-46  158.6   0.0     2   281    20   267    19   269 0.92 Aldo/keto reductase family
Fimbrial             PF00419.15   145 seq1032_BIOID50999   -            169   1.7e-09   37.9   8.2   1   1   1.6e-13   2.1e-09   37.6   5.7     1   144    30   168    30   169 0.76 Fimbrial protein
SMC_N                PF02463.14   220 seq1034_BIOID50999   -            553   8.4e-19   67.5   0.0   1   1   2.4e-22   1.6e-18   66.5   0.0     1   217     1   511     1   514 0.94 RecF/RecN/SMC N terminal domain
AAA_23               PF13476.1    202 seq1034_BIOID50999   -            553     2e-18   67.3   4.3   1   1   1.5e-19   9.9e-16   58.5   3.0     1   195     4   215     4   381 0.48 AAA domain
Transket_pyr         PF02779.19   178 seq1036_BIOID50999   -            933   5.3e-67  224.6   0.0   1   1   1.3e-70     9e-67  223.8   0.0     3   178   591   785   589   785 0.99 Transketolase, pyrimidine binding domain
E1_dh                PF00676.15   300 seq1036_BIOID50999   -            933   1.7e-46  158.1   0.0   1   1   5.4e-50   3.7e-46  157.1   0.0    15   282   219   511   207   516 0.84 Dehydrogenase E1 component
MbtH                 PF03621.8     54 seq1037_BIOID50999   -             72   1.8e-21   75.1   0.6   1   1   1.6e-25   2.1e-21   74.8   0.4     1    53     1    54     1    55 0.96 MbtH-like protein
Fer2                 PF00111.22    78 seq1038_BIOID50999   -             84   9.2e-11   41.2   2.6   1   1   7.5e-15     1e-10   41.0   1.8     7    78    10    77     4    77 0.83 2Fe-2S iron-sulfur cluster binding domain
PTR2                 PF00854.16   373 seq1039_BIOID50999   -            489     2e-79  266.9  25.0   1   1   3.9e-83   2.6e-79  266.5  17.3     2   372    82   427    81   428 0.97 POT family
MFS_1                PF07690.11   354 seq1039_BIOID50999   -            489     5e-15   54.9  59.4   1   1   1.4e-16   9.4e-13   47.5  20.8    12   304    30   291    16   341 0.65 Major Facilitator Superfamily
Radical_SAM          PF04055.16   166 seq1040_BIOID50999   -            292   1.8e-22   80.1   0.0   1   1   5.3e-26   2.4e-22   79.7   0.0     1   157    41   222    41   231 0.94 Radical SAM superfamily
Fer4_12              PF13353.1    139 seq1040_BIOID50999   -            292     1e-10   41.7   0.1   1   1   8.3e-14   3.8e-10   39.9   0.0     2    83    34   146    33   187 0.80 4Fe-4S single cluster domain
Fer4_14              PF13394.1    117 seq1040_BIOID50999   -            292   6.2e-07   29.3   0.5   1   1   3.7e-09   1.7e-05   24.7   0.3     3   104    42   172    40   183 0.83 4Fe-4S single cluster domain
AMP-binding          PF00501.23   418 seq1041_BIOID50999   -           1335  6.2e-117  390.3   0.0   1   1    3e-120  8.3e-117  389.9   0.0     1   417   524   928   524   929 0.96 AMP-binding enzyme
Condensation         PF00668.15   301 seq1041_BIOID50999   -           1335   9.4e-58  195.3   0.0   1   1   5.2e-61   1.4e-57  194.7   0.0     2   300    44   342    43   343 0.91 Condensation domain
Thioesterase         PF00975.15   229 seq1041_BIOID50999   -           1335   7.1e-46  157.1   0.6   1   1   1.3e-46   3.6e-43  148.3   0.0     2   215  1109  1318  1108  1332 0.96 Thioesterase domain
PP-binding           PF00550.20    67 seq1041_BIOID50999   -           1335   4.3e-11   42.8   0.1   1   1   4.7e-14   1.3e-10   41.2   0.1     3    65  1022  1082  1020  1084 0.91 Phosphopantetheine attachment site
Abhydrolase_6        PF12697.2    228 seq1041_BIOID50999   -           1335   5.9e-06   26.2   0.2   1   1   2.2e-09   5.9e-06   26.2   0.1     2   127  1111  1240  1110  1309 0.66 Alpha/beta hydrolase family
GIDA                 PF01134.17   392 seq1044_BIOID50999   -            629  8.4e-171  568.0   0.0   1   1  4.8e-174  1.1e-170  567.6   0.0     1   391     8   398     8   399 0.99 Glucose inhibited division protein A
GIDA_assoc_3         PF13932.1     72 seq1044_BIOID50999   -            629     4e-31  106.7   0.1   1   1   6.2e-34   1.4e-30  105.0   0.1     1    72   546   617   546   617 0.99 GidA associated domain 3
FAD_oxidored         PF12831.2    428 seq1044_BIOID50999   -            629   3.1e-08   33.0   4.1   1   1   2.9e-11   6.6e-08   31.9   2.9     1   142     8   151     8   152 0.72 FAD dependent oxidoreductase
Pyr_redox_2          PF07992.9    200 seq1044_BIOID50999   -            629   2.4e-06   27.4   0.6   1   1   2.2e-09     5e-06   26.4   0.4     1   118     8   156     8   162 0.62 Pyridine nucleotide-disulphide oxidoreductase
FimH_man-bind        PF09160.5    147 seq1045_BIOID50999   -            303   4.3e-55  185.4   0.2   1   1   1.2e-58   8.3e-55  184.5   0.1     1   147    27   171    27   171 0.99 FimH, mannose binding
Fimbrial             PF00419.15   145 seq1045_BIOID50999   -            303   4.6e-09   36.5   7.6   1   1   6.7e-13   4.6e-09   36.5   5.3     7   145   176   303   170   303 0.83 Fimbrial protein
Radical_SAM          PF04055.16   166 seq1046_BIOID50999   -            219   1.6e-07   31.5   0.0   1   1   1.9e-11   2.6e-07   30.8   0.0     4   120    82   194    79   209 0.88 Radical SAM superfamily
IMS                  PF00817.15   148 seq1049_BIOID50999   -            351   9.7e-48  161.6   0.0   1   1   3.4e-51   1.6e-47  160.9   0.0     1   148     7   154     7   154 0.98 impB/mucB/samB family
IMS_C                PF11799.3    137 seq1049_BIOID50999   -            351   2.1e-09   37.7   0.1   1   1   8.2e-13   3.7e-09   36.9   0.0     3    99   211   309   210   327 0.85 impB/mucB/samB family C-terminal
IMS_HHH              PF11798.3     32 seq1049_BIOID50999   -            351   1.3e-08   34.2   0.0   1   1   7.1e-12   3.2e-08   33.0   0.0     1    32   166   197   166   197 0.96 IMS family HHH motif
DUF1283              PF06932.6     85 seq1050_BIOID50999   -            113     1e-46  156.7   6.7   1   1   8.7e-51   1.2e-46  156.5   4.7     1    85    29   113    29   113 0.99 Protein of unknown function (DUF1283)
Pyr_redox_2          PF07992.9    200 seq1051_BIOID50999   -           1032   3.6e-19   69.3   0.0   1   1     6e-22   9.1e-19   68.0   0.0     2   198   553   829   552   831 0.84 Pyridine nucleotide-disulphide oxidoreductase
NAD_binding_8        PF13450.1     68 seq1051_BIOID50999   -           1032   1.2e-08   34.7   0.7   1   1     3e-11   4.6e-08   32.8   0.0     1    37   555   591   555   617 0.89 NAD(P)-binding Rossmann-like domain
Fer4_9               PF13187.1     55 seq1051_BIOID50999   -           1032   3.1e-06   27.2   7.6   1   1     2e-09   3.1e-06   27.2   5.3     1    53   897   951   867   952 0.90 4Fe-4S dicluster domain
Thi4                 PF01946.12   230 seq1051_BIOID50999   -           1032     4e-06   25.9   0.2   1   1   6.5e-08   9.8e-05   21.4   0.0    20    54   553   587   538   592 0.93 Thi4 family
FAD_binding_3        PF01494.14   356 seq1051_BIOID50999   -           1032   5.1e-05   22.3   0.1   1   1   7.4e-08   0.00011   21.2   0.1     3    35   552   584   550   590 0.92 FAD binding domain
FAD_binding_2        PF00890.19   421 seq1051_BIOID50999   -           1032    0.0001   21.2   0.8   1   1   6.6e-08    0.0001   21.2   0.5     2    36   553   587   552   591 0.94 FAD binding domain
Dyp_perox            PF04261.7    313 seq1053_BIOID50999   -            423  4.4e-111  370.4   0.0   1   1  3.7e-115    5e-111  370.2   0.0     1   312    61   410    61   411 0.99 Dyp-type peroxidase family
IGPD                 PF00475.13   145 seq1056_BIOID50999   -            355   1.2e-64  216.3   0.3   1   1   6.7e-68   2.3e-64  215.5   0.2     1   145   196   338   196   338 0.99 Imidazoleglycerol-phosphate dehydratase
HAD_2                PF13419.1    176 seq1056_BIOID50999   -            355   5.5e-07   29.9   0.0   1   1   5.3e-09   1.8e-05   24.9   0.0    76   173    30   145    19   148 0.81 Haloacid dehalogenase-like hydrolase
PNK3P                PF08645.6    158 seq1056_BIOID50999   -            355   7.5e-07   28.6   0.0   1   1   5.7e-10   1.9e-06   27.2   0.0     5   129     8   134     4   166 0.76 Polynucleotide kinase 3 phosphatase
Hydrolase_like       PF13242.1     75 seq1056_BIOID50999   -            355   1.8e-06   27.4   0.0   1   1   1.1e-09   3.8e-06   26.4   0.0     1    44   102   144   102   149 0.90 HAD-hyrolase-like
PTS_IIB              PF02302.12    90 seq1057_BIOID50999   -            113   7.1e-13   48.6   0.0   1   1   6.3e-17   8.6e-13   48.4   0.0     2    87     6    94     5    97 0.92 PTS system, Lactose/Cellobiose specific IIB subunit
Acetyltransf_3       PF13302.1    142 seq1058_BIOID50999   -            186     3e-22   79.3   0.1   1   1   2.1e-25   4.1e-22   78.9   0.0     3   141     8   140     7   141 0.80 Acetyltransferase (GNAT) domain
Acetyltransf_1       PF00583.19    83 seq1058_BIOID50999   -            186   5.9e-15   54.9   0.1   1   1   4.5e-18   8.9e-15   54.3   0.1     2    82    63   140    62   141 0.97 Acetyltransferase (GNAT) family
Acetyltransf_4       PF13420.1    155 seq1058_BIOID50999   -            186   7.1e-14   51.9   0.7   1   1   4.6e-17   8.9e-14   51.5   0.5     1   152     9   158     9   160 0.91 Acetyltransferase (GNAT) domain
Acetyltransf_8       PF13523.1    152 seq1058_BIOID50999   -            186     3e-13   49.7   0.2   1   1   2.1e-16   4.1e-13   49.3   0.2     1   141     9   145     9   157 0.89 Acetyltransferase (GNAT) domain
Acetyltransf_7       PF13508.1     79 seq1058_BIOID50999   -            186   3.8e-07   30.0   0.2   1   1   3.4e-10   6.7e-07   29.2   0.1     2    78    56   141    55   142 0.80 Acetyltransferase (GNAT) domain
FR47                 PF08445.5     86 seq1058_BIOID50999   -            186   2.2e-05   23.9   0.0   1   1   1.9e-08   3.8e-05   23.2   0.0    26    79    87   142    69   150 0.92 FR47-like protein
Acetyltransf_10      PF13673.1    117 seq1058_BIOID50999   -            186     4e-05   23.6   0.0   1   1   2.6e-08   5.1e-05   23.2   0.0    25   117    38   140    16   140 0.75 Acetyltransferase (GNAT) domain
BATS                 PF06968.8     92 seq1062_BIOID50999   -            140     2e-22   78.6   0.0   1   1   1.7e-26   2.4e-22   78.4   0.0     1    92    19   124    19   124 0.98 Biotin and Thiamin Synthesis associated domain
Acetyltransf_10      PF13673.1    117 seq1067_BIOID50999   -            150   1.4e-20   73.4   0.0   1   1   5.1e-24   1.7e-20   73.1   0.0     1   117    13   124    13   124 0.92 Acetyltransferase (GNAT) domain
Acetyltransf_7       PF13508.1     79 seq1067_BIOID50999   -            150     7e-10   38.8   0.0   1   1   4.1e-13   1.4e-09   37.8   0.0     3    78    56   125    54   126 0.90 Acetyltransferase (GNAT) domain
Acetyltransf_9       PF13527.1    128 seq1067_BIOID50999   -            150   1.6e-07   31.1   0.0   1   1   8.1e-10   2.8e-06   27.1   0.0     1   128     5   127     5   127 0.93 Acetyltransferase (GNAT) domain
Acetyltransf_1       PF00583.19    83 seq1067_BIOID50999   -            150     7e-07   29.0   0.0   1   1   5.2e-10   1.8e-06   27.7   0.0    25    83    75   125    34   125 0.77 Acetyltransferase (GNAT) family
SmpA_OmlA            PF04355.8     71 seq1068_BIOID50999   -            113   5.7e-27   93.0   0.3   1   1   5.1e-31     7e-27   92.7   0.2     1    70    35   104    35   105 0.98 SmpA / OmlA family
Cytochrom_C552       PF02335.10   435 seq1071_BIOID50999   -            478  3.2e-172  573.0   7.7   1   1  5.8e-176  3.9e-172  572.7   5.3     3   433    43   472    41   474 0.98 Cytochrome c552
GATase               PF00117.23   192 seq1073_BIOID50999   -            196   3.9e-28   98.0   0.0   1   1   1.3e-31   4.5e-28   97.8   0.0     1   189     4   194     4   196 0.82 Glutamine amidotransferase class-I
GATase_3             PF07685.9    158 seq1073_BIOID50999   -            196   9.5e-06   25.1   0.0   1   1   4.1e-09   1.4e-05   24.6   0.0     8    80    39   101    32   107 0.87 CobB/CobQ-like glutamine amidotransferase domain
Ferritin             PF00210.19   142 seq1074_BIOID50999   -            167   1.2e-22   80.1   1.4   1   1   9.7e-27   1.3e-22   79.9   1.0     3   140     9   142     7   144 0.93 Ferritin-like domain
UxuA                 PF03786.8    351 seq1075_BIOID50999   -            394  4.2e-163  541.7   0.2   1   1    7e-167  4.8e-163  541.6   0.1     1   350     1   388     1   389 0.99 D-mannonate dehydratase (UxuA)
AP_endonuc_2         PF01261.19   211 seq1075_BIOID50999   -            394     1e-08   34.6   0.0   1   1   8.1e-12   5.6e-08   32.2   0.0     3   189    18   299    16   320 0.82 Xylose isomerase-like TIM barrel
Lip_A_acyltrans      PF03279.8    295 seq1078_BIOID50999   -            328  4.5e-113  376.8   0.3   1   1  3.7e-117  5.1e-113  376.7   0.2     2   295    27   318    26   318 0.99 Bacterial lipid A biosynthesis acyltransferase
GidB                 PF02527.10   184 seq1079_BIOID50999   -            207   7.4e-67  223.9   0.0   1   1   1.3e-70     9e-67  223.6   0.0     1   184    20   200    20   200 0.98 rRNA small subunit methyltransferase G
Methyltransf_31      PF13847.1    152 seq1079_BIOID50999   -            207   9.4e-10   38.1   0.0   1   1   5.5e-13   3.8e-09   36.2   0.0     4    94    66   149    64   195 0.82 Methyltransferase domain
DNA_pol3_theta       PF06440.6     75 seq1083_BIOID50999   -             82   1.8e-38  129.8   0.3   1   1   1.5e-42   2.1e-38  129.6   0.2     3    74     9    80     7    81 0.97 DNA polymerase III, theta subunit
UPF0027              PF01139.12   420 seq1084_BIOID50999   -            388   6.5e-98  328.3   0.0   1   2   1.1e-28   1.5e-24   86.6   0.0     6    98    23   115    19   124 0.94 Uncharacterized protein family UPF0027
UPF0027              PF01139.12   420 seq1084_BIOID50999   -            388   6.5e-98  328.3   0.0   2   2   2.9e-75     4e-71  240.1   0.0   144   419   127   381   113   382 0.90 Uncharacterized protein family UPF0027
DUF1161              PF06649.7     52 seq1085_BIOID50999   -            102   1.3e-25   88.9   0.0   1   1   1.2e-29   1.6e-25   88.6   0.0     1    52    27    80    27    80 0.99 Protein of unknown function (DUF1161)
His_biosynth         PF00977.16   228 seq1089_BIOID50999   -            245   5.2e-76  254.7   0.2   1   1   1.7e-79   5.8e-76  254.6   0.1     1   228     1   234     1   234 0.98 Histidine biosynthesis protein
Trp_syntA            PF00290.15   259 seq1089_BIOID50999   -            245   1.6e-06   26.6   0.7   1   1     1e-08   3.6e-05   22.2   0.0   174   232    51   108    33   114 0.89 Tryptophan synthase alpha chain
PhoH                 PF02562.11   205 seq1090_BIOID50999   -            307     6e-76  254.1   0.0   1   1   5.6e-80   7.7e-76  253.7   0.0     2   204   102   306   101   307 0.98 PhoH-like protein
CN_hydrolase         PF00795.17   184 seq1092_BIOID50999   -            172   2.1e-14   53.1   0.0   1   1   1.7e-18   2.3e-14   53.0   0.0     1   119     5   114     5   150 0.91 Carbon-nitrogen hydrolase
2-oxoacid_dh         PF00198.18   231 seq1094_BIOID50999   -            405   7.8e-82  273.8   0.0   1   1   2.2e-85     1e-81  273.5   0.0     3   231   175   403   173   403 0.98 2-oxoacid dehydrogenases acyltransferase (catalytic domain)
Biotin_lipoyl        PF00364.17    74 seq1094_BIOID50999   -            405   6.9e-18   63.9   0.3   1   1   3.6e-21   1.6e-17   62.7   0.2     2    73     5    76     4    77 0.96 Biotin-requiring enzyme
E3_binding           PF02817.12    39 seq1094_BIOID50999   -            405     4e-15   55.0   2.3   1   1     1e-18   4.6e-15   54.8   0.1     5    39   114   148   111   148 0.96 e3 binding domain
DcuC                 PF03606.10   463 seq1095_BIOID50999   -            455  9.3e-128  426.2  48.2   1   1  7.6e-132    1e-127  426.1  33.4     1   462     2   454     2   455 0.97 C4-dicarboxylate anaerobic carrier
Molybdopterin        PF00384.17   432 seq1097_BIOID50999   -            662   2.4e-96  323.0   0.0   1   1  4.2e-100   2.8e-96  322.7   0.0     1   432   111   566   111   566 0.92 Molybdopterin oxidoreductase
Molybdop_Fe4S4       PF04879.11    55 seq1097_BIOID50999   -            662   1.8e-14   53.1   0.8   1   1   4.3e-18   2.9e-14   52.4   0.5     1    55    49   108    49   108 0.97 Molybdopterin oxidoreductase Fe4S4 domain
SmpB                 PF01668.13    68 seq1100_BIOID50999   -            160   1.3e-29  101.6   0.0   1   1   1.5e-33   2.1e-29  100.9   0.0     2    67    13    78    12    80 0.96 SmpB protein
tRNA-synt_2          PF00152.15   335 seq1101_BIOID50999   -            335   5.4e-70  235.6   0.0   1   1     5e-74   6.9e-70  235.3   0.0    21   333    25   333    14   335 0.88 tRNA synthetases class II (D, K and N)
His_biosynth         PF00977.16   228 seq1104_BIOID50999   -            258     1e-78  263.6   0.6   1   1   3.3e-82   1.1e-78  263.4   0.4     1   227     5   239     5   240 0.96 Histidine biosynthesis protein
YecR                 PF13992.1     74 seq1106_BIOID50999   -            107   2.8e-27   94.5   0.2   1   1   2.5e-31   3.5e-27   94.2   0.1     2    74    26    98    25    98 0.98 YecR-like lipoprotein
Paired_CXXCH_1       PF09699.5     41 seq1107_BIOID50999   -            188   6.2e-08   31.9  26.0   1   1   1.9e-08   6.6e-05   22.2   3.7     4    40   133   171   129   172 0.78 Doubled CXXCH motif (Paired_CXXCH_1)
Mannitol_dh_C        PF08125.8    245 seq1108_BIOID50999   -            486   1.8e-96  321.9   0.0   1   1  3.5e-100   2.4e-96  321.5   0.0     1   245   216   463   216   463 0.99 Mannitol dehydrogenase C-terminal domain
Mannitol_dh          PF01232.18   151 seq1108_BIOID50999   -            486   2.9e-54  182.9   0.0   1   1   7.2e-58   4.9e-54  182.2   0.0     2   151    24   188    23   188 0.99 Mannitol dehydrogenase Rossmann domain
Cupin_6              PF12852.2    186 seq1109_BIOID50999   -            284   1.8e-26   92.7   0.5   1   1   1.2e-29   5.6e-26   91.1   0.4     1   186     2   162     2   162 0.93 Cupin
HTH_18               PF12833.2     81 seq1109_BIOID50999   -            284   1.4e-20   73.0   0.2   1   1   2.1e-23   9.5e-20   70.3   0.1     1    81   199   278   199   278 0.98 Helix-turn-helix domain
HTH_AraC             PF00165.18    42 seq1109_BIOID50999   -            284   2.4e-15   55.6   0.0   1   2   1.1e-08   4.9e-05   22.9   0.0     7    41   192   226   188   227 0.94 Bacterial regulatory helix-turn-helix proteins, AraC family
HTH_AraC             PF00165.18    42 seq1109_BIOID50999   -            284   2.4e-15   55.6   0.0   2   2   4.4e-11     2e-07   30.4   0.0    13    41   247   276   238   277 0.91 Bacterial regulatory helix-turn-helix proteins, AraC family
DLH                  PF01738.13   218 seq1110_BIOID50999   -            289   4.8e-76  254.7   0.0   1   1   2.2e-79   5.9e-76  254.4   0.0     1   217    60   283    60   284 0.99 Dienelactone hydrolase family
Abhydrolase_5        PF12695.2    142 seq1110_BIOID50999   -            289   1.5e-15   57.0   0.1   1   1   8.2e-19   2.2e-15   56.5   0.0     2   142    77   255    76   255 0.76 Alpha/beta hydrolase family
Abhydrolase_6        PF12697.2    228 seq1110_BIOID50999   -            289     3e-12   46.8   2.3   1   1   1.5e-09     4e-06   26.7   0.0   162   221   192   260   180   266 0.74 Alpha/beta hydrolase family
BAAT_C               PF08840.6    213 seq1110_BIOID50999   -            289   1.5e-08   34.5   0.1   1   1   4.8e-09   1.3e-05   24.9   0.2   109   178   204   271   190   287 0.78 BAAT / Acyl-CoA thioester hydrolase C terminal
Peptidase_S9         PF00326.16   213 seq1110_BIOID50999   -            289   9.3e-07   28.1   0.0   1   1   1.6e-08   4.4e-05   22.6   0.0   136   210   202   284   194   287 0.78 Prolyl oligopeptidase family
DNA_ligase_aden      PF01653.13   315 seq1111_BIOID50999   -            560   3.7e-81  272.3   0.0   1   1     7e-85   4.8e-81  272.0   0.0     2   314    29   307    28   308 0.98 NAD-dependent DNA ligase adenylation domain
DNA_ligase_OB        PF03120.11    82 seq1111_BIOID50999   -            560   1.2e-26   92.0   0.2   1   1   3.4e-30   2.3e-26   91.1   0.2     2    80   311   391   310   393 0.95 NAD-dependent DNA ligase OB-fold domain
RNase_T              PF00929.19   164 seq1113_BIOID50999   -            220     4e-18   66.1   0.0   1   1   7.2e-22   9.8e-18   64.8   0.0     2   164     4   147     3   147 0.91 Exonuclease
ATP_synt_I           PF03899.10   100 seq1116_BIOID50999   -            130   4.8e-14   52.2  13.1   1   1   4.9e-18   6.7e-14   51.7   9.1     1    99    17   112    17   113 0.95 ATP synthase I chain
RF-1                 PF00472.15   114 seq1117_BIOID50999   -            204     3e-23   81.6   1.3   1   1   3.9e-27   5.3e-23   80.8   0.9     9   103   103   196    97   200 0.86 RF-1 domain
Amidohydro_1         PF01979.15   333 seq1121_BIOID50999   -            442   3.4e-49  168.1   0.2   1   1   7.2e-53   4.9e-49  167.6   0.1     1   333    53   375    53   375 0.96 Amidohydrolase family
Amidohydro_5         PF13594.1     68 seq1121_BIOID50999   -            442   2.6e-08   33.4   0.0   1   1     9e-12   6.2e-08   32.2   0.0     1    68    23   122    23   122 0.66 Amidohydrolase
Ferritin             PF00210.19   142 seq1123_BIOID50999   -            165   7.3e-34  116.4   5.6   1   1   6.2e-38   8.5e-34  116.2   3.9     1   140     7   142     7   144 0.93 Ferritin-like domain
Fer4_11              PF13247.1     99 seq1124_BIOID50999   -            223   1.4e-26   92.1  10.8   1   1     1e-29   1.4e-26   92.1   7.5     2    98    84   181    83   182 0.95 4Fe-4S dicluster domain
Fer4_7               PF12838.2     52 seq1124_BIOID50999   -            223     4e-17   62.2  26.6   1   2   2.1e-12   2.9e-09   37.0   5.6     2    52    46   108    45   108 0.75 4Fe-4S dicluster domain
Fer4_7               PF12838.2     52 seq1124_BIOID50999   -            223     4e-17   62.2  26.6   2   2   1.5e-09   2.1e-06   27.9   8.5     2    52   125   176   124   176 0.81 4Fe-4S dicluster domain
Fer4_9               PF13187.1     55 seq1124_BIOID50999   -            223   1.2e-15   57.3  25.1   1   2   4.7e-10   6.4e-07   29.4   4.8     2    54    46   108    45   111 0.87 4Fe-4S dicluster domain
Fer4_9               PF13187.1     55 seq1124_BIOID50999   -            223   1.2e-15   57.3  25.1   2   2     2e-11   2.8e-08   33.7   7.1     2    54   125   176   124   177 0.96 4Fe-4S dicluster domain
Fer4                 PF00037.22    24 seq1124_BIOID50999   -            223   3.5e-13   48.4  40.5   1   1   2.7e-09   3.7e-06   26.1   2.2     2    21   119   138   118   141 0.90 4Fe-4S binding domain
Fer4_10              PF13237.1     52 seq1124_BIOID50999   -            223   3.3e-12   45.8  50.0   1   2   7.1e-09   9.7e-06   25.1   8.5     7    52    90   136    84   136 0.93 4Fe-4S dicluster domain
Fer4_10              PF13237.1     52 seq1124_BIOID50999   -            223   3.3e-12   45.8  50.0   2   2   2.1e-09   2.9e-06   26.8   7.1     4    52   120   173   117   173 0.85 4Fe-4S dicluster domain
Fer4_2               PF12797.2     22 seq1124_BIOID50999   -            223     4e-10   38.8  36.2   1   1   9.6e-09   1.3e-05   24.6   1.2     2    20    38    56    37    64 0.89 4Fe-4S binding domain
Fer4_3               PF12798.2     15 seq1124_BIOID50999   -            223   1.6e-09   37.5  44.1   1   3   2.8e-05     0.039   14.4   5.2     1    15    92   108    92   108 0.98 4Fe-4S binding domain
Fer4_3               PF12798.2     15 seq1124_BIOID50999   -            223   1.6e-09   37.5  44.1   2   3   0.00027      0.37   11.3   3.7     1    13   125   137   125   139 0.94 4Fe-4S binding domain
Fer4_3               PF12798.2     15 seq1124_BIOID50999   -            223   1.6e-09   37.5  44.1   3   3   2.6e-07   0.00036   20.7   1.5     1    15   152   176   152   176 0.98 4Fe-4S binding domain
Fer4_4               PF12800.2     17 seq1124_BIOID50999   -            223   4.8e-07   29.4  37.0   1   3    0.0002      0.27   11.5   1.9     3    15    45    57    43    61 0.90 4Fe-4S binding domain
Fer4_4               PF12800.2     17 seq1124_BIOID50999   -            223   4.8e-07   29.4  37.0   2   3   0.00016      0.22   11.8   3.0     2    17    90   107    89   107 0.86 4Fe-4S binding domain
Fer4_4               PF12800.2     17 seq1124_BIOID50999   -            223   4.8e-07   29.4  37.0   3   3   1.9e-06    0.0026   17.8   2.4     2    17   123   138   122   138 0.91 4Fe-4S binding domain
ATP-synt_A           PF00119.15   215 seq1126_BIOID50999   -            271   1.6e-64  217.1  20.5   1   1   1.4e-68   1.9e-64  216.9  14.2     1   214    39   265    39   266 0.97 ATP synthase A chain
PRA-CH               PF01502.13    75 seq1128_BIOID50999   -            203   1.2e-33  114.4   0.0   1   1   3.4e-37   2.3e-33  113.5   0.0     1    74    33   106    33   107 0.99 Phosphoribosyl-AMP cyclohydrolase
PRA-PH               PF01503.12    83 seq1128_BIOID50999   -            203   1.5e-13   50.6   0.5   1   1   3.2e-17   2.2e-13   50.1   0.4     2    82   116   201   115   202 0.96 Phosphoribosyl-ATP pyrophosphohydrolase
DUF2726              PF10881.3    126 seq1130_BIOID50999   -            228   2.6e-22   78.6   0.0   1   1   3.4e-26   4.6e-22   77.8   0.0     4   116    91   206    88   215 0.93 Protein of unknown function (DUF2726)
ATP-grasp_2          PF08442.5    202 seq1131_BIOID50999   -            388   1.4e-82  275.8   0.0   1   1   5.7e-86   1.9e-82  275.4   0.0     1   202     2   203     2   203 1.00 ATP-grasp domain
Ligase_CoA           PF00549.14   153 seq1131_BIOID50999   -            388     1e-24   86.7   3.4   1   1   5.1e-28   1.8e-24   86.0   2.4     1   153   262   382   262   382 0.98 CoA-ligase
ATP-grasp_5          PF13549.1    222 seq1131_BIOID50999   -            388   1.5e-13   50.3   0.1   1   1   1.2e-16     4e-13   48.9   0.1    10   219     3   215     1   217 0.83 ATP-grasp domain
ATP-grasp_4          PF13535.1    184 seq1131_BIOID50999   -            388   7.1e-08   32.2   0.1   1   1   5.1e-11   1.7e-07   31.0   0.0     7   110     7   126     4   200 0.77 ATP-grasp domain
DAO                  PF01266.19   358 seq1135_BIOID50999   -            542   1.2e-56  192.0   2.9   1   1   5.5e-60   1.9e-56  191.4   2.0     1   344    10   343    10   367 0.86 FAD dependent oxidoreductase
FAD_binding_2        PF00890.19   421 seq1135_BIOID50999   -            542     5e-08   32.0   8.6   1   1     3e-10     1e-06   27.7   6.0     1   206    10   215    10   234 0.78 FAD binding domain
FAD_binding_3        PF01494.14   356 seq1135_BIOID50999   -            542   1.3e-06   27.5   3.7   1   1   4.2e-09   1.4e-05   24.1   2.7     2   173     9   214     8   225 0.85 FAD binding domain
Fer2_BFD             PF04324.10    55 seq1135_BIOID50999   -            542   2.2e-06   27.4   2.4   1   1   6.5e-10   2.2e-06   27.4   1.7     2    45   432   480   431   486 0.87 BFD-like [2Fe-2S] binding domain
Methyltransf_30      PF05430.6    124 seq1136_BIOID50999   -            688   3.7e-51  171.8   0.0   1   1   1.6e-54   7.1e-51  170.9   0.0     1   123   138   264   138   265 0.98 S-adenosyl-L-methionine-dependent methyltransferase
DAO                  PF01266.19   358 seq1136_BIOID50999   -            688   8.4e-47  159.6   0.2   1   1   8.8e-50     4e-46  157.4   0.1     2   357   287   652   286   653 0.87 FAD dependent oxidoreductase
AA_permease_2        PF13520.1    426 seq1137_BIOID50999   -            514   1.2e-32  112.8  60.6   1   1   2.5e-36   1.7e-32  112.4  42.0     2   419    23   482    22   496 0.77 Amino acid permease
AA_permease          PF00324.16   479 seq1137_BIOID50999   -            514   2.7e-14   52.2  53.2   1   1   2.5e-17   1.7e-13   49.6  36.9    12   446    33   479    22   501 0.70 Amino acid permease
Wzz                  PF02706.10   152 seq1138_BIOID50999   -            377   7.2e-25   87.4   0.9   1   1   5.3e-29   7.2e-25   87.4   0.7     1   150    25   173    25   175 0.92 Chain length determinant protein
DinI                 PF06183.8     65 seq1140_BIOID50999   -             43   8.1e-14   51.2   0.6   1   1   6.2e-18   8.5e-14   51.2   0.4    27    65     2    42     1    42 0.96 DinI-like family
NrfD                 PF03916.9    313 seq1141_BIOID50999   -            318  1.6e-111  372.6  32.3   1   1  1.3e-115  1.8e-111  372.4  22.4     2   313     5   318     4   318 0.99 Polysulphide reductase, NrfD
DUF519               PF04378.8    245 seq1143_BIOID50999   -            280  1.3e-115  384.4   0.0   1   1  1.1e-119  1.5e-115  384.2   0.0     1   245    33   278    33   278 1.00 Protein of unknown function (DUF519)
CCG                  PF02754.11    85 seq1144_BIOID50999   -            239   9.7e-30  102.3   0.2   1   2   2.2e-17   3.1e-13   49.4   0.0     1    84     3    84     3    85 0.95 Cysteine-rich domain
CCG                  PF02754.11    85 seq1144_BIOID50999   -            239   9.7e-30  102.3   0.2   2   2   6.3e-18   8.6e-14   51.2   0.0     2    84   133   216   132   217 0.92 Cysteine-rich domain
Trp_Tyr_perm         PF03222.8    394 seq1145_BIOID50999   -            403  1.3e-143  478.4  30.7   1   1  2.2e-147  1.5e-143  478.2  21.3     2   393     2   390     1   391 0.99 Tryptophan/tyrosine permease family
Aa_trans             PF01490.13   410 seq1145_BIOID50999   -            403   7.1e-11   41.1  20.9   1   1     1e-14   7.1e-11   41.1  14.5     6   248     6   236     1   239 0.82 Transmembrane amino acid transporter protein
ATP-synt_C           PF00137.16    66 seq1146_BIOID50999   -             79   1.1e-16   60.3  13.8   1   1   9.3e-21   1.3e-16   60.1   9.6     2    66     9    77     8    77 0.98 ATP synthase subunit C
Molydop_binding      PF01568.16   109 seq1148_BIOID50999   -            146   5.4e-29  100.0   0.0   1   1   4.7e-33   6.4e-29   99.8   0.0     1   107    25   138    25   140 0.96 Molydopterin dinucleotide binding domain
GntR                 PF00392.16    64 seq1150_BIOID50999   -            257   1.8e-23   81.5   1.4   1   1     7e-27   3.2e-23   80.8   0.2     1    64    10    73    10    73 0.99 Bacterial regulatory proteins, gntR family
FCD                  PF07729.7    125 seq1150_BIOID50999   -            257   3.9e-21   75.5   7.6   1   1   1.3e-24   5.8e-21   74.9   5.3     1   125    97   226    97   226 0.92 FCD domain
Rrf2                 PF02082.15    83 seq1150_BIOID50999   -            257   5.4e-05   23.1   0.1   1   1   2.9e-08   0.00013   21.8   0.0    28    69    36    76    23    82 0.88 Transcriptional regulator
ATP-synt_B           PF00430.13   132 seq1151_BIOID50999   -            156   3.3e-35  120.6  18.3   1   1   2.8e-39   3.9e-35  120.4  12.7     1   132     6   137     6   137 0.98 ATP synthase B/B' CF(0)
FAD_binding_5        PF00941.16   171 seq1153_BIOID50999   -            259   3.7e-23   81.6   0.0   1   1   9.2e-27   6.3e-23   80.9   0.0     4   167     4   153     1   156 0.90 FAD binding domain in molybdopterin dehydrogenase
CO_deh_flav_C        PF03450.12   103 seq1153_BIOID50999   -            259   7.3e-10   38.6   0.3   1   1   2.3e-13   1.6e-09   37.5   0.2     4   102   165   250   161   251 0.85 CO dehydrogenase flavoprotein C-terminal domain
CsiD                 PF08943.5    297 seq1155_BIOID50999   -            360  1.1e-148  493.8   0.2   1   1  2.6e-152  1.8e-148  493.1   0.0     1   297    55   350    55   350 1.00 CsiD
TauD                 PF02668.11   258 seq1155_BIOID50999   -            360   4.5e-11   42.7   0.1   1   1   9.8e-15   6.7e-11   42.2   0.1    33   256   123   344    98   346 0.80 Taurine catabolism dioxygenase TauD, TfdA family
CoA_binding          PF02629.14    96 seq1156_BIOID50999   -            289   1.7e-30  105.2   0.7   1   1   4.9e-34   1.7e-30  105.2   0.5     1    96     6    99     6    99 0.99 CoA binding domain
Ligase_CoA           PF00549.14   153 seq1156_BIOID50999   -            289   2.4e-20   72.5   0.6   1   1   1.2e-23     4e-20   71.8   0.4     1   152   151   271   151   272 0.96 CoA-ligase
Succ_CoA_lig         PF13607.1    138 seq1156_BIOID50999   -            289   8.7e-12   44.7   0.0   1   1   4.4e-15   1.5e-11   43.9   0.0     1   138   145   284   145   287 0.83 Succinyl-CoA ligase like flavodoxin domain
5TM-5TMR_LYT         PF07694.7    169 seq1157_BIOID50999   -            565   3.5e-43  146.7  19.3   1   1   1.5e-46   5.3e-43  146.1  13.4     1   167    28   192    28   194 0.95 5TMR of 5TMR-LYT
His_kinase           PF06580.8     82 seq1157_BIOID50999   -            565   7.7e-25   86.5   1.6   1   1   2.3e-28   7.7e-25   86.5   1.1     1    80   360   440   360   442 0.98 Histidine kinase
HATPase_c            PF02518.21   111 seq1157_BIOID50999   -            565     1e-11   44.4   0.0   1   1   5.9e-15     2e-11   43.4   0.0     9   110   456   552   453   553 0.93 Histidine kinase-, DNA gyrase B-, and HSP90-like ATPase
ECF-ribofla_trS      PF07155.7    169 seq1157_BIOID50999   -            565     9e-08   31.9  12.5   1   1   5.4e-11   1.9e-07   30.8   8.7     8   157    46   186    40   208 0.73 ECF-type riboflavin transporter, S component
Phage_integrase      PF00589.17   173 seq1159_BIOID50999   -            400   1.7e-20   73.2   0.1   1   1   4.6e-24   3.2e-20   72.4   0.1    23   168   233   375   215   379 0.91 Phage integrase family
DUF4102              PF13356.1     89 seq1159_BIOID50999   -            400   8.9e-18   63.8   0.0   1   1   2.4e-21   1.6e-17   63.0   0.0     1    88     4    93     4    94 0.91 Domain of unknown function (DUF4102)
PseudoU_synth_2      PF00849.17   164 seq1160_BIOID50999   -            290     1e-15   57.8   0.1   1   1   6.3e-18   4.3e-14   52.5   0.1     2   164    69   195    68   195 0.87 RNA pseudouridylate synthase
S4                   PF01479.20    48 seq1160_BIOID50999   -            290     3e-14   52.0   1.3   1   1   1.5e-17     1e-13   50.3   0.0     1    48     7    52     7    52 0.97 S4 domain
Molybdopterin        PF00384.17   432 seq1162_BIOID50999   -            808   1.8e-88  297.0   0.0   1   1   4.8e-92   2.2e-88  296.7   0.0     1   432   115   566   115   566 0.93 Molybdopterin oxidoreductase
Molydop_binding      PF01568.16   109 seq1162_BIOID50999   -            808   5.3e-27   93.6   0.0   1   1   2.2e-30     1e-26   92.7   0.0     1   107   687   800   687   802 0.97 Molydopterin dinucleotide binding domain
Molybdop_Fe4S4       PF04879.11    55 seq1162_BIOID50999   -            808   2.7e-13   49.4   0.9   1   1     1e-16   4.7e-13   48.6   0.6     1    55    53   112    53   112 0.96 Molybdopterin oxidoreductase Fe4S4 domain
CSD                  PF00313.17    66 seq1163_BIOID50999   -             70   2.6e-33  113.5   0.3   1   1   4.1e-37   2.8e-33  113.3   0.2     1    65     5    69     5    70 0.98 'Cold-shock' DNA-binding domain
OB_RNB               PF08206.6     58 seq1163_BIOID50999   -             70   1.5e-05   24.2   0.3   1   1   3.5e-09   2.4e-05   23.6   0.2     7    28    15    36    11    40 0.87 Ribonuclease B OB domain
DUF162               PF02589.10   189 seq1164_BIOID50999   -            475   1.5e-51  174.5   0.1   1   1   1.3e-54     2e-51  174.0   0.1     3   189    72   294    70   294 0.99 Uncharacterised ACR, YkgG family COG1556
Fer4_8               PF13183.1     57 seq1164_BIOID50999   -            475   1.2e-11   44.2   2.1   1   1   1.9e-14   2.9e-11   43.1   1.5     2    57   309   376   308   376 0.79 4Fe-4S dicluster domain
DUF3390              PF11870.3     93 seq1164_BIOID50999   -            475   4.5e-10   39.2   0.6   1   1   7.1e-13   1.1e-09   37.9   0.4    13    92   387   470   379   471 0.83 Domain of unknown function (DUF3390)
Fer4_9               PF13187.1     55 seq1164_BIOID50999   -            475   1.1e-08   35.0   0.5   1   1   2.2e-11   3.3e-08   33.5   0.4     1    53   311   375   311   376 0.94 4Fe-4S dicluster domain
Fer4_17              PF13534.1     61 seq1164_BIOID50999   -            475   1.2e-07   31.8   1.9   1   1   2.5e-10   3.8e-07   30.2   1.3     1    60   311   376   311   377 0.71 4Fe-4S dicluster domain
Fer4_10              PF13237.1     52 seq1164_BIOID50999   -            475     9e-08   31.6   4.1   1   1   2.1e-10   3.2e-07   29.9   3.0     7    52   310   373   305   373 0.69 4Fe-4S dicluster domain
Fer4_7               PF12838.2     52 seq1164_BIOID50999   -            475   1.8e-07   31.3   4.3   1   1   3.2e-10   4.8e-07   29.9   2.9     1    51   311   375   311   376 0.77 4Fe-4S dicluster domain
DEAD                 PF00270.24   173 seq1166_BIOID50999   -            454   2.3e-49  167.0   0.1   1   1   5.9e-52   2.7e-48  163.5   0.0     1   172    25   196    25   197 0.94 DEAD/DEAH box helicase
Helicase_C           PF00271.26    78 seq1166_BIOID50999   -            454   8.2e-26   89.5   0.0   1   1   4.8e-29   2.2e-25   88.2   0.0     2    77   264   339   263   340 0.98 Helicase conserved C-terminal domain
OSCP                 PF00213.13   172 seq1167_BIOID50999   -            177   8.5e-51  172.1   1.0   1   1   6.9e-55   9.4e-51  171.9   0.7     1   171     7   174     7   175 0.97 ATP synthase delta (OSCP) subunit
Cytochrom_C_asm      PF01578.15   214 seq1168_BIOID50999   -            552   1.1e-49  168.8  21.0   1   1   7.9e-54   1.1e-49  168.8  14.5     1   212    72   279    72   281 0.97 Cytochrome C assembly protein
Pyr_redox_2          PF07992.9    200 seq1169_BIOID50999   -            450   4.6e-43  147.3   1.5   1   1   2.2e-46   7.4e-43  146.6   0.7     2   196     7   305     6   308 0.95 Pyridine nucleotide-disulphide oxidoreductase
Pyr_redox_dim        PF02852.17   110 seq1169_BIOID50999   -            450   3.9e-37  126.5   0.7   1   1   1.8e-39   6.1e-36  122.6   0.2     1   110   339   450   339   450 0.99 Pyridine nucleotide-disulphide oxidoreductase, dimerisation domain
Pyr_redox            PF00070.22    80 seq1169_BIOID50999   -            450   5.3e-18   65.0   0.0   1   1   5.6e-21   1.9e-17   63.2   0.0     1    80   169   249   169   250 0.96 Pyridine nucleotide-disulphide oxidoreductase
Pyr_redox_3          PF13738.1    203 seq1169_BIOID50999   -            450   3.3e-09   36.9   0.1   1   1   7.3e-11   2.5e-07   30.8   0.0     3   200    10   200     8   203 0.77 Pyridine nucleotide-disulphide oxidoreductase
FAD_binding_2        PF00890.19   421 seq1173_BIOID50999   -            419   1.7e-56  191.7   0.0   1   1   2.8e-60   1.9e-56  191.5   0.0     1   421     4   399     4   399 0.95 FAD binding domain
Pribosyltran         PF00156.22   125 seq1176_BIOID50999   -            152   2.2e-11   43.4   0.0   1   1   2.3e-15   3.2e-11   42.9   0.0     2   112     4   105     3   112 0.87 Phosphoribosyl transferase domain
Ald_Xan_dh_C2        PF02738.13   543 seq1178_BIOID50999   -            956  1.3e-190  634.2   0.0   1   1  4.1e-194  1.9e-190  633.7   0.0    17   543   363   893   351   893 0.98 Molybdopterin-binding domain of aldehyde dehydrogenase
Ald_Xan_dh_C         PF01315.17   111 seq1178_BIOID50999   -            956   4.4e-31  107.1   0.0   1   1   1.9e-34   8.9e-31  106.1   0.0     2   111   187   298   186   298 0.96 Aldehyde oxidase and xanthine dehydrogenase, a/b hammerhead domain
Fer2_2               PF01799.15    75 seq1178_BIOID50999   -            956   7.1e-13   48.1   0.0   1   1   4.3e-16     2e-12   46.7   0.0     1    73    73   145    73   147 0.97 [2Fe-2S] binding domain
ATP-synt_ab          PF00006.20   215 seq1183_BIOID50999   -            513   1.5e-72  243.4   0.1   1   1   9.7e-76   2.7e-72  242.6   0.0     1   215   148   375   148   375 0.99 ATP synthase alpha/beta family, nucleotide-binding domain
ATP-synt_ab_C        PF00306.22   113 seq1183_BIOID50999   -            513   1.3e-18   67.3   1.3   1   1   9.8e-22   2.7e-18   66.3   0.9     1    95   387   468   387   488 0.87 ATP synthase alpha/beta chain, C terminal domain
ATP-synt_ab_N        PF02874.18    69 seq1183_BIOID50999   -            513   2.9e-14   52.9   0.1   1   1   2.3e-17   6.2e-14   51.8   0.1     5    69    28    92    25    92 0.98 ATP synthase alpha/beta family, beta-barrel domain
HAS-barrel           PF09378.5     91 seq1183_BIOID50999   -            513   1.3e-06   28.1   0.1   1   1   3.5e-09   9.5e-06   25.3   0.0     6    84    29    89    25   109 0.85 HAS barrel domain
KaiC                 PF06745.8    226 seq1183_BIOID50999   -            513   4.6e-05   22.5   0.0   1   1     3e-08   8.2e-05   21.6   0.0     1    71   146   213   146   249 0.85 KaiC
DUF2645              PF10840.3    103 seq1186_BIOID50999   -            104   4.6e-47  158.3   8.5   1   1   3.7e-51     5e-47  158.1   5.9     1   103     1   103     1   103 1.00 Protein of unknown function (DUF2645)
DAO                  PF01266.19   358 seq1188_BIOID50999   -            444   6.9e-63  212.5   0.0   1   1   1.8e-66   8.2e-63  212.3   0.0     1   356    25   412    25   414 0.86 FAD dependent oxidoreductase
DUF1100              PF06500.6    411 seq1190_BIOID50999   -            414  1.2e-221  735.4   0.0   1   1  2.8e-225  1.3e-221  735.2   0.0     1   411     1   414     1   414 0.99 Alpha/beta hydrolase of unknown function (DUF1100)
Abhydrolase_5        PF12695.2    142 seq1190_BIOID50999   -            414   2.3e-08   33.7   0.0   1   1   9.2e-12   4.2e-08   32.9   0.0     1   121   196   375   196   392 0.75 Alpha/beta hydrolase family
Abhydrolase_6        PF12697.2    228 seq1190_BIOID50999   -            414   2.1e-06   27.6   0.5   1   1   9.1e-10   4.2e-06   26.7   0.1    12   107   208   326   197   390 0.70 Alpha/beta hydrolase family
LysR_substrate       PF03466.15   209 seq1192_BIOID50999   -            317   3.6e-43  146.9   1.3   1   1   7.6e-47   5.2e-43  146.4   0.9     3   207    86   288    84   290 0.97 LysR substrate binding domain
HTH_1                PF00126.22    60 seq1192_BIOID50999   -            317   3.8e-17   61.6   1.4   1   1   1.4e-20   9.5e-17   60.3   1.0     2    60     5    63     4    63 0.97 Bacterial regulatory helix-turn-helix protein, lysR family
DUF162               PF02589.10   189 seq1197_BIOID50999   -            231   1.4e-36  125.7   0.1   1   1   1.5e-40     2e-36  125.1   0.0    19   189    65   228    47   228 0.91 Uncharacterised ACR, YkgG family COG1556
LytTR                PF04397.10    98 seq1202_BIOID50999   -            250   9.4e-33  112.1   1.0   1   1   3.2e-36   2.2e-32  110.9   0.1     2    97   152   248   151   249 0.98 LytTr DNA-binding domain
Response_reg         PF00072.19   112 seq1202_BIOID50999   -            250   4.5e-23   81.2   0.1   1   1   1.1e-26   7.5e-23   80.5   0.0     1   110     9   117     9   119 0.96 Response regulator receiver domain
Band_7               PF01145.20   179 seq1203_BIOID50999   -            375   1.3e-24   86.9   0.2   1   1   4.1e-27   5.6e-23   81.6   0.2     2   178   147   318   146   320 0.94 SPFH domain / Band 7 family
CCG                  PF02754.11    85 seq1206_BIOID50999   -            396   2.2e-33  113.9   0.6   1   2     3e-19   8.3e-16   57.6   0.0     1    85   163   249   163   249 0.94 Cysteine-rich domain
CCG                  PF02754.11    85 seq1206_BIOID50999   -            396   2.2e-33  113.9   0.6   2   2   2.5e-18     7e-15   54.7   0.0     1    84   293   376   293   377 0.95 Cysteine-rich domain
Fer4_8               PF13183.1     57 seq1206_BIOID50999   -            396   6.4e-10   38.8   5.9   1   1   2.3e-13   6.4e-10   38.8   4.1     2    57     6    70     5    71 0.81 4Fe-4S dicluster domain
Fer4_17              PF13534.1     61 seq1206_BIOID50999   -            396     3e-07   30.5   6.3   1   1   1.1e-10     3e-07   30.5   4.4     1    60     8    70     8    71 0.78 4Fe-4S dicluster domain
PTS_EIIA_2           PF00359.17   142 seq1207_BIOID50999   -            658   2.4e-31  108.2   0.0   1   1   8.9e-35     4e-31  107.5   0.0     5   141    29   170    25   171 0.95 Phosphoenolpyruvate-dependent sugar phosphotransferase system, EIIA 2
PTS_IIB              PF02302.12    90 seq1207_BIOID50999   -            658   1.4e-15   57.3   0.1   1   1   5.6e-19   2.6e-15   56.5   0.1     2    90   188   279   187   279 0.95 PTS system, Lactose/Cellobiose specific IIB subunit
PTS_EIIC             PF02378.13   321 seq1207_BIOID50999   -            658   2.1e-11   43.1  35.1   1   1   4.6e-14   2.1e-10   39.8  24.3     2   268   312   562   311   638 0.73 Phosphotransferase system, EIIC
CcmH                 PF03918.9    148 seq1209_BIOID50999   -            127   5.8e-47  158.2   0.8   1   1     5e-51   6.8e-47  158.0   0.6     4   125     7   126     4   127 0.91 Cytochrome C biogenesis protein
GPW_gp25             PF04965.9     99 seq1211_BIOID50999   -            133   5.7e-12   44.9   0.0   1   1   5.4e-16   7.4e-12   44.5   0.0     5    92    23   109    19   116 0.90 Gene 25-like lysozyme
TPR_11               PF13414.1     69 seq1213_BIOID50999   -            198   3.6e-15   55.2   9.6   1   1   2.2e-15     1e-11   44.1   4.9     1    68    71   140    71   141 0.90 TPR repeat
TPR_2                PF07719.12    34 seq1213_BIOID50999   -            198     2e-06   27.1  11.9   1   2   6.1e-07    0.0028   17.3   1.1     2    32    74   104    73   106 0.90 Tetratricopeptide repeat
TPR_2                PF07719.12    34 seq1213_BIOID50999   -            198     2e-06   27.1  11.9   2   2   4.4e-06      0.02   14.6   0.0     3    31   146   174   144   176 0.93 Tetratricopeptide repeat
TPR_1                PF00515.23    34 seq1213_BIOID50999   -            198   6.2e-06   25.4   9.1   1   1   1.7e-07   0.00075   18.8   0.7     2    32    74   104    73   106 0.91 Tetratricopeptide repeat
Aldedh               PF00171.17   462 seq1214_BIOID50999   -            482  9.6e-176  584.5   0.1   1   1  7.9e-180  1.1e-175  584.3   0.1     1   461    19   477    19   478 0.99 Aldehyde dehydrogenase family
ATP-synt             PF00231.14   290 seq1216_BIOID50999   -            287    1e-109  366.3   0.0   1   1  8.2e-114  1.1e-109  366.1   0.0     2   290     3   287     2   287 0.98 ATP synthase
Crl                  PF07417.7    127 seq1218_BIOID50999   -            133   4.3e-53  178.2   0.1   1   1   3.6e-57   4.9e-53  178.0   0.1     2   122     3   123     2   131 0.96 Transcriptional regulator Crl
RHS_repeat           PF05593.9     38 seq1220_BIOID50999   -            873   1.1e-41  140.0  70.3   1   5   3.4e-08   0.00023   21.1   0.3     1    36     3    38     3    39 0.91 RHS Repeat
RHS_repeat           PF05593.9     38 seq1220_BIOID50999   -            873   1.1e-41  140.0  70.3   2   5   5.8e-13     4e-09   36.3   0.5     1    37    45    81    45    82 0.98 RHS Repeat
RHS_repeat           PF05593.9     38 seq1220_BIOID50999   -            873   1.1e-41  140.0  70.3   3   5   1.8e-11   1.3e-07   31.5   0.3     1    37    87   122    87   123 0.97 RHS Repeat
RHS_repeat           PF05593.9     38 seq1220_BIOID50999   -            873   1.1e-41  140.0  70.3   4   5   2.1e-08   0.00014   21.7   0.9     1    31   190   223   190   232 0.79 RHS Repeat
RHS_repeat           PF05593.9     38 seq1220_BIOID50999   -            873   1.1e-41  140.0  70.3   5   5   3.2e-09   2.2e-05   24.3   0.6     1    29   416   453   416   463 0.90 RHS Repeat
RHS                  PF03527.9     41 seq1220_BIOID50999   -            873   4.8e-21   74.1   3.2   1   1     2e-24   1.4e-20   72.6   0.4     1    41   620   660   620   660 0.98 RHS protein
HTH_5                PF01022.15    47 seq1221_BIOID50999   -            117   2.6e-18   65.2   1.9   1   1   6.1e-22   4.2e-18   64.6   1.3     1    45    15    60    15    62 0.98 Bacterial regulatory protein, arsR family
HTH_20               PF12840.2     61 seq1221_BIOID50999   -            117   4.7e-11   42.2   0.3   1   1   9.9e-15   6.8e-11   41.7   0.2     2    61     8    67     7    67 0.97 Helix-turn-helix domain
HTH_18               PF12833.2     81 seq1222_BIOID50999   -            285     5e-19   68.0   0.4   1   1   1.5e-22   1.1e-18   67.0   0.2     2    80   204   281   203   282 0.95 Helix-turn-helix domain
HTH_AraC             PF00165.18    42 seq1222_BIOID50999   -            285   3.1e-14   52.1   0.1   1   1   4.8e-14   3.3e-10   39.3   0.0     9    40   247   279   241   279 0.92 Bacterial regulatory helix-turn-helix proteins, AraC family
Fer4_11              PF13247.1     99 seq1223_BIOID50999   -            205   1.2e-31  108.4  10.9   1   1   8.5e-35   1.2e-31  108.4   7.5     3    97    60   153    58   155 0.97 4Fe-4S dicluster domain
Fer4_2               PF12797.2     22 seq1223_BIOID50999   -            205   1.1e-13   50.0  30.8   1   1   6.7e-10   9.1e-07   28.3   0.6     2    20     6    24     5    33 0.89 4Fe-4S binding domain
Fer4                 PF00037.22    24 seq1223_BIOID50999   -            205   9.1e-13   47.1  35.1   1   1   8.5e-11   1.2e-07   30.9   3.3     1    23    92   114    92   115 0.94 4Fe-4S binding domain
Fer4_7               PF12838.2     52 seq1223_BIOID50999   -            205   2.4e-12   46.9  28.1   1   1   9.2e-10   1.3e-06   28.6   7.3     2    50    99   147    98   149 0.87 4Fe-4S dicluster domain
Fer4_9               PF13187.1     55 seq1223_BIOID50999   -            205   8.2e-12   45.0  26.6   1   1   5.5e-10   7.5e-07   29.2   7.4     2    53    99   148    98   150 0.95 4Fe-4S dicluster domain
Fer4_10              PF13237.1     52 seq1223_BIOID50999   -            205   4.5e-11   42.2  30.2   1   1   8.2e-09   1.1e-05   24.9   8.0     2    52    92   146    91   146 0.76 4Fe-4S dicluster domain
Fer4_4               PF12800.2     17 seq1223_BIOID50999   -            205   1.7e-10   40.2  32.5   1   3     3e-05      0.04   14.1   2.3     1    15    11    25    11    29 0.90 4Fe-4S binding domain
Fer4_4               PF12800.2     17 seq1223_BIOID50999   -            205   1.7e-10   40.2  32.5   2   3   3.3e-05     0.045   13.9   2.0     2    16    65    81    64    85 0.86 4Fe-4S binding domain
Fer4_4               PF12800.2     17 seq1223_BIOID50999   -            205   1.7e-10   40.2  32.5   3   3   2.9e-07    0.0004   20.3   2.0     2    17    97   112    96   112 0.91 4Fe-4S binding domain
Fer4_6               PF12837.2     24 seq1223_BIOID50999   -            205   2.4e-10   39.7  39.6   1   1   3.1e-09   4.2e-06   26.2   3.2     1    23    91   113    91   114 0.95 4Fe-4S binding domain
Fer4_3               PF12798.2     15 seq1223_BIOID50999   -            205   7.3e-07   29.1  40.1   1   2   9.4e-06     0.013   15.9   4.2     1    15    67    83    67    83 0.98 4Fe-4S binding domain
Fer4_3               PF12798.2     15 seq1223_BIOID50999   -            205   7.3e-07   29.1  40.1   2   2   4.8e-05     0.065   13.7   1.6     1    13   126   147   126   149 0.94 4Fe-4S binding domain
RNase_PH             PF01138.16   132 seq1228_BIOID50999   -            238   2.8e-27   95.5   0.0   1   1   6.9e-31   4.7e-27   94.7   0.0     1   129    10   140    10   142 0.93 3' exoribonuclease family, domain 1
RNase_PH_C           PF03725.10    68 seq1228_BIOID50999   -            238   1.1e-12   47.5   0.6   1   1   2.9e-16     2e-12   46.7   0.4     1    66   157   222   157   224 0.96 3' exoribonuclease family, domain 2
ATP-grasp            PF02222.17   172 seq1230_BIOID50999   -            392   3.1e-56  189.3   0.0   1   1   1.8e-59   4.8e-56  188.6   0.0     2   171   123   294   122   295 0.98 ATP-grasp domain
ATP-grasp_4          PF13535.1    184 seq1230_BIOID50999   -            392   7.3e-19   68.1   0.0   1   1   5.6e-22   1.5e-18   67.0   0.0    10   179   120   284   110   289 0.86 ATP-grasp domain
Dala_Dala_lig_C      PF07478.8    203 seq1230_BIOID50999   -            392   2.1e-08   33.6   0.0   1   1   1.6e-10   4.4e-07   29.3   0.0    24   175   138   284   112   295 0.75 D-ala D-ala ligase C-terminus
ATP-grasp_3          PF02655.9    161 seq1230_BIOID50999   -            392   1.7e-07   31.1   0.0   1   1   1.9e-10   5.2e-07   29.5   0.0     9   159   118   285   113   287 0.83 ATP-grasp domain
CPSase_L_D2          PF02786.12   211 seq1230_BIOID50999   -            392   2.1e-06   27.0   0.0   1   1   1.3e-09   3.6e-06   26.3   0.0    14    89   125   198   114   218 0.82 Carbamoyl-phosphate synthase L chain, ATP binding domain
Nuc-transf           PF10127.4    247 seq1232_BIOID50999   -            263   6.6e-98  326.8   0.0   1   1  5.4e-102   7.4e-98  326.6   0.0     1   246    10   256    10   257 0.99 Predicted nucleotidyltransferase
Iso_dh               PF00180.15   348 seq1233_BIOID50999   -            416  7.1e-116  386.8   0.0   1   1    6e-120  8.2e-116  386.6   0.0     2   348    29   412    28   412 0.98 Isocitrate/isopropylmalate dehydrogenase
ArsB                 PF02040.10   423 seq1234_BIOID50999   -            429  1.7e-230  765.0  39.1   1   1  2.9e-234    2e-230  764.9  27.1     1   423     3   425     3   425 1.00 Arsenical pump membrane protein
CitMHS               PF03600.11   349 seq1234_BIOID50999   -            429   2.2e-15   55.9  35.6   1   1   4.5e-19   3.1e-15   55.5  24.7     3   343     7   363     5   369 0.82 Citrate transporter
DUF1043              PF06295.7    128 seq1235_BIOID50999   -            134   2.2e-57  192.1   0.0   1   1   1.8e-61   2.4e-57  191.9   0.0     1   127     7   132     7   133 0.99 Protein of unknown function (DUF1043)
DmsC                 PF04976.7    276 seq1236_BIOID50999   -            364  6.9e-116  386.2  20.0   1   1  6.1e-120  8.3e-116  385.9  13.9     1   276    81   354    81   354 0.99 DMSO reductase anchor subunit (DmsC)
MFS_1                PF07690.11   354 seq1238_BIOID50999   -            416   1.6e-25   89.5  61.2   1   2   3.7e-20   2.5e-16   59.2  19.0     1   224    22   237    22   242 0.81 Major Facilitator Superfamily
MFS_1                PF07690.11   354 seq1238_BIOID50999   -            416   1.6e-25   89.5  61.2   2   2   7.4e-13     5e-09   35.2  19.8    10   179   237   409   232   415 0.80 Major Facilitator Superfamily
MFS_3                PF05977.8    524 seq1238_BIOID50999   -            416   4.8e-21   74.3  33.9   1   1   9.1e-25   6.2e-21   73.9  23.5     9   396    16   400    12   414 0.89 Transmembrane secretion effector
Transposase_31       PF04754.7    205 seq1239_BIOID50999   -            300   3.3e-82  274.7   0.1   1   1   3.3e-86   4.5e-82  274.2   0.1     2   204     9   209     8   210 0.99 Putative transposase, YhgA-like
SDF                  PF00375.13   390 seq1240_BIOID50999   -            437  2.2e-120  401.8  38.4   1   1  1.8e-124  2.5e-120  401.7  26.6     1   390     8   411     8   411 0.97 Sodium:dicarboxylate symporter family
Semialdhyde_dh       PF01118.19   121 seq1241_BIOID50999   -            334   7.5e-33  113.2   0.0   1   1   1.9e-36   1.3e-32  112.5   0.0     3   121     5   146     3   146 0.97 Semialdehyde dehydrogenase, NAD binding domain
Semialdhyde_dhC      PF02774.13   184 seq1241_BIOID50999   -            334   2.3e-19   69.8   0.0   1   1   5.1e-23   3.5e-19   69.2   0.0     1   184   163   311   163   311 0.95 Semialdehyde dehydrogenase, dimerisation domain
ATP-synt_ab          PF00006.20   215 seq1242_BIOID50999   -            460   2.5e-64  216.6   0.0   1   1   7.8e-68   3.6e-64  216.1   0.0     1   215   129   342   129   342 0.97 ATP synthase alpha/beta family, nucleotide-binding domain
ATP-synt_ab_C        PF00306.22   113 seq1242_BIOID50999   -            460   9.9e-28   96.7   0.1   1   1     4e-31   1.8e-27   95.9   0.1     2   109   356   458   355   460 0.94 ATP synthase alpha/beta chain, C terminal domain
ATP-synt_ab_N        PF02874.18    69 seq1242_BIOID50999   -            460   3.3e-22   78.3   2.5   1   1   1.5e-25     7e-22   77.3   1.7     1    68     6    72     6    73 0.97 ATP synthase alpha/beta family, beta-barrel domain
PDZ                  PF00595.19    81 seq1243_BIOID50999   -            455   5.7e-29   99.9   6.3   1   2   7.2e-19   2.5e-15   56.3   0.0     5    80   261   345   257   346 0.94 PDZ domain (Also known as DHR or GLGF)
PDZ                  PF00595.19    81 seq1243_BIOID50999   -            455   5.7e-29   99.9   6.3   2   2   5.6e-15   1.9e-11   43.8   0.8    12    80   376   443   366   444 0.87 PDZ domain (Also known as DHR or GLGF)
PDZ_2                PF13180.1     82 seq1243_BIOID50999   -            455   9.5e-29   99.0   0.6   1   2   3.1e-21   1.1e-17   63.5   0.0     7    82   273   358   267   358 0.89 PDZ domain
PDZ_2                PF13180.1     82 seq1243_BIOID50999   -            455   9.5e-29   99.0   0.6   2   2     1e-11   3.4e-08   33.1   0.1    13    59   389   435   375   451 0.86 PDZ domain
Trypsin_2            PF13365.1    120 seq1243_BIOID50999   -            455   6.1e-20   71.2   0.3   1   1   3.1e-23     1e-19   70.5   0.2     1   120    92   228    92   228 0.80 Trypsin-like peptidase domain
Trypsin              PF00089.21   220 seq1243_BIOID50999   -            455   1.1e-16   60.9   0.0   1   1   5.4e-20   1.9e-16   60.2   0.0    28   215    93   250    84   254 0.82 Trypsin
Pribosyltran         PF00156.22   125 seq1244_BIOID50999   -            213   1.2e-16   60.4   0.1   1   1   2.2e-20   3.1e-16   59.1   0.0     3   123    39   152    37   154 0.94 Phosphoribosyl transferase domain
TerD                 PF02342.13   128 seq1245_BIOID50999   -            193   4.6e-37  126.5   0.0   1   1   8.4e-41   5.7e-37  126.2   0.0     2   127    66   183    65   184 0.97 Bacterial stress protein
Tellurium_res        PF10138.4     99 seq1245_BIOID50999   -            193   1.2e-08   34.6   0.1   1   1   3.7e-12   2.6e-08   33.5   0.1    30    87     2    55     1    64 0.88 Tellurium resistance protein
Xan_ur_permease      PF00860.15   389 seq1246_BIOID50999   -            485  2.4e-110  368.5  44.5   1   1    2e-114  2.7e-110  368.3  30.8     1   389    41   435    41   435 0.98 Permease family
Aminotran_3          PF00202.16   339 seq1249_BIOID50999   -            428  1.2e-121  405.5   0.1   1   1  1.1e-125  1.5e-121  405.3   0.1     2   338    29   362    28   363 0.98 Aminotransferase class-III
DDE_Tnp_IS1          PF03400.8    131 seq1250_BIOID50999   -            145   1.8e-53  179.9   0.1   1   1   1.6e-57   2.2e-53  179.6   0.0     1   125     2   125     2   130 0.96 IS1 transposase
Glyco_hydro_38       PF01074.17   277 seq1252_BIOID50999   -            877   1.4e-43  149.0   0.0   1   1   4.8e-47   2.2e-43  148.4   0.0     2   263     7   263     6   274 0.88 Glycosyl hydrolases family 38 N-terminal domain
Glyco_hydro_38C      PF07748.8    458 seq1252_BIOID50999   -            877   7.4e-29  100.7   0.0   1   1   2.4e-32   1.1e-28  100.1   0.0     2   417   386   843   385   862 0.80 Glycosyl hydrolases family 38 C-terminal domain
Alpha-mann_mid       PF09261.6     80 seq1252_BIOID50999   -            877   1.2e-06   28.4   0.0   1   1   6.3e-10   2.9e-06   27.2   0.0     2    79   280   356   279   357 0.88 Alpha mannosidase, middle domain
Peptidase_A24        PF01478.13   106 seq1253_BIOID50999   -            155   2.3e-23   82.2   8.7   1   1   1.7e-27   2.3e-23   82.2   6.0     2   103    10   116     8   121 0.88 Type IV leader peptidase family
Nitrate_red_del      PF02613.10   136 seq1255_BIOID50999   -            204     4e-31  107.5   1.1   1   1   4.1e-35   5.6e-31  107.0   0.7     7   134    41   164    19   166 0.93 Nitrate reductase delta subunit
TerD                 PF02342.13   128 seq1256_BIOID50999   -            406   3.2e-44  149.7   0.0   1   2   1.9e-27   1.3e-23   83.1   0.0     1   128    66   177    66   177 0.93 Bacterial stress protein
TerD                 PF02342.13   128 seq1256_BIOID50999   -            406   3.2e-44  149.7   0.0   2   2   9.8e-22   6.7e-18   64.6   0.0     4   124   280   388   277   392 0.96 Bacterial stress protein
Tellurium_res        PF10138.4     99 seq1256_BIOID50999   -            406   6.5e-31  106.0   0.0   1   1   1.9e-34   1.3e-30  105.1   0.0     4    99   186   276   183   276 0.90 Tellurium resistance protein
AA_kinase            PF00696.23   241 seq1257_BIOID50999   -            396   4.4e-43  147.4   2.1   1   1   8.2e-47   5.6e-43  147.1   1.5     2   240    35   263    34   264 0.93 Amino acid kinase family
PUA                  PF01472.15    74 seq1257_BIOID50999   -            396     1e-22   79.4   0.1   1   1   4.6e-26   3.1e-22   77.9   0.1     1    74   305   379   305   379 0.98 PUA domain
ArsC                 PF03960.10   110 seq1258_BIOID50999   -            141     9e-32  109.3   0.0   1   1   7.8e-36   1.1e-31  109.0   0.0     1   109     7   114     7   115 0.99 ArsC family
AA_kinase            PF00696.23   241 seq1259_BIOID50999   -            258   5.8e-40  137.2   2.1   1   1   4.8e-44   6.5e-40  137.0   1.4     3   240     5   235     3   236 0.93 Amino acid kinase family
ATP-synt_DE_N        PF02823.11    80 seq1264_BIOID50999   -            139   1.9e-30  104.2   0.1   1   1   4.2e-34   2.9e-30  103.7   0.1     2    80     6    84     5    84 0.99 ATP synthase, Delta/Epsilon chain, beta-sandwich domain
ATP-synt_DE          PF00401.15    48 seq1264_BIOID50999   -            139   1.4e-16   59.9   5.1   1   1   3.3e-20   2.3e-16   59.2   3.5     1    47    88   134    88   135 0.97 ATP synthase, Delta/Epsilon chain, long alpha-helix domain
Voltage_CLC          PF00654.15   355 seq1266_BIOID50999   -            438   1.1e-72  244.9  33.6   1   1   7.9e-77   1.1e-72  244.9  23.3     5   354    83   422    79   423 0.91 Voltage gated chloride channel
DUF3987              PF13148.1    375 seq1268_BIOID50999   -             65   3.9e-09   35.4   0.0   1   1   2.9e-13   3.9e-09   35.4   0.0     2    45    12    55    11    64 0.92 Protein of unknown function (DUF3987)
Trypsin              PF00089.21   220 seq1269_BIOID50999   -            355   6.1e-17   61.8   0.0   1   1   3.8e-20   1.3e-16   60.7   0.0    23   214    72   239    50   245 0.79 Trypsin
Trypsin_2            PF13365.1    120 seq1269_BIOID50999   -            355   9.9e-17   60.9   0.5   1   1   4.5e-20   1.5e-16   60.3   0.4     1   120    80   215    80   215 0.82 Trypsin-like peptidase domain
PDZ_2                PF13180.1     82 seq1269_BIOID50999   -            355   8.9e-14   51.0   0.5   1   1     1e-16   3.5e-13   49.1   0.1     3    82   259   348   257   348 0.87 PDZ domain
PDZ                  PF00595.19    81 seq1269_BIOID50999   -            355   4.3e-11   42.7   1.4   1   1   1.2e-14   4.3e-11   42.7   0.9    10    80   257   335   248   336 0.77 PDZ domain (Also known as DHR or GLGF)
SieB                 PF14163.1    151 seq1270_BIOID50999   -             73   3.9e-08   32.8   0.7   1   1   3.8e-12   5.1e-08   32.4   0.5     2    49    22    69    21    72 0.96 Superinfection exclusion protein B
Peripla_BP_1         PF00532.16   279 seq1271_BIOID50999   -            342   3.5e-94  315.0   0.0   1   1   5.9e-98     4e-94  314.8   0.0     1   279    44   337    44   337 0.98 Periplasmic binding proteins and sugar binding domain of LacI family
Peripla_BP_4         PF13407.1    258 seq1271_BIOID50999   -            342   1.6e-19   70.1   0.0   1   1     3e-23     2e-19   69.8   0.0     5   257    51   296    49   297 0.87 Periplasmic binding protein domain
Amidohydro_1         PF01979.15   333 seq1273_BIOID50999   -            439   7.7e-61  206.4   0.0   1   1   2.8e-64   9.5e-61  206.1   0.0     2   332    74   391    73   392 0.97 Amidohydrolase family
Amidohydro_5         PF13594.1     68 seq1273_BIOID50999   -            439   1.3e-09   37.6   0.0   1   1   1.3e-12   4.3e-09   35.9   0.0     2    67    41   137    40   138 0.67 Amidohydrolase
Amidohydro_3         PF07969.6    404 seq1273_BIOID50999   -            439   1.2e-08   34.4   1.2   1   1   4.4e-09   1.5e-05   24.2   0.0   314   404   308   390   114   390 0.89 Amidohydrolase family
LysE                 PF01810.13   191 seq1275_BIOID50999   -            206   7.4e-46  155.7  14.2   1   1   6.3e-50   8.6e-46  155.5   9.9     1   189    14   202    14   204 0.98 LysE type translocator
Lyase_1              PF00206.15   312 seq1276_BIOID50999   -            457  1.3e-101  339.8   0.0   1   1  4.8e-105  6.5e-101  337.4   0.0     1   312     6   301     6   301 0.99 Lyase
DUF318               PF03773.8    307 seq1278_BIOID50999   -            337   1.1e-53  182.0  24.2   1   1   1.1e-57   1.5e-53  181.6  16.8     2   306    11   334    10   335 0.87 Predicted permease
DUF3987              PF13148.1    375 seq1282_BIOID50999   -            256   4.7e-66  222.7   0.0   1   1   3.8e-70   5.2e-66  222.6   0.0     2   224    35   254    34   256 0.98 Protein of unknown function (DUF3987)
Aldedh               PF00171.17   462 seq1283_BIOID50999   -            417   6.8e-21   74.0   3.4   1   1   1.3e-20   1.7e-16   59.4   1.0    37   298     8   282     2   304 0.82 Aldehyde dehydrogenase family
TerB                 PF05099.8    140 seq1284_BIOID50999   -            121   9.9e-22   77.0   0.1   1   1   7.9e-26   1.1e-21   76.9   0.1    25   135     3   119     1   121 0.98 Tellurite resistance protein TerB
Hexapep              PF00132.19    36 seq1286_BIOID50999   -            456   3.8e-30  101.9  14.0   1   3   1.3e-09   4.3e-06   25.8   2.5     4    36   268   300   266   300 0.94 Bacterial transferase hexapeptide (six repeats)
Hexapep              PF00132.19    36 seq1286_BIOID50999   -            456   3.8e-30  101.9  14.0   2   3   4.3e-08   0.00015   21.0   0.1     2    32   353   382   352   384 0.94 Bacterial transferase hexapeptide (six repeats)
Hexapep              PF00132.19    36 seq1286_BIOID50999   -            456   3.8e-30  101.9  14.0   3   3   2.8e-12   9.7e-09   34.2   0.2     2    36   395   429   394   429 0.96 Bacterial transferase hexapeptide (six repeats)
NTP_transf_3         PF12804.2    179 seq1286_BIOID50999   -            456   3.4e-20   72.8   0.6   1   1   2.2e-23   7.6e-20   71.7   0.4     1   112     8   122     8   252 0.91 MobA-like NTP transferase domain
NTP_transferase      PF00483.18   248 seq1286_BIOID50999   -            456   1.2e-13   50.8   0.0   1   1   5.2e-17   1.8e-13   50.2   0.0     3   220     9   214     7   220 0.85 Nucleotidyl transferase
IspD                 PF01128.14   221 seq1286_BIOID50999   -            456   1.4e-06   27.8   0.1   1   1   8.5e-10   2.9e-06   26.8   0.0     1    45     6    50     6    78 0.83 Uncharacterized protein family UPF0007
DUF2594              PF10769.4     74 seq1287_BIOID50999   -             74   1.4e-42  143.4   2.3   1   1   1.1e-46   1.6e-42  143.3   1.6     1    74     1    74     1    74 1.00 Protein of unknown function (DUF2594)
EII-GUT              PF03608.8    168 seq1290_BIOID50999   -            187     7e-77  256.8   0.7   1   1   5.9e-81     8e-77  256.6   0.5     2   168     5   171     4   171 0.99 PTS system enzyme II sorbitol-specific factor
Chorismate_bind      PF00425.13   257 seq1291_BIOID50999   -            391     2e-68  230.3   0.0   1   1   1.8e-72   2.5e-68  230.0   0.0     2   257   126   380   125   380 0.97 chorismate binding enzyme
DDE_Tnp_1_assoc      PF13808.1     90 seq1292_BIOID50999   -            248   1.2e-32  111.2   0.0   1   1   2.8e-36   1.9e-32  110.6   0.0     1    90     6    95     6    95 0.99 DDE_Tnp_1-associated
DDE_Tnp_1            PF01609.16   211 seq1292_BIOID50999   -            248   3.6e-14   52.7   0.0   1   1   7.3e-18     5e-14   52.2   0.0     4   125   103   222   100   243 0.80 Transposase DDE domain
TerC                 PF03741.11   184 seq1293_BIOID50999   -            346   4.4e-55  185.8   7.1   1   1   3.2e-59   4.4e-55  185.8   4.9     1   183    73   300    73   301 0.97 Integral membrane protein TerC family
Smr                  PF01713.16    83 seq1295_BIOID50999   -            183     2e-17   63.0   0.3   1   1   2.8e-21   3.8e-17   62.1   0.2     1    82    98   172    98   173 0.98 Smr domain
GST_C_2              PF13410.1     69 seq1297_BIOID50999   -            304   5.3e-10   38.9   0.3   1   1   4.8e-13   1.3e-09   37.6   0.2     2    68   190   260   189   261 0.82 Glutathione S-transferase, C-terminal domain
GST_C                PF00043.20    95 seq1297_BIOID50999   -            304   9.3e-09   35.0   0.0   1   1   5.9e-12   1.6e-08   34.2   0.0    33    95   199   266   162   266 0.87 Glutathione S-transferase, C-terminal domain
GST_N_2              PF13409.1     70 seq1297_BIOID50999   -            304   1.8e-06   27.7   0.0   1   1   1.7e-09   4.7e-06   26.3   0.0     3    69    69   143    67   144 0.89 Glutathione S-transferase, N-terminal domain
GST_N                PF02798.15    76 seq1297_BIOID50999   -            304   3.4e-05   23.7   0.0   1   1   4.2e-08   0.00012   22.1   0.0    17    76    82   143    74   143 0.91 Glutathione S-transferase, N-terminal domain
PTS_2-RNA            PF01885.11   186 seq1298_BIOID50999   -            184   3.5e-51  173.0   0.0   1   1   3.1e-55   4.3e-51  172.7   0.0     2   180     6   175     5   180 0.96 RNA 2'-phosphotransferase, Tpt1 / KptA family
DUF3987              PF13148.1    375 seq1300_BIOID50999   -            221     2e-22   79.1   0.0   1   1   1.8e-26   2.4e-22   78.9   0.0   238   372     1   132     1   135 0.94 Protein of unknown function (DUF3987)
EIIBC-GUT_N          PF03612.9    183 seq1302_BIOID50999   -             67   5.3e-05   22.7   0.2   1   1   4.6e-09   6.2e-05   22.5   0.1     2    26     3    27     2    35 0.86 Sorbitol phosphotransferase enzyme II N-terminus
DUF1768              PF08719.6    157 seq1304_BIOID50999   -            149   3.8e-46  156.5   0.1   1   1   3.1e-50   4.3e-46  156.4   0.1     1   155     6   145     6   147 0.97 Domain of unknown function (DUF1768)
Xan_ur_permease      PF00860.15   389 seq1306_BIOID50999   -            455   1.3e-78  264.1  50.1   1   1   1.3e-82   1.8e-78  263.6  34.7     1   388    32   415    32   416 0.98 Permease family
EIIBC-GUT_C          PF07663.6     93 seq1309_BIOID50999   -            216   2.8e-48  161.8   5.0   1   1   4.1e-52   2.8e-48  161.8   3.5     1    93   123   215   123   215 0.99 Sorbitol phosphotransferase enzyme II C-terminus
EIIBC-GUT_N          PF03612.9    183 seq1309_BIOID50999   -            216   1.8e-13   50.3   0.1   1   1   6.2e-17   4.3e-13   49.1   0.1   104   183     2    68     1    68 0.90 Sorbitol phosphotransferase enzyme II N-terminus
DDE_Tnp_1            PF01609.16   211 seq1311_BIOID50999   -             66   1.7e-06   27.6   0.2   1   1   1.4e-10   1.9e-06   27.5   0.1   143   197     7    65     2    66 0.94 Transposase DDE domain
PGI                  PF00342.14   486 seq1314_BIOID50999   -            549  9.1e-235  779.4   0.1   1   1  7.6e-239    1e-234  779.3   0.0     1   486    52   541    52   541 0.99 Phosphoglucose isomerase
RadC                 PF04002.10   123 seq1315_BIOID50999   -            224   7.9e-47  157.8   0.0   1   1   7.8e-51   1.1e-46  157.4   0.0     2   123   103   224   102   224 0.98 RadC-like JAB domain
LysR_substrate       PF03466.15   209 seq1316_BIOID50999   -            315   9.6e-55  184.8   0.6   1   1   1.9e-58   1.3e-54  184.3   0.4     4   208    99   303    96   304 0.99 LysR substrate binding domain
HTH_1                PF00126.22    60 seq1316_BIOID50999   -            315   8.8e-22   76.4   0.5   1   1   2.5e-25   1.7e-21   75.5   0.1     1    59    13    71    13    72 0.98 Bacterial regulatory helix-turn-helix protein, lysR family
RNase_T              PF00929.19   164 seq1318_BIOID50999   -            204   4.9e-34  117.8   0.0   1   1   4.2e-38   5.7e-34  117.6   0.0     1   163    32   193    32   194 0.97 Exonuclease
NUDIX                PF00293.23   135 seq1319_BIOID50999   -            141   4.3e-21   74.8   0.1   1   1   3.7e-25   5.1e-21   74.6   0.0     2   130     3   136     2   140 0.88 NUDIX domain
Cytochrom_NNT        PF03264.9    174 seq1320_BIOID50999   -            390   2.9e-65  218.8   7.6   1   1   4.6e-68   3.1e-64  215.4   4.3     2   174    11   184    10   184 0.98 NapC/NirT cytochrome c family, N-terminal region
AMP-binding          PF00501.23   418 seq1323_BIOID50999   -            536   4.5e-86  288.7   0.0   1   1   7.8e-90   5.3e-86  288.4   0.0     1   417    50   461    50   462 0.95 AMP-binding enzyme
DUF4009              PF13193.1     41 seq1323_BIOID50999   -            536     8e-08   31.4   0.1   1   1   3.6e-11   2.4e-07   29.9   0.0     1    29   501   529   501   535 0.92 Domain of unknown function (DUF4009)
TerD                 PF02342.13   128 seq1324_BIOID50999   -            192   8.5e-51  170.9   0.1   1   1   8.3e-55   1.1e-50  170.5   0.1     1   127    60   183    60   184 0.99 Bacterial stress protein
SIS                  PF01380.17   131 seq1327_BIOID50999   -            609   1.8e-64  215.0   0.1   1   2   4.2e-36   1.1e-32  112.2   0.0     2   130   290   418   289   419 0.97 SIS domain
SIS                  PF01380.17   131 seq1327_BIOID50999   -            609   1.8e-64  215.0   0.1   2   2   1.2e-32   3.4e-29  100.9   0.0     2   130   462   591   461   592 0.97 SIS domain
GATase_2             PF00310.16   361 seq1327_BIOID50999   -            609   5.2e-26   91.0   0.7   1   2   2.4e-08   6.5e-05   21.6   0.1     1    54     2    44     2    62 0.85 Glutamine amidotransferases class-II
GATase_2             PF00310.16   361 seq1327_BIOID50999   -            609   5.2e-26   91.0   0.7   2   2   1.9e-22   5.2e-19   68.0   0.1   190   293    61   152    50   160 0.95 Glutamine amidotransferases class-II
GATase_6             PF13522.1    133 seq1327_BIOID50999   -            609   2.1e-24   85.8   0.1   1   1   1.3e-27   3.6e-24   85.0   0.1    11   123    65   183    46   193 0.85 Glutamine amidotransferase domain
GATase_7             PF13537.1    124 seq1327_BIOID50999   -            609   2.6e-17   62.6   0.0   1   1   1.7e-20   4.6e-17   61.8   0.0     1   118    72   194    72   199 0.85 Glutamine amidotransferase domain
GATase_4             PF13230.1    272 seq1327_BIOID50999   -            609     2e-07   29.8   0.1   1   1   3.1e-10   8.6e-07   27.7   0.1    59   133    54   128    45   148 0.86 Glutamine amidotransferases class-II
DDE_Tnp_1            PF01609.16   211 seq1328_BIOID50999   -            353   1.6e-31  109.4   0.3   1   1   3.3e-35   2.3e-31  108.9   0.2     3   211    77   318    75   318 0.93 Transposase DDE domain
DDE_Tnp_1_assoc      PF13808.1     90 seq1328_BIOID50999   -            353   1.1e-21   76.1   0.0   1   1   3.4e-25   2.3e-21   75.1   0.0    23    90     3    70     1    70 0.97 DDE_Tnp_1-associated
PTSIIA_gutA          PF03829.8    117 seq1331_BIOID50999   -            123   7.6e-45  151.2   0.0   1   1   6.7e-49   9.1e-45  150.9   0.0     1   116     1   116     1   118 0.98 PTS system glucitol/sorbitol-specific IIA component
DEDD_Tnp_IS110       PF01548.12   144 seq1335_BIOID50999   -            326   4.2e-44  149.5   0.2   1   1   2.4e-47   1.7e-43  147.6   0.1     1   144     7   151     7   151 0.99 Transposase
Transposase_20       PF02371.11    87 seq1335_BIOID50999   -            326   1.1e-27   95.7   0.4   1   1     3e-31     2e-27   94.9   0.3     2    85   196   280   195   282 0.96 Transposase IS116/IS110/IS902 family
Bac_Ubq_Cox          PF01654.12   436 seq1337_BIOID50999   -            523  1.2e-183  610.3  21.3   1   1    1e-187  1.4e-183  610.1  14.7     1   435     8   503     8   504 0.98 Bacterial Cytochrome Ubiquinol Oxidase
BCCT                 PF02028.12   485 seq1338_BIOID50999   -            677  1.6e-173  577.3  44.2   1   1  1.3e-177  1.8e-173  577.1  30.6     1   484    17   502    17   503 0.99 BCCT family transporter
Arg_repressor        PF01316.16    70 seq1341_BIOID50999   -            156   3.1e-26   90.5   0.1   1   1   7.1e-30   4.9e-26   89.9   0.0     2    69     6    74     5    75 0.97 Arginine repressor, DNA binding domain
Arg_repressor_C      PF02863.13    70 seq1341_BIOID50999   -            156   2.1e-24   84.6   0.1   1   1   5.1e-28   3.5e-24   83.9   0.1     2    69    82   150    81   151 0.96 Arginine repressor, C-terminal domain
TerD                 PF02342.13   128 seq1344_BIOID50999   -            191   6.2e-49  164.9   0.2   1   1   7.1e-53   9.7e-49  164.3   0.1     1   128    60   184    60   184 0.99 Bacterial stress protein
adh_short            PF00106.20   167 seq1345_BIOID50999   -            259     4e-26   91.7   1.6   1   1   1.1e-29   4.9e-26   91.5   1.1     2   166     4   172     3   173 0.94 short chain dehydrogenase
adh_short_C2         PF13561.1    243 seq1345_BIOID50999   -            259   2.6e-16   60.0   0.0   1   1   8.4e-20   3.8e-16   59.4   0.0     7   241    13   255     9   256 0.87 Enoyl-(Acyl carrier protein) reductase
Ribosomal_L28        PF00830.14    61 seq1346_BIOID50999   -             78   1.1e-29  101.9   1.4   1   1   8.9e-34   1.2e-29  101.7   1.0     1    61     3    63     3    63 0.99 Ribosomal L28 family
DUF3296              PF11726.3    180 seq1347_BIOID50999   -            187   7.6e-33  113.4   1.1   1   1   6.7e-37   9.1e-33  113.2   0.8     2   170    17   167    16   174 0.89 Protein of unknown function (DUF3296)
Ribosomal_L33        PF00471.15    48 seq1354_BIOID50999   -             55     9e-24   83.3   1.5   1   1   7.4e-28     1e-23   83.2   1.0     1    48     6    53     6    53 0.99 Ribosomal protein L33
Molybdopterin        PF00384.17   432 seq1356_BIOID50999   -            848  8.7e-106  354.1   0.0   1   1  1.5e-109  1.1e-105  353.8   0.0     1   431    99   572    99   573 0.95 Molybdopterin oxidoreductase
Molydop_binding      PF01568.16   109 seq1356_BIOID50999   -            848   1.8e-23   82.3   0.0   1   1   5.3e-27   3.6e-23   81.3   0.0     1   108   690   811   690   812 0.95 Molydopterin dinucleotide binding domain
Slp                  PF03843.8    160 seq1359_BIOID50999   -            246   1.1e-45  154.4   0.0   1   1     1e-49   1.4e-45  154.0   0.0     1   157    74   231    74   234 0.91 Outer membrane lipoprotein Slp family
Fapy_DNA_glyco       PF01149.19   116 seq1361_BIOID50999   -            269     7e-31  106.8   0.0   1   1   2.4e-34   1.1e-30  106.2   0.0     1   115     2   114     2   115 0.96 Formamidopyrimidine-DNA glycosylase N-terminal domain
H2TH                 PF06831.9     93 seq1361_BIOID50999   -            269     1e-29  101.9   0.0   1   1   3.7e-33   1.7e-29  101.2   0.0     1    89   129   217   129   220 0.97 Formamidopyrimidine-DNA glycosylase H2TH domain
zf-FPG_IleRS         PF06827.9     30 seq1361_BIOID50999   -            269   7.3e-09   34.9   4.0   1   1     3e-12   1.4e-08   34.0   2.8     1    29   241   269   241   269 0.98 Zinc finger found in FPG and IleRS
DegT_DnrJ_EryC1      PF01041.12   363 seq1363_BIOID50999   -            385  7.3e-132  439.6   0.0   1   1    3e-135  8.3e-132  439.5   0.0     3   363    18   380    16   380 0.98 DegT/DnrJ/EryC1/StrS aminotransferase family
Aminotran_1_2        PF00155.16   363 seq1363_BIOID50999   -            385   5.7e-09   35.2   0.1   1   1   7.7e-12   2.1e-08   33.4   0.0    46   197    41   170    24   215 0.89 Aminotransferase class I and II
Cys_Met_Meta_PP      PF01053.15   386 seq1363_BIOID50999   -            385   1.6e-08   33.1   0.1   1   1   8.4e-12   2.3e-08   32.6   0.1    54   193    38   176    36   258 0.81 Cys/Met metabolism PLP-dependent enzyme
Beta_elim_lyase      PF01212.16   290 seq1363_BIOID50999   -            385   8.3e-07   28.3   0.0   1   1   5.2e-10   1.4e-06   27.5   0.0    29   235    39   245    32   302 0.71 Beta-eliminating lyase
Aminotran_5          PF00266.14   371 seq1363_BIOID50999   -            385   2.6e-06   26.2   0.2   1   1   1.3e-09   3.6e-06   25.8   0.1    55   296    48   282    41   326 0.80 Aminotransferase class-V
DUF1471              PF07338.8     56 seq1364_BIOID50999   -            104     1e-22   79.3   0.2   1   1   1.2e-26   1.6e-22   78.7   0.1     2    56    51   104    50   104 0.97 Protein of unknown function (DUF1471)
ResIII               PF04851.10   184 seq1367_BIOID50999   -            794   9.3e-19   67.8   0.0   1   1   1.1e-21   3.9e-18   65.8   0.0     3   184   431   573   429   573 0.81 Type III restriction enzyme, res subunit
DNA_primase_S        PF01896.14   145 seq1367_BIOID50999   -            794   8.3e-09   35.2   0.0   1   1   5.9e-12     2e-08   34.0   0.0    34   144   163   260   149   261 0.94 Eukaryotic and archaeal DNA primase small subunit
DEAD                 PF00270.24   173 seq1367_BIOID50999   -            794   3.9e-07   29.5   0.0   1   1   2.6e-10   8.8e-07   28.4   0.0     3   167   435   572   433   576 0.77 DEAD/DEAH box helicase
SNF2_N               PF00176.18   296 seq1367_BIOID50999   -            794   1.5e-05   23.9   0.0   1   1   1.5e-08   5.1e-05   22.1   0.0    19   171   446   575   423   579 0.76 SNF2 family N-terminal domain
YmgB                 PF10798.3     61 seq1370_BIOID50999   -             78   3.6e-05   23.3   0.0   1   1     4e-09   5.4e-05   22.7   0.0     4    35    27    58    25    63 0.93 Biofilm development protein YmgB/AriR
GutM                 PF06923.6    109 seq1372_BIOID50999   -            119   6.1e-37  125.5   0.0   1   1   5.1e-41   6.9e-37  125.3   0.0     2   109     3   110     2   110 0.98 Glucitol operon activator protein (GutM)
Isochorismatase      PF00857.15   174 seq1373_BIOID50999   -            285   5.9e-38  130.3   0.0   1   1   1.1e-41   7.6e-38  130.0   0.0     2   173    32   204    31   205 0.97 Isochorismatase family
PP-binding           PF00550.20    67 seq1373_BIOID50999   -            285   2.5e-08   33.9   0.0   1   1   9.9e-12   6.8e-08   32.5   0.0     2    62   217   275   216   280 0.86 Phosphopantetheine attachment site
HTH_6                PF01418.12    77 seq1378_BIOID50999   -            289   3.5e-33  113.0   0.2   1   1   3.7e-36   1.7e-32  110.8   0.0     1    76     1    76     1    77 0.99 Helix-turn-helix domain, rpiR family
SIS                  PF01380.17   131 seq1378_BIOID50999   -            289   2.9e-27   94.7   0.1   1   1   1.1e-30     5e-27   93.9   0.1     2   130   125   252   124   253 0.98 SIS domain
SIS_2                PF13580.1    138 seq1378_BIOID50999   -            289     1e-12   47.7   0.9   1   1   1.2e-11   5.3e-08   32.5   0.0    99   138   171   210   157   210 0.89 SIS domain
YjbE                 PF11106.3     80 seq1384_BIOID50999   -             80   1.5e-43  146.4  27.9   1   1   1.2e-47   1.7e-43  146.3  19.3     1    80     1    80     1    80 0.99 Exopolysaccharide production protein YjbE
DeoRC                PF00455.17   162 seq1387_BIOID50999   -            257   6.9e-53  178.4   0.6   1   1   2.4e-56   1.1e-52  177.8   0.3     3   161    74   232    72   233 0.97 DeoR C terminal sensor domain
HTH_DeoR             PF08220.7     57 seq1387_BIOID50999   -            257     9e-22   76.2   0.1   1   1   3.8e-25   1.7e-21   75.3   0.1     1    56     6    61     6    62 0.98 DeoR-like helix-turn-helix domain
HTH_11               PF08279.7     55 seq1387_BIOID50999   -            257   5.3e-09   35.4   0.1   1   1   3.9e-12   1.8e-08   33.8   0.0     1    46     6    50     6    56 0.92 HTH domain
Cyto_ox_2            PF02322.10   328 seq1388_BIOID50999   -            379  7.9e-121  403.1  36.0   1   1  6.7e-125  9.2e-121  402.8  25.0     2   327     7   362     6   363 0.99 Cytochrome oxidase subunit II
YmgB                 PF10798.3     61 seq1389_BIOID50999   -             88   5.3e-29   99.7   2.6   1   1   3.8e-33   5.3e-29   99.7   1.8     1    61    28    88    28    88 0.98 Biofilm development protein YmgB/AriR
GerE                 PF00196.14    58 seq1390_BIOID50999   -            176   9.7e-09   34.3   1.4   1   1   1.3e-12   1.8e-08   33.4   1.0     3    56   115   168   113   170 0.96 Bacterial regulatory proteins, luxR family
Fimbrial             PF00419.15   145 seq1393_BIOID50999   -            190   1.4e-18   67.4   4.8   1   1   1.2e-22   1.7e-18   67.1   3.3     1   145    28   189    28   189 0.88 Fimbrial protein
DUF2886              PF11102.3    200 seq1395_BIOID50999   -            212   3.7e-56  189.7   1.5   1   1   3.1e-60   4.2e-56  189.5   1.0     1   199    13   206    13   207 0.98 Protein of unknown function (DUF2886)
MFS_1                PF07690.11   354 seq1397_BIOID50999   -            417   5.8e-39  133.7  62.6   1   2   3.2e-31   2.2e-27   95.6  18.9     1   224    41   261    40   270 0.82 Major Facilitator Superfamily
MFS_1                PF07690.11   354 seq1397_BIOID50999   -            417   5.8e-39  133.7  62.6   2   2   9.1e-15   6.2e-11   41.5  23.0     7   168   249   407   247   415 0.82 Major Facilitator Superfamily
Sugar_tr             PF00083.19   451 seq1397_BIOID50999   -            417   2.8e-14   52.4  34.3   1   1   9.1e-18   6.2e-14   51.2   7.0    46   197    71   217    11   223 0.90 Sugar (and other) transporter
Ivy                  PF08816.6    118 seq1399_BIOID50999   -            149   5.8e-35  119.7   0.1   1   1   5.1e-39     7e-35  119.4   0.1     1   118    29   144    29   144 0.98 Inhibitor of vertebrate lysozyme (Ivy)
Glycos_transf_2      PF00535.21   169 seq1401_BIOID50999   -            322   1.1e-30  106.4   0.0   1   1   3.2e-34   1.4e-30  106.0   0.0     1   165    11   171    11   175 0.85 Glycosyl transferase family 2
Glyco_tranf_2_3      PF13641.1    230 seq1401_BIOID50999   -            322   3.5e-12   46.5   0.0   1   1   1.2e-15   5.4e-12   45.9   0.0     2   132     9   135     8   205 0.81 Glycosyltransferase like family 2
Glyco_tranf_2_2      PF10111.4    281 seq1401_BIOID50999   -            322   9.6e-06   24.7   0.0   1   1   3.1e-09   1.4e-05   24.2   0.0     1   104    11   108    11   120 0.81 Glycosyltransferase like family 2
adh_short_C2         PF13561.1    243 seq1403_BIOID50999   -            258   4.2e-29  101.9   0.1   1   1   1.2e-32   5.3e-29  101.6   0.1     3   242    24   254    22   255 0.93 Enoyl-(Acyl carrier protein) reductase
adh_short            PF00106.20   167 seq1403_BIOID50999   -            258   1.9e-27   96.1   8.8   1   1   2.6e-30   1.2e-26   93.5   6.1     2   164    17   170    16   173 0.89 short chain dehydrogenase
KR                   PF08659.5    181 seq1403_BIOID50999   -            258   8.9e-11   41.6   8.2   1   1   3.4e-13   1.5e-09   37.6   5.5    54   160    55   165    17   183 0.90 KR domain
TetR_N               PF00440.18    47 seq1404_BIOID50999   -            234   3.3e-13   48.9   1.6   1   1   5.1e-17     7e-13   47.8   0.1     1    46    34    80    34    81 0.95 Bacterial regulatory proteins, tetR family
Carb_kinase          PF01256.12   242 seq1405_BIOID50999   -            515   6.1e-83  277.6   4.2   1   1   5.5e-86   3.7e-82  275.1   1.2     2   242   258   496   257   496 0.99 Carbohydrate kinase
YjeF_N               PF03853.10   173 seq1405_BIOID50999   -            515   7.8e-47  158.9   0.1   1   1     2e-50   1.4e-46  158.1   0.0     2   173    35   199    34   199 0.98 YjeF-related protein N-terminus
PK                   PF00224.16   348 seq1407_BIOID50999   -            527  8.8e-144  478.2   4.6   1   1  1.8e-147  1.2e-143  477.8   3.2     2   345    53   394    52   397 0.98 Pyruvate kinase, barrel domain
PK_C                 PF02887.11   117 seq1407_BIOID50999   -            527   1.7e-31  108.0   1.5   1   1   7.7e-35   5.3e-31  106.4   1.1     2   116   410   524   409   525 0.98 Pyruvate kinase, alpha/beta domain
4HBT                 PF03061.17    79 seq1408_BIOID50999   -            155   8.5e-19   67.3   0.1   1   1   1.7e-22   1.1e-18   66.9   0.1     2    78    57   145    56   146 0.97 Thioesterase superfamily
4HBT_3               PF13622.1    256 seq1408_BIOID50999   -            155   7.1e-07   29.1   0.3   1   1   1.4e-10   9.4e-07   28.7   0.2     3    85    52   153    47   154 0.85 Thioesterase-like superfamily
SIS                  PF01380.17   131 seq1410_BIOID50999   -            321   3.8e-27   94.3   0.0   1   1   9.9e-31   6.8e-27   93.5   0.0     2   130    39   169    38   170 0.98 SIS domain
CBS                  PF00571.23    57 seq1410_BIOID50999   -            321   2.9e-15   55.5   0.0   1   2   1.9e-08   0.00013   21.4   0.0     1    56   199   256   199   257 0.92 CBS domain
CBS                  PF00571.23    57 seq1410_BIOID50999   -            321   2.9e-15   55.5   0.0   2   2   1.9e-10   1.3e-06   27.8   0.0     2    51   266   315   265   318 0.89 CBS domain
Caps_synth_GfcC      PF06251.6    229 seq1414_BIOID50999   -            245   4.5e-92  307.2   0.0   1   1   3.7e-96   5.1e-92  307.0   0.0     2   229    20   245    19   245 0.99 Capsule biosynthesis GfcC
Autotransporter      PF03797.14   265 seq1415_BIOID50999   -           1349   1.2e-56  191.9  25.6   1   1   1.7e-60   1.2e-56  191.9  17.7     2   259  1063  1334  1062  1340 0.94 Autotransporter beta-domain
ESPR                 PF13018.1     24 seq1415_BIOID50999   -           1349   7.4e-11   41.1   1.3   1   1   2.2e-14   1.5e-10   40.1   0.9     1    22    23    44    23    46 0.97 Extended Signal Peptide of Type V secretion system
EAL                  PF00563.15   236 seq1416_BIOID50999   -            521   6.6e-63  212.2   0.0   1   1   1.7e-66   1.2e-62  211.4   0.0     2   236   265   500   264   500 0.96 EAL domain
CSS-motif            PF12792.2    208 seq1416_BIOID50999   -            521   7.9e-30  103.6   0.0   1   1   1.6e-33   1.1e-29  103.1   0.0     3   207    44   238    42   239 0.90 CSS motif domain associated with EAL
Pili_assembly_N      PF00345.15   122 seq1417_BIOID50999   -            198     3e-34  117.2   0.6   1   1   5.7e-38   3.9e-34  116.9   0.4    10   121     2   113     1   114 0.90 Gram-negative pili assembly chaperone, N-terminal domain
Pili_assembly_C      PF02753.12    68 seq1417_BIOID50999   -            198   3.5e-14   52.2   0.0   1   1   1.3e-17   9.2e-14   50.9   0.0     2    65   134   192   133   195 0.95 Gram-negative pili assembly chaperone, C-terminal domain
EamA                 PF00892.15   126 seq1418_BIOID50999   -            295   2.7e-17   62.8  33.8   1   2   3.4e-16   2.3e-12   46.9   8.4     1   123    18   142    18   145 0.90 EamA-like transporter family
EamA                 PF00892.15   126 seq1418_BIOID50999   -            295   2.7e-17   62.8  33.8   2   2     9e-09   6.2e-05   22.9   8.8     1   125   159   284   159   285 0.84 EamA-like transporter family
EmrE                 PF13536.1    113 seq1418_BIOID50999   -            295   2.9e-08   33.7  35.1   1   1   9.3e-12   6.4e-08   32.6   9.2     4   108    42   147    39   151 0.90 Multidrug resistance efflux transporter
YbgT_YccB            PF08173.6     28 seq1419_BIOID50999   -             37   6.1e-16   57.8   4.2   1   1   4.9e-20   6.7e-16   57.6   2.9     1    28     1    28     1    28 0.97 Membrane bound YbgT-like protein
DUF1422              PF07226.6    118 seq1420_BIOID50999   -            119   1.1e-54  183.0   1.2   1   1   9.1e-59   1.2e-54  182.9   0.9     3   116     2   115     1   117 0.97 Protein of unknown function (DUF1422)
4HBT                 PF03061.17    79 seq1421_BIOID50999   -            137   7.5e-17   61.1   0.1   1   1   8.9e-21   1.2e-16   60.4   0.1     1    79    50   127    50   127 0.98 Thioesterase superfamily
Cyd_oper_YbgE        PF09600.5     82 seq1422_BIOID50999   -             97   1.5e-33  114.6   7.9   1   1   1.4e-37   1.9e-33  114.3   5.5     1    81    16    96    16    97 0.97 Cyd operon protein YbgE (Cyd_oper_YbgE)
Epimerase            PF01370.16   236 seq1425_BIOID50999   -            660   1.7e-41  142.1   0.0   1   1     8e-45   2.7e-41  141.4   0.0     1   236   318   566   318   566 0.91 NAD dependent epimerase/dehydratase family
Formyl_trans_N       PF00551.14   181 seq1425_BIOID50999   -            660   5.4e-25   87.8   0.0   1   1   2.4e-28   8.1e-25   87.2   0.0    67   178    63   174    20   177 0.90 Formyl transferase
Formyl_trans_C       PF02911.13   100 seq1425_BIOID50999   -            660   2.3e-20   72.4   0.0   1   1   1.2e-23   4.3e-20   71.5   0.0     3    98   202   295   200   297 0.95 Formyl transferase, C-terminal domain
3Beta_HSD            PF01073.14   280 seq1425_BIOID50999   -            660   5.8e-06   25.0   0.0   1   1   2.4e-09   8.2e-06   24.5   0.0     1   157   319   474   319   504 0.79 3-beta hydroxysteroid dehydrogenase/isomerase family
Usher                PF00577.15   552 seq1429_BIOID50999   -            840  1.1e-184  615.1  27.8   1   1    3e-188  1.4e-184  614.8  19.3     1   552   192   749   192   749 0.96 Type VII secretion system (T7SS), usher protein
PapC_N               PF13954.1    146 seq1429_BIOID50999   -            840   2.4e-35  121.1   0.0   1   1   1.1e-38   5.1e-35  120.0   0.0     3   146    29   176    27   176 0.95 PapC N-terminal domain
PapC_C               PF13953.1     68 seq1429_BIOID50999   -            840   3.5e-21   74.4   0.0   1   1   3.6e-24   1.6e-20   72.3   0.0     2    66   760   826   759   828 0.90 PapC C-terminal domain
Nitrate_red_del      PF02613.10   136 seq1430_BIOID50999   -            199   1.4e-21   76.6   1.6   1   1   1.9e-25   2.7e-21   75.7   1.1     3   135    41   171    14   173 0.87 Nitrate reductase delta subunit
DUF940               PF06082.6    658 seq1432_BIOID50999   -            698  4.2e-258  858.1  13.4   1   1  3.5e-262  4.8e-258  857.9   9.3     1   658    29   693    29   693 0.97 Bacterial putative lipoprotein (DUF940)
Xan_ur_permease      PF00860.15   389 seq1433_BIOID50999   -            525  5.6e-121  403.5  46.5   1   1  5.7e-125  7.8e-121  403.0  32.2     2   385    72   451    71   455 0.98 Permease family
4HBT                 PF03061.17    79 seq1434_BIOID50999   -            134     8e-19   67.4   0.4   1   1   2.4e-22   1.1e-18   66.9   0.3     1    77    20   103    20   105 0.98 Thioesterase superfamily
4HBT_2               PF13279.1    121 seq1434_BIOID50999   -            134   2.7e-12   47.0   0.2   1   1   7.1e-16   3.2e-12   46.8   0.1     3   117    14   128    12   132 0.88 Thioesterase-like superfamily
Acyl-ACP_TE          PF01643.12   249 seq1434_BIOID50999   -            134   1.3e-05   24.2   0.1   1   1   3.1e-09   1.4e-05   24.0   0.0    31   132    33   132     4   134 0.79 Acyl-ACP thioesterase
CstA                 PF02554.9    376 seq1436_BIOID50999   -            701  4.9e-156  518.9  29.1   1   1  7.1e-160  4.9e-156  518.9  20.1     1   359    32   420    32   436 0.95 Carbon starvation protein CstA
DUF4161              PF13722.1    127 seq1436_BIOID50999   -            701   1.8e-46  157.4   7.5   1   1   2.7e-50   1.8e-46  157.4   5.2     3   127   467   596   464   596 0.98 C-terminal domain on CstA (DUF4161)
Asr                  PF06392.6     19 seq1437_BIOID50999   -            111   7.1e-07   29.3  23.9   1   1   5.2e-11   7.1e-07   29.3  16.6     1    19    53    71    53    71 0.99 Acid shock protein repeat
UPF0079              PF02367.12   123 seq1438_BIOID50999   -            153   3.3e-45  152.5   0.0   1   1   2.8e-49   3.9e-45  152.3   0.0     1   121    14   134    14   136 0.98 Uncharacterised P-loop hydrolase UPF0079
HTH_36               PF13730.1     55 seq1439_BIOID50999   -            230     2e-07   30.8   0.3   1   1   2.5e-11   3.5e-07   30.1   0.2     2    55    30    83    29    83 0.93 Helix-turn-helix domain
MotA_ExbB            PF01618.11   139 seq1440_BIOID50999   -            230   6.2e-47  158.6   0.2   1   1     6e-51   8.1e-47  158.2   0.1     2   138    74   210    73   211 0.98 MotA/TolQ/ExbB proton channel family
Voltage_CLC          PF00654.15   355 seq1441_BIOID50999   -            418   6.4e-19   68.0  38.0   1   1   4.7e-23   6.4e-19   68.0  26.3    34   317    93   365    62   397 0.79 Voltage gated chloride channel
Glyco_transf_9       PF01075.12   247 seq1443_BIOID50999   -            352   3.4e-63  213.0   0.0   1   1     6e-67   4.1e-63  212.7   0.0     3   246    78   326    76   327 0.98 Glycosyltransferase family 9 (heptosyltransferase)
DUF308               PF03729.8     72 seq1445_BIOID50999   -            190   3.5e-19   68.4  37.0   1   2   1.1e-15   1.5e-11   43.9   9.4     2    71    27    97    26    98 0.93 Short repeat of unknown function (DUF308)
DUF308               PF03729.8     72 seq1445_BIOID50999   -            190   3.5e-19   68.4  37.0   2   2   6.2e-13   8.5e-09   35.1   9.2     1    71    84   153    84   154 0.94 Short repeat of unknown function (DUF308)
Amidase_3            PF01520.13   175 seq1449_BIOID50999   -            445   3.7e-49  166.7   0.0   1   1   9.5e-53   6.5e-49  165.9   0.0     1   174   194   413   194   414 0.99 N-acetylmuramoyl-L-alanine amidase
Trypsin              PF00089.21   220 seq1455_BIOID50999   -            273   1.3e-11   44.4   0.0   1   1     6e-15   4.1e-11   42.7   0.0     9   198    50   244    44   266 0.74 Trypsin
Trypsin_2            PF13365.1    120 seq1455_BIOID50999   -            273   1.3e-07   31.5   0.0   1   1   3.1e-11   2.1e-07   30.8   0.0     1   120    69   240    69   240 0.67 Trypsin-like peptidase domain
ExbD                 PF02472.11   130 seq1461_BIOID50999   -            142   3.7e-23   81.8   0.1   1   1     3e-27   4.1e-23   81.6   0.1     2   129    10   141     9   142 0.89 Biopolymer transport protein ExbD/TolR
TonB_dep_Rec         PF00593.19   276 seq1464_BIOID50999   -            628   1.4e-30  107.0  21.3   1   1     2e-34   1.4e-30  107.0  14.8     1   276   404   627   404   627 0.90 TonB dependent receptor
Plug                 PF07715.10   108 seq1464_BIOID50999   -            628   6.4e-30  103.5   1.5   1   1   9.4e-34   6.4e-30  103.5   1.0     4   108    55   160    52   160 0.97 TonB-dependent Receptor Plug Domain
PRK                  PF00485.13   194 seq1468_BIOID50999   -            336   3.1e-13   49.6   0.0   1   1   4.4e-17     6e-13   48.6   0.0     1   148   110   264   110   273 0.87 Phosphoribulokinase / Uridine kinase family
Glycos_transf_1      PF00534.15   172 seq1474_BIOID50999   -            374   9.8e-34  116.1   0.0   1   1     3e-37   1.3e-33  115.6   0.0     2   170   183   349   182   351 0.98 Glycosyl transferases group 1
Glyco_trans_1_4      PF13692.1    135 seq1474_BIOID50999   -            374   1.1e-12   48.1   0.0   1   1   4.6e-16   2.1e-12   47.2   0.0     7   118   201   318   196   337 0.78 Glycosyl transferases group 1
Glyco_trans_4_4      PF13579.1    160 seq1474_BIOID50999   -            374   4.5e-07   30.0   0.6   1   1   3.3e-10   1.5e-06   28.3   0.1     1   160    14   168    14   168 0.79 Glycosyl transferase 4-like domain
TolA                 PF06519.6     96 seq1476_BIOID50999   -            421   2.2e-38  129.9   0.0   1   1   3.3e-42   2.2e-38  129.9   0.0     1    96   325   419   325   419 0.98 TolA C-terminal
TonB_2               PF13103.1     85 seq1476_BIOID50999   -            421   3.2e-05   23.7   0.0   1   1   1.4e-08   9.4e-05   22.2   0.0     2    73   338   405   337   414 0.86 TonB C terminal
DUF3289              PF11692.3    277 seq1477_BIOID50999   -            140     3e-32  111.8   0.1   1   1   2.6e-36   3.5e-32  111.6   0.1     6   133    11   139     2   140 0.88 Protein of unknown function (DUF3289)
LysR_substrate       PF03466.15   209 seq1479_BIOID50999   -            309     7e-38  129.7   0.0   1   1   1.3e-41   9.1e-38  129.3   0.0     4   207    90   291    87   293 0.95 LysR substrate binding domain
HTH_1                PF00126.22    60 seq1479_BIOID50999   -            309   2.1e-20   72.0   0.7   1   1   5.1e-24   3.5e-20   71.3   0.5     1    60     4    63     4    63 0.97 Bacterial regulatory helix-turn-helix protein, lysR family
Polysacc_deac_1      PF01522.16   124 seq1481_BIOID50999   -            296   2.5e-14   52.8   0.0   1   1   4.5e-18   6.1e-14   51.6   0.0    16   123    15   169     6   170 0.93 Polysaccharide deacetylase
Lactamase_B          PF00753.22   194 seq1482_BIOID50999   -            479   5.4e-28   97.8   0.2   1   1   1.6e-31   7.4e-28   97.4   0.1     2   158    31   179    30   246 0.90 Metallo-beta-lactamase superfamily
Rubredoxin           PF00301.15    47 seq1482_BIOID50999   -            479   1.2e-19   69.8   2.7   1   1   4.7e-23   2.2e-19   68.9   1.9     1    47   425   471   425   471 0.98 Rubredoxin
Flavodoxin_1         PF00258.20   143 seq1482_BIOID50999   -            479     1e-11   44.9   0.0   1   1   3.8e-15   1.7e-11   44.1   0.0     1   142   256   388   256   389 0.78 Flavodoxin
SIS_2                PF13580.1    138 seq1483_BIOID50999   -            246   3.1e-31  107.7   0.3   1   1   9.4e-35   6.4e-31  106.7   0.2    15   138    78   200    56   200 0.92 SIS domain
SIS                  PF01380.17   131 seq1483_BIOID50999   -            246   5.9e-08   32.2   0.0   1   1   2.3e-11   1.6e-07   30.9   0.0    51   104   163   216   152   229 0.91 SIS domain
DUF2502              PF10697.4     82 seq1486_BIOID50999   -            108   1.8e-22   79.1  25.5   1   1   1.7e-26   2.3e-22   78.7  17.7     1    82    23   106    23   106 0.97 Protein of unknown function (DUF2502)
NUDIX                PF00293.23   135 seq1487_BIOID50999   -            182     5e-16   58.4   0.0   1   1   4.5e-20   6.1e-16   58.1   0.0     2   131    32   161    31   165 0.83 NUDIX domain
Autotransporter      PF03797.14   265 seq1492_BIOID50999   -            773     9e-44  149.6  18.0   1   1   1.3e-47     9e-44  149.6  12.5     3   265   488   759   486   762 0.95 Autotransporter beta-domain
Pertactin            PF03212.9    121 seq1492_BIOID50999   -            773   2.9e-09   36.5   1.1   1   1   4.2e-13   2.9e-09   36.5   0.8     1   120   297   422   297   423 0.83 Pertactin
GerE                 PF00196.14    58 seq1493_BIOID50999   -            186   8.2e-06   24.9   0.9   1   1   1.3e-09   1.8e-05   23.8   0.6     8    55   131   178   126   180 0.89 Bacterial regulatory proteins, luxR family
SlyX                 PF04102.7     69 seq1497_BIOID50999   -             72   4.1e-26   91.0   2.4   1   1   3.4e-30   4.6e-26   90.8   1.7     1    69     5    72     5    72 0.99 SlyX
DNA_mis_repair       PF01119.14   119 seq1498_BIOID50999   -            615   5.3e-37  125.8   0.0   1   1   2.5e-40   8.6e-37  125.1   0.0     2   118   213   330   212   331 0.95 DNA mismatch repair protein, C-terminal domain
MutL_C               PF08676.6    144 seq1498_BIOID50999   -            615   1.9e-22   79.2   1.6   1   1   6.1e-26   2.1e-22   79.1   0.1     2   134   435   563   434   572 0.92 MutL C terminal dimerisation domain
HATPase_c_3          PF13589.1    137 seq1498_BIOID50999   -            615   1.1e-13   50.9   0.0   1   1   5.6e-17   1.9e-13   50.1   0.0     4   103    24   123    21   142 0.81 Histidine kinase-, DNA gyrase B-, and HSP90-like ATPase
HATPase_c            PF02518.21   111 seq1498_BIOID50999   -            615   5.7e-11   42.0   0.0   1   1   3.8e-14   1.3e-10   40.8   0.0     2    72    19    87    18   147 0.79 Histidine kinase-, DNA gyrase B-, and HSP90-like ATPase
Methyltransf_10      PF05971.7    299 seq1503_BIOID50999   -            335  4.8e-154  511.7   0.0   1   1  8.2e-158  5.6e-154  511.4   0.0     2   299    30   323    29   323 0.99 Protein of unknown function (DUF890)
MTS                  PF05175.9    170 seq1503_BIOID50999   -            335   3.9e-05   22.9   0.0   1   1   1.2e-08   8.3e-05   21.9   0.0    30   115   128   222   114   232 0.77 Methyltransferase small domain
DUF466               PF04328.8     65 seq1506_BIOID50999   -             65   2.9e-32  110.1   0.5   1   1   2.3e-36   3.1e-32  110.0   0.3     1    65     1    65     1    65 0.99 Protein of unknown function (DUF466)
Fimbrial             PF00419.15   145 seq1507_BIOID50999   -            357     5e-25   88.3   6.3   1   1   3.7e-29     5e-25   88.3   4.3     2   144   204   355   203   356 0.94 Fimbrial protein
PMT                  PF02366.13   245 seq1510_BIOID50999   -            550   1.4e-54  184.9  21.1   1   1   2.1e-58   1.4e-54  184.9  14.7     3   245     5   237     3   237 0.98 Dolichyl-phosphate-mannose-protein mannosyltransferase
PMT_2                PF13231.1    159 seq1510_BIOID50999   -            550   6.8e-12   45.4  22.0   1   1     1e-15   6.8e-12   45.4  15.3     2   159    61   222    60   222 0.80 Dolichyl-phosphate-mannose-protein mannosyltransferase
DUF943               PF06092.7    157 seq1514_BIOID50999   -            101   1.7e-12   46.7   0.1   1   1   1.2e-16   1.7e-12   46.7   0.1    99   156    34    92     1    93 0.81 Enterobacterial putative membrane protein (DUF943)
PsiE                 PF06146.7     69 seq1515_BIOID50999   -            136   1.8e-16   59.9   5.7   1   1   1.3e-20   1.8e-16   59.9   3.9     5    69    62   123    58   123 0.95 Phosphate-starvation-inducible E
GATase_4             PF13230.1    272 seq1516_BIOID50999   -            255  3.2e-107  357.1   0.0   1   1  7.7e-111  3.5e-107  357.0   0.0     1   252     1   252     1   255 0.99 Glutamine amidotransferases class-II
GATase_2             PF00310.16   361 seq1516_BIOID50999   -            255   3.3e-17   62.1   0.1   1   1   2.1e-15   9.7e-12   44.1   0.1   189   359    65   215    60   217 0.87 Glutamine amidotransferases class-II
Kdo                  PF06293.9    206 seq1517_BIOID50999   -            265   3.8e-69  231.7   0.1   1   1   3.3e-73   4.5e-69  231.5   0.0     1   206    19   230    19   230 0.99 Lipopolysaccharide kinase (Kdo/WaaP) family
FliD_C               PF07195.7    239 seq1520_BIOID50999   -            496   1.3e-56  191.5  16.1   1   1   1.8e-60   1.3e-56  191.5  11.1     1   239   252   481   252   481 0.97 Flagellar hook-associated protein 2 C-terminus
FliD_N               PF02465.13    99 seq1520_BIOID50999   -            496   5.7e-26   90.6   6.0   1   1   8.4e-30   5.7e-26   90.6   4.1     1    99    36   133    36   133 0.98 Flagellar hook-associated protein 2 C-terminus
UPF0118              PF01594.11   327 seq1521_BIOID50999   -            344   5.1e-74  249.0  42.7   1   1   4.2e-78   5.8e-74  248.8  29.6     2   326    14   328    13   329 0.99 Domain of unknown function DUF20
HlyD                 PF00529.15   306 seq1522_BIOID50999   -            385   2.4e-73  247.0  15.9   1   1   9.5e-77   3.2e-73  246.5  11.0     1   306    60   357    60   357 0.98 HlyD family secretion protein
HlyD_2               PF12700.2    328 seq1522_BIOID50999   -            385   2.6e-21   75.9   2.4   1   1   1.1e-24   3.7e-21   75.5   1.7    11   328    50   357    40   357 0.86 HlyD family secretion protein
HlyD_3               PF13437.1    105 seq1522_BIOID50999   -            385   3.8e-09   36.7   5.4   1   1   6.4e-11   2.2e-07   31.0   0.7     2   105   172   286   171   286 0.85 HlyD family secretion protein
Biotin_lipoyl_2      PF13533.1     50 seq1522_BIOID50999   -            385   3.5e-08   32.8   0.1   1   1     1e-11   3.5e-08   32.8   0.1     1    47    60   106    60   109 0.94 Biotin-lipoyl like
PD40                 PF07676.7     39 seq1523_BIOID50999   -            431   1.2e-35  120.5   5.0   1   4   2.5e-08   8.6e-05   21.9   0.0    11    34   203   224   198   227 0.82 WD40-like Beta Propeller Repeat
PD40                 PF07676.7     39 seq1523_BIOID50999   -            431   1.2e-35  120.5   5.0   2   4   8.4e-13   2.9e-09   36.2   0.0     2    39   238   273   237   273 0.95 WD40-like Beta Propeller Repeat
PD40                 PF07676.7     39 seq1523_BIOID50999   -            431   1.2e-35  120.5   5.0   3   4   6.4e-13   2.2e-09   36.6   0.1     2    38   282   316   281   317 0.96 WD40-like Beta Propeller Repeat
PD40                 PF07676.7     39 seq1523_BIOID50999   -            431   1.2e-35  120.5   5.0   4   4   4.2e-07    0.0014   18.0   0.0     3    30   370   397   368   403 0.93 WD40-like Beta Propeller Repeat
TolB_N               PF04052.8    105 seq1523_BIOID50999   -            431   9.2e-32  109.1   0.0   1   1   7.2e-35   2.5e-31  107.7   0.0     1    99    24   122    24   127 0.97 TolB amino-terminal domain
DPPIV_N              PF00930.16   353 seq1523_BIOID50999   -            431   1.6e-13   49.8   0.0   1   1   2.3e-13     8e-10   37.7   0.0   239   348   249   353   220   358 0.87 Dipeptidyl peptidase IV (DPP IV) N-terminal region
Asp_Glu_race         PF01177.17   217 seq1524_BIOID50999   -            285   3.4e-30  105.4   0.1   1   1   3.4e-34   4.7e-30  105.0   0.0     2   215    25   234    24   236 0.86 Asp/Glu/Hydantoin racemase
Pyr_redox_2          PF07992.9    200 seq1526_BIOID50999   -            377   9.1e-27   94.1   0.0   1   1   2.1e-29   3.1e-26   92.3   0.0     2   198     5   277     4   279 0.90 Pyridine nucleotide-disulphide oxidoreductase
Pyr_redox            PF00070.22    80 seq1526_BIOID50999   -            377   2.9e-18   65.8   0.0   1   1   4.2e-20   6.4e-17   61.6   0.0     1    75   143   216   143   223 0.95 Pyridine nucleotide-disulphide oxidoreductase
Pyr_redox_3          PF13738.1    203 seq1526_BIOID50999   -            377   3.9e-11   43.2   0.0   1   1   5.7e-10   8.6e-07   29.0   0.0    66   199    38   173     8   177 0.76 Pyridine nucleotide-disulphide oxidoreductase
K_oxygenase          PF13434.1    341 seq1526_BIOID50999   -            377     1e-09   37.6   0.1   1   1   2.9e-09   4.5e-06   25.7   0.0   139   216    91   167    68   187 0.85 L-lysine 6-monooxygenase (NADPH-requiring)
Phage_cap_E          PF03864.10   329 seq1527_BIOID50999   -            342     9e-52  175.8   0.3   1   1     8e-56   1.1e-51  175.6   0.2    17   329    20   341     9   341 0.91 Phage major capsid protein E
EAL                  PF00563.15   236 seq1530_BIOID50999   -            362   6.7e-59  199.1   0.0   1   1   1.4e-62   9.5e-59  198.6   0.0     3   236   112   346   111   346 0.94 EAL domain
GerE                 PF00196.14    58 seq1530_BIOID50999   -            362   1.3e-10   40.3   0.3   1   1   3.8e-14   2.6e-10   39.3   0.2     5    52    26    73    24    77 0.96 Bacterial regulatory proteins, luxR family
Glyco_transf_8       PF01501.15   250 seq1531_BIOID50999   -            335   4.1e-57  193.2   6.8   1   1     6e-61   4.1e-57  193.2   4.7     2   250    29   275    28   275 0.96 Glycosyl transferase family 8
Glyco_transf_8C      PF08437.5     57 seq1531_BIOID50999   -            335   4.5e-24   84.1   7.8   1   1   1.3e-27     9e-24   83.1   5.4     1    57   277   333   277   333 0.99 Glycosyl transferase family 8 C-terminal
Transposase_31       PF04754.7    205 seq1532_BIOID50999   -            314   2.7e-83  278.2   0.5   1   1   2.6e-87   3.6e-83  277.8   0.3     1   204     8   210     8   211 0.98 Putative transposase, YhgA-like
His_Phos_2           PF00328.17   347 seq1535_BIOID50999   -            413   1.7e-39  135.9   0.0   1   1   1.5e-43   2.1e-39  135.7   0.0     1   344    30   359    30   364 0.85 Histidine phosphatase superfamily (branch 2)
PBP_like_2           PF12849.2    281 seq1537_BIOID50999   -            346   9.1e-56  189.2   7.2   1   1   1.8e-59   1.2e-55  188.8   5.0    10   278    27   306     8   308 0.91 PBP superfamily domain
PBP_like             PF12727.2    193 seq1537_BIOID50999   -            346   1.6e-10   40.1   0.0   1   1   5.2e-14   3.6e-10   39.0   0.0     3   168    47   236    45   302 0.76 PBP superfamily domain
Aminotran_1_2        PF00155.16   363 seq1539_BIOID50999   -            386   9.2e-58  195.7   0.0   1   1   3.1e-61     1e-57  195.6   0.0     3   363    32   383    30   383 0.94 Aminotransferase class I and II
Cys_Met_Meta_PP      PF01053.15   386 seq1539_BIOID50999   -            386   4.6e-08   31.6   0.0   1   1   2.3e-11   7.8e-08   30.8   0.0    75   180    96   205    63   212 0.85 Cys/Met metabolism PLP-dependent enzyme
DegT_DnrJ_EryC1      PF01041.12   363 seq1539_BIOID50999   -            386   1.3e-05   24.2   0.0   1   1   9.1e-09   3.1e-05   23.0   0.0    46   146    97   202    86   204 0.88 DegT/DnrJ/EryC1/StrS aminotransferase family
Aminotran_5          PF00266.14   371 seq1539_BIOID50999   -            386   3.1e-05   22.7   0.0   1   1   1.3e-08   4.5e-05   22.2   0.0    46   165    74   189    48   236 0.80 Aminotransferase class-V
Nucleos_tra2_C       PF07662.8    210 seq1541_BIOID50999   -            360   1.6e-69  233.4  16.2   1   1   2.3e-73   1.6e-69  233.4  11.2     1   209   153   359   153   360 0.98 Na+ dependent nucleoside transporter C-terminus
Nucleos_tra2_N       PF01773.15    75 seq1541_BIOID50999   -            360   6.5e-11   42.3   2.2   1   1   9.5e-15   6.5e-11   42.3   1.5    34    74     2    42     1    43 0.97 Na+ dependent nucleoside transporter N-terminus
IPPT                 PF01715.12   253 seq1543_BIOID50999   -            316  2.9e-107  357.2   0.0   1   1  4.9e-111  3.4e-107  357.0   0.0     2   252    45   297    44   298 0.99 IPP transferase
IPT                  PF01745.11   233 seq1543_BIOID50999   -            316   6.5e-07   28.6   0.0   1   1   1.7e-08   0.00012   21.2   0.0     5   100    14   109    10   120 0.80 Isopentenyl transferase
ACR_tran             PF00873.14  1021 seq1544_BIOID50999   -           1037         0 1418.0  26.3   1   1         0         0 1417.8  18.3     1  1020     1  1027     1  1028 1.00 AcrB/AcrD/AcrF family
MMPL                 PF03176.10   333 seq1544_BIOID50999   -           1037   1.2e-06   27.3  11.3   1   1   2.7e-10   1.2e-06   27.3   7.8   139   305   334   499   288   523 0.84 MMPL family
GD_AH_C              PF04295.8    397 seq1545_BIOID50999   -            523  3.7e-147  490.0   0.1   1   1  6.1e-151  4.2e-147  489.8   0.0     2   396   117   522   116   523 0.97 D-galactarate dehydratase / Altronate hydrolase, C terminus
SAF                  PF08666.7     63 seq1545_BIOID50999   -            523   6.5e-14   51.9   0.8   1   1   3.3e-17   2.3e-13   50.2   0.1     1    62    22    91    22    92 0.98 SAF domain
EamA                 PF00892.15   126 seq1547_BIOID50999   -            111   3.2e-10   40.0   8.9   1   1   8.4e-14   3.8e-10   39.7   6.2    24   124     3   107     1   109 0.84 EamA-like transporter family
Multi_Drug_Res       PF00893.14    93 seq1547_BIOID50999   -            111   3.4e-08   33.7   4.9   1   1     1e-11   4.6e-08   33.2   3.4     1    93     1   100     1   100 0.87 Small Multidrug Resistance protein
FliS                 PF02561.9    122 seq1549_BIOID50999   -            136   1.5e-44  150.5   0.8   1   1   1.3e-48   1.7e-44  150.4   0.6     4   121     6   128     2   129 0.96 Flagellar protein FliS
DUF2233              PF09992.4    170 seq1550_BIOID50999   -            254   1.2e-19   70.8   0.1   1   1   1.1e-23   1.5e-19   70.5   0.1     2   145    84   232    83   252 0.85 Predicted periplasmic protein (DUF2233)
OmpA                 PF00691.15    97 seq1551_BIOID50999   -            173   1.1e-19   70.5   0.0   1   1   1.4e-23     2e-19   69.6   0.0     1    97    72   167    72   167 0.95 OmpA family
LacAB_rpiB           PF02502.13   140 seq1556_BIOID50999   -             92   2.1e-11   43.5   0.1   1   1   5.5e-12   7.5e-08   32.0   0.0   102   139    47    84    47    85 0.96 Ribose/Galactose Isomerase
WaaY                 PF06176.6    229 seq1558_BIOID50999   -             84     2e-36  125.2   2.8   1   1   1.6e-40   2.2e-36  125.1   2.0     1    79     1    79     1    83 0.98 Lipopolysaccharide core biosynthesis protein (WaaY)
HTH_Tnp_1            PF01527.15    76 seq1559_BIOID50999   -            108   5.5e-11   42.1   1.3   1   1   1.6e-14   2.2e-10   40.2   0.9     1    74     1    87     1    88 0.86 Transposase
FliT                 PF05400.8     84 seq1562_BIOID50999   -            121   6.3e-17   61.6   4.2   1   1   6.9e-21   9.4e-17   61.0   2.9     1    84    21   106    21   106 0.98 Flagellar protein FliT
WaaY                 PF06176.6    229 seq1566_BIOID50999   -            146   1.7e-79  266.1   7.2   1   1   1.4e-83   1.9e-79  265.9   5.0    78   221     3   146     1   146 0.99 Lipopolysaccharide core biosynthesis protein (WaaY)
TPR_6                PF13174.1     33 seq1569_BIOID50999   -            263   1.8e-22   78.0   1.7   1   3   2.8e-07   0.00047   20.3   0.0     4    33   146   176   145   176 0.86 Tetratricopeptide repeat
TPR_6                PF13174.1     33 seq1569_BIOID50999   -            263   1.8e-22   78.0   1.7   2   3   2.2e-08   3.8e-05   23.7   0.1     3    33   183   213   181   213 0.95 Tetratricopeptide repeat
TPR_6                PF13174.1     33 seq1569_BIOID50999   -            263   1.8e-22   78.0   1.7   3   3   7.2e-11   1.2e-07   31.5   0.0     1    33   218   250   218   250 0.96 Tetratricopeptide repeat
TPR_16               PF13432.1     65 seq1569_BIOID50999   -            263   6.3e-12   45.7   0.0   1   1   1.6e-09   2.7e-06   27.7   0.0     2    65   147   214   146   214 0.92 Tetratricopeptide repeat
TPR_2                PF07719.12    34 seq1569_BIOID50999   -            263   1.1e-09   37.3   0.2   1   2   2.1e-06    0.0035   17.0   0.1     2    33   181   212   180   213 0.93 Tetratricopeptide repeat
TPR_2                PF07719.12    34 seq1569_BIOID50999   -            263   1.1e-09   37.3   0.2   2   2   5.3e-06    0.0091   15.7   0.0     1    33   217   249   217   250 0.95 Tetratricopeptide repeat
TPR_8                PF13181.1     34 seq1569_BIOID50999   -            263   2.9e-06   26.5   0.9   1   2   0.00027      0.46   10.2   0.2     2    29   181   208   180   213 0.89 Tetratricopeptide repeat
TPR_8                PF13181.1     34 seq1569_BIOID50999   -            263   2.9e-06   26.5   0.9   2   2   2.7e-05     0.046   13.3   0.0     5    29   221   245   217   250 0.85 Tetratricopeptide repeat
BPD_transp_1         PF00528.17   185 seq1571_BIOID50999   -            319   1.5e-17   63.5  20.4   1   1   1.1e-21   1.5e-17   63.5  14.2     3   175    95   304    89   314 0.87 Binding-protein-dependent transport system inner membrane component
rve                  PF00665.21   120 seq1572_BIOID50999   -            296   4.9e-26   91.0   0.1   1   1   3.8e-29   1.3e-25   89.7   0.0     2   119   126   240   125   241 0.97 Integrase core domain
HTH_21               PF13276.1     60 seq1572_BIOID50999   -            296   1.6e-16   59.9   2.9   1   1   1.1e-19   3.9e-16   58.7   2.0     3    60    48   104    45   104 0.93 HTH-like domain
rve_3                PF13683.1     67 seq1572_BIOID50999   -            296   2.7e-11   42.7   0.0   1   1   1.8e-14   6.1e-11   41.5   0.0     6    67   217   278   212   278 0.92 Integrase core domain
rve_2                PF13333.1     52 seq1572_BIOID50999   -            296   2.6e-06   27.2   0.0   1   1   1.6e-09   5.5e-06   26.2   0.0     1    44   231   277   231   284 0.88 Integrase core domain
NLPC_P60             PF00877.14   105 seq1573_BIOID50999   -            257   3.3e-31  107.0   0.0   1   1   8.7e-35     6e-31  106.2   0.0     1   105   139   249   139   249 0.98 NlpC/P60 family
LSM                  PF01423.17    68 seq1574_BIOID50999   -            102   7.6e-09   34.8   0.2   1   1   1.1e-12   1.4e-08   33.9   0.1     6    68    17    64    10    64 0.85 LSM domain
Alpha-amylase        PF00128.19   316 seq1576_BIOID50999   -            495   5.6e-26   91.5   0.4   1   1   2.1e-29   1.4e-25   90.2   0.3     8   304    26   367    21   376 0.69 Alpha amylase, catalytic domain
Glyco_hydro_70       PF02324.11   809 seq1576_BIOID50999   -            495   1.6e-13   49.3   0.2   1   1   2.9e-10     2e-06   25.8   0.0   589   698    24   132    22   143 0.86 Glycosyl hydrolase family 70
Glyco_transf_8       PF01501.15   250 seq1579_BIOID50999   -            337   6.8e-51  172.8   6.7   1   1     1e-54   6.8e-51  172.8   4.6     2   250    30   278    29   278 0.97 Glycosyl transferase family 8
Glyco_transf_8C      PF08437.5     57 seq1579_BIOID50999   -            337   1.4e-21   76.1   8.2   1   1     5e-25   3.4e-21   74.8   5.7     1    57   280   336   280   336 0.99 Glycosyl transferase family 8 C-terminal
MMR_HSR1             PF01926.18   114 seq1582_BIOID50999   -            426   3.5e-21   75.2   0.1   1   1   3.3e-24   9.1e-21   73.8   0.1     2   114   200   318   199   318 0.83 50S ribosome-binding GTPase
GTP-bdg_N            PF13167.1     95 seq1582_BIOID50999   -            426   1.6e-15   56.8   0.0   1   1   1.4e-18   3.8e-15   55.6   0.0     8    95    25   112    18   112 0.96 GTP-binding GTPase N-terminal
FeoB_N               PF02421.13   189 seq1582_BIOID50999   -            426   3.3e-08   32.8   0.1   1   1   2.6e-11     7e-08   31.7   0.0     2   167   199   368   198   387 0.81 Ferrous iron transport protein B
Arf                  PF00025.16   175 seq1582_BIOID50999   -            426   1.3e-05   24.3   0.6   1   1   3.2e-08   8.7e-05   21.7   0.4    19   132   202   326   189   341 0.79 ADP-ribosylation factor family
Autotransporter      PF03797.14   265 seq1585_BIOID50999   -            108   3.2e-09   36.4   0.1   1   1   2.6e-13   3.6e-09   36.2   0.1   168   262     3    91     1    94 0.93 Autotransporter beta-domain
Phage_AlpA           PF05930.7     51 seq1586_BIOID50999   -             65   1.5e-17   62.9   0.2   1   1   1.3e-21   1.8e-17   62.6   0.1     3    50    18    64    16    65 0.96 Prophage CP4-57 regulatory protein (AlpA)
ABC_tran             PF00005.22   118 seq1587_BIOID50999   -            637     1e-36  125.7   1.1   1   2   2.4e-18   3.3e-15   56.3   0.0     1   118    41   178    41   178 0.87 ABC transporter
ABC_tran             PF00005.22   118 seq1587_BIOID50999   -            637     1e-36  125.7   1.1   2   2   2.6e-21   3.6e-18   65.9   0.0     1   118   352   459   352   459 0.92 ABC transporter
ABC_tran_2           PF12848.2     85 seq1587_BIOID50999   -            637   6.6e-29   99.4   4.3   1   1   4.8e-32   6.6e-29   99.4   3.0     1    83   217   298   217   302 0.93 ABC transporter
BPD_transp_1         PF00528.17   185 seq1591_BIOID50999   -            296   6.3e-31  107.2  17.5   1   1   4.6e-35   6.3e-31  107.2  12.1     1   175   101   289    97   293 0.95 Binding-protein-dependent transport system inner membrane component
Aldo_ket_red         PF00248.16   283 seq1594_BIOID50999   -            346   5.2e-75  251.7   0.0   1   1   4.4e-79     6e-75  251.5   0.0     2   282    28   332    27   333 0.96 Aldo/keto reductase family
Toxin_YhaV           PF11663.3    141 seq1596_BIOID50999   -            154   2.2e-60  202.3   0.1   1   1   1.8e-64   2.5e-60  202.2   0.1     2   140    12   152    11   153 0.98 Toxin with endonuclease activity YhaV
DUF1127              PF06568.6     40 seq1598_BIOID50999   -             59   5.1e-13   48.0   8.2   1   1   3.7e-17   5.1e-13   48.0   5.7     2    39    22    59    21    59 0.96 Domain of unknown function (DUF1127)
Glycos_transf_1      PF00534.15   172 seq1599_BIOID50999   -            380   1.5e-41  141.5   0.0   1   1   6.7e-45     3e-41  140.5   0.0     3   164   181   349   179   378 0.95 Glycosyl transferases group 1
Glyco_trans_1_4      PF13692.1    135 seq1599_BIOID50999   -            380   6.9e-18   64.9   0.0   1   1   6.7e-19     3e-15   56.4   0.0     4   134   195   343   193   344 0.82 Glycosyl transferases group 1
Glyco_trans_1_2      PF13524.1     92 seq1599_BIOID50999   -            380   9.9e-07   28.8   0.0   1   1   5.4e-10   2.5e-06   27.5   0.0    11    91   290   372   275   373 0.90 Glycosyl transferases group 1
Ank_2                PF12796.2     89 seq1601_BIOID50999   -            201   1.5e-29  102.0   1.9   1   2   2.2e-15   6.1e-12   45.5   0.2     3    86    12    99    10   102 0.96 Ankyrin repeats (3 copies)
Ank_2                PF12796.2     89 seq1601_BIOID50999   -            201   1.5e-29  102.0   1.9   2   2   1.4e-11   3.7e-08   33.4   0.0    39    83   157   201   153   201 0.94 Ankyrin repeats (3 copies)
Ank_4                PF13637.1     54 seq1601_BIOID50999   -            201   2.1e-26   91.6   0.8   1   2   8.3e-12   2.3e-08   34.2   0.0     8    54    13    59    10    59 0.97 Ankyrin repeats (many copies)
Ank_4                PF13637.1     54 seq1601_BIOID50999   -            201   2.1e-26   91.6   0.8   2   2     2e-08   5.4e-05   23.4   0.0    16    54   159   197   155   197 0.96 Ankyrin repeats (many copies)
Ank                  PF00023.25    33 seq1601_BIOID50999   -            201   5.5e-23   79.4   6.7   1   2   7.6e-10   2.1e-06   27.1   0.0     2    32    39    69    38    70 0.96 Ankyrin repeat
Ank                  PF00023.25    33 seq1601_BIOID50999   -            201   5.5e-23   79.4   6.7   2   2   1.9e-08   5.1e-05   22.7   0.0     2    33   139   175   138   175 0.97 Ankyrin repeat
HTH_Tnp_1            PF01527.15    76 seq1603_BIOID50999   -            100   6.7e-16   57.9   0.2   1   1   6.1e-20   8.3e-16   57.6   0.1     2    75     3    75     2    76 0.95 Transposase
DUF262               PF03235.9    221 seq1604_BIOID50999   -            697   4.2e-34  118.3   0.2   1   1   6.1e-38   4.2e-34  118.3   0.2     2   220     9   222     8   223 0.82 Protein of unknown function DUF262
DUF1524              PF07510.6    142 seq1604_BIOID50999   -            697   8.8e-32  109.7   2.8   1   1   2.4e-35   1.7e-31  108.9   1.9     1   141   414   547   414   548 0.95 Protein of unknown function (DUF1524)
Band_7               PF01145.20   179 seq1607_BIOID50999   -            419   4.9e-33  114.4   1.1   1   1   1.2e-36   8.4e-33  113.6   0.7     1   178    98   271    98   272 0.96 SPFH domain / Band 7 family
HflK_N               PF12221.3     42 seq1607_BIOID50999   -            419   7.8e-17   60.6  18.5   1   1   4.1e-20   2.8e-16   58.8  12.8     1    42     1    60     1    60 0.96 Bacterial membrane protein N terminal
ABC_tran             PF00005.22   118 seq1608_BIOID50999   -            257   2.3e-20   73.0   0.0   1   1   5.2e-24   3.6e-20   72.3   0.0     1   117    50   181    50   182 0.85 ABC transporter
AAA_21               PF13304.1    303 seq1608_BIOID50999   -            257   2.6e-14   53.7   0.0   1   1   1.1e-10   7.3e-07   29.3   0.0   219   298   130   211    97   213 0.82 AAA domain
DUF1205              PF06722.7     97 seq1610_BIOID50999   -            287   1.2e-26   92.6   0.0   1   1   3.8e-30   2.6e-26   91.5   0.0     1    97    77   172    77   172 0.96 Protein of unknown function (DUF1205)
UDPGT                PF00201.13   500 seq1610_BIOID50999   -            287   1.7e-07   30.0   0.0   1   1   9.6e-11   6.6e-07   28.1   0.0   319   398   165   242   108   264 0.82 UDP-glucoronosyl and UDP-glucosyl transferase
rve                  PF00665.21   120 seq1611_BIOID50999   -            272   4.8e-25   87.8   0.0   1   1   2.3e-28     8e-25   87.1   0.0     2   119   106   221   105   222 0.97 Integrase core domain
rve_3                PF13683.1     67 seq1611_BIOID50999   -            272   1.4e-17   62.8   0.2   1   1   9.7e-21   3.3e-17   61.6   0.2     2    67   194   260   193   260 0.98 Integrase core domain
rve_2                PF13333.1     52 seq1611_BIOID50999   -            272     1e-12   47.7   0.7   1   1   6.5e-16   2.2e-12   46.7   0.5     1    51   212   267   212   267 0.93 Integrase core domain
HTH_21               PF13276.1     60 seq1611_BIOID50999   -            272   1.5e-09   37.5   5.4   1   1   1.2e-12   3.9e-09   36.2   3.8     3    59    27    82    23    83 0.89 HTH-like domain
NadA                 PF02445.11   296 seq1612_BIOID50999   -            347  2.3e-105  351.5   0.0   1   1  1.9e-109  2.6e-105  351.3   0.0     2   295    31   340    30   341 0.98 Quinolinate synthetase A protein
DUF2877              PF11392.3    111 seq1613_BIOID50999   -            287   1.8e-33  114.9   0.0   1   1   2.7e-37   3.7e-33  113.9   0.0     1   110   167   276   167   277 0.98 Protein of unknown function (DUF2877)
Sulf_transp          PF04143.9     43 seq1614_BIOID50999   -            401   3.2e-19   68.5  35.9   1   2     6e-14   8.2e-10   38.4   5.6     3    41   114   153   112   155 0.94 Sulphur transport
Sulf_transp          PF04143.9     43 seq1614_BIOID50999   -            401   3.2e-19   68.5  35.9   2   2   1.2e-15   1.6e-11   43.8   5.0     3    42   290   329   288   336 0.93 Sulphur transport
DUF1471              PF07338.8     56 seq1616_BIOID50999   -            314   4.1e-62  205.5   5.4   1   3   2.8e-22   3.9e-18   64.7   0.0     2    56    34    90    33    90 0.98 Protein of unknown function (DUF1471)
DUF1471              PF07338.8     56 seq1616_BIOID50999   -            314   4.1e-62  205.5   5.4   2   3     3e-22   4.1e-18   64.6   0.1     3    56   119   174   117   174 0.98 Protein of unknown function (DUF1471)
DUF1471              PF07338.8     56 seq1616_BIOID50999   -            314   4.1e-62  205.5   5.4   3   3   3.1e-26   4.3e-22   77.3   0.1     2    56   259   314   258   314 0.99 Protein of unknown function (DUF1471)
PhoU                 PF01895.14    88 seq1618_BIOID50999   -            125   8.5e-17   61.2   1.6   1   1   8.1e-21   1.1e-16   60.9   1.1     2    83    26   108    25   111 0.95 PhoU domain
Abhydrolase_1        PF00561.15   230 seq1619_BIOID50999   -            340   3.4e-26   92.1   0.0   1   1   2.6e-29     9e-26   90.7   0.0     4   218   105   312   102   315 0.96 alpha/beta hydrolase fold
Abhydrolase_6        PF12697.2    228 seq1619_BIOID50999   -            340     3e-16   59.9   0.7   1   1   1.2e-19   4.2e-16   59.4   0.5     1   219    75   312    75   320 0.70 Alpha/beta hydrolase family
Abhydrolase_5        PF12695.2    142 seq1619_BIOID50999   -            340   7.6e-11   41.8   0.4   1   1   7.2e-14   2.5e-10   40.1   0.2     2   141    75   308    74   309 0.65 Alpha/beta hydrolase family
adh_short_C2         PF13561.1    243 seq1620_BIOID50999   -            294   7.6e-30  104.3   0.0   1   1   1.9e-33   8.7e-30  104.1   0.0     5   241    58   290    55   292 0.92 Enoyl-(Acyl carrier protein) reductase
adh_short            PF00106.20   167 seq1620_BIOID50999   -            294   3.3e-26   92.0   0.2   1   1     9e-30   4.1e-26   91.7   0.1     3   166    52   217    50   218 0.95 short chain dehydrogenase
KR                   PF08659.5    181 seq1620_BIOID50999   -            294   2.3e-08   33.7   0.0   1   1   6.9e-12   3.2e-08   33.3   0.0     4   167    53   221    51   234 0.77 KR domain
Tagatose_6_P_K       PF08013.6    424 seq1621_BIOID50999   -            426  7.4e-209  693.3   0.0   1   1  6.2e-213  8.4e-209  693.1   0.0     1   423     1   424     1   425 1.00 Tagatose 6 phosphate kinase
Ligase_CoA           PF00549.14   153 seq1624_BIOID50999   -            515   2.9e-48  163.2   0.1   1   1   7.9e-51   5.4e-47  159.0   0.0     1   148   346   503   346   508 0.97 CoA-ligase
CoA_binding          PF02629.14    96 seq1624_BIOID50999   -            515     1e-19   70.6   0.2   1   1   1.5e-21     1e-17   64.3   0.0     2    96   188   284   187   284 0.97 CoA binding domain
DUF1323              PF07037.6    122 seq1625_BIOID50999   -            119   9.2e-49  164.5   0.0   1   1   8.9e-53   1.2e-48  164.1   0.0     1   122     6   118     6   118 0.94 Putative transcription regulator (DUF1323)
PhoU                 PF01895.14    88 seq1627_BIOID50999   -            118   9.8e-18   64.2   0.9   1   1   8.9e-22   1.2e-17   63.9   0.6     1    87     5    89     5    90 0.91 PhoU domain
Band_7               PF01145.20   179 seq1629_BIOID50999   -            334   1.4e-37  129.2   0.7   1   1   1.5e-41   2.1e-37  128.6   0.5     2   178    22   243    21   245 0.97 SPFH domain / Band 7 family
DUF1323              PF07037.6    122 seq1633_BIOID50999   -            130   5.2e-55  184.7   0.0   1   1   1.3e-58   5.8e-55  184.5   0.0     1   122     8   129     8   129 0.99 Putative transcription regulator (DUF1323)
HTH_17               PF12728.2     51 seq1633_BIOID50999   -            130     2e-08   34.2   0.1   1   1   1.2e-11   5.5e-08   32.8   0.0     2    38     8    49     8    52 0.82 Helix-turn-helix domain
Toluene_X            PF03349.11   427 seq1634_BIOID50999   -            383  6.1e-127  423.4  13.4   1   1    5e-131  6.8e-127  423.2   9.3    50   427     1   383     1   383 0.98 Outer membrane protein transport protein (OMPP1/FadL/TodX)
SirA                 PF01206.12    70 seq1638_BIOID50999   -             77   2.7e-20   71.6   0.0   1   1   2.2e-24   2.9e-20   71.5   0.0     2    70     9    77     8    77 0.98 SirA-like protein
AA_permease_2        PF13520.1    426 seq1639_BIOID50999   -            460   1.4e-79  267.5  39.9   1   1   1.2e-83   1.6e-79  267.2  27.7     1   420     5   441     5   449 0.91 Amino acid permease
Flavodoxin_1         PF00258.20   143 seq1641_BIOID50999   -            173     1e-27   96.7   0.0   1   1   8.7e-32   1.2e-27   96.5   0.0     1   143     5   160     5   160 0.94 Flavodoxin
Fels1                PF05666.6     45 seq1642_BIOID50999   -            122   1.4e-39  133.0   2.3   1   2   2.6e-21   3.6e-17   61.3   0.1     2    45    20    62    19    62 0.95 Fels-1 Prophage Protein-like
Fels1                PF05666.6     45 seq1642_BIOID50999   -            122   1.4e-39  133.0   2.3   2   2   1.2e-24   1.7e-20   72.0   0.2     1    45    66   121    66   121 0.98 Fels-1 Prophage Protein-like
PRD                  PF00874.15    90 seq1644_BIOID50999   -            278     1e-46  156.8   2.2   1   2   2.2e-29   1.5e-25   88.9   0.0     2    90    78   164    77   164 0.97 PRD domain
PRD                  PF00874.15    90 seq1644_BIOID50999   -            278     1e-46  156.8   2.2   2   2   1.8e-22   1.2e-18   66.8   0.9     1    89   181   273   181   274 0.96 PRD domain
CAT_RBD              PF03123.10    59 seq1644_BIOID50999   -            278   3.9e-25   87.1   0.8   1   1   1.1e-28   7.4e-25   86.3   0.6     1    57     3    59     3    61 0.96 CAT RNA binding domain
UPF0270              PF06794.7     70 seq1647_BIOID50999   -             72   9.2e-36  121.3   0.1   1   1   7.4e-40     1e-35  121.2   0.0     1    70     1    70     1    70 0.99 Uncharacterised protein family (UPF0270)
PTS_EIIC             PF02378.13   321 seq1650_BIOID50999   -            485   3.7e-42  144.1  31.5   1   1   9.9e-46   6.8e-42  143.3  21.9     3   321   113   396   111   396 0.92 Phosphotransferase system, EIIC
PTS_EIIB             PF00367.15    35 seq1650_BIOID50999   -            485   1.5e-16   59.2   0.2   1   1   3.6e-20   2.4e-16   58.5   0.1     1    35     9    43     9    43 0.98 phosphotransferase system, EIIB
PRK                  PF00485.13   194 seq1652_BIOID50999   -            289     3e-74  248.6   0.0   1   1   2.7e-78   3.6e-74  248.4   0.0     1   194     7   214     7   214 0.99 Phosphoribulokinase / Uridine kinase family
ABC_tran             PF00005.22   118 seq1653_BIOID50999   -            401   5.6e-22   78.2   0.0   1   1   3.6e-25   1.2e-21   77.0   0.0     1   117    73   191    73   192 0.92 ABC transporter
TOBE_2               PF08402.5     75 seq1653_BIOID50999   -            401   9.6e-12   44.6   0.3   1   1   1.2e-14   4.2e-11   42.5   0.1     1    75   313   385   313   385 0.95 TOBE domain
PTSIIB_sorb          PF03830.10   151 seq1654_BIOID50999   -            169   5.9e-55  185.1   0.3   1   1   4.9e-59   6.7e-55  184.9   0.2     1   149    15   162    15   164 0.99 PTS system sorbose subfamily IIB component
DUF2065              PF09838.4     57 seq1657_BIOID50999   -             65   9.4e-23   79.5   3.3   1   1   7.6e-27     1e-22   79.4   2.3     1    57     5    61     5    61 0.98 Uncharacterized protein conserved in bacteria (DUF2065)
AhpC-TSA             PF00578.16   124 seq1658_BIOID50999   -            187   1.5e-33  114.9   0.1   1   1   4.3e-37     2e-33  114.6   0.1     4   123     7   133     4   134 0.94 AhpC/TSA family
Redoxin              PF08534.5    146 seq1658_BIOID50999   -            187   1.8e-13   50.1   0.0   1   1   4.7e-17   2.2e-13   49.9   0.0    15   140    18   146     4   152 0.84 Redoxin
1-cysPrx_C           PF10417.4     40 seq1658_BIOID50999   -            187   1.6e-06   27.4   0.1   1   1   6.5e-10     3e-06   26.6   0.1     1    31   154   182   154   186 0.88 C-terminal domain of 1-Cys peroxiredoxin
DUF1116              PF06545.6    216 seq1660_BIOID50999   -            472   2.2e-93  311.1   0.4   1   1   2.1e-97   2.9e-93  310.7   0.2     1   216   143   358   143   358 1.00 Protein of unknown function (DUF1116)
Adenylsucc_synt      PF00709.16   421 seq1661_BIOID50999   -            432  3.4e-177  589.2   0.0   1   1  2.8e-181  3.9e-177  588.9   0.0     2   420     5   424     4   425 0.99 Adenylosuccinate synthetase
PTS_EIIA_1           PF00358.15   133 seq1664_BIOID50999   -            650   2.8e-52  175.6   0.3   1   1     1e-55   4.7e-52  174.9   0.2     4   132   502   630   499   631 0.98 phosphoenolpyruvate-dependent sugar phosphotransferase system, EIIA 1
PTS_EIIC             PF02378.13   321 seq1664_BIOID50999   -            650   5.1e-29  101.0  27.9   1   1   1.1e-32   5.1e-29  101.0  19.4     2   319   131   413   130   416 0.81 Phosphotransferase system, EIIC
PTS_EIIB             PF00367.15    35 seq1664_BIOID50999   -            650   4.6e-16   57.6   0.1   1   1   1.7e-19   7.8e-16   56.9   0.0     1    34    30    63    30    64 0.97 phosphotransferase system, EIIB
EII-Sor              PF03609.9    237 seq1665_BIOID50999   -            259   1.2e-79  266.8  26.2   1   1   9.9e-84   1.3e-79  266.6  18.2     1   236     1   236     1   237 1.00 PTS system sorbose-specific iic component
Hexapep              PF00132.19    36 seq1667_BIOID50999   -            318     6e-25   85.4  47.2   1   4   2.1e-12   2.9e-08   32.7   2.0     1    34   107   140   107   140 0.95 Bacterial transferase hexapeptide (six repeats)
Hexapep              PF00132.19    36 seq1667_BIOID50999   -            318     6e-25   85.4  47.2   2   4   8.1e-10   1.1e-05   24.5   5.9     2    35   132   165   131   166 0.93 Bacterial transferase hexapeptide (six repeats)
Hexapep              PF00132.19    36 seq1667_BIOID50999   -            318     6e-25   85.4  47.2   3   4   8.7e-12   1.2e-07   30.8   1.4     1    34   209   242   209   244 0.93 Bacterial transferase hexapeptide (six repeats)
Hexapep              PF00132.19    36 seq1667_BIOID50999   -            318     6e-25   85.4  47.2   4   4   6.3e-08   0.00086   18.5   3.1     1    35   245   279   245   280 0.95 Bacterial transferase hexapeptide (six repeats)
YcgL                 PF05166.8     74 seq1668_BIOID50999   -            108     3e-33  113.6   0.1   1   1   2.9e-37     4e-33  113.2   0.1     1    74    14    87    14    87 0.99 YcgL domain
Pyr_redox_2          PF07992.9    200 seq1672_BIOID50999   -            531   1.5e-32  113.0   0.0   1   1   2.4e-34   4.7e-31  108.1   0.0     1   199   224   503   224   504 0.91 Pyridine nucleotide-disulphide oxidoreductase
Pyr_redox            PF00070.22    80 seq1672_BIOID50999   -            531   1.9e-14   53.6   7.3   1   1   1.4e-17   2.7e-14   53.2   0.3     1    75   367   437   367   442 0.93 Pyridine nucleotide-disulphide oxidoreductase
Pyr_redox_3          PF13738.1    203 seq1672_BIOID50999   -            531   3.9e-11   43.2   1.9   1   1   7.1e-13   1.4e-09   38.2   0.6    15   196   216   394   213   400 0.80 Pyridine nucleotide-disulphide oxidoreductase
Thioredoxin_3        PF13192.1     76 seq1672_BIOID50999   -            531   2.5e-08   33.4   0.0   1   1   3.9e-11   7.6e-08   31.9   0.0     4    74   132   205   129   207 0.82 Thioredoxin domain
adh_short            PF00106.20   167 seq1674_BIOID50999   -            240   4.5e-16   59.1   0.2   1   1   1.3e-19     6e-16   58.6   0.1     3   166     9   170     8   171 0.87 short chain dehydrogenase
adh_short_C2         PF13561.1    243 seq1674_BIOID50999   -            240   8.1e-08   32.2   0.0   1   1   2.2e-11     1e-07   31.9   0.0     8   192    18   193    13   238 0.73 Enoyl-(Acyl carrier protein) reductase
KR                   PF08659.5    181 seq1674_BIOID50999   -            240   2.9e-07   30.2   0.5   1   1   1.1e-10   5.1e-07   29.4   0.3     4   172    10   175     8   184 0.85 KR domain
GCV_T                PF01571.16   211 seq1676_BIOID50999   -            326     6e-28   97.5   0.3   1   1   6.8e-32   9.4e-28   96.9   0.2     4   209    24   217    21   219 0.90 Aminomethyltransferase folate-binding domain
FAA_hydrolase        PF01557.13   217 seq1677_BIOID50999   -            219   3.8e-56  189.8   0.0   1   1   3.6e-60   4.9e-56  189.4   0.0     1   206    18   209    18   218 0.94 Fumarylacetoacetate (FAA) hydrolase family
Cys_Met_Meta_PP      PF01053.15   386 seq1680_BIOID50999   -            440  3.7e-122  407.2   0.0   1   1  3.1e-126  4.2e-122  407.0   0.0     1   385    52   436    52   437 0.97 Cys/Met metabolism PLP-dependent enzyme
LamB                 PF02264.10   398 seq1681_BIOID50999   -            446  8.4e-169  561.7  25.0   1   1  6.9e-173  9.5e-169  561.5  17.3     1   398    28   446    28   446 0.97 LamB porin
EIID-AGA             PF03613.9    264 seq1682_BIOID50999   -            212   8.9e-68  227.9   1.4   1   1   7.9e-72   1.1e-67  227.6   1.0     2   169    35   198    34   210 0.96 PTS system mannose/fructose/sorbose family IID component
Glyco_hydro_1        PF00232.13   455 seq1683_BIOID50999   -            476    2e-132  441.5   0.3   1   1  1.8e-136  2.5e-132  441.2   0.2     4   454     5   472     2   473 0.92 Glycosyl hydrolase family 1
OMP_b-brl            PF13505.1    176 seq1684_BIOID50999   -            171   3.9e-27   95.2  13.5   1   1   6.8e-31   4.7e-27   94.9   9.3     2   176     9   171     6   171 0.87 Outer membrane protein beta-barrel domain
Ail_Lom              PF06316.6    199 seq1684_BIOID50999   -            171   1.5e-23   83.2   4.7   1   2   2.2e-18   1.5e-14   53.8   0.9     1   126     1   115     1   127 0.77 Enterobacterial Ail/Lom protein
Ail_Lom              PF06316.6    199 seq1684_BIOID50999   -            171   1.5e-23   83.2   4.7   2   2   2.2e-11   1.5e-07   31.0   0.1   154   199   126   171   120   171 0.93 Enterobacterial Ail/Lom protein
YscJ_FliF            PF01514.12   207 seq1685_BIOID50999   -            552   1.1e-65  220.5   0.0   1   1   7.4e-69   5.1e-65  218.3   0.0     9   205    28   223    17   225 0.96 Secretory protein of YscJ/FliF family
YscJ_FliF_C          PF08345.6    160 seq1685_BIOID50999   -            552   4.2e-52  176.2   4.9   1   1   6.1e-56   4.2e-52  176.2   3.4     1   160   250   429   250   429 0.88 Flagellar M-ring protein C-terminal
cNMP_binding         PF00027.24    91 seq1687_BIOID50999   -            210   8.9e-24   83.0   0.0   1   1     4e-27   1.4e-23   82.4   0.0     3    90    23   111    21   112 0.97 Cyclic nucleotide-binding domain
Crp                  PF00325.15    32 seq1687_BIOID50999   -            210   2.1e-15   55.7   0.4   1   1   1.1e-18   3.9e-15   54.8   0.3     1    32   166   197   166   197 0.98 Bacterial regulatory proteins, crp family
HTH_Crp_2            PF13545.1     76 seq1687_BIOID50999   -            210   2.2e-11   43.2   0.1   1   1   1.5e-14     5e-11   42.1   0.1     1    67   142   206   142   207 0.94 Crp-like helix-turn-helix domain
FliB                 PF03692.10    85 seq1689_BIOID50999   -            189   1.5e-08   34.8  10.3   1   1   2.8e-12   3.8e-08   33.5   7.1     2    85    65   133    64   133 0.97 Flagellin N-methylase
EIID-AGA             PF03613.9    264 seq1692_BIOID50999   -             80   5.3e-20   71.3   2.9   1   1   4.2e-24   5.7e-20   71.2   2.0   185   264     1    80     1    80 0.97 PTS system mannose/fructose/sorbose family IID component
Rrf2                 PF02082.15    83 seq1693_BIOID50999   -            141   2.1e-25   88.5   0.1   1   1   2.4e-29   3.3e-25   87.9   0.1     1    82     1    82     1    83 0.99 Transcriptional regulator
AA_kinase            PF00696.23   241 seq1694_BIOID50999   -            316   2.3e-27   95.9   0.3   1   1     2e-31   2.7e-27   95.7   0.2     2   240     4   296     3   297 0.91 Amino acid kinase family
Trans_reg_C          PF00486.23    77 seq1695_BIOID50999   -            251   1.2e-20   73.0   0.2   1   1   6.4e-24   4.3e-20   71.2   0.0     2    77   170   245   169   245 0.98 Transcriptional regulatory protein, C terminal
Response_reg         PF00072.19   112 seq1695_BIOID50999   -            251   2.7e-20   72.3   0.1   1   1   6.2e-24   4.2e-20   71.7   0.0     2   111    17   124    16   125 0.97 Response regulator receiver domain
DUF3304              PF11745.3    118 seq1696_BIOID50999   -            184     1e-20   74.0   0.0   1   1   9.6e-25   1.3e-20   73.6   0.0     5   116    41   145    37   147 0.92 Protein of unknown function (DUF3304)
EIIA-man             PF03610.11   116 seq1697_BIOID50999   -            144     6e-33  113.2   0.0   1   1     5e-37   6.9e-33  113.0   0.0     1   114     3   115     3   117 0.97 PTS system fructose IIA component
ABC_tran             PF00005.22   118 seq1698_BIOID50999   -            375   8.1e-22   77.6   0.0   1   1   6.5e-25   2.2e-21   76.2   0.0     1   117    44   162    44   163 0.92 ABC transporter
TOBE_2               PF08402.5     75 seq1698_BIOID50999   -            375   4.6e-05   23.2   0.0   1   1   3.3e-08   0.00011   21.9   0.0     2    73   290   361   289   363 0.79 TOBE domain
FUSC-like            PF12805.2    284 seq1700_BIOID50999   -            696     3e-72  242.8   3.3   1   1   8.7e-76     3e-72  242.8   2.3     2   280    63   335    62   340 0.95 FUSC-like inner membrane protein yccS
FUSC_2               PF13515.1    128 seq1700_BIOID50999   -            696   8.6e-20   70.8  11.0   1   1   2.5e-23   8.6e-20   70.8   7.6     2   126   377   498   375   500 0.90 Fusaric acid resistance protein-like
FUSC                 PF04632.7    650 seq1700_BIOID50999   -            696   5.1e-08   31.7   4.2   1   1   1.5e-11   5.1e-08   31.7   2.9     7   280   369   659   363   690 0.80 Fusaric acid resistance protein family
ALMT                 PF11744.3    406 seq1700_BIOID50999   -            696   1.5e-05   23.7   1.9   1   1   1.7e-08   5.7e-05   21.8   1.0    41   193   389   528   373   594 0.80 Aluminium activated malate transporter
RNB                  PF00773.14   325 seq1703_BIOID50999   -            827    5e-105  351.2   0.0   1   1  2.1e-108  7.3e-105  350.7   0.0     1   325   274   602   274   602 0.97 RNB domain
OB_RNB               PF08206.6     58 seq1703_BIOID50999   -            827   1.9e-29  100.8   9.9   1   2   2.4e-25   8.1e-22   76.3   0.1     1    58   101   158   101   158 0.99 Ribonuclease B OB domain
OB_RNB               PF08206.6     58 seq1703_BIOID50999   -            827   1.9e-29  100.8   9.9   2   2     2e-09   6.7e-06   25.4   0.0     6    58   172   227   170   227 0.96 Ribonuclease B OB domain
S1                   PF00575.18    74 seq1703_BIOID50999   -            827   8.7e-20   70.4   0.4   1   1   6.9e-23   2.4e-19   69.0   0.3     2    73   655   738   654   739 0.98 S1 RNA binding domain
HTH_12               PF08461.5     66 seq1703_BIOID50999   -            827   1.7e-13   49.9   0.8   1   1   1.1e-16   3.8e-13   48.8   0.5     2    64    37    97    36    99 0.93 Ribonuclease R winged-helix domain
Glyco_hydro_1        PF00232.13   455 seq1704_BIOID50999   -            464    1e-151  505.1   0.4   1   1  1.7e-155  1.1e-151  504.9   0.3     3   454     2   459     1   460 0.95 Glycosyl hydrolase family 1
Amidohydro_1         PF01979.15   333 seq1707_BIOID50999   -            384   5.2e-15   55.8   1.1   1   1     3e-17     1e-13   51.5   0.8     2   333    54   367    53   367 0.64 Amidohydrolase family
Amidohydro_4         PF13147.1    304 seq1707_BIOID50999   -            384   1.5e-14   54.5  10.6   1   1   6.4e-17   2.2e-13   50.8   7.4     6   304    53   364    50   364 0.85 Amidohydrolase
SNARE_assoc          PF09335.6    123 seq1709_BIOID50999   -            219   3.3e-19   69.1   5.8   1   1   2.4e-23   3.3e-19   69.1   4.0     1   122    48   173    48   174 0.96 SNARE associated Golgi protein
HATPase_c            PF02518.21   111 seq1712_BIOID50999   -            433   1.9e-22   78.9   0.0   1   1   8.1e-26   3.7e-22   78.0   0.0     6   110   320   423   316   424 0.96 Histidine kinase-, DNA gyrase B-, and HSP90-like ATPase
HisKA                PF00512.20    68 seq1712_BIOID50999   -            433   6.3e-08   32.3   1.3   1   1   3.7e-11   1.7e-07   30.9   0.9     1    67   211   270   211   271 0.90 His Kinase A (phospho-acceptor) domain
HAMP                 PF00672.20    70 seq1712_BIOID50999   -            433   1.6e-06   28.0   0.0   1   1   3.6e-10   1.6e-06   28.0   0.0     3    69   140   206   139   207 0.90 HAMP domain
MalM                 PF07148.7    136 seq1713_BIOID50999   -            306   2.3e-50  169.4   0.1   1   1   2.4e-54   3.3e-50  168.9   0.0     2   136    75   210    74   210 0.98 Maltose operon periplasmic protein precursor (MalM)
Amidohydro_4         PF13147.1    304 seq1715_BIOID50999   -            460     2e-33  116.5   0.0   1   1   5.8e-37   2.6e-33  116.1   0.0     1   304   107   427   107   427 0.89 Amidohydrolase
Amidohydro_3         PF07969.6    404 seq1715_BIOID50999   -            460   1.9e-08   33.8   2.4   1   1   1.5e-09     7e-06   25.3   1.7   101   358   176   384   112   411 0.59 Amidohydrolase family
Amidohydro_5         PF13594.1     68 seq1715_BIOID50999   -            460   1.7e-06   27.6   0.0   1   1   2.4e-09   1.1e-05   25.0   0.0     3    45    84   138    82   180 0.71 Amidohydrolase
HtrL_YibB            PF09612.5    279 seq1716_BIOID50999   -            290    6e-116  386.5   3.4   1   1  5.1e-120  6.9e-116  386.3   2.3     1   278     6   281     6   282 0.99 Bacterial protein of unknown function (HtrL_YibB)
FliG_C               PF01706.11   110 seq1718_BIOID50999   -            331   1.8e-39  134.0  15.8   1   1   3.2e-42   2.2e-38  130.5   2.3     2   109   216   323   215   324 0.98 FliG C-terminal domain
Form_Nir_trans       PF01226.12   250 seq1719_BIOID50999   -            310   9.1e-53  178.5  18.0   1   1   7.6e-57     1e-52  178.3  12.5     3   249    39   279    37   280 0.97 Formate/nitrite transporter
ADH_N                PF08240.7    109 seq1725_BIOID50999   -            412   4.1e-30  103.6   0.2   1   1     2e-33   9.1e-30  102.5   0.1     2   106    26   151    25   154 0.90 Alcohol dehydrogenase GroES-like domain
ADH_N_assoc          PF13823.1     23 seq1725_BIOID50999   -            412   3.7e-13   48.7   0.1   1   1   1.5e-16     7e-13   47.8   0.1     1    23     1    23     1    23 0.99 Alcohol dehydrogenase GroES-associated
ADH_zinc_N           PF00107.21   130 seq1725_BIOID50999   -            412   2.3e-12   46.4   0.2   1   1   4.5e-13     2e-09   36.9   0.0     1    69   197   268   197   286 0.90 Zinc-binding dehydrogenase
Glyco_hydro_1        PF00232.13   455 seq1727_BIOID50999   -            479  3.4e-131  437.4   1.8   1   1  2.9e-135  3.9e-131  437.2   1.3     3   454     6   476     4   477 0.92 Glycosyl hydrolase family 1
POTRA_2              PF08479.6     76 seq1728_BIOID50999   -            377     2e-24   84.9   0.0   1   1   2.9e-28   3.9e-24   83.9   0.0     1    76    94   170    94   170 0.99 POTRA domain, ShlB-type
Peptidase_S24        PF00717.18    70 seq1730_BIOID50999   -            139   1.7e-13   49.8   0.0   1   1   1.8e-17   2.5e-13   49.3   0.0     2    68    56   120    55   122 0.91 Peptidase S24-like
TrmB                 PF01978.14    68 seq1731_BIOID50999   -            284   1.7e-18   65.9   0.1   1   1   6.2e-22   4.2e-18   64.6   0.1     3    68    25    90    23    90 0.98 Sugar-specific transcriptional regulator TrmB
Regulator_TrmB       PF11495.3    234 seq1731_BIOID50999   -            284   1.3e-08   34.0   0.0   1   1   2.8e-12   1.9e-08   33.4   0.0     2   109   123   225   122   259 0.87 Archaeal transcriptional regulator TrmB
LamB                 PF02264.10   398 seq1733_BIOID50999   -            538  1.5e-152  508.2  22.1   1   1  2.9e-156    2e-152  507.7  15.3     1   398   127   538   127   538 0.98 LamB porin
Sugarporin_N         PF11471.3     60 seq1733_BIOID50999   -            538   4.9e-17   61.2   5.4   1   1   1.2e-20   8.4e-17   60.4   3.7     4    59     3    59     1    60 0.91 Maltoporin periplasmic N-terminal extension
FliH                 PF02108.11   128 seq1736_BIOID50999   -            228   5.3e-40  136.1   0.5   1   1   1.2e-43   5.3e-40  136.1   0.3     5   128    96   219    76   219 0.98 Flagellar assembly protein FliH
HrpE                 PF06188.7    191 seq1736_BIOID50999   -            228   2.8e-08   33.6   6.3   1   1   1.3e-11   5.9e-08   32.5   4.4    25   182    48   211    25   222 0.74 HrpE/YscL/FliH and V-type ATPase subunit E
Fe_dep_repr_C        PF02742.10    71 seq1738_BIOID50999   -            155   1.4e-13   50.2   0.9   1   1   1.5e-16   2.9e-13   49.1   0.6     1    57    95   150    95   154 0.95 Iron dependent repressor, metal binding and dimerisation domain
Fe_dep_repress       PF01325.14    60 seq1738_BIOID50999   -            155   6.9e-11   41.8   0.0   1   1   6.3e-14   1.2e-10   40.9   0.0     6    60    38    92    35    92 0.95 Iron dependent repressor, N-terminal DNA binding domain
HTH_24               PF13412.1     48 seq1738_BIOID50999   -            155   1.2e-07   30.9   0.0   1   1     9e-11   1.8e-07   30.3   0.0     3    48    40    85    38    85 0.90 Winged helix-turn-helix DNA-binding
MarR                 PF01047.17    59 seq1738_BIOID50999   -            155   1.7e-06   27.4   0.0   1   1   1.6e-09   3.1e-06   26.6   0.0    11    48    48    85    47    87 0.95 MarR family
SIS                  PF01380.17   131 seq1739_BIOID50999   -            384   6.9e-53  177.6   0.0   1   2     2e-34   2.7e-30  104.5   0.0     2   130    49   188    48   189 0.98 SIS domain
SIS                  PF01380.17   131 seq1739_BIOID50999   -            384   6.9e-53  177.6   0.0   2   2   3.5e-24   4.8e-20   71.3   0.0     3   131   222   357   220   357 0.94 SIS domain
Aminotran_1_2        PF00155.16   363 seq1740_BIOID50999   -            398     8e-80  268.3   0.0   1   1   1.4e-83   9.3e-80  268.1   0.0     2   363    43   387    42   387 0.98 Aminotransferase class I and II
Aminotran_5          PF00266.14   371 seq1740_BIOID50999   -            398     1e-05   24.3   0.0   1   1   1.2e-08     8e-05   21.4   0.0    43   181    87   216    75   219 0.79 Aminotransferase class-V
IMS                  PF00817.15   148 seq1741_BIOID50999   -            174   1.6e-39  134.9   0.0   1   1   1.4e-43   1.9e-39  134.7   0.0     1   147     5   150     5   151 0.96 impB/mucB/samB family
Sigma54_activat      PF00158.21   168 seq1743_BIOID50999   -            328   3.2e-63  212.0   0.1   1   1   9.3e-67   4.2e-63  211.6   0.0     3   168     6   173     4   173 0.96 Sigma-54 interaction domain
HTH_8                PF02954.14    42 seq1743_BIOID50999   -            328   1.6e-08   33.8   0.5   1   1   3.5e-12   1.6e-08   33.8   0.3     7    40   284   317   280   319 0.92 Bacterial regulatory protein, Fis family
Ter                  PF05472.6    290 seq1746_BIOID50999   -            309  9.8e-115  382.5   6.8   1   1    8e-119  1.1e-114  382.3   4.7     2   290     9   307     8   307 0.99 DNA replication terminus site-binding protein (Ter protein)
Trehalase            PF01204.13   512 seq1747_BIOID50999   -            549  1.2e-161  538.6   0.1   1   1  1.1e-165  1.5e-161  538.3   0.1     1   511    70   546    70   547 0.96 Trehalase
Pentapeptide_4       PF13599.1     78 seq1748_BIOID50999   -            315   7.8e-19   67.1  19.5   1   1   5.6e-18   1.9e-14   53.0   5.1     6    78    90   165    85   169 0.93 Pentapeptide repeats (9 copies)
SopA                 PF13981.1    135 seq1748_BIOID50999   -            315   6.3e-15   55.2   6.1   1   1   1.9e-18   6.3e-15   55.2   4.2     3    94   209   301   207   307 0.95 SopA-like central domain
Pentapeptide_3       PF13576.1     48 seq1748_BIOID50999   -            315   1.4e-13   50.3  18.7   1   1   9.5e-12   3.2e-08   33.1   1.4     1    47   102   148   102   149 0.90 Pentapeptide repeats (9 copies)
Lactamase_B_2        PF12706.2    194 seq1749_BIOID50999   -            294   1.8e-27   96.0   0.0   1   1   4.4e-31     3e-27   95.3   0.0     3   193    24   259    23   260 0.82 Beta-lactamase superfamily domain
Lactamase_B          PF00753.22   194 seq1749_BIOID50999   -            294   2.7e-14   53.1   0.2   1   1   5.1e-17   3.5e-13   49.5   0.0     3   128     5   131     3   138 0.92 Metallo-beta-lactamase superfamily
DUF4102              PF13356.1     89 seq1750_BIOID50999   -            221   1.3e-28   98.5   0.6   1   1   1.9e-32   2.6e-28   97.6   0.4     1    87     3    88     3    90 0.97 Domain of unknown function (DUF4102)
Fe-ADH               PF00465.14   366 seq1753_BIOID50999   -            387   4.3e-88  295.3   0.1   1   1   7.4e-92     5e-88  295.0   0.1     1   351     9   363     9   377 0.91 Iron-containing alcohol dehydrogenase
Fe-ADH_2             PF13685.1    250 seq1753_BIOID50999   -            387   1.8e-13   50.2   0.1   1   1   3.3e-11   2.3e-07   30.3   0.0     4   101    16   111    13   114 0.81 Iron-containing alcohol dehydrogenase
CitMHS               PF03600.11   349 seq1754_BIOID50999   -            372   2.1e-28   98.7  20.9   1   1   3.1e-32   2.1e-28   98.7  14.5    41   321    32   306    12   330 0.89 Citrate transporter
Na_sulph_symp        PF00939.14   471 seq1754_BIOID50999   -            372   1.1e-07   31.0   5.8   1   1   1.6e-11   1.1e-07   31.0   4.0   320   449    41   166    35   184 0.80 Sodium:sulfate symporter transmembrane region
ASCH                 PF04266.9    104 seq1756_BIOID50999   -            146   2.2e-19   69.6   0.0   1   1   1.8e-23   2.5e-19   69.4   0.0     5   103    37   143    16   144 0.92 ASCH domain
DUF4113              PF13438.1     75 seq1758_BIOID50999   -            267   1.1e-28   98.7   0.3   1   1   6.6e-32     3e-28   97.4   0.0     1    75   192   266   192   266 0.98 Domain of unknown function (DUF4113)
IMS_C                PF11799.3    137 seq1758_BIOID50999   -            267   5.4e-09   36.4   0.0   1   1   1.7e-12   7.7e-09   35.9   0.0     3   122    59   178    57   189 0.89 impB/mucB/samB family C-terminal
IMS_HHH              PF11798.3     32 seq1758_BIOID50999   -            267   1.5e-07   30.9   0.1   1   1     8e-11   3.7e-07   29.7   0.0     4    32    17    45    14    45 0.92 IMS family HHH motif
DUF1680              PF07944.7    520 seq1759_BIOID50999   -            622   8.6e-36  123.1   6.9   1   1   3.7e-39     5e-35  120.6   4.8    48   520    65   534    48   534 0.81 Putative glycosyl hydrolase of unknown function (DUF1680)
ATP-synt_ab          PF00006.20   215 seq1760_BIOID50999   -            457   3.9e-69  232.3   0.0   1   1     4e-73   5.5e-69  231.8   0.0     1   215   161   373   161   373 1.00 ATP synthase alpha/beta family, nucleotide-binding domain
AAA_11               PF13086.1    241 seq1763_BIOID50999   -            288     3e-14   53.1   0.4   1   1     2e-17   6.9e-14   51.9   0.1     2    94   178   256   177   283 0.85 AAA domain
AAA_19               PF13245.1     76 seq1763_BIOID50999   -            288     5e-13   48.4   0.0   1   1   5.2e-16   1.8e-12   46.7   0.0     2    62   185   240   184   259 0.89 Part of AAA domain
AAA_30               PF13604.1    196 seq1763_BIOID50999   -            288   1.1e-07   31.4   0.0   1   1     5e-11   1.7e-07   30.9   0.0     2    67   178   241   177   269 0.83 AAA domain
DUF2075              PF09848.4    352 seq1763_BIOID50999   -            288   2.3e-07   30.0   0.1   1   1     9e-11   3.1e-07   29.5   0.1     2    56   193   248   192   275 0.83 Uncharacterized conserved protein (DUF2075)
Phage_integrase      PF00589.17   173 seq1766_BIOID50999   -            161   2.8e-24   85.5   0.2   1   1   2.5e-28   3.4e-24   85.3   0.1    32   171     2   136     1   138 0.91 Phage integrase family
SpoU_methylase       PF00588.14   142 seq1768_BIOID50999   -            243     7e-42  142.5   0.0   1   1   1.9e-45   1.3e-41  141.6   0.0     2   142    96   236    95   236 0.96 SpoU rRNA Methylase family
SpoU_sub_bind        PF08032.7     76 seq1768_BIOID50999   -            243   3.1e-19   68.7   0.1   1   1   2.9e-22     2e-18   66.2   0.0     1    72     4    76     4    80 0.96 RNA 2'-O ribose methyltransferase substrate binding
FliE                 PF02049.13    97 seq1772_BIOID50999   -            113   1.4e-23   82.6   5.3   1   1   1.9e-27   2.5e-23   81.7   3.7     5    97    21   113    10   113 0.93 Flagellar hook-basal body complex protein FliE
Peripla_BP_4         PF13407.1    258 seq1774_BIOID50999   -            328   8.9e-51  172.6   1.0   1   1   7.6e-55     1e-50  172.3   0.7     5   258    36   289    31   289 0.96 Periplasmic binding protein domain
F_bP_aldolase        PF01116.15   287 seq1775_BIOID50999   -            286  9.8e-103  343.0   0.0   1   1    8e-107  1.1e-102  342.9   0.0     4   286     5   283     2   284 0.99 Fructose-bisphosphate aldolase class-II
ADH_N                PF08240.7    109 seq1776_BIOID50999   -            341   9.4e-32  108.9   2.5   1   1   1.4e-35   9.4e-32  108.9   1.7     2   109    26   135    25   135 0.96 Alcohol dehydrogenase GroES-like domain
ADH_zinc_N           PF00107.21   130 seq1776_BIOID50999   -            341   3.4e-27   94.4   0.1   1   1   7.1e-31   4.9e-27   93.9   0.1     1   128   174   301   174   304 0.95 Zinc-binding dehydrogenase
YscJ_FliF            PF01514.12   207 seq1779_BIOID50999   -            548   1.8e-47  161.1   1.3   1   1   3.4e-51   2.4e-47  160.6   0.3     9   201    32   225    21   232 0.91 Secretory protein of YscJ/FliF family
YscJ_FliF_C          PF08345.6    160 seq1779_BIOID50999   -            548   3.8e-38  130.8   0.2   1   1     1e-41     7e-38  129.9   0.1     1   160   259   418   259   418 0.88 Flagellar M-ring protein C-terminal
Channel_Tsx          PF03502.8    238 seq1780_BIOID50999   -            254   2.1e-52  178.2  30.8   1   1   1.7e-56   2.4e-52  178.0  21.4     2   238    34   254    33   254 0.97 Nucleoside-specific channel-forming protein, Tsx
Esterase             PF00756.15   251 seq1781_BIOID50999   -            398   4.4e-19   68.7   0.0   1   1   2.6e-22   1.8e-18   66.7   0.0     1   153   159   318   159   396 0.74 Putative esterase
CBM_48               PF02922.13    85 seq1781_BIOID50999   -            398   7.4e-12   45.0   0.1   1   1   2.2e-15   1.5e-11   44.0   0.1     7    74    53   113    47   133 0.84 Carbohydrate-binding module 48 (Isoamylase N-terminal domain)
AAA_12               PF13087.1    199 seq1782_BIOID50999   -            605   1.5e-21   76.5   0.3   1   1   1.8e-16   6.1e-13   48.4   0.0   112   196   338   419   323   422 0.83 AAA domain
DUF2726              PF10881.3    126 seq1782_BIOID50999   -            605   4.7e-13   48.7   0.0   1   1     6e-16   2.1e-12   46.6   0.0    50   112   528   590   491   600 0.86 Protein of unknown function (DUF2726)
AAA_11               PF13086.1    241 seq1782_BIOID50999   -            605     8e-09   35.3   0.0   1   1   4.5e-12   1.5e-08   34.4   0.0   138   237   126   232     8   234 0.72 AAA domain
Viral_helicase1      PF01443.13   226 seq1782_BIOID50999   -            605   9.7e-08   31.7   0.1   1   1   4.7e-09   1.6e-05   24.4   0.0    26   226   164   419   143   419 0.72 Viral (Superfamily 1) RNA helicase
Aldo_ket_red         PF00248.16   283 seq1783_BIOID50999   -            275   7.7e-57  192.1   0.0   1   1   6.7e-61   9.2e-57  191.8   0.0     2   282    18   261    17   262 0.96 Aldo/keto reductase family
Chor_lyase           PF04345.8    168 seq1786_BIOID50999   -            165   6.6e-31  106.8   0.0   1   1   5.8e-35     8e-31  106.6   0.0    13   163    18   165    12   165 0.90 Chorismate lyase
DUF2170              PF09938.4    140 seq1789_BIOID50999   -            133   1.5e-42  144.1   1.5   1   1   1.2e-46   1.7e-42  143.9   1.0     3   139     2   132     1   133 0.96 Uncharacterized protein conserved in bacteria (DUF2170)
Frataxin_Cyay        PF01491.11   109 seq1790_BIOID50999   -            106   3.6e-38  129.5   0.2   1   1   2.9e-42     4e-38  129.4   0.1     1   108     1   105     1   106 0.97 Frataxin-like domain
FliJ                 PF02050.11   123 seq1793_BIOID50999   -            147   2.5e-32  111.3  20.6   1   1   2.3e-36   3.1e-32  111.0  14.3     1   122    19   141    19   142 0.98 Flagellar FliJ protein
Peptidase_C48        PF02902.14   216 seq1796_BIOID50999   -            123   9.9e-13   48.0   0.4   1   1   8.9e-17   1.2e-12   47.7   0.3   136   215     1    82     1    83 0.96 Ulp1 protease family, C-terminal catalytic domain
ABC_tran             PF00005.22   118 seq1797_BIOID50999   -            494   3.9e-32  110.9   0.0   1   2   4.9e-20   3.4e-16   59.5   0.0     1   118    44   169    44   169 0.90 ABC transporter
ABC_tran             PF00005.22   118 seq1797_BIOID50999   -            494   3.9e-32  110.9   0.0   2   2   7.9e-17   5.4e-13   49.2   0.0     3   117   295   424   293   425 0.83 ABC transporter
PTSIIB_sorb          PF03830.10   151 seq1798_BIOID50999   -            158   2.7e-52  176.5   0.6   1   1   2.2e-56     3e-52  176.3   0.5     1   150     5   154     5   155 0.98 PTS system sorbose subfamily IIB component
PspA_IM30            PF04012.7    221 seq1799_BIOID50999   -            232   4.3e-57  192.8  28.8   1   1   3.5e-61   4.8e-57  192.7  20.0     1   221     2   232     2   232 0.97 PspA/IM30 family
ADH_zinc_N           PF00107.21   130 seq1800_BIOID50999   -            324   5.1e-17   61.5   0.1   1   1   1.9e-20   8.5e-17   60.8   0.0     1   128   158   282   158   284 0.91 Zinc-binding dehydrogenase
ADH_N                PF08240.7    109 seq1800_BIOID50999   -            324   3.9e-06   26.4   0.1   1   1   6.4e-09   2.9e-05   23.6   0.0     2    61    28    85    27    92 0.89 Alcohol dehydrogenase GroES-like domain
AlaDh_PNT_C          PF01262.16   168 seq1800_BIOID50999   -            324   4.9e-05   22.8   0.2   1   1   2.4e-08   0.00011   21.7   0.1    17    69   142   197   127   210 0.82 Alanine dehydrogenase/PNT, C-terminal domain
UbiA                 PF01040.13   257 seq1801_BIOID50999   -            290   8.5e-41  139.7  25.0   1   1   7.6e-45     1e-40  139.4  17.3     2   256    26   277    25   283 0.85 UbiA prenyltransferase family
Flg_hook             PF02120.11    85 seq1803_BIOID50999   -            375   9.3e-19   66.7   7.1   1   1   1.4e-22     2e-18   65.7   4.9     5    84   249   328   245   336 0.91 Flagellar hook-length control protein FliK
Glycos_transf_2      PF00535.21   169 seq1804_BIOID50999   -            344   1.1e-35  122.7   0.2   1   1   4.4e-39     2e-35  121.8   0.1     1   130     9   137     9   224 0.92 Glycosyl transferase family 2
Glyco_tranf_2_3      PF13641.1    230 seq1804_BIOID50999   -            344   1.1e-17   64.5   0.1   1   1   3.6e-21   1.7e-17   63.9   0.1     2   137     7   137     6   207 0.86 Glycosyltransferase like family 2
Glyco_tranf_2_2      PF10111.4    281 seq1804_BIOID50999   -            344   7.8e-12   44.7   0.5   1   1   2.9e-15   1.3e-11   44.0   0.0     1   111     9   108     9   119 0.84 Glycosyltransferase like family 2
Glyco_hydro_38       PF01074.17   277 seq1805_BIOID50999   -            313   8.2e-13   48.1   0.0   1   1   1.1e-16   1.5e-12   47.3   0.0     2    59   250   306   249   312 0.94 Glycosyl hydrolases family 38 N-terminal domain
DUF3828              PF12883.2    120 seq1808_BIOID50999   -            308   8.4e-12   44.9   2.7   1   1   4.2e-11   2.8e-07   30.3   0.1     2   118    26   142    25   144 0.88 Protein of unknown function (DUF3828)
Lumazine_bd          PF12870.2    111 seq1808_BIOID50999   -            308   3.1e-07   30.3   3.1   1   1   1.8e-08   0.00012   21.9   0.1    66   110   240   283   196   284 0.92 Lumazine-binding domain
PapB                 PF03333.8     91 seq1809_BIOID50999   -             51   6.7e-11   41.7   0.0   1   1   5.5e-15   7.5e-11   41.5   0.0    19    57     2    40     1    44 0.96 Adhesin biosynthesis transcription regulatory protein
Glucosamine_iso      PF01182.15   199 seq1810_BIOID50999   -            240   1.9e-16   60.2   0.0   1   1   2.8e-20   3.8e-16   59.2   0.0     5   198    12   206     9   207 0.77 Glucosamine-6-phosphate isomerases/6-phosphogluconolactonase
EII-Sor              PF03609.9    237 seq1811_BIOID50999   -            267   3.4e-72  242.4  24.2   1   1   2.8e-76   3.9e-72  242.2  16.8     1   236     1   238     1   239 0.99 PTS system sorbose-specific iic component
ABC_tran             PF00005.22   118 seq1812_BIOID50999   -            530   1.4e-36  125.3   0.0   1   2   1.1e-18   1.9e-15   57.1   0.0     1   118    41   184    41   184 0.98 ABC transporter
ABC_tran             PF00005.22   118 seq1812_BIOID50999   -            530   1.4e-36  125.3   0.0   2   2   2.2e-21   3.7e-18   65.8   0.0     1   118   359   467   359   467 0.95 ABC transporter
ABC_tran_2           PF12848.2     85 seq1812_BIOID50999   -            530   3.4e-23   81.1   3.0   1   1   1.8e-23     3e-20   71.7   1.4     2    85   224   309   223   309 0.91 ABC transporter
LysR_substrate       PF03466.15   209 seq1815_BIOID50999   -            323   5.7e-42  143.0   0.2   1   1   1.1e-45   7.8e-42  142.6   0.1     3   206   113   316   111   319 0.97 LysR substrate binding domain
HTH_1                PF00126.22    60 seq1815_BIOID50999   -            323   7.3e-19   67.1   0.6   1   1     2e-22   1.3e-18   66.3   0.4     2    59    29    86    28    87 0.97 Bacterial regulatory helix-turn-helix protein, lysR family
DUF2491              PF10679.4    212 seq1817_BIOID50999   -            219   6.2e-70  234.3   0.0   1   1     5e-74   6.8e-70  234.2   0.0     2   212     5   217     1   217 0.98 Protein of unknown function (DUF2491)
FliG_C               PF01706.11   110 seq1818_BIOID50999   -            336   2.8e-31  107.6  14.2   1   1   4.6e-34   3.2e-30  104.2   2.4     1   110   219   328   219   328 0.99 FliG C-terminal domain
DUF1444              PF07285.6    266 seq1822_BIOID50999   -            276   4.2e-10   39.3   0.0   1   1   6.8e-14   9.2e-10   38.1   0.0    15   255    28   270    15   272 0.82 Protein of unknown function (DUF1444)
DUF4137              PF13593.1    313 seq1823_BIOID50999   -            332  4.8e-106  354.2  22.2   1   1    4e-110  5.4e-106  354.0  15.4     1   313     8   316     8   316 0.98 SBF-like CPA transporter family (DUF4137)
EIID-AGA             PF03613.9    264 seq1827_BIOID50999   -            270   1.1e-92  309.6   4.6   1   1     9e-97   1.2e-92  309.4   3.2     2   264    11   270    10   270 0.97 PTS system mannose/fructose/sorbose family IID component
Glyco_hydro_38C      PF07748.8    458 seq1828_BIOID50999   -            606   1.8e-41  142.2   0.0   1   1   8.5e-45   3.9e-41  141.1   0.0    70   339   308   578   272   602 0.82 Glycosyl hydrolases family 38 C-terminal domain
Glyco_hydro_38       PF01074.17   277 seq1828_BIOID50999   -            606   1.5e-32  112.9   0.0   1   1   5.3e-36   2.4e-32  112.2   0.0   103   261     2   152     1   162 0.96 Glycosyl hydrolases family 38 N-terminal domain
Alpha-mann_mid       PF09261.6     80 seq1828_BIOID50999   -            606   1.4e-21   76.3   0.1   1   1     8e-25   3.7e-21   74.9   0.1     1    80   167   243   167   243 0.95 Alpha mannosidase, middle domain
DUF350               PF03994.9     54 seq1833_BIOID50999   -            132   1.6e-31  107.6  11.9   1   2   2.3e-22   3.1e-18   65.1   0.4     1    53    13    65    13    66 0.98 Domain of Unknown Function (DUF350)
DUF350               PF03994.9     54 seq1833_BIOID50999   -            132   1.6e-31  107.6  11.9   2   2   8.5e-17   1.2e-12   47.2   3.4     1    54    78   130    78   130 0.99 Domain of Unknown Function (DUF350)
BPD_transp_2         PF02653.11   267 seq1834_BIOID50999   -            323   1.9e-38  131.8  38.5   1   1   1.4e-42   1.9e-38  131.8  26.7     4   265    38   307    35   309 0.93 Branched-chain amino acid transport system / permease component
FliL                 PF03748.9     99 seq1835_BIOID50999   -            154   4.4e-23   81.0   0.0   1   1     4e-27   5.5e-23   80.7   0.0     1    98    54   153    54   154 0.94 Flagellar basal body-associated protein FliL
FadR_C               PF07840.7    164 seq1836_BIOID50999   -            239   6.9e-73  243.5   0.0   1   1   1.9e-76   8.5e-73  243.2   0.0     1   163    72   234    72   235 0.99 FadR C-terminal domain
GntR                 PF00392.16    64 seq1836_BIOID50999   -            239   2.3e-20   71.6   0.0   1   1     1e-23   4.7e-20   70.6   0.0     4    64    11    71     8    71 0.96 Bacterial regulatory proteins, gntR family
PAPS_reduct          PF01507.14   174 seq1838_BIOID50999   -            100     1e-08   35.0   0.0   1   1   1.9e-12   1.3e-08   34.7   0.0     2    51    34    87    33    95 0.89 Phosphoadenosine phosphosulfate reductase family
ATP_bind_3           PF01171.15   182 seq1838_BIOID50999   -            100   2.2e-05   23.9   0.0   1   1   3.9e-09   2.7e-05   23.6   0.0     2    41    34    73    33    96 0.80 PP-loop family
Virul_fac_BrkB       PF03631.10   260 seq1839_BIOID50999   -            337   3.4e-49  167.4  16.0   1   1     3e-53   4.1e-49  167.1  11.1     4   258    65   325    62   327 0.91 Virulence factor BrkB
MFS_1                PF07690.11   354 seq1840_BIOID50999   -            393   3.5e-24   85.1  58.9   1   1   2.3e-26   3.2e-22   78.6  34.9     2   328    14   320    10   324 0.84 Major Facilitator Superfamily
DUF1190              PF06693.6    165 seq1841_BIOID50999   -            212   3.8e-36  124.4   3.2   1   1   3.5e-40   4.8e-36  124.1   2.2     1   165    63   212    63   212 0.91 Protein of unknown function (DUF1190)
FliH                 PF02108.11   128 seq1842_BIOID50999   -            236   1.2e-30  105.9   0.1   1   1   2.3e-34   1.6e-30  105.5   0.1     2   128    97   221    96   221 0.97 Flagellar assembly protein FliH
FliM                 PF02154.10   192 seq1844_BIOID50999   -            334   1.2e-80  269.5   0.2   1   1   3.2e-84   2.2e-80  268.7   0.0     1   192    38   231    38   231 0.99 Flagellar motor switch protein FliM
SpoA                 PF01052.15    77 seq1844_BIOID50999   -            334   1.4e-15   56.4   0.0   1   1   4.4e-19     3e-15   55.4   0.0     3    75   252   322   250   323 0.96 Surface presentation of antigens (SPOA)
DUF3440              PF11922.3    181 seq1845_BIOID50999   -            290   1.5e-57  193.9   0.8   1   2   5.4e-47   3.7e-43  147.0   0.0     1   108   122   234   122   239 0.94 Domain of unknown function (DUF3440)
DUF3440              PF11922.3    181 seq1845_BIOID50999   -            290   1.5e-57  193.9   0.8   2   2   3.3e-16   2.3e-12   46.7   0.0   138   181   235   275   231   275 0.90 Domain of unknown function (DUF3440)
PAPS_reduct          PF01507.14   174 seq1845_BIOID50999   -            290   3.3e-08   33.4   0.0   1   1     1e-11   6.8e-08   32.4   0.0   101   164    45   120    39   122 0.84 Phosphoadenosine phosphosulfate reductase family
Glucosamine_iso      PF01182.15   199 seq1847_BIOID50999   -            251   6.3e-19   68.3   0.0   1   1   6.3e-23   8.6e-19   67.9   0.0     4   198    30   226    28   227 0.81 Glucosamine-6-phosphate isomerases/6-phosphogluconolactonase
PMI_typeI            PF01238.16   373 seq1848_BIOID50999   -            417  2.9e-124  414.7   0.1   1   1  3.3e-127  2.3e-123  411.7   0.0     1   373    27   383    27   383 0.98 Phosphomannose isomerase type I
Dynamin_N            PF00350.18   168 seq1849_BIOID50999   -            742   7.9e-19   67.9   0.0   1   1     6e-22   2.7e-18   66.2   0.0     1   148    72   278    72   300 0.78 Dynamin family
MMR_HSR1             PF01926.18   114 seq1849_BIOID50999   -            742   3.5e-08   33.3   0.1   1   1   1.1e-10   5.2e-07   29.5   0.0     2   114    72   298    71   298 0.78 50S ribosome-binding GTPase
Peptidase_M28        PF04389.12   176 seq1850_BIOID50999   -            292   5.2e-24   84.8   0.0   1   1   1.5e-27     1e-23   83.9   0.0     2   175    76   277    75   278 0.76 Peptidase family M28
Peptidase_M20        PF01546.23   171 seq1850_BIOID50999   -            292   3.1e-05   23.5   0.0   1   1   6.1e-09   4.2e-05   23.0   0.0     1    63    78   139    78   285 0.83 Peptidase family M20/M25/M40
DEDD_Tnp_IS110       PF01548.12   144 seq1851_BIOID50999   -            326     6e-44  149.0   0.2   1   1   3.4e-47   2.3e-43  147.1   0.1     1   144     7   151     7   151 0.99 Transposase
Transposase_20       PF02371.11    87 seq1851_BIOID50999   -            326   1.1e-27   95.7   0.4   1   1     3e-31     2e-27   94.9   0.3     2    85   196   280   195   282 0.96 Transposase IS116/IS110/IS902 family
BPD_transp_2         PF02653.11   267 seq1852_BIOID50999   -            318     3e-37  127.9  40.5   1   1   3.4e-41   4.6e-37  127.3  28.1     3   266    39   305    37   306 0.93 Branched-chain amino acid transport system / permease component
GSP_synth            PF03738.9     97 seq1853_BIOID50999   -            387   1.3e-25   89.3   0.0   1   1   3.1e-29   4.3e-25   87.6   0.0     2    97   172   263   171   263 0.92 Glutathionylspermidine synthase preATP-grasp
ATP-synt_ab          PF00006.20   215 seq1854_BIOID50999   -            445   2.5e-63  213.3   0.0   1   1   2.4e-67   3.3e-63  212.9   0.0     2   215   147   357   146   357 0.99 ATP synthase alpha/beta family, nucleotide-binding domain
Biotin_lipoyl        PF00364.17    74 seq1856_BIOID50999   -            156   5.4e-27   93.1   0.5   1   1   7.9e-31   5.4e-27   93.1   0.4     2    74    82   155    81   155 0.98 Biotin-requiring enzyme
ParBc                PF02195.13    90 seq1857_BIOID50999   -            212   2.7e-09   36.8   0.0   1   1   3.3e-13   4.5e-09   36.1   0.0     2    89    54   148    53   149 0.87 ParB-like nuclease domain
Porphobil_deam       PF01379.15   215 seq1858_BIOID50999   -            320   4.9e-92  306.5   0.0   1   1   8.8e-96     6e-92  306.2   0.0     2   214    13   223    12   224 0.99 Porphobilinogen deaminase, dipyromethane cofactor binding domain
Porphobil_deamC      PF03900.10    74 seq1858_BIOID50999   -            320   2.6e-25   88.2   0.1   1   1   7.3e-29     5e-25   87.2   0.1     1    74   232   303   232   303 0.97 Porphobilinogen deaminase, C-terminal domain
SpoA                 PF01052.15    77 seq1859_BIOID50999   -            137   2.9e-24   84.3   0.8   1   1   2.7e-28   3.7e-24   84.0   0.6     3    76    55   128    54   129 0.97 Surface presentation of antigens (SPOA)
Sugar_tr             PF00083.19   451 seq1860_BIOID50999   -            440   1.9e-35  122.2  33.9   1   2   1.1e-31   7.8e-28   97.1   5.7     2   203    23   232    22   236 0.89 Sugar (and other) transporter
Sugar_tr             PF00083.19   451 seq1860_BIOID50999   -            440   1.9e-35  122.2  33.9   2   2   4.1e-12   2.8e-08   32.6  11.9   241   443   239   439   225   440 0.69 Sugar (and other) transporter
MFS_1                PF07690.11   354 seq1860_BIOID50999   -            440     3e-29  101.7  61.5   1   2   4.8e-21   3.3e-17   62.1  18.9     2   239    28   275    27   287 0.71 Major Facilitator Superfamily
MFS_1                PF07690.11   354 seq1860_BIOID50999   -            440     3e-29  101.7  61.5   2   2   9.5e-16   6.5e-12   44.7  19.8    27   176   283   435   271   440 0.81 Major Facilitator Superfamily
Pyr_redox_2          PF07992.9    200 seq1861_BIOID50999   -            847     2e-36  125.6   0.0   1   1   3.9e-39   8.8e-36  123.5   0.0     1   198     5   285     5   287 0.95 Pyridine nucleotide-disulphide oxidoreductase
NIR_SIR              PF01077.17   157 seq1861_BIOID50999   -            847   2.8e-27   94.8   0.1   1   1   3.5e-30     8e-27   93.4   0.0     2   150   632   770   631   776 0.94 Nitrite and sulphite reductase 4Fe-4S domain
Fer2_BFD             PF04324.10    55 seq1861_BIOID50999   -            847   2.8e-21   75.1   4.8   1   1     7e-19   1.6e-15   56.7   2.0     2    53   423   472   422   474 0.93 BFD-like [2Fe-2S] binding domain
Pyr_redox            PF00070.22    80 seq1861_BIOID50999   -            847   1.5e-15   57.2   0.7   1   1   6.4e-19   1.5e-15   57.2   0.5     2    72   148   219   147   229 0.91 Pyridine nucleotide-disulphide oxidoreductase
NIR_SIR_ferr         PF03460.12    69 seq1861_BIOID50999   -            847   4.4e-12   45.3   0.0   1   1     4e-15   9.1e-12   44.3   0.0     3    68   560   622   558   623 0.95 Nitrite/Sulfite reductase ferredoxin-like half domain
Pyr_redox_3          PF13738.1    203 seq1861_BIOID50999   -            847     2e-08   34.3   0.4   1   1   1.5e-09   3.5e-06   27.1   0.0    78   196    55   174    42   179 0.83 Pyridine nucleotide-disulphide oxidoreductase
CPSase_L_D2          PF02786.12   211 seq1862_BIOID50999   -            449   1.5e-86  288.9   0.0   1   1   1.3e-89   2.2e-86  288.4   0.0     1   210   115   323   115   324 0.99 Carbamoyl-phosphate synthase L chain, ATP binding domain
CPSase_L_chain       PF00289.17   110 seq1862_BIOID50999   -            449   4.7e-41  139.2   0.1   1   1   5.6e-44   9.7e-41  138.2   0.1     1   110     1   110     1   110 0.99 Carbamoyl-phosphate synthase L chain, N-terminal domain
Biotin_carb_C        PF02785.14   107 seq1862_BIOID50999   -            449   5.6e-38  129.0   0.0   1   1   6.7e-41   1.2e-37  128.0   0.0     1   107   336   441   336   441 0.99 Biotin carboxylase C-terminal domain
ATP-grasp_4          PF13535.1    184 seq1862_BIOID50999   -            449   7.3e-13   48.5   0.0   1   1   1.8e-15     3e-12   46.5   0.0     4   179   115   293   112   294 0.76 ATP-grasp domain
ATP-grasp_3          PF02655.9    161 seq1862_BIOID50999   -            449   1.6e-07   31.2   0.0   1   1   1.6e-10   2.8e-07   30.4   0.0     2   159   114   294   113   296 0.87 ATP-grasp domain
Dala_Dala_lig_C      PF07478.8    203 seq1862_BIOID50999   -            449   1.8e-07   30.6   0.0   1   1   3.1e-10   5.3e-07   29.1   0.0    25   173   145   291   123   292 0.80 D-ala D-ala ligase C-terminus
ATP-grasp            PF02222.17   172 seq1862_BIOID50999   -            449   1.1e-06   28.0   0.0   1   1   1.2e-09   2.1e-06   27.0   0.0    18   160   143   292   138   294 0.81 ATP-grasp domain
Fimbrial             PF00419.15   145 seq1863_BIOID50999   -            194   3.6e-13   49.8   0.0   1   1   3.5e-17   4.8e-13   49.4   0.0     3   144    29   193    27   194 0.76 Fimbrial protein
Xan_ur_permease      PF00860.15   389 seq1864_BIOID50999   -            445   1.3e-42  145.6  51.4   1   1   9.3e-47   1.3e-42  145.6  35.6     3   387    31   404    29   406 0.92 Permease family
DUF1877              PF08974.5    167 seq1865_BIOID50999   -            167     3e-45  153.7   0.0   1   1   2.4e-49   3.3e-45  153.6   0.0     1   167     1   165     1   165 0.99 Domain of unknown function (DUF1877)
FliO                 PF04347.8     84 seq1866_BIOID50999   -            122   3.1e-24   84.7   0.2   1   1     3e-28   4.2e-24   84.2   0.1     1    84    37   118    37   118 0.88 Flagellar biosynthesis protein, FliO
ADH_zinc_N           PF00107.21   130 seq1868_BIOID50999   -            349   1.1e-28   99.2   0.2   1   1     4e-32   1.8e-28   98.5   0.1     1   129   185   308   185   309 0.97 Zinc-binding dehydrogenase
ADH_N                PF08240.7    109 seq1868_BIOID50999   -            349   1.3e-27   95.6   5.8   1   1   5.3e-31   2.4e-27   94.7   4.0     1   108    27   142    27   143 0.95 Alcohol dehydrogenase GroES-like domain
NAD_binding_2        PF03446.10   162 seq1868_BIOID50999   -            349   0.00011   22.0   0.2   1   1   4.4e-08    0.0002   21.1   0.1     4    76   181   256   176   289 0.67 NAD binding domain of 6-phosphogluconate dehydrogenase
DUF945               PF06097.6    459 seq1869_BIOID50999   -            502  1.4e-149  498.6  18.1   1   1  1.2e-153  1.6e-149  498.4  12.6     1   459     1   482     1   482 0.99 Bacterial protein of unknown function (DUF945)
PerC                 PF06069.6     90 seq1871_BIOID50999   -             89   7.3e-37  125.1   0.0   1   1   5.8e-41   7.9e-37  125.0   0.0     6    89     2    87     1    88 0.98 PerC transcriptional activator
DAGK_prokar          PF01219.14   104 seq1872_BIOID50999   -            122   5.5e-39  131.8   8.1   1   1   4.6e-43   6.3e-39  131.6   5.6     2   104    16   118    15   118 0.99 Prokaryotic diacylglycerol kinase
Acyl-CoA_dh_1        PF00441.19   150 seq1874_BIOID50999   -            546   1.2e-32  112.9   0.8   1   1   2.2e-35     1e-31  109.9   0.3     1   148   290   443   290   445 0.97 Acyl-CoA dehydrogenase, C-terminal domain
Acyl-CoA_dh_M        PF02770.14    52 seq1874_BIOID50999   -            546   4.8e-14   51.4   0.0   1   1     2e-17   8.9e-14   50.6   0.0     1    51   186   236   186   238 0.96 Acyl-CoA dehydrogenase, middle domain
Acyl-CoA_dh_2        PF08028.6    134 seq1874_BIOID50999   -            546   2.1e-08   34.3   0.2   1   1   1.3e-11   5.8e-08   32.9   0.0    10   123   314   423   308   432 0.86 Acyl-CoA dehydrogenase, C-terminal domain
FliP                 PF00813.15   194 seq1875_BIOID50999   -            245   4.6e-81  271.0  10.9   1   1   4.8e-85   6.5e-81  270.5   7.5     2   193    48   239    47   240 0.99 FliP family
HEM4                 PF02602.10   231 seq1877_BIOID50999   -            246   3.8e-39  134.1   0.0   1   1   3.1e-43   4.3e-39  134.0   0.0     2   230    14   242    13   243 0.93 Uroporphyrinogen-III synthase HemD
FliJ                 PF02050.11   123 seq1878_BIOID50999   -            144   4.8e-09   36.1   2.9   1   1   3.5e-13   4.8e-09   36.1   2.0    37   122    51   136    41   137 0.92 Flagellar FliJ protein
Pili_assembly_N      PF00345.15   122 seq1879_BIOID50999   -            231   1.7e-41  140.7   0.0   1   1   4.5e-45   3.1e-41  139.8   0.0     1   122    25   145    25   145 0.94 Gram-negative pili assembly chaperone, N-terminal domain
Pili_assembly_C      PF02753.12    68 seq1879_BIOID50999   -            231     3e-17   62.0   0.2   1   1     1e-20   7.1e-17   60.8   0.1     1    67   164   226   164   227 0.91 Gram-negative pili assembly chaperone, C-terminal domain
LexA_DNA_bind        PF01726.11    65 seq1881_BIOID50999   -            202   6.6e-32  108.7   0.1   1   1   1.5e-35   1.1e-31  108.1   0.1     1    65     1    65     1    65 0.99 LexA DNA binding domain
Peptidase_S24        PF00717.18    70 seq1881_BIOID50999   -            202   8.9e-17   60.3   0.8   1   1   1.9e-20   1.3e-16   59.8   0.5     1    68   114   180   114   182 0.96 Peptidase S24-like
DAO                  PF01266.19   358 seq1884_BIOID50999   -            432   5.6e-74  249.0   0.5   1   1   4.8e-77   6.5e-74  248.8   0.3     2   358     3   397     2   397 0.95 FAD dependent oxidoreductase
Pyr_redox_2          PF07992.9    200 seq1884_BIOID50999   -            432   7.5e-09   35.6   0.3   1   1   3.9e-08   5.3e-05   23.0   0.2     1    36     2    37     2    65 0.92 Pyridine nucleotide-disulphide oxidoreductase
Pyr_redox            PF00070.22    80 seq1884_BIOID50999   -            432   3.2e-08   33.7   0.2   1   1     7e-09   9.6e-06   25.7   0.2     1    33     2    34     2    47 0.91 Pyridine nucleotide-disulphide oxidoreductase
NAD_binding_8        PF13450.1     68 seq1884_BIOID50999   -            432   8.6e-07   28.7   0.1   1   1   5.6e-09   7.6e-06   25.7   0.0     1    34     5    38     5    69 0.85 NAD(P)-binding Rossmann-like domain
ApbA                 PF02558.11   151 seq1884_BIOID50999   -            432   2.3e-05   23.7   0.2   1   1   3.8e-08   5.3e-05   22.6   0.1     1    33     3    34     3    48 0.87 Ketopantoate reductase PanE/ApbA
AlaDh_PNT_C          PF01262.16   168 seq1884_BIOID50999   -            432   0.00013   21.5   0.1   1   1   1.7e-07   0.00023   20.6   0.1    22    59     2    39     1    52 0.85 Alanine dehydrogenase/PNT, C-terminal domain
CTP_transf_2         PF01467.21   157 seq1885_BIOID50999   -            131   3.6e-12   46.4   0.0   1   1   7.3e-16     5e-12   46.0   0.0     1   117     5   115     5   126 0.81 Cytidylyltransferase
Bac_export_3         PF01313.14    76 seq1887_BIOID50999   -             89   2.3e-30  103.9   9.5   1   1   1.9e-34   2.6e-30  103.8   6.6     2    75     5    78     4    79 0.97 Bacterial export proteins, family 3
YjcZ                 PF13990.1    270 seq1888_BIOID50999   -            292  3.6e-118  393.4   5.4   1   1    3e-122  4.1e-118  393.2   3.8     1   270    21   287    21   287 0.99 YjcZ-like protein
HemX                 PF04375.9    372 seq1890_BIOID50999   -            399  1.3e-152  507.5  33.4   1   1  1.2e-156  1.6e-152  507.3  23.2     1   370     8   370     8   375 0.98 HemX
Usher                PF00577.15   552 seq1891_BIOID50999   -            838  3.3e-208  692.7  27.5   1   1  7.2e-212  3.3e-208  692.7  19.1     1   552   206   748   206   748 0.99 Type VII secretion system (T7SS), usher protein
PapC_N               PF13954.1    146 seq1891_BIOID50999   -            838   1.5e-47  160.7   0.1   1   1   6.9e-51   3.1e-47  159.6   0.0     1   146    43   192    43   192 0.98 PapC N-terminal domain
PapC_C               PF13953.1     68 seq1891_BIOID50999   -            838   5.1e-21   73.9   0.1   1   1   2.6e-24   1.2e-20   72.8   0.1     2    67   759   825   758   826 0.95 PapC C-terminal domain
Phage_rep_O          PF04492.8    100 seq1892_BIOID50999   -            207   5.2e-40  135.5   0.0   1   1   5.6e-44   7.6e-40  135.0   0.0     2   100    17   115    16   115 0.99 Bacteriophage replication protein O
Bac_export_1         PF01311.15   249 seq1893_BIOID50999   -             78   1.2e-14   54.1   0.2   1   1   9.4e-19   1.3e-14   53.9   0.1     2    63     8    69     7    75 0.94 Bacterial export proteins, family 1
MatE                 PF01554.13   162 seq1894_BIOID50999   -            459   4.6e-39  133.5  30.5   1   2   8.5e-35   1.2e-30  106.2   5.9     1   161    35   195    35   196 0.99 MatE
MatE                 PF01554.13   162 seq1894_BIOID50999   -            459   4.6e-39  133.5  30.5   2   2   2.5e-13   3.5e-09   36.3   6.9     2   143   259   400   259   422 0.91 MatE
HTH_32               PF13565.1     77 seq1897_BIOID50999   -             99   5.4e-11   43.0   1.4   1   1   4.9e-15   6.7e-11   42.7   0.9     4    77    23    94    21    94 0.77 Homeodomain-like domain
Bac_export_1         PF01311.15   249 seq1898_BIOID50999   -            187     1e-54  185.3  23.7   1   1   8.6e-59   1.2e-54  185.1  16.4    71   248     2   177     1   178 0.99 Bacterial export proteins, family 1
Rhodanese            PF00581.15   113 seq1904_BIOID50999   -            143   1.6e-17   63.7   0.0   1   1   1.5e-21     2e-17   63.4   0.0     2   112    42   134    41   135 0.92 Rhodanese-like domain
Ala_racemase_N       PF01168.15   217 seq1908_BIOID50999   -            356   5.2e-59  199.3   0.1   1   1   9.8e-63   6.7e-59  198.9   0.0     2   217    10   217     9   217 0.95 Alanine racemase, N-terminal domain
Ala_racemase_C       PF00842.16   129 seq1908_BIOID50999   -            356   2.4e-39  133.5   0.4   1   1   6.2e-43   4.2e-39  132.7   0.3     1   127   232   354   232   356 0.97 Alanine racemase, C-terminal domain
EI24                 PF07264.6    219 seq1909_BIOID50999   -            253   2.9e-52  177.1  20.5   1   1   2.4e-56   3.3e-52  176.9  14.2     1   219    11   232    11   232 0.96 Etoposide-induced protein 2.4 (EI24)
Phage_lambda_P       PF06992.6    233 seq1911_BIOID50999   -            233  6.5e-168  555.6   3.8   1   1  5.3e-172  7.3e-168  555.5   2.7     1   233     1   233     1   233 1.00 Replication protein P
Sugar_tr             PF00083.19   451 seq1912_BIOID50999   -            508   9.3e-71  238.6  25.4   1   1   3.7e-74   1.3e-70  238.1  17.6     3   446    36   456    33   461 0.95 Sugar (and other) transporter
MFS_1                PF07690.11   354 seq1912_BIOID50999   -            508   5.1e-37  127.3  39.4   1   2   4.3e-30   1.5e-26   92.9  10.8     9   257    46   318    38   319 0.75 Major Facilitator Superfamily
MFS_1                PF07690.11   354 seq1912_BIOID50999   -            508   5.1e-37  127.3  39.4   2   2   2.1e-14   7.3e-11   41.2  14.2    38   171   309   445   307   475 0.79 Major Facilitator Superfamily
Osmo_CC              PF08946.5     46 seq1912_BIOID50999   -            508   3.8e-25   87.5   8.5   1   1   2.2e-28   7.4e-25   86.6   5.9     1    46   462   507   462   507 0.99 Osmosensory transporter coiled coil
Rieske_2             PF13806.1    104 seq1914_BIOID50999   -            108   2.3e-40  136.3   0.0   1   1   1.9e-44   2.6e-40  136.2   0.0     1   103     3   106     3   107 0.98 Rieske-like [2Fe-2S] domain
GerE                 PF00196.14    58 seq1916_BIOID50999   -            207   3.2e-19   67.8   1.4   1   1   4.6e-23   6.3e-19   66.9   1.0     3    57   137   191   135   192 0.96 Bacterial regulatory proteins, luxR family
HemY_N               PF07219.8    108 seq1917_BIOID50999   -            398   1.4e-37  127.4   1.8   1   1     2e-41   1.4e-37  127.4   1.3     1   108    26   133    26   133 1.00 HemY protein N-terminus
TPR_2                PF07719.12    34 seq1917_BIOID50999   -            398     7e-07   28.5  16.9   1   1   2.2e-09   1.5e-05   24.4   0.0     2    33   329   360   328   361 0.94 Tetratricopeptide repeat
Glutaredoxin         PF00462.19    60 seq1919_BIOID50999   -             83   9.9e-25   86.1   0.0   1   1   1.7e-28   1.2e-24   85.9   0.0     1    60     4    63     4    63 0.99 Glutaredoxin
GST_N_3              PF13417.1     75 seq1919_BIOID50999   -             83   6.8e-09   35.7   0.0   1   1   1.1e-12   7.8e-09   35.5   0.0     2    57     7    63     6    72 0.88 Glutathione S-transferase, N-terminal domain
Form_Nir_trans       PF01226.12   250 seq1923_BIOID50999   -            268   3.5e-62  209.4  27.9   1   1   3.1e-66   4.2e-62  209.1  19.3    16   249    20   248     4   249 0.92 Formate/nitrite transporter
SecB                 PF02556.9    149 seq1924_BIOID50999   -            155   1.6e-58  196.4   0.1   1   1   1.3e-62   1.8e-58  196.2   0.0     1   148     1   145     1   146 0.97 Preprotein translocase subunit SecB
CsbD                 PF05532.7     53 seq1925_BIOID50999   -             69   1.5e-21   75.6   8.3   1   1   1.3e-25   1.8e-21   75.4   5.8     1    53     4    56     4    56 0.97 CsbD-like
HypA                 PF01155.14   113 seq1926_BIOID50999   -            120   9.1e-33  112.2   6.4   1   1   7.4e-37     1e-32  112.0   4.4     1   112     5   117     5   118 0.98 Hydrogenase expression/synthesis hypA family
Abhydrolase_5        PF12695.2    142 seq1928_BIOID50999   -            249   1.2e-18   67.0   0.0   1   1   7.1e-22   1.6e-18   66.7   0.0     2   130    30   215    29   231 0.78 Alpha/beta hydrolase family
Abhydrolase_6        PF12697.2    228 seq1928_BIOID50999   -            249   2.9e-16   59.9   1.6   1   1   5.8e-19   1.3e-15   57.8   1.1     1   205    30   215    30   242 0.66 Alpha/beta hydrolase family
Peptidase_S9         PF00326.16   213 seq1928_BIOID50999   -            249   6.9e-11   41.6   0.0   1   1     4e-14   9.1e-11   41.2   0.0    44   190    87   234    44   249 0.76 Prolyl oligopeptidase family
DLH                  PF01738.13   218 seq1928_BIOID50999   -            249   1.3e-06   27.7   0.0   1   1   3.9e-09   8.8e-06   25.0   0.0     2   188    13   231    12   235 0.84 Dienelactone hydrolase family
BAAT_C               PF08840.6    213 seq1928_BIOID50999   -            249   1.5e-05   24.7   0.0   1   1   6.1e-08   0.00014   21.5   0.0    21   164   106   234    98   242 0.74 BAAT / Acyl-CoA thioester hydrolase C terminal
DDE_Tnp_1            PF01609.16   211 seq1929_BIOID50999   -            402     8e-25   87.5   0.0   1   1   9.1e-29   1.2e-24   86.9   0.0     4   208    91   328    88   331 0.93 Transposase DDE domain
PALP                 PF00291.20   307 seq1930_BIOID50999   -            323   1.3e-63  214.9   0.3   1   1   1.1e-67   1.5e-63  214.7   0.2     3   306    10   300     8   301 0.87 Pyridoxal-phosphate dependent enzyme
cobW                 PF02492.14   178 seq1933_BIOID50999   -            290   2.2e-48  163.9   0.0   1   1   2.1e-52   2.9e-48  163.5   0.0     2   177   106   267   105   268 0.98 CobW/HypB/UreG, nucleotide-binding domain
NAD_Gly3P_dh_C       PF07479.9    149 seq1935_BIOID50999   -            339     4e-54  182.2   0.6   1   1   2.8e-57   6.3e-54  181.6   0.4     2   147   184   325   183   327 0.98 NAD-dependent glycerol-3-phosphate dehydrogenase C-terminus
NAD_Gly3P_dh_N       PF01210.18   157 seq1935_BIOID50999   -            339   6.1e-51  172.1   0.0   1   1   3.8e-54   8.6e-51  171.6   0.0     2   156     8   163     7   164 0.99 NAD-dependent glycerol-3-phosphate dehydrogenase N-terminus
ApbA                 PF02558.11   151 seq1935_BIOID50999   -            339   8.9e-12   44.5   0.0   1   1   6.5e-15   1.5e-11   43.8   0.0     2   107     9   115     8   140 0.92 Ketopantoate reductase PanE/ApbA
F420_oxidored        PF03807.12    96 seq1935_BIOID50999   -            339   5.2e-07   29.8   0.0   1   1   3.1e-09   7.1e-06   26.2   0.0     3    83     9    97     7   106 0.88 NADP oxidoreductase coenzyme F420-dependent
NAD_binding_2        PF03446.10   162 seq1935_BIOID50999   -            339   2.7e-05   24.0   0.0   1   1     3e-08   6.7e-05   22.7   0.0     3   108     7   124     5   145 0.86 NAD binding domain of 6-phosphogluconate dehydrogenase
DUF2525              PF10733.4     58 seq1937_BIOID50999   -             76   5.4e-38  128.5   4.1   1   1   5.1e-42     7e-38  128.1   2.9     1    58    19    76    19    76 0.99 Protein of unknown function (DUF2525)
ABC_tran             PF00005.22   118 seq1940_BIOID50999   -            251   3.4e-21   75.6   0.0   1   1   8.5e-25   5.8e-21   74.9   0.0     1   118    44   149    44   149 0.90 ABC transporter
AAA_21               PF13304.1    303 seq1940_BIOID50999   -            251   2.8e-10   40.5   0.0   1   1   4.8e-11   3.3e-07   30.4   0.0     4   302    35   184    32   186 0.87 AAA domain
HATPase_c            PF02518.21   111 seq1943_BIOID50999   -            572     2e-19   69.1   0.0   1   1     1e-22   3.5e-19   68.4   0.0     2   110   449   559   448   560 0.95 Histidine kinase-, DNA gyrase B-, and HSP90-like ATPase
PAS_8                PF13188.1     64 seq1943_BIOID50999   -            572   2.9e-06   26.8   0.0   1   1   4.1e-09   1.4e-05   24.6   0.0     2    49   243   296   242   312 0.73 PAS domain
PAS                  PF00989.19   113 seq1943_BIOID50999   -            572   1.2e-05   24.9   0.0   1   1     1e-08   3.5e-05   23.4   0.0     4    64   245   305   242   313 0.88 PAS fold
TP_methylase         PF00590.15   210 seq1944_BIOID50999   -            457   9.2e-50  169.1   0.1   1   1   3.2e-53   1.5e-49  168.4   0.1     2   209   218   426   217   427 0.92 Tetrapyrrole (Corrin/Porphyrin) Methylases
NAD_binding_7        PF13241.1    103 seq1944_BIOID50999   -            457     1e-27   96.2   0.1   1   1   2.3e-29     1e-25   89.8   0.0     1   103     6   115     6   115 0.89 Putative NAD(P)-binding
CysG_dimeriser       PF10414.4     60 seq1944_BIOID50999   -            457   2.3e-20   71.6   0.9   1   1   1.6e-23   7.4e-20   70.0   0.6     2    60   150   209   149   209 0.97 Sirohaem synthase dimerisation region
DUF1471              PF07338.8     56 seq1945_BIOID50999   -             91     1e-16   60.1   0.6   1   1     1e-20   1.4e-16   59.7   0.4     1    56    36    89    36    89 0.98 Protein of unknown function (DUF1471)
Fimbrial             PF00419.15   145 seq1947_BIOID50999   -            363     3e-21   76.0   0.5   1   1   2.2e-25     3e-21   76.0   0.3     2   143   211   361   210   363 0.85 Fimbrial protein
Lar_restr_allev      PF14354.1     61 seq1950_BIOID50999   -             78   1.8e-11   44.0   3.0   1   1   1.6e-15   2.2e-11   43.7   2.1     1    61     9    63     9    63 0.95 Restriction alleviation protein Lar
Hydrolase_3          PF08282.7    254 seq1952_BIOID50999   -            271   2.2e-15   56.8   0.0   1   1   1.9e-17   1.3e-13   51.0   0.0     1   229    10   233    10   241 0.76 haloacid dehalogenase-like hydrolase
S6PP                 PF05116.8    247 seq1952_BIOID50999   -            271   6.5e-08   32.0   0.0   1   1   4.6e-09   3.2e-05   23.2   0.0   119   245   144   267   119   268 0.78 Sucrose-6F-phosphate phosphohydrolase
NinB                 PF05772.7    127 seq1954_BIOID50999   -            177   1.1e-53  180.1   0.2   1   1   9.6e-58   1.3e-53  179.8   0.1     2   127    36   161    35   161 0.99 NinB protein
HupF_HypC            PF01455.13    68 seq1956_BIOID50999   -             90   1.9e-25   88.4   0.2   1   1   1.7e-29   2.3e-25   88.2   0.1     1    68     1    72     1    72 0.98 HupF/HypC family
DUF2713              PF10897.3    246 seq1958_BIOID50999   -            246  1.1e-163  542.2   7.9   1   1  8.6e-168  1.2e-163  542.1   5.5     1   246     1   246     1   246 1.00 Protein of unknown function (DUF2713)
PfkB                 PF00294.19   301 seq1959_BIOID50999   -            382   8.4e-70  235.1   0.0   1   1   7.6e-74     1e-69  234.8   0.0     2   297    76   376    75   380 0.97 pfkB family carbohydrate kinase
ABC-3                PF00950.12   258 seq1960_BIOID50999   -            261   1.6e-87  292.9  26.0   1   1   2.6e-91   1.8e-87  292.7  18.0     2   257     2   257     1   258 0.99 ABC 3 transport family
FecCD                PF01032.13   311 seq1960_BIOID50999   -            261   8.9e-07   27.9  27.7   1   1   1.3e-10   8.9e-07   27.9  19.2   103   309    56   255    29   257 0.76 FecCD transport family
HypD                 PF01924.11   356 seq1965_BIOID50999   -            373  9.8e-154  511.2   0.0   1   1  8.2e-158  1.1e-153  511.0   0.0     5   355    13   368     9   369 0.96 Hydrogenase formation hypA family
SATase_N             PF06426.9    105 seq1966_BIOID50999   -            273   3.4e-40  136.4   0.2   1   1   7.3e-44     5e-40  135.8   0.1     1   105     9   113     9   113 1.00 Serine acetyltransferase, N-terminal
Hexapep              PF00132.19    36 seq1966_BIOID50999   -            273   2.5e-11   42.4   7.5   1   1   1.3e-13   9.1e-10   37.4   0.7     1    34   193   226   193   228 0.96 Bacterial transferase hexapeptide (six repeats)
PTS-HPr              PF00381.14    84 seq1968_BIOID50999   -             85   1.3e-31  108.2   0.2   1   1   9.9e-36   1.4e-31  108.1   0.1     1    82     1    82     1    84 0.98 PTS HPr component phosphorylation site
IucA_IucC            PF04183.7    252 seq1969_BIOID50999   -            574   2.7e-59  200.3   0.5   1   1     6e-63   4.1e-59  199.7   0.3     3   250   134   367   132   369 0.92 IucA / IucC family
FhuF                 PF06276.7    163 seq1969_BIOID50999   -            574   2.2e-30  105.6   0.7   1   1   6.8e-34   4.6e-30  104.6   0.5     2   162   398   554   397   555 0.97 Ferric iron reductase FhuF-like transporter
Dam                  PF05869.6    181 seq1970_BIOID50999   -            175   2.8e-62  209.2   0.2   1   1   2.2e-66   3.1e-62  209.1   0.2     2   175     3   172     2   175 0.98 DNA N-6-adenine-methyltransferase (Dam)
PEP-utilizers_C      PF02896.13   294 seq1971_BIOID50999   -            575  1.6e-124  414.4   0.2   1   1  4.8e-128  2.2e-124  414.0   0.1     1   293   250   541   250   542 0.99 PEP-utilising enzyme, TIM barrel domain
PEP-utilisers_N      PF05524.8    123 seq1971_BIOID50999   -            575   1.9e-31  108.3   5.0   1   1   4.2e-35   1.9e-31  108.3   3.5     2   123     3   127     2   127 0.96 PEP-utilising enzyme, N-terminal
PEP-utilizers        PF00391.18    81 seq1971_BIOID50999   -            575     7e-25   86.2   0.2   1   1   4.5e-28   2.1e-24   84.7   0.1     9    80   152   224   147   225 0.93 PEP-utilising enzyme, mobile domain
ABC_tran             PF00005.22   118 seq1974_BIOID50999   -            511   2.1e-29  102.1   0.1   1   2   1.7e-21   1.2e-17   64.2   0.0     1   118    51   169    51   169 0.95 ABC transporter
ABC_tran             PF00005.22   118 seq1974_BIOID50999   -            511   2.1e-29  102.1   0.1   2   2   1.2e-12   8.1e-09   35.7   0.0     3   117   305   431   303   432 0.78 ABC transporter
DUF4223              PF13978.1     56 seq1976_BIOID50999   -             55   1.2e-36  124.0   0.7   1   1   9.5e-41   1.3e-36  123.9   0.5     1    55     1    55     1    55 0.99 Protein of unknown function (DUF4223)
Dus                  PF01207.12   310 seq1977_BIOID50999   -            345   1.1e-99  333.1   0.0   1   1  9.2e-104   1.3e-99  332.8   0.0     2   308    30   340    29   342 0.98 Dihydrouridine synthase (Dus)
Response_reg         PF00072.19   112 seq1978_BIOID50999   -            226   1.2e-18   67.0   0.0   1   1   9.1e-22   6.2e-18   64.7   0.0     1   111     7   118     7   119 0.97 Response regulator receiver domain
CitT                 PF12431.3     30 seq1978_BIOID50999   -            226   5.6e-08   32.5   0.0   1   1   1.5e-11     1e-07   31.6   0.0     1    28   134   160   134   162 0.97 Transcriptional regulator
AIRS_C               PF02769.17   153 seq1981_BIOID50999   -            336   6.5e-24   84.5   2.0   1   1   1.6e-27   1.1e-23   83.8   1.4     2   149   166   313   165   315 0.95 AIR synthase related protein, C-terminal domain
AIRS                 PF00586.19    96 seq1981_BIOID50999   -            336   1.5e-13   50.6   2.4   1   1   5.2e-17   3.6e-13   49.4   0.1    10    96    44   132    35   132 0.90 AIR synthase related protein, N-terminal domain
ORF6N                PF10543.4     88 seq1982_BIOID50999   -            244   1.2e-30  105.2   0.0   1   1     3e-34     2e-30  104.5   0.0     2    88    10   115     9   115 0.98 ORF6N domain
P22_AR_C             PF10548.4     74 seq1982_BIOID50999   -            244   1.2e-21   76.2   0.0   1   1   3.7e-25   2.5e-21   75.1   0.0     1    74   143   216   143   216 0.97 P22AR C-terminal domain
ZapA                 PF05164.8     89 seq1983_BIOID50999   -            109   2.1e-20   72.3   0.6   1   1     2e-24   2.7e-20   72.0   0.4     2    89     6    91     5    91 0.98 Cell division protein ZapA
AA_permease_2        PF13520.1    426 seq1984_BIOID50999   -            462   2.8e-59  200.6  45.4   1   1     5e-63   3.5e-59  200.3  31.5     1   405    27   427    27   448 0.85 Amino acid permease
AA_permease          PF00324.16   479 seq1984_BIOID50999   -            462     5e-36  123.9  40.9   1   1   1.2e-39   8.5e-36  123.1  28.3     2   475    32   457    31   461 0.83 Amino acid permease
LppC                 PF04348.8    536 seq1985_BIOID50999   -            678  2.2e-135  452.1  23.1   1   2   5.2e-52   7.1e-48  163.3  13.2     1   285    40   318    40   351 0.89 LppC putative lipoprotein
LppC                 PF04348.8    536 seq1985_BIOID50999   -            678  2.2e-135  452.1  23.1   2   2   9.4e-91   1.3e-86  291.2   0.1   248   536   349   672   341   672 0.96 LppC putative lipoprotein
PEP_mutase           PF13714.1    238 seq1986_BIOID50999   -            296   1.1e-53  181.7   4.4   1   1   1.9e-57   1.3e-53  181.5   3.1     1   233    10   250    10   255 0.92 Phosphoenolpyruvate phosphomutase
ICL                  PF00463.16   526 seq1986_BIOID50999   -            296   1.2e-16   59.9   1.8   1   1   4.4e-20     3e-16   58.6   1.3   150   255    80   183    71   213 0.86 Isocitrate lyase family
EIIC-GAT             PF03611.9    415 seq1987_BIOID50999   -            484  9.6e-129  429.6  44.6   1   1    7e-133  9.6e-129  429.6  30.9     1   395    31   426    31   445 0.97 PTS system sugar-specific permease component
Transaldolase        PF00923.14   287 seq1988_BIOID50999   -            244   1.7e-44  152.0   0.1   1   1   2.7e-48   3.7e-44  150.8   0.1     1   242    27   228    27   238 0.95 Transaldolase
5-FTHF_cyc-lig       PF01812.15   186 seq1989_BIOID50999   -            248   1.3e-43  148.8   0.0   1   1   1.2e-47   1.7e-43  148.4   0.0     2   186    62   242    61   242 0.98 5-formyltetrahydrofolate cyclo-ligase family
Acetyltransf_8       PF13523.1    152 seq1992_BIOID50999   -            315   1.7e-51  173.9   0.6   1   1   1.9e-55   2.6e-51  173.3   0.4     1   152   145   302   145   302 0.93 Acetyltransferase (GNAT) domain
ANT                  PF03374.9    112 seq1993_BIOID50999   -            240   8.9e-36  122.2   0.0   1   1   1.9e-39   1.3e-35  121.7   0.0     1   111   125   233   125   234 0.97 Phage antirepressor protein KilAC domain
Phage_pRha           PF09669.5     92 seq1993_BIOID50999   -            240   2.4e-14   53.3   0.0   1   1   7.7e-18   5.2e-14   52.2   0.0     2    90    12    99    11   101 0.79 Phage regulatory protein Rha (Phage_pRha)
SLT                  PF01464.15   121 seq1996_BIOID50999   -            219   1.7e-25   88.7   0.1   1   1   1.6e-29   2.2e-25   88.3   0.1     3   120    59   184    57   185 0.95 Transglycosylase SLT domain
Phageshock_PspG      PF09583.5     65 seq1997_BIOID50999   -             80   1.4e-25   89.0  25.7   1   1   1.1e-29   1.5e-25   88.8  17.8     1    64     1    64     1    65 0.98 Phage shock protein G (Phageshock_PspG)
PTS_EIIA_1           PF00358.15   133 seq1999_BIOID50999   -            169   5.4e-54  181.2   2.2   1   1   4.7e-58   6.5e-54  180.9   1.5     3   132    20   149    18   150 0.98 phosphoenolpyruvate-dependent sugar phosphotransferase system, EIIA 1
Sigma54_activat      PF00158.21   168 seq2001_BIOID50999   -            692   4.3e-71  237.6   0.1   1   1   3.8e-74   7.4e-71  236.9   0.0     1   168   381   548   381   548 0.99 Sigma-54 interaction domain
GAF_3                PF13492.1    129 seq2001_BIOID50999   -            692   3.8e-18   65.7   0.0   1   1   6.6e-15   1.3e-11   44.5   0.0     1   129   202   346   202   346 0.85 GAF domain
GAF                  PF01590.21   154 seq2001_BIOID50999   -            692     7e-17   61.8   0.1   1   1   1.5e-14     3e-11   43.6   0.0     1   154   202   344   202   344 0.91 GAF domain
GAF_2                PF13185.1    148 seq2001_BIOID50999   -            692   1.1e-12   48.6   0.0   1   1   5.4e-12     1e-08   35.6   0.0     3   148   202   345   194   345 0.76 GAF domain
AAA_5                PF07728.9    139 seq2001_BIOID50999   -            692   5.2e-08   32.5   0.1   1   1   6.5e-11   1.3e-07   31.3   0.0     2   130   405   529   404   538 0.79 AAA domain (dynein-related subfamily)
AAA                  PF00004.24   132 seq2001_BIOID50999   -            692   3.3e-06   27.2   0.0   1   1   4.7e-09   9.2e-06   25.7   0.0     1   112   405   525   405   541 0.81 ATPase family associated with various cellular activities (AAA)
HTH_8                PF02954.14    42 seq2001_BIOID50999   -            692   7.6e-05   22.0   0.2   1   1   3.9e-08   7.6e-05   22.0   0.1     6    42   645   684   642   684 0.90 Bacterial regulatory protein, Fis family
BPD_transp_2         PF02653.11   267 seq2002_BIOID50999   -            342   8.3e-46  155.9  43.3   1   1   8.5e-50   1.2e-45  155.5  30.0     5   267    40   301    36   301 0.97 Branched-chain amino acid transport system / permease component
Citrate_synt         PF00285.16   356 seq2006_BIOID50999   -            389  2.6e-115  384.8   0.0   1   1  2.3e-119  3.2e-115  384.5   0.0     2   356    22   370    22   370 0.98 Citrate synthase
DUF830               PF05708.7    158 seq2008_BIOID50999   -            279   7.9e-44  149.3   0.0   1   1   7.8e-48   1.1e-43  148.8   0.0     2   158    88   264    87   264 0.98 Orthopoxvirus protein of unknown function (DUF830)
Trans_reg_C          PF00486.23    77 seq2009_BIOID50999   -            219   1.8e-22   78.8   0.5   1   1     5e-26   3.4e-22   78.0   0.1     1    77   145   216   145   216 0.98 Transcriptional regulatory protein, C terminal
Response_reg         PF00072.19   112 seq2009_BIOID50999   -            219   3.7e-21   75.0   0.0   1   1   7.5e-25   5.1e-21   74.6   0.0     1   111     3   112     3   113 0.98 Response regulator receiver domain
SIS                  PF01380.17   131 seq2010_BIOID50999   -            347   3.1e-21   75.2   0.0   1   2   1.2e-12   1.6e-08   34.0   0.0     5   122    51   170    48   175 0.87 SIS domain
SIS                  PF01380.17   131 seq2010_BIOID50999   -            347   3.1e-21   75.2   0.0   2   2     3e-14   4.1e-10   39.2   0.0     4    87   214   299   211   305 0.93 SIS domain
NinG                 PF05766.7    189 seq2011_BIOID50999   -            201   1.9e-75  252.6  17.6   1   1   1.6e-79   2.2e-75  252.4  12.2     1   186     1   195     1   201 0.95 Bacteriophage Lambda NinG protein
IucA_IucC            PF04183.7    252 seq2014_BIOID50999   -            580   2.3e-77  259.5   0.0   1   1   5.1e-81   3.5e-77  258.9   0.0    10   251   130   374   111   375 0.97 IucA / IucC family
FhuF                 PF06276.7    163 seq2014_BIOID50999   -            580   5.5e-32  110.8   0.2   1   1   1.9e-35   1.3e-31  109.6   0.2     2   149   395   546   394   565 0.93 Ferric iron reductase FhuF-like transporter
PTS_IIB              PF02302.12    90 seq2016_BIOID50999   -            101   3.8e-14   52.7   0.1   1   1   3.2e-18   4.4e-14   52.5   0.1     1    79     4    79     4    89 0.90 PTS system, Lactose/Cellobiose specific IIB subunit
HATPase_c            PF02518.21   111 seq2019_BIOID50999   -            449   6.9e-19   67.4   0.0   1   1   2.3e-22   1.6e-18   66.3   0.0     4   106   351   447   348   449 0.93 Histidine kinase-, DNA gyrase B-, and HSP90-like ATPase
HisKA                PF00512.20    68 seq2019_BIOID50999   -            449   8.1e-13   48.0   1.6   1   1   2.9e-16     2e-12   46.7   1.1     3    67   238   301   236   302 0.96 His Kinase A (phospho-acceptor) domain
BPD_transp_2         PF02653.11   267 seq2020_BIOID50999   -            330   4.7e-47  160.0  43.0   1   1   4.2e-51   5.8e-47  159.7  29.8     3   267    36   305    34   305 0.94 Branched-chain amino acid transport system / permease component
Phage_NinH           PF06322.6     64 seq2022_BIOID50999   -             64   1.7e-41  139.5   0.3   1   1   1.3e-45   1.8e-41  139.4   0.2     1    63     1    63     1    64 0.99 Phage NinH protein
PTS_EIIA_2           PF00359.17   142 seq2024_BIOID50999   -            113   3.9e-25   88.1   0.0   1   1   3.2e-29   4.3e-25   87.9   0.0     2   104     7   112     6   113 0.94 Phosphoenolpyruvate-dependent sugar phosphotransferase system, EIIA 2
Phage_antitermQ      PF06530.7    126 seq2025_BIOID50999   -             83   1.3e-18   66.6   0.1   1   1   1.3e-22   1.8e-18   66.2   0.1     1    40    34    73    34    78 0.96 Phage antitermination protein Q
UPF0102              PF02021.12    93 seq2026_BIOID50999   -            131   1.3e-35  121.0   0.1   1   1   1.1e-39   1.5e-35  120.8   0.1     2    92    23   115    22   116 0.98 Uncharacterised protein family UPF0102
PagP                 PF07017.6    147 seq2029_BIOID50999   -            186   4.2e-75  249.8   5.4   1   1   3.7e-79   5.1e-75  249.5   3.7     1   147    36   183    36   183 0.99 Antimicrobial peptide resistance and lipid A acylation protein PagP
[truncated: 1,473,873 more chars]
