# Supplementary material for: A domain sequence approach to pangenomics: applications to Escherichia coli
Source: F1000Res. 2013 May 29;1:19. Originally published 2012 Oct 1. [Version 2] doi: 10.12688/f1000research.1-19.v2 (PMC3901455; doi:10.12688/f1000research.1-19.v2)
Supplement: The 347 text files show the results from scanning each of the fasta-files against the Pfam-A database [file f1000research-1-1101-s0002.tgz › Escherichia_coli_DEC10B_BIOID51001.txt]

#                                                                            --- full sequence --- -------------- this domain -------------   hmm coord   ali coord   env coord
# target name        accession   tlen query name           accession   qlen   E-value  score  bias   #  of  c-Evalue  i-Evalue  score  bias  from    to  from    to  from    to  acc description of target
#------------------- ---------- ----- -------------------- ---------- ----- --------- ------ ----- --- --- --------- --------- ------ ----- ----- ----- ----- ----- ----- ----- ---- ---------------------
TonB_dep_Rec         PF00593.19   276 seq2_BIOID51001      -            290   1.9e-38  132.8  19.6   1   1   1.8e-42   2.4e-38  132.5  13.6     1   276    12   289    12   289 0.94 TonB dependent receptor
HTH_Tnp_1            PF01527.15    76 seq13_BIOID51001     -            197   1.6e-20   72.7   0.0   1   1   9.6e-24   4.4e-20   71.3   0.0     2    69    91   162    90   169 0.87 Transposase
RHS                  PF03527.9     41 seq15_BIOID51001     -            311   9.5e-22   76.3   0.5   1   1   1.2e-25   1.6e-21   75.6   0.3     1    41    55    95    55    95 0.98 RHS protein
RusA                 PF05866.6    116 seq18_BIOID51001     -            124   4.6e-20   72.0   0.0   1   1   4.1e-24   5.6e-20   71.8   0.0     3   116     9   116     7   116 0.89 Endodeoxyribonuclease RusA
Phage_integrase      PF00589.17   173 seq23_BIOID51001     -            400   1.7e-20   73.2   0.1   1   1   4.6e-24   3.2e-20   72.4   0.1    23   168   233   375   215   379 0.91 Phage integrase family
DUF4102              PF13356.1     89 seq23_BIOID51001     -            400   8.9e-18   63.8   0.0   1   1   2.4e-21   1.6e-17   63.0   0.0     1    88     4    93     4    94 0.91 Domain of unknown function (DUF4102)
Lambda_tail_I        PF06805.7     82 seq28_BIOID51001     -            193   2.8e-13   49.4   0.0   1   1   3.2e-17   4.4e-13   48.7   0.0    25    82     2    64     1    64 0.97 Bacteriophage lambda tail assembly protein I
SDF                  PF00375.13   390 seq29_BIOID51001     -            414   1.5e-63  214.8  34.9   1   1   1.3e-67   1.8e-63  214.5  24.2     1   385    18   397    18   401 0.89 Sodium:dicarboxylate symporter family
DUF3672              PF12421.3    136 seq30_BIOID51001     -            349   7.3e-42  142.6   0.5   1   1   3.2e-45   2.2e-41  141.0   0.0     1   135   167   307   167   308 0.89 Fibronectin type III protein
DUF1983              PF09327.6     81 seq30_BIOID51001     -            349     8e-28   96.1   1.9   1   1   3.4e-31   2.3e-27   94.6   1.3     1    81    63   143    63   143 0.99 Domain of unknown function (DUF1983)
DUF1076              PF06416.7    113 seq33_BIOID51001     -            213   2.7e-43  146.1   0.3   1   1   2.7e-47   3.7e-43  145.6   0.2    14   113   113   212    99   212 0.94 Protein of unknown function (DUF1076)
DUF3672              PF12421.3    136 seq37_BIOID51001     -            346   3.5e-37  127.4   1.8   1   1   8.4e-41   5.7e-37  126.7   1.2     1   135   158   307   158   308 0.94 Fibronectin type III protein
DUF1983              PF09327.6     81 seq37_BIOID51001     -            346   1.9e-28   98.1   0.1   1   1   8.1e-32   5.5e-28   96.6   0.0     2    81    55   134    54   134 0.97 Domain of unknown function (DUF1983)
peroxidase           PF00141.18   229 seq41_BIOID51001     -            736   4.2e-90  301.1   0.0   1   2   1.8e-54   2.5e-50  170.9   0.0    11   228    81   393    71   394 0.89 Peroxidase
peroxidase           PF00141.18   229 seq41_BIOID51001     -            736   4.2e-90  301.1   0.0   2   2   2.4e-41   3.2e-37  128.0   0.0     2   229   400   708   399   708 0.88 Peroxidase
Phage_fiber_C        PF06820.7     64 seq42_BIOID51001     -            108   1.3e-29  102.0   0.4   1   1   1.3e-33   1.8e-29  101.5   0.3     1    58    28    83    28    86 0.96 Putative prophage tail fibre C-terminus
zf-dskA_traR         PF01258.12    36 seq43_BIOID51001     -             73   2.2e-09   36.7   7.7   1   1   2.3e-13   3.1e-09   36.2   5.3     4    35    33    64    29    65 0.92 Prokaryotic dksA/traR C4-type zinc finger
HTH_Tnp_1            PF01527.15    76 seq44_BIOID51001     -            108   1.6e-11   43.9   1.4   1   1   4.7e-15   6.4e-11   41.9   1.0     1    74     1    87     1    88 0.83 Transposase
HTH_AraC             PF00165.18    42 seq45_BIOID51001     -            274   9.5e-20   69.6   0.7   1   2   1.1e-09   7.5e-06   25.4   0.0     1    41   151   190   151   191 0.93 Bacterial regulatory helix-turn-helix proteins, AraC family
HTH_AraC             PF00165.18    42 seq45_BIOID51001     -            274   9.5e-20   69.6   0.7   2   2   4.8e-15   3.3e-11   42.5   0.1     7    41   205   240   204   241 0.95 Bacterial regulatory helix-turn-helix proteins, AraC family
HTH_18               PF12833.2     81 seq45_BIOID51001     -            274   2.8e-16   59.2   0.1   1   1   7.3e-20     5e-16   58.4   0.1     1    81   164   242   164   242 0.96 Helix-turn-helix domain
Peripla_BP_1         PF00532.16   279 seq48_BIOID51001     -            342   3.5e-94  315.0   0.0   1   1   5.9e-98     4e-94  314.8   0.0     1   279    44   337    44   337 0.98 Periplasmic binding proteins and sugar binding domain of LacI family
Peripla_BP_4         PF13407.1    258 seq48_BIOID51001     -            342   1.6e-19   70.1   0.0   1   1     3e-23     2e-19   69.8   0.0     5   257    51   296    49   297 0.87 Periplasmic binding protein domain
Antiterm             PF03589.8     95 seq49_BIOID51001     -            273   6.2e-57  189.5   8.6   1   2   2.9e-28   3.9e-24   84.4   0.0     2    95    15   111    14   111 0.97 Antitermination protein
Antiterm             PF03589.8     95 seq49_BIOID51001     -            273   6.2e-57  189.5   8.6   2   2   2.1e-36   2.9e-32  110.5   0.2     2    95   178   270   177   270 0.98 Antitermination protein
Fer2_BFD             PF04324.10    55 seq51_BIOID51001     -             64   7.6e-14   51.3   0.2   1   1   6.7e-18   9.1e-14   51.1   0.1     1    53     1    52     1    54 0.94 BFD-like [2Fe-2S] binding domain
CBM_5_12             PF02839.9     41 seq54_BIOID51001     -             58   3.1e-07   29.7   0.6   1   1   2.6e-11   3.6e-07   29.5   0.4     4    41     7    44     4    44 0.87 Carbohydrate binding domain
Ead_Ea22             PF13935.1    139 seq56_BIOID51001     -             25   3.7e-06   27.2   1.0   1   1   2.7e-10   3.7e-06   27.2   0.7     1    23     2    24     2    25 0.94 Ead/Ea22-like protein
DUF2528              PF10800.3    102 seq57_BIOID51001     -            122   2.1e-47  159.5   0.3   1   1   1.8e-51   2.4e-47  159.3   0.2     1   101    14   121    14   122 0.98 Protein of unknown function (DUF2528)
rve                  PF00665.21   120 seq61_BIOID51001     -            272   4.7e-25   87.9   0.0   1   1   2.3e-28     8e-25   87.1   0.0     2   119   106   221   105   222 0.97 Integrase core domain
rve_3                PF13683.1     67 seq61_BIOID51001     -            272     3e-18   64.9   0.1   1   1   2.1e-21     7e-18   63.7   0.1     2    67   194   260   193   260 0.98 Integrase core domain
rve_2                PF13333.1     52 seq61_BIOID51001     -            272   1.1e-13   50.8   0.7   1   1     7e-17   2.4e-13   49.8   0.5     1    51   212   267   212   267 0.93 Integrase core domain
HTH_21               PF13276.1     60 seq61_BIOID51001     -            272   1.5e-09   37.6   5.4   1   1   1.2e-12   3.9e-09   36.2   3.8     3    59    27    82    23    83 0.89 HTH-like domain
TnpB_IS66            PF05717.8    108 seq62_BIOID51001     -            115   1.3e-44  149.9   0.0   1   1     1e-48   1.4e-44  149.8   0.0     2   107     7   110     6   111 0.96 IS66 Orf2 like protein
DUF3672              PF12421.3    136 seq63_BIOID51001     -            581   1.4e-44  151.4   2.3   1   1     3e-48   1.4e-44  151.4   1.6     1   136   377   519   377   519 0.93 Fibronectin type III protein
DUF1983              PF09327.6     81 seq63_BIOID51001     -            581   9.7e-25   86.2   0.0   1   1   7.8e-28   3.6e-24   84.4   0.0     1    81   273   353   273   353 0.99 Domain of unknown function (DUF1983)
RecT                 PF03837.9    199 seq64_BIOID51001     -            269   2.9e-58  196.3   0.0   1   1   2.8e-62   3.8e-58  195.9   0.0     1   188    53   244    53   255 0.94 RecT family
Phage_connect_1      PF05135.8    102 seq67_BIOID51001     -            108   2.7e-08   33.7   0.0   1   1   2.5e-12   3.4e-08   33.4   0.0     1    95     1    98     1   103 0.84 Phage gp6-like head-tail connector protein
DUF1076              PF06416.7    113 seq69_BIOID51001     -            193   7.8e-42  141.4   0.1   1   1   8.4e-46   1.2e-41  140.8   0.1    15   113    93   191    79   191 0.93 Protein of unknown function (DUF1076)
DUF905               PF06006.7     71 seq70_BIOID51001     -             77   1.3e-34  117.2   0.0   1   1   1.1e-38   1.5e-34  117.0   0.0     2    71     7    76     6    76 0.97 Bacterial protein of unknown function (DUF905)
rve                  PF00665.21   120 seq72_BIOID51001     -            295   4.2e-24   84.8   0.0   1   1   2.8e-27   9.5e-24   83.7   0.0     2   119   125   239   124   240 0.97 Integrase core domain
HTH_21               PF13276.1     60 seq72_BIOID51001     -            295   1.9e-16   59.7   3.4   1   1   1.3e-19   4.4e-16   58.5   2.3     2    60    46   103    44   103 0.92 HTH-like domain
rve_3                PF13683.1     67 seq72_BIOID51001     -            295   3.9e-11   42.2   0.1   1   1   2.8e-14   9.4e-11   40.9   0.0     7    67   217   277   212   277 0.92 Integrase core domain
rve_2                PF13333.1     52 seq72_BIOID51001     -            295   5.1e-06   26.3   0.0   1   1   3.1e-09     1e-05   25.3   0.0     1    46   230   279   230   284 0.84 Integrase core domain
Lysis_S              PF04971.7     68 seq73_BIOID51001     -             68   1.3e-46  155.9   0.6   1   1   1.1e-50   1.5e-46  155.8   0.4     1    68     1    68     1    68 1.00 Lysis protein S
Ferritin             PF00210.19   142 seq77_BIOID51001     -            158   1.7e-35  121.7   2.9   1   1   1.5e-39     2e-35  121.4   2.0     1   141     8   143     8   144 0.96 Ferritin-like domain
ESPR                 PF13018.1     24 seq78_BIOID51001     -            154   3.5e-09   35.8   0.1   1   1   5.1e-13     7e-09   34.8   0.1     2    24     6    28     6    28 0.96 Extended Signal Peptide of Type V secretion system
DUF551               PF04448.7     69 seq80_BIOID51001     -            195   1.1e-15   57.9   5.2   1   1   8.3e-20   1.1e-15   57.9   3.6     1    69   134   191   134   191 0.98 Protein of unknown function (DUF551)
HDPD                 PF02924.9    118 seq81_BIOID51001     -            112   3.8e-16   58.8   1.5   1   1   3.2e-20   4.3e-16   58.6   1.1     4   114     7   108     4   111 0.87 Bacteriophage lambda head decoration protein D
DUF1287              PF06940.6    164 seq84_BIOID51001     -            205   9.7e-78  259.1   0.0   1   1   1.7e-81   1.1e-77  258.8   0.0     1   164    39   202    39   202 0.99 Domain of unknown function (DUF1287)
Amidase_6            PF12671.2    157 seq84_BIOID51001     -            205   0.00011   22.1   0.0   1   1   2.1e-08   0.00014   21.7   0.0    18   123    53   168    33   189 0.82 Putative amidase domain
Phage_lambda_P       PF06992.6    233 seq85_BIOID51001     -            233  2.5e-165  547.2   4.7   1   1    2e-169  2.8e-165  547.0   3.3     1   233     1   233     1   233 1.00 Replication protein P
Oxidored_q6          PF01058.17   131 seq86_BIOID51001     -            381     8e-29   99.7   0.3   1   1   9.4e-33   1.3e-28   99.1   0.2     1   130    71   216    71   217 0.95 NADH ubiquinone oxidoreductase, 20 Kd subunit
DUF1327              PF07041.6    113 seq88_BIOID51001     -            183     2e-65  217.6   0.0   1   1   2.6e-69   3.5e-65  216.8   0.0     1   112     1   112     1   113 0.99 Protein of unknown function (DUF1327)
LZ_Tnp_IS66          PF13007.2     78 seq90_BIOID51001     -            221   4.6e-13   49.5   7.7   1   1   1.3e-16   8.7e-13   48.6   5.3     2    77    46   121    45   122 0.83 Transposase C of IS166 homeodomain
HTH_Tnp_IS66         PF13005.2     59 seq90_BIOID51001     -            221   2.2e-09   36.8   0.3   1   1   6.4e-13   4.4e-09   35.9   0.2     2    39   125   162   124   166 0.94 putative Helix-turn-helix domain of transposase IS66
DUF932               PF06067.6    239 seq91_BIOID51001     -            272   4.8e-62  209.2   0.0   1   1     4e-66   5.5e-62  209.0   0.0     1   239    36   261    36   261 0.99 Domain of unknown function (DUF932)
Lambda_CIII          PF02061.11    45 seq95_BIOID51001     -             54   9.1e-31  105.4   0.1   1   1   7.8e-35   1.1e-30  105.2   0.1     1    45     1    43     1    43 1.00 Lambda Phage CIII
Lambda_Kil           PF06301.6     43 seq97_BIOID51001     -            115   8.7e-27   92.1   1.2   1   1   8.6e-31   1.2e-26   91.7   0.9     1    43    43    85    43    85 0.98 Bacteriophage lambda Kil protein
DUF3672              PF12421.3    136 seq98_BIOID51001     -            241   9.8e-43  145.4   0.1   1   1   1.9e-46   1.3e-42  145.0   0.1     1   135    59   199    59   200 0.89 Fibronectin type III protein
DUF1983              PF09327.6     81 seq98_BIOID51001     -            241   1.4e-09   37.6   0.1   1   1   5.4e-13   3.7e-09   36.3   0.1    47    81     1    35     1    35 0.97 Domain of unknown function (DUF1983)
Phage_H_T_join       PF05521.6     95 seq99_BIOID51001     -             90   1.6e-12   47.3   0.0   1   1   1.4e-16   1.9e-12   47.1   0.0    20    95     2    84     1    85 0.92 Phage head-tail joining protein
Phage_cap_E          PF03864.10   329 seq102_BIOID51001    -            350   3.5e-64  216.7   0.2   1   1   2.8e-68   3.9e-64  216.5   0.1     1   328    13   348    13   349 0.94 Phage major capsid protein E
Ail_Lom              PF06316.6    199 seq113_BIOID51001    -            144   3.3e-84  281.2   1.7   1   1   5.8e-88     4e-84  280.9   1.2     1   141     1   141     1   143 0.99 Enterobacterial Ail/Lom protein
OMP_b-brl            PF13505.1    176 seq113_BIOID51001    -            144   6.3e-16   58.6   0.9   1   1   1.2e-19   7.9e-16   58.3   0.6     2   115    11   126    10   141 0.80 Outer membrane protein beta-barrel domain
DUF646               PF04883.7    106 seq115_BIOID51001    -            148     6e-21   75.0   0.0   1   1   5.7e-25   7.8e-21   74.7   0.0     2   105    13   131    12   132 0.87 Bacteriophage protein of unknown function (DUF646)
Gam                  PF06064.6     98 seq116_BIOID51001    -             58   9.3e-36  121.7   1.1   1   1   7.3e-40     1e-35  121.6   0.8     1    58     1    58     1    58 0.99 Host-nuclease inhibitor protein Gam
Ail_Lom              PF06316.6    199 seq119_BIOID51001    -            199  5.2e-119  394.8   5.8   1   1  8.4e-123  5.8e-119  394.6   4.0     1   199     1   199     1   199 1.00 Enterobacterial Ail/Lom protein
OMP_b-brl            PF13505.1    176 seq119_BIOID51001    -            199     7e-26   91.0   6.5   1   1   1.2e-29   8.1e-26   90.8   4.5     2   176    11   199     6   199 0.85 Outer membrane protein beta-barrel domain
TraT                 PF05818.7    215 seq127_BIOID51001    -            179   4.2e-70  235.4   4.4   1   1   3.4e-74   4.6e-70  235.2   3.0    37   215     3   179     1   179 0.99 Enterobacterial TraT complement resistance protein
DEDD_Tnp_IS110       PF01548.12   144 seq131_BIOID51001    -            282   6.7e-27   93.7   0.1   1   1   6.4e-31   8.8e-27   93.4   0.1     1   144    40   185    40   185 0.99 Transposase
Phage-tail_3         PF13550.1    164 seq132_BIOID51001    -            431   4.2e-38  130.6   0.0   1   1   4.5e-42   6.1e-38  130.0   0.0     1   163   150   319   150   320 0.95 Putative phage tail protein
HTH_AraC             PF00165.18    42 seq134_BIOID51001    -            242   4.2e-19   67.6   0.9   1   2     1e-08   6.8e-05   22.4   0.0     1    37   145   181   145   186 0.88 Bacterial regulatory helix-turn-helix proteins, AraC family
HTH_AraC             PF00165.18    42 seq134_BIOID51001    -            242   4.2e-19   67.6   0.9   2   2   2.8e-15   1.9e-11   43.2   0.1     6    40   198   233   196   235 0.91 Bacterial regulatory helix-turn-helix proteins, AraC family
HTH_18               PF12833.2     81 seq134_BIOID51001    -            242   3.4e-12   46.1   0.3   1   1   8.5e-16   5.8e-12   45.4   0.2     1    80   158   235   158   236 0.93 Helix-turn-helix domain
DUF1187              PF06688.6     61 seq138_BIOID51001    -             86   8.3e-38  128.2   2.2   1   1     8e-42   1.1e-37  127.8   1.5     1    61    26    86    26    86 0.98 Protein of unknown function (DUF1187)
DDE_Tnp_IS66         PF03050.9    271 seq139_BIOID51001    -            304   6.4e-86  287.8   0.1   1   1   1.1e-89   7.5e-86  287.5   0.1    36   270     2   253     1   254 0.98 Transposase IS66 family
DDE_Tnp_IS66_C       PF13817.1     39 seq139_BIOID51001    -            304   2.1e-19   69.0   0.4   1   1   8.6e-23   5.9e-19   67.6   0.3     1    39   260   298   260   298 0.98 IS66 C-terminal element
RecT                 PF03837.9    199 seq140_BIOID51001    -            261   1.1e-28   99.8   0.0   1   1   1.6e-30   2.2e-26   92.2   0.0     5   195    24   182    22   190 0.91 RecT family
TerB                 PF05099.8    140 seq141_BIOID51001    -             48     2e-08   33.9   0.7   1   1   1.6e-12   2.1e-08   33.8   0.5    92   131     4    43     1    46 0.93 Tellurite resistance protein TerB
Phage_AlpA           PF05930.7     51 seq142_BIOID51001    -             92   8.8e-20   70.0   0.1   1   1   1.7e-23   1.2e-19   69.6   0.1     1    51    34    83    34    83 0.98 Prophage CP4-57 regulatory protein (AlpA)
HTH_17               PF12728.2     51 seq142_BIOID51001    -             92   2.1e-07   30.9   0.0   1   1   4.3e-11   2.9e-07   30.5   0.0     9    50    44    86    39    87 0.90 Helix-turn-helix domain
ABC_tran             PF00005.22   118 seq143_BIOID51001    -            255   3.8e-20   72.3   0.0   1   1   8.2e-24   5.6e-20   71.7   0.0     3   117    43   156    41   157 0.89 ABC transporter
Ail_Lom              PF06316.6    199 seq146_BIOID51001    -             51   5.1e-21   74.9   0.3   1   1   7.8e-25   5.3e-21   74.9   0.2   155   199     7    51     2    51 0.94 Enterobacterial Ail/Lom protein
OMP_b-brl            PF13505.1    176 seq146_BIOID51001    -             51   1.4e-06   28.2   0.2   1   1   2.2e-10   1.5e-06   28.1   0.1   131   176    10    51     4    51 0.93 Outer membrane protein beta-barrel domain
Phage_lysozyme       PF00959.14   110 seq147_BIOID51001    -            177   6.7e-30  103.5   0.0   1   1   6.4e-34   8.7e-30  103.1   0.0     1   110    48   166    48   166 0.97 Phage lysozyme
DUF3168              PF11367.3    121 seq148_BIOID51001    -            114   5.6e-15   55.4   0.1   1   1   5.3e-19   7.2e-15   55.0   0.1    12   121    10   110     4   110 0.85 Protein of unknown function (DUF3168)
DDE_Tnp_1_assoc      PF13808.1     90 seq151_BIOID51001    -            228   2.5e-22   78.2   0.0   1   1   6.4e-26   4.4e-22   77.4   0.0    23    90     3    70     1    70 0.97 DDE_Tnp_1-associated
DDE_Tnp_1            PF01609.16   211 seq151_BIOID51001    -            228   1.1e-18   67.4   0.1   1   1   1.9e-22   1.3e-18   67.2   0.1     3   152    77   210    75   224 0.87 Transposase DDE domain
DUF3927              PF13064.1     46 seq154_BIOID51001    -             53   5.4e-18   64.0   3.7   1   1   4.4e-22     6e-18   63.9   2.6     1    32     3    34     3    45 0.93 Protein of unknown function (DUF3927)
Ail_Lom              PF06316.6    199 seq155_BIOID51001    -            199  3.7e-120  398.5   4.8   1   1    6e-124  4.1e-120  398.4   3.3     1   199     1   199     1   199 1.00 Enterobacterial Ail/Lom protein
OMP_b-brl            PF13505.1    176 seq155_BIOID51001    -            199     3e-26   92.2   6.0   1   1   5.6e-30   3.8e-26   91.9   4.2     2   176    11   199    10   199 0.88 Outer membrane protein beta-barrel domain
Phage_CII            PF05269.6     91 seq156_BIOID51001    -             99   1.3e-36  124.3   0.1   1   1     1e-40   1.4e-36  124.2   0.0     1    91     1    93     1    93 0.98 Bacteriophage CII protein
Antirestrict         PF03230.8     94 seq157_BIOID51001    -            161   4.7e-39  132.1   0.2   1   1   4.7e-43   6.4e-39  131.7   0.1     1    94    64   161    64   161 0.98 Antirestriction protein
DDE_Tnp_1_assoc      PF13808.1     90 seq158_BIOID51001    -            248   1.2e-32  111.2   0.0   1   1   2.8e-36   1.9e-32  110.6   0.0     1    90     6    95     6    95 0.99 DDE_Tnp_1-associated
DDE_Tnp_1            PF01609.16   211 seq158_BIOID51001    -            248   3.6e-14   52.7   0.0   1   1   7.3e-18     5e-14   52.2   0.0     4   125   103   222   100   243 0.80 Transposase DDE domain
NiFeSe_Hases         PF00374.14   507 seq163_BIOID51001    -            597  1.2e-243  809.4   0.0   1   1  9.7e-248  1.3e-243  809.2   0.0     1   507    54   582    54   582 0.98 Nickel-dependent hydrogenase
phage_tail_N         PF08400.5    134 seq164_BIOID51001    -            148   2.7e-57  192.1   0.0   1   1   4.4e-61     3e-57  191.9   0.0     1   122     1   122     1   133 0.97 Prophage tail fibre N-terminal
CarboxypepD_reg      PF13620.1     82 seq164_BIOID51001    -            148     2e-08   34.0   0.2   1   1     4e-12   2.8e-08   33.6   0.2     1    74     4    82     4    89 0.82 Carboxypeptidase regulatory-like domain
Exc                  PF07825.6     77 seq165_BIOID51001    -             93   2.9e-14   52.4   0.2   1   1   3.1e-18   4.3e-14   51.9   0.1     3    56     4    58     2    87 0.88 Excisionase-like protein
Ribosomal_S10        PF00338.17    97 seq169_BIOID51001    -            103   4.1e-38  129.0   0.1   1   1   3.3e-42   4.5e-38  128.8   0.0     1    96     6   101     6   102 0.99 Ribosomal protein S10p/S20e
phage_tail_N         PF08400.5    134 seq171_BIOID51001    -            986     2e-58  195.7   0.2   1   1   5.9e-62     2e-58  195.7   0.1     1   134     1   134     1   134 0.99 Prophage tail fibre N-terminal
Phage_fiber_2        PF03406.8     44 seq171_BIOID51001    -            986   1.2e-55  184.7  34.5   1   3   3.5e-26   1.2e-22   79.1   5.3     1    44   462   505   462   505 0.98 Phage tail fibre repeat
Phage_fiber_2        PF03406.8     44 seq171_BIOID51001    -            986   1.2e-55  184.7  34.5   2   3   5.4e-24   1.8e-20   72.1   4.1     1    44   506   549   506   549 0.97 Phage tail fibre repeat
Phage_fiber_2        PF03406.8     44 seq171_BIOID51001    -            986   1.2e-55  184.7  34.5   3   3   2.4e-21   8.3e-18   63.6   3.5     1    42   550   591   550   593 0.95 Phage tail fibre repeat
Collar               PF07484.7     57 seq171_BIOID51001    -            986     2e-11   43.3   2.2   1   1   9.9e-15   3.4e-11   42.6   0.1     1    56   761   807   761   808 0.97 Phage Tail Collar Domain
Phage_fiber          PF03335.8     14 seq171_BIOID51001    -            986   6.1e-05   22.0  62.3   1   6   0.00055       1.9    8.3   1.5     1    14   824   837   824   837 0.88 Phage tail fibre repeat
Phage_fiber          PF03335.8     14 seq171_BIOID51001    -            986   6.1e-05   22.0  62.3   2   6   2.7e-05     0.091   12.3   2.5     1    14   856   869   856   869 0.94 Phage tail fibre repeat
Phage_fiber          PF03335.8     14 seq171_BIOID51001    -            986   6.1e-05   22.0  62.3   3   6   2.8e-05     0.095   12.2   2.5     1    14   921   934   921   934 0.93 Phage tail fibre repeat
Phage_fiber          PF03335.8     14 seq171_BIOID51001    -            986   6.1e-05   22.0  62.3   4   6   0.00039       1.3    8.7   2.0     2    13   936   947   935   948 0.89 Phage tail fibre repeat
Phage_fiber          PF03335.8     14 seq171_BIOID51001    -            986   6.1e-05   22.0  62.3   5   6   0.00046       1.6    8.5   0.9     2    11   945   954   944   955 0.86 Phage tail fibre repeat
Phage_fiber          PF03335.8     14 seq171_BIOID51001    -            986   6.1e-05   22.0  62.3   6   6   0.00054       1.8    8.3   0.9     2    13   954   965   953   966 0.87 Phage tail fibre repeat
DUF905               PF06006.7     71 seq174_BIOID51001    -             77   1.3e-34  117.2   0.0   1   1   1.1e-38   1.5e-34  117.0   0.0     2    71     7    76     6    76 0.97 Bacterial protein of unknown function (DUF905)
Phage_CII            PF05269.6     91 seq176_BIOID51001    -             98   5.9e-34  115.8   0.1   1   1   4.8e-38   6.5e-34  115.6   0.1     1    88     1    90     1    93 0.96 Bacteriophage CII protein
Autotransporter      PF03797.14   265 seq178_BIOID51001    -            486   2.4e-56  190.9  18.1   1   1     7e-60   4.8e-56  189.9  12.6     2   265   186   470   185   470 0.98 Autotransporter beta-domain
Pertactin            PF03212.9    121 seq178_BIOID51001    -            486   4.1e-11   42.5   2.3   1   1   1.4e-14   9.9e-11   41.3   1.6    16   120    37   148    14   149 0.81 Pertactin
I-set                PF07679.11    90 seq179_BIOID51001    -            261   2.8e-08   33.4   1.0   1   1   2.3e-11   1.1e-07   31.5   0.4     5    88   174   250   170   254 0.84 Immunoglobulin I-set domain
Ig_2                 PF13895.1     80 seq179_BIOID51001    -            261     1e-05   25.4   0.7   1   1   4.6e-09   2.1e-05   24.4   0.2    22    78   193   254   171   256 0.69 Immunoglobulin domain
Phage_rep_O          PF04492.8    100 seq183_BIOID51001    -            207   3.1e-40  136.2   0.0   1   1   3.4e-44   4.6e-40  135.7   0.0     2   100    17   115    16   115 0.99 Bacteriophage replication protein O
Cytochrom_NNT        PF03264.9    174 seq185_BIOID51001    -            390   2.9e-65  218.8   7.6   1   1   4.6e-68   3.1e-64  215.4   4.3     2   174    11   184    10   184 0.98 NapC/NirT cytochrome c family, N-terminal region
Phage_integ_N        PF09003.5     81 seq186_BIOID51001    -            358   7.2e-22   76.7   1.0   1   1     2e-25   1.4e-21   75.9   0.7     3    81     2    76     1    76 0.95 Bacteriophage lambda integrase, N-terminal domain
Phage_integrase      PF00589.17   173 seq186_BIOID51001    -            358   1.4e-13   50.7   0.0   1   1   3.5e-17   2.4e-13   50.0   0.0     9   171   186   352   178   354 0.84 Phage integrase family
BATS                 PF06968.8     92 seq192_BIOID51001    -            346   1.7e-29  101.3   0.0   1   1   5.5e-33   3.7e-29  100.2   0.0     1    92   220   312   220   312 0.99 Biotin and Thiamin Synthesis associated domain
Radical_SAM          PF04055.16   166 seq192_BIOID51001    -            346   3.9e-19   69.3   0.0   1   1   4.6e-22   3.2e-18   66.3   0.0     4   160    50   203    47   209 0.92 Radical SAM superfamily
DUF1737              PF08410.5     54 seq193_BIOID51001    -             93   4.1e-18   64.7   0.0   1   1     4e-22   5.4e-18   64.3   0.0     1    53     1    50     1    51 0.97 Domain of unknown function (DUF1737)
Phage_AlpA           PF05930.7     51 seq195_BIOID51001    -             66   0.00011   21.7   0.0   1   1   9.1e-09   0.00013   21.5   0.0     3    38    10    45     8    52 0.88 Prophage CP4-57 regulatory protein (AlpA)
RadC                 PF04002.10   123 seq198_BIOID51001    -            158   1.3e-46  157.2   0.0   1   1   1.2e-50   1.6e-46  156.8   0.0     2   123    37   158    36   158 0.98 RadC-like JAB domain
Ail_Lom              PF06316.6    199 seq199_BIOID51001    -            199  5.7e-118  391.4   5.2   1   1  9.4e-122  6.4e-118  391.2   3.6     1   199     1   199     1   199 1.00 Enterobacterial Ail/Lom protein
OMP_b-brl            PF13505.1    176 seq199_BIOID51001    -            199   1.7e-25   89.8   6.0   1   1   3.2e-29   2.2e-25   89.5   4.2     2   176    11   199    10   199 0.88 Outer membrane protein beta-barrel domain
Ribosomal_L3         PF00297.17   263 seq202_BIOID51001    -            209     5e-50  170.2  10.0   1   1   1.6e-52   2.2e-48  164.8   6.9     1   263     8   204     8   204 0.99 Ribosomal protein L3
DUF932               PF06067.6    239 seq203_BIOID51001    -             98   1.8e-08   33.8   0.0   1   1   1.5e-12   2.1e-08   33.6   0.0     1    44    36    78    36    93 0.94 Domain of unknown function (DUF932)
Phage_rep_O          PF04492.8    100 seq204_BIOID51001    -            207   5.2e-40  135.5   0.0   1   1   5.6e-44   7.6e-40  135.0   0.0     2   100    17   115    16   115 0.99 Bacteriophage replication protein O
NinB                 PF05772.7    127 seq207_BIOID51001    -            136   1.5e-54  182.8   0.3   1   1   1.3e-58   1.7e-54  182.7   0.2     1   127     6   132     6   132 0.99 NinB protein
Phage_fiber_C        PF06820.7     64 seq208_BIOID51001    -             82   3.4e-36  123.0   0.7   1   1   3.2e-40   4.4e-36  122.7   0.5     1    64    21    82    21    82 0.99 Putative prophage tail fibre C-terminus
YqaJ                 PF09588.5    152 seq209_BIOID51001    -            231   1.2e-25   90.1   0.0   1   1   2.7e-29   1.9e-25   89.5   0.0     2   150    24   166    23   168 0.85 YqaJ-like viral recombinase domain
DUF303               PF03629.13   255 seq213_BIOID51001    -            465   1.9e-29  102.5   0.0   1   1   1.8e-33   2.5e-29  102.1   0.0     3   207    18   265    16   327 0.79 Domain of unknown function (DUF303)
phage_tail_N         PF08400.5    134 seq214_BIOID51001    -            206   1.3e-61  206.0   0.1   1   1   1.9e-65   1.3e-61  206.0   0.1     1   134     1   134     1   134 0.99 Prophage tail fibre N-terminal
CarboxypepD_reg      PF13620.1     82 seq214_BIOID51001    -            206   3.1e-08   33.4   0.2   1   1   9.1e-12   6.2e-08   32.4   0.2     1    74     4    82     4    89 0.82 Carboxypeptidase regulatory-like domain
BPD_transp_1         PF00528.17   185 seq216_BIOID51001    -            275   2.3e-22   79.2  16.1   1   1   1.7e-26   2.3e-22   79.2  11.2     1   181    98   269    98   271 0.97 Binding-protein-dependent transport system inner membrane component
Collagen             PF01391.13    60 seq219_BIOID51001    -            113     3e-06   26.5  16.4   1   1   2.2e-10     3e-06   26.5  11.4    10    43    53    86    49    91 0.47 Collagen triple helix repeat (20 copies)
FCD                  PF07729.7    125 seq221_BIOID51001    -            230   1.6e-19   70.3   1.7   1   1   3.4e-23   1.6e-19   70.3   1.2     3   124   108   226   105   227 0.94 FCD domain
GntR                 PF00392.16    64 seq221_BIOID51001    -            230   2.2e-19   68.5   0.5   1   1   9.5e-23   4.3e-19   67.5   0.3     5    64    18    77    14    77 0.97 Bacterial regulatory proteins, gntR family
Cytochrom_B562       PF07361.6    103 seq222_BIOID51001    -            129   9.1e-26   90.1   4.7   1   1   7.7e-30     1e-25   89.9   3.2     2   103    27   129    26   129 0.99 Cytochrome b562
Phage_attach         PF05354.6    117 seq223_BIOID51001    -            124   3.6e-63  210.2   0.1   1   1   5.9e-67     4e-63  210.0   0.1     1   117     1   117     1   117 1.00 Phage Head-Tail Attachment
Gifsy-2              PF13856.1     95 seq223_BIOID51001    -            124   1.6e-29  101.7   0.0   1   1   2.8e-33   1.9e-29  101.5   0.0     1    95     4   105     4   105 0.99 ATP-binding sugar transporter from pro-phage
DUF1722              PF08349.6    117 seq224_BIOID51001    -            169   7.6e-38  128.8   0.1   1   1   6.8e-42   9.3e-38  128.6   0.0     1   116    41   157    41   158 0.98 Protein of unknown function (DUF1722)
DDE_Tnp_IS66         PF03050.9    271 seq225_BIOID51001    -             73   3.4e-19   69.0   0.0   1   1   2.7e-23   3.7e-19   68.8   0.0     1    61    12    72    12    73 0.97 Transposase IS66 family
Phage_lysis          PF03245.8    125 seq226_BIOID51001    -            155   5.1e-49  165.3   8.9   1   1   4.2e-53   5.8e-49  165.1   6.2     2   124    30   153    29   154 0.99 Bacteriophage lysis protein
DDE_Tnp_1            PF01609.16   211 seq227_BIOID51001    -             66   1.7e-06   27.6   0.2   1   1   1.4e-10   1.9e-06   27.5   0.1   143   197     7    65     2    66 0.94 Transposase DDE domain
IncFII_repA          PF02387.10   281 seq228_BIOID51001    -            343   1.1e-12   47.5   0.2   1   1   1.1e-16   1.5e-12   47.1   0.1    57   266   108   325    56   336 0.78 IncFII RepA protein family
Bro-N                PF02498.12    87 seq229_BIOID51001    -            279   3.8e-22   78.2   0.0   1   1   6.7e-26   9.2e-22   77.0   0.0     2    87    69   155    68   155 0.90 BRO family, N-terminal domain
LysR_substrate       PF03466.15   209 seq231_BIOID51001    -            312   3.2e-23   81.8   0.0   1   1   6.9e-27   4.7e-23   81.2   0.0     8   208    96   295    93   296 0.96 LysR substrate binding domain
HTH_1                PF00126.22    60 seq231_BIOID51001    -            312     1e-17   63.4   0.1   1   1   4.3e-21   2.9e-17   62.0   0.1     3    60     8    65     6    65 0.95 Bacterial regulatory helix-turn-helix protein, lysR family
Elong-fact-P_C       PF09285.6     56 seq234_BIOID51001    -            188   5.3e-27   92.8   1.0   1   1   2.4e-30   1.1e-26   91.8   0.2     1    56   131   186   131   186 0.99 Elongation factor P, C-terminal
EFP                  PF01132.15    55 seq234_BIOID51001    -            188   3.2e-24   84.2   0.1   1   1   1.2e-27   5.5e-24   83.4   0.0     3    55    71   123    69   123 0.97 Elongation factor P (EF-P) OB domain
EFP_N                PF08207.7     58 seq234_BIOID51001    -            188   5.8e-24   83.6   0.0   1   1   4.5e-27     2e-23   81.8   0.0     3    57     7    61     5    62 0.97 Elongation factor P (EF-P) KOW-like domain
DUF4102              PF13356.1     89 seq235_BIOID51001    -            221   1.3e-28   98.5   0.6   1   1   1.9e-32   2.6e-28   97.6   0.4     1    87     3    88     3    90 0.97 Domain of unknown function (DUF4102)
DUF1076              PF06416.7    113 seq238_BIOID51001    -            180   4.3e-45  151.9   0.3   1   1   4.4e-49   6.1e-45  151.4   0.2     1   113    70   178    68   178 0.96 Protein of unknown function (DUF1076)
Rz1                  PF06085.6     40 seq239_BIOID51001    -             61     8e-23   79.4  10.5   1   1   7.2e-27   9.8e-23   79.1   7.3     1    39    20    60    20    61 0.97 Lipoprotein Rz1 precursor
DUF987               PF06174.6     66 seq241_BIOID51001    -             73   1.7e-43  145.8   0.2   1   1   1.4e-47   1.9e-43  145.6   0.1     1    66     1    66     1    66 0.99 Protein of unknown function (DUF987)
Phage_TAC            PF06222.6    127 seq244_BIOID51001    -            124   1.2e-58  196.0   0.2   1   1   9.5e-63   1.3e-58  195.9   0.2     1   127     1   124     1   124 0.99 Phage tail assembly chaperone
Flg_bbr_C            PF06429.8     74 seq245_BIOID51001    -            143   1.5e-09   37.5   0.1   1   1   2.2e-13   1.5e-09   37.5   0.1    32    74    98   140    68   140 0.88 Flagellar basal body rod FlgEFG protein C-terminal
Flg_bb_rod           PF00460.15    31 seq245_BIOID51001    -            143   3.2e-06   26.6   4.5   1   1   4.6e-10   3.2e-06   26.6   3.1     3    26     9    32     8    34 0.93 Flagella basal body rod protein
phage_tail_N         PF08400.5    134 seq247_BIOID51001    -            451     2e-58  195.7   0.2   1   1   4.3e-62     2e-58  195.7   0.1     1   134    15   148    15   148 0.99 Prophage tail fibre N-terminal
Phage_fiber_C        PF06820.7     64 seq247_BIOID51001    -            451   2.4e-36  123.5   0.2   1   1   8.1e-40   3.7e-36  122.9   0.1     1    64   377   440   377   440 0.99 Putative prophage tail fibre C-terminus
Collagen             PF01391.13    60 seq247_BIOID51001    -            451   1.7e-18   65.7  71.2   1   2   2.2e-13     1e-09   37.6  25.0     1    59   265   323   263   324 0.80 Collagen triple helix repeat (20 copies)
Collagen             PF01391.13    60 seq247_BIOID51001    -            451   1.7e-18   65.7  71.2   2   2   1.7e-12   7.8e-09   34.8  22.4     1    59   316   374   316   377 0.89 Collagen triple helix repeat (20 copies)
Minor_tail_Z         PF06763.6    189 seq248_BIOID51001    -            192   1.4e-91  305.1  15.5   1   1   1.1e-95   1.6e-91  305.0  10.8     1   189     3   192     3   192 1.00 Prophage minor tail protein Z (GPZ)
Phage_fiber_C        PF06820.7     64 seq250_BIOID51001    -             77   3.3e-33  113.5   0.1   1   1   2.8e-37   3.8e-33  113.2   0.1     1    59    18    76    18    77 0.98 Putative prophage tail fibre C-terminus
Ribosomal_L4         PF00573.17   192 seq251_BIOID51001    -            201   9.2e-66  220.7   1.1   1   1   7.6e-70     1e-65  220.6   0.7     2   191    13   198    12   199 0.99 Ribosomal protein L4/L1 family
DUF1317              PF07026.6     60 seq257_BIOID51001    -             60   3.8e-39  132.2   0.1   1   1     3e-43   4.1e-39  132.1   0.0     1    60     1    60     1    60 0.99 Protein of unknown function (DUF1317)
Phage_lambda_P       PF06992.6    233 seq259_BIOID51001    -             35   1.5e-14   53.7   1.1   1   1   1.1e-18   1.5e-14   53.7   0.8     1    29     1    29     1    34 0.94 Replication protein P
FAD_binding_7        PF03441.9    277 seq260_BIOID51001    -            472  5.7e-107  356.9   0.9   1   1  1.1e-110  7.2e-107  356.5   0.6     3   276   205   468   203   469 0.96 FAD binding domain of DNA photolyase
DNA_photolyase       PF00875.13   165 seq260_BIOID51001    -            472   3.1e-46  157.0   0.4   1   1   1.1e-49   7.5e-46  155.7   0.1     2   159     5   168     4   174 0.93 DNA photolyase
DDE_Tnp_IS66         PF03050.9    271 seq264_BIOID51001    -            172     3e-36  124.9   0.3   1   1   4.9e-40   3.3e-36  124.7   0.2   159   271     8   122     1   122 0.95 Transposase IS66 family
DDE_Tnp_IS66_C       PF13817.1     39 seq264_BIOID51001    -            172   4.1e-20   71.3   0.0   1   1   1.3e-23   9.2e-20   70.2   0.0     1    39   128   166   128   166 0.98 IS66 C-terminal element
DDE_Tnp_1            PF01609.16   211 seq265_BIOID51001    -            318   1.7e-26   92.9   0.2   1   1   3.9e-30   2.6e-26   92.3   0.2     3   191    77   298    75   310 0.91 Transposase DDE domain
DDE_Tnp_1_assoc      PF13808.1     90 seq265_BIOID51001    -            318   9.6e-22   76.3   0.0   1   1   2.9e-25     2e-21   75.3   0.0    23    90     3    70     1    70 0.97 DDE_Tnp_1-associated
Phage_lambda_P       PF06992.6    233 seq269_BIOID51001    -            191  8.1e-135  447.3   0.7   1   1  6.6e-139    9e-135  447.2   0.5    43   233     1   191     1   191 1.00 Replication protein P
DUF1382              PF07131.6     61 seq271_BIOID51001    -             63   8.3e-40  134.6   0.6   1   1   6.7e-44   9.1e-40  134.4   0.4     1    61     1    61     1    61 0.99 Protein of unknown function (DUF1382)
YagB_YeeU_YfjZ       PF06154.6    105 seq273_BIOID51001    -            122   2.5e-52  175.4   0.0   1   1   2.1e-56   2.9e-52  175.1   0.0     2   104    16   118    15   119 0.98 YagB/YeeU/YfjZ family
MFS_1                PF07690.11   354 seq274_BIOID51001    -            475   9.4e-52  175.8  55.1   1   1     1e-50   7.1e-47  159.7  32.5     2   353    17   406    16   407 0.90 Major Facilitator Superfamily
MFS_3                PF05977.8    524 seq274_BIOID51001    -            475   7.4e-07   27.5  26.7   1   1   1.8e-08   0.00012   20.2   7.9    30   176    31   172    10   192 0.83 Transmembrane secretion effector
DUF4035              PF13227.1     53 seq275_BIOID51001    -             93   6.2e-24   83.0   0.1   1   1   7.5e-28     1e-23   82.3   0.0     1    53    27    79    27    79 0.98 Protein of unknown function (DUF4035)
TauD                 PF02668.11   258 seq277_BIOID51001    -            283   9.9e-62  208.7   1.4   1   1   8.2e-66   1.1e-61  208.6   1.0     2   258     7   272     6   272 0.91 Taurine catabolism dioxygenase TauD, TfdA family
Aminotran_1_2        PF00155.16   363 seq278_BIOID51001    -            384     2e-68  230.9   0.0   1   1   4.9e-72   2.2e-68  230.7   0.0     2   363    40   380    39   380 0.96 Aminotransferase class I and II
Beta_elim_lyase      PF01212.16   290 seq278_BIOID51001    -            384   4.6e-07   29.1   0.0   1   1     4e-10   1.8e-06   27.1   0.0    27    95    82   147    67   206 0.74 Beta-eliminating lyase
Cys_Met_Meta_PP      PF01053.15   386 seq278_BIOID51001    -            384   1.2e-05   23.6   0.0   1   1   4.1e-09   1.9e-05   23.0   0.0    57   185    86   212    82   215 0.87 Cys/Met metabolism PLP-dependent enzyme
Phage_lambda_P       PF06992.6    233 seq279_BIOID51001    -            233  4.5e-167  552.9   4.3   1   1  3.7e-171  5.1e-167  552.7   3.0     1   233     1   233     1   233 1.00 Replication protein P
DAGK_prokar          PF01219.14   104 seq280_BIOID51001    -            119   1.1e-38  130.8   5.7   1   1   9.5e-43   1.3e-38  130.6   4.0     2   104    16   118    15   118 0.98 Prokaryotic diacylglycerol kinase
Antirestrict         PF03230.8     94 seq281_BIOID51001    -            136   3.2e-39  132.7   0.2   1   1   2.8e-43   3.8e-39  132.4   0.1     1    94    39   136    39   136 0.98 Antirestriction protein
Entericidin          PF08085.6     21 seq282_BIOID51001    -             41   5.3e-09   35.3   0.0   1   1   4.6e-13   6.3e-09   35.1   0.0     1    21    20    40    20    40 0.99 Entericidin EcnA/B family
FlgD                 PF03963.9     82 seq284_BIOID51001    -            237   1.1e-16   60.4   9.5   1   1   4.3e-20     2e-16   59.7   6.6     9    79    12    81     2    84 0.76 Flagellar hook capping protein - N-terminal region
FLgD_tudor           PF13861.1     61 seq284_BIOID51001    -            237   5.3e-13   48.6   0.7   1   1     2e-16     9e-13   47.9   0.5     2    60    91   227    90   228 0.97 FlgD Tudor-like domain
FlgD_ig              PF13860.1     81 seq284_BIOID51001    -            237   1.1e-08   34.5   0.4   1   1   5.3e-12   2.4e-08   33.4   0.3     8    80   112   185   106   186 0.82 FlgD Ig-like domain
NinF                 PF05810.7     58 seq285_BIOID51001    -             69   6.1e-32  109.1   6.6   1   1   5.1e-36   6.9e-32  108.9   4.6     1    58    12    69    12    69 0.97 NinF protein
Molybdopterin        PF00384.17   432 seq286_BIOID51001    -            792  7.3e-106  354.3   0.0   1   1  1.3e-109  8.8e-106  354.1   0.0     1   431    99   572    99   573 0.95 Molybdopterin oxidoreductase
Molydop_binding      PF01568.16   109 seq286_BIOID51001    -            792   1.4e-19   69.8   0.0   1   1   4.2e-23   2.9e-19   68.7   0.0     1    92   690   785   690   791 0.90 Molydopterin dinucleotide binding domain
Phage_integrase      PF00589.17   173 seq293_BIOID51001    -            161   2.8e-24   85.5   0.2   1   1   2.5e-28   3.4e-24   85.3   0.1    32   171     2   136     1   138 0.91 Phage integrase family
Phage_fiber_C        PF06820.7     64 seq294_BIOID51001    -             77   2.3e-32  110.8   0.1   1   1   2.1e-36   2.8e-32  110.5   0.1     1    57    18    74    18    76 0.99 Putative prophage tail fibre C-terminus
Phage_tail_U         PF06141.6    133 seq297_BIOID51001    -            131   4.8e-63  210.9   0.4   1   1   3.9e-67   5.3e-63  210.8   0.3     1   133     1   131     1   131 0.99 Phage minor tail protein U
PerC                 PF06069.6     90 seq298_BIOID51001    -            104     4e-44  148.4   2.0   1   1   3.4e-48   4.6e-44  148.2   1.4     1    89     1    89     1    90 0.99 PerC transcriptional activator
ANT                  PF03374.9    112 seq299_BIOID51001    -            240   3.8e-36  123.4   0.0   1   1   9.1e-40   6.2e-36  122.7   0.0     1   111   125   233   125   234 0.97 Phage antirepressor protein KilAC domain
Phage_pRha           PF09669.5     92 seq299_BIOID51001    -            240   3.7e-18   65.5   0.0   1   1   9.9e-22   6.8e-18   64.7   0.0     2    91    12   100    11   101 0.86 Phage regulatory protein Rha (Phage_pRha)
Entericidin          PF08085.6     21 seq300_BIOID51001    -             48   1.2e-08   34.2   2.6   1   1   1.2e-12   1.7e-08   33.7   1.8     1    21    23    43    23    43 0.98 Entericidin EcnA/B family
Ribosomal_L23        PF00276.15    92 seq301_BIOID51001    -            100   1.1e-32  111.6   1.2   1   1   8.9e-37   1.2e-32  111.5   0.8     2    89     9    96     8    99 0.97 Ribosomal protein L23
Phage_HK97_TLTM      PF06120.6    301 seq302_BIOID51001    -           1080  5.2e-127  423.1  12.0   1   1  7.6e-131  5.2e-127  423.1   8.3     1   301   395   695   395   695 0.99 Tail length tape measure protein
Tape_meas_lam_C      PF09718.5     78 seq302_BIOID51001    -           1080   2.4e-20   72.0   2.2   1   1   3.6e-24   2.4e-20   72.0   1.5     1    77   860   936   860   937 0.97 Lambda phage tail tape-measure protein (Tape_meas_lam_C)
Phage_GPD            PF05954.6    292 seq305_BIOID51001    -            290   3.8e-37  127.9   0.0   1   1   3.4e-41   4.6e-37  127.6   0.0     1   206    89   286    89   290 0.94 Phage late control gene D protein (GPD)
DUF3672              PF12421.3    136 seq308_BIOID51001    -            256   3.9e-40  137.0   0.2   1   1   8.2e-44   5.6e-40  136.5   0.2     1   136    73   215    73   215 0.94 Fibronectin type III protein
DUF1983              PF09327.6     81 seq308_BIOID51001    -            256   3.9e-14   52.2   0.1   1   1   2.3e-17   1.6e-13   50.3   0.0    33    81     1    49     1    49 0.99 Domain of unknown function (DUF1983)
DUF1219              PF06755.7    117 seq309_BIOID51001    -            124     4e-60  200.3   0.0   1   1   3.4e-64   4.6e-60  200.1   0.0     1   113     1   113     1   123 0.97 Protein of unknown function (DUF1219)
Phage_fiber_C        PF06820.7     64 seq313_BIOID51001    -            102     1e-34  118.3   0.5   1   1   1.2e-38   1.6e-34  117.7   0.3     1    64    41   102    41   102 0.99 Putative prophage tail fibre C-terminus
RadC                 PF04002.10   123 seq314_BIOID51001    -            163   5.9e-47  158.2   0.0   1   1   5.3e-51   7.2e-47  157.9   0.0     2   123    42   163    41   163 0.98 RadC-like JAB domain
Cytochrom_B_N        PF00033.14   188 seq315_BIOID51001    -            235   3.1e-37  127.6  22.0   1   1   5.2e-41   3.5e-37  127.4  15.2     2   188    12   220    11   220 0.98 Cytochrome b(N-terminal)/b6/petB
Ni_hydr_CYTB         PF01292.15   182 seq315_BIOID51001    -            235   3.4e-36  124.2  19.8   1   1   5.8e-40     4e-36  124.0  13.7     2   182    14   220    13   220 0.95 Prokaryotic cytochrome b561
DDE_Tnp_IS1          PF03400.8    131 seq317_BIOID51001    -            145   1.8e-53  179.9   0.1   1   1   1.6e-57   2.2e-53  179.6   0.0     1   125     2   125     2   130 0.96 IS1 transposase
zf-dskA_traR         PF01258.12    36 seq320_BIOID51001    -             73   8.4e-09   34.9   7.4   1   1     8e-13   1.1e-08   34.5   5.1     4    35    33    64    30    65 0.93 Prokaryotic dksA/traR C4-type zinc finger
DUF932               PF06067.6    239 seq322_BIOID51001    -            272   1.5e-60  204.3   0.0   1   1   1.3e-64   1.8e-60  204.1   0.0     2   239    37   261    36   261 0.99 Domain of unknown function (DUF932)
Ribosomal_L2_C       PF03947.13   130 seq323_BIOID51001    -            273   2.4e-55  185.7   1.9   1   1   5.5e-59   3.8e-55  185.1   1.3     1   129   124   250   124   251 0.98 Ribosomal Proteins L2, C-terminal domain
Ribosomal_L2         PF00181.18    77 seq323_BIOID51001    -            273     7e-37  125.1   0.8   1   1   8.2e-40   5.6e-36  122.2   0.8     1    76    42   117    42   118 0.99 Ribosomal Proteins L2, RNA binding domain
Multi_Drug_Res       PF00893.14    93 seq324_BIOID51001    -            105   5.3e-33  113.2  10.3   1   1   4.9e-37   6.7e-33  112.9   7.2     1    93     1    93     1    93 0.99 Small Multidrug Resistance protein
Big_2                PF02368.13    79 seq325_BIOID51001    -            246   3.7e-13   49.0  10.1   1   1   5.4e-17   3.7e-13   49.0   7.0     2    74   161   236   160   241 0.94 Bacterial Ig-like domain (group 2)
MurB_C               PF02873.11   105 seq328_BIOID51001    -            342   5.3e-42  141.7   0.0   1   1   1.3e-45   9.1e-42  140.9   0.0     1   105   203   330   203   330 0.99 UDP-N-acetylenolpyruvoylglucosamine reductase, C-terminal domain
FAD_binding_4        PF01565.18   139 seq328_BIOID51001    -            342   7.3e-28   96.6   0.0   1   1   8.6e-31   5.9e-27   93.7   0.0     2   138    18   149    17   150 0.91 FAD binding domain
Ead_Ea22             PF13935.1    139 seq331_BIOID51001    -            201   1.1e-31  109.8   6.9   1   1   3.2e-34   4.4e-30  104.7   4.8     1   139     2   101     2   101 0.94 Ead/Ea22-like protein
FlaE                 PF07559.9    130 seq333_BIOID51001    -            400   4.2e-26   92.0  13.6   1   1   9.1e-30   4.2e-26   92.0   9.5     1   130   170   281   170   281 0.96 Flagellar basal body protein FlaE
Flg_bbr_C            PF06429.8     74 seq333_BIOID51001    -            400   5.4e-17   61.3   0.1   1   1   1.2e-20   5.4e-17   61.3   0.0     2    72   322   397   321   399 0.87 Flagellar basal body rod FlgEFG protein C-terminal
Flg_bb_rod           PF00460.15    31 seq333_BIOID51001    -            400   1.8e-06   27.4   2.4   1   1   3.9e-10   1.8e-06   27.4   1.7     3    31     5    33     4    33 0.97 Flagella basal body rod protein
Sulfatase            PF00884.18   379 seq334_BIOID51001    -            580   6.8e-43  146.9   4.3   1   1   6.6e-47     9e-43  146.6   3.0     2   308   238   534   237   569 0.90 Sulfatase
DUF1076              PF06416.7    113 seq335_BIOID51001    -            213   2.1e-45  152.9   0.2   1   1   2.6e-49   3.6e-45  152.1   0.1     1   113   103   211   101   211 0.96 Protein of unknown function (DUF1076)
Aldo_ket_red         PF00248.16   283 seq336_BIOID51001    -            267   5.5e-58  195.8   0.6   1   1   5.2e-62     7e-58  195.5   0.4     2   281     6   250     5   251 0.95 Aldo/keto reductase family
DUF1364              PF07102.7     94 seq341_BIOID51001    -             96   1.2e-42  143.6   0.6   1   1   9.3e-47   1.3e-42  143.4   0.4     1    94     1    94     1    94 0.98 Protein of unknown function (DUF1364)
DUF987               PF06174.6     66 seq342_BIOID51001    -             73   4.5e-43  144.4   0.1   1   1   3.7e-47     5e-43  144.3   0.1     1    66     1    66     1    66 0.99 Protein of unknown function (DUF987)
Phage_fiber_C        PF06820.7     64 seq343_BIOID51001    -             89   2.5e-35  120.3   0.8   1   1   2.3e-39   3.1e-35  119.9   0.5     1    64    28    89    28    89 0.98 Putative prophage tail fibre C-terminus
DUF1378              PF07125.6     59 seq344_BIOID51001    -             59   7.1e-40  134.6   0.0   1   1   5.7e-44   7.7e-40  134.5   0.0     1    59     1    59     1    59 0.99 Protein of unknown function (DUF1378)
Methyltransf_11      PF08241.7     95 seq349_BIOID51001    -            251   2.5e-24   85.4   0.0   1   1   3.2e-27   4.4e-24   84.6   0.0     1    95    47   138    47   138 0.98 Methyltransferase domain
Methyltransf_23      PF13489.1    162 seq349_BIOID51001    -            251   1.8e-15   56.9   0.1   1   1   1.9e-18   2.6e-15   56.3   0.0     4   151    25   174    17   181 0.78 Methyltransferase domain
Methyltransf_31      PF13847.1    152 seq349_BIOID51001    -            251   9.2e-15   54.4   0.0   1   1   8.7e-18   1.2e-14   54.0   0.0     5   118    44   147    40   196 0.84 Methyltransferase domain
Methyltransf_12      PF08242.7     99 seq349_BIOID51001    -            251   2.3e-11   43.9   0.0   1   1   3.3e-14   4.6e-11   42.9   0.0     1    98    47   135    47   136 0.86 Methyltransferase domain
Methyltransf_18      PF12847.2    112 seq349_BIOID51001    -            251     1e-09   38.8   0.0   1   1   1.4e-12   1.9e-09   37.9   0.0     4   110    45   139    42   141 0.79 Methyltransferase domain
Methyltransf_25      PF13649.1    101 seq349_BIOID51001    -            251   3.4e-09   36.8   0.0   1   1     8e-12   1.1e-08   35.2   0.0     1   101    46   134    46   134 0.87 Methyltransferase domain
Ubie_methyltran      PF01209.13   233 seq349_BIOID51001    -            251   2.4e-09   36.5   0.0   1   1   2.4e-12   3.2e-09   36.1   0.0    44   168    39   155     9   169 0.85 ubiE/COQ5 methyltransferase family
Methyltransf_8       PF05148.10   219 seq349_BIOID51001    -            251   3.8e-06   26.5   0.0   1   1   4.1e-09   5.6e-06   26.0   0.0    58   156    29   138    16   158 0.77 Hypothetical methyltransferase
MTS                  PF05175.9    170 seq349_BIOID51001    -            251   6.4e-05   22.2   0.0   1   1   7.2e-08   9.9e-05   21.6   0.0    19    74    30    83    22   108 0.83 Methyltransferase small domain
HycI                 PF01750.13   130 seq350_BIOID51001    -            195   4.8e-39  132.7   0.0   1   1   4.3e-43   5.8e-39  132.4   0.0     1   129    23   151    23   152 0.99 Hydrogenase maturation protease
Ureidogly_hydro      PF04115.7    165 seq351_BIOID51001    -            160   1.7e-52  177.0   0.0   1   1   1.4e-56   1.9e-52  176.8   0.0     3   159     2   153     1   158 0.95 Ureidoglycolate hydrolase
Ail_Lom              PF06316.6    199 seq353_BIOID51001    -            219   7.1e-50  169.1   0.5   1   1   1.2e-53   8.4e-50  168.9   0.4     1   199    13   219    13   219 0.94 Enterobacterial Ail/Lom protein
OMP_b-brl            PF13505.1    176 seq353_BIOID51001    -            219   1.4e-19   70.5   2.3   1   1   2.6e-23   1.8e-19   70.2   1.6     4   176    25   219    19   219 0.74 Outer membrane protein beta-barrel domain
Phage_GPD            PF05954.6    292 seq354_BIOID51001    -            120   1.4e-14   53.8   0.4   1   1   1.3e-18   1.7e-14   53.5   0.3   204   292     6   101     2   101 0.80 Phage late control gene D protein (GPD)
Phage_Nu1            PF07471.7    164 seq358_BIOID51001    -            181   1.4e-89  297.7   0.9   1   1   1.1e-93   1.5e-89  297.5   0.6     1   164     1   164     1   164 0.99 Phage DNA packaging protein Nu1
DUF826               PF05696.6     78 seq361_BIOID51001    -             90   9.3e-41  137.7   4.2   1   1   7.7e-45   1.1e-40  137.5   2.9     1    78     1    84     1    84 0.99 Protein of unknown function (DUF826)
RusA                 PF05866.6    116 seq362_BIOID51001    -            120   7.5e-21   74.6   0.0   1   1   6.2e-25   8.5e-21   74.4   0.0     1   116     8   117     8   117 0.91 Endodeoxyribonuclease RusA
DUF957               PF06117.6     65 seq364_BIOID51001    -             65   5.6e-34  115.3   0.7   1   1   4.4e-38   6.1e-34  115.2   0.5     1    65     1    65     1    65 0.98 Enterobacterial protein of unknown function (DUF957)
NinB                 PF05772.7    127 seq366_BIOID51001    -            148   1.3e-53  179.8   0.2   1   1   1.2e-57   1.6e-53  179.6   0.1     1   127     6   132     6   132 0.99 NinB protein
DUF551               PF04448.7     69 seq368_BIOID51001    -            116   4.3e-14   52.8   0.2   1   1   4.6e-18   6.3e-14   52.3   0.2     1    69    51   109    51   109 0.99 Protein of unknown function (DUF551)
Phage_lambd_GpG      PF06894.6    127 seq373_BIOID51001    -            140   1.4e-55  186.2   0.9   1   1   1.2e-59   1.6e-55  186.0   0.6     1   126     1   125     1   126 0.98 Bacteriophage lambda minor tail protein (GpG)
YagB_YeeU_YfjZ       PF06154.6    105 seq374_BIOID51001    -            122   3.9e-52  174.7   0.0   1   1   3.4e-56   4.7e-52  174.5   0.0     2   104    16   118    15   119 0.98 YagB/YeeU/YfjZ family
NinB                 PF05772.7    127 seq375_BIOID51001    -            136   1.5e-54  182.8   0.3   1   1   1.3e-58   1.7e-54  182.7   0.2     1   127     6   132     6   132 0.99 NinB protein
Ribosomal_S19        PF00203.16    81 seq376_BIOID51001    -             92   2.2e-38  129.6   0.1   1   1   1.9e-42   2.6e-38  129.3   0.0     1    81     3    83     3    83 0.99 Ribosomal protein S19
Antirestrict         PF03230.8     94 seq379_BIOID51001    -            161   2.4e-38  129.9   0.2   1   1   2.2e-42   3.1e-38  129.5   0.2     1    94    64   161    64   161 0.98 Antirestriction protein
HTS                  PF04204.11   298 seq385_BIOID51001    -            309  2.3e-131  436.7   0.0   1   1  1.9e-135  2.6e-131  436.6   0.0     1   298     2   299     2   299 1.00 Homoserine O-succinyltransferase
DUF3987              PF13148.1    375 seq387_BIOID51001    -             68   4.5e-09   35.2   0.0   1   1   3.3e-13   4.5e-09   35.2   0.0     2    45    15    58    14    67 0.93 Protein of unknown function (DUF3987)
DUF3987              PF13148.1    375 seq388_BIOID51001    -             65   3.9e-09   35.4   0.0   1   1   2.9e-13   3.9e-09   35.4   0.0     2    45    12    55    11    64 0.92 Protein of unknown function (DUF3987)
Lysis_S              PF04971.7     68 seq389_BIOID51001    -             71   2.9e-46  154.9   0.7   1   1   2.3e-50   3.2e-46  154.7   0.5     1    67     4    70     4    71 0.99 Lysis protein S
Peptidase_M85        PF13678.1    251 seq391_BIOID51001    -            328  1.6e-111  371.6   0.1   1   1  1.4e-115  1.9e-111  371.3   0.0     2   251    25   274    24   274 0.99 NFkB-p65-degrading zinc protease
BPL_LplA_LipB        PF03099.14   125 seq392_BIOID51001    -            321   5.1e-21   74.8   0.0   1   1   1.7e-24   7.6e-21   74.2   0.0     4   125    86   208    83   208 0.89 Biotin/lipoate A/B protein ligase family
HTH_11               PF08279.7     55 seq392_BIOID51001    -            321   8.4e-13   47.6   0.0   1   1   4.4e-16     2e-12   46.4   0.0     4    54     9    58     8    59 0.92 HTH domain
BPL_C                PF02237.12    48 seq392_BIOID51001    -            321   1.6e-11   43.5   0.2   1   1   8.9e-15   4.1e-11   42.2   0.1     1    48   271   317   271   317 0.97 Biotin protein ligase C terminal domain
Ribosomal_L22        PF00237.14   105 seq395_BIOID51001    -            110   1.6e-41  140.4   2.4   1   1   1.3e-45   1.7e-41  140.2   1.6     1   104     5   108     5   109 0.99 Ribosomal protein L22p/L17e
HyaE                 PF07449.6    107 seq396_BIOID51001    -            132   2.7e-40  136.4   0.0   1   1   2.2e-44   3.1e-40  136.2   0.0     1   107    10   116    10   116 0.99 Hydrogenase-1 expression protein HyaE
Dam                  PF05869.6    181 seq397_BIOID51001    -            175   4.4e-62  208.6   0.2   1   1   3.5e-66   4.9e-62  208.4   0.2     2   175     3   172     2   175 0.98 DNA N-6-adenine-methyltransferase (Dam)
Terminase_GpA        PF05876.7    557 seq399_BIOID51001    -            585  2.8e-165  550.7   0.4   1   1  2.5e-169  3.4e-165  550.4   0.3     1   522    39   576    39   583 0.97 Phage terminase large subunit (GpA)
DUF4222              PF13973.1     53 seq400_BIOID51001    -             80   6.9e-16   57.2   0.0   1   1   6.2e-20   8.4e-16   56.9   0.0     2    53     4    54     3    54 0.97 Domain of unknown function (DUF4222)
Phage_tail_T         PF06223.7    103 seq401_BIOID51001    -            144   1.1e-57  192.6   0.9   1   1   5.4e-56   7.3e-52  173.9   0.1     1   103    11   113    11   113 0.99 Minor tail protein T
DUF1327              PF07041.6    113 seq408_BIOID51001    -            114   4.5e-63  210.0   0.0   1   1   3.6e-67     5e-63  209.9   0.0     1   112     1   112     1   113 0.99 Protein of unknown function (DUF1327)
DUF1219              PF06755.7    117 seq409_BIOID51001    -            125   5.2e-59  196.7   0.0   1   1   4.4e-63   6.1e-59  196.5   0.0     1   113     1   113     1   123 0.98 Protein of unknown function (DUF1219)
AAA_26               PF13500.1    199 seq410_BIOID51001    -            225   7.2e-42  143.1   0.0   1   1   1.9e-45   8.5e-42  142.9   0.0     1   193     3   208     3   213 0.95 AAA domain
CbiA                 PF01656.18   195 seq410_BIOID51001    -            225   3.5e-20   72.1   0.0   1   1   9.2e-24   4.2e-20   71.8   0.0     2   180     6   199     5   217 0.78 CobQ/CobB/MinD/ParA nucleotide binding domain
PapB                 PF03333.8     91 seq411_BIOID51001    -             51   6.7e-11   41.7   0.0   1   1   5.5e-15   7.5e-11   41.5   0.0    19    57     2    40     1    44 0.96 Adhesin biosynthesis transcription regulatory protein
phage_tail_N         PF08400.5    134 seq412_BIOID51001    -            440     4e-61  204.4   0.1   1   1   1.2e-64     4e-61  204.4   0.1     1   134     1   134     1   134 0.99 Prophage tail fibre N-terminal
Phage_fiber_C        PF06820.7     64 seq412_BIOID51001    -            440   1.4e-36  124.3   0.3   1   1     6e-40   2.1e-36  123.7   0.2     1    64   366   429   366   429 0.99 Putative prophage tail fibre C-terminus
Collagen             PF01391.13    60 seq412_BIOID51001    -            440   1.1e-14   53.5  69.1   1   2   2.1e-09   7.1e-06   25.3  24.4     7    58   262   314   251   317 0.45 Collagen triple helix repeat (20 copies)
Collagen             PF01391.13    60 seq412_BIOID51001    -            440   1.1e-14   53.5  69.1   2   2   1.7e-12   5.9e-09   35.2  22.9     1    59   305   363   305   366 0.91 Collagen triple helix repeat (20 copies)
CarboxypepD_reg      PF13620.1     82 seq412_BIOID51001    -            440   1.1e-07   31.6   0.2   1   1   7.7e-11   2.6e-07   30.4   0.2     1    74     4    82     4    89 0.82 Carboxypeptidase regulatory-like domain
RadC                 PF04002.10   123 seq414_BIOID51001    -            158   4.9e-47  158.5   0.0   1   1   4.6e-51   6.2e-47  158.1   0.0     2   123    37   158    36   158 0.98 RadC-like JAB domain
SEC-C                PF02810.10    21 seq415_BIOID51001    -            379   8.5e-09   34.6   6.6   1   1   1.1e-12   1.5e-08   33.8   4.6     1    19    10    28    10    30 0.93 SEC-C motif
Flg_bbr_C            PF06429.8     74 seq418_BIOID51001    -            245   3.3e-18   65.2   2.2   1   1   4.8e-22   3.3e-18   65.2   1.5     2    74   170   241   169   241 0.96 Flagellar basal body rod FlgEFG protein C-terminal
Flg_bb_rod           PF00460.15    31 seq418_BIOID51001    -            245   3.1e-07   29.8   3.7   1   1   1.3e-10   8.6e-07   28.4   2.6     1    31     5    35     5    35 0.97 Flagella basal body rod protein
DUF3987              PF13148.1    375 seq419_BIOID51001    -            150   3.7e-29  101.3   0.1   1   1   2.9e-33   3.9e-29  101.2   0.1     2   103    35   138    34   150 0.87 Protein of unknown function (DUF3987)
DUF3987              PF13148.1    375 seq420_BIOID51001    -            153   1.1e-29  103.0   0.0   1   1   9.3e-34   1.3e-29  102.8   0.0     2    95    35   128    34   147 0.96 Protein of unknown function (DUF3987)
MFS_1                PF07690.11   354 seq421_BIOID51001    -            466   1.4e-56  191.6  44.9   1   2   5.2e-52   7.2e-48  163.0  16.1     2   269    50   321    49   334 0.89 Major Facilitator Superfamily
MFS_1                PF07690.11   354 seq421_BIOID51001    -            466   1.4e-56  191.6  44.9   2   2   1.3e-12   1.8e-08   33.4  10.6    59   178   334   450   322   464 0.85 Major Facilitator Superfamily
Ivy                  PF08816.6    118 seq424_BIOID51001    -            149   5.8e-35  119.7   0.1   1   1   5.1e-39     7e-35  119.4   0.1     1   118    29   144    29   144 0.98 Inhibitor of vertebrate lysozyme (Ivy)
DNA_pol3_theta       PF06440.6     75 seq426_BIOID51001    -             82   1.8e-38  129.8   0.3   1   1   1.5e-42   2.1e-38  129.6   0.2     3    74     9    80     7    81 0.97 DNA polymerase III, theta subunit
Ribosomal_S3_C       PF00189.15    85 seq427_BIOID51001    -            233   3.5e-35  119.9   0.3   1   1   1.8e-38   1.2e-34  118.2   0.1     1    85   119   202   119   202 0.96 Ribosomal protein S3, C-terminal domain
KH_2                 PF07650.12    78 seq427_BIOID51001    -            233   6.9e-20   70.2   3.4   1   1   2.1e-23   1.4e-19   69.2   2.4     1    78    38   111    38   111 0.97 KH domain
HupH_C               PF04809.8    120 seq430_BIOID51001    -            285   1.1e-49  166.9   0.0   1   2   3.3e-11   4.6e-07   29.5   0.0     6    96    50   140    47   155 0.82 HupH hydrogenase expression protein, C-terminal conserved region
HupH_C               PF04809.8    120 seq430_BIOID51001    -            285   1.1e-49  166.9   0.0   2   2   4.5e-44   6.2e-40  135.5   0.0     1   119   163   279   163   280 0.99 HupH hydrogenase expression protein, C-terminal conserved region
DUF1281              PF06924.6    134 seq432_BIOID51001    -             95   1.2e-26   92.5   0.0   1   1     1e-30   1.4e-26   92.3   0.0     1    72     9    80     9    87 0.96 Protein of unknown function (DUF1281)
TMP_2                PF06791.8    210 seq433_BIOID51001    -            745   1.7e-67  227.0  13.9   1   1   2.5e-71   1.7e-67  227.0   9.6     2   209    50   257    49   258 0.97 Prophage tail length tape measure protein
Tape_meas_lam_C      PF09718.5     78 seq433_BIOID51001    -            745   2.7e-20   71.9   6.0   1   1     4e-24   2.7e-20   71.9   4.2     1    78   626   703   626   703 0.98 Lambda phage tail tape-measure protein (Tape_meas_lam_C)
Phage_lysozyme       PF00959.14   110 seq435_BIOID51001    -            177   3.5e-29  101.1   0.0   1   1   3.4e-33   4.6e-29  100.8   0.0     1   110    48   166    48   166 0.97 Phage lysozyme
CN_hydrolase         PF00795.17   184 seq440_BIOID51001    -            218   3.8e-14   52.3   0.0   1   1   3.4e-18   4.7e-14   52.0   0.0     1   119     5   114     5   150 0.92 Carbon-nitrogen hydrolase
DUF1281              PF06924.6    134 seq444_BIOID51001    -            208   1.2e-13   50.4   0.1   1   1   1.4e-17   1.9e-13   49.8   0.1    93   134     1    42     1    42 0.97 Protein of unknown function (DUF1281)
DUF987               PF06174.6     66 seq445_BIOID51001    -             73   4.5e-43  144.4   0.1   1   1   3.7e-47     5e-43  144.3   0.1     1    66     1    66     1    66 0.99 Protein of unknown function (DUF987)
DUF3987              PF13148.1    375 seq447_BIOID51001    -             82   1.4e-17   63.2   0.0   1   1   1.1e-21   1.5e-17   63.1   0.0   142   224     2    80     1    82 0.95 Protein of unknown function (DUF3987)
TPP_enzyme_N         PF02776.13   172 seq448_BIOID51001    -            623   2.5e-54  183.2   2.8   1   1   4.8e-56   2.2e-52  176.9   0.9     1   170    34   203    34   205 0.98 Thiamine pyrophosphate enzyme, N-terminal TPP binding domain
TPP_enzyme_C         PF02775.16   153 seq448_BIOID51001    -            623   7.3e-36  122.9   0.3   1   1   1.6e-37   7.5e-34  116.4   0.0     2   153   423   583   422   583 0.96 Thiamine pyrophosphate enzyme, C-terminal TPP binding domain
TPP_enzyme_M         PF00205.17   137 seq448_BIOID51001    -            623     1e-34  119.1   0.6   1   1   4.8e-38   2.2e-34  118.0   0.0     1   136   223   358   223   359 0.94 Thiamine pyrophosphate enzyme, central domain
Nitrate_red_del      PF02613.10   136 seq451_BIOID51001    -            199   1.4e-21   76.6   1.6   1   1   1.9e-25   2.7e-21   75.7   1.1     3   135    41   171    14   173 0.87 Nitrate reductase delta subunit
DUF3987              PF13148.1    375 seq452_BIOID51001    -            282     2e-44  151.6   0.0   1   1   1.6e-48   2.3e-44  151.4   0.0   174   372     3   198     1   201 0.95 Protein of unknown function (DUF3987)
Arc                  PF03869.9     50 seq454_BIOID51001    -            143   5.8e-15   54.5   0.3   1   1   6.9e-19   9.5e-15   53.8   0.2     1    45     2    46     2    48 0.97 Arc-like DNA binding domain
HTH_23               PF13384.1     50 seq458_BIOID51001    -             86     4e-06   26.1   0.0   1   1   1.7e-09   1.1e-05   24.7   0.0    15    39    16    43    12    44 0.86 Homeodomain-like domain
Malate_synthase      PF01274.17   523 seq460_BIOID51001    -            539  1.9e-214  712.4   0.0   1   1  1.5e-218  2.1e-214  712.2   0.0     3   522    19   538    17   539 0.99 Malate synthase
HNH                  PF01844.18    47 seq461_BIOID51001    -            216   4.3e-06   26.3   0.8   1   1   5.5e-10   7.5e-06   25.6   0.5     1    47   141   197   139   197 0.88 HNH endonuclease
Phage_integrase      PF00589.17   173 seq464_BIOID51001    -            356   5.9e-35  120.3   0.0   1   1   2.6e-38   1.2e-34  119.3   0.0     2   170   179   346   178   349 0.97 Phage integrase family
Phage_integ_N        PF09003.5     81 seq464_BIOID51001    -            356   1.3e-26   92.0   0.5   1   1     6e-30   2.7e-26   90.9   0.0     1    81     1    76     1    76 0.97 Bacteriophage lambda integrase, N-terminal domain
Phage_integr_N       PF02899.12    84 seq464_BIOID51001    -            356   1.5e-10   40.9   0.1   1   1   3.4e-13   1.5e-09   37.7   0.0     2    84    81   158    80   158 0.94 Phage integrase, N-terminal SAM-like domain
HTH_Tnp_1            PF01527.15    76 seq465_BIOID51001    -             99   7.6e-09   35.2   2.9   1   1   7.1e-13   9.7e-09   34.9   2.0     3    76    11    79     9    79 0.90 Transposase
Exo_endo_phos        PF03372.18   251 seq466_BIOID51001    -            259   5.8e-12   45.9   0.4   1   1   7.6e-16     1e-11   45.1   0.3     2   251    41   245    40   245 0.65 Endonuclease/Exonuclease/phosphatase family
Ribosomal_L16        PF00252.13   133 seq467_BIOID51001    -            136   1.2e-50  170.5   0.8   1   1     1e-54   1.4e-50  170.4   0.6     1   132     4   131     4   132 0.97 Ribosomal protein L16p/L10e
DUF3987              PF13148.1    375 seq468_BIOID51001    -             73   2.6e-11   42.6   0.0   1   1   2.2e-15   3.1e-11   42.3   0.0   238   305     1    69     1    72 0.91 Protein of unknown function (DUF3987)
Flg_bbr_C            PF06429.8     74 seq469_BIOID51001    -            261   7.9e-27   92.8   2.2   1   1   1.1e-30   7.9e-27   92.8   1.5     1    73   182   259   182   260 0.95 Flagellar basal body rod FlgEFG protein C-terminal
Flg_bb_rod           PF00460.15    31 seq469_BIOID51001    -            261   8.2e-13   47.6   0.6   1   1   4.6e-16   3.1e-12   45.7   0.4     1    31     5    35     5    35 0.98 Flagella basal body rod protein
YagB_YeeU_YfjZ       PF06154.6    105 seq470_BIOID51001    -            135     1e-51  173.4   0.0   1   1   9.3e-56   1.3e-51  173.1   0.0     2   103    16   117    15   119 0.98 YagB/YeeU/YfjZ family
PTS_IIB              PF02302.12    90 seq475_BIOID51001    -            106   5.2e-21   74.7   1.5   1   1   4.5e-25   6.1e-21   74.5   1.0     2    88     6    95     5    97 0.94 PTS system, Lactose/Cellobiose specific IIB subunit
UreD                 PF01774.12   209 seq476_BIOID51001    -            274   1.3e-50  171.6   0.0   1   1   1.2e-54   1.6e-50  171.3   0.0     1   208    53   249    53   250 0.95 UreD urease accessory protein
NIF3                 PF01784.13   242 seq480_BIOID51001    -            247     1e-56  192.1   0.0   1   1   9.1e-61   1.2e-56  191.8   0.0     2   240     6   235     5   238 0.95 NIF3 (NGG1p interacting factor 3)
Caudo_TAP            PF02413.12   130 seq481_BIOID51001    -            101   4.9e-19   68.6   0.1   1   1   4.7e-23   6.5e-19   68.2   0.1    70   120    27    77     5    79 0.90 Caudovirales tail fibre assembly protein
Phage_lysis          PF03245.8    125 seq483_BIOID51001    -            164   1.2e-50  170.5   9.1   1   1     1e-54   1.4e-50  170.3   6.3     1   124    29   153    29   154 0.99 Bacteriophage lysis protein
Phage_CII            PF05269.6     91 seq485_BIOID51001    -             98   6.2e-36  122.1   0.1   1   1     5e-40   6.9e-36  122.0   0.1     1    90     1    91     1    92 0.97 Bacteriophage CII protein
rve                  PF00665.21   120 seq486_BIOID51001    -            288   3.5e-30  104.4   0.0   1   1   2.6e-33   7.2e-30  103.4   0.0     3   119   126   240   124   241 0.96 Integrase core domain
rve_2                PF13333.1     52 seq486_BIOID51001    -            288   3.6e-20   71.6   1.6   1   1   3.9e-22   1.1e-18   66.9   0.1     1    52   231   287   231   287 0.98 Integrase core domain
rve_3                PF13683.1     67 seq486_BIOID51001    -            288   5.3e-15   54.5   0.0   1   1   3.9e-18   1.1e-14   53.6   0.0     4    67   215   279   212   279 0.96 Integrase core domain
HTH_21               PF13276.1     60 seq486_BIOID51001    -            288     2e-10   40.3   0.0   1   1   3.2e-13   8.8e-10   38.3   0.0     4    59    47   101    44   102 0.90 HTH-like domain
DDE_Tnp_IS240        PF13610.1    140 seq486_BIOID51001    -            288   1.7e-09   37.6   0.0   1   1   1.1e-12   2.9e-09   36.8   0.0     2   129   130   260   129   272 0.88 DDE domain
RNase_T              PF00929.19   164 seq490_BIOID51001    -            220     4e-18   66.1   0.0   1   1   7.2e-22   9.8e-18   64.8   0.0     2   164     4   147     3   147 0.91 Exonuclease
Bac_Ubq_Cox          PF01654.12   436 seq491_BIOID51001    -            514  7.9e-174  578.0  22.0   1   1  7.6e-178    1e-173  577.6  15.3     1   435     7   502     7   503 0.97 Bacterial Cytochrome Ubiquinol Oxidase
UvrB                 PF12344.3     44 seq493_BIOID51001    -            673   6.7e-23   79.8   0.9   1   1   1.3e-25   2.9e-22   77.7   0.1     1    43   552   594   552   595 0.97 Ultra-violet resistance protein B
Helicase_C           PF00271.26    78 seq493_BIOID51001    -            673   1.2e-15   57.0   0.0   1   1   1.2e-18   2.8e-15   55.8   0.0     2    77   465   545   464   546 0.98 Helicase conserved C-terminal domain
ResIII               PF04851.10   184 seq493_BIOID51001    -            673   1.1e-11   44.8   0.0   1   1     3e-14   6.9e-11   42.1   0.0     4    94    13   101    10   134 0.79 Type III restriction enzyme, res subunit
UVR                  PF02151.14    36 seq493_BIOID51001    -            673   5.2e-07   28.8   1.1   1   1     7e-10   1.6e-06   27.3   0.8     2    35   634   667   633   668 0.93 UvrB/uvrC motif
SlyX                 PF04102.7     69 seq496_BIOID51001    -             72   4.1e-26   91.0   2.4   1   1   3.4e-30   4.6e-26   90.8   1.7     1    69     5    72     5    72 0.99 SlyX
Phage_fiber_C        PF06820.7     64 seq497_BIOID51001    -            102   3.5e-35  119.8   0.7   1   1   3.6e-39   4.9e-35  119.3   0.5     1    64    41   102    41   102 0.99 Putative prophage tail fibre C-terminus
Ribosomal_L29        PF00831.18    58 seq498_BIOID51001    -             63     5e-25   86.8   6.8   1   1     4e-29   5.5e-25   86.7   4.7     1    58     3    60     3    60 0.99 Ribosomal L29 protein
PFL                  PF02901.10   648 seq500_BIOID51001    -            439  4.1e-133  445.0   0.0   1   1  3.6e-137    5e-133  444.7   0.0     1   428     1   417     1   418 0.99 Pyruvate formate lyase
Transposase_20       PF02371.11    87 seq505_BIOID51001    -            115   9.5e-12   44.7   0.1   1   1   9.3e-16   1.3e-11   44.3   0.0    24    81     6    64     1    70 0.85 Transposase IS116/IS110/IS902 family
Ogr_Delta            PF04606.7     47 seq507_BIOID51001    -             86     4e-18   64.6   4.0   1   1   3.8e-22   5.1e-18   64.3   2.8     1    46     3    50     3    51 0.97 Ogr/Delta-like zinc finger
Ribosomal_S17        PF00366.15    69 seq508_BIOID51001    -             84   1.1e-32  111.7   1.3   1   1   9.4e-37   1.3e-32  111.5   0.9     1    69    10    78    10    78 0.99 Ribosomal protein S17
Phage_antiter_Q      PF06323.6    230 seq510_BIOID51001    -            229    2e-105  351.1   8.7   1   1  1.7e-109  2.3e-105  350.9   6.0     1   229     1   228     1   229 1.00 Phage antitermination protein Q
Terminase_GpA        PF05876.7    557 seq511_BIOID51001    -             71   1.6e-06   26.6   0.1   1   1   1.4e-10   1.9e-06   26.4   0.1   519   547     3    30     1    38 0.83 Phage terminase large subunit (GpA)
N6_N4_Mtase          PF01555.13   231 seq514_BIOID51001    -            227   1.6e-32  112.7   0.0   1   1   4.9e-34   3.3e-30  105.1   0.0     1   228    21   200    21   203 0.88 DNA methylase
HTH_36               PF13730.1     55 seq519_BIOID51001    -             84   1.5e-13   50.5   0.0   1   1   2.9e-17     2e-13   50.1   0.0     7    55    19    67    16    67 0.95 Helix-turn-helix domain
Phage_min_tail       PF05939.8    109 seq520_BIOID51001    -            113   2.2e-34  117.5   0.0   1   1   1.8e-38   2.4e-34  117.4   0.0     1   109     4   113     4   113 0.98 Phage minor tail protein
FlgH                 PF02107.11   180 seq522_BIOID51001    -            246   7.2e-62  208.0   0.0   1   1   6.7e-66   9.2e-62  207.6   0.0     3   180    66   245    64   245 0.97 Flagellar L-ring protein
DUF1076              PF06416.7    113 seq523_BIOID51001    -            191   4.8e-45  151.7   0.1   1   1   5.5e-49   7.5e-45  151.1   0.1     7   113    87   189    79   189 0.93 Protein of unknown function (DUF1076)
Methyltransf_11      PF08241.7     95 seq524_BIOID51001    -            256     1e-24   86.7   0.0   1   1   1.7e-27   1.7e-24   86.0   0.0     1    95    49   145    49   145 0.97 Methyltransferase domain
Methyltransf_31      PF13847.1    152 seq524_BIOID51001    -            256   1.1e-20   73.6   0.0   1   1   1.4e-23   1.4e-20   73.3   0.0     4   113    45   155    43   233 0.86 Methyltransferase domain
Methyltransf_23      PF13489.1    162 seq524_BIOID51001    -            256     6e-20   71.4   0.0   1   1   8.5e-23   8.3e-20   70.9   0.0     7   159    31   191    26   194 0.85 Methyltransferase domain
Ubie_methyltran      PF01209.13   233 seq524_BIOID51001    -            256   2.2e-18   66.1   0.0   1   1   2.9e-21   2.9e-18   65.7   0.0    32   158    27   152     2   162 0.84 ubiE/COQ5 methyltransferase family
Methyltransf_18      PF12847.2    112 seq524_BIOID51001    -            256   5.4e-17   62.2   0.0   1   1   9.9e-20   9.7e-17   61.4   0.0     1   109    44   145    44   148 0.92 Methyltransferase domain
Methyltransf_12      PF08242.7     99 seq524_BIOID51001    -            256   1.1e-13   51.3   0.0   1   1   1.8e-16   1.8e-13   50.7   0.0     1    99    49   143    49   143 0.88 Methyltransferase domain
Methyltransf_25      PF13649.1    101 seq524_BIOID51001    -            256   8.3e-13   48.4   0.1   1   1   1.8e-15   1.7e-12   47.4   0.0     1   101    48   141    48   141 0.91 Methyltransferase domain
Methyltransf_26      PF13659.1    117 seq524_BIOID51001    -            256     5e-11   42.5   0.9   1   1   9.4e-14   9.2e-11   41.6   0.3     2   113    46   145    45   147 0.93 Methyltransferase domain
MTS                  PF05175.9    170 seq524_BIOID51001    -            256   5.8e-09   35.4   0.0   1   1   1.1e-11   1.1e-08   34.5   0.0    25   145    38   151    31   175 0.79 Methyltransferase small domain
Methyltransf_8       PF05148.10   219 seq524_BIOID51001    -            256   4.2e-08   32.9   0.0   1   1   2.8e-10   2.7e-07   30.3   0.0    73   164    45   153     8   181 0.69 Hypothetical methyltransferase
Methyltransf_29      PF03141.11   506 seq524_BIOID51001    -            256   1.1e-07   30.4   0.1   1   1   1.5e-10   1.4e-07   30.1   0.0   115   217    42   145     8   169 0.75 Putative S-adenosyl-L-methionine-dependent methyltransferase
Methyltransf_9       PF08003.6    315 seq524_BIOID51001    -            256   6.8e-06   24.8   0.0   1   1   9.6e-09   9.4e-06   24.4   0.0   100   224    29   152    23   162 0.84 Protein of unknown function (DUF1698)
TehB                 PF03848.9    192 seq524_BIOID51001    -            256   2.1e-05   23.6   0.0   1   1   3.7e-08   3.6e-05   22.8   0.0    32   135    46   149    17   186 0.80 Tellurite resistance protein TehB
PrmA                 PF06325.8    295 seq524_BIOID51001    -            256   7.6e-05   21.8   0.0   1   1   1.1e-07    0.0001   21.4   0.0   161   262    44   150    29   188 0.75 Ribosomal protein L11 methyltransferase (PrmA)
gpW                  PF02831.10    68 seq526_BIOID51001    -             55   2.5e-23   81.3   0.4   1   1     2e-27   2.7e-23   81.1   0.2     1    46     1    46     1    51 0.97 gpW
HTH_3                PF01381.17    55 seq528_BIOID51001    -            113   2.3e-11   43.2   0.4   1   1   8.6e-15   3.9e-11   42.4   0.3     1    46    12    57    12    60 0.94 Helix-turn-helix
HTH_31               PF13560.1     64 seq528_BIOID51001    -            113   1.7e-09   37.6   0.0   1   1   5.9e-13   2.7e-09   36.9   0.0     4    53    10    58     7    61 0.94 Helix-turn-helix domain
HTH_19               PF12844.2     64 seq528_BIOID51001    -            113   2.9e-09   36.7   0.2   1   1     9e-13   4.1e-09   36.2   0.1     2    50    10    58     9    62 0.95 Helix-turn-helix domain
Urease_gamma         PF00547.13    99 seq530_BIOID51001    -            100   2.4e-47  158.8   0.0   1   1     2e-51   2.7e-47  158.7   0.0     1    99     1    99     1    99 1.00 Urease, gamma subunit
AHS1                 PF02682.11   202 seq531_BIOID51001    -            218   2.9e-69  232.4   0.0   1   1   2.4e-73   3.3e-69  232.2   0.0     2   202     5   202     4   202 0.95 Allophanate hydrolase subunit 1
HOK_GEF              PF01848.11    43 seq533_BIOID51001    -             46   7.3e-18   63.5   1.7   1   1   5.7e-22   7.8e-18   63.4   1.2     2    43     3    44     2    44 0.96 Hok/gef family
Phage_tail_L         PF05100.7    206 seq534_BIOID51001    -            232   5.8e-96  319.4   0.0   1   1  4.9e-100   6.7e-96  319.2   0.0     1   206    29   230    29   230 0.99 Phage minor tail protein L
Peptidase_S24        PF00717.18    70 seq538_BIOID51001    -            235   6.7e-12   44.7   0.1   1   1   2.2e-15     1e-11   44.2   0.1     1    67   147   213   147   216 0.92 Peptidase S24-like
HTH_19               PF12844.2     64 seq538_BIOID51001    -            235   1.3e-07   31.3   0.0   1   1   9.4e-11   4.3e-07   29.7   0.0     2    62     6    65     5    67 0.91 Helix-turn-helix domain
HTH_3                PF01381.17    55 seq538_BIOID51001    -            235   1.4e-06   27.9   0.0   1   1   6.6e-10     3e-06   26.8   0.0     8    55    15    61     8    61 0.94 Helix-turn-helix
PduV-EutP            PF10662.4    143 seq539_BIOID51001    -            121   1.5e-14   53.5   0.0   1   1   2.1e-18   2.9e-14   52.6   0.0    86   142    60   115    47   116 0.93 Ethanolamine utilisation - propanediol utilisation
Urease_beta          PF00699.15   100 seq540_BIOID51001    -            106   1.6e-45  152.8   0.0   1   1   1.3e-49   1.8e-45  152.7   0.0     1   100     2   101     2   101 0.99 Urease beta subunit
Phage_integrase      PF00589.17   173 seq541_BIOID51001    -            330   3.8e-27   94.9   0.3   1   1     5e-30   6.8e-26   90.8   0.2     2   171   164   308   163   309 0.90 Phage integrase family
KOW                  PF00467.24    32 seq543_BIOID51001    -            104   4.4e-06   25.9   3.9   1   1   7.1e-10   9.8e-06   24.8   2.7     2    32     8    37     7    37 0.93 KOW motif
DUF3296              PF11726.3    180 seq546_BIOID51001    -            187   2.5e-31  108.4   0.4   1   1   2.2e-35   3.1e-31  108.2   0.3     2   170    17   167    16   174 0.89 Protein of unknown function (DUF3296)
DUF3296              PF11726.3    180 seq547_BIOID51001    -            187   7.6e-33  113.4   1.1   1   1   6.7e-37   9.1e-33  113.2   0.8     2   170    17   167    16   174 0.89 Protein of unknown function (DUF3296)
FlgI                 PF02119.11   342 seq549_BIOID51001    -            371  2.3e-130  434.1  11.6   1   1  1.9e-134  2.6e-130  433.9   8.0     2   342    30   371    29   371 0.98 Flagellar P-ring protein
OEP                  PF02321.13   188 seq551_BIOID51001    -            457     4e-51  173.1  39.0   1   2   1.1e-26   1.4e-22   80.0  12.2     3   188    65   247    63   247 0.97 Outer membrane efflux protein
OEP                  PF02321.13   188 seq551_BIOID51001    -            457     4e-51  173.1  39.0   2   2   1.3e-32   1.7e-28   99.3   9.3     7   188   275   455   270   455 0.94 Outer membrane efflux protein
DUF333               PF03891.10    50 seq552_BIOID51001    -             88   2.4e-13   49.5   0.4   1   1   2.2e-17   3.1e-13   49.2   0.2     7    50    42    85    36    85 0.91 Domain of unknown function (DUF333)
ICL                  PF00463.16   526 seq553_BIOID51001    -            439  3.2e-200  665.6   1.7   1   2  4.6e-118  3.2e-114  381.9   0.0     1   255    12   262    12   264 0.99 Isocitrate lyase family
ICL                  PF00463.16   526 seq553_BIOID51001    -            439  3.2e-200  665.6   1.7   2   2   1.5e-88     1e-84  284.5   1.0   353   526   262   439   260   439 0.98 Isocitrate lyase family
PEP_mutase           PF13714.1    238 seq553_BIOID51001    -            439   4.8e-19   68.4   0.0   1   1   2.3e-22   1.6e-18   66.7   0.0    26   198    86   320    74   352 0.86 Phosphoenolpyruvate phosphomutase
HNH                  PF01844.18    47 seq554_BIOID51001    -            154   1.4e-10   40.7   3.5   1   1   2.1e-14   2.9e-10   39.7   2.4     1    45    49    92    49    94 0.97 HNH endonuclease
AP_endonuc_2         PF01261.19   211 seq555_BIOID51001    -            122   1.5e-11   43.9   0.1   1   1   1.1e-15   1.5e-11   43.8   0.0     1    92    21   107    21   122 0.90 Xylose isomerase-like TIM barrel
DUF1380              PF07128.7    139 seq557_BIOID51001    -            144   4.3e-74  246.8   1.1   1   1   3.5e-78   4.8e-74  246.6   0.8     1   139     1   138     1   138 1.00 Protein of unknown function (DUF1380)
AHS2                 PF02626.10   272 seq558_BIOID51001    -            310  9.6e-100  333.2   0.0   1   1  8.3e-104   1.1e-99  332.9   0.0     2   272    24   288    23   288 0.98 Allophanate hydrolase subunit 2
Amidohydro_1         PF01979.15   333 seq559_BIOID51001    -            556   2.1e-72  244.4   1.6   1   1   1.2e-75   3.2e-72  243.8   1.1     1   333   114   425   114   425 0.97 Amidohydrolase family
Urease_alpha         PF00449.15   121 seq559_BIOID51001    -            556   1.8e-51  173.2   2.0   1   1   1.3e-54   3.5e-51  172.3   1.4    11   121     1   108     1   108 0.98 Urease alpha-subunit, N-terminal domain
Amidohydro_5         PF13594.1     68 seq559_BIOID51001    -            556   1.2e-09   37.7   2.6   1   1   1.5e-12   4.2e-09   35.9   1.8     1    68    75   143    75   143 0.70 Amidohydrolase
Toprim_2             PF13155.1     95 seq560_BIOID51001    -            626   2.5e-11   43.6   0.0   1   1   2.6e-14   1.2e-10   41.4   0.0     1    95   209   296   209   296 0.87 Toprim-like
Toprim_4             PF13662.1     81 seq560_BIOID51001    -            626   1.2e-08   34.7   0.0   1   1   8.2e-12   3.7e-08   33.1   0.0     2    76   207   281   206   286 0.78 Toprim domain
AAA_25               PF13481.1    194 seq560_BIOID51001    -            626   1.5e-08   34.1   0.0   1   1   6.1e-12   2.8e-08   33.2   0.0    32   193   357   507   344   508 0.83 AAA domain
DUF1076              PF06416.7    113 seq561_BIOID51001    -            193   4.3e-43  145.4   0.2   1   1   5.9e-47     8e-43  144.6   0.0    12   113    90   191    82   191 0.96 Protein of unknown function (DUF1076)
Ribosomal_L5_C       PF00673.16    95 seq565_BIOID51001    -            179   3.2e-42  142.0   0.0   1   1   7.3e-46     5e-42  141.4   0.0     1    94    84   177    84   178 0.99 ribosomal L5P family C-terminus
Ribosomal_L5         PF00281.14    56 seq565_BIOID51001    -            179   2.8e-25   87.7   0.1   1   1   7.4e-29     5e-25   86.9   0.0     1    56    24    80    23    80 0.98 Ribosomal protein L5
GTP_EFTU             PF00009.22   188 seq567_BIOID51001    -            394   1.1e-60  204.1   0.0   1   1   3.4e-64   1.6e-60  203.7   0.0     1   187    10   201    10   202 0.93 Elongation factor Tu GTP binding domain
GTP_EFTU_D3          PF03143.12    97 seq567_BIOID51001    -            394   2.4e-34  117.3   0.1   1   1   1.4e-37   6.6e-34  115.9   0.0     1    96   298   392   298   393 0.98 Elongation factor Tu C-terminal domain
GTP_EFTU_D2          PF03144.20    74 seq567_BIOID51001    -            394     3e-18   65.5   6.3   1   1   1.2e-21   5.5e-18   64.7   3.9     1    74   225   294   225   294 0.96 Elongation factor Tu domain 2
Prok-JAB             PF14464.1    105 seq568_BIOID51001    -            108   4.2e-20   71.1   0.1   1   1   3.3e-24   4.5e-20   71.0   0.1     3    96     3    98     1   107 0.91 Prokaryotic homologs of the JAB domain
PFL                  PF02901.10   648 seq569_BIOID51001    -            330   9.2e-57  192.7   0.0   1   1   1.7e-60   1.2e-56  192.4   0.0   449   648     3   191     1   191 0.94 Pyruvate formate lyase
Gly_radical          PF01228.16   106 seq569_BIOID51001    -            330   7.3e-26   90.4   0.0   1   1   2.4e-29   1.6e-25   89.3   0.0     3   106   210   312   208   312 0.97 Glycine radical
Cyto_ox_2            PF02322.10   328 seq571_BIOID51001    -            378  6.6e-112  373.7  33.9   1   1  5.5e-116  7.5e-112  373.5  23.5     1   328     6   362     6   362 0.99 Cytochrome oxidase subunit II
Autotransporter      PF03797.14   265 seq572_BIOID51001    -            653   4.8e-43  147.2  30.1   1   1   3.5e-47   4.8e-43  147.2  20.9     3   259   391   633   389   644 0.95 Autotransporter beta-domain
AP_endonuc_2         PF01261.19   211 seq576_BIOID51001    -            127   5.5e-12   45.3   0.2   1   1   4.9e-16   6.8e-12   45.0   0.1   122   211     4    88     1    88 0.90 Xylose isomerase-like TIM barrel
PsiB                 PF06290.6    143 seq580_BIOID51001    -            160   9.2e-34  115.7   0.0   1   1   1.2e-37   1.6e-33  115.0   0.0    64   143    80   159    77   159 0.97 Plasmid SOS inhibition protein (PsiB)
NLPC_P60             PF00877.14   105 seq581_BIOID51001    -            142   7.2e-15   54.5   0.0   1   1   6.7e-19   9.2e-15   54.2   0.0     1   105     6   119     6   119 0.92 NlpC/P60 family
ResIII               PF04851.10   184 seq582_BIOID51001    -            794   9.3e-19   67.8   0.0   1   1   1.1e-21   3.9e-18   65.8   0.0     3   184   431   573   429   573 0.81 Type III restriction enzyme, res subunit
DNA_primase_S        PF01896.14   145 seq582_BIOID51001    -            794   8.3e-09   35.2   0.0   1   1   5.9e-12     2e-08   34.0   0.0    34   144   163   260   149   261 0.94 Eukaryotic and archaeal DNA primase small subunit
DEAD                 PF00270.24   173 seq582_BIOID51001    -            794   3.9e-07   29.5   0.0   1   1   2.6e-10   8.8e-07   28.4   0.0     3   167   435   572   433   576 0.77 DEAD/DEAH box helicase
SNF2_N               PF00176.18   296 seq582_BIOID51001    -            794   1.5e-05   23.9   0.0   1   1   1.5e-08   5.1e-05   22.1   0.0    19   171   446   575   423   579 0.76 SNF2 family N-terminal domain
Terminase_2          PF03592.11   144 seq586_BIOID51001    -            179     2e-09   37.7   3.4   1   1   2.3e-13   3.1e-09   37.1   2.3     1    57     2    58     2   174 0.92 Terminase small subunit
SIS_2                PF13580.1    138 seq587_BIOID51001    -            246   3.1e-31  107.7   0.3   1   1   9.4e-35   6.4e-31  106.7   0.2    15   138    78   200    56   200 0.92 SIS domain
SIS                  PF01380.17   131 seq587_BIOID51001    -            246   5.9e-08   32.2   0.0   1   1   2.3e-11   1.6e-07   30.9   0.0    51   104   163   216   152   229 0.91 SIS domain
Ribosomal_S14        PF00253.16    55 seq588_BIOID51001    -            101   9.1e-25   85.7   0.7   1   1     9e-29   1.2e-24   85.2   0.5     1    55    46   100    46   100 0.98 Ribosomal protein S14p/S29e
DUF1076              PF06416.7    113 seq591_BIOID51001    -            211   3.1e-46  155.6   0.5   1   1     3e-50     4e-46  155.2   0.3     2   112    98   208    97   209 0.97 Protein of unknown function (DUF1076)
DUF3927              PF13064.1     46 seq592_BIOID51001    -             52   2.9e-22   77.7  11.8   1   1   2.3e-26   3.1e-22   77.6   8.2     1    46     3    48     3    48 0.98 Protein of unknown function (DUF3927)
HNH_3                PF13392.1     46 seq594_BIOID51001    -            215   1.7e-12   46.3   0.3   1   1   4.7e-16   3.2e-12   45.5   0.2     1    46    95   139    95   139 0.94 HNH endonuclease
AP2                  PF00847.15    55 seq594_BIOID51001    -            215   3.2e-08   33.4   0.6   1   1   2.6e-11   1.8e-07   31.0   0.3     1    54   149   198   149   199 0.91 AP2 domain
Lambda_tail_I        PF06805.7     82 seq595_BIOID51001    -            226   6.3e-22   77.0   0.0   1   1   7.4e-26     1e-21   76.4   0.0     2    82    14    97    13    97 0.98 Bacteriophage lambda tail assembly protein I
NAD_binding_2        PF03446.10   162 seq597_BIOID51001    -            292   6.5e-49  165.8   0.7   1   1   2.2e-52   1.5e-48  164.6   0.3     2   161     1   160     1   162 0.97 NAD binding domain of 6-phosphogluconate dehydrogenase
F420_oxidored        PF03807.12    96 seq597_BIOID51001    -            292   1.9e-07   31.2   0.2   1   1   1.3e-10   9.2e-07   29.0   0.1     1    93     2    92     2    94 0.81 NADP oxidoreductase coenzyme F420-dependent
LamB_YcsF            PF03746.11   242 seq598_BIOID51001    -            244  5.6e-103  343.1   0.8   1   1  4.6e-107  6.3e-103  342.9   0.6     1   241     2   237     2   238 0.99 LamB/YcsF family
PsiA                 PF06952.6    238 seq599_BIOID51001    -            239  2.4e-111  370.3   1.9   1   1    2e-115  2.7e-111  370.2   1.3     1   238     1   237     1   237 1.00 PsiA protein
Ribosomal_S8         PF00410.14   129 seq601_BIOID51001    -            130   2.3e-48  163.1   0.0   1   1   1.8e-52   2.5e-48  163.0   0.0     1   128     5   129     5   130 0.97 Ribosomal protein S8
Molybdopterin        PF00384.17   432 seq602_BIOID51001    -            814  9.8e-114  380.3   0.0   1   1  2.6e-117  1.2e-113  380.0   0.0     1   432   119   576   119   576 0.96 Molybdopterin oxidoreductase
Molydop_binding      PF01568.16   109 seq602_BIOID51001    -            814   3.2e-29  100.8   0.0   1   1   1.7e-32   7.7e-29   99.5   0.0     1   107   695   806   695   808 0.97 Molydopterin dinucleotide binding domain
Molybdop_Fe4S4       PF04879.11    55 seq602_BIOID51001    -            814   8.6e-18   63.7   0.9   1   1   3.4e-21   1.5e-17   62.9   0.6     1    55    56   116    56   116 0.98 Molybdopterin oxidoreductase Fe4S4 domain
Rod-binding          PF10135.4     49 seq603_BIOID51001    -             99   1.1e-17   63.6   0.0   1   1   1.4e-21   1.9e-17   62.8   0.0     1    49    42    93    42    93 0.98 Rod binding protein
AAA_12               PF13087.1    199 seq607_BIOID51001    -           1652   1.3e-42  145.3   0.0   1   1     2e-45     3e-42  144.1   0.0     3   198  1404  1612  1402  1613 0.90 AAA domain
AAA_11               PF13086.1    241 seq607_BIOID51001    -           1652   8.9e-37  126.8   0.0   1   1   1.1e-39   1.7e-36  125.9   0.0     2   238  1068  1378  1067  1381 0.84 AAA domain
AAA_30               PF13604.1    196 seq607_BIOID51001    -           1652   1.7e-14   53.7   0.1   1   1     5e-11   7.6e-08   32.0   0.0     2    66  1068  1133  1067  1156 0.85 AAA domain
AAA_19               PF13245.1     76 seq607_BIOID51001    -           1652   8.9e-12   44.4   0.0   1   1   1.4e-14   2.1e-11   43.2   0.0     7    63  1080  1137  1074  1152 0.82 Part of AAA domain
Pkinase              PF00069.20   260 seq607_BIOID51001    -           1652   3.9e-11   42.4   0.1   1   1   6.5e-08   9.8e-05   21.5   0.0    62   143   577   657   555   673 0.82 Protein kinase domain
NERD                 PF08378.6    109 seq607_BIOID51001    -           1652   1.6e-05   24.9   0.1   1   1   5.5e-08   8.3e-05   22.7   0.0    27   106    59   147    36   150 0.63 Nuclease-related domain
UvrD-helicase        PF00580.16   315 seq607_BIOID51001    -           1652   2.3e-05   23.7   0.0   1   1   4.1e-08   6.2e-05   22.3   0.0     1    68  1068  1141  1068  1187 0.79 UvrD/REP helicase N-terminal domain
Radical_SAM          PF04055.16   166 seq608_BIOID51001    -            292   1.8e-22   80.1   0.0   1   1   5.3e-26   2.4e-22   79.7   0.0     1   157    41   222    41   231 0.94 Radical SAM superfamily
Fer4_12              PF13353.1    139 seq608_BIOID51001    -            292     1e-10   41.7   0.1   1   1   8.3e-14   3.8e-10   39.9   0.0     2    83    34   146    33   187 0.80 4Fe-4S single cluster domain
Fer4_14              PF13394.1    117 seq608_BIOID51001    -            292   6.2e-07   29.3   0.5   1   1   3.7e-09   1.7e-05   24.7   0.3     3   104    42   172    40   183 0.83 4Fe-4S single cluster domain
Ribosomal_L6         PF00347.18    77 seq615_BIOID51001    -            177   4.8e-40  135.8   0.1   1   2     4e-21   5.5e-17   61.9   0.0     1    77    11    82    11    82 0.98 Ribosomal protein L6
Ribosomal_L6         PF00347.18    77 seq615_BIOID51001    -            177   4.8e-40  135.8   0.1   2   2   2.3e-24   3.2e-20   72.3   0.0     1    76    90   164    90   165 0.98 Ribosomal protein L6
NinG                 PF05766.7    189 seq616_BIOID51001    -            200   7.6e-70  234.4  19.4   1   1   6.6e-74     9e-70  234.1  13.4     6   186     5   194     1   200 0.93 Bacteriophage Lambda NinG protein
YbgT_YccB            PF08173.6     28 seq617_BIOID51001    -             30   3.4e-12   45.8   4.6   1   1   2.6e-16   3.5e-12   45.7   3.2     1    27     1    27     1    28 0.97 Membrane bound YbgT-like protein
CusF_Ec              PF11604.3     70 seq618_BIOID51001    -            110   1.2e-21   76.2   0.3   1   1   1.2e-25   1.6e-21   75.7   0.2     1    67    42   107    42   110 0.93 Copper binding periplasmic protein CusF
Flg_bbr_C            PF06429.8     74 seq620_BIOID51001    -            458   2.3e-10   40.1   4.5   1   1   1.7e-14   2.3e-10   40.1   3.1    17    73   397   455   386   456 0.78 Flagellar basal body rod FlgEFG protein C-terminal
AceK                 PF06315.6    562 seq623_BIOID51001    -            578  8.2e-240  796.7   0.0   1   1  6.8e-244  9.3e-240  796.5   0.0     1   562     9   568     9   568 0.99 Isocitrate dehydrogenase kinase/phosphatase (AceK)
SecE                 PF00584.15    57 seq624_BIOID51001    -            127   2.4e-21   74.9   1.0   1   1   1.8e-25   2.4e-21   74.9   0.7     2    56    68   122    67   123 0.97 SecE/Sec61-gamma subunits of protein translocation complex
ECH                  PF00378.15   245 seq625_BIOID51001    -            798     2e-78  262.7   0.0   1   1   1.1e-81   5.2e-78  261.4   0.0     3   244    81   335    79   336 0.99 Enoyl-CoA hydratase/isomerase family
3HCDH_N              PF02737.13   180 seq625_BIOID51001    -            798   1.4e-60  203.9   0.3   1   1   8.2e-64   3.7e-60  202.5   0.1     2   180   385   563   384   563 0.99 3-hydroxyacyl-CoA dehydrogenase, NAD binding domain
3HCDH                PF00725.17    97 seq625_BIOID51001    -            798   2.3e-35  120.7   2.7   1   2   8.5e-30   3.9e-26   91.1   0.1     1    97   565   661   565   661 0.97 3-hydroxyacyl-CoA dehydrogenase, C-terminal domain
3HCDH                PF00725.17    97 seq625_BIOID51001    -            798   2.3e-35  120.7   2.7   2   2   1.2e-09   5.6e-06   26.5   0.0     4    62   697   759   696   780 0.86 3-hydroxyacyl-CoA dehydrogenase, C-terminal domain
MMR_HSR1             PF01926.18   114 seq626_BIOID51001    -            358   2.3e-13   50.0   0.0   1   1   2.5e-16   8.6e-13   48.1   0.0     2   111   107   218   106   222 0.74 50S ribosome-binding GTPase
DUF258               PF03193.11   161 seq626_BIOID51001    -            358   1.5e-06   27.3   0.0   1   1   7.3e-10   2.5e-06   26.6   0.0    24   103    92   168    72   185 0.72 Protein of unknown function, DUF258
GATase_4             PF13230.1    272 seq627_BIOID51001    -            255  3.2e-107  357.1   0.0   1   1  7.7e-111  3.5e-107  357.0   0.0     1   252     1   252     1   255 0.99 Glutamine amidotransferases class-II
GATase_2             PF00310.16   361 seq627_BIOID51001    -            255   3.3e-17   62.1   0.1   1   1   2.1e-15   9.7e-12   44.1   0.1   189   359    65   215    60   217 0.87 Glutamine amidotransferases class-II
DeoRC                PF00455.17   162 seq629_BIOID51001    -            260   4.8e-30  104.2   0.0   1   1     1e-33   7.1e-30  103.6   0.0    10   161    84   235    76   236 0.98 DeoR C terminal sensor domain
HTH_DeoR             PF08220.7     57 seq629_BIOID51001    -            260   4.2e-09   35.6   0.3   1   1   1.3e-12   8.6e-09   34.6   0.2     1    45     8    52     8    62 0.87 DeoR-like helix-turn-helix domain
UreE_C               PF05194.7     87 seq630_BIOID51001    -            154   5.3e-30  103.2   2.6   1   1     1e-33     7e-30  102.8   1.8     2    86    72   154    71   154 0.92 UreE urease accessory protein, C-terminal domain
UreE_N               PF02814.10    65 seq630_BIOID51001    -            154   1.6e-14   53.0   0.2   1   1   3.6e-18   2.5e-14   52.4   0.1    12    63    11    62     2    65 0.91 UreE urease accessory protein, N-terminal domain
HdeA                 PF06411.6     94 seq631_BIOID51001    -            110   2.6e-26   91.3   0.2   1   1   2.2e-30     3e-26   91.0   0.2     4    94     6    98     3    98 0.91 HdeA/HdeB family
H2TH                 PF06831.9     93 seq632_BIOID51001    -            263   3.4e-17   61.8   0.0   1   1   1.4e-20   6.5e-17   60.9   0.0     1    77   126   205   126   215 0.84 Formamidopyrimidine-DNA glycosylase H2TH domain
Fapy_DNA_glyco       PF01149.19   116 seq632_BIOID51001    -            263   1.4e-14   54.2   0.0   1   1   5.8e-18   2.6e-14   53.4   0.0     1   106     2   104     2   111 0.88 Formamidopyrimidine-DNA glycosylase N-terminal domain
zf-FPG_IleRS         PF06827.9     30 seq632_BIOID51001    -            263   1.4e-07   30.8   3.6   1   1   5.7e-11   2.6e-07   30.0   2.5     1    29   235   263   235   263 0.98 Zinc finger found in FPG and IleRS
Glyco_hydro_32N      PF00251.15   308 seq635_BIOID51001    -            477   1.9e-99  332.8   0.8   1   1  3.5e-103   2.4e-99  332.4   0.6     1   308    29   330    29   330 0.95 Glycosyl hydrolases family 32 N-terminal domain
Glyco_hydro_32C      PF08244.7     86 seq635_BIOID51001    -            477     4e-09   36.6   0.0   1   1   1.1e-12   7.2e-09   35.7   0.0    23    86   384   440   368   440 0.87 Glycosyl hydrolases family 32 C terminal
HlyD_2               PF12700.2    328 seq639_BIOID51001    -            407   1.3e-14   53.9   0.0   1   1   1.2e-17     8e-14   51.4   0.0   136   327   187   378    98   379 0.77 HlyD family secretion protein
HlyD_3               PF13437.1    105 seq639_BIOID51001    -            407   1.7e-13   50.6   0.2   1   1     2e-14   1.4e-10   41.3   0.0     1   105   209   310   209   310 0.96 HlyD family secretion protein
Phage-tail_3         PF13550.1    164 seq640_BIOID51001    -            816   9.1e-37  126.2   0.0   1   1   1.3e-40   1.8e-36  125.3   0.0     2   162   331   498   330   501 0.93 Putative phage tail protein
His_Phos_2           PF00328.17   347 seq645_BIOID51001    -            413   1.7e-39  135.9   0.0   1   1   1.5e-43   2.1e-39  135.7   0.0     1   344    30   359    30   364 0.85 Histidine phosphatase superfamily (branch 2)
Transp_cyt_pur       PF02133.10   439 seq646_BIOID51001    -            484  8.7e-141  469.3  43.4   1   1  7.3e-145    1e-140  469.1  30.1     1   439    19   457    19   457 0.99 Permease for cytosine/purines, uracil, thiamine, allantoin
tRNA-synt_2          PF00152.15   335 seq648_BIOID51001    -            335   5.4e-70  235.6   0.0   1   1     5e-74   6.9e-70  235.3   0.0    21   333    25   333    14   335 0.88 tRNA synthetases class II (D, K and N)
DctA-YdbH            PF11739.3    207 seq649_BIOID51001    -            879   1.4e-55  187.8   1.7   1   1   2.7e-59   3.6e-55  186.5   0.1     1   207   656   859   656   859 0.99 Dicarboxylate transport
Ribosomal_L18p       PF00861.17   119 seq650_BIOID51001    -            117   1.1e-37  128.6   4.6   1   1   9.2e-42   1.3e-37  128.5   3.2     2   119     2   117     1   117 0.95 Ribosomal L18p/L5e family
NusG                 PF02357.14    92 seq651_BIOID51001    -            181   5.3e-25   87.3   0.0   1   1   1.1e-28   7.7e-25   86.8   0.0     1    92     7   106     7   106 0.93 Transcription termination factor nusG
KOW                  PF00467.24    32 seq651_BIOID51001    -            181   1.3e-08   33.9   0.1   1   1   9.1e-12   6.2e-08   31.7   0.0     1    28   130   161   130   165 0.86 KOW motif
Metallophos          PF00149.23   201 seq652_BIOID51001    -            221   1.2e-16   60.6   0.9   1   1   2.8e-20   1.9e-16   59.9   0.6     2   198    14   187    13   189 0.83 Calcineurin-like phosphoesterase
Metallophos_2        PF12850.2    156 seq652_BIOID51001    -            221   1.2e-07   31.5   0.1   1   1   3.4e-11   2.3e-07   30.6   0.0     3   136    15   205    14   210 0.59 Calcineurin-like phosphoesterase superfamily domain
PTS_IIB              PF02302.12    90 seq653_BIOID51001    -            113   7.1e-13   48.6   0.0   1   1   6.3e-17   8.6e-13   48.4   0.0     2    87     6    94     5    97 0.92 PTS system, Lactose/Cellobiose specific IIB subunit
YfiO                 PF13525.1    203 seq655_BIOID51001    -            245   1.1e-84  282.8   5.8   1   1   2.8e-88   1.3e-84  282.6   4.0     1   202    28   236    28   238 0.97 Outer membrane lipoprotein
TPR_18               PF13512.1    142 seq655_BIOID51001    -            245   5.1e-65  217.7   7.3   1   1     3e-68   1.4e-64  216.3   1.2     2   142    24   167    23   167 0.98 Tetratricopeptide repeat
HdeA                 PF06411.6     94 seq657_BIOID51001    -            112   1.4e-28   98.5   0.5   1   1   1.2e-32   1.6e-28   98.3   0.3     4    93    13   101    10   102 0.90 HdeA/HdeB family
UreF                 PF01730.11   146 seq659_BIOID51001    -            224   1.1e-35  122.7   5.9   1   1   1.1e-39   1.5e-35  122.3   4.1     1   144    37   182    37   184 0.96 UreF
Mob_synth_C          PF06463.8    128 seq660_BIOID51001    -            352     7e-36  122.6   0.0   1   1   3.6e-39   1.2e-35  121.8   0.0     1   127   209   335   209   336 0.98 Molybdenum Cofactor Synthesis C
Radical_SAM          PF04055.16   166 seq660_BIOID51001    -            352   6.9e-27   94.5   0.0   1   1   2.7e-30   9.4e-27   94.0   0.0     2   166    42   204    41   204 0.97 Radical SAM superfamily
Fer4_12              PF13353.1    139 seq660_BIOID51001    -            352   1.6e-07   31.4   0.0   1   1   8.7e-11     3e-07   30.5   0.0    15   116    47   148    36   154 0.84 4Fe-4S single cluster domain
Fer4_14              PF13394.1    117 seq660_BIOID51001    -            352   5.9e-07   29.4   0.0   1   1   5.8e-10     2e-06   27.7   0.0     6    90    45   127    38   148 0.70 4Fe-4S single cluster domain
Methyltransf_11      PF08241.7     95 seq665_BIOID51001    -            240   7.4e-12   45.4   0.0   1   1   8.6e-16   1.2e-11   44.8   0.0    45    95    67   125    50   125 0.83 Methyltransferase domain
Terminase_1          PF03354.10   477 seq666_BIOID51001    -            188   1.6e-12   46.5   0.0   1   1   1.4e-16     2e-12   46.2   0.0   322   469    25   169    12   174 0.82 Phage Terminase
Ribosomal_S5         PF00333.15    67 seq670_BIOID51001    -            167   6.6e-32  108.9   1.8   1   1   1.8e-35   1.3e-31  108.0   1.3     1    66    10    75    10    76 0.98 Ribosomal protein S5, N-terminal domain
Ribosomal_S5_C       PF03719.10    74 seq670_BIOID51001    -            167     5e-32  108.8   1.4   1   1   1.3e-35   8.7e-32  108.1   0.9     1    74    85   158    85   158 0.98 Ribosomal protein S5, C-terminal domain
MetJ                 PF01340.15   104 seq671_BIOID51001    -            105   9.5e-70  230.8   0.1   1   1   7.7e-74     1e-69  230.6   0.1     1   104     2   105     2   105 1.00 Met Apo-repressor, MetJ
ABC_tran             PF00005.22   118 seq674_BIOID51001    -            637     1e-36  125.7   1.1   1   2   2.4e-18   3.3e-15   56.3   0.0     1   118    41   178    41   178 0.87 ABC transporter
ABC_tran             PF00005.22   118 seq674_BIOID51001    -            637     1e-36  125.7   1.1   2   2   2.6e-21   3.6e-18   65.9   0.0     1   118   352   459   352   459 0.92 ABC transporter
ABC_tran_2           PF12848.2     85 seq674_BIOID51001    -            637   6.6e-29   99.4   4.3   1   1   4.8e-32   6.6e-29   99.4   3.0     1    83   217   298   217   302 0.93 ABC transporter
DUF3521              PF12035.3     35 seq681_BIOID51001    -             85   1.2e-08   34.5   0.1   1   1   1.8e-12   2.5e-08   33.5   0.0     5    35    54    83    54    83 0.98 Protein of unknown function (DUF3521)
MgtC                 PF02308.11   135 seq682_BIOID51001    -            215   7.5e-48  161.6   9.8   1   1   8.2e-52   1.1e-47  161.1   6.8     1   128     9   136     9   143 0.96 MgtC family
Ribosomal_L11_N      PF03946.9     60 seq685_BIOID51001    -            142   3.2e-32  109.6   0.3   1   1   8.7e-36   5.9e-32  108.7   0.2     1    60     8    67     8    67 0.99 Ribosomal protein L11, N-terminal domain
Ribosomal_L11        PF00298.14    69 seq685_BIOID51001    -            142   6.6e-29   99.7   2.9   1   1   1.8e-32   1.2e-28   98.8   2.0     1    69    72   140    72   140 0.99 Ribosomal protein L11, RNA binding domain
Antiterm             PF03589.8     95 seq686_BIOID51001    -            207   2.8e-59  197.0   2.0   1   2   7.4e-32     1e-27   95.9   0.3     1    95    14   111    14   111 0.99 Antitermination protein
Antiterm             PF03589.8     95 seq686_BIOID51001    -            207   2.8e-59  197.0   2.0   2   2   1.8e-33   2.5e-29  101.0   0.0     4    95   114   204   112   204 0.98 Antitermination protein
ArdA                 PF07275.6    169 seq688_BIOID51001    -            166   7.2e-38  130.3   2.8   1   1   5.8e-42   7.9e-38  130.2   2.0     1   167     7   164     7   166 0.94 Antirestriction protein (ArdA)
Ribosomal_L30        PF00327.15    52 seq691_BIOID51001    -             59     2e-20   71.9   0.2   1   1   1.6e-24   2.2e-20   71.8   0.1     1    51     4    54     4    55 0.95 Ribosomal protein L30p/L7e
His_Phos_2           PF00328.17   347 seq692_BIOID51001    -            442   1.3e-40  139.6   0.0   1   1   1.2e-44   1.6e-40  139.4   0.0     1   345    39   383    39   387 0.85 Histidine phosphatase superfamily (branch 2)
DUF830               PF05708.7    158 seq693_BIOID51001    -            202   5.2e-45  153.1   0.0   1   1   4.3e-49   5.8e-45  152.9   0.0     2   157    21   193    20   194 0.97 Orthopoxvirus protein of unknown function (DUF830)
cobW                 PF02492.14   178 seq694_BIOID51001    -            205   2.7e-42  144.0   0.0   1   1   4.7e-46   3.2e-42  143.8   0.0     3   175    10   178     8   181 0.96 CobW/HypB/UreG, nucleotide-binding domain
Flagellin_N          PF00669.15   139 seq698_BIOID51001    -            309   4.2e-12   45.9   9.8   1   1   6.2e-16   4.2e-12   45.9   6.8     2   137     4   139     3   141 0.97 Bacterial flagellin N-terminal helical region
ESPR                 PF13018.1     24 seq700_BIOID51001    -            361     9e-09   34.4   0.1   1   1   1.6e-12   2.2e-08   33.2   0.1     2    24    31    53    31    53 0.96 Extended Signal Peptide of Type V secretion system
Plasmid_stabil       PF05016.9     90 seq702_BIOID51001    -             92     3e-15   56.2   0.1   1   1   2.4e-19   3.3e-15   56.1   0.1     1    90     4    91     4    91 0.86 Plasmid stabilisation system protein
Ribosomal_L18e       PF00828.14   129 seq703_BIOID51001    -            144   2.7e-23   82.6   2.7   1   1   2.7e-27   3.7e-23   82.2   1.9     3   127    27   143    26   144 0.88 Ribosomal protein L18e/L15
ACR_tran             PF00873.14  1021 seq706_BIOID51001    -           1047  8.2e-239  794.7   1.6   1   1  7.6e-243    1e-238  794.4   1.1     2  1019     6  1037     2  1039 0.98 AcrB/AcrD/AcrF family
NinB                 PF05772.7    127 seq707_BIOID51001    -            115     6e-44  148.6   0.1   1   1   5.3e-48   7.3e-44  148.3   0.1     2   106     8   112     7   114 0.99 NinB protein
Ribosomal_L1         PF00687.16   221 seq709_BIOID51001    -            234   9.2e-50  168.8   0.2   1   1   7.9e-54   1.1e-49  168.6   0.2    13   220    28   220     8   221 0.90 Ribosomal protein L1p/L10e family
AA_permease_2        PF13520.1    426 seq710_BIOID51001    -            514   1.2e-32  112.8  60.6   1   1   2.5e-36   1.7e-32  112.4  42.0     2   419    23   482    22   496 0.77 Amino acid permease
AA_permease          PF00324.16   479 seq710_BIOID51001    -            514   2.7e-14   52.2  53.2   1   1   2.5e-17   1.7e-13   49.6  36.9    12   446    33   479    22   501 0.70 Amino acid permease
Ribosomal_S30AE      PF02482.14    94 seq712_BIOID51001    -            113   3.8e-29  100.7   0.1   1   1   3.5e-33   4.8e-29  100.4   0.1     2    92     3    93     2    95 0.97 Sigma 54 modulation protein / S30EA ribosomal protein
MoCF_biosynth        PF00994.19   144 seq714_BIOID51001    -            170   5.8e-31  106.7   0.0   1   1   5.3e-35   7.2e-31  106.4   0.0     1   143    14   156    12   157 0.92 Probable molybdopterin binding domain
DUF1391              PF07151.7     49 seq715_BIOID51001    -             77   1.9e-35  120.0   0.4   1   1   1.7e-39   2.4e-35  119.6   0.3     1    48    29    76    29    77 0.97 Protein of unknown function (DUF1391)
cIII                 PF08134.6     44 seq720_BIOID51001    -             44   6.8e-37  124.6   3.0   1   1   5.3e-41   7.3e-37  124.5   2.1     1    44     1    44     1    44 1.00 cIII protein family
Amidohydro_4         PF13147.1    304 seq721_BIOID51001    -            453   4.4e-30  105.5   0.2   1   1   3.5e-33   1.2e-29  104.1   0.2     1   304    45   389    45   389 0.86 Amidohydrolase
Amidohydro_1         PF01979.15   333 seq721_BIOID51001    -            453   3.1e-19   69.6   0.0   1   1   2.1e-21   7.1e-18   65.2   0.0     1   332    50   391    50   392 0.67 Amidohydrolase family
Amidohydro_5         PF13594.1     68 seq721_BIOID51001    -            453   4.2e-17   61.6   0.9   1   1   2.9e-20   9.8e-17   60.4   0.6     1    68    23    88    23    88 0.84 Amidohydrolase
IpaB_EvcA            PF03278.8    153 seq722_BIOID51001    -            196   1.8e-63  212.2   4.2   1   1   1.5e-67   2.1e-63  211.9   2.9     1   152    39   184    39   185 0.99 IpaB/EvcA family
SecY                 PF00344.15   342 seq724_BIOID51001    -            443  3.3e-121  404.2  21.3   1   1  3.3e-125  4.5e-121  403.8  14.7     1   341    76   417    76   418 0.96 SecY translocase
ATP-grasp            PF02222.17   172 seq725_BIOID51001    -            392   3.1e-56  189.3   0.0   1   1   1.8e-59   4.8e-56  188.6   0.0     2   171   123   294   122   295 0.98 ATP-grasp domain
ATP-grasp_4          PF13535.1    184 seq725_BIOID51001    -            392   7.3e-19   68.1   0.0   1   1   5.6e-22   1.5e-18   67.0   0.0    10   179   120   284   110   289 0.86 ATP-grasp domain
Dala_Dala_lig_C      PF07478.8    203 seq725_BIOID51001    -            392   2.1e-08   33.6   0.0   1   1   1.6e-10   4.4e-07   29.3   0.0    24   175   138   284   112   295 0.75 D-ala D-ala ligase C-terminus
ATP-grasp_3          PF02655.9    161 seq725_BIOID51001    -            392   1.7e-07   31.1   0.0   1   1   1.9e-10   5.2e-07   29.5   0.0     9   159   118   285   113   287 0.83 ATP-grasp domain
CPSase_L_D2          PF02786.12   211 seq725_BIOID51001    -            392   2.1e-06   27.0   0.0   1   1   1.3e-09   3.6e-06   26.3   0.0    14    89   125   198   114   218 0.82 Carbamoyl-phosphate synthase L chain, ATP binding domain
NUMOD4               PF07463.6     51 seq726_BIOID51001    -            200   1.6e-15   56.6   2.6   1   1   2.9e-19     2e-15   56.2   0.6     1    49     3    64     3    66 0.97 NUMOD4 motif
HNH_3                PF13392.1     46 seq726_BIOID51001    -            200   8.7e-14   50.5   0.2   1   1   2.2e-17   1.5e-13   49.7   0.1     1    46    68   113    68   113 0.92 HNH endonuclease
DUF1391              PF07151.7     49 seq727_BIOID51001    -             79   1.1e-32  111.1   1.5   1   1     1e-36   1.4e-32  110.8   1.0     1    48    31    78    31    79 0.97 Protein of unknown function (DUF1391)
Fer4_11              PF13247.1     99 seq728_BIOID51001    -            205   4.6e-32  109.7  10.9   1   1     3e-35   4.6e-32  109.7   7.5     3    97    60   153    58   155 0.97 4Fe-4S dicluster domain
Fer4_7               PF12838.2     52 seq728_BIOID51001    -            205   3.9e-13   49.4  26.7   1   1   9.8e-11   1.5e-07   31.5   5.9     2    50    99   147    98   157 0.89 4Fe-4S dicluster domain
Fer4_2               PF12797.2     22 seq728_BIOID51001    -            205   4.1e-13   48.3  31.6   1   1   6.2e-10   9.5e-07   28.2   0.6     2    20     6    24     5    33 0.89 4Fe-4S binding domain
Fer4                 PF00037.22    24 seq728_BIOID51001    -            205   5.6e-13   47.7  34.4   1   1   7.7e-11   1.2e-07   30.9   3.3     1    23    92   114    92   115 0.94 4Fe-4S binding domain
Fer4_9               PF13187.1     55 seq728_BIOID51001    -            205   2.7e-12   46.6  26.8   1   1   2.3e-10   3.6e-07   30.2   7.6     2    53    99   148    98   150 0.95 4Fe-4S dicluster domain
Fer4_6               PF12837.2     24 seq728_BIOID51001    -            205   7.7e-11   41.2  39.9   1   1   2.7e-09   4.2e-06   26.2   3.2     1    23    91   113    91   114 0.95 4Fe-4S binding domain
Fer4_4               PF12800.2     17 seq728_BIOID51001    -            205   1.9e-08   33.8  35.8   1   3   1.6e-05     0.025   14.7   1.8     1    15    11    25    11    31 0.91 4Fe-4S binding domain
Fer4_4               PF12800.2     17 seq728_BIOID51001    -            205   1.9e-08   33.8  35.8   2   3   8.3e-05      0.13   12.5   1.9     2    16    65    81    64    85 0.86 4Fe-4S binding domain
Fer4_4               PF12800.2     17 seq728_BIOID51001    -            205   1.9e-08   33.8  35.8   3   3   2.6e-07    0.0004   20.3   2.0     2    17    97   112    96   112 0.91 4Fe-4S binding domain
Fer4_3               PF12798.2     15 seq728_BIOID51001    -            205   9.2e-07   28.8  40.4   1   2   8.7e-06     0.013   15.8   4.2     1    15    67    83    67    83 0.98 4Fe-4S binding domain
Fer4_3               PF12798.2     15 seq728_BIOID51001    -            205   9.2e-07   28.8  40.4   2   2     4e-05     0.061   13.7   1.6     1    13   126   147   126   149 0.94 4Fe-4S binding domain
RNase_T              PF00929.19   164 seq733_BIOID51001    -            246     5e-40  137.3   0.4   1   1   9.7e-44   1.3e-39  135.9   0.1     1   164    12   178    12   178 0.93 Exonuclease
Lambda_Kil           PF06301.6     43 seq735_BIOID51001    -             50   4.6e-29   99.4   1.7   1   1   3.9e-33   5.3e-29   99.2   1.2     1    43     8    50     8    50 0.99 Bacteriophage lambda Kil protein
GD_AH_C              PF04295.8    397 seq738_BIOID51001    -            243   7.4e-49  166.3   0.5   1   2   1.6e-26   2.2e-22   79.1   0.0     2    94    83   179    82   179 0.97 D-galactarate dehydratase / Altronate hydrolase, C terminus
GD_AH_C              PF04295.8    397 seq738_BIOID51001    -            243   7.4e-49  166.3   0.5   2   2   2.2e-30   3.1e-26   91.8   0.1   158   225   175   242   173   243 0.97 D-galactarate dehydratase / Altronate hydrolase, C terminus
HTH_Tnp_IS1          PF12759.2     50 seq739_BIOID51001    -             90   6.8e-29   98.9   0.0   1   1   1.3e-32   8.6e-29   98.6   0.0     1    50    38    87    38    87 0.99 InsA C-terminal domain
Zn_Tnp_IS1           PF03811.8     36 seq739_BIOID51001    -             90   1.1e-16   59.8   7.3   1   1   2.7e-20   1.8e-16   59.1   5.0     1    36     1    35     1    35 0.99 InsA N-terminal domain
IpaB_EvcA            PF03278.8    153 seq740_BIOID51001    -            196     4e-63  211.1   2.1   1   1   3.6e-67   4.9e-63  210.7   1.5     1   152    39   184    39   185 0.99 IpaB/EvcA family
HTH_Tnp_1            PF01527.15    76 seq742_BIOID51001    -            161   1.6e-20   72.6   0.0   1   1     2e-24   2.7e-20   71.9   0.0     2    69    37   108    36   115 0.87 Transposase
PDT                  PF00800.13   182 seq746_BIOID51001    -            386     7e-61  204.8   0.3   1   1   1.5e-64     1e-60  204.2   0.2     1   180   106   286   106   288 0.96 Prephenate dehydratase
CM_2                 PF01817.16    81 seq746_BIOID51001    -            386   1.9e-22   79.0   2.0   1   1   6.3e-26   4.3e-22   77.8   1.4     1    80    11    90    11    91 0.99 Chorismate mutase type II
Exonuc_X-T_C         PF08411.5    269 seq747_BIOID51001    -            491  5.1e-104  346.9   0.1   1   1  9.1e-108  6.2e-104  346.6   0.1     1   268   228   489   228   490 0.99 Exonuclease C-terminal
RNase_T              PF00929.19   164 seq747_BIOID51001    -            491   3.2e-25   89.2   0.0   1   1   8.9e-29   6.1e-25   88.2   0.0     2   162    29   208    28   210 0.95 Exonuclease
MoaC                 PF01967.16   136 seq749_BIOID51001    -            161   1.5e-60  202.6   1.3   1   1   1.3e-64   1.7e-60  202.4   0.9     1   136    15   150    15   150 1.00 MoaC family
ERF                  PF04404.7    160 seq756_BIOID51001    -            201   1.1e-37  128.9   1.4   1   1   9.8e-42   1.3e-37  128.6   1.0     1   149     5   146     5   172 0.86 ERF superfamily
NLPC_P60             PF00877.14   105 seq757_BIOID51001    -            257   3.3e-31  107.0   0.0   1   1   8.7e-35     6e-31  106.2   0.0     1   105   139   249   139   249 0.98 NlpC/P60 family
Thiolase_N           PF00108.18   264 seq758_BIOID51001    -            387   1.7e-92  309.0   2.0   1   1   5.1e-96   2.3e-92  308.5   1.4     1   264     1   254     1   254 0.97 Thiolase, N-terminal domain
Thiolase_C           PF02803.13   123 seq758_BIOID51001    -            387   1.3e-49  166.5   1.6   1   1   2.9e-53   1.3e-49  166.5   0.1     1   123   261   386   261   386 0.98 Thiolase, C-terminal domain
ketoacyl-synt        PF00109.21   255 seq758_BIOID51001    -            387   3.6e-05   23.2   1.1   1   1     8e-09   3.6e-05   23.2   0.8   169   218    83   132    76   146 0.85 Beta-ketoacyl synthase, N-terminal domain
Dam                  PF05869.6    181 seq762_BIOID51001    -            175   4.7e-62  208.5   0.3   1   1   3.8e-66   5.2e-62  208.3   0.2     2   175     3   172     2   175 0.98 DNA N-6-adenine-methyltransferase (Dam)
DmsC                 PF04976.7    276 seq765_BIOID51001    -            287    6e-117  389.7  23.0   1   1  4.9e-121  6.7e-117  389.5  16.0     1   276     1   277     1   277 1.00 DMSO reductase anchor subunit (DmsC)
TnpB_IS66            PF05717.8    108 seq767_BIOID51001    -            115   1.3e-44  149.9   0.0   1   1     1e-48   1.4e-44  149.8   0.0     2   107     7   110     6   111 0.96 IS66 Orf2 like protein
Ribosomal_L10        PF00466.15   100 seq770_BIOID51001    -            165   2.5e-26   91.3   0.0   1   1   2.6e-30   3.6e-26   90.8   0.0     3   100     5   101     3   101 0.98 Ribosomal protein L10
Peptidase_S24        PF00717.18    70 seq771_BIOID51001    -            224   9.5e-16   57.0   0.1   1   1   1.8e-19   2.4e-15   55.7   0.0     1    68   133   202   133   204 0.90 Peptidase S24-like
ThiS                 PF02597.15    78 seq773_BIOID51001    -             72   2.1e-18   66.3   0.0   1   1   1.7e-22   2.3e-18   66.2   0.0     8    78     2    72     1    72 0.98 ThiS family
Abhydrolase_1        PF00561.15   230 seq779_BIOID51001    -            340   3.4e-26   92.1   0.0   1   1   2.6e-29     9e-26   90.7   0.0     4   218   105   312   102   315 0.96 alpha/beta hydrolase fold
Abhydrolase_6        PF12697.2    228 seq779_BIOID51001    -            340     3e-16   59.9   0.7   1   1   1.2e-19   4.2e-16   59.4   0.5     1   219    75   312    75   320 0.70 Alpha/beta hydrolase family
Abhydrolase_5        PF12695.2    142 seq779_BIOID51001    -            340   7.6e-11   41.8   0.4   1   1   7.2e-14   2.5e-10   40.1   0.2     2   141    75   308    74   309 0.65 Alpha/beta hydrolase family
RPAP2_Rtr1           PF04181.8     79 seq781_BIOID51001    -             58   0.00015   21.6   1.9   1   1   3.3e-08   0.00023   21.0   1.3    22    71     8    53     3    57 0.76 Rtr1/RPAP2 family
HTH_Tnp_1            PF01527.15    76 seq782_BIOID51001    -            134   2.7e-16   59.1   0.0   1   1   2.6e-20   3.6e-16   58.7   0.0     2    58     9    72     8   101 0.83 Transposase
DUF3927              PF13064.1     46 seq783_BIOID51001    -             52   2.9e-22   77.7  11.8   1   1   2.3e-26   3.1e-22   77.6   8.2     1    46     3    48     3    48 0.98 Protein of unknown function (DUF3927)
GD_AH_C              PF04295.8    397 seq784_BIOID51001    -            145   1.3e-48  165.5   0.1   1   1     1e-52   1.4e-48  165.4   0.1   256   396     2   144     1   145 0.98 D-galactarate dehydratase / Altronate hydrolase, C terminus
KGG                  PF10685.4     23 seq785_BIOID51001    -             57   2.5e-20   71.7  18.2   1   2   5.5e-14   7.5e-10   38.3   4.3     1    23    10    31    10    31 0.98 Stress-induced bacterial acidophilic repeat motif
KGG                  PF10685.4     23 seq785_BIOID51001    -             57   2.5e-20   71.7  18.2   2   2   2.5e-14   3.4e-10   39.5   2.8     1    23    32    53    32    53 0.99 Stress-induced bacterial acidophilic repeat motif
Phage_integrase      PF00589.17   173 seq788_BIOID51001    -            198   1.4e-46  158.1   0.6   1   1   1.2e-50   1.6e-46  158.0   0.4     1   172     5   177     5   178 0.98 Phage integrase family
GntP_permease        PF02447.11   441 seq789_BIOID51001    -             72   3.2e-21   75.2   0.5   1   1   2.5e-25   3.4e-21   75.1   0.3   372   441     2    71     1    71 0.96 GntP family permease
MoaE                 PF02391.12   117 seq791_BIOID51001    -            150   2.5e-40  136.7   0.0   1   1   2.2e-44     3e-40  136.5   0.0     2   116     6   121     5   122 0.97 MoaE protein
SbmA_BacA            PF05992.7    315 seq792_BIOID51001    -            406  1.9e-164  546.2  12.2   1   1  4.1e-168  2.8e-164  545.7   8.5     1   314    80   393    80   394 1.00 SbmA/BacA-like family
ABC_membrane_2       PF06472.10   282 seq792_BIOID51001    -            406   5.9e-13   48.4   8.4   1   1   5.2e-16   3.6e-12   45.8   5.8    20   214    79   284    70   343 0.87 ABC transporter transmembrane region 2
GntR                 PF00392.16    64 seq793_BIOID51001    -            258   6.7e-23   79.7   0.2   1   1   1.9e-26   1.3e-22   78.8   0.1     1    64     9    72     9    72 0.99 Bacterial regulatory proteins, gntR family
FCD                  PF07729.7    125 seq793_BIOID51001    -            258   9.3e-19   67.8   5.0   1   1   2.1e-22   1.4e-18   67.2   3.5     1   125    96   220    96   220 0.90 FCD domain
DDE_Tnp_IS66         PF03050.9    271 seq795_BIOID51001    -            396   1.8e-68  230.5   6.2   1   1   5.7e-72   2.6e-68  230.0   0.1     1   188   186   390   186   395 0.97 Transposase IS66 family
HTH_Tnp_IS66         PF13005.2     59 seq795_BIOID51001    -            396   6.7e-17   60.9   7.9   1   1   2.8e-20   1.3e-16   60.0   5.5     2    59   125   180   124   180 0.98 putative Helix-turn-helix domain of transposase IS66
LZ_Tnp_IS66          PF13007.2     78 seq795_BIOID51001    -            396   9.4e-13   48.5   7.7   1   1   5.6e-16   2.6e-12   47.1   5.3     2    77    46   121    45   122 0.83 Transposase C of IS166 homeodomain
Lipoprotein_19       PF13617.1     59 seq798_BIOID51001    -             61   3.6e-27   93.6   0.7   1   1   2.9e-31   3.9e-27   93.5   0.5     1    59     2    60     2    60 0.97 YnbE-like lipoprotein
DUF2594              PF10769.4     74 seq799_BIOID51001    -             74   1.4e-42  143.4   2.3   1   1   1.1e-46   1.6e-42  143.3   1.6     1    74     1    74     1    74 1.00 Protein of unknown function (DUF2594)
Methyltransf_23      PF13489.1    162 seq801_BIOID51001    -            256   2.9e-24   85.4   0.0   1   1   4.5e-27   4.7e-24   84.7   0.0    23   121    73   198    51   227 0.76 Methyltransferase domain
Methyltransf_31      PF13847.1    152 seq801_BIOID51001    -            256   8.9e-20   70.6   0.0   1   1   1.1e-22   1.2e-19   70.3   0.0     4   112    73   177    72   226 0.88 Methyltransferase domain
Methyltransf_11      PF08241.7     95 seq801_BIOID51001    -            256   2.7e-19   69.3   0.1   1   1   3.9e-22   4.1e-19   68.7   0.1     1    95    77   173    77   173 0.96 Methyltransferase domain
Methyltransf_12      PF08242.7     99 seq801_BIOID51001    -            256   3.7e-14   52.8   0.0   1   1   5.8e-17   6.1e-14   52.1   0.0     1    98    77   170    77   171 0.84 Methyltransferase domain
Methyltransf_18      PF12847.2    112 seq801_BIOID51001    -            256   1.4e-13   51.2   0.0   1   1   2.2e-16   2.3e-13   50.6   0.0     2   110    73   174    73   176 0.90 Methyltransferase domain
Methyltransf_25      PF13649.1    101 seq801_BIOID51001    -            256   4.6e-12   46.0   0.1   1   1     7e-15   7.3e-12   45.4   0.1     1   101    76   169    76   169 0.92 Methyltransferase domain
Ubie_methyltran      PF01209.13   233 seq801_BIOID51001    -            256   1.1e-09   37.5   0.0   1   1   1.3e-12   1.4e-09   37.3   0.0    38   151    63   173    29   199 0.87 ubiE/COQ5 methyltransferase family
Methyltransf_26      PF13659.1    117 seq801_BIOID51001    -            256     3e-09   36.8   0.1   1   1   7.4e-12   7.8e-09   35.4   0.1     1   115    73   175    73   177 0.89 Methyltransferase domain
CMAS                 PF02353.15   273 seq801_BIOID51001    -            256   2.3e-08   33.3   0.0   1   1   2.9e-11     3e-08   32.9   0.0    63   193    73   200    53   232 0.81 Mycolic acid cyclopropane synthetase
NodS                 PF05401.6    201 seq801_BIOID51001    -            256   7.7e-08   31.8   0.0   1   1   9.1e-11   9.5e-08   31.5   0.0    46   175    75   204    30   212 0.83 Nodulation protein S (NodS)
MTS                  PF05175.9    170 seq801_BIOID51001    -            256   8.4e-07   28.4   0.0   1   1   1.2e-09   1.2e-06   27.9   0.0    32   103    73   143    63   186 0.89 Methyltransferase small domain
Methyltransf_9       PF08003.6    315 seq801_BIOID51001    -            256   9.9e-06   24.3   0.0   1   1   1.3e-08   1.3e-05   23.9   0.0   114   229    71   185    62   219 0.80 Protein of unknown function (DUF1698)
PrmA                 PF06325.8    295 seq801_BIOID51001    -            256     2e-05   23.7   0.0   1   1   2.7e-08   2.8e-05   23.2   0.0   162   258    73   174    67   190 0.79 Ribosomal protein L11 methyltransferase (PrmA)
Pertactin            PF03212.9    121 seq802_BIOID51001    -            205   2.7e-06   26.9   0.5   1   1   5.8e-10     4e-06   26.4   0.4    45   120     7    87     1    88 0.80 Pertactin
Autotransporter      PF03797.14   265 seq802_BIOID51001    -            205   3.5e-06   26.4   1.1   1   1   5.2e-10   3.5e-06   26.4   0.8     2    57   125   189   124   191 0.97 Autotransporter beta-domain
Ribosomal_L31        PF01197.13    69 seq808_BIOID51001    -             87     8e-27   92.9   0.1   1   1   7.1e-31   9.7e-27   92.6   0.1     1    68     1    79     1    80 0.99 Ribosomal protein L31
DUF1318              PF07027.7     95 seq809_BIOID51001    -            133   7.9e-34  115.6   1.0   1   1   7.2e-38   9.9e-34  115.3   0.7     2    95    40   132    39   132 0.98 Protein of unknown function (DUF1318)
PALP                 PF00291.20   307 seq810_BIOID51001    -            442   2.1e-42  145.3   0.0   1   1   2.1e-46   2.8e-42  144.8   0.0    15   289    92   399    73   409 0.84 Pyridoxal-phosphate dependent enzyme
TnpB_IS66            PF05717.8    108 seq815_BIOID51001    -            115   5.3e-42  141.5   0.0   1   1   4.2e-46   5.8e-42  141.3   0.0     2   104     7   107     6   111 0.97 IS66 Orf2 like protein
Transposase_31       PF04754.7    205 seq816_BIOID51001    -            315   5.7e-79  264.1   0.4   1   1   6.6e-83   9.1e-79  263.4   0.3     1   200    30   227    30   231 0.97 Putative transposase, YhgA-like
Ribosomal_L12        PF00542.14    68 seq817_BIOID51001    -            121   1.8e-31  107.8   8.6   1   1   2.8e-35   3.8e-31  106.7   6.0     1    68    54   121    54   121 0.99 Ribosomal protein L7/L12 C-terminal domain
DicB                 PF05358.6     62 seq820_BIOID51001    -             97   2.5e-38  129.2   0.1   1   1   1.8e-42   2.5e-38  129.2   0.1     1    62    36    97    36    97 1.00 DicB protein
Ribosomal_L36        PF00444.13    38 seq821_BIOID51001    -             38   3.7e-21   74.7   9.2   1   1   2.9e-25   3.9e-21   74.6   6.4     1    38     1    38     1    38 1.00 Ribosomal protein L36
Xan_ur_permease      PF00860.15   389 seq822_BIOID51001    -            286   3.1e-61  206.9  19.4   1   1   2.6e-65   3.6e-61  206.6  13.4     2   264     9   272     8   281 0.95 Permease family
Exonuc_VIII          PF06630.6    182 seq825_BIOID51001    -            518   1.1e-71  239.8   0.2   1   1   1.4e-75   1.9e-71  239.0   0.1     1   182     1   182     1   182 0.89 Enterobacterial exodeoxyribonuclease VIII
DUF2856              PF11043.3     97 seq826_BIOID51001    -             97   6.2e-61  202.4   0.6   1   1     5e-65   6.9e-61  202.2   0.4     1    97     1    97     1    97 1.00 Protein of unknown function (DUF2856)
Bax1-I               PF01027.15   205 seq828_BIOID51001    -            261   5.2e-59  199.1  36.8   1   1   4.5e-63   6.1e-59  198.9  25.5     2   205    46   257    45   257 0.92 Inhibitor of apoptosis-promoting Bax1
DUF2645              PF10840.3    103 seq830_BIOID51001    -            104   4.6e-47  158.3   8.5   1   1   3.7e-51     5e-47  158.1   5.9     1   103     1   103     1   103 1.00 Protein of unknown function (DUF2645)
ORF6N                PF10543.4     88 seq831_BIOID51001    -            225   1.3e-27   95.5   0.0   1   1     3e-31     2e-27   94.9   0.0     2    88    10    96     9    96 0.98 ORF6N domain
P22_AR_C             PF10548.4     74 seq831_BIOID51001    -            225   1.3e-21   76.1   0.0   1   1   3.1e-25   2.1e-21   75.4   0.0     1    74   124   197   124   197 0.97 P22AR C-terminal domain
AAA_5                PF07728.9    139 seq832_BIOID51001    -            498   5.9e-25   87.5   0.0   1   1     4e-28   1.1e-24   86.6   0.0     1   139    41   171    41   171 0.92 AAA domain (dynein-related subfamily)
DUF3763              PF12592.3     57 seq832_BIOID51001    -            498   4.1e-22   77.4   1.3   1   1   4.1e-25   1.1e-21   76.0   0.9     3    57   444   498   442   498 0.97 Protein of unknown function (DUF3763)
Ribosomal_S13        PF00416.17   106 seq833_BIOID51001    -            118   9.2e-40  135.2   0.4   1   1   7.6e-44     1e-39  135.1   0.3     1   106     3   108     3   108 0.99 Ribosomal protein S13/S18
DUF1482              PF07358.6     57 seq834_BIOID51001    -             63   8.1e-28   95.6   0.0   1   1   6.6e-32     9e-28   95.5   0.0     1    57     4    62     4    62 0.98 Protein of unknown function (DUF1482)
Lysis_S              PF04971.7     68 seq836_BIOID51001    -             71   9.7e-47  156.4   0.6   1   1   7.8e-51   1.1e-46  156.2   0.4     1    68     4    71     4    71 1.00 Lysis protein S
HTH_Tnp_IS66         PF13005.2     59 seq837_BIOID51001    -            186   8.7e-18   63.7   0.8   1   1   2.2e-21   1.5e-17   63.0   0.5     3    59   115   169   113   169 0.96 putative Helix-turn-helix domain of transposase IS66
LZ_Tnp_IS66          PF13007.2     78 seq837_BIOID51001    -            186     6e-14   52.3   5.2   1   1   8.8e-18     6e-14   52.3   3.6     1    77    38   110    38   111 0.91 Transposase C of IS166 homeodomain
HOK_GEF              PF01848.11    43 seq839_BIOID51001    -             46   2.9e-15   55.1   1.9   1   1   2.3e-19   3.1e-15   55.0   1.3     1    43     4    44     3    44 0.92 Hok/gef family
GntR                 PF00392.16    64 seq840_BIOID51001    -            142     2e-14   52.6   0.2   1   1   2.4e-18   3.3e-14   51.9   0.2     4    62    11    69     9    71 0.95 Bacterial regulatory proteins, gntR family
UPF0270              PF06794.7     70 seq842_BIOID51001    -             72   9.2e-36  121.3   0.1   1   1   7.4e-40     1e-35  121.2   0.0     1    70     1    70     1    70 0.99 Uncharacterised protein family (UPF0270)
Ribosomal_S11        PF00411.14   110 seq846_BIOID51001    -            129   5.6e-50  168.0   0.2   1   1   4.9e-54   6.7e-50  167.7   0.1     1   110    19   128    19   128 0.99 Ribosomal protein S11
RNA_pol_Rpb2_6       PF00562.23   386 seq848_BIOID51001    -           1342  4.7e-162  539.0   0.0   1   1  3.5e-162  7.9e-159  528.4   0.1     2   386   716  1264   715  1264 0.98 RNA polymerase Rpb2, domain 6
RNA_pol_Rpb2_7       PF04560.15    83 seq848_BIOID51001    -           1342   5.7e-32  109.6   0.1   1   1   8.2e-35   1.9e-31  108.0   0.0     1    82  1266  1341  1266  1342 0.98 RNA polymerase Rpb2, domain 7
RNA_pol_Rpb2_3       PF04565.11    68 seq848_BIOID51001    -           1342   7.1e-30  102.4   0.0   1   1   7.4e-33   1.7e-29  101.2   0.0     1    68   513   582   513   582 0.98 RNA polymerase Rpb2, domain 3
RNA_pol_Rpb2_45      PF10385.4     66 seq848_BIOID51001    -           1342   4.6e-29   99.9   0.3   1   1   1.5e-31   3.5e-28   97.0   0.2     1    66   591   656   591   656 1.00 RNA polymerase beta subunit external 1 domain
RNA_pol_Rpb2_1       PF04563.10   203 seq848_BIOID51001    -           1342   1.5e-26   92.4   0.0   1   1   1.4e-29   3.1e-26   91.4   0.0     2   203    27   509    26   509 0.98 RNA polymerase beta subunit
RNA_pol_Rpb2_2       PF04561.9    190 seq848_BIOID51001    -           1342   1.6e-25   89.5   0.9   1   2   8.4e-11   1.9e-07   30.5   0.0     1    74   151   225   151   276 0.82 RNA polymerase Rpb2, domain 2
RNA_pol_Rpb2_2       PF04561.9    190 seq848_BIOID51001    -           1342   1.6e-25   89.5   0.9   2   2   1.9e-18   4.4e-15   55.4   0.0    80   190   340   454   329   454 0.88 RNA polymerase Rpb2, domain 2
Fimbrial             PF00419.15   145 seq850_BIOID51001    -            182   1.4e-21   77.0  10.3   1   1   1.5e-25     2e-21   76.6   7.2     1   145    33   182    33   182 0.85 Fimbrial protein
SNARE_assoc          PF09335.6    123 seq852_BIOID51001    -            220   1.6e-22   79.8   5.4   1   1   1.2e-26   1.6e-22   79.8   3.7     1   123    48   174    48   174 0.96 SNARE associated Golgi protein
PRK                  PF00485.13   194 seq853_BIOID51001    -            289     3e-74  248.6   0.0   1   1   2.7e-78   3.6e-74  248.4   0.0     1   194     7   214     7   214 0.99 Phosphoribulokinase / Uridine kinase family
DDE_Tnp_IS66         PF03050.9    271 seq856_BIOID51001    -            126   4.3e-25   88.3   0.0   1   1   7.8e-29   5.3e-25   88.0   0.0   197   270     2    75     1    76 0.97 Transposase IS66 family
DDE_Tnp_IS66_C       PF13817.1     39 seq856_BIOID51001    -            126   7.4e-20   70.5   0.4   1   1     2e-23   1.4e-19   69.7   0.3     1    39    82   120    82   120 0.98 IS66 C-terminal element
Xan_ur_permease      PF00860.15   389 seq857_BIOID51001    -            147   1.9e-26   92.3   8.8   1   1   1.9e-30   2.6e-26   91.9   6.1   279   388     1   109     1   110 0.98 Permease family
DUF1615              PF07759.7    319 seq858_BIOID51001    -            364  1.4e-148  493.7   0.0   1   1  1.2e-152  1.6e-148  493.5   0.0     2   318    49   363    48   364 0.99 Protein of unknown function (DUF1615)
DUF1076              PF06416.7    113 seq860_BIOID51001    -            216   1.5e-44  150.1   0.2   1   1   1.7e-48   2.3e-44  149.5   0.1     3   112    99   209    97   210 0.93 Protein of unknown function (DUF1076)
ANT                  PF03374.9    112 seq864_BIOID51001    -            240   1.9e-35  121.1   0.0   1   1     4e-39   2.7e-35  120.6   0.0     1   111   125   233   125   234 0.97 Phage antirepressor protein KilAC domain
Phage_pRha           PF09669.5     92 seq864_BIOID51001    -            240   2.4e-14   53.3   0.0   1   1   7.7e-18   5.2e-14   52.2   0.0     2    90    12    99    11   101 0.79 Phage regulatory protein Rha (Phage_pRha)
Ribosomal_S4         PF00163.14    94 seq866_BIOID51001    -            206   4.1e-28   97.4   1.6   1   1     6e-32   4.1e-28   97.4   1.1     1    94     2    95     2    95 0.97 Ribosomal protein S4/S9 N-terminal domain
S4                   PF01479.20    48 seq866_BIOID51001    -            206   6.7e-20   70.1   0.2   1   1   1.9e-23   1.3e-19   69.2   0.1     2    48    97   143    96   143 0.99 S4 domain
Autotransporter      PF03797.14   265 seq867_BIOID51001    -            962   8.8e-56  189.0  18.3   1   1   1.3e-59   8.8e-56  189.0  12.7     2   265   662   946   661   946 0.98 Autotransporter beta-domain
ESPR                 PF13018.1     24 seq867_BIOID51001    -            962   3.4e-08   32.6   0.1   1   1     1e-11     7e-08   31.6   0.1     2    24    20    42    20    42 0.96 Extended Signal Peptide of Type V secretion system
MFS_1                PF07690.11   354 seq868_BIOID51001    -            382   3.2e-28   98.3  52.3   1   2   3.2e-19   2.2e-15   56.1  19.3     2   238    12   230    11   233 0.79 Major Facilitator Superfamily
MFS_1                PF07690.11   354 seq868_BIOID51001    -            382   3.2e-28   98.3  52.3   2   2     1e-17   6.8e-14   51.2  13.5     6   174   210   371   206   381 0.89 Major Facilitator Superfamily
Sugar_tr             PF00083.19   451 seq868_BIOID51001    -            382     2e-07   29.8  17.3   1   1   2.9e-11     2e-07   29.8  12.0    44   176    39   167    16   183 0.85 Sugar (and other) transporter
DUF2303              PF10065.4    276 seq869_BIOID51001    -            274   4.4e-93  311.0   0.6   1   1   3.6e-97   4.9e-93  310.8   0.4     1   276     1   273     1   273 0.98 Uncharacterized conserved protein (DUF2303)
Bax1-I               PF01027.15   205 seq870_BIOID51001    -            237   5.4e-12   45.6  24.8   1   1     5e-16   6.8e-12   45.3  17.2     3   201    19   220    17   225 0.82 Inhibitor of apoptosis-promoting Bax1
Fimbrial             PF00419.15   145 seq873_BIOID51001    -            212   1.1e-15   58.0   0.0   1   1   9.9e-20   1.3e-15   57.7   0.0     2   145    66   212    65   212 0.86 Fimbrial protein
Ead_Ea22             PF13935.1    139 seq874_BIOID51001    -            222   6.4e-34  117.1   1.5   1   1   8.4e-38   1.1e-33  116.3   1.0     1   137     2   154     2   163 0.76 Ead/Ea22-like protein
Phage_fiber_C        PF06820.7     64 seq879_BIOID51001    -             82   4.2e-36  122.7   0.9   1   1   3.8e-40   5.3e-36  122.4   0.6     1    64    21    82    21    82 0.99 Putative prophage tail fibre C-terminus
Flagellin_N          PF00669.15   139 seq881_BIOID51001    -            326   3.1e-29  101.4  18.6   1   1   4.5e-33   3.1e-29  101.4  12.9     1   135    26   160    26   166 0.98 Bacterial flagellin N-terminal helical region
Flagellin_C          PF00700.16    86 seq881_BIOID51001    -            326   1.3e-20   73.2  11.2   1   1   1.9e-24   1.3e-20   73.2   7.8     1    86   240   325   240   325 0.98 Bacterial flagellin C-terminal helical region
S-methyl_trans       PF02574.11   305 seq883_BIOID51001    -           1232  5.9e-105  350.7   0.1   1   1    4e-108  1.1e-104  349.9   0.1     1   304    21   331    21   332 0.98 Homocysteine S-methyltransferase
Met_synt_B12         PF02965.12   136 seq883_BIOID51001    -           1232   9.2e-54  180.5   0.0   1   1     9e-57   2.4e-53  179.2   0.0     1   136  1060  1197  1060  1197 0.99 Vitamin B12 dependent methionine synthase, activation domain
Pterin_bind          PF00809.17   210 seq883_BIOID51001    -           1232   1.5e-48  164.8   0.4   1   1   1.7e-51   4.6e-48  163.2   0.3     1   210   361   573   361   573 0.98 Pterin binding enzyme
B12-binding_2        PF02607.12    79 seq883_BIOID51001    -           1232   4.3e-21   74.6   0.0   1   1   6.5e-24   1.8e-20   72.6   0.0     4    79   664   739   662   739 0.96 B12 binding domain
B12-binding          PF02310.14   121 seq883_BIOID51001    -           1232   6.2e-20   71.1   0.2   1   1   1.8e-22     5e-19   68.2   0.1     2    94   753   845   752   856 0.93 B12 binding domain
Gly_kinase           PF02595.10   378 seq884_BIOID51001    -            381  1.4e-183  609.7  19.5   1   1  1.2e-187  1.6e-183  609.5  13.5     1   377     1   377     1   378 1.00 Glycerate kinase family
AA_permease          PF00324.16   479 seq887_BIOID51001    -            470    1e-115  386.7  42.2   1   1  1.7e-119  1.1e-115  386.5  29.3     1   464    39   462    39   470 0.93 Amino acid permease
AA_permease_2        PF13520.1    426 seq887_BIOID51001    -            470   2.2e-43  148.2  46.9   1   1   4.3e-47   2.9e-43  147.8  32.5     9   410    43   444    39   464 0.82 Amino acid permease
SecD-TM1             PF13721.1    101 seq888_BIOID51001    -            127   2.7e-16   59.5   0.0   1   1   2.6e-20   3.6e-16   59.1   0.0    11   101    17   105     8   105 0.91 SecD export protein N-terminal TM region
Aldedh               PF00171.17   462 seq891_BIOID51001    -            499  2.3e-163  543.6   0.0   1   1  2.1e-167  2.8e-163  543.4   0.0     5   462    33   495    30   495 0.97 Aldehyde dehydrogenase family
RNA_pol_A_CTD        PF03118.10    67 seq895_BIOID51001    -            329   1.1e-25   88.7   0.1   1   1   4.3e-29     2e-25   87.8   0.1     2    66   244   308   243   309 0.95 Bacterial RNA polymerase, alpha chain C terminal domain
RNA_pol_L            PF01193.19    82 seq895_BIOID51001    -            329   2.7e-24   84.2   0.0   1   1   9.1e-28   4.1e-24   83.6   0.0     1    81    28   228    28   229 0.99 RNA polymerase Rpb3/Rpb11 dimerisation domain
RNA_pol_A_bac        PF01000.21   111 seq895_BIOID51001    -            329   1.5e-23   83.0   0.3   1   1   7.3e-27   3.3e-23   81.8   0.1     2   109    60   156    58   178 0.90 RNA polymerase Rpb3/RpoA insert domain
NinG                 PF05766.7    189 seq896_BIOID51001    -            201     6e-76  254.3  16.8   1   1   5.1e-80   6.9e-76  254.1  11.6     1   186     1   195     1   201 0.95 Bacteriophage Lambda NinG protein
Peptidase_M20        PF01546.23   171 seq898_BIOID51001    -            409   1.3e-19   70.2   0.2   1   1   4.2e-23   1.9e-19   69.7   0.1    23   170   139   402    74   403 0.84 Peptidase family M20/M25/M40
M20_dimer            PF07687.9    109 seq898_BIOID51001    -            409   7.2e-12   44.8   0.1   1   1   3.5e-15   1.6e-11   43.7   0.0     2   105   206   302   205   308 0.89 Peptidase dimerisation domain
Peptidase_M42        PF05343.9    292 seq898_BIOID51001    -            409   2.5e-06   26.3   0.0   1   1   3.1e-08   0.00014   20.6   0.0   134   194   140   201   110   234 0.90 M42 glutamyl aminopeptidase
VWA_CoxE             PF05762.9    222 seq899_BIOID51001    -            483   3.5e-12   45.8   0.2   1   1   8.4e-16   1.1e-11   44.1   0.0    56   196   319   459   284   465 0.82 VWA domain containing CoxE-like protein
Arginosuc_synth      PF00764.14   388 seq901_BIOID51001    -            447   4.3e-56  190.5   0.0   1   1     4e-60   5.4e-56  190.2   0.0     2   380    16   408    15   415 0.88 Arginosuccinate synthase
Pili_assembly_N      PF00345.15   122 seq902_BIOID51001    -            241   1.1e-40  138.0   0.1   1   1   2.7e-44   1.9e-40  137.3   0.0     1   121    37   156    37   157 0.91 Gram-negative pili assembly chaperone, N-terminal domain
Pili_assembly_C      PF02753.12    68 seq902_BIOID51001    -            241   9.5e-17   60.4   0.3   1   1   8.1e-20   5.6e-16   58.0   0.1     1    65   176   234   176   237 0.95 Gram-negative pili assembly chaperone, C-terminal domain
DUF1090              PF06476.7    115 seq905_BIOID51001    -            122   6.8e-38  128.7  16.9   1   1   6.2e-42   8.4e-38  128.4  11.7     2   114     7   116     5   117 0.92 Protein of unknown function (DUF1090)
Methyltransf_27      PF13708.1    194 seq906_BIOID51001    -            199   1.6e-33  115.7   0.1   1   1     2e-37   2.7e-33  115.0   0.1     2   103    86   188    85   197 0.91 Methyltransferase domain
Phage_NinH           PF06322.6     64 seq916_BIOID51001    -             64   1.7e-41  139.5   0.3   1   1   1.3e-45   1.8e-41  139.4   0.2     1    63     1    63     1    64 0.99 Phage NinH protein
DUF883               PF05957.8     94 seq919_BIOID51001    -            101   1.1e-31  108.9   1.7   1   1   9.3e-36   1.3e-31  108.7   1.2     2    94     9   101     8   101 0.99 Bacterial protein of unknown function (DUF883)
Phage_antitermQ      PF06530.7    126 seq920_BIOID51001    -            177   1.5e-62  208.6   0.1   1   1   1.3e-66   1.8e-62  208.4   0.1     1   125    34   158    34   159 0.99 Phage antitermination protein Q
AA_permease_2        PF13520.1    426 seq921_BIOID51001    -            496   1.1e-42  145.9  48.0   1   1     2e-46   1.4e-42  145.6  33.3     2   422    31   471    30   482 0.84 Amino acid permease
AA_permease          PF00324.16   479 seq921_BIOID51001    -            496   1.9e-15   56.1  41.3   1   1   3.7e-19   2.5e-15   55.6  28.6    28   446    55   469    32   492 0.75 Amino acid permease
cNMP_binding         PF00027.24    91 seq922_BIOID51001    -            210   8.9e-24   83.0   0.0   1   1     4e-27   1.4e-23   82.4   0.0     3    90    23   111    21   112 0.97 Cyclic nucleotide-binding domain
Crp                  PF00325.15    32 seq922_BIOID51001    -            210   2.1e-15   55.7   0.4   1   1   1.1e-18   3.9e-15   54.8   0.3     1    32   166   197   166   197 0.98 Bacterial regulatory proteins, crp family
HTH_Crp_2            PF13545.1     76 seq922_BIOID51001    -            210   2.2e-11   43.2   0.1   1   1   1.5e-14     5e-11   42.1   0.1     1    67   142   206   142   207 0.94 Crp-like helix-turn-helix domain
DUF2799              PF10973.3     89 seq923_BIOID51001    -            134   3.4e-17   62.1   0.9   1   1   3.3e-21   4.5e-17   61.7   0.6     1    88    44   126    44   127 0.93 Protein of unknown function (DUF2799)
FliD_C               PF07195.7    239 seq924_BIOID51001    -            438   7.7e-43  146.3  10.5   1   1   1.1e-46   7.7e-43  146.3   7.3     1   232   209   423   209   431 0.94 Flagellar hook-associated protein 2 C-terminus
FliD_N               PF02465.13    99 seq924_BIOID51001    -            438   1.8e-14   53.7   6.8   1   1   2.6e-18   1.8e-14   53.7   4.7     8    99     6    98     1    98 0.85 Flagellar hook-associated protein 2 C-terminus
DUF2754              PF10953.3     70 seq927_BIOID51001    -             79   2.1e-47  158.9   2.6   1   1   1.9e-51   2.6e-47  158.6   1.8     1    70    10    79    10    79 0.99 Protein of unknown function (DUF2754)
PAPS_reduct          PF01507.14   174 seq929_BIOID51001    -            292   8.7e-09   35.3   0.0   1   1   2.2e-12     3e-08   33.5   0.0     2   117     5   151     4   173 0.78 Phosphoadenosine phosphosulfate reductase family
Usher                PF00577.15   552 seq931_BIOID51001    -            878  1.1e-222  740.5  25.9   1   1    3e-226  1.3e-222  740.2  17.9     1   552   208   790   208   790 0.99 Type VII secretion system (T7SS), usher protein
PapC_N               PF13954.1    146 seq931_BIOID51001    -            878   4.4e-48  162.4   0.0   1   1   2.4e-51   1.1e-47  161.1   0.0     2   146    48   194    47   194 0.98 PapC N-terminal domain
PapC_C               PF13953.1     68 seq931_BIOID51001    -            878   1.1e-27   95.3   0.1   1   1   1.1e-30   4.8e-27   93.2   0.1     1    67   800   865   800   866 0.97 PapC C-terminal domain
DUF551               PF04448.7     69 seq932_BIOID51001    -            201   1.2e-15   57.8   5.2   1   1   8.8e-20   1.2e-15   57.8   3.6     1    69   140   197   140   197 0.98 Protein of unknown function (DUF551)
Methyltransf_27      PF13708.1    194 seq934_BIOID51001    -             59   2.3e-07   30.4   0.0   1   1   1.7e-11   2.4e-07   30.3   0.0   152   194    13    55     3    55 0.90 Methyltransferase domain
DUF1469              PF07332.6    121 seq936_BIOID51001    -            134     1e-25   89.6   7.5   1   1   8.4e-30   1.1e-25   89.5   5.2     6   120    19   129    14   130 0.97 Protein of unknown function (DUF1469)
AMP-binding          PF00501.23   418 seq937_BIOID51001    -            573   1.8e-83  280.1   0.0   1   1   1.6e-87   2.2e-83  279.8   0.0     2   413    49   483    48   486 0.95 AMP-binding enzyme
OmpW                 PF03922.9    192 seq938_BIOID51001    -             35   6.4e-10   38.8   0.0   1   1   4.9e-14   6.7e-10   38.8   0.0   157   192     1    35     1    35 0.97 OmpW family
Ribosomal_L17        PF01196.14    97 seq939_BIOID51001    -            127   6.3e-38  129.1   0.0   1   1   5.5e-42   7.5e-38  128.8   0.0     1    97    20   116    20   116 0.99 Ribosomal protein L17
HTH_20               PF12840.2     61 seq940_BIOID51001    -             98   2.4e-16   59.1   0.0   1   1   7.5e-20   3.4e-16   58.6   0.0     3    61     6    69     4    69 0.93 Helix-turn-helix domain
HTH_5                PF01022.15    47 seq940_BIOID51001    -             98   1.4e-07   30.9   1.2   1   1   7.3e-11   3.3e-07   29.7   0.0     1    46    15    63    15    64 0.94 Bacterial regulatory protein, arsR family
HTH_IclR             PF09339.5     52 seq940_BIOID51001    -             98   8.5e-07   28.3   0.2   1   1   3.7e-10   1.7e-06   27.4   0.0    13    51    27    65    23    66 0.93 IclR helix-turn-helix domain
NusG                 PF02357.14    92 seq941_BIOID51001    -            162   3.6e-22   78.2   0.0   1   1   3.7e-26     5e-22   77.8   0.0     2    91     3    90     2    91 0.92 Transcription termination factor nusG
DUF4154              PF13689.1    145 seq943_BIOID51001    -            172     6e-33  113.3   0.0   1   1   5.4e-37   7.3e-33  113.0   0.0     6   145    32   168    27   168 0.95 Domain of unknown function (DUF4154)
YqjK                 PF13997.1     73 seq944_BIOID51001    -             99   3.6e-30  103.8   9.8   1   1   3.3e-34   4.5e-30  103.5   6.8     1    73    14    86    14    86 0.99 YqjK-like protein
DUF1233              PF06806.7     72 seq945_BIOID51001    -             83   2.3e-32  110.2   0.1   1   1     2e-36   2.7e-32  110.0   0.1     1    70     4    74     4    77 0.97 Putative excisionase (DUF1233)
FUSC-like            PF12805.2    284 seq946_BIOID51001    -            696     3e-72  242.8   3.3   1   1   8.7e-76     3e-72  242.8   2.3     2   280    63   335    62   340 0.95 FUSC-like inner membrane protein yccS
FUSC_2               PF13515.1    128 seq946_BIOID51001    -            696   8.6e-20   70.8  11.0   1   1   2.5e-23   8.6e-20   70.8   7.6     2   126   377   498   375   500 0.90 Fusaric acid resistance protein-like
FUSC                 PF04632.7    650 seq946_BIOID51001    -            696   5.1e-08   31.7   4.2   1   1   1.5e-11   5.1e-08   31.7   2.9     7   280   369   659   363   690 0.80 Fusaric acid resistance protein family
ALMT                 PF11744.3    406 seq946_BIOID51001    -            696   1.5e-05   23.7   1.9   1   1   1.7e-08   5.7e-05   21.8   1.0    41   193   389   528   373   594 0.80 Aluminium activated malate transporter
DUF1992              PF09350.5     71 seq947_BIOID51001    -            122   3.6e-23   81.0   0.1   1   1   3.2e-27   4.4e-23   80.7   0.0     1    69     7    74     7   100 0.95 Domain of unknown function (DUF1992)
DUF3596              PF12167.3     88 seq950_BIOID51001    -            401     9e-30  101.9   0.0   1   1   2.4e-33   1.7e-29  101.1   0.0     1    87     9    94     9    95 0.98 Domain of unknown function (DUF3596)
Phage_integrase      PF00589.17   173 seq950_BIOID51001    -            401   3.3e-21   75.5   0.0   1   1     1e-24   6.8e-21   74.5   0.0     3   166   205   397   204   400 0.89 Phage integrase family
RIP                  PF00161.14   206 seq952_BIOID51001    -            315   3.9e-40  137.1   0.0   1   1   3.3e-44   4.6e-40  136.9   0.0     1   203    24   232    24   235 0.95 Ribosome inactivating protein
RHH_1                PF01402.16    39 seq955_BIOID51001    -            110   2.2e-06   27.1   0.6   1   1   1.2e-09   1.7e-05   24.3   0.0     4    31    21    48    18    56 0.91 Ribbon-helix-helix protein, copG family
GGDEF                PF00990.16   161 seq958_BIOID51001    -            408     9e-45  152.0   0.5   1   1     1e-48   1.4e-44  151.3   0.4     1   159   249   403   249   405 0.96 GGDEF domain
MerR_1               PF13411.1     69 seq960_BIOID51001    -            141   5.8e-21   73.9   0.5   1   1   2.1e-24   9.7e-21   73.2   0.3     1    67     2    69     2    70 0.95 MerR HTH family regulatory protein
MerR-DNA-bind        PF09278.6     65 seq960_BIOID51001    -            141   1.3e-20   73.4   6.9   1   1   4.3e-24     2e-20   72.8   4.8     1    65    45   110    45   110 0.97 MerR, DNA binding
MerR                 PF00376.18    38 seq960_BIOID51001    -            141   1.8e-12   46.4   0.0   1   1   7.2e-16   3.3e-12   45.6   0.0     1    38     3    40     3    40 0.99 MerR family regulatory protein
DoxX                 PF07681.7     85 seq961_BIOID51001    -            115     7e-16   58.3  10.1   1   1   5.1e-20     7e-16   58.3   7.0    11    84     3    72     1    73 0.98 DoxX
FliS                 PF02561.9    122 seq964_BIOID51001    -            130   2.8e-23   81.9   0.0   1   1   2.5e-27   3.4e-23   81.6   0.0     2   118     5   125     4   128 0.94 Flagellar protein FliS
Ead_Ea22             PF13935.1    139 seq965_BIOID51001    -            109   5.3e-10   39.6   1.7   1   1   1.5e-11   2.1e-07   31.2   1.2     1    89     2    57     2    79 0.82 Ead/Ea22-like protein
GST_N_2              PF13409.1     70 seq967_BIOID51001    -            328   1.5e-23   82.4   0.0   1   1   9.4e-27   3.2e-23   81.3   0.0     1    70    62   159    62   159 0.85 Glutathione S-transferase, N-terminal domain
GST_C_2              PF13410.1     69 seq967_BIOID51001    -            328   3.9e-14   52.1   0.0   1   1   2.3e-17     8e-14   51.1   0.0     1    54   203   256   203   280 0.89 Glutathione S-transferase, C-terminal domain
GST_C                PF00043.20    95 seq967_BIOID51001    -            328   8.7e-07   28.7   0.0   1   1   4.2e-10   1.4e-06   28.0   0.0    20    67   200   247   167   281 0.76 Glutathione S-transferase, C-terminal domain
DUF331               PF03889.8     39 seq971_BIOID51001    -             72   3.2e-21   74.1   0.6   1   1   3.1e-25   4.2e-21   73.8   0.4     1    37     9    45     9    47 0.97 Domain of unknown function
DUF551               PF04448.7     69 seq975_BIOID51001    -            287   9.1e-12   45.4   3.8   1   1   6.7e-16   9.1e-12   45.4   2.6     1    69   226   283   226   283 0.80 Protein of unknown function (DUF551)
HTH_Tnp_1            PF01527.15    76 seq976_BIOID51001    -            141     3e-18   65.4   0.1   1   1   3.4e-22   4.6e-18   64.8   0.1     3    49    10    61     8    99 0.76 Transposase
AsnC_trans_reg       PF01037.16    74 seq977_BIOID51001    -            152   1.6e-18   66.0   0.1   1   1   8.4e-22   2.9e-18   65.2   0.1     4    73    75   143    72   144 0.92 AsnC family
HTH_AsnC-type        PF13404.1     42 seq977_BIOID51001    -            152   1.5e-13   49.9   0.0   1   1   8.8e-17     3e-13   48.9   0.0     1    42     6    47     6    47 0.97 AsnC-type helix-turn-helix domain
HTH_24               PF13412.1     48 seq977_BIOID51001    -            152   2.6e-13   49.0   0.0   1   1   1.2e-16   4.2e-13   48.3   0.0     1    48     6    53     6    53 0.97 Winged helix-turn-helix DNA-binding
HTH_11               PF08279.7     55 seq977_BIOID51001    -            152   1.6e-05   24.3   0.0   1   1   9.9e-09   3.4e-05   23.2   0.0    17    54    24    66    11    67 0.87 HTH domain
SLT_beta             PF02258.11    70 seq979_BIOID51001    -             89     1e-48  162.8   0.5   1   1   9.3e-53   1.3e-48  162.5   0.4     1    70    20    89    20    89 0.99 Shiga-like toxin beta subunit
HTH_6                PF01418.12    77 seq980_BIOID51001    -            289   3.5e-33  113.0   0.2   1   1   3.7e-36   1.7e-32  110.8   0.0     1    76     1    76     1    77 0.99 Helix-turn-helix domain, rpiR family
SIS                  PF01380.17   131 seq980_BIOID51001    -            289   2.9e-27   94.7   0.1   1   1   1.1e-30     5e-27   93.9   0.1     2   130   125   252   124   253 0.98 SIS domain
SIS_2                PF13580.1    138 seq980_BIOID51001    -            289     1e-12   47.7   0.9   1   1   1.2e-11   5.3e-08   32.5   0.0    99   138   171   210   157   210 0.89 SIS domain
Anti-adapt_IraP      PF10796.4     87 seq981_BIOID51001    -             86   1.7e-37  127.5   2.4   1   1   1.3e-41   1.8e-37  127.4   1.7     1    87     1    86     1    86 0.99 Sigma-S stabilisation anti-adaptor protein
Response_reg         PF00072.19   112 seq983_BIOID51001    -            204   3.2e-26   91.4   0.4   1   1   6.8e-30   4.6e-26   90.8   0.3     2   111     4   113     3   114 0.98 Response regulator receiver domain
GerE                 PF00196.14    58 seq983_BIOID51001    -            204   3.1e-22   77.5   0.1   1   1   1.1e-25   7.8e-22   76.2   0.0     2    58   142   198   141   198 0.97 Bacterial regulatory proteins, luxR family
Epimerase            PF01370.16   236 seq984_BIOID51001    -            304   1.1e-24   87.0   0.0   1   1   4.1e-27   7.1e-24   84.4   0.0     1   233     5   206     5   209 0.89 NAD dependent epimerase/dehydratase family
NAD_binding_10       PF13460.1    183 seq984_BIOID51001    -            304   1.3e-21   77.3   0.0   1   1     1e-24   1.8e-21   76.8   0.0     1   177     5   192     5   197 0.85 NADH(P)-binding
NAD_binding_4        PF07993.7    249 seq984_BIOID51001    -            304   2.5e-16   59.2   0.3   1   1   2.1e-13   3.5e-10   39.1   0.2     1   201     7   159     7   194 0.78 Male sterility protein
3Beta_HSD            PF01073.14   280 seq984_BIOID51001    -            304   1.1e-15   56.9   0.0   1   1   4.2e-16   7.1e-13   47.7   0.0     1   212     6   179     6   207 0.80 3-beta hydroxysteroid dehydrogenase/isomerase family
NmrA                 PF05368.8    233 seq984_BIOID51001    -            304     1e-12   47.7   0.0   1   1   8.2e-16   1.4e-12   47.2   0.0     1   105     5   114     5   148 0.87 NmrA-like family
adh_short            PF00106.20   167 seq984_BIOID51001    -            304   1.7e-05   24.6   3.7   1   1   2.4e-08     4e-05   23.4   1.4     2   165     4   139     3   141 0.83 short chain dehydrogenase
Phage_integrase      PF00589.17   173 seq985_BIOID51001    -            415   7.6e-23   80.9   0.1   1   1   3.5e-26   2.4e-22   79.3   0.0     1   171   219   381   219   383 0.88 Phage integrase family
DUF4102              PF13356.1     89 seq985_BIOID51001    -            415     3e-21   74.9   0.0   1   1   3.9e-24   2.7e-20   71.9   0.0     1    83    14   101    14   107 0.86 Domain of unknown function (DUF4102)
DEAD                 PF00270.24   173 seq987_BIOID51001    -            756   7.3e-19   67.7   0.0   1   1   5.3e-22   2.4e-18   66.0   0.0     4   168   227   386   224   391 0.83 DEAD/DEAH box helicase
Helicase_C           PF00271.26    78 seq987_BIOID51001    -            756   6.5e-11   41.8   0.0   1   1   1.8e-11   8.2e-08   31.8   0.0     8    78   529   613   524   613 0.79 Helicase conserved C-terminal domain
ResIII               PF04851.10   184 seq987_BIOID51001    -            756   3.6e-10   39.8   0.0   1   1   2.1e-13   9.7e-10   38.4   0.0     3   182   222   383   220   385 0.79 Type III restriction enzyme, res subunit
Flg_hook             PF02120.11    85 seq988_BIOID51001    -            353   1.4e-18   66.2   4.8   1   1   2.5e-22   3.5e-18   64.9   3.3     3    85   239   321   237   322 0.94 Flagellar hook-length control protein FliK
TnpB_IS66            PF05717.8    108 seq989_BIOID51001    -            116   2.3e-41  139.4   0.0   1   1   1.9e-45   2.6e-41  139.3   0.0     2   104     7   107     6   111 0.97 IS66 Orf2 like protein
Alk_phosphatase      PF00245.15   421 seq992_BIOID51001    -            198   2.4e-13   49.4   0.0   1   1   2.4e-17   3.2e-13   49.0   0.0     1    55    78   128    78   135 0.95 Alkaline phosphatase
RNA_pol_Rpb1_1       PF04997.7    338 seq993_BIOID51001    -           1407  1.8e-100  336.3   0.1   1   1  1.8e-103  4.8e-100  335.0   0.1     2   338    15   342    14   342 0.95 RNA polymerase Rpb1, domain 1
RNA_pol_Rpb1_5       PF04998.12   277 seq993_BIOID51001    -           1407   1.1e-80  270.6   0.0   1   1   8.1e-84   2.2e-80  269.7   0.0     1   276   766  1321   766  1322 1.00 RNA polymerase Rpb1, domain 5
RNA_pol_Rpb1_2       PF00623.15   166 seq993_BIOID51001    -           1407     6e-51  172.5   0.0   1   1   5.3e-53   1.5e-49  168.0   0.0     1   166   344   486   344   486 0.95 RNA polymerase Rpb1, domain 2
RNA_pol_Rpb1_3       PF04983.13   157 seq993_BIOID51001    -           1407   1.4e-27   96.2   0.0   1   1   1.2e-30   3.3e-27   95.0   0.0     1   157   489   644   489   644 0.93 RNA polymerase Rpb1, domain 3
RNA_pol_Rpb1_4       PF05000.12   108 seq993_BIOID51001    -           1407   2.5e-18   65.7   0.3   1   1   9.1e-22   2.5e-18   65.7   0.2     2   107   674   763   673   764 0.82 RNA polymerase Rpb1, domain 4
Semialdhyde_dh       PF01118.19   121 seq994_BIOID51001    -            334   7.5e-33  113.2   0.0   1   1   1.9e-36   1.3e-32  112.5   0.0     3   121     5   146     3   146 0.97 Semialdehyde dehydrogenase, NAD binding domain
Semialdhyde_dhC      PF02774.13   184 seq994_BIOID51001    -            334   2.3e-19   69.8   0.0   1   1   5.1e-23   3.5e-19   69.2   0.0     1   184   163   311   163   311 0.95 Semialdehyde dehydrogenase, dimerisation domain
OmpA                 PF00691.15    97 seq996_BIOID51001    -            160   3.6e-18   65.6   0.1   1   1     4e-22   5.5e-18   65.0   0.1     1    97    55   151    55   151 0.95 OmpA family
Flavodoxin_1         PF00258.20   143 seq999_BIOID51001    -            147   1.7e-21   76.5   0.0   1   1   1.4e-25   1.9e-21   76.4   0.0     2   143     7   138     6   138 0.93 Flavodoxin
Flavodoxin_2         PF02525.12   199 seq1000_BIOID51001   -            144   1.2e-34  119.4   0.1   1   1   3.2e-38   1.5e-34  119.1   0.0     2   146     5   140     4   143 0.91 Flavodoxin-like fold
FMN_red              PF03358.10   152 seq1000_BIOID51001   -            144     4e-13   49.0   0.0   1   1   1.1e-16   4.9e-13   48.7   0.0     2   116     5   131     5   138 0.84 NADPH-dependent FMN reductase
Flavodoxin_4         PF12682.2    156 seq1000_BIOID51001   -            144   2.2e-06   26.9   0.1   1   1   6.1e-10   2.8e-06   26.6   0.1    54    99    61   105    14   111 0.81 Flavodoxin
YbhQ                 PF11076.3    135 seq1001_BIOID51001   -            136   4.3e-79  262.5  13.2   1   1   3.7e-83   5.1e-79  262.3   9.1     1   134     1   132     1   134 0.98 Putative inner membrane protein YbhQ
DUF303               PF03629.13   255 seq1003_BIOID51001   -            526   2.6e-29  102.0   0.0   1   1   5.1e-33   3.5e-29  101.6   0.0     3   206    80   326    78   387 0.79 Domain of unknown function (DUF303)
DUF1737              PF08410.5     54 seq1003_BIOID51001   -            526   6.2e-17   61.0   0.0   1   1   1.9e-20   1.3e-16   59.9   0.0     1    53     1    50     1    51 0.97 Domain of unknown function (DUF1737)
DDE_Tnp_IS66         PF03050.9    271 seq1005_BIOID51001   -            537   5.9e-95  317.4   0.1   1   1   1.7e-98   5.9e-95  317.4   0.0     1   271   196   487   196   487 0.98 Transposase IS66 family
DDE_Tnp_IS66_C       PF13817.1     39 seq1005_BIOID51001   -            537   5.3e-20   71.0   0.2   1   1   4.2e-23   1.5e-19   69.6   0.1     2    39   494   531   493   531 0.99 IS66 C-terminal element
HTH_Tnp_IS66         PF13005.2     59 seq1005_BIOID51001   -            537   1.1e-14   53.8   4.2   1   1   3.3e-18   1.1e-14   53.8   2.9     1    59   134   190   134   190 0.98 putative Helix-turn-helix domain of transposase IS66
LZ_Tnp_IS66          PF13007.2     78 seq1005_BIOID51001   -            537   3.9e-13   49.7  11.8   1   1   1.1e-16   3.9e-13   49.7   8.1     1    77    59   131    59   132 0.81 Transposase C of IS166 homeodomain
Ribonuc_red_lgC      PF02867.10   537 seq1008_BIOID51001   -            761  6.7e-135  450.5   0.0   1   1  3.2e-137  1.5e-133  446.1   0.0     1   536   222   731   222   732 0.95 Ribonucleotide reductase, barrel domain
ATP-cone             PF03477.11    90 seq1008_BIOID51001   -            761   5.9e-15   55.3   0.1   1   1   2.8e-18   1.3e-14   54.2   0.1     3    90     7    92     5    92 0.97 ATP cone domain
Ribonuc_red_lgN      PF00317.16    83 seq1008_BIOID51001   -            761   1.5e-12   47.0   1.0   1   1     5e-16   2.3e-12   46.4   0.1     2    82   142   219   141   220 0.93 Ribonucleotide reductase, all-alpha domain
SBP_bac_3            PF00497.15   225 seq1009_BIOID51001   -            655   3.8e-42  143.9   0.0   1   2   3.2e-17   4.4e-13   48.8   0.0    15   223    23   226     8   228 0.87 Bacterial extracellular solute-binding proteins, family 3
SBP_bac_3            PF00497.15   225 seq1009_BIOID51001   -            655   3.8e-42  143.9   0.0   2   2   9.2e-31   1.3e-26   93.1   0.0     2   224   255   470   254   471 0.93 Bacterial extracellular solute-binding proteins, family 3
DUF4222              PF13973.1     53 seq1010_BIOID51001   -             80   3.4e-15   55.0   0.8   1   1     3e-19   4.1e-15   54.7   0.6     2    53     4    54     3    54 0.97 Domain of unknown function (DUF4222)
Alk_phosphatase      PF00245.15   421 seq1012_BIOID51001   -            315    2e-106  356.0   0.6   1   2   1.5e-98   6.9e-95  318.0   0.1    92   350     1   272     1   275 0.98 Alkaline phosphatase
Alk_phosphatase      PF00245.15   421 seq1012_BIOID51001   -            315    2e-106  356.0   0.6   2   2   2.3e-13     1e-09   37.4   0.0   381   421   274   314   271   314 0.95 Alkaline phosphatase
Metalloenzyme        PF01676.13   262 seq1012_BIOID51001   -            315   7.1e-07   28.6   1.1   1   1   2.9e-10   1.3e-06   27.7   0.8   136   228   166   291   125   313 0.85 Metalloenzyme superfamily
Phosphodiest         PF01663.17   364 seq1012_BIOID51001   -            315   1.9e-05   24.0   0.0   1   1   5.4e-09   2.5e-05   23.6   0.0   159   255   158   252    70   293 0.70 Type I phosphodiesterase / nucleotide pyrophosphatase
Na_Pi_cotrans        PF02690.10   142 seq1013_BIOID51001   -            543   1.6e-44  150.9  30.2   1   2   1.4e-39   9.5e-36  122.5   7.0     1   140    13   148    13   150 0.98 Na+/Pi-cotransporter
Na_Pi_cotrans        PF02690.10   142 seq1013_BIOID51001   -            543   1.6e-44  150.9  30.2   2   2   1.6e-13   1.1e-09   38.0  10.2     1   123   139   265   139   284 0.90 Na+/Pi-cotransporter
PK                   PF00224.16   348 seq1015_BIOID51001   -            527  8.8e-144  478.2   4.6   1   1  1.8e-147  1.2e-143  477.8   3.2     2   345    53   394    52   397 0.98 Pyruvate kinase, barrel domain
PK_C                 PF02887.11   117 seq1015_BIOID51001   -            527   1.7e-31  108.0   1.5   1   1   7.7e-35   5.3e-31  106.4   1.1     2   116   410   524   409   525 0.98 Pyruvate kinase, alpha/beta domain
Fimbrial             PF00419.15   145 seq1016_BIOID51001   -            176   1.7e-21   76.8   4.1   1   1   1.5e-25     2e-21   76.6   2.8     1   145    27   176    27   176 0.94 Fimbrial protein
DUF805               PF05656.9    117 seq1017_BIOID51001   -            121   1.4e-37  127.9   4.7   1   1   1.2e-41   1.6e-37  127.8   3.3     1   116    10   118    10   119 0.98 Protein of unknown function (DUF805)
PP-binding           PF00550.20    67 seq1019_BIOID51001   -             82   1.2e-12   47.8   0.8   1   1   9.7e-17   1.3e-12   47.6   0.6     1    66     9    74     9    75 0.92 Phosphopantetheine attachment site
TetR_C_3             PF08362.6    143 seq1026_BIOID51001   -            212   5.4e-59  197.9   0.0   1   1     1e-62   7.1e-59  197.5   0.0     1   143    70   212    70   212 0.99 YcdC-like protein, C-terminal region
TetR_N               PF00440.18    47 seq1026_BIOID51001   -            212   1.3e-16   59.8   0.2   1   1   2.9e-20     2e-16   59.2   0.1     1    47    23    69    23    69 0.98 Bacterial regulatory proteins, tetR family
FliL                 PF03748.9     99 seq1028_BIOID51001   -            155   2.4e-12   46.5   0.3   1   1   2.3e-16   3.1e-12   46.2   0.2     2    99    54   155    53   155 0.89 Flagellar basal body-associated protein FliL
Aminotran_1_2        PF00155.16   363 seq1029_BIOID51001   -            390   6.9e-54  183.0   0.0   1   1   2.4e-57   8.2e-54  182.8   0.0     2   362    44   384    43   385 0.92 Aminotransferase class I and II
Aminotran_5          PF00266.14   371 seq1029_BIOID51001   -            390   1.1e-05   24.2   0.0   1   1   5.6e-09   1.9e-05   23.4   0.0    48   181    93   216    67   219 0.90 Aminotransferase class-V
Cys_Met_Meta_PP      PF01053.15   386 seq1029_BIOID51001   -            390   2.4e-05   22.6   0.0   1   1     1e-08   3.5e-05   22.1   0.0    26   183    55   216    47   241 0.89 Cys/Met metabolism PLP-dependent enzyme
GIDA                 PF01134.17   392 seq1030_BIOID51001   -            629  5.1e-171  568.7   0.0   1   1  2.9e-174  6.7e-171  568.3   0.0     1   391     8   398     8   399 0.99 Glucose inhibited division protein A
GIDA_assoc_3         PF13932.1     72 seq1030_BIOID51001   -            629     4e-31  106.7   0.1   1   1   6.2e-34   1.4e-30  105.0   0.1     1    72   546   617   546   617 0.99 GidA associated domain 3
FAD_oxidored         PF12831.2    428 seq1030_BIOID51001   -            629   3.1e-08   33.0   4.1   1   1   2.9e-11   6.6e-08   31.9   2.9     1   142     8   151     8   152 0.72 FAD dependent oxidoreductase
Pyr_redox_2          PF07992.9    200 seq1030_BIOID51001   -            629   2.4e-06   27.4   0.6   1   1   2.2e-09     5e-06   26.4   0.4     1   118     8   156     8   162 0.62 Pyridine nucleotide-disulphide oxidoreductase
AA_kinase            PF00696.23   241 seq1032_BIOID51001   -            258   5.8e-40  137.2   2.1   1   1   4.8e-44   6.5e-40  137.0   1.4     3   240     5   235     3   236 0.93 Amino acid kinase family
DUF3596              PF12167.3     88 seq1033_BIOID51001   -            391     7e-26   89.5   0.3   1   1   2.8e-29   1.9e-25   88.1   0.1     1    87    12   102    12   103 0.94 Domain of unknown function (DUF3596)
Phage_integrase      PF00589.17   173 seq1033_BIOID51001   -            391     7e-20   71.2   0.0   1   1   1.8e-23   1.2e-19   70.5   0.0     4   168   206   375   204   379 0.86 Phage integrase family
Fimbrial             PF00419.15   145 seq1034_BIOID51001   -            169   1.7e-09   37.9   8.2   1   1   1.6e-13   2.1e-09   37.6   5.7     1   144    30   168    30   169 0.76 Fimbrial protein
DUF805               PF05656.9    117 seq1037_BIOID51001   -            118   1.5e-35  121.4   2.5   1   1   1.3e-39   1.8e-35  121.2   1.7     1   116    10   114    10   115 0.98 Protein of unknown function (DUF805)
RNase_T              PF00929.19   164 seq1039_BIOID51001   -            204   4.9e-34  117.8   0.0   1   1   4.2e-38   5.7e-34  117.6   0.0     1   163    32   193    32   194 0.97 Exonuclease
Ligase_CoA           PF00549.14   153 seq1040_BIOID51001   -            555   2.4e-51  173.2   0.7   1   1   6.1e-55   4.2e-51  172.4   0.0     1   152   336   491   336   492 0.98 CoA-ligase
CoA_binding          PF02629.14    96 seq1040_BIOID51001   -            555   6.6e-17   61.6   0.0   1   1   1.4e-19   9.6e-16   57.9   0.1     3    96   193   288   191   288 0.96 CoA binding domain
Sigma70_r4           PF04545.11    50 seq1042_BIOID51001   -            238   5.1e-14   51.1   0.6   1   1   2.7e-17   1.2e-13   49.9   0.4     1    50   184   233   184   233 0.98 Sigma-70, region 4
Sigma70_r2           PF04542.9     71 seq1042_BIOID51001   -            238   1.2e-12   47.1   0.7   1   1   4.1e-16   1.8e-12   46.5   0.1     2    71    26    97    25    97 0.94 Sigma-70 region 2
Sigma70_r4_2         PF08281.7     54 seq1042_BIOID51001   -            238   9.4e-08   31.2   1.7   1   1   6.6e-11     3e-07   29.6   1.2     2    41   179   218   178   220 0.95 Sigma-70, region 4
Sdh_cyt              PF01127.17   121 seq1044_BIOID51001   -             95     2e-16   59.7   6.0   1   1   1.6e-20   2.3e-16   59.6   4.1    33   120     3    89     1    90 0.85 Succinate dehydrogenase/Fumarate reductase transmembrane subunit
PsiF_repeat          PF07769.9     35 seq1046_BIOID51001   -            106     5e-37  125.0  21.0   1   2   7.1e-24   9.7e-20   69.7   4.0     2    35    26    59    25    59 0.97 psiF repeat
PsiF_repeat          PF07769.9     35 seq1046_BIOID51001   -            106     5e-37  125.0  21.0   2   2   2.4e-21   3.3e-17   61.5   5.0     2    35    70   103    69   103 0.97 psiF repeat
FimH_man-bind        PF09160.5    147 seq1047_BIOID51001   -            303   4.3e-55  185.4   0.2   1   1   1.2e-58   8.3e-55  184.5   0.1     1   147    27   171    27   171 0.99 FimH, mannose binding
Fimbrial             PF00419.15   145 seq1047_BIOID51001   -            303   4.6e-09   36.5   7.6   1   1   6.7e-13   4.6e-09   36.5   5.3     7   145   176   303   170   303 0.83 Fimbrial protein
HisG                 PF01634.13   163 seq1048_BIOID51001   -            299   8.2e-55  184.7   0.0   1   1   1.7e-58   1.2e-54  184.1   0.0     1   163    53   221    53   221 0.94 ATP phosphoribosyltransferase
HisG_C               PF08029.6     75 seq1048_BIOID51001   -            299   5.6e-28   96.5   0.1   1   1   2.2e-31   1.5e-27   95.2   0.0     1    75   222   297   222   297 0.98 HisG, C-terminal domain
Lyase_1              PF00206.15   312 seq1052_BIOID51001   -            457  1.3e-101  339.8   0.0   1   1  4.8e-105  6.5e-101  337.4   0.0     1   312     6   301     6   301 0.99 Lyase
GGDEF                PF00990.16   161 seq1056_BIOID51001   -            371   9.2e-48  161.7   0.0   1   1   1.8e-51   1.2e-47  161.3   0.0     2   161   211   366   210   366 0.97 GGDEF domain
MASE2                PF05230.6     91 seq1056_BIOID51001   -            371   1.8e-32  111.0   9.9   1   1     7e-36   4.8e-32  109.6   3.5     1    91    39   129    39   129 0.99 MASE2 domain
MotA_ExbB            PF01618.11   139 seq1057_BIOID51001   -            287   6.9e-08   32.0   0.3   1   1     8e-12   1.1e-07   31.4   0.2    26   134   133   238   115   242 0.87 MotA/TolQ/ExbB proton channel family
FAD_binding_2        PF00890.19   421 seq1058_BIOID51001   -            588  2.6e-117  392.1   6.1   1   1    7e-121  3.2e-117  391.8   4.2     1   421     9   405     9   405 0.98 FAD binding domain
Succ_DH_flav_C       PF02910.15   129 seq1058_BIOID51001   -            588   2.6e-38  130.6   0.1   1   1   1.1e-41   5.1e-38  129.7   0.1     1   129   460   588   460   588 0.96 Fumarate reductase flavoprotein C-term
LacI                 PF00356.16    46 seq1061_BIOID51001   -            117   2.7e-20   71.5   0.9   1   1     3e-24   4.1e-20   71.0   0.6     1    46    11    56    11    56 0.98 Bacterial regulatory proteins, lacI family
Response_reg         PF00072.19   112 seq1065_BIOID51001   -            479   5.7e-30  103.4   0.0   1   1   5.7e-33     2e-29  101.7   0.0     1   111   243   352   243   353 0.98 Response regulator receiver domain
HATPase_c            PF02518.21   111 seq1065_BIOID51001   -            479   9.6e-26   89.5   0.1   1   1   4.9e-29   1.7e-25   88.7   0.1     2   110   107   218   106   219 0.91 Histidine kinase-, DNA gyrase B-, and HSP90-like ATPase
HisKA                PF00512.20    68 seq1065_BIOID51001   -            479   4.9e-13   48.7   0.1   1   1   5.3e-16   1.8e-12   46.9   0.0     9    68     1    59     1    59 0.99 His Kinase A (phospho-acceptor) domain
Hpt                  PF01627.18    90 seq1065_BIOID51001   -            479   3.5e-09   36.4   0.5   1   1   2.8e-12   9.6e-09   35.0   0.4     1    89   386   469   386   470 0.95 Hpt domain
Peripla_BP_3         PF13377.1    160 seq1066_BIOID51001   -            224   1.2e-44  152.0   0.0   1   1   3.3e-48   1.5e-44  151.7   0.0     1   160    59   220    59   220 0.95 Periplasmic binding protein-like domain
Peripla_BP_1         PF00532.16   279 seq1066_BIOID51001   -            224   1.4e-26   93.1   0.0   1   1   3.7e-30   1.7e-26   92.9   0.0    54   259     4   198     1   216 0.90 Periplasmic binding proteins and sugar binding domain of LacI family
Peripla_BP_4         PF13407.1    258 seq1066_BIOID51001   -            224   3.1e-11   43.0   0.0   1   1     1e-14   4.6e-11   42.4   0.0    94   257    41   201    30   202 0.85 Periplasmic binding protein domain
Histidinol_dh        PF00815.15   413 seq1067_BIOID51001   -            434    1e-182  607.2   1.5   1   1  8.8e-187  1.2e-182  607.0   1.0     2   413    18   428    17   428 0.99 Histidinol dehydrogenase
Sigma54_activat      PF00158.21   168 seq1070_BIOID51001   -            199   8.3e-64  213.9   0.1   1   1   1.4e-67   9.4e-64  213.8   0.0     3   168     6   173     4   173 0.96 Sigma-54 interaction domain
HOK_GEF              PF01848.11    43 seq1071_BIOID51001   -             50   2.4e-18   65.0   1.1   1   1     2e-22   2.7e-18   64.8   0.8     1    43     4    46     4    46 0.99 Hok/gef family
Pirin                PF02678.11   107 seq1073_BIOID51001   -            233   3.9e-21   74.8   0.0   1   1   5.3e-25   7.2e-21   73.9   0.0     2   107     4   119     3   119 0.95 Pirin
DUF826               PF05696.6     78 seq1074_BIOID51001   -             81   4.3e-38  129.1   1.0   1   1   3.7e-42   5.1e-38  128.9   0.7     1    78     1    75     1    76 0.97 Protein of unknown function (DUF826)
Ribonuc_red_sm       PF00268.16   281 seq1077_BIOID51001   -            376   7.3e-30  103.8   2.5   1   2   4.3e-17   5.8e-13   48.3   0.3    13   143    31   158    22   165 0.91 Ribonucleotide reductase, small chain
Ribonuc_red_sm       PF00268.16   281 seq1077_BIOID51001   -            376   7.3e-30  103.8   2.5   2   2   2.8e-19   3.9e-15   55.5   0.1   155   274   200   329   182   336 0.89 Ribonucleotide reductase, small chain
FliD_C               PF07195.7    239 seq1078_BIOID51001   -            496   1.3e-56  191.5  16.1   1   1   1.8e-60   1.3e-56  191.5  11.1     1   239   252   481   252   481 0.97 Flagellar hook-associated protein 2 C-terminus
FliD_N               PF02465.13    99 seq1078_BIOID51001   -            496   5.7e-26   90.6   6.0   1   1   8.4e-30   5.7e-26   90.6   4.1     1    99    36   133    36   133 0.98 Flagellar hook-associated protein 2 C-terminus
DUF932               PF06067.6    239 seq1081_BIOID51001   -            187     1e-44  152.5   0.0   1   1   8.7e-49   1.2e-44  152.3   0.0     1   156    37   186    37   187 0.98 Domain of unknown function (DUF932)
GidB                 PF02527.10   184 seq1083_BIOID51001   -            207   7.4e-67  223.9   0.0   1   1   1.3e-70     9e-67  223.6   0.0     1   184    20   200    20   200 0.98 rRNA small subunit methyltransferase G
Methyltransf_31      PF13847.1    152 seq1083_BIOID51001   -            207   9.4e-10   38.1   0.0   1   1   5.5e-13   3.8e-09   36.2   0.0     4    94    66   149    64   195 0.82 Methyltransferase domain
MotB_plug            PF13677.1     58 seq1085_BIOID51001   -            307   1.9e-18   65.3   0.1   1   1   6.1e-22   4.2e-18   64.3   0.1     3    55    17    71    15    74 0.88 Membrane MotB of proton-channel complex MotA/MotB
OmpA                 PF00691.15    97 seq1085_BIOID51001   -            307   5.1e-15   55.5   0.1   1   1   2.6e-18   1.8e-14   53.7   0.0     1    94   166   260   166   263 0.83 OmpA family
Lysis_S              PF04971.7     68 seq1086_BIOID51001   -             54   2.9e-37  126.0   0.4   1   1   2.2e-41   3.1e-37  126.0   0.3    16    68     2    54     1    54 0.98 Lysis protein S
DUF1116              PF06545.6    216 seq1088_BIOID51001   -            419   3.3e-99  330.2   1.3   1   1  3.3e-103   4.5e-99  329.7   0.9     1   216    87   303    87   303 0.99 Protein of unknown function (DUF1116)
HOK_GEF              PF01848.11    43 seq1089_BIOID51001   -             83   7.1e-18   63.5   1.4   1   1   6.8e-22   9.3e-18   63.1   1.0     1    43    37    79    37    79 0.99 Hok/gef family
DUF3521              PF12035.3     35 seq1090_BIOID51001   -             51   1.7e-14   53.2   0.6   1   1   1.5e-18     2e-14   52.9   0.4     1    33     6    38     6    40 0.94 Protein of unknown function (DUF3521)
DUF1283              PF06932.6     85 seq1091_BIOID51001   -            113     1e-46  156.7   6.7   1   1   8.7e-51   1.2e-46  156.5   4.7     1    85    29   113    29   113 0.99 Protein of unknown function (DUF1283)
HTH_8                PF02954.14    42 seq1094_BIOID51001   -            131   1.7e-09   36.9   0.5   1   1   2.7e-13   3.6e-09   35.8   0.3     7    40    87   120    83   122 0.92 Bacterial regulatory protein, Fis family
PaaA_PaaC            PF05138.7    263 seq1095_BIOID51001   -            309  1.5e-100  335.3   0.5   1   1  1.2e-104  1.7e-100  335.2   0.3     4   263    17   291     1   291 0.97 Phenylacetic acid catabolic protein
Phage_lysozyme       PF00959.14   110 seq1097_BIOID51001   -            121   1.2e-25   89.8   0.0   1   1     1e-29   1.4e-25   89.6   0.0     9   110     3   110     2   110 0.95 Phage lysozyme
UxuA                 PF03786.8    351 seq1099_BIOID51001   -            394  4.2e-163  541.7   0.2   1   1    7e-167  4.8e-163  541.6   0.1     1   350     1   388     1   389 0.99 D-mannonate dehydratase (UxuA)
AP_endonuc_2         PF01261.19   211 seq1099_BIOID51001   -            394     1e-08   34.6   0.0   1   1   8.1e-12   5.6e-08   32.2   0.0     3   189    18   299    16   320 0.82 Xylose isomerase-like TIM barrel
SPOR                 PF05036.8     76 seq1100_BIOID51001   -            319   3.8e-17   62.1   0.4   1   1   1.3e-20   1.8e-16   59.9   0.0     3    72   246   312   244   315 0.91 Sporulation related domain
CSD                  PF00313.17    66 seq1101_BIOID51001   -             70   2.6e-33  113.5   0.3   1   1   4.1e-37   2.8e-33  113.3   0.2     1    65     5    69     5    70 0.98 'Cold-shock' DNA-binding domain
OB_RNB               PF08206.6     58 seq1101_BIOID51001   -             70   1.5e-05   24.2   0.3   1   1   3.5e-09   2.4e-05   23.6   0.2     7    28    15    36    11    40 0.87 Ribonuclease B OB domain
Acetyltransf_3       PF13302.1    142 seq1103_BIOID51001   -            186     3e-22   79.3   0.1   1   1   2.1e-25   4.1e-22   78.9   0.0     3   141     8   140     7   141 0.80 Acetyltransferase (GNAT) domain
Acetyltransf_1       PF00583.19    83 seq1103_BIOID51001   -            186   5.9e-15   54.9   0.1   1   1   4.5e-18   8.9e-15   54.3   0.1     2    82    63   140    62   141 0.97 Acetyltransferase (GNAT) family
Acetyltransf_4       PF13420.1    155 seq1103_BIOID51001   -            186   7.1e-14   51.9   0.7   1   1   4.6e-17   8.9e-14   51.5   0.5     1   152     9   158     9   160 0.91 Acetyltransferase (GNAT) domain
Acetyltransf_8       PF13523.1    152 seq1103_BIOID51001   -            186     3e-13   49.7   0.2   1   1   2.1e-16   4.1e-13   49.3   0.2     1   141     9   145     9   157 0.89 Acetyltransferase (GNAT) domain
Acetyltransf_7       PF13508.1     79 seq1103_BIOID51001   -            186   3.8e-07   30.0   0.2   1   1   3.4e-10   6.7e-07   29.2   0.1     2    78    56   141    55   142 0.80 Acetyltransferase (GNAT) domain
FR47                 PF08445.5     86 seq1103_BIOID51001   -            186   2.2e-05   23.9   0.0   1   1   1.9e-08   3.8e-05   23.2   0.0    26    79    87   142    69   150 0.92 FR47-like protein
Acetyltransf_10      PF13673.1    117 seq1103_BIOID51001   -            186     4e-05   23.6   0.0   1   1   2.6e-08   5.1e-05   23.2   0.0    25   117    38   140    16   140 0.75 Acetyltransferase (GNAT) domain
LysR_substrate       PF03466.15   209 seq1104_BIOID51001   -            315   9.6e-55  184.8   0.6   1   1   1.9e-58   1.3e-54  184.3   0.4     4   208    99   303    96   304 0.99 LysR substrate binding domain
HTH_1                PF00126.22    60 seq1104_BIOID51001   -            315   8.8e-22   76.4   0.5   1   1   2.5e-25   1.7e-21   75.5   0.1     1    59    13    71    13    72 0.98 Bacterial regulatory helix-turn-helix protein, lysR family
FliE                 PF02049.13    97 seq1108_BIOID51001   -            113   1.4e-23   82.6   5.3   1   1   1.9e-27   2.5e-23   81.7   3.7     5    97    21   113    10   113 0.93 Flagellar hook-basal body complex protein FliE
Antirestrict         PF03230.8     94 seq1112_BIOID51001   -            161     5e-39  132.0   0.2   1   1   4.7e-43   6.4e-39  131.7   0.1     1    94    64   161    64   161 0.98 Antirestriction protein
Aminotran_1_2        PF00155.16   363 seq1117_BIOID51001   -            356   1.3e-68  231.4   0.0   1   1   1.1e-72   1.6e-68  231.2   0.0    31   363    46   351    30   351 0.94 Aminotransferase class I and II
Phage_integrase      PF00589.17   173 seq1118_BIOID51001   -            420     2e-22   79.5   0.1   1   1   7.8e-26   5.3e-22   78.1   0.0     2   169   229   393   228   396 0.90 Phage integrase family
DUF4102              PF13356.1     89 seq1118_BIOID51001   -            420   1.5e-22   79.1   0.0   1   1   6.7e-26   4.6e-22   77.6   0.0     1    87    22   112    22   114 0.91 Domain of unknown function (DUF4102)
Fer2                 PF00111.22    78 seq1119_BIOID51001   -             84   9.2e-11   41.2   2.6   1   1   7.5e-15     1e-10   41.0   1.8     7    78    10    77     4    77 0.83 2Fe-2S iron-sulfur cluster binding domain
Fer2_3               PF13085.1    110 seq1120_BIOID51001   -            238   3.8e-31  107.0   0.0   1   1   1.6e-34   5.5e-31  106.5   0.0     2   109     5   111     4   112 0.93 2Fe-2S iron-sulfur cluster binding domain
Fer4_17              PF13534.1     61 seq1120_BIOID51001   -            238     2e-10   40.7   0.8   1   1   1.1e-13   3.9e-10   39.8   0.5     1    61   148   221   148   221 0.80 4Fe-4S dicluster domain
Fer4_8               PF13183.1     57 seq1120_BIOID51001   -            238   1.3e-09   37.8   1.5   1   1     8e-13   2.7e-09   36.7   1.0     2    56   146   219   145   220 0.71 4Fe-4S dicluster domain
Fer4_18              PF13746.1     69 seq1120_BIOID51001   -            238   2.7e-07   30.8   0.9   1   1     1e-09   3.5e-06   27.2   0.1     2    67   155   221   154   223 0.97 4Fe-4S dicluster domain
YscJ_FliF            PF01514.12   207 seq1121_BIOID51001   -            548   1.8e-47  161.1   1.3   1   1   3.4e-51   2.4e-47  160.6   0.3     9   201    32   225    21   232 0.91 Secretory protein of YscJ/FliF family
YscJ_FliF_C          PF08345.6    160 seq1121_BIOID51001   -            548   3.8e-38  130.8   0.2   1   1     1e-41     7e-38  129.9   0.1     1   160   259   418   259   418 0.88 Flagellar M-ring protein C-terminal
Carb_kinase          PF01256.12   242 seq1123_BIOID51001   -            515   6.1e-83  277.6   4.2   1   1   5.5e-86   3.7e-82  275.1   1.2     2   242   258   496   257   496 0.99 Carbohydrate kinase
YjeF_N               PF03853.10   173 seq1123_BIOID51001   -            515   7.8e-47  158.9   0.1   1   1     2e-50   1.4e-46  158.1   0.0     2   173    35   199    34   199 0.98 YjeF-related protein N-terminus
P22_AR_N             PF10547.4    120 seq1124_BIOID51001   -            238   1.7e-53  179.4   0.0   1   1     4e-57   2.7e-53  178.7   0.0     1   120     1   119     1   119 0.99 P22_AR N-terminal domain
ORF11CD3             PF10549.4     57 seq1124_BIOID51001   -            238   1.1e-22   79.3   0.2   1   1   1.3e-25   8.5e-22   76.5   0.1     1    56   120   175   120   176 0.98 ORF11CD3 domain
IMS                  PF00817.15   148 seq1125_BIOID51001   -            351   9.7e-48  161.6   0.0   1   1   3.4e-51   1.6e-47  160.9   0.0     1   148     7   154     7   154 0.98 impB/mucB/samB family
IMS_C                PF11799.3    137 seq1125_BIOID51001   -            351   2.1e-09   37.7   0.1   1   1   8.2e-13   3.7e-09   36.9   0.0     3    99   211   309   210   327 0.85 impB/mucB/samB family C-terminal
IMS_HHH              PF11798.3     32 seq1125_BIOID51001   -            351   1.3e-08   34.2   0.0   1   1   7.1e-12   3.2e-08   33.0   0.0     1    32   166   197   166   197 0.96 IMS family HHH motif
Peptidase_M3         PF01432.15   458 seq1126_BIOID51001   -            680  6.5e-177  589.0   0.0   1   1  5.9e-181  8.1e-177  588.7   0.0     1   457   222   677   222   678 0.99 Peptidase family M3
DUF188               PF02639.9    130 seq1127_BIOID51001   -            152     1e-50  170.3   0.0   1   1   8.8e-55   1.2e-50  170.1   0.0     1   127    17   143    17   146 0.98 Uncharacterized BCR, YaiI/YqxD family COG1671
DUF4222              PF13973.1     53 seq1128_BIOID51001   -             99   1.3e-22   78.7   4.3   1   1   1.2e-26   1.6e-22   78.4   3.0     2    53    17    68    16    68 0.96 Domain of unknown function (DUF4222)
MFS_1                PF07690.11   354 seq1129_BIOID51001   -            393     2e-24   85.8  58.2   1   1   1.3e-26   1.8e-22   79.4  34.4     2   328    14   320    10   327 0.84 Major Facilitator Superfamily
ATP_synt_I           PF03899.10   100 seq1130_BIOID51001   -            130   4.8e-14   52.2  13.1   1   1   4.9e-18   6.7e-14   51.7   9.1     1    99    17   112    17   113 0.95 ATP synthase I chain
PaaB                 PF06243.6     94 seq1131_BIOID51001   -             95   4.3e-35  119.6   0.0   1   1   3.4e-39   4.6e-35  119.5   0.0     3    94     6    95     4    95 0.97 Phenylacetic acid degradation B
RadC                 PF04002.10   123 seq1135_BIOID51001   -            158   5.3e-47  158.4   0.0   1   1   4.6e-51   6.2e-47  158.1   0.0     2   123    37   158    36   158 0.98 RadC-like JAB domain
DUF2877              PF11392.3    111 seq1136_BIOID51001   -            271   1.9e-28   98.7   0.0   1   1   3.1e-32   4.2e-28   97.6   0.0     1   110   158   265   158   266 0.88 Protein of unknown function (DUF2877)
FliS                 PF02561.9    122 seq1138_BIOID51001   -            136   1.5e-44  150.5   0.8   1   1   1.3e-48   1.7e-44  150.4   0.6     4   121     6   128     2   129 0.96 Flagellar protein FliS
Proteasome           PF00227.21   190 seq1140_BIOID51001   -            176   1.5e-25   89.4   0.2   1   1     2e-29   2.8e-25   88.6   0.1     5   186     2   168     2   172 0.94 Proteasome subunit
AAA_25               PF13481.1    194 seq1141_BIOID51001   -            465   6.7e-40  136.4   0.0   1   1   4.2e-43   5.7e-39  133.3   0.0    18   193   146   314   133   315 0.89 AAA domain
DNA_processg_A       PF02481.10   212 seq1143_BIOID51001   -            374   7.1e-73  243.8   0.0   1   1   6.6e-77     9e-73  243.5   0.0     2   211    67   274    66   275 0.98 DNA recombination-mediator protein A
Cytochrom_C_asm      PF01578.15   214 seq1145_BIOID51001   -            231   2.2e-45  154.6  17.3   1   1   1.9e-49   2.5e-45  154.5  12.0     5   212     5   229     1   231 0.97 Cytochrome C assembly protein
PaaA_PaaC            PF05138.7    263 seq1146_BIOID51001   -            266   1.6e-84  282.8   0.1   1   1   1.3e-88   1.8e-84  282.6   0.0    17   238     3   223     1   240 0.97 Phenylacetic acid catabolic protein
ATP-synt_A           PF00119.15   215 seq1147_BIOID51001   -            271   1.6e-64  217.1  20.5   1   1   1.4e-68   1.9e-64  216.9  14.2     1   214    39   265    39   266 0.97 ATP synthase A chain
Mannitol_dh_C        PF08125.8    245 seq1148_BIOID51001   -            486   1.8e-96  321.9   0.0   1   1  3.5e-100   2.4e-96  321.5   0.0     1   245   216   463   216   463 0.99 Mannitol dehydrogenase C-terminal domain
Mannitol_dh          PF01232.18   151 seq1148_BIOID51001   -            486   2.9e-54  182.9   0.0   1   1   7.2e-58   4.9e-54  182.2   0.0     2   151    24   188    23   188 0.99 Mannitol dehydrogenase Rossmann domain
Phage_lysis          PF03245.8    125 seq1149_BIOID51001   -            170   6.2e-42  142.4   7.1   1   1   5.7e-46   7.8e-42  142.1   4.9     1   115    29   144    29   146 0.98 Bacteriophage lysis protein
SKI                  PF01202.17   158 seq1151_BIOID51001   -            174   4.8e-48  162.8   0.0   1   1   1.6e-51   5.5e-48  162.7   0.0     1   157    11   168    11   169 0.98 Shikimate kinase
AAA_17               PF13207.1    121 seq1151_BIOID51001   -            174   1.9e-06   28.5   0.0   1   1   1.3e-09   4.3e-06   27.4   0.0     3    66     6    67     5   172 0.67 AAA domain
AAA                  PF00004.24   132 seq1151_BIOID51001   -            174   2.2e-06   27.7   0.0   1   1   3.1e-08   0.00011   22.3   0.0     2    30     6    34     5    95 0.86 ATPase family associated with various cellular activities (AAA)
FliT                 PF05400.8     84 seq1152_BIOID51001   -            121   6.3e-17   61.6   4.2   1   1   6.9e-21   9.4e-17   61.0   2.9     1    84    21   106    21   106 0.98 Flagellar protein FliT
DUF987               PF06174.6     66 seq1153_BIOID51001   -             73   2.4e-43  145.3   0.2   1   1     2e-47   2.7e-43  145.1   0.1     1    66     1    66     1    66 0.99 Protein of unknown function (DUF987)
DUF1161              PF06649.7     52 seq1154_BIOID51001   -            102   1.3e-25   88.9   0.0   1   1   1.2e-29   1.6e-25   88.6   0.0     1    52    27    80    27    80 0.99 Protein of unknown function (DUF1161)
Transket_pyr         PF02779.19   178 seq1155_BIOID51001   -            933   5.3e-67  224.6   0.0   1   1   1.3e-70     9e-67  223.8   0.0     3   178   591   785   589   785 0.99 Transketolase, pyrimidine binding domain
E1_dh                PF00676.15   300 seq1155_BIOID51001   -            933   1.7e-46  158.1   0.0   1   1   5.4e-50   3.7e-46  157.1   0.0    15   282   219   511   207   516 0.84 Dehydrogenase E1 component
AAA_2                PF07724.9    171 seq1156_BIOID51001   -            443   5.3e-52  176.0   0.7   1   2   6.4e-10   1.5e-06   28.1   0.0     5    66    52   113    49   115 0.92 AAA domain (Cdc48 subfamily)
AAA_2                PF07724.9    171 seq1156_BIOID51001   -            443   5.3e-52  176.0   0.7   2   2   3.9e-46   8.9e-43  146.0   0.1    10   171   188   329   170   329 0.89 AAA domain (Cdc48 subfamily)
AAA                  PF00004.24   132 seq1156_BIOID51001   -            443     2e-16   60.2   0.1   1   2   2.2e-10   5.1e-07   29.8   0.0     1    57    53   107    53   142 0.72 ATPase family associated with various cellular activities (AAA)
AAA                  PF00004.24   132 seq1156_BIOID51001   -            443     2e-16   60.2   0.1   2   2   9.6e-10   2.2e-06   27.7   0.0    39   130   226   332   188   334 0.73 ATPase family associated with various cellular activities (AAA)
AAA_5                PF07728.9    139 seq1156_BIOID51001   -            443   7.8e-08   32.0   0.3   1   1   1.4e-09   3.3e-06   26.7   0.0     1    99    52   149    52   206 0.77 AAA domain (dynein-related subfamily)
ClpB_D2-small        PF10431.4     81 seq1156_BIOID51001   -            443   2.3e-06   27.3   0.8   1   1     7e-09   1.6e-05   24.6   0.0     1    62   335   405   335   411 0.90 C-terminal, D2-small domain, of ClpB protein
IGPD                 PF00475.13   145 seq1157_BIOID51001   -            355   1.2e-64  216.3   0.3   1   1   6.7e-68   2.3e-64  215.5   0.2     1   145   196   338   196   338 0.99 Imidazoleglycerol-phosphate dehydratase
HAD_2                PF13419.1    176 seq1157_BIOID51001   -            355   5.5e-07   29.9   0.0   1   1   5.3e-09   1.8e-05   24.9   0.0    76   173    30   145    19   148 0.81 Haloacid dehalogenase-like hydrolase
PNK3P                PF08645.6    158 seq1157_BIOID51001   -            355   7.5e-07   28.6   0.0   1   1   5.7e-10   1.9e-06   27.2   0.0     5   129     8   134     4   166 0.76 Polynucleotide kinase 3 phosphatase
Hydrolase_like       PF13242.1     75 seq1157_BIOID51001   -            355   1.8e-06   27.4   0.0   1   1   1.1e-09   3.8e-06   26.4   0.0     1    44   102   144   102   149 0.90 HAD-hyrolase-like
Acetyltransf_10      PF13673.1    117 seq1158_BIOID51001   -            150   1.4e-20   73.4   0.0   1   1   5.1e-24   1.7e-20   73.1   0.0     1   117    13   124    13   124 0.92 Acetyltransferase (GNAT) domain
Acetyltransf_7       PF13508.1     79 seq1158_BIOID51001   -            150     7e-10   38.8   0.0   1   1   4.1e-13   1.4e-09   37.8   0.0     3    78    56   125    54   126 0.90 Acetyltransferase (GNAT) domain
Acetyltransf_9       PF13527.1    128 seq1158_BIOID51001   -            150   1.6e-07   31.1   0.0   1   1   8.1e-10   2.8e-06   27.1   0.0     1   128     5   127     5   127 0.93 Acetyltransferase (GNAT) domain
Acetyltransf_1       PF00583.19    83 seq1158_BIOID51001   -            150     7e-07   29.0   0.0   1   1   5.2e-10   1.8e-06   27.7   0.0    25    83    75   125    34   125 0.77 Acetyltransferase (GNAT) family
AA_kinase            PF00696.23   241 seq1161_BIOID51001   -            297   1.9e-24   86.4   0.0   1   1   3.6e-28   4.9e-24   85.0   0.0     1   239     2   277     2   279 0.78 Amino acid kinase family
Alpha-amylase        PF00128.19   316 seq1163_BIOID51001   -            495   5.6e-26   91.5   0.4   1   1   2.1e-29   1.4e-25   90.2   0.3     8   304    26   367    21   376 0.69 Alpha amylase, catalytic domain
Glyco_hydro_70       PF02324.11   809 seq1163_BIOID51001   -            495   1.6e-13   49.3   0.2   1   1   2.9e-10     2e-06   25.8   0.0   589   698    24   132    22   143 0.86 Glycosyl hydrolase family 70
DUF21                PF01595.15   183 seq1165_BIOID51001   -            420   3.5e-55  186.0   4.7   1   1   1.1e-58   4.9e-55  185.5   3.3     3   175     2   175     1   180 0.98 Domain of unknown function DUF21
CorC_HlyC            PF03471.12    81 seq1165_BIOID51001   -            420   2.9e-20   71.7   0.2   1   1     2e-23   9.2e-20   70.1   0.1     2    79   335   410   334   412 0.95 Transporter associated domain
CBS                  PF00571.23    57 seq1165_BIOID51001   -            420   9.6e-06   25.0   0.2   1   1   8.6e-08   0.00039   19.9   0.0     8    56   270   318   249   319 0.87 CBS domain
DUF59                PF01883.14    72 seq1166_BIOID51001   -            165     6e-15   54.8   0.0   1   1   9.1e-19   1.2e-14   53.8   0.0     2    64    13    75    12    85 0.92 Domain of unknown function DUF59
Molybdopterin        PF00384.17   432 seq1168_BIOID51001   -            662   2.4e-96  323.0   0.0   1   1  4.2e-100   2.8e-96  322.7   0.0     1   432   111   566   111   566 0.92 Molybdopterin oxidoreductase
Molybdop_Fe4S4       PF04879.11    55 seq1168_BIOID51001   -            662   1.8e-14   53.1   0.8   1   1   4.3e-18   2.9e-14   52.4   0.5     1    55    49   108    49   108 0.97 Molybdopterin oxidoreductase Fe4S4 domain
ATP-synt_C           PF00137.16    66 seq1169_BIOID51001   -             79   1.1e-16   60.3  13.8   1   1   9.3e-21   1.3e-16   60.1   9.6     2    66     9    77     8    77 0.98 ATP synthase subunit C
UPF0079              PF02367.12   123 seq1170_BIOID51001   -            153   3.3e-45  152.5   0.0   1   1   2.8e-49   3.9e-45  152.3   0.0     1   121    14   134    14   136 0.98 Uncharacterised P-loop hydrolase UPF0079
DUF494               PF04361.8    155 seq1171_BIOID51001   -            157   2.9e-64  215.2   4.2   1   1   2.4e-68   3.3e-64  215.1   2.9     1   155     1   157     1   157 0.98 Protein of unknown function (DUF494)
Fer2                 PF00111.22    78 seq1173_BIOID51001   -            426   1.3e-17   63.1   0.6   1   1   5.4e-21   2.5e-17   62.2   0.4     2    77   337   411   336   412 0.91 2Fe-2S iron-sulfur cluster binding domain
FAD_binding_6        PF00970.19    99 seq1173_BIOID51001   -            426   5.2e-16   58.4   0.0   1   1   1.9e-19   8.7e-16   57.7   0.0     2    99    77   175    76   175 0.91 Oxidoreductase FAD-binding domain
NAD_binding_1        PF00175.16   109 seq1173_BIOID51001   -            426   2.1e-15   57.0   0.0   1   1   7.9e-19   3.6e-15   56.3   0.0     2   107   188   295   187   297 0.92 Oxidoreductase NAD-binding domain
FliG_C               PF01706.11   110 seq1174_BIOID51001   -            336   2.8e-31  107.6  14.2   1   1   4.6e-34   3.2e-30  104.2   2.4     1   110   219   328   219   328 0.99 FliG C-terminal domain
Pyr_redox_2          PF07992.9    200 seq1175_BIOID51001   -            847     2e-36  125.6   0.0   1   1   3.9e-39   8.8e-36  123.5   0.0     1   198     5   285     5   287 0.95 Pyridine nucleotide-disulphide oxidoreductase
NIR_SIR              PF01077.17   157 seq1175_BIOID51001   -            847   2.8e-27   94.8   0.1   1   1   3.5e-30     8e-27   93.4   0.0     2   150   632   770   631   776 0.94 Nitrite and sulphite reductase 4Fe-4S domain
Fer2_BFD             PF04324.10    55 seq1175_BIOID51001   -            847   2.8e-21   75.1   4.8   1   1     7e-19   1.6e-15   56.7   2.0     2    53   423   472   422   474 0.93 BFD-like [2Fe-2S] binding domain
Pyr_redox            PF00070.22    80 seq1175_BIOID51001   -            847   1.5e-15   57.2   0.7   1   1   6.4e-19   1.5e-15   57.2   0.5     2    72   148   219   147   229 0.91 Pyridine nucleotide-disulphide oxidoreductase
NIR_SIR_ferr         PF03460.12    69 seq1175_BIOID51001   -            847   4.4e-12   45.3   0.0   1   1     4e-15   9.1e-12   44.3   0.0     3    68   560   622   558   623 0.95 Nitrite/Sulfite reductase ferredoxin-like half domain
Pyr_redox_3          PF13738.1    203 seq1175_BIOID51001   -            847     2e-08   34.3   0.4   1   1   1.5e-09   3.5e-06   27.1   0.0    78   196    55   174    42   179 0.83 Pyridine nucleotide-disulphide oxidoreductase
UPF0027              PF01139.12   420 seq1177_BIOID51001   -            388   6.5e-98  328.3   0.0   1   2   1.1e-28   1.5e-24   86.6   0.0     6    98    23   115    19   124 0.94 Uncharacterized protein family UPF0027
UPF0027              PF01139.12   420 seq1177_BIOID51001   -            388   6.5e-98  328.3   0.0   2   2   2.9e-75     4e-71  240.1   0.0   144   419   127   381   113   382 0.90 Uncharacterized protein family UPF0027
ATP-synt_B           PF00430.13   132 seq1178_BIOID51001   -            156   3.3e-35  120.6  18.3   1   1   2.8e-39   3.9e-35  120.4  12.7     1   132     6   137     6   137 0.98 ATP synthase B/B' CF(0)
AroM                 PF07302.6    221 seq1179_BIOID51001   -            225   1.3e-86  289.3   3.1   1   1   1.1e-90   1.5e-86  289.2   2.2     2   220     5   224     4   225 0.99 AroM protein
YagB_YeeU_YfjZ       PF06154.6    105 seq1180_BIOID51001   -            126   5.8e-54  180.6   0.0   1   1   5.1e-58     7e-54  180.4   0.0     2   104    16   118    15   119 0.98 YagB/YeeU/YfjZ family
SSF                  PF00474.12   406 seq1183_BIOID51001   -            502  3.8e-148  493.3  30.0   1   1  4.3e-152  5.9e-148  492.7  20.8     1   406    35   437    35   437 0.99 Sodium:solute symporter family
Amidase_3            PF01520.13   175 seq1185_BIOID51001   -            445   3.7e-49  166.7   0.0   1   1   9.5e-53   6.5e-49  165.9   0.0     1   174   194   413   194   414 0.99 N-acetylmuramoyl-L-alanine amidase
DUF3521              PF12035.3     35 seq1186_BIOID51001   -             42   9.4e-09   34.8   0.3   1   1   1.8e-12   2.4e-08   33.5   0.2     1    35    11    38    11    38 0.98 Protein of unknown function (DUF3521)
GATase               PF00117.23   192 seq1188_BIOID51001   -            196   3.9e-28   98.0   0.0   1   1   1.3e-31   4.5e-28   97.8   0.0     1   189     4   194     4   196 0.82 Glutamine amidotransferase class-I
GATase_3             PF07685.9    158 seq1188_BIOID51001   -            196   9.5e-06   25.1   0.0   1   1   4.1e-09   1.4e-05   24.6   0.0     8    80    39   101    32   107 0.87 CobB/CobQ-like glutamine amidotransferase domain
SAM_MT               PF04445.8    235 seq1189_BIOID51001   -            250  9.8e-115  381.5   0.0   1   1  8.1e-119  1.1e-114  381.3   0.0     3   234    16   247    14   248 0.99 Putative SAM-dependent methyltransferase
zf-C4_Topoisom       PF01396.14    39 seq1190_BIOID51001   -            180   5.1e-51  169.7  20.2   1   3   5.1e-20   6.9e-16   57.3   1.0     2    38    13    49    12    50 0.95 Topoisomerase DNA binding C4 zinc finger
zf-C4_Topoisom       PF01396.14    39 seq1190_BIOID51001   -            180   5.1e-51  169.7  20.2   2   3   4.5e-20   6.1e-16   57.5   0.2     2    38    62    98    61    99 0.92 Topoisomerase DNA binding C4 zinc finger
zf-C4_Topoisom       PF01396.14    39 seq1190_BIOID51001   -            180   5.1e-51  169.7  20.2   3   3   1.7e-19   2.4e-15   55.6   0.8     2    38   104   142   103   143 0.95 Topoisomerase DNA binding C4 zinc finger
TetR_N               PF00440.18    47 seq1191_BIOID51001   -            234   3.3e-13   48.9   1.6   1   1   5.1e-17     7e-13   47.8   0.1     1    46    34    80    34    81 0.95 Bacterial regulatory proteins, tetR family
DUF1219              PF06755.7    117 seq1194_BIOID51001   -            127   6.4e-58  193.2   0.0   1   1   5.5e-62   7.5e-58  193.0   0.0     1   113     1   114     1   124 0.95 Protein of unknown function (DUF1219)
OSCP                 PF00213.13   172 seq1195_BIOID51001   -            177   8.5e-51  172.1   1.0   1   1   6.9e-55   9.4e-51  171.9   0.7     1   171     7   174     7   175 0.97 ATP synthase delta (OSCP) subunit
CRS1_YhbY            PF01985.16    84 seq1196_BIOID51001   -             97   1.7e-29  101.5   1.1   1   1   1.4e-33   1.9e-29  101.3   0.8     1    84     3    86     3    86 0.99 CRS1 / YhbY (CRM) domain
GntR                 PF00392.16    64 seq1198_BIOID51001   -            257   1.8e-23   81.5   1.4   1   1     7e-27   3.2e-23   80.8   0.2     1    64    10    73    10    73 0.99 Bacterial regulatory proteins, gntR family
FCD                  PF07729.7    125 seq1198_BIOID51001   -            257   3.9e-21   75.5   7.6   1   1   1.3e-24   5.8e-21   74.9   5.3     1   125    97   226    97   226 0.92 FCD domain
Rrf2                 PF02082.15    83 seq1198_BIOID51001   -            257   5.4e-05   23.1   0.1   1   1   2.9e-08   0.00013   21.8   0.0    28    69    36    76    23    82 0.88 Transcriptional regulator
UbiA                 PF01040.13   257 seq1199_BIOID51001   -            308   7.6e-37  126.7  21.2   1   1   7.3e-41     1e-36  126.4  14.7     1   225    21   273    21   306 0.76 UbiA prenyltransferase family
DUF1255              PF06865.6     94 seq1200_BIOID51001   -             94   5.4e-35  119.4   0.0   1   1   4.3e-39   5.9e-35  119.3   0.0     1    94     1    94     1    94 0.98 Protein of unknown function (DUF1255)
DEAD                 PF00270.24   173 seq1202_BIOID51001   -            454   2.3e-49  167.0   0.1   1   1   5.9e-52   2.7e-48  163.5   0.0     1   172    25   196    25   197 0.94 DEAD/DEAH box helicase
Helicase_C           PF00271.26    78 seq1202_BIOID51001   -            454   8.2e-26   89.5   0.0   1   1   4.8e-29   2.2e-25   88.2   0.0     2    77   264   339   263   340 0.98 Helicase conserved C-terminal domain
SSB                  PF00436.20   104 seq1203_BIOID51001   -            136   1.3e-16   60.1   0.0   1   1   1.3e-20   1.8e-16   59.7   0.0     3   101     4    99     2   101 0.94 Single-strand binding protein family
FliH                 PF02108.11   128 seq1205_BIOID51001   -            236   1.2e-30  105.9   0.1   1   1   2.3e-34   1.6e-30  105.5   0.1     2   128    97   221    96   221 0.97 Flagellar assembly protein FliH
Sua5_yciO_yrdC       PF01300.13   179 seq1206_BIOID51001   -            190   1.2e-42  145.0   0.0   1   1   9.6e-47   1.3e-42  144.9   0.0     2   178    16   189    15   190 0.92 Telomere recombination
His_biosynth         PF00977.16   228 seq1207_BIOID51001   -            245   5.2e-76  254.7   0.2   1   1   1.7e-79   5.8e-76  254.6   0.1     1   228     1   234     1   234 0.98 Histidine biosynthesis protein
Trp_syntA            PF00290.15   259 seq1207_BIOID51001   -            245   1.6e-06   26.6   0.7   1   1     1e-08   3.6e-05   22.2   0.0   174   232    51   108    33   114 0.89 Tryptophan synthase alpha chain
Esterase             PF00756.15   251 seq1210_BIOID51001   -            405   1.2e-49  168.8   0.0   1   1   1.8e-53   1.2e-49  168.8   0.0     1   251   172   391   172   391 0.98 Putative esterase
DUF3327              PF11806.3    122 seq1210_BIOID51001   -            405   1.9e-37  128.1   2.5   1   1   4.3e-41   2.9e-37  127.5   0.3     3   121    29   155    21   156 0.97 Domain of unknown function (DUF3327)
PHP                  PF02811.14   175 seq1211_BIOID51001   -            293   6.9e-33  113.7   0.1   1   1   6.7e-37   9.1e-33  113.3   0.1     1   169    10   233    10   239 0.92 PHP domain
ATP-synt_ab          PF00006.20   215 seq1213_BIOID51001   -            513   1.5e-72  243.4   0.1   1   1   9.7e-76   2.7e-72  242.6   0.0     1   215   148   375   148   375 0.99 ATP synthase alpha/beta family, nucleotide-binding domain
ATP-synt_ab_C        PF00306.22   113 seq1213_BIOID51001   -            513   1.3e-18   67.3   1.3   1   1   9.8e-22   2.7e-18   66.3   0.9     1    95   387   468   387   488 0.87 ATP synthase alpha/beta chain, C terminal domain
ATP-synt_ab_N        PF02874.18    69 seq1213_BIOID51001   -            513   2.9e-14   52.9   0.1   1   1   2.3e-17   6.2e-14   51.8   0.1     5    69    28    92    25    92 0.98 ATP synthase alpha/beta family, beta-barrel domain
HAS-barrel           PF09378.5     91 seq1213_BIOID51001   -            513   1.3e-06   28.1   0.1   1   1   3.5e-09   9.5e-06   25.3   0.0     6    84    29    89    25   109 0.85 HAS barrel domain
KaiC                 PF06745.8    226 seq1213_BIOID51001   -            513   4.6e-05   22.5   0.0   1   1     3e-08   8.2e-05   21.6   0.0     1    71   146   213   146   249 0.85 KaiC
DUF1422              PF07226.6    118 seq1215_BIOID51001   -            119   1.5e-53  179.3   1.2   1   1   1.3e-57   1.7e-53  179.2   0.8     3   116     2   115     1   117 0.97 Protein of unknown function (DUF1422)
DLH                  PF01738.13   218 seq1216_BIOID51001   -            289   4.8e-76  254.7   0.0   1   1   2.2e-79   5.9e-76  254.4   0.0     1   217    60   283    60   284 0.99 Dienelactone hydrolase family
Abhydrolase_5        PF12695.2    142 seq1216_BIOID51001   -            289   1.5e-15   57.0   0.1   1   1   8.2e-19   2.2e-15   56.5   0.0     2   142    77   255    76   255 0.76 Alpha/beta hydrolase family
Abhydrolase_6        PF12697.2    228 seq1216_BIOID51001   -            289     3e-12   46.8   2.3   1   1   1.5e-09     4e-06   26.7   0.0   162   221   192   260   180   266 0.74 Alpha/beta hydrolase family
BAAT_C               PF08840.6    213 seq1216_BIOID51001   -            289   1.5e-08   34.5   0.1   1   1   4.8e-09   1.3e-05   24.9   0.2   109   178   204   271   190   287 0.78 BAAT / Acyl-CoA thioester hydrolase C terminal
Peptidase_S9         PF00326.16   213 seq1216_BIOID51001   -            289   9.3e-07   28.1   0.0   1   1   1.6e-08   4.4e-05   22.6   0.0   136   210   202   284   194   287 0.78 Prolyl oligopeptidase family
ECH                  PF00378.15   245 seq1217_BIOID51001   -            255   2.2e-73  246.2   2.7   1   1     2e-77   2.7e-73  246.0   1.9     4   245     8   247     6   247 0.99 Enoyl-CoA hydratase/isomerase family
RF-1                 PF00472.15   114 seq1218_BIOID51001   -            204     3e-23   81.6   1.3   1   1   3.9e-27   5.3e-23   80.8   0.9     9   103   103   196    97   200 0.86 RF-1 domain
PerC                 PF06069.6     90 seq1220_BIOID51001   -             90   2.3e-43  146.0   0.2   1   1   1.8e-47   2.5e-43  145.9   0.2     1    89     1    89     1    90 0.99 PerC transcriptional activator
DUF2773              PF10971.3     81 seq1224_BIOID51001   -             57     6e-34  115.7   0.3   1   1   4.8e-38   6.6e-34  115.6   0.2    25    81     1    57     1    57 0.99 Protein of unknown function (DUF2773)
DUF957               PF06117.6     65 seq1225_BIOID51001   -             65   1.2e-34  117.5   1.0   1   1   9.2e-39   1.3e-34  117.4   0.7     1    65     1    65     1    65 0.99 Enterobacterial protein of unknown function (DUF957)
Shikimate_dh_N       PF08501.6     83 seq1227_BIOID51001   -            281   7.5e-24   83.4   0.0   1   1   1.7e-27   1.2e-23   82.8   0.0     1    83    15    97    15    97 0.99 Shikimate dehydrogenase substrate binding domain
Shikimate_DH         PF01488.15   135 seq1227_BIOID51001   -            281   1.2e-14   54.4   0.0   1   1     3e-18     2e-14   53.6   0.0    12    86   128   200   120   222 0.90 Shikimate / quinate 5-dehydrogenase
NAD_kinase           PF01513.16   285 seq1231_BIOID51001   -            292   6.2e-73  244.9   0.0   1   1   5.2e-77     7e-73  244.7   0.0     2   284     8   271     7   272 0.98 ATP-NAD kinase
ATP-synt_ab          PF00006.20   215 seq1233_BIOID51001   -            445   2.5e-63  213.3   0.0   1   1   2.4e-67   3.3e-63  212.9   0.0     2   215   147   357   146   357 0.99 ATP synthase alpha/beta family, nucleotide-binding domain
Sulf_transp          PF04143.9     43 seq1234_BIOID51001   -            401   3.2e-19   68.5  35.9   1   2     6e-14   8.2e-10   38.4   5.6     3    41   114   153   112   155 0.94 Sulphur transport
Sulf_transp          PF04143.9     43 seq1234_BIOID51001   -            401   3.2e-19   68.5  35.9   2   2   1.2e-15   1.6e-11   43.8   5.0     3    42   290   329   288   336 0.93 Sulphur transport
Molydop_binding      PF01568.16   109 seq1235_BIOID51001   -            146   5.4e-29  100.0   0.0   1   1   4.7e-33   6.4e-29   99.8   0.0     1   107    25   138    25   140 0.96 Molydopterin dinucleotide binding domain
DNA_mis_repair       PF01119.14   119 seq1236_BIOID51001   -            615   5.3e-37  125.8   0.0   1   1   2.5e-40   8.6e-37  125.1   0.0     2   118   213   330   212   331 0.95 DNA mismatch repair protein, C-terminal domain
MutL_C               PF08676.6    144 seq1236_BIOID51001   -            615     2e-22   79.2   1.6   1   1   6.1e-26   2.1e-22   79.1   0.1     2   134   435   563   434   572 0.92 MutL C terminal dimerisation domain
HATPase_c_3          PF13589.1    137 seq1236_BIOID51001   -            615   1.1e-13   50.9   0.0   1   1   5.6e-17   1.9e-13   50.1   0.0     4   103    24   123    21   142 0.81 Histidine kinase-, DNA gyrase B-, and HSP90-like ATPase
HATPase_c            PF02518.21   111 seq1236_BIOID51001   -            615   5.7e-11   42.0   0.0   1   1   3.8e-14   1.3e-10   40.8   0.0     2    72    19    87    18   147 0.79 Histidine kinase-, DNA gyrase B-, and HSP90-like ATPase
His_biosynth         PF00977.16   228 seq1238_BIOID51001   -            258     1e-78  263.6   0.6   1   1   3.3e-82   1.1e-78  263.4   0.4     1   227     5   239     5   240 0.96 Histidine biosynthesis protein
Methyltransf_6       PF03737.10   154 seq1239_BIOID51001   -            161   4.3e-55  185.6   0.4   1   1   3.5e-59   4.8e-55  185.5   0.2     1   153     1   152     1   153 0.99 Demethylmenaquinone methyltransferase
Methyltransf_27      PF13708.1    194 seq1240_BIOID51001   -            281   3.6e-75  251.6   0.3   1   1   3.3e-79   4.5e-75  251.3   0.2     2   194    87   279    86   279 0.99 Methyltransferase domain
Peptidase_S13        PF02113.10   444 seq1241_BIOID51001   -            477  2.3e-178  593.1   0.0   1   1  3.9e-182  2.6e-178  592.9   0.0     2   443    20   468    19   469 0.99 D-Ala-D-Ala carboxypeptidase 3 (S13) family
Beta-lactamase2      PF13354.1    197 seq1241_BIOID51001   -            477   2.7e-09   36.6   0.3   1   1   7.8e-12   5.3e-08   32.4   0.1    27   195   261   441   252   442 0.75 Beta-lactamase enzyme family
DUF421               PF04239.7     99 seq1242_BIOID51001   -            192   9.6e-25   85.8   0.0   1   1   8.7e-29   1.2e-24   85.5   0.0     1    71    64   133    64   177 0.85 Protein of unknown function (DUF421)
Sua5_yciO_yrdC       PF01300.13   179 seq1246_BIOID51001   -            206   6.9e-48  162.1   0.0   1   1   5.9e-52   8.1e-48  161.9   0.0     2   179    23   198    22   198 0.95 Telomere recombination
ECH                  PF00378.15   245 seq1247_BIOID51001   -            262     6e-63  212.1   0.0   1   1     5e-67   6.8e-63  211.9   0.0     3   244     8   253     6   254 0.96 Enoyl-CoA hydratase/isomerase family
2-oxoacid_dh         PF00198.18   231 seq1249_BIOID51001   -            405   7.8e-82  273.8   0.0   1   1   2.2e-85     1e-81  273.5   0.0     3   231   175   403   173   403 0.98 2-oxoacid dehydrogenases acyltransferase (catalytic domain)
Biotin_lipoyl        PF00364.17    74 seq1249_BIOID51001   -            405   6.9e-18   63.9   0.3   1   1   3.6e-21   1.6e-17   62.7   0.2     2    73     5    76     4    77 0.96 Biotin-requiring enzyme
E3_binding           PF02817.12    39 seq1249_BIOID51001   -            405     4e-15   55.0   2.3   1   1     1e-18   4.6e-15   54.8   0.1     5    39   114   148   111   148 0.96 e3 binding domain
Molybdopterin        PF00384.17   432 seq1251_BIOID51001   -            808   1.8e-88  297.0   0.0   1   1   4.8e-92   2.2e-88  296.7   0.0     1   432   115   566   115   566 0.93 Molybdopterin oxidoreductase
Molydop_binding      PF01568.16   109 seq1251_BIOID51001   -            808   5.3e-27   93.6   0.0   1   1   2.2e-30     1e-26   92.7   0.0     1   107   687   800   687   802 0.97 Molydopterin dinucleotide binding domain
Molybdop_Fe4S4       PF04879.11    55 seq1251_BIOID51001   -            808   2.7e-13   49.4   0.9   1   1     1e-16   4.7e-13   48.6   0.6     1    55    53   112    53   112 0.96 Molybdopterin oxidoreductase Fe4S4 domain
Phage_capsid         PF05065.8    276 seq1253_BIOID51001   -            401   2.6e-59  200.5   0.7   1   1   3.8e-63   5.2e-59  199.5   0.1     1   275   116   395   116   396 0.89 Phage capsid family
MbtH                 PF03621.8     54 seq1254_BIOID51001   -             72   1.8e-21   75.1   0.6   1   1   1.6e-25   2.1e-21   74.8   0.4     1    53     1    54     1    55 0.96 MbtH-like protein
AMP-binding          PF00501.23   418 seq1255_BIOID51001   -           1335  6.2e-117  390.3   0.0   1   1    3e-120  8.3e-117  389.9   0.0     1   417   524   928   524   929 0.96 AMP-binding enzyme
Condensation         PF00668.15   301 seq1255_BIOID51001   -           1335   9.4e-58  195.3   0.0   1   1   5.2e-61   1.4e-57  194.7   0.0     2   300    44   342    43   343 0.91 Condensation domain
Thioesterase         PF00975.15   229 seq1255_BIOID51001   -           1335   7.1e-46  157.1   0.6   1   1   1.3e-46   3.6e-43  148.3   0.0     2   215  1109  1318  1108  1332 0.96 Thioesterase domain
PP-binding           PF00550.20    67 seq1255_BIOID51001   -           1335   4.3e-11   42.8   0.1   1   1   4.7e-14   1.3e-10   41.2   0.1     3    65  1022  1082  1020  1084 0.91 Phosphopantetheine attachment site
Abhydrolase_6        PF12697.2    228 seq1255_BIOID51001   -           1335   5.9e-06   26.2   0.2   1   1   2.2e-09   5.9e-06   26.2   0.1     2   127  1111  1240  1110  1309 0.66 Alpha/beta hydrolase family
DUF1488              PF07369.6     83 seq1257_BIOID51001   -             85   3.9e-31  106.6   0.0   1   1   3.1e-35   4.3e-31  106.4   0.0     1    82     4    84     4    85 0.99 Protein of unknown function (DUF1488)
DAO                  PF01266.19   358 seq1258_BIOID51001   -            542   1.2e-56  192.0   2.9   1   1   5.5e-60   1.9e-56  191.4   2.0     1   344    10   343    10   367 0.86 FAD dependent oxidoreductase
FAD_binding_2        PF00890.19   421 seq1258_BIOID51001   -            542     5e-08   32.0   8.6   1   1     3e-10     1e-06   27.7   6.0     1   206    10   215    10   234 0.78 FAD binding domain
FAD_binding_3        PF01494.14   356 seq1258_BIOID51001   -            542   1.3e-06   27.5   3.7   1   1   4.2e-09   1.4e-05   24.1   2.7     2   173     9   214     8   225 0.85 FAD binding domain
Fer2_BFD             PF04324.10    55 seq1258_BIOID51001   -            542   2.2e-06   27.4   2.4   1   1   6.5e-10   2.2e-06   27.4   1.7     2    45   432   480   431   486 0.87 BFD-like [2Fe-2S] binding domain
FTR1                 PF03239.9    306 seq1260_BIOID51001   -            279   1.8e-76  256.8  18.6   1   1   1.5e-80     2e-76  256.7  12.9     1   304     4   277     4   279 0.98 Iron permease FTR1 family
PRA-CH               PF01502.13    75 seq1261_BIOID51001   -            203   1.2e-33  114.4   0.0   1   1   3.4e-37   2.3e-33  113.5   0.0     1    74    33   106    33   107 0.99 Phosphoribosyl-AMP cyclohydrolase
PRA-PH               PF01503.12    83 seq1261_BIOID51001   -            203   1.5e-13   50.6   0.5   1   1   3.2e-17   2.2e-13   50.1   0.4     2    82   116   201   115   202 0.96 Phosphoribosyl-ATP pyrophosphohydrolase
Rieske_2             PF13806.1    104 seq1262_BIOID51001   -            108   2.3e-40  136.3   0.0   1   1   1.9e-44   2.6e-40  136.2   0.0     1   103     3   106     3   107 0.98 Rieske-like [2Fe-2S] domain
Aminotran_5          PF00266.14   371 seq1264_BIOID51001   -            362   2.4e-71  240.3   0.0   1   1   1.9e-75   2.6e-71  240.1   0.0     1   371     4   350     4   350 0.99 Aminotransferase class-V
SMC_N                PF02463.14   220 seq1266_BIOID51001   -            553   8.4e-19   67.5   0.0   1   1   2.4e-22   1.6e-18   66.5   0.0     1   217     1   511     1   514 0.94 RecF/RecN/SMC N terminal domain
AAA_23               PF13476.1    202 seq1266_BIOID51001   -            553     2e-18   67.3   4.3   1   1   1.5e-19   9.9e-16   58.5   3.0     1   195     4   215     4   381 0.48 AAA domain
PseudoU_synth_2      PF00849.17   164 seq1267_BIOID51001   -            299   3.6e-16   59.3   0.0   1   1     3e-19   2.1e-15   56.8   0.0     2   161    78   208    77   211 0.83 RNA pseudouridylate synthase
S4                   PF01479.20    48 seq1267_BIOID51001   -            299   1.1e-11   43.8   0.2   1   1   4.2e-15   2.9e-11   42.5   0.1     2    43    13    52    12    66 0.93 S4 domain
3HCDH_N              PF02737.13   180 seq1270_BIOID51001   -            490   7.6e-65  217.8   1.4   1   1   2.2e-68   7.6e-65  217.8   0.9     1   178    22   199    22   201 0.99 3-hydroxyacyl-CoA dehydrogenase, NAD binding domain
3HCDH                PF00725.17    97 seq1270_BIOID51001   -            490   1.3e-46  156.8   0.0   1   2   5.5e-32   1.9e-28   98.5   0.0     1    97   203   300   203   300 0.98 3-hydroxyacyl-CoA dehydrogenase, C-terminal domain
3HCDH                PF00725.17    97 seq1270_BIOID51001   -            490   1.3e-46  156.8   0.0   2   2   1.3e-18   4.6e-15   55.6   0.0     1    80   402   481   402   486 0.96 3-hydroxyacyl-CoA dehydrogenase, C-terminal domain
NAD_binding_2        PF03446.10   162 seq1270_BIOID51001   -            490   1.3e-06   28.3   2.3   1   1   4.4e-10   1.5e-06   28.0   0.2     2    95    21   137    20   164 0.76 NAD binding domain of 6-phosphogluconate dehydrogenase
ATP-synt             PF00231.14   290 seq1271_BIOID51001   -            287    1e-109  366.3   0.0   1   1  8.2e-114  1.1e-109  366.1   0.0     2   290     3   287     2   287 0.98 ATP synthase
ROK                  PF00480.15   179 seq1272_BIOID51001   -            331   1.1e-58  197.8   0.2   1   1     3e-62   1.4e-58  197.5   0.1     1   179    33   222    33   222 0.96 ROK family
Glucokinase          PF02685.11   316 seq1272_BIOID51001   -            331     5e-10   38.5   0.0   1   1   2.1e-13   9.5e-10   37.6   0.0     4   236    35   267    32   276 0.82 Glucokinase
SirA                 PF01206.12    70 seq1274_BIOID51001   -             77   2.7e-20   71.6   0.0   1   1   2.2e-24   2.9e-20   71.5   0.0     2    70     9    77     8    77 0.98 SirA-like protein
MIP                  PF00230.15   227 seq1275_BIOID51001   -            281   1.8e-76  256.4  12.9   1   1   1.5e-80     2e-76  256.2   9.0     2   227     2   251     1   251 0.97 Major intrinsic protein
Form_Nir_trans       PF01226.12   250 seq1276_BIOID51001   -            268   3.5e-62  209.4  27.9   1   1   3.1e-66   4.2e-62  209.1  19.3    16   249    20   248     4   249 0.92 Formate/nitrite transporter
TonB_dep_Rec         PF00593.19   276 seq1277_BIOID51001   -            628   1.4e-30  107.0  21.3   1   1     2e-34   1.4e-30  107.0  14.8     1   276   404   627   404   627 0.90 TonB dependent receptor
Plug                 PF07715.10   108 seq1277_BIOID51001   -            628   6.4e-30  103.5   1.5   1   1   9.4e-34   6.4e-30  103.5   1.0     4   108    55   160    52   160 0.97 TonB-dependent Receptor Plug Domain
GPW_gp25             PF04965.9     99 seq1278_BIOID51001   -            133   5.7e-12   44.9   0.0   1   1   5.4e-16   7.4e-12   44.5   0.0     5    92    23   109    19   116 0.90 Gene 25-like lysozyme
DUF159               PF02586.9    208 seq1281_BIOID51001   -            222   1.1e-46  158.8   0.0   1   1     9e-51   1.2e-46  158.7   0.0     1   207     1   215     1   216 0.90 Uncharacterised ACR, COG2135
Peptidase_M75        PF09375.5    285 seq1284_BIOID51001   -            375   3.3e-52  177.4   5.4   1   1   6.5e-56   4.5e-52  177.0   3.7     1   285   135   368   135   368 0.96 Imelysin
Cupredoxin_1         PF13473.1    104 seq1284_BIOID51001   -            375   4.7e-25   87.3   0.1   1   1   1.1e-28   7.8e-25   86.6   0.1     4   104    13   115    10   115 0.95 Cupredoxin-like domain
ATP-grasp_2          PF08442.5    202 seq1286_BIOID51001   -            388   1.4e-82  275.8   0.0   1   1   5.7e-86   1.9e-82  275.4   0.0     1   202     2   203     2   203 1.00 ATP-grasp domain
Ligase_CoA           PF00549.14   153 seq1286_BIOID51001   -            388     1e-24   86.7   3.4   1   1   5.1e-28   1.8e-24   86.0   2.4     1   153   262   382   262   382 0.98 CoA-ligase
ATP-grasp_5          PF13549.1    222 seq1286_BIOID51001   -            388   1.5e-13   50.3   0.1   1   1   1.2e-16     4e-13   48.9   0.1    10   219     3   215     1   217 0.83 ATP-grasp domain
ATP-grasp_4          PF13535.1    184 seq1286_BIOID51001   -            388   7.1e-08   32.2   0.1   1   1   5.1e-11   1.7e-07   31.0   0.0     7   110     7   126     4   200 0.77 ATP-grasp domain
Peptidase_U35        PF04586.12   163 seq1287_BIOID51001   -            190   7.7e-52  175.4   0.0   1   1   6.8e-56   9.3e-52  175.2   0.0     1   157     7   167     7   172 0.96 Caudovirus prohead protease
IPPT                 PF01715.12   253 seq1289_BIOID51001   -            316  2.9e-107  357.2   0.0   1   1  4.9e-111  3.4e-107  357.0   0.0     2   252    45   297    44   298 0.99 IPP transferase
IPT                  PF01745.11   233 seq1289_BIOID51001   -            316   6.5e-07   28.6   0.0   1   1   1.7e-08   0.00012   21.2   0.0     5   100    14   109    10   120 0.80 Isopentenyl transferase
tRNA-synt_1e         PF01406.14   301 seq1291_BIOID51001   -            461  4.5e-144  479.0   0.1   1   1  2.1e-147  5.7e-144  478.6   0.1     2   300    15   313    14   314 0.99 tRNA synthetases class I (C) catalytic domain
DALR_2               PF09190.6     63 seq1291_BIOID51001   -            461     2e-26   91.9   1.7   1   1   7.1e-30     2e-26   91.9   1.2     1    63   341   402   341   402 0.99 DALR domain
tRNA-synt_1g         PF09334.6    391 seq1291_BIOID51001   -            461   2.2e-16   59.3   1.6   1   2   3.9e-10   1.1e-06   27.5   0.1    13   112    35   133    29   147 0.82 tRNA synthetases class I (M)
tRNA-synt_1g         PF09334.6    391 seq1291_BIOID51001   -            461   2.2e-16   59.3   1.6   2   2   3.1e-11   8.6e-08   31.1   0.1   312   373   251   311   231   317 0.85 tRNA synthetases class I (M)
tRNA-synt_1f         PF01921.13   360 seq1291_BIOID51001   -            461   1.8e-07   30.0   0.0   1   1   2.3e-08   6.2e-05   21.7   0.0   276   316   261   300   214   327 0.87 tRNA synthetases class I (K)
tRNA-synt_1          PF00133.17   601 seq1291_BIOID51001   -            461   1.1e-06   26.8   0.2   1   1   3.5e-09   9.5e-06   23.7   0.0   515   596   221   300   206   305 0.81 tRNA synthetases class I (I, L, M and V)
ATP-synt_ab          PF00006.20   215 seq1293_BIOID51001   -            460   2.5e-64  216.6   0.0   1   1   7.8e-68   3.6e-64  216.1   0.0     1   215   129   342   129   342 0.97 ATP synthase alpha/beta family, nucleotide-binding domain
ATP-synt_ab_C        PF00306.22   113 seq1293_BIOID51001   -            460   9.9e-28   96.7   0.1   1   1     4e-31   1.8e-27   95.9   0.1     2   109   356   458   355   460 0.94 ATP synthase alpha/beta chain, C terminal domain
ATP-synt_ab_N        PF02874.18    69 seq1293_BIOID51001   -            460   3.3e-22   78.3   2.5   1   1   1.5e-25     7e-22   77.3   1.7     1    68     6    72     6    73 0.97 ATP synthase alpha/beta family, beta-barrel domain
Pribosyltran         PF00156.22   125 seq1294_BIOID51001   -            152   2.2e-11   43.4   0.0   1   1   2.3e-15   3.2e-11   42.9   0.0     2   112     4   105     3   112 0.87 Phosphoribosyl transferase domain
EPSP_synthase        PF00275.15   419 seq1297_BIOID51001   -            427  3.5e-164  546.0   0.0   1   1  2.9e-168  3.9e-164  545.9   0.0     2   419     7   420     6   420 0.97 EPSP synthase (3-phosphoshikimate 1-carboxyvinyltransferase)
PseudoU_synth_2      PF00849.17   164 seq1300_BIOID51001   -            290     1e-15   57.8   0.1   1   1   6.3e-18   4.3e-14   52.5   0.1     2   164    69   195    68   195 0.87 RNA pseudouridylate synthase
S4                   PF01479.20    48 seq1300_BIOID51001   -            290     3e-14   52.0   1.3   1   1   1.5e-17     1e-13   50.3   0.0     1    48     7    52     7    52 0.97 S4 domain
TP_methylase         PF00590.15   210 seq1301_BIOID51001   -            457   9.2e-50  169.1   0.1   1   1   3.2e-53   1.5e-49  168.4   0.1     2   209   218   426   217   427 0.92 Tetrapyrrole (Corrin/Porphyrin) Methylases
NAD_binding_7        PF13241.1    103 seq1301_BIOID51001   -            457     1e-27   96.2   0.1   1   1   2.3e-29     1e-25   89.8   0.0     1   103     6   115     6   115 0.89 Putative NAD(P)-binding
CysG_dimeriser       PF10414.4     60 seq1301_BIOID51001   -            457   2.3e-20   71.6   0.9   1   1   1.6e-23   7.4e-20   70.0   0.6     2    60   150   209   149   209 0.97 Sirohaem synthase dimerisation region
UspB                 PF10625.4    107 seq1302_BIOID51001   -            111   2.6e-52  174.9   0.8   1   1   2.2e-56     3e-52  174.7   0.6     1   107     1   107     1   107 0.99 Universal stress protein B (UspB)
FGGY_N               PF00370.16   245 seq1304_BIOID51001   -            481   5.8e-84  281.1   0.1   1   1   1.2e-87   8.3e-84  280.6   0.1    17   245     1   232     1   232 0.99 FGGY family of carbohydrate kinases, N-terminal domain
FGGY_C               PF02782.11   197 seq1304_BIOID51001   -            481   8.3e-63  211.4   0.5   1   1   3.6e-66   2.4e-62  209.9   0.7     1   197   241   431   241   431 0.96 FGGY family of carbohydrate kinases, C-terminal domain
FAD_binding_2        PF00890.19   421 seq1306_BIOID51001   -            419   1.7e-56  191.7   0.0   1   1   2.8e-60   1.9e-56  191.5   0.0     1   421     4   399     4   399 0.95 FAD binding domain
Phage_portal         PF04860.7    347 seq1307_BIOID51001   -            403   2.3e-98  328.9   0.0   1   1  1.9e-102   2.6e-98  328.7   0.0     5   347    29   376    23   376 0.94 Phage portal protein
DUF1100              PF06500.6    411 seq1309_BIOID51001   -            414  1.2e-221  735.4   0.0   1   1  2.8e-225  1.3e-221  735.2   0.0     1   411     1   414     1   414 0.99 Alpha/beta hydrolase of unknown function (DUF1100)
Abhydrolase_5        PF12695.2    142 seq1309_BIOID51001   -            414   2.3e-08   33.7   0.0   1   1   9.2e-12   4.2e-08   32.9   0.0     1   121   196   375   196   392 0.75 Alpha/beta hydrolase family
Abhydrolase_6        PF12697.2    228 seq1309_BIOID51001   -            414   2.1e-06   27.6   0.5   1   1   9.1e-10   4.2e-06   26.7   0.1    12   107   208   326   197   390 0.70 Alpha/beta hydrolase family
4HBT                 PF03061.17    79 seq1310_BIOID51001   -            140   5.8e-22   77.4   0.2   1   1   7.2e-26   9.8e-22   76.7   0.0     3    79    50   123    48   123 0.96 Thioesterase superfamily
SmpA_OmlA            PF04355.8     71 seq1313_BIOID51001   -            113   5.7e-27   93.0   0.3   1   1   5.1e-31     7e-27   92.7   0.2     1    70    35   104    35   105 0.98 SmpA / OmlA family
LysR_substrate       PF03466.15   209 seq1314_BIOID51001   -            317   3.6e-43  146.9   1.3   1   1   7.6e-47   5.2e-43  146.4   0.9     3   207    86   288    84   290 0.97 LysR substrate binding domain
HTH_1                PF00126.22    60 seq1314_BIOID51001   -            317   3.8e-17   61.6   1.4   1   1   1.4e-20   9.5e-17   60.3   1.0     2    60     5    63     4    63 0.97 Bacterial regulatory helix-turn-helix protein, lysR family
Dyp_perox            PF04261.7    313 seq1315_BIOID51001   -            408  5.9e-108  360.2   0.0   1   1  5.3e-112  7.2e-108  359.9   0.0     1   306    61   404    61   406 0.99 Dyp-type peroxidase family
LSM                  PF01423.17    68 seq1319_BIOID51001   -            102   7.6e-09   34.8   0.2   1   1   1.1e-12   1.4e-08   33.9   0.1     6    68    17    64    10    64 0.85 LSM domain
CoA_binding          PF02629.14    96 seq1320_BIOID51001   -            289   1.7e-30  105.2   0.7   1   1   4.9e-34   1.7e-30  105.2   0.5     1    96     6    99     6    99 0.99 CoA binding domain
Ligase_CoA           PF00549.14   153 seq1320_BIOID51001   -            289   2.4e-20   72.5   0.6   1   1   1.2e-23     4e-20   71.8   0.4     1   152   151   271   151   272 0.96 CoA-ligase
Succ_CoA_lig         PF13607.1    138 seq1320_BIOID51001   -            289   8.7e-12   44.7   0.0   1   1   4.4e-15   1.5e-11   43.9   0.0     1   138   145   284   145   287 0.83 Succinyl-CoA ligase like flavodoxin domain
Thiolase_N           PF00108.18   264 seq1321_BIOID51001   -            401   7.2e-81  270.9   0.1   1   1   1.4e-84   9.3e-81  270.5   0.0     1   264     1   269     1   269 0.95 Thiolase, N-terminal domain
Thiolase_C           PF02803.13   123 seq1321_BIOID51001   -            401   2.4e-46  156.0   0.2   1   1   6.8e-50   4.6e-46  155.1   0.2     2   123   277   400   276   400 0.96 Thiolase, C-terminal domain
Fer4_11              PF13247.1     99 seq1322_BIOID51001   -            205   1.2e-31  108.4  10.9   1   1   8.5e-35   1.2e-31  108.4   7.5     3    97    60   153    58   155 0.97 4Fe-4S dicluster domain
Fer4_2               PF12797.2     22 seq1322_BIOID51001   -            205   1.1e-13   50.0  30.8   1   1   6.7e-10   9.1e-07   28.3   0.6     2    20     6    24     5    33 0.89 4Fe-4S binding domain
Fer4                 PF00037.22    24 seq1322_BIOID51001   -            205   9.1e-13   47.1  35.1   1   1   8.5e-11   1.2e-07   30.9   3.3     1    23    92   114    92   115 0.94 4Fe-4S binding domain
Fer4_7               PF12838.2     52 seq1322_BIOID51001   -            205   2.4e-12   46.9  28.1   1   1   9.2e-10   1.3e-06   28.6   7.3     2    50    99   147    98   149 0.87 4Fe-4S dicluster domain
Fer4_9               PF13187.1     55 seq1322_BIOID51001   -            205   8.2e-12   45.0  26.6   1   1   5.5e-10   7.5e-07   29.2   7.4     2    53    99   148    98   150 0.95 4Fe-4S dicluster domain
Fer4_10              PF13237.1     52 seq1322_BIOID51001   -            205   4.5e-11   42.2  30.2   1   1   8.2e-09   1.1e-05   24.9   8.0     2    52    92   146    91   146 0.76 4Fe-4S dicluster domain
Fer4_4               PF12800.2     17 seq1322_BIOID51001   -            205   1.7e-10   40.2  32.5   1   3     3e-05      0.04   14.1   2.3     1    15    11    25    11    29 0.90 4Fe-4S binding domain
Fer4_4               PF12800.2     17 seq1322_BIOID51001   -            205   1.7e-10   40.2  32.5   2   3   3.3e-05     0.045   13.9   2.0     2    16    65    81    64    85 0.86 4Fe-4S binding domain
Fer4_4               PF12800.2     17 seq1322_BIOID51001   -            205   1.7e-10   40.2  32.5   3   3   2.9e-07    0.0004   20.3   2.0     2    17    97   112    96   112 0.91 4Fe-4S binding domain
Fer4_6               PF12837.2     24 seq1322_BIOID51001   -            205   2.4e-10   39.7  39.6   1   1   3.1e-09   4.2e-06   26.2   3.2     1    23    91   113    91   114 0.95 4Fe-4S binding domain
Fer4_3               PF12798.2     15 seq1322_BIOID51001   -            205   7.3e-07   29.1  40.1   1   2   9.4e-06     0.013   15.9   4.2     1    15    67    83    67    83 0.98 4Fe-4S binding domain
Fer4_3               PF12798.2     15 seq1322_BIOID51001   -            205   7.3e-07   29.1  40.1   2   2   4.8e-05     0.065   13.7   1.6     1    13   126   147   126   149 0.94 4Fe-4S binding domain
YscJ_FliF            PF01514.12   207 seq1327_BIOID51001   -            552   1.1e-65  220.5   0.0   1   1   7.4e-69   5.1e-65  218.3   0.0     9   205    28   223    17   225 0.96 Secretory protein of YscJ/FliF family
YscJ_FliF_C          PF08345.6    160 seq1327_BIOID51001   -            552   4.2e-52  176.2   4.9   1   1   6.1e-56   4.2e-52  176.2   3.4     1   160   250   429   250   429 0.88 Flagellar M-ring protein C-terminal
Asp_Glu_race         PF01177.17   217 seq1328_BIOID51001   -            285   3.4e-30  105.4   0.1   1   1   3.4e-34   4.7e-30  105.0   0.0     2   215    25   234    24   236 0.86 Asp/Glu/Hydantoin racemase
MMR_HSR1             PF01926.18   114 seq1329_BIOID51001   -            426   3.5e-21   75.2   0.1   1   1   3.3e-24   9.1e-21   73.8   0.1     2   114   200   318   199   318 0.83 50S ribosome-binding GTPase
GTP-bdg_N            PF13167.1     95 seq1329_BIOID51001   -            426   1.6e-15   56.8   0.0   1   1   1.4e-18   3.8e-15   55.6   0.0     8    95    25   112    18   112 0.96 GTP-binding GTPase N-terminal
FeoB_N               PF02421.13   189 seq1329_BIOID51001   -            426   3.3e-08   32.8   0.1   1   1   2.6e-11     7e-08   31.7   0.0     2   167   199   368   198   387 0.81 Ferrous iron transport protein B
Arf                  PF00025.16   175 seq1329_BIOID51001   -            426   1.3e-05   24.3   0.6   1   1   3.2e-08   8.7e-05   21.7   0.4    19   132   202   326   189   341 0.79 ADP-ribosylation factor family
DmsC                 PF04976.7    276 seq1333_BIOID51001   -            364  6.9e-116  386.2  20.0   1   1  6.1e-120  8.3e-116  385.9  13.9     1   276    81   354    81   354 0.99 DMSO reductase anchor subunit (DmsC)
ATP-synt_DE_N        PF02823.11    80 seq1334_BIOID51001   -            139   1.9e-30  104.2   0.1   1   1   4.2e-34   2.9e-30  103.7   0.1     2    80     6    84     5    84 0.99 ATP synthase, Delta/Epsilon chain, beta-sandwich domain
ATP-synt_DE          PF00401.15    48 seq1334_BIOID51001   -            139   1.4e-16   59.9   5.1   1   1   3.3e-20   2.3e-16   59.2   3.5     1    47    88   134    88   135 0.97 ATP synthase, Delta/Epsilon chain, long alpha-helix domain
Peptidase_S49_N      PF08496.5    155 seq1336_BIOID51001   -            349   2.9e-64  215.4   3.5   1   1   6.3e-68   2.9e-64  215.4   2.4     1   155     1   158     1   158 0.98 Peptidase family S49 N-terminal
Peptidase_S49        PF01343.13   154 seq1336_BIOID51001   -            349   1.2e-50  171.1   2.2   1   1   3.1e-54   1.4e-50  170.9   0.0     2   153   161   310   160   311 0.98 Peptidase family S49
SDH_sah              PF01972.11   286 seq1336_BIOID51001   -            349   1.7e-05   23.6   1.8   1   1   5.1e-09   2.3e-05   23.2   0.0    89   163   133   208   119   225 0.81 Serine dehydrogenase proteinase
Peptidase_M48        PF01435.13   226 seq1337_BIOID51001   -            262   1.4e-25   90.0   0.0   1   1   1.4e-29     2e-25   89.6   0.0    28   226    80   253    48   253 0.78 Peptidase family M48
TerD                 PF02342.13   128 seq1338_BIOID51001   -            193   4.6e-37  126.5   0.0   1   1   8.4e-41   5.7e-37  126.2   0.0     2   127    66   183    65   184 0.97 Bacterial stress protein
Tellurium_res        PF10138.4     99 seq1338_BIOID51001   -            193   1.2e-08   34.6   0.1   1   1   3.7e-12   2.6e-08   33.5   0.1    30    87     2    55     1    64 0.88 Tellurium resistance protein
Phage_H_T_join       PF05521.6     95 seq1339_BIOID51001   -            112   1.1e-21   76.7   0.2   1   1   9.5e-26   1.3e-21   76.5   0.1     1    95     7   106     7   106 0.93 Phage head-tail joining protein
CCG                  PF02754.11    85 seq1340_BIOID51001   -            396   2.2e-33  113.9   0.6   1   2     3e-19   8.3e-16   57.6   0.0     1    85   163   249   163   249 0.94 Cysteine-rich domain
CCG                  PF02754.11    85 seq1340_BIOID51001   -            396   2.2e-33  113.9   0.6   2   2   2.5e-18     7e-15   54.7   0.0     1    84   293   376   293   377 0.95 Cysteine-rich domain
Fer4_8               PF13183.1     57 seq1340_BIOID51001   -            396   6.4e-10   38.8   5.9   1   1   2.3e-13   6.4e-10   38.8   4.1     2    57     6    70     5    71 0.81 4Fe-4S dicluster domain
Fer4_17              PF13534.1     61 seq1340_BIOID51001   -            396     3e-07   30.5   6.3   1   1   1.1e-10     3e-07   30.5   4.4     1    60     8    70     8    71 0.78 4Fe-4S dicluster domain
FBPase_glpX          PF03320.8    309 seq1341_BIOID51001   -            379  8.4e-135  448.2   7.6   1   1  7.1e-139  9.8e-135  448.0   5.3     2   309    46   365    45   365 0.99 Bacterial fructose-1,6-bisphosphatase, glpX-encoded
DUF4223              PF13978.1     56 seq1342_BIOID51001   -             55   1.2e-36  124.0   0.7   1   1   9.5e-41   1.3e-36  123.9   0.5     1    55     1    55     1    55 0.99 Protein of unknown function (DUF4223)
Crl                  PF07417.7    127 seq1344_BIOID51001   -            133     1e-54  183.5   0.1   1   1   8.7e-59   1.2e-54  183.3   0.1     2   122     3   123     2   131 0.96 Transcriptional regulator Crl
Band_7               PF01145.20   179 seq1345_BIOID51001   -            352   1.7e-23   83.3   0.7   1   1   3.5e-27   4.8e-23   81.8   0.2     2   178   124   295   123   297 0.94 SPFH domain / Band 7 family
Phage_connect_1      PF05135.8    102 seq1346_BIOID51001   -             98   1.4e-20   73.2   0.0   1   1   1.1e-24   1.5e-20   73.0   0.0     1   101     1    94     1    95 0.95 Phage gp6-like head-tail connector protein
Hexapep              PF00132.19    36 seq1348_BIOID51001   -            318     6e-25   85.4  47.2   1   4   2.1e-12   2.9e-08   32.7   2.0     1    34   107   140   107   140 0.95 Bacterial transferase hexapeptide (six repeats)
Hexapep              PF00132.19    36 seq1348_BIOID51001   -            318     6e-25   85.4  47.2   2   4   8.1e-10   1.1e-05   24.5   5.9     2    35   132   165   131   166 0.93 Bacterial transferase hexapeptide (six repeats)
Hexapep              PF00132.19    36 seq1348_BIOID51001   -            318     6e-25   85.4  47.2   3   4   8.7e-12   1.2e-07   30.8   1.4     1    34   209   242   209   244 0.93 Bacterial transferase hexapeptide (six repeats)
Hexapep              PF00132.19    36 seq1348_BIOID51001   -            318     6e-25   85.4  47.2   4   4   6.3e-08   0.00086   18.5   3.1     1    35   245   279   245   280 0.95 Bacterial transferase hexapeptide (six repeats)
SmpB                 PF01668.13    68 seq1349_BIOID51001   -            160   1.3e-29  101.6   0.0   1   1   1.5e-33   2.1e-29  100.9   0.0     2    67    13    78    12    80 0.96 SmpB protein
AMP-binding          PF00501.23   418 seq1350_BIOID51001   -            462   1.8e-26   92.3   0.1   1   1   1.1e-29   1.5e-25   89.3   0.1   130   409   103   375    18   380 0.87 AMP-binding enzyme
Hexapep              PF00132.19    36 seq1351_BIOID51001   -            456   3.8e-30  101.9  14.0   1   3   1.3e-09   4.3e-06   25.8   2.5     4    36   268   300   266   300 0.94 Bacterial transferase hexapeptide (six repeats)
Hexapep              PF00132.19    36 seq1351_BIOID51001   -            456   3.8e-30  101.9  14.0   2   3   4.3e-08   0.00015   21.0   0.1     2    32   353   382   352   384 0.94 Bacterial transferase hexapeptide (six repeats)
Hexapep              PF00132.19    36 seq1351_BIOID51001   -            456   3.8e-30  101.9  14.0   3   3   2.8e-12   9.7e-09   34.2   0.2     2    36   395   429   394   429 0.96 Bacterial transferase hexapeptide (six repeats)
NTP_transf_3         PF12804.2    179 seq1351_BIOID51001   -            456   3.4e-20   72.8   0.6   1   1   2.2e-23   7.6e-20   71.7   0.4     1   112     8   122     8   252 0.91 MobA-like NTP transferase domain
NTP_transferase      PF00483.18   248 seq1351_BIOID51001   -            456   1.2e-13   50.8   0.0   1   1   5.2e-17   1.8e-13   50.2   0.0     3   220     9   214     7   220 0.85 Nucleotidyl transferase
IspD                 PF01128.14   221 seq1351_BIOID51001   -            456   1.4e-06   27.8   0.1   1   1   8.5e-10   2.9e-06   26.8   0.0     1    45     6    50     6    78 0.83 Uncharacterized protein family UPF0007
AA_permease_2        PF13520.1    426 seq1352_BIOID51001   -            462   2.3e-58  197.6  45.3   1   1   4.1e-62   2.8e-58  197.3  31.4     1   405    27   427    27   448 0.85 Amino acid permease
AA_permease          PF00324.16   479 seq1352_BIOID51001   -            462     4e-35  120.9  40.9   1   1     1e-38   6.9e-35  120.1  28.3     2   475    32   457    31   461 0.83 Amino acid permease
TerD                 PF02342.13   128 seq1353_BIOID51001   -            385   2.6e-44  149.9   0.0   1   2   1.7e-27   1.2e-23   83.2   0.0     1   128    45   156    45   156 0.93 Bacterial stress protein
TerD                 PF02342.13   128 seq1353_BIOID51001   -            385   2.6e-44  149.9   0.0   2   2   8.9e-22   6.1e-18   64.7   0.0     4   124   259   367   256   371 0.96 Bacterial stress protein
Tellurium_res        PF10138.4     99 seq1353_BIOID51001   -            385   5.9e-31  106.2   0.0   1   1   1.7e-34   1.2e-30  105.2   0.0     4    99   165   255   162   255 0.90 Tellurium resistance protein
HNH                  PF01844.18    47 seq1354_BIOID51001   -            146   2.1e-13   49.8   0.4   1   1   1.5e-17   2.1e-13   49.8   0.3     1    46    64   112    64   113 0.96 HNH endonuclease
Lip_A_acyltrans      PF03279.8    295 seq1355_BIOID51001   -            328  4.5e-113  376.8   0.3   1   1  3.7e-117  5.1e-113  376.7   0.2     2   295    27   318    26   318 0.99 Bacterial lipid A biosynthesis acyltransferase
NUDIX                PF00293.23   135 seq1357_BIOID51001   -            257   1.9e-21   75.9   0.1   1   1   1.3e-24     6e-21   74.3   0.0     6   125   132   240   127   249 0.90 NUDIX domain
zf-NADH-PPase        PF09297.6     32 seq1357_BIOID51001   -            257   2.8e-10   39.4   5.4   1   1     1e-13   4.8e-10   38.6   3.8     1    32    93   124    93   124 0.98 NADH pyrophosphatase zinc ribbon domain
NUDIX-like           PF09296.6     98 seq1357_BIOID51001   -            257   3.7e-06   27.0   0.1   1   1   1.6e-09   7.3e-06   26.1   0.1     2    97    11    90    10    91 0.96 NADH pyrophosphatase-like rudimentary NUDIX domain
Cytidylate_kin       PF02224.13   158 seq1360_BIOID51001   -            227     5e-62  207.8   0.4   1   1   1.3e-65     6e-62  207.6   0.2     3   158    63   218    61   218 0.97 Cytidylate kinase
AAA_17               PF13207.1    121 seq1360_BIOID51001   -            227   1.9e-13   51.1   0.0   1   1   1.7e-16   7.9e-13   49.1   0.0     1   120     7   134     7   135 0.85 AAA domain
Cytidylate_kin2      PF13189.1    179 seq1360_BIOID51001   -            227   1.9e-07   31.0   0.0   1   1   1.1e-10   4.9e-07   29.7   0.0     1   155     7   187     7   191 0.78 Cytidylate kinase-like family
Nitrate_red_del      PF02613.10   136 seq1363_BIOID51001   -            204     4e-31  107.5   1.1   1   1   4.1e-35   5.6e-31  107.0   0.7     7   134    41   164    19   166 0.93 Nitrate reductase delta subunit
HI0933_like          PF03486.9    409 seq1364_BIOID51001   -            400  3.9e-156  519.5   0.0   1   1  2.3e-159  4.4e-156  519.3   0.0     2   408     5   392     4   393 0.98 HI0933-like protein
Pyr_redox_3          PF13738.1    203 seq1364_BIOID51001   -            400     2e-11   44.2   0.0   1   1   2.5e-14   4.8e-11   42.9   0.0     1   141     7   166     7   189 0.71 Pyridine nucleotide-disulphide oxidoreductase
FAD_binding_2        PF00890.19   421 seq1364_BIOID51001   -            400     1e-10   40.9   2.5   1   1   6.2e-10   1.2e-06   27.5   0.2     1    45     5    49     5    56 0.94 FAD binding domain
Pyr_redox_2          PF07992.9    200 seq1364_BIOID51001   -            400   1.3e-09   38.1   0.0   1   1   4.7e-12   9.1e-09   35.3   0.0     1   197     5   370     5   373 0.72 Pyridine nucleotide-disulphide oxidoreductase
NAD_binding_8        PF13450.1     68 seq1364_BIOID51001   -            400   2.2e-05   24.2   1.1   1   1   2.5e-08   4.8e-05   23.1   0.8     1    32     8    39     8    50 0.95 NAD(P)-binding Rossmann-like domain
PhoH                 PF02562.11   205 seq1366_BIOID51001   -            307     6e-76  254.1   0.0   1   1   5.6e-80   7.7e-76  253.7   0.0     2   204   102   306   101   307 0.98 PhoH-like protein
Band_7               PF01145.20   179 seq1367_BIOID51001   -            419   4.9e-33  114.4   1.1   1   1   1.2e-36   8.4e-33  113.6   0.7     1   178    98   271    98   272 0.96 SPFH domain / Band 7 family
HflK_N               PF12221.3     42 seq1367_BIOID51001   -            419   7.8e-17   60.6  18.5   1   1   4.1e-20   2.8e-16   58.8  12.8     1    42     1    60     1    60 0.96 Bacterial membrane protein N terminal
CsiD                 PF08943.5    297 seq1368_BIOID51001   -            325  1.1e-148  493.9   0.0   1   1  1.8e-152  1.2e-148  493.7   0.0     1   297    20   315    20   315 1.00 CsiD
TauD                 PF02668.11   258 seq1368_BIOID51001   -            325   3.6e-11   43.0   0.1   1   1   7.3e-15     5e-11   42.6   0.1    33   256    88   309    64   311 0.80 Taurine catabolism dioxygenase TauD, TfdA family
polyprenyl_synt      PF00348.12   260 seq1370_BIOID51001   -            323   3.7e-90  301.1   0.0   1   1   3.2e-94   4.4e-90  300.9   0.0     2   257    32   282    31   285 0.97 Polyprenyl synthetase
PTS_EIIA_2           PF00359.17   142 seq1372_BIOID51001   -            658   2.4e-31  108.2   0.0   1   1   8.9e-35     4e-31  107.5   0.0     5   141    29   170    25   171 0.95 Phosphoenolpyruvate-dependent sugar phosphotransferase system, EIIA 2
PTS_IIB              PF02302.12    90 seq1372_BIOID51001   -            658   1.4e-15   57.3   0.1   1   1   5.6e-19   2.6e-15   56.5   0.1     2    90   188   279   187   279 0.95 PTS system, Lactose/Cellobiose specific IIB subunit
PTS_EIIC             PF02378.13   321 seq1372_BIOID51001   -            658   2.1e-11   43.1  35.1   1   1   4.6e-14   2.1e-10   39.8  24.3     2   268   312   562   311   638 0.73 Phosphotransferase system, EIIC
FliG_C               PF01706.11   110 seq1374_BIOID51001   -            331   1.8e-39  134.0  15.8   1   1   3.2e-42   2.2e-38  130.5   2.3     2   109   216   323   215   324 0.98 FliG C-terminal domain
Wzz                  PF02706.10   152 seq1375_BIOID51001   -            394     8e-25   87.3   0.9   1   1   5.8e-29     8e-25   87.3   0.7     1   150    42   190    42   192 0.92 Chain length determinant protein
Nuc-transf           PF10127.4    247 seq1379_BIOID51001   -            263   6.6e-98  326.8   0.0   1   1  5.4e-102   7.4e-98  326.6   0.0     1   246    10   256    10   257 0.99 Predicted nucleotidyltransferase
NAD_binding_1        PF00175.16   109 seq1380_BIOID51001   -            248   5.7e-17   62.1   0.0   1   1   1.2e-20   8.1e-17   61.6   0.0     1   109   111   223   111   223 0.89 Oxidoreductase NAD-binding domain
FAD_binding_6        PF00970.19    99 seq1380_BIOID51001   -            248   2.8e-10   40.0   0.0   1   1     8e-14   5.5e-10   39.1   0.0     9    90    14    90     6    98 0.85 Oxidoreductase FAD-binding domain
Terminase_4          PF05119.7    100 seq1381_BIOID51001   -            118   6.3e-23   80.7   0.0   1   1   5.7e-27   7.7e-23   80.4   0.0     1    97    15   111    15   113 0.94 Phage terminase, small subunit
Transposase_31       PF04754.7    205 seq1382_BIOID51001   -            300   3.3e-82  274.7   0.1   1   1   3.3e-86   4.5e-82  274.2   0.1     2   204     9   209     8   210 0.99 Putative transposase, YhgA-like
URO-D                PF01208.12   343 seq1384_BIOID51001   -            354  1.7e-140  467.7   0.0   1   1  1.4e-144  1.9e-140  467.5   0.0     2   342     5   347     4   348 0.98 Uroporphyrinogen decarboxylase (URO-D)
Topoisom_bac         PF01131.15   403 seq1386_BIOID51001   -            318   1.4e-36  126.0   0.2   1   1   2.1e-40   1.4e-36  126.0   0.1     2   137   171   317   170   318 0.92 DNA topoisomerase
Toprim               PF01751.17    88 seq1386_BIOID51001   -            318   6.4e-27   93.1   0.0   1   1   1.5e-30   1.1e-26   92.4   0.0     2    88    19   156    18   156 0.98 Toprim domain
Voltage_CLC          PF00654.15   355 seq1388_BIOID51001   -            438   1.1e-72  244.9  33.6   1   1   7.9e-77   1.1e-72  244.9  23.3     5   354    83   422    79   423 0.91 Voltage gated chloride channel
S1                   PF00575.18    74 seq1389_BIOID51001   -            557  3.9e-117  382.3  33.3   1   6   7.7e-16     1e-11   44.5   0.6     3    73    19    86    17    87 0.95 S1 RNA binding domain
S1                   PF00575.18    74 seq1389_BIOID51001   -            557  3.9e-117  382.3  33.3   2   6   1.4e-17   1.9e-13   50.1   0.5     3    74   103   171   101   171 0.96 S1 RNA binding domain
S1                   PF00575.18    74 seq1389_BIOID51001   -            557  3.9e-117  382.3  33.3   3   6   3.3e-28   4.6e-24   84.1   0.2     2    74   189   260   188   260 0.97 S1 RNA binding domain
S1                   PF00575.18    74 seq1389_BIOID51001   -            557  3.9e-117  382.3  33.3   4   6   4.2e-26   5.8e-22   77.4   0.2     2    74   274   347   273   347 0.97 S1 RNA binding domain
S1                   PF00575.18    74 seq1389_BIOID51001   -            557  3.9e-117  382.3  33.3   5   6   1.2e-24   1.7e-20   72.7   0.5     2    74   361   434   360   434 0.98 S1 RNA binding domain
S1                   PF00575.18    74 seq1389_BIOID51001   -            557  3.9e-117  382.3  33.3   6   6   1.5e-25   2.1e-21   75.6   0.4     3    74   449   520   447   520 0.98 S1 RNA binding domain
Terminase_1          PF03354.10   477 seq1391_BIOID51001   -            553    1e-102  343.9   0.0   1   1  9.1e-107  1.2e-102  343.6   0.0     1   474    71   530    71   533 0.95 Phage Terminase
DUF1768              PF08719.6    157 seq1393_BIOID51001   -            149   3.8e-46  156.5   0.1   1   1   3.1e-50   4.3e-46  156.4   0.1     1   155     6   145     6   147 0.97 Domain of unknown function (DUF1768)
PTS_2-RNA            PF01885.11   186 seq1394_BIOID51001   -            184   3.5e-51  173.0   0.0   1   1   3.1e-55   4.3e-51  172.7   0.0     2   180     6   175     5   180 0.96 RNA 2'-phosphotransferase, Tpt1 / KptA family
TerB                 PF05099.8    140 seq1395_BIOID51001   -            151   9.9e-23   80.3   0.1   1   1   8.4e-27   1.1e-22   80.0   0.1    11   135    15   149     5   151 0.93 Tellurite resistance protein TerB
DinI                 PF06183.8     65 seq1397_BIOID51001   -             43   8.1e-14   51.2   0.6   1   1   6.2e-18   8.5e-14   51.2   0.4    27    65     2    42     1    42 0.96 DinI-like family
HTH_3                PF01381.17    55 seq1399_BIOID51001   -            201   3.7e-09   36.1   0.1   1   1   7.8e-09   3.5e-05   23.4   0.0    11    53   106   148   105   150 0.90 Helix-turn-helix
HTH_26               PF13443.1     63 seq1399_BIOID51001   -            201   6.7e-07   29.2   0.0   1   1   3.7e-09   1.7e-05   24.8   0.0     2    51    94   144    93   156 0.85 Cro/C1-type HTH DNA-binding domain
LacI                 PF00356.16    46 seq1399_BIOID51001   -            201   4.9e-05   22.7   1.3   1   1   2.3e-08    0.0001   21.7   0.1     7    43   112   148   111   150 0.96 Bacterial regulatory proteins, lacI family
AA_kinase            PF00696.23   241 seq1400_BIOID51001   -            396   4.4e-43  147.4   2.1   1   1   8.2e-47   5.6e-43  147.1   1.5     2   240    35   263    34   264 0.93 Amino acid kinase family
PUA                  PF01472.15    74 seq1400_BIOID51001   -            396     1e-22   79.4   0.1   1   1   4.6e-26   3.1e-22   77.9   0.1     1    74   305   379   305   379 0.98 PUA domain
Fimbrial             PF00419.15   145 seq1401_BIOID51001   -            180     8e-20   71.4   7.7   1   1     7e-24   9.6e-20   71.1   5.3     1   145    30   180    30   180 0.87 Fimbrial protein
SIS                  PF01380.17   131 seq1403_BIOID51001   -            347   3.1e-21   75.2   0.0   1   2   1.2e-12   1.6e-08   34.0   0.0     5   122    51   170    48   175 0.87 SIS domain
SIS                  PF01380.17   131 seq1403_BIOID51001   -            347   3.1e-21   75.2   0.0   2   2     3e-14   4.1e-10   39.2   0.0     4    87   214   299   211   305 0.93 SIS domain
PaaX_C               PF08223.6    172 seq1405_BIOID51001   -            316   9.4e-55  184.8   2.8   1   1   1.9e-58   1.3e-54  184.3   1.9     1   172   104   274   104   274 0.98 PaaX-like protein C-terminal domain
PaaX                 PF07848.7     70 seq1405_BIOID51001   -            316   3.4e-29  100.5   0.5   1   1   9.4e-33   6.4e-29   99.6   0.4     3    70    20    87    18    87 0.98 PaaX-like protein
DAO                  PF01266.19   358 seq1407_BIOID51001   -            444   6.9e-63  212.5   0.0   1   1   1.8e-66   8.2e-63  212.3   0.0     1   356    25   412    25   414 0.86 FAD dependent oxidoreductase
ABC_tran             PF00005.22   118 seq1409_BIOID51001   -            375   8.1e-22   77.6   0.0   1   1   6.5e-25   2.2e-21   76.2   0.0     1   117    44   162    44   163 0.92 ABC transporter
TOBE_2               PF08402.5     75 seq1409_BIOID51001   -            375   4.6e-05   23.2   0.0   1   1   3.3e-08   0.00011   21.9   0.0     2    73   290   361   289   363 0.79 TOBE domain
SIS                  PF01380.17   131 seq1411_BIOID51001   -            609   1.8e-64  215.0   0.1   1   2   4.2e-36   1.1e-32  112.2   0.0     2   130   290   418   289   419 0.97 SIS domain
SIS                  PF01380.17   131 seq1411_BIOID51001   -            609   1.8e-64  215.0   0.1   2   2   1.2e-32   3.4e-29  100.9   0.0     2   130   462   591   461   592 0.97 SIS domain
GATase_2             PF00310.16   361 seq1411_BIOID51001   -            609   5.2e-26   91.0   0.7   1   2   2.4e-08   6.5e-05   21.6   0.1     1    54     2    44     2    62 0.85 Glutamine amidotransferases class-II
GATase_2             PF00310.16   361 seq1411_BIOID51001   -            609   5.2e-26   91.0   0.7   2   2   1.9e-22   5.2e-19   68.0   0.1   190   293    61   152    50   160 0.95 Glutamine amidotransferases class-II
GATase_6             PF13522.1    133 seq1411_BIOID51001   -            609   2.1e-24   85.8   0.1   1   1   1.3e-27   3.6e-24   85.0   0.1    11   123    65   183    46   193 0.85 Glutamine amidotransferase domain
GATase_7             PF13537.1    124 seq1411_BIOID51001   -            609   2.6e-17   62.6   0.0   1   1   1.7e-20   4.6e-17   61.8   0.0     1   118    72   194    72   199 0.85 Glutamine amidotransferase domain
GATase_4             PF13230.1    272 seq1411_BIOID51001   -            609     2e-07   29.8   0.1   1   1   3.1e-10   8.6e-07   27.7   0.1    59   133    54   128    45   148 0.86 Glutamine amidotransferases class-II
FliH                 PF02108.11   128 seq1413_BIOID51001   -            228   5.3e-40  136.1   0.5   1   1   1.2e-43   5.3e-40  136.1   0.3     5   128    96   219    76   219 0.98 Flagellar assembly protein FliH
HrpE                 PF06188.7    191 seq1413_BIOID51001   -            228   2.8e-08   33.6   6.3   1   1   1.3e-11   5.9e-08   32.5   4.4    25   182    48   211    25   222 0.74 HrpE/YscL/FliH and V-type ATPase subunit E
TerC                 PF03741.11   184 seq1415_BIOID51001   -            346   4.4e-55  185.8   7.1   1   1   3.2e-59   4.4e-55  185.8   4.9     1   183    73   300    73   301 0.97 Integral membrane protein TerC family
HTH_35               PF13693.1     78 seq1417_BIOID51001   -             92   2.6e-38  129.5   0.2   1   1   2.1e-42   2.9e-38  129.3   0.1     1    78     7    85     7    85 0.98 Winged helix-turn-helix DNA-binding
Band_7               PF01145.20   179 seq1418_BIOID51001   -            334   1.4e-37  129.2   0.7   1   1   1.5e-41   2.1e-37  128.6   0.5     2   178    22   243    21   245 0.97 SPFH domain / Band 7 family
GST_C_2              PF13410.1     69 seq1422_BIOID51001   -            304   5.3e-10   38.9   0.3   1   1   4.8e-13   1.3e-09   37.6   0.2     2    68   190   260   189   261 0.82 Glutathione S-transferase, C-terminal domain
GST_C                PF00043.20    95 seq1422_BIOID51001   -            304   9.3e-09   35.0   0.0   1   1   5.9e-12   1.6e-08   34.2   0.0    33    95   199   266   162   266 0.87 Glutathione S-transferase, C-terminal domain
GST_N_2              PF13409.1     70 seq1422_BIOID51001   -            304   1.8e-06   27.7   0.0   1   1   1.7e-09   4.7e-06   26.3   0.0     3    69    69   143    67   144 0.89 Glutathione S-transferase, N-terminal domain
GST_N                PF02798.15    76 seq1422_BIOID51001   -            304   3.4e-05   23.7   0.0   1   1   4.2e-08   0.00012   22.1   0.0    17    76    82   143    74   143 0.91 Glutathione S-transferase, N-terminal domain
DUF2726              PF10881.3    126 seq1423_BIOID51001   -            228   2.6e-22   78.6   0.0   1   1   3.4e-26   4.6e-22   77.8   0.0     4   116    91   206    88   215 0.93 Protein of unknown function (DUF2726)
Topoisom_bac         PF01131.15   403 seq1424_BIOID51001   -            563   1.3e-85  287.5   0.1   1   1   4.3e-89   1.9e-85  286.9   0.0   139   403     1   261     1   261 0.93 DNA topoisomerase
Topo_Zn_Ribbon       PF08272.6     42 seq1424_BIOID51001   -            563   1.1e-39  133.3   0.3   1   2   6.7e-20     3e-16   58.3   0.0     2    42   454   493   453   493 0.96 Topoisomerase I zinc-ribbon-like
Topo_Zn_Ribbon       PF08272.6     42 seq1424_BIOID51001   -            563   1.1e-39  133.3   0.3   2   2   5.9e-24   2.7e-20   71.3   1.2     1    41   520   560   520   561 0.97 Topoisomerase I zinc-ribbon-like
zf-C4_Topoisom       PF01396.14    39 seq1424_BIOID51001   -            563     3e-19   68.1  19.5   1   2   1.6e-09   7.3e-06   25.2   0.3     2    27   293   318   292   335 0.83 Topoisomerase DNA binding C4 zinc finger
zf-C4_Topoisom       PF01396.14    39 seq1424_BIOID51001   -            563     3e-19   68.1  19.5   2   2     3e-15   1.4e-11   43.5   1.9     2    38   405   440   404   441 0.94 Topoisomerase DNA binding C4 zinc finger
Endonuclease_5       PF04493.9    206 seq1426_BIOID51001   -            223   1.1e-70  237.0   0.0   1   1   9.3e-75   1.3e-70  236.8   0.0     1   205     9   208     9   209 0.99 Endonuclease V
Pili_assembly_N      PF00345.15   122 seq1428_BIOID51001   -            230   1.6e-35  121.4   0.1   1   1   6.3e-39   4.3e-35  120.0   0.0     1   117    26   141    26   146 0.91 Gram-negative pili assembly chaperone, N-terminal domain
Pili_assembly_C      PF02753.12    68 seq1428_BIOID51001   -            230     2e-16   59.4   0.3   1   1   5.2e-20   3.6e-16   58.6   0.2     1    65   165   223   165   226 0.96 Gram-negative pili assembly chaperone, C-terminal domain
ATP-synt_ab          PF00006.20   215 seq1430_BIOID51001   -            457   3.9e-69  232.3   0.0   1   1     4e-73   5.5e-69  231.8   0.0     1   215   161   373   161   373 1.00 ATP synthase alpha/beta family, nucleotide-binding domain
Hexapep              PF00132.19    36 seq1432_BIOID51001   -            196   1.7e-16   58.7  14.7   1   3   9.6e-10   1.3e-05   24.3   0.0     3    36    12    45    10    45 0.90 Bacterial transferase hexapeptide (six repeats)
Hexapep              PF00132.19    36 seq1432_BIOID51001   -            196   1.7e-16   58.7  14.7   2   3   5.5e-08   0.00075   18.7   1.4     1    34    71   103    71   103 0.97 Bacterial transferase hexapeptide (six repeats)
Hexapep              PF00132.19    36 seq1432_BIOID51001   -            196   1.7e-16   58.7  14.7   3   3   1.5e-12     2e-08   33.2   1.9     1    35    88   122    88   123 0.95 Bacterial transferase hexapeptide (six repeats)
AP_endonuc_2         PF01261.19   211 seq1433_BIOID51001   -            305   1.1e-31  109.6   0.0   1   1     1e-35   1.4e-31  109.3   0.0     1   210    48   254    48   255 0.97 Xylose isomerase-like TIM barrel
LysE                 PF01810.13   191 seq1434_BIOID51001   -            206   7.4e-46  155.7  14.2   1   1   6.3e-50   8.6e-46  155.5   9.9     1   189    14   202    14   204 0.98 LysE type translocator
DUF3799              PF12684.2    237 seq1436_BIOID51001   -            273   4.6e-08   32.5   0.0   1   1   5.3e-12   7.3e-08   31.9   0.0    22   185    38   212    20   249 0.79 PDDEXK-like domain of unknown function (DUF3799)
Aldedh               PF00171.17   462 seq1437_BIOID51001   -            417   6.8e-21   74.0   3.4   1   1   1.3e-20   1.7e-16   59.4   1.0    37   298     8   282     2   304 0.82 Aldehyde dehydrogenase family
Glyco_hydro_38       PF01074.17   277 seq1438_BIOID51001   -            877   1.4e-43  149.0   0.0   1   1   4.8e-47   2.2e-43  148.4   0.0     2   263     7   263     6   274 0.88 Glycosyl hydrolases family 38 N-terminal domain
Glyco_hydro_38C      PF07748.8    458 seq1438_BIOID51001   -            877   1.2e-29  103.3   0.0   1   1   3.8e-33   1.7e-29  102.7   0.0     2   417   386   843   385   862 0.80 Glycosyl hydrolases family 38 C-terminal domain
Alpha-mann_mid       PF09261.6     80 seq1438_BIOID51001   -            877   1.2e-06   28.4   0.0   1   1   6.3e-10   2.9e-06   27.2   0.0     2    79   280   356   279   357 0.88 Alpha mannosidase, middle domain
DUF416               PF04222.7    191 seq1440_BIOID51001   -            196   3.7e-87  290.2   0.1   1   1     3e-91   4.2e-87  290.1   0.0     1   189     4   192     4   194 0.99 Protein of unknown function (DUF416)
TerD                 PF02342.13   128 seq1441_BIOID51001   -            192   8.5e-51  170.9   0.1   1   1   8.3e-55   1.1e-50  170.5   0.1     1   127    60   183    60   184 0.99 Bacterial stress protein
Aldedh               PF00171.17   462 seq1444_BIOID51001   -            482  9.6e-176  584.5   0.1   1   1  7.9e-180  1.1e-175  584.3   0.1     1   461    19   477    19   478 0.99 Aldehyde dehydrogenase family
DUF2065              PF09838.4     57 seq1446_BIOID51001   -             65   9.4e-23   79.5   3.3   1   1   7.6e-27     1e-22   79.4   2.3     1    57     5    61     5    61 0.98 Uncharacterized protein conserved in bacteria (DUF2065)
Usher                PF00577.15   552 seq1447_BIOID51001   -            780    1e-200  668.0  21.7   1   1  1.9e-204  1.3e-200  667.7  15.0     5   536   202   761   198   769 0.98 Type VII secretion system (T7SS), usher protein
PapC_N               PF13954.1    146 seq1447_BIOID51001   -            780   5.8e-48  162.0   0.0   1   1   1.5e-51     1e-47  161.2   0.0     2   146    38   189    37   189 0.98 PapC N-terminal domain
Bac_DNA_binding      PF00216.16    90 seq1448_BIOID51001   -             94   2.1e-30  104.4   0.0   1   1   1.7e-34   2.3e-30  104.3   0.0     1    90     1    91     1    91 0.97 Bacterial DNA-binding protein
TrmB                 PF01978.14    68 seq1449_BIOID51001   -            113   3.7e-19   68.0   0.1   1   1     8e-23   5.5e-19   67.5   0.1     3    68    25    90    23    90 0.98 Sugar-specific transcriptional regulator TrmB
DUF1454              PF07305.7    200 seq1450_BIOID51001   -            199  1.4e-111  370.1   1.7   1   1  1.2e-115  1.6e-111  369.9   1.2     1   200     1   199     1   199 1.00 Protein of unknown function (DUF1454)
DEDD_Tnp_IS110       PF01548.12   144 seq1451_BIOID51001   -            125   1.2e-23   83.2   0.0   1   1     1e-27   1.4e-23   83.0   0.0     1    82     7    89     7    99 0.93 Transposase
Adenylsucc_synt      PF00709.16   421 seq1454_BIOID51001   -            432  3.4e-177  589.2   0.0   1   1  2.8e-181  3.9e-177  588.9   0.0     2   420     5   424     4   425 0.99 Adenylosuccinate synthetase
5TM-5TMR_LYT         PF07694.7    169 seq1456_BIOID51001   -            565   3.5e-43  146.7  19.3   1   1   1.5e-46   5.3e-43  146.1  13.4     1   167    28   192    28   194 0.95 5TMR of 5TMR-LYT
His_kinase           PF06580.8     82 seq1456_BIOID51001   -            565   7.7e-25   86.5   1.6   1   1   2.3e-28   7.7e-25   86.5   1.1     1    80   360   440   360   442 0.98 Histidine kinase
HATPase_c            PF02518.21   111 seq1456_BIOID51001   -            565     1e-11   44.4   0.0   1   1   5.9e-15     2e-11   43.4   0.0     9   110   456   552   453   553 0.93 Histidine kinase-, DNA gyrase B-, and HSP90-like ATPase
ECF-ribofla_trS      PF07155.7    169 seq1456_BIOID51001   -            565     9e-08   31.9  12.5   1   1   5.4e-11   1.9e-07   30.8   8.7     8   157    46   186    40   208 0.73 ECF-type riboflavin transporter, S component
Aldo_ket_red         PF00248.16   283 seq1458_BIOID51001   -            286   4.6e-54  183.0   0.0   1   1   3.9e-58   5.3e-54  182.8   0.0     1   281    15   283    15   285 0.96 Aldo/keto reductase family
DUF4049              PF13258.1    318 seq1459_BIOID51001   -            535  2.5e-181  601.5   8.3   1   1    3e-185  4.2e-181  600.8   5.7     1   318   209   532   209   532 1.00 Domain of unknown function (DUF4049)
Regulator_TrmB       PF11495.3    234 seq1460_BIOID51001   -            171   4.2e-09   35.6   0.0   1   1   3.5e-13   4.8e-09   35.4   0.0     2   112    10   115     9   148 0.86 Archaeal transcriptional regulator TrmB
PfkB                 PF00294.19   301 seq1461_BIOID51001   -            261   3.7e-37  127.9   0.2   1   1   3.8e-41   5.1e-37  127.4   0.1    34   294    22   260     7   261 0.87 pfkB family carbohydrate kinase
RecT                 PF03837.9    199 seq1464_BIOID51001   -            293   4.7e-24   84.6   0.0   1   1   1.3e-27   1.8e-23   82.7   0.0     2   189    35   194    34   206 0.89 RecT family
Transposase_20       PF02371.11    87 seq1466_BIOID51001   -            219   5.3e-28   96.8   0.4   1   1   1.3e-31   9.1e-28   96.0   0.3     2    85    89   173    88   175 0.96 Transposase IS116/IS110/IS902 family
TerD                 PF02342.13   128 seq1467_BIOID51001   -            191   6.2e-49  164.9   0.2   1   1   7.1e-53   9.7e-49  164.3   0.1     1   128    60   184    60   184 0.99 Bacterial stress protein
Bac_DNA_binding      PF00216.16    90 seq1468_BIOID51001   -             90   3.2e-33  113.4   1.4   1   1   2.6e-37   3.6e-33  113.3   1.0     1    90     1    90     1    90 0.99 Bacterial DNA-binding protein
AsnC_trans_reg       PF01037.16    74 seq1470_BIOID51001   -            164   1.9e-24   85.0   0.1   1   1   1.4e-27   6.5e-24   83.3   0.0     1    74    78   152    78   152 0.98 AsnC family
HTH_24               PF13412.1     48 seq1470_BIOID51001   -            164   2.3e-21   74.8   0.2   1   1   1.1e-24     5e-21   73.7   0.1     1    48    12    59    12    59 0.98 Winged helix-turn-helix DNA-binding
HTH_AsnC-type        PF13404.1     42 seq1470_BIOID51001   -            164   2.6e-20   71.5   0.4   1   1     9e-24   4.1e-20   70.9   0.2     1    42    12    53    12    53 0.99 AsnC-type helix-turn-helix domain
Fimbrial             PF00419.15   145 seq1471_BIOID51001   -            190   1.4e-18   67.4   4.8   1   1   1.2e-22   1.7e-18   67.1   3.3     1   145    28   189    28   189 0.88 Fimbrial protein
FliJ                 PF02050.11   123 seq1473_BIOID51001   -            147   2.5e-32  111.3  20.6   1   1   2.3e-36   3.1e-32  111.0  14.3     1   122    19   141    19   142 0.98 Flagellar FliJ protein
TIM                  PF00121.13   244 seq1474_BIOID51001   -            255   3.2e-93  311.1   1.0   1   1   2.6e-97   3.6e-93  311.0   0.7     1   243     4   245     4   246 0.97 Triosephosphate isomerase
Competence           PF03772.11   271 seq1475_BIOID51001   -            511   4.4e-55  186.5  37.9   1   1   9.4e-59   6.5e-55  185.9  26.3     3   267    90   356    88   381 0.90 Competence protein
Lactamase_B          PF00753.22   194 seq1475_BIOID51001   -            511   2.5e-10   40.2   0.1   1   1   5.4e-14   3.7e-10   39.6   0.1     4    81   395   475   392   504 0.89 Metallo-beta-lactamase superfamily
LysR_substrate       PF03466.15   209 seq1477_BIOID51001   -            324   1.8e-44  151.2   0.0   1   1   3.5e-48   2.4e-44  150.8   0.0     5   206    92   293    90   296 0.96 LysR substrate binding domain
HTH_1                PF00126.22    60 seq1477_BIOID51001   -            324   5.4e-16   57.9   0.0   1   1   1.4e-19   9.6e-16   57.1   0.0     1    60     3    64     3    64 0.97 Bacterial regulatory helix-turn-helix protein, lysR family
DUF1481              PF07356.7    195 seq1478_BIOID51001   -            211   1.1e-70  236.9   0.6   1   1   9.3e-75   1.3e-70  236.7   0.4     1   195    22   207    22   207 0.99 Protein of unknown function (DUF1481)
Response_reg         PF00072.19   112 seq1480_BIOID51001   -            229   1.1e-29  102.5   0.0   1   1   2.4e-33   1.6e-29  102.0   0.0     1   112     5   117     5   117 0.97 Response regulator receiver domain
Trans_reg_C          PF00486.23    77 seq1480_BIOID51001   -            229   5.8e-28   96.5   0.0   1   1   1.4e-31   9.6e-28   95.8   0.0     2    77   151   225   149   225 0.95 Transcriptional regulatory protein, C terminal
DUF1680              PF07944.7    520 seq1481_BIOID51001   -            622   8.6e-36  123.1   6.9   1   1   3.7e-39     5e-35  120.6   4.8    48   520    65   534    48   534 0.81 Putative glycosyl hydrolase of unknown function (DUF1680)
DUF2773              PF10971.3     81 seq1485_BIOID51001   -            768   1.8e-43  146.2   2.6   1   1   3.9e-47   5.4e-43  144.7   1.4     1    81   688   768   688   768 0.99 Protein of unknown function (DUF2773)
UTRA                 PF07702.8    141 seq1486_BIOID51001   -            265     2e-32  111.6   0.0   1   1   9.8e-36   4.5e-32  110.5   0.0     1   140   118   256   118   257 0.99 UTRA domain
GntR                 PF00392.16    64 seq1486_BIOID51001   -            265   8.6e-24   82.6   0.0   1   1   2.9e-27   1.3e-23   82.0   0.0     1    64    34    97    34    97 0.99 Bacterial regulatory proteins, gntR family
HTH_DeoR             PF08220.7     57 seq1486_BIOID51001   -            265   7.6e-05   22.0   0.0   1   1   3.8e-08   0.00017   20.9   0.0    18    54    61    97    46   100 0.88 DeoR-like helix-turn-helix domain
Flg_hook             PF02120.11    85 seq1487_BIOID51001   -            375   9.3e-19   66.7   7.1   1   1   1.4e-22     2e-18   65.7   4.9     5    84   249   328   245   336 0.91 Flagellar hook-length control protein FliK
Pili_assembly_N      PF00345.15   122 seq1489_BIOID51001   -            243     9e-39  131.9   0.2   1   1   1.7e-42   1.2e-38  131.5   0.2     1   121    38   158    38   159 0.92 Gram-negative pili assembly chaperone, N-terminal domain
Pili_assembly_C      PF02753.12    68 seq1489_BIOID51001   -            243   5.4e-14   51.6   0.0   1   1     2e-17   1.4e-13   50.3   0.0     2    65   179   237   178   240 0.95 Gram-negative pili assembly chaperone, C-terminal domain
FtsK_SpoIIIE         PF01580.13   205 seq1490_BIOID51001   -           1368     4e-74  248.3   0.1   1   1   1.9e-77   6.3e-74  247.7   0.1     2   205   987  1200   986  1200 0.98 FtsK/SpoIIIE family
DUF4117              PF13491.1    171 seq1490_BIOID51001   -           1368   3.5e-41  140.3  17.3   1   1   1.5e-44     5e-41  139.8  12.0     2   171    20   191    19   191 0.95 Domain of unknown function (DUF4117)
Ftsk_gamma           PF09397.5     67 seq1490_BIOID51001   -           1368   4.1e-30  103.1   0.0   1   1   2.7e-33   9.1e-30  102.0   0.0     2    65  1301  1364  1300  1366 0.96 Ftsk gamma domain
Aminotran_3          PF00202.16   339 seq1491_BIOID51001   -            428  1.2e-121  405.5   0.1   1   1  1.1e-125  1.5e-121  405.3   0.1     2   338    29   362    28   363 0.98 Aminotransferase class-III
Phage_AlpA           PF05930.7     51 seq1492_BIOID51001   -             82   6.4e-11   41.6   0.2   1   1   5.9e-15     8e-11   41.3   0.2     4    51     5    52     2    52 0.95 Prophage CP4-57 regulatory protein (AlpA)
NUDIX                PF00293.23   135 seq1495_BIOID51001   -            141   4.3e-21   74.8   0.1   1   1   3.7e-25   5.1e-21   74.6   0.0     2   130     3   136     2   140 0.88 NUDIX domain
PGI                  PF00342.14   486 seq1496_BIOID51001   -            549  9.1e-235  779.4   0.1   1   1  7.6e-239    1e-234  779.3   0.0     1   486    52   541    52   541 0.99 Phosphoglucose isomerase
Rrf2                 PF02082.15    83 seq1500_BIOID51001   -            141   2.1e-25   88.5   0.1   1   1   2.4e-29   3.3e-25   87.9   0.1     1    82     1    82     1    83 0.99 Transcriptional regulator
DUF3329              PF11808.3     90 seq1502_BIOID51001   -            431   1.1e-31  108.5   6.1   1   1   8.1e-35   1.8e-31  107.9   4.2     2    90     4    92     3    92 0.98 Domain of unknown function (DUF3329)
HATPase_c            PF02518.21   111 seq1502_BIOID51001   -            431   3.6e-30  103.8   0.0   1   1   2.9e-33   6.7e-30  102.9   0.0     2   110   314   423   313   424 0.98 Histidine kinase-, DNA gyrase B-, and HSP90-like ATPase
HisKA                PF00512.20    68 seq1502_BIOID51001   -            431   1.7e-20   72.6   1.4   1   1   1.4e-23   3.3e-20   71.7   0.3     2    67   204   268   203   269 0.97 His Kinase A (phospho-acceptor) domain
PAS                  PF00989.19   113 seq1502_BIOID51001   -            431   3.8e-11   42.6   0.0   1   1   3.7e-14   8.4e-11   41.5   0.0     2   113    99   194    98   194 0.95 PAS fold
HATPase_c_2          PF13581.1    125 seq1502_BIOID51001   -            431   5.8e-08   32.4   0.0   1   1   4.8e-11   1.1e-07   31.5   0.0    30   114   316   408   282   420 0.83 Histidine kinase-like ATPase domain
HATPase_c_3          PF13589.1    137 seq1502_BIOID51001   -            431   4.7e-06   26.1   0.0   1   1   3.4e-09   7.8e-06   25.4   0.0     3    93   318   410   316   429 0.79 Histidine kinase-, DNA gyrase B-, and HSP90-like ATPase
PerC                 PF06069.6     90 seq1504_BIOID51001   -             88   2.8e-07   30.3   0.3   1   1   2.6e-11   3.5e-07   30.0   0.2     5    50    24    69    21    80 0.91 PerC transcriptional activator
MFS_1                PF07690.11   354 seq1507_BIOID51001   -            416   1.6e-25   89.5  61.2   1   2   3.7e-20   2.5e-16   59.2  19.0     1   224    22   237    22   242 0.81 Major Facilitator Superfamily
MFS_1                PF07690.11   354 seq1507_BIOID51001   -            416   1.6e-25   89.5  61.2   2   2   7.4e-13     5e-09   35.2  19.8    10   179   237   409   232   415 0.80 Major Facilitator Superfamily
MFS_3                PF05977.8    524 seq1507_BIOID51001   -            416   4.8e-21   74.3  33.9   1   1   9.1e-25   6.2e-21   73.9  23.5     9   396    16   400    12   414 0.89 Transmembrane secretion effector
LytTR                PF04397.10    98 seq1510_BIOID51001   -            250   9.4e-33  112.1   1.0   1   1   3.2e-36   2.2e-32  110.9   0.1     2    97   152   248   151   249 0.98 LytTr DNA-binding domain
Response_reg         PF00072.19   112 seq1510_BIOID51001   -            250   4.5e-23   81.2   0.1   1   1   1.1e-26   7.5e-23   80.5   0.0     1   110     9   117     9   119 0.96 Response regulator receiver domain
MT-A70               PF05063.9    176 seq1512_BIOID51001   -            216   2.2e-32  111.8   0.0   1   1   1.9e-36   2.6e-32  111.6   0.0     1   176     5   176     5   176 0.90 MT-A70
Usher                PF00577.15   552 seq1514_BIOID51001   -            840  1.1e-184  615.1  27.8   1   1    3e-188  1.4e-184  614.8  19.3     1   552   192   749   192   749 0.96 Type VII secretion system (T7SS), usher protein
PapC_N               PF13954.1    146 seq1514_BIOID51001   -            840   2.4e-35  121.1   0.0   1   1   1.1e-38   5.1e-35  120.0   0.0     3   146    29   176    27   176 0.95 PapC N-terminal domain
PapC_C               PF13953.1     68 seq1514_BIOID51001   -            840   3.5e-21   74.4   0.0   1   1   3.6e-24   1.6e-20   72.3   0.0     2    66   760   826   759   828 0.90 PapC C-terminal domain
RNB                  PF00773.14   325 seq1515_BIOID51001   -            827    5e-105  351.2   0.0   1   1  2.1e-108  7.3e-105  350.7   0.0     1   325   274   602   274   602 0.97 RNB domain
OB_RNB               PF08206.6     58 seq1515_BIOID51001   -            827   1.9e-29  100.8   9.9   1   2   2.4e-25   8.1e-22   76.3   0.1     1    58   101   158   101   158 0.99 Ribonuclease B OB domain
OB_RNB               PF08206.6     58 seq1515_BIOID51001   -            827   1.9e-29  100.8   9.9   2   2     2e-09   6.7e-06   25.4   0.0     6    58   172   227   170   227 0.96 Ribonuclease B OB domain
S1                   PF00575.18    74 seq1515_BIOID51001   -            827   8.7e-20   70.4   0.4   1   1   6.9e-23   2.4e-19   69.0   0.3     2    73   655   738   654   739 0.98 S1 RNA binding domain
HTH_12               PF08461.5     66 seq1515_BIOID51001   -            827   1.7e-13   49.9   0.8   1   1   1.1e-16   3.8e-13   48.8   0.5     2    64    37    97    36    99 0.93 Ribonuclease R winged-helix domain
DUF4049              PF13258.1    318 seq1520_BIOID51001   -            540  1.3e-155  517.0   3.5   1   1  1.4e-159  1.9e-155  516.5   2.5     1   318   194   503   194   503 0.99 Domain of unknown function (DUF4049)
HATPase_c            PF02518.21   111 seq1521_BIOID51001   -            458   1.6e-28   98.5   0.8   1   1   6.1e-32   4.2e-28   97.1   0.1     2   110   346   449   345   450 0.98 Histidine kinase-, DNA gyrase B-, and HSP90-like ATPase
HisKA                PF00512.20    68 seq1521_BIOID51001   -            458   1.8e-14   53.3   0.0   1   1     8e-18   5.5e-14   51.7   0.0     2    65   238   300   237   302 0.91 His Kinase A (phospho-acceptor) domain
PapC_C               PF13953.1     68 seq1522_BIOID51001   -             87   3.2e-23   81.0   0.0   1   1   2.7e-27   3.7e-23   80.8   0.0     1    67     5    70     5    71 0.95 PapC C-terminal domain
Fimbrial             PF00419.15   145 seq1526_BIOID51001   -            376     8e-19   68.1   0.0   1   1   9.1e-23   1.2e-18   67.5   0.0     2   145   229   376   228   376 0.92 Fimbrial protein
FliL                 PF03748.9     99 seq1527_BIOID51001   -            154   4.4e-23   81.0   0.0   1   1     4e-27   5.5e-23   80.7   0.0     1    98    54   153    54   154 0.94 Flagellar basal body-associated protein FliL
MFS_1                PF07690.11   354 seq1528_BIOID51001   -            417   5.8e-39  133.7  62.6   1   2   3.2e-31   2.2e-27   95.6  18.9     1   224    41   261    40   270 0.82 Major Facilitator Superfamily
MFS_1                PF07690.11   354 seq1528_BIOID51001   -            417   5.8e-39  133.7  62.6   2   2   9.1e-15   6.2e-11   41.5  23.0     7   168   249   407   247   415 0.82 Major Facilitator Superfamily
Sugar_tr             PF00083.19   451 seq1528_BIOID51001   -            417   2.8e-14   52.4  34.3   1   1   9.1e-18   6.2e-14   51.2   7.0    46   197    71   217    11   223 0.90 Sugar (and other) transporter
HTH_18               PF12833.2     81 seq1531_BIOID51001   -            285     5e-19   68.0   0.4   1   1   1.5e-22   1.1e-18   67.0   0.2     2    80   204   281   203   282 0.95 Helix-turn-helix domain
HTH_AraC             PF00165.18    42 seq1531_BIOID51001   -            285   3.1e-14   52.1   0.1   1   1   4.8e-14   3.3e-10   39.3   0.0     9    40   247   279   241   279 0.92 Bacterial regulatory helix-turn-helix proteins, AraC family
ABC_membrane         PF00664.18   275 seq1532_BIOID51001   -            582   2.7e-55  187.6  14.5   1   1   1.1e-58   3.9e-55  187.0  10.0     6   275    29   298    24   298 0.94 ABC transporter transmembrane region
ABC_tran             PF00005.22   118 seq1532_BIOID51001   -            582   2.2e-22   79.5   0.3   1   1   1.8e-25   6.1e-22   78.0   0.0     1   118   383   509   383   509 0.98 ABC transporter
DegT_DnrJ_EryC1      PF01041.12   363 seq1533_BIOID51001   -            385  7.3e-132  439.6   0.0   1   1    3e-135  8.3e-132  439.5   0.0     3   363    18   380    16   380 0.98 DegT/DnrJ/EryC1/StrS aminotransferase family
Aminotran_1_2        PF00155.16   363 seq1533_BIOID51001   -            385   5.7e-09   35.2   0.1   1   1   7.7e-12   2.1e-08   33.4   0.0    46   197    41   170    24   215 0.89 Aminotransferase class I and II
Cys_Met_Meta_PP      PF01053.15   386 seq1533_BIOID51001   -            385   1.6e-08   33.1   0.1   1   1   8.4e-12   2.3e-08   32.6   0.1    54   193    38   176    36   258 0.81 Cys/Met metabolism PLP-dependent enzyme
Beta_elim_lyase      PF01212.16   290 seq1533_BIOID51001   -            385   8.3e-07   28.3   0.0   1   1   5.2e-10   1.4e-06   27.5   0.0    29   235    39   245    32   302 0.71 Beta-eliminating lyase
Aminotran_5          PF00266.14   371 seq1533_BIOID51001   -            385   2.6e-06   26.2   0.2   1   1   1.3e-09   3.6e-06   25.8   0.1    55   296    48   282    41   326 0.80 Aminotransferase class-V
FliM                 PF02154.10   192 seq1534_BIOID51001   -            349   1.4e-80  269.3   0.2   1   1   3.6e-84   2.5e-80  268.6   0.0     1   192    53   246    53   246 0.99 Flagellar motor switch protein FliM
SpoA                 PF01052.15    77 seq1534_BIOID51001   -            349   1.5e-15   56.3   0.0   1   1   4.7e-19   3.2e-15   55.3   0.0     3    75   267   337   265   338 0.96 Surface presentation of antigens (SPOA)
Aconitase            PF00330.15   465 seq1535_BIOID51001   -            891  1.3e-186  620.5   0.0   1   1  2.3e-190  1.6e-186  620.2   0.0     1   465    57   562    57   562 0.99 Aconitase family (aconitate hydratase)
Aconitase_C          PF00694.14   131 seq1535_BIOID51001   -            891   8.6e-49  164.8   0.0   1   1   3.1e-52   2.1e-48  163.6   0.0     3   130   691   818   689   819 0.98 Aconitase C-terminal domain
AA_permease          PF00324.16   479 seq1536_BIOID51001   -            487    1e-121  406.5  48.0   1   1  1.7e-125  1.2e-121  406.3  33.2     1   476    39   476    39   479 0.98 Amino acid permease
AA_permease_2        PF13520.1    426 seq1536_BIOID51001   -            487   1.6e-42  145.4  47.8   1   1   2.9e-46     2e-42  145.1  33.1     5   424    39   460    35   466 0.86 Amino acid permease
Glyco_hydro_38       PF01074.17   277 seq1537_BIOID51001   -           1024   4.1e-68  229.5   0.0   1   1   1.5e-71   6.8e-68  228.8   0.0     2   261   250   499   249   509 0.98 Glycosyl hydrolases family 38 N-terminal domain
Glyco_hydro_38C      PF07748.8    458 seq1537_BIOID51001   -           1024   2.5e-52  178.0   0.0   1   1     1e-55   4.7e-52  177.1   0.0    71   458   656  1021   619  1021 0.85 Glycosyl hydrolases family 38 C-terminal domain
Alpha-mann_mid       PF09261.6     80 seq1537_BIOID51001   -           1024   2.7e-21   75.4   0.1   1   1   1.6e-24   7.4e-21   74.0   0.1     1    80   514   590   514   590 0.95 Alpha mannosidase, middle domain
Bac_Ubq_Cox          PF01654.12   436 seq1539_BIOID51001   -            523  1.2e-183  610.3  21.3   1   1    1e-187  1.4e-183  610.1  14.7     1   435     8   503     8   504 0.98 Bacterial Cytochrome Ubiquinol Oxidase
AntA                 PF08346.7     71 seq1542_BIOID51001   -            218   1.9e-28   98.3   0.1   1   1   2.6e-32   3.5e-28   97.4   0.0     1    71    21    92    21    92 0.94 AntA/AntB antirepressor
Branch_AA_trans      PF05525.8    428 seq1544_BIOID51001   -            439  5.8e-158  525.8  32.2   1   1  4.9e-162  6.6e-158  525.6  22.3     3   427     8   429     6   430 0.99 Branched-chain amino acid transport protein
Fimbrial             PF00419.15   145 seq1546_BIOID51001   -            171   1.3e-15   57.8   0.1   1   1   1.1e-19   1.5e-15   57.5   0.1     1   145    29   171    27   171 0.87 Fimbrial protein
Sigma54_activat      PF00158.21   168 seq1547_BIOID51001   -            441   9.8e-72  239.7   0.1   1   1   5.7e-75   1.6e-71  239.1   0.1     1   168   141   308   141   308 0.99 Sigma-54 interaction domain
Response_reg         PF00072.19   112 seq1547_BIOID51001   -            441   1.6e-29  102.0   0.2   1   1   1.2e-32   3.3e-29  101.0   0.1     1   111     8   117     8   118 0.98 Response regulator receiver domain
HTH_8                PF02954.14    42 seq1547_BIOID51001   -            441   8.9e-13   47.4   0.4   1   1   3.3e-16   8.9e-13   47.4   0.3     3    39   403   439   401   441 0.93 Bacterial regulatory protein, Fis family
AAA_5                PF07728.9    139 seq1547_BIOID51001   -            441   4.4e-08   32.8   0.0   1   1   3.1e-11   8.5e-08   31.9   0.0     2   123   165   283   164   301 0.87 AAA domain (dynein-related subfamily)
AAA                  PF00004.24   132 seq1547_BIOID51001   -            441   1.9e-05   24.7   0.0   1   1   1.5e-08     4e-05   23.6   0.0     1   126   165   296   165   302 0.71 ATPase family associated with various cellular activities (AAA)
CDP-OH_P_transf      PF01066.16   101 seq1549_BIOID51001   -            203   5.2e-13   49.0  12.3   1   1   2.1e-16   2.8e-12   46.6   8.5     3    77    28   123    26   200 0.79 CDP-alcohol phosphatidyltransferase
YjbE                 PF11106.3     80 seq1550_BIOID51001   -             80   1.5e-43  146.4  27.9   1   1   1.2e-47   1.7e-43  146.3  19.3     1    80     1    80     1    80 0.99 Exopolysaccharide production protein YjbE
4HBT                 PF03061.17    79 seq1551_BIOID51001   -            155   8.5e-19   67.3   0.1   1   1   1.7e-22   1.1e-18   66.9   0.1     2    78    57   145    56   146 0.97 Thioesterase superfamily
4HBT_3               PF13622.1    256 seq1551_BIOID51001   -            155   7.1e-07   29.1   0.3   1   1   1.4e-10   9.4e-07   28.7   0.2     3    85    52   153    47   154 0.85 Thioesterase-like superfamily
SpoA                 PF01052.15    77 seq1552_BIOID51001   -            137   2.9e-24   84.3   0.8   1   1   2.7e-28   3.7e-24   84.0   0.6     3    76    55   128    54   129 0.97 Surface presentation of antigens (SPOA)
Glycos_transf_2      PF00535.21   169 seq1553_BIOID51001   -            322   1.1e-30  106.4   0.0   1   1   3.2e-34   1.4e-30  106.0   0.0     1   165    11   171    11   175 0.85 Glycosyl transferase family 2
Glyco_tranf_2_3      PF13641.1    230 seq1553_BIOID51001   -            322   3.5e-12   46.5   0.0   1   1   1.2e-15   5.4e-12   45.9   0.0     2   132     9   135     8   205 0.81 Glycosyltransferase like family 2
Glyco_tranf_2_2      PF10111.4    281 seq1553_BIOID51001   -            322   9.6e-06   24.7   0.0   1   1   3.1e-09   1.4e-05   24.2   0.0     1   104    11   108    11   120 0.81 Glycosyltransferase like family 2
DUF2886              PF11102.3    200 seq1556_BIOID51001   -            212   8.1e-56  188.6   1.4   1   1   6.6e-60   9.1e-56  188.4   1.0     1   199    13   206    13   207 0.98 Protein of unknown function (DUF2886)
Na_Ca_ex             PF01699.19   139 seq1559_BIOID51001   -            325   1.8e-53  179.7  23.9   1   2   2.3e-32   3.2e-28   97.9   6.3     1   138    13   142    13   143 0.98 Sodium/calcium exchanger protein
Na_Ca_ex             PF01699.19   139 seq1559_BIOID51001   -            325   1.8e-53  179.7  23.9   2   2     3e-29     4e-25   87.9   4.7     4   137   187   314   183   316 0.94 Sodium/calcium exchanger protein
HlyD                 PF00529.15   306 seq1561_BIOID51001   -            355   2.6e-39  135.2  25.3   1   1   1.1e-42     3e-39  135.0  17.6     2   306    47   339    46   339 0.96 HlyD family secretion protein
HlyD_2               PF12700.2    328 seq1561_BIOID51001   -            355   3.6e-19   68.9   1.7   1   1   1.9e-22   5.1e-19   68.4   1.2    13   239    39   290    37   308 0.77 HlyD family secretion protein
HlyD_3               PF13437.1    105 seq1561_BIOID51001   -            355   5.5e-18   65.1   0.1   1   1   1.8e-16   4.8e-13   49.2   0.0     2    97   214   319   213   326 0.86 HlyD family secretion protein
Biotin_lipoyl_2      PF13533.1     50 seq1561_BIOID51001   -            355   1.3e-10   40.6   1.3   1   1   4.6e-14   1.3e-10   40.6   0.9     2    46    47    95    44   109 0.83 Biotin-lipoyl like
Asr                  PF06392.6     19 seq1562_BIOID51001   -            111   7.1e-07   29.3  23.9   1   1   5.2e-11   7.1e-07   29.3  16.6     1    19    53    71    53    71 0.99 Acid shock protein repeat
CTP_transf_1         PF01148.15   259 seq1563_BIOID51001   -            298   4.6e-60  203.3  21.2   1   1   5.2e-64   7.1e-60  202.7  14.7     3   258    38   295    36   296 0.88 Cytidylyltransferase family
FliO                 PF04347.8     84 seq1565_BIOID51001   -            122   3.1e-24   84.7   0.2   1   1     3e-28   4.2e-24   84.2   0.1     1    84    37   118    37   118 0.88 Flagellar biosynthesis protein, FliO
FCD                  PF07729.7    125 seq1566_BIOID51001   -            226   5.6e-18   65.3  11.5   1   1   1.3e-21   8.7e-18   64.7   8.0     1   124    82   213    82   214 0.85 FCD domain
GntR                 PF00392.16    64 seq1566_BIOID51001   -            226     1e-12   47.1   0.0   1   1   3.3e-16   2.2e-12   46.0   0.0     7    64    16    72    12    72 0.96 Bacterial regulatory proteins, gntR family
EamA                 PF00892.15   126 seq1567_BIOID51001   -            295   2.7e-17   62.8  33.8   1   2   3.4e-16   2.3e-12   46.9   8.4     1   123    18   142    18   145 0.90 EamA-like transporter family
EamA                 PF00892.15   126 seq1567_BIOID51001   -            295   2.7e-17   62.8  33.8   2   2     9e-09   6.2e-05   22.9   8.8     1   125   159   284   159   285 0.84 EamA-like transporter family
EmrE                 PF13536.1    113 seq1567_BIOID51001   -            295   2.9e-08   33.7  35.1   1   1   9.3e-12   6.4e-08   32.6   9.2     4   108    42   147    39   151 0.90 Multidrug resistance efflux transporter
Chorismate_bind      PF00425.13   257 seq1568_BIOID51001   -            391     2e-68  230.3   0.0   1   1   1.8e-72   2.5e-68  230.0   0.0     2   257   126   380   125   380 0.97 chorismate binding enzyme
Fimbrial             PF00419.15   145 seq1571_BIOID51001   -            357     5e-25   88.3   6.3   1   1   3.7e-29     5e-25   88.3   4.3     2   144   204   355   203   356 0.94 Fimbrial protein
LpxK                 PF02606.9    326 seq1575_BIOID51001   -            279   1.1e-96  323.5   0.0   1   1  9.7e-101   1.3e-96  323.2   0.0    39   322     1   269     1   275 0.94 Tetraacyldisaccharide-1-P 4'-kinase
FliP                 PF00813.15   194 seq1576_BIOID51001   -            245   4.6e-81  271.0  10.9   1   1   4.8e-85   6.5e-81  270.5   7.5     2   193    48   239    47   240 0.99 FliP family
Cyto_ox_2            PF02322.10   328 seq1577_BIOID51001   -            379  7.9e-121  403.1  36.0   1   1  6.7e-125  9.2e-121  402.8  25.0     2   327     7   362     6   363 0.99 Cytochrome oxidase subunit II
Caps_synth_GfcC      PF06251.6    229 seq1580_BIOID51001   -            245   4.5e-92  307.2   0.0   1   1   3.7e-96   5.1e-92  307.0   0.0     2   229    20   245    19   245 0.99 Capsule biosynthesis GfcC
SpoU_sub_bind        PF08032.7     76 seq1583_BIOID51001   -            140   5.7e-20   71.1   0.0   1   1   8.2e-23   5.6e-19   67.9   0.0     1    72     4    76     4    80 0.96 RNA 2'-O ribose methyltransferase substrate binding
SpoU_methylase       PF00588.14   142 seq1583_BIOID51001   -            140   1.9e-09   37.4   0.0   1   1   7.8e-13   5.3e-09   35.9   0.0     2    45    96   138    95   140 0.89 SpoU rRNA Methylase family
Methyltransf_10      PF05971.7    299 seq1584_BIOID51001   -            335  4.8e-154  511.7   0.0   1   1  8.2e-158  5.6e-154  511.4   0.0     2   299    30   323    29   323 0.99 Protein of unknown function (DUF890)
MTS                  PF05175.9    170 seq1584_BIOID51001   -            335   3.9e-05   22.9   0.0   1   1   1.2e-08   8.3e-05   21.9   0.0    30   115   128   222   114   232 0.77 Methyltransferase small domain
AA_permease          PF00324.16   479 seq1585_BIOID51001   -            457  4.2e-103  345.1  48.2   1   1  7.3e-107    5e-103  344.8  33.4     1   474    15   451    15   455 0.96 Amino acid permease
AA_permease_2        PF13520.1    426 seq1585_BIOID51001   -            457   1.1e-47  162.4  56.6   1   1   1.8e-51   1.2e-47  162.2  39.2     2   425    12   442    11   445 0.88 Amino acid permease
Trypsin              PF00089.21   220 seq1586_BIOID51001   -            273   1.3e-11   44.4   0.0   1   1     6e-15   4.1e-11   42.7   0.0     9   198    50   244    44   266 0.74 Trypsin
Trypsin_2            PF13365.1    120 seq1586_BIOID51001   -            273   1.3e-07   31.5   0.0   1   1   3.1e-11   2.1e-07   30.8   0.0     1   120    69   240    69   240 0.67 Trypsin-like peptidase domain
Epimerase            PF01370.16   236 seq1588_BIOID51001   -            660   1.7e-41  142.1   0.0   1   1     8e-45   2.7e-41  141.4   0.0     1   236   318   566   318   566 0.91 NAD dependent epimerase/dehydratase family
Formyl_trans_N       PF00551.14   181 seq1588_BIOID51001   -            660   5.4e-25   87.8   0.0   1   1   2.4e-28   8.1e-25   87.2   0.0    67   178    63   174    20   177 0.90 Formyl transferase
Formyl_trans_C       PF02911.13   100 seq1588_BIOID51001   -            660   2.3e-20   72.4   0.0   1   1   1.2e-23   4.3e-20   71.5   0.0     3    98   202   295   200   297 0.95 Formyl transferase, C-terminal domain
3Beta_HSD            PF01073.14   280 seq1588_BIOID51001   -            660   5.8e-06   25.0   0.0   1   1   2.4e-09   8.2e-06   24.5   0.0     1   157   319   474   319   504 0.79 3-beta hydroxysteroid dehydrogenase/isomerase family
SIS                  PF01380.17   131 seq1589_BIOID51001   -            335   4.7e-34  116.6   0.1   1   1   1.6e-37   1.1e-33  115.5   0.0     2   131    53   184    52   184 0.97 SIS domain
CBS                  PF00571.23    57 seq1589_BIOID51001   -            335   3.6e-14   52.0   3.5   1   2   2.5e-09   1.7e-05   24.2   0.3     1    54   213   268   213   270 0.96 CBS domain
CBS                  PF00571.23    57 seq1589_BIOID51001   -            335   3.6e-14   52.0   3.5   2   2   5.6e-10   3.8e-06   26.3   0.4     2    54   281   332   280   334 0.96 CBS domain
Methyltransf_20      PF12147.3    311 seq1590_BIOID51001   -            585  8.3e-150  497.7   0.0   1   1    4e-153  1.1e-149  497.3   0.0     1   311   273   582   273   582 0.99 Putative methyltransferase
Hydrolase_4          PF12146.3     79 seq1590_BIOID51001   -            585   1.1e-26   92.2   0.2   1   1   1.5e-28   4.2e-25   87.2   0.1     1    78    17    95    17    96 0.98 Putative lysophospholipase
Abhydrolase_6        PF12697.2    228 seq1590_BIOID51001   -            585   7.4e-19   68.4   5.4   1   1   4.8e-22   1.3e-18   67.6   3.1     1   216    36   261    36   273 0.73 Alpha/beta hydrolase family
Abhydrolase_5        PF12695.2    142 seq1590_BIOID51001   -            585   5.2e-11   42.3   1.6   1   1   1.6e-13   4.3e-10   39.4   0.5     1   141    35   260    35   261 0.82 Alpha/beta hydrolase family
Methyltransf_18      PF12847.2    112 seq1590_BIOID51001   -            585   2.7e-09   37.5   0.0   1   1   2.2e-12   6.1e-09   36.3   0.0     4   110   410   519   408   520 0.86 Methyltransferase domain
HTH_36               PF13730.1     55 seq1593_BIOID51001   -            230     2e-07   30.8   0.3   1   1   2.5e-11   3.5e-07   30.1   0.2     2    55    30    83    29    83 0.93 Helix-turn-helix domain
ABC2_membrane_3      PF12698.2    344 seq1594_BIOID51001   -            911   1.6e-41  142.3   6.2   1   1   1.1e-44   2.5e-41  141.7   4.3    12   343   569   903   560   904 0.88 ABC-2 family transporter protein
ABC_tran             PF00005.22   118 seq1594_BIOID51001   -            911   4.6e-37  126.8   0.0   1   2   5.1e-21   1.2e-17   64.2   0.0     1   118    52   176    52   176 0.89 ABC transporter
ABC_tran             PF00005.22   118 seq1594_BIOID51001   -            911   4.6e-37  126.8   0.0   2   2   1.1e-19   2.6e-16   59.9   0.0     1   118   316   436   316   436 0.90 ABC transporter
AAA_21               PF13304.1    303 seq1594_BIOID51001   -            911     4e-20   72.8   1.8   1   1   7.7e-10   1.8e-06   28.0   0.0   220   297   391   466   341   466 0.79 AAA domain
ABC2_membrane_2      PF12679.2    277 seq1594_BIOID51001   -            911   9.9e-20   70.4   5.5   1   1   8.2e-23   1.9e-19   69.5   3.8    72   275   675   909   545   910 0.77 ABC-2 family transporter protein
ABC2_membrane        PF01061.19   209 seq1594_BIOID51001   -            911   3.4e-17   62.2  12.9   1   1     3e-20   6.8e-17   61.2   7.2    52   207   711   874   680   876 0.85 ABC-2 type transporter
ABC2_membrane_4      PF12730.2    232 seq1594_BIOID51001   -            911   1.8e-08   33.6  15.8   1   1   1.4e-11   3.2e-08   32.8  11.0    50   227   718   898   550   906 0.63 ABC-2 family transporter protein
SpoU_methylase       PF00588.14   142 seq1595_BIOID51001   -             83   6.1e-21   74.6   0.0   1   1   4.9e-25   6.7e-21   74.5   0.0    70   142     3    76     1    76 0.94 SpoU rRNA Methylase family
Bac_export_3         PF01313.14    76 seq1597_BIOID51001   -             89   2.3e-30  103.9   9.5   1   1   1.9e-34   2.6e-30  103.8   6.6     2    75     5    78     4    79 0.97 Bacterial export proteins, family 3
DUF940               PF06082.6    658 seq1598_BIOID51001   -            698  4.2e-258  858.1  13.4   1   1  3.5e-262  4.8e-258  857.9   9.3     1   658    29   693    29   693 0.97 Bacterial putative lipoprotein (DUF940)
DUF1006              PF06224.7    348 seq1599_BIOID51001   -            410   4.3e-88  295.7  13.8   1   1   3.8e-92   5.2e-88  295.4   9.6     4   348    16   381     6   381 0.92 Protein of unknown function (DUF1006)
LolA                 PF03548.10   165 seq1600_BIOID51001   -            204   3.3e-57  192.5   4.4   1   1   2.8e-61   3.8e-57  192.3   3.0     2   165    34   192    33   192 0.99 Outer membrane lipoprotein carrier protein LolA
AMP-binding          PF00501.23   418 seq1601_BIOID51001   -            536   4.5e-86  288.7   0.0   1   1   7.8e-90   5.3e-86  288.4   0.0     1   417    50   461    50   462 0.95 AMP-binding enzyme
DUF4009              PF13193.1     41 seq1601_BIOID51001   -            536     8e-08   31.4   0.1   1   1   3.6e-11   2.4e-07   29.9   0.0     1    29   501   529   501   535 0.92 Domain of unknown function (DUF4009)
DUF2170              PF09938.4    140 seq1602_BIOID51001   -            133   1.5e-42  144.1   1.5   1   1   1.2e-46   1.7e-42  143.9   1.0     3   139     2   132     1   133 0.96 Uncharacterized protein conserved in bacteria (DUF2170)
Bac_export_1         PF01311.15   249 seq1603_BIOID51001   -            261   3.4e-75  252.4  29.2   1   1   2.8e-79   3.9e-75  252.2  20.2     2   248     8   251     7   252 0.99 Bacterial export proteins, family 1
YbgT_YccB            PF08173.6     28 seq1608_BIOID51001   -             37   6.1e-16   57.8   4.2   1   1   4.9e-20   6.7e-16   57.6   2.9     1    28     1    28     1    28 0.97 Membrane bound YbgT-like protein
HTH_5                PF01022.15    47 seq1609_BIOID51001   -             99   1.2e-14   53.5   0.1   1   1   7.3e-18     2e-14   52.8   0.1     1    47    23    70    23    70 0.97 Bacterial regulatory protein, arsR family
HTH_20               PF12840.2     61 seq1609_BIOID51001   -             99   2.4e-11   43.1   0.4   1   1   1.3e-14   3.5e-11   42.6   0.3     2    58    16    72    15    75 0.96 Helix-turn-helix domain
MarR_2               PF12802.2     62 seq1609_BIOID51001   -             99     2e-09   36.8   0.1   1   1   1.2e-12   3.3e-09   36.1   0.1     5    60    24    75    19    77 0.89 MarR family
HTH_24               PF13412.1     48 seq1609_BIOID51001   -             99     2e-08   33.3   0.0   1   1   1.9e-11   5.1e-08   32.0   0.0     5    47    26    68    24    69 0.96 Winged helix-turn-helix DNA-binding
MarR                 PF01047.17    59 seq1609_BIOID51001   -             99   6.7e-06   25.6   0.0   1   1   4.6e-09   1.3e-05   24.7   0.0     5    53    26    74    23    75 0.95 MarR family
Cyd_oper_YbgE        PF09600.5     82 seq1612_BIOID51001   -             97   1.5e-33  114.6   7.9   1   1   1.4e-37   1.9e-33  114.3   5.5     1    81    16    96    16    97 0.97 Cyd operon protein YbgE (Cyd_oper_YbgE)
PspA_IM30            PF04012.7    221 seq1613_BIOID51001   -            232   4.3e-57  192.8  28.8   1   1   3.5e-61   4.8e-57  192.7  20.0     1   221     2   232     2   232 0.97 PspA/IM30 family
Hydrolase_3          PF08282.7    254 seq1617_BIOID51001   -            188   1.6e-12   47.4   0.0   1   1   3.9e-15   5.3e-11   42.4   0.0   179   243    94   158    89   167 0.94 haloacid dehalogenase-like hydrolase
Rhodanese            PF00581.15   113 seq1618_BIOID51001   -            174   2.1e-11   44.0   0.0   1   1   4.8e-15   3.3e-11   43.4   0.0     2   112     8    98     7    99 0.82 Rhodanese-like domain
DUF2892              PF11127.3     66 seq1618_BIOID51001   -            174   3.2e-11   42.7   3.2   1   1     7e-15   4.8e-11   42.2   2.2    10    60   115   170   112   174 0.88 Protein of unknown function (DUF2892)
MgsA_C               PF12002.3    168 seq1619_BIOID51001   -            447   3.3e-68  228.5   0.6   1   1   4.5e-71   5.5e-68  227.7   0.4     1   167   268   435   268   436 0.99 MgsA AAA+ ATPase C terminal
AAA                  PF00004.24   132 seq1619_BIOID51001   -            447   2.9e-18   66.2   0.1   1   1   2.3e-20   2.8e-17   63.0   0.0     1   126    53   159    53   165 0.91 ATPase family associated with various cellular activities (AAA)
RuvB_N               PF05496.7    234 seq1619_BIOID51001   -            447   4.4e-16   58.5   0.1   1   1   1.7e-18   2.1e-15   56.2   0.0    15   133    17   138     7   152 0.79 Holliday junction DNA helicase ruvB N-terminus
AAA_5                PF07728.9    139 seq1619_BIOID51001   -            447   9.7e-08   31.7   0.1   1   1   1.1e-09   1.4e-06   27.9   0.0     2   101    53   142    52   181 0.80 AAA domain (dynein-related subfamily)
AAA_19               PF13245.1     76 seq1619_BIOID51001   -            447   1.4e-07   31.0   0.4   1   1   1.3e-09   1.6e-06   27.6   0.0    10    62    51    95    43   134 0.65 Part of AAA domain
Transposase_31       PF04754.7    205 seq1622_BIOID51001   -            314   2.7e-83  278.2   0.5   1   1   2.6e-87   3.6e-83  277.8   0.3     1   204     8   210     8   211 0.98 Putative transposase, YhgA-like
Alpha-amylase        PF00128.19   316 seq1624_BIOID51001   -            605   3.5e-78  263.1   0.0   1   1   6.9e-82   4.7e-78  262.6   0.0     1   316   178   494   178   494 0.96 Alpha amylase, catalytic domain
Alpha-amylase_N      PF02903.9    120 seq1624_BIOID51001   -            605   6.4e-09   35.7   0.0   1   1     2e-12   1.4e-08   34.6   0.0     5   108     4   105     1   115 0.82 Alpha amylase, N-terminal ig-like domain
4HBT                 PF03061.17    79 seq1626_BIOID51001   -            134     8e-19   67.4   0.4   1   1   2.4e-22   1.1e-18   66.9   0.3     1    77    20   103    20   105 0.98 Thioesterase superfamily
4HBT_2               PF13279.1    121 seq1626_BIOID51001   -            134   2.7e-12   47.0   0.2   1   1   7.1e-16   3.2e-12   46.8   0.1     3   117    14   128    12   132 0.88 Thioesterase-like superfamily
Acyl-ACP_TE          PF01643.12   249 seq1626_BIOID51001   -            134   1.3e-05   24.2   0.1   1   1   3.1e-09   1.4e-05   24.0   0.0    31   132    33   132     4   134 0.79 Acyl-ACP thioesterase
DUF3289              PF11692.3    277 seq1631_BIOID51001   -            140     3e-32  111.8   0.1   1   1   2.6e-36   3.5e-32  111.6   0.1     6   133    11   139     2   140 0.88 Protein of unknown function (DUF3289)
Response_reg         PF00072.19   112 seq1634_BIOID51001   -            232   5.1e-29  100.4   0.4   1   1   1.2e-32     8e-29   99.8   0.3     1   112     4   112     4   112 0.98 Response regulator receiver domain
Trans_reg_C          PF00486.23    77 seq1634_BIOID51001   -            232   1.4e-21   76.0   0.0   1   1   5.1e-25   3.5e-21   74.7   0.0     1    77   152   228   152   228 0.95 Transcriptional regulatory protein, C terminal
LptC                 PF06835.8    176 seq1638_BIOID51001   -            191   1.2e-53  180.9   2.1   1   1     1e-57   1.4e-53  180.8   1.4     2   176     9   183     8   183 0.97 Lipopolysaccharide-assembly, LptC-related
PAP2                 PF01569.16   129 seq1640_BIOID51001   -            122   6.5e-22   77.4   2.7   1   1     6e-26   8.2e-22   77.1   1.9    47   126    21   100     4   102 0.88 PAP2 superfamily
UPF0118              PF01594.11   327 seq1641_BIOID51001   -            344   5.1e-74  249.0  42.7   1   1   4.2e-78   5.8e-74  248.8  29.6     2   326    14   328    13   329 0.99 Domain of unknown function DUF20
GerE                 PF00196.14    58 seq1642_BIOID51001   -            207   3.2e-19   67.8   1.4   1   1   4.6e-23   6.3e-19   66.9   1.0     3    57   137   191   135   192 0.96 Bacterial regulatory proteins, luxR family
Trm112p              PF03966.11    68 seq1643_BIOID51001   -             60   5.7e-09   36.1   0.4   1   1   9.5e-13   1.3e-08   34.9   0.3     1    68     2    41     2    41 0.97 Trm112p-like protein
MotA_ExbB            PF01618.11   139 seq1644_BIOID51001   -            230   6.2e-47  158.6   0.2   1   1     6e-51   8.1e-47  158.2   0.1     2   138    74   210    73   211 0.98 MotA/TolQ/ExbB proton channel family
DUF2491              PF10679.4    212 seq1645_BIOID51001   -            219   6.2e-70  234.3   0.0   1   1     5e-74   6.8e-70  234.2   0.0     2   212     5   217     1   217 0.98 Protein of unknown function (DUF2491)
DSPc                 PF00782.15   133 seq1648_BIOID51001   -            451   2.7e-25   88.3   0.0   1   1   1.4e-28   4.9e-25   87.5   0.0     1   132   327   450   327   451 0.96 Dual specificity phosphatase, catalytic domain
PAP2                 PF01569.16   129 seq1648_BIOID51001   -            451   2.7e-10   39.8   3.6   1   1     8e-14   2.7e-10   39.8   2.5     4   126   106   220   100   223 0.86 PAP2 superfamily
PAP2_3               PF14378.1    191 seq1648_BIOID51001   -            451     2e-08   33.9   1.8   1   1   5.7e-12     2e-08   33.9   1.3    71   189   101   211    91   213 0.85 PAP2 superfamily
Y_phosphatase        PF00102.22   236 seq1648_BIOID51001   -            451   2.8e-05   23.4   0.0   1   1   1.2e-08   4.2e-05   22.8   0.0   152   223   376   438   350   445 0.83 Protein-tyrosine phosphatase
Polysacc_deac_1      PF01522.16   124 seq1650_BIOID51001   -            296   2.5e-14   52.8   0.0   1   1   4.5e-18   6.1e-14   51.6   0.0    16   123    15   169     6   170 0.93 Polysaccharide deacetylase
CTP_transf_3         PF02348.14   217 seq1651_BIOID51001   -            248   3.1e-69  232.7   0.0   1   1   5.4e-73   3.7e-69  232.5   0.0     1   217     4   221     4   221 0.98 Cytidylyltransferase
NTP_transf_3         PF12804.2    179 seq1651_BIOID51001   -            248   1.3e-14   54.6   0.5   1   1   3.7e-18   2.5e-14   53.7   0.4    16   179    19   240    10   240 0.82 MobA-like NTP transferase domain
BPD_transp_1         PF00528.17   185 seq1654_BIOID51001   -            319   1.5e-17   63.5  20.4   1   1   1.1e-21   1.5e-17   63.5  14.2     3   175    95   304    89   314 0.87 Binding-protein-dependent transport system inner membrane component
Isochorismatase      PF00857.15   174 seq1657_BIOID51001   -            285   5.9e-38  130.3   0.0   1   1   1.1e-41   7.6e-38  130.0   0.0     2   173    32   204    31   205 0.97 Isochorismatase family
PP-binding           PF00550.20    67 seq1657_BIOID51001   -            285   2.5e-08   33.9   0.0   1   1   9.9e-12   6.8e-08   32.5   0.0     2    62   217   275   216   280 0.86 Phosphopantetheine attachment site
DUF1049              PF06305.6     68 seq1659_BIOID51001   -            102   1.3e-25   88.5   0.7   1   1   9.6e-30   1.3e-25   88.5   0.5     1    66    22    87    22    89 0.97 Protein of unknown function (DUF1049)
OstA                 PF03968.9    113 seq1660_BIOID51001   -            185   8.9e-33  112.5   2.3   1   1   8.8e-37   1.2e-32  112.0   1.6     1   113    37   149    37   149 0.98 OstA-like protein
HATPase_c            PF02518.21   111 seq1661_BIOID51001   -            457     1e-25   89.4   0.0   1   1   2.3e-28   7.9e-25   86.6   0.0     2   110   346   453   345   454 0.97 Histidine kinase-, DNA gyrase B-, and HSP90-like ATPase
HisKA                PF00512.20    68 seq1661_BIOID51001   -            457   9.8e-15   54.1   3.5   1   1   2.9e-18   9.8e-15   54.1   2.4     1    67   238   299   238   300 0.95 His Kinase A (phospho-acceptor) domain
HAMP                 PF00672.20    70 seq1661_BIOID51001   -            457   8.2e-13   48.2   0.1   1   1   2.4e-16   8.2e-13   48.2   0.1     2    70   165   234   164   234 0.96 HAMP domain
HATPase_c_3          PF13589.1    137 seq1661_BIOID51001   -            457   5.7e-07   29.1   0.0   1   1   3.4e-10   1.2e-06   28.1   0.0     3    82   350   424   348   430 0.88 Histidine kinase-, DNA gyrase B-, and HSP90-like ATPase
DUF350               PF03994.9     54 seq1663_BIOID51001   -            159     2e-30  104.1  14.9   1   2   3.4e-22   4.7e-18   64.5   0.4     1    53    40    92    40    93 0.98 Domain of Unknown Function (DUF350)
DUF350               PF03994.9     54 seq1663_BIOID51001   -            159     2e-30  104.1  14.9   2   2   1.3e-16   1.7e-12   46.7   3.4     1    54   105   157   105   157 0.99 Domain of Unknown Function (DUF350)
ExbD                 PF02472.11   130 seq1665_BIOID51001   -            142   3.7e-23   81.8   0.1   1   1     3e-27   4.1e-23   81.6   0.1     2   129    10   141     9   142 0.89 Biopolymer transport protein ExbD/TolR
DUF943               PF06092.7    157 seq1666_BIOID51001   -            101   1.7e-12   46.7   0.1   1   1   1.2e-16   1.7e-12   46.7   0.1    99   156    34    92     1    93 0.81 Enterobacterial putative membrane protein (DUF943)
Iso_dh               PF00180.15   348 seq1667_BIOID51001   -            416  7.1e-116  386.8   0.0   1   1    6e-120  8.2e-116  386.6   0.0     2   348    29   412    28   412 0.98 Isocitrate/isopropylmalate dehydrogenase
TPR_7                PF13176.1     36 seq1669_BIOID51001   -            389     1e-13   49.8  11.5   1   1   1.8e-05     0.025   14.2   0.0     1    27    71    97    71   106 0.82 Tetratricopeptide repeat
TPR_2                PF07719.12    34 seq1669_BIOID51001   -            389   1.8e-12   46.0   7.2   1   1   1.4e-05     0.019   14.7   0.0     5    32   218   245   214   247 0.88 Tetratricopeptide repeat
Apc3                 PF12895.2     84 seq1669_BIOID51001   -            389   7.3e-10   38.7   1.4   1   1   1.3e-09   1.8e-06   27.8   0.1     4    83   156   239   153   240 0.89 Anaphase-promoting complex, cyclosome, subunit 3
TPR_1                PF00515.23    34 seq1669_BIOID51001   -            389   4.6e-09   35.3   2.5   1   1   2.6e-05     0.035   13.5   0.0     7    32   220   245   214   247 0.89 Tetratricopeptide repeat
TPR_8                PF13181.1     34 seq1669_BIOID51001   -            389   1.4e-07   30.6   1.1   1   1   1.7e-05     0.024   14.3   0.0     5    29   218   242   214   246 0.89 Tetratricopeptide repeat
tRNA-synt_2b         PF00587.20   173 seq1670_BIOID51001   -            430   2.9e-38  131.0   0.0   1   1   6.1e-42   4.2e-38  130.5   0.0     2   172   173   349   172   350 0.96 tRNA synthetase class II core domain (G, H, P, S and T)
Seryl_tRNA_N         PF02403.17   108 seq1670_BIOID51001   -            430   4.2e-34  116.6   3.5   1   1     1e-37   6.8e-34  116.0   2.4     1   108     1   107     1   107 0.99 Seryl-tRNA synthetase N-terminal domain
DUF2525              PF10733.4     58 seq1674_BIOID51001   -             76   5.4e-38  128.5   4.1   1   1   5.1e-42     7e-38  128.1   2.9     1    58    19    76    19    76 0.99 Protein of unknown function (DUF2525)
DUF1144              PF06610.8    143 seq1675_BIOID51001   -            149   3.1e-70  234.3   7.3   1   1   2.5e-74   3.4e-70  234.2   5.1     4   143     3   142     1   142 0.98 Protein of unknown function (DUF1144)
ABC_tran             PF00005.22   118 seq1676_BIOID51001   -            241   1.2e-22   80.4   0.0   1   1   1.2e-25   5.3e-22   78.2   0.0     1   118    43   166    43   166 0.92 ABC transporter
BCA_ABC_TP_C         PF12399.3     23 seq1676_BIOID51001   -            241   8.9e-08   31.5   0.0   1   1   3.9e-11   1.8e-07   30.5   0.0     2    23   215   236   214   236 0.97 Branched-chain amino acid ATP-binding cassette transporter
PMT                  PF02366.13   245 seq1678_BIOID51001   -            550   1.4e-54  184.9  21.1   1   1   2.1e-58   1.4e-54  184.9  14.7     3   245     5   237     3   237 0.98 Dolichyl-phosphate-mannose-protein mannosyltransferase
PMT_2                PF13231.1    159 seq1678_BIOID51001   -            550   6.8e-12   45.4  22.0   1   1     1e-15   6.8e-12   45.4  15.3     2   159    61   222    60   222 0.80 Dolichyl-phosphate-mannose-protein mannosyltransferase
DUF1190              PF06693.6    165 seq1681_BIOID51001   -            212   3.8e-36  124.4   3.2   1   1   3.5e-40   4.8e-36  124.1   2.2     1   165    63   212    63   212 0.91 Protein of unknown function (DUF1190)
ABC2_membrane_3      PF12698.2    344 seq1683_BIOID51001   -            375   2.2e-32  112.3  13.3   1   1     8e-36   2.7e-32  112.0   9.2    12   343    28   365    24   366 0.79 ABC-2 family transporter protein
ABC2_membrane        PF01061.19   209 seq1683_BIOID51001   -            375   1.1e-26   93.1  13.6   1   1   3.2e-30   1.1e-26   93.1   9.4    25   209   139   337   118   337 0.83 ABC-2 type transporter
ABC2_membrane_2      PF12679.2    277 seq1683_BIOID51001   -            375   3.3e-15   55.5   9.3   1   1   1.3e-18   4.3e-15   55.1   6.5     5   274    13   369     9   370 0.78 ABC-2 family transporter protein
ABC2_membrane_4      PF12730.2    232 seq1683_BIOID51001   -            375   2.8e-09   36.3  10.7   1   1   1.2e-12     4e-09   35.8   7.4     4   231    16   361    13   365 0.64 ABC-2 family transporter protein
TolA                 PF06519.6     96 seq1684_BIOID51001   -            421   2.2e-38  129.9   0.0   1   1   3.3e-42   2.2e-38  129.9   0.0     1    96   325   419   325   419 0.98 TolA C-terminal
TonB_2               PF13103.1     85 seq1684_BIOID51001   -            421   3.2e-05   23.7   0.0   1   1   1.4e-08   9.4e-05   22.2   0.0     2    73   338   405   337   414 0.86 TonB C terminal
BPD_transp_1         PF00528.17   185 seq1686_BIOID51001   -            296   6.3e-31  107.2  17.5   1   1   4.6e-35   6.3e-31  107.2  12.1     1   175   101   289    97   293 0.95 Binding-protein-dependent transport system inner membrane component
Phage_cap_E          PF03864.10   329 seq1687_BIOID51001   -            342     9e-52  175.8   0.3   1   1     8e-56   1.1e-51  175.6   0.2    17   329    20   341     9   341 0.91 Phage major capsid protein E
adh_short_C2         PF13561.1    243 seq1690_BIOID51001   -            258   4.2e-29  101.9   0.1   1   1   1.2e-32   5.3e-29  101.6   0.1     3   242    24   254    22   255 0.93 Enoyl-(Acyl carrier protein) reductase
adh_short            PF00106.20   167 seq1690_BIOID51001   -            258   1.9e-27   96.1   8.8   1   1   2.6e-30   1.2e-26   93.5   6.1     2   164    17   170    16   173 0.89 short chain dehydrogenase
KR                   PF08659.5    181 seq1690_BIOID51001   -            258   8.9e-11   41.6   8.2   1   1   3.4e-13   1.5e-09   37.6   5.5    54   160    55   165    17   183 0.90 KR domain
PsiE                 PF06146.7     69 seq1692_BIOID51001   -            136   1.8e-16   59.9   5.7   1   1   1.3e-20   1.8e-16   59.9   3.9     5    69    62   123    58   123 0.95 Phosphate-starvation-inducible E
Hydrolase_3          PF08282.7    254 seq1695_BIOID51001   -            271   2.2e-15   56.8   0.0   1   1   1.9e-17   1.3e-13   51.0   0.0     1   229    10   233    10   241 0.76 haloacid dehalogenase-like hydrolase
S6PP                 PF05116.8    247 seq1695_BIOID51001   -            271   6.5e-08   32.0   0.0   1   1   4.6e-09   3.2e-05   23.2   0.0   119   245   144   267   119   268 0.78 Sucrose-6F-phosphate phosphohydrolase
GSP_synth            PF03738.9     97 seq1697_BIOID51001   -            387   1.3e-25   89.3   0.0   1   1   3.1e-29   4.3e-25   87.6   0.0     2    97   172   263   171   263 0.92 Glutathionylspermidine synthase preATP-grasp
Sigma54_CBD          PF04963.8    195 seq1698_BIOID51001   -            477   8.2e-76  253.6   1.0   1   1   1.8e-79   8.2e-76  253.6   0.7     2   195   107   304   106   304 0.97 Sigma-54 factor, core binding domain
Sigma54_DBD          PF04552.8    160 seq1698_BIOID51001   -            477   3.8e-70  234.3   0.4   1   1   1.6e-73   7.5e-70  233.4   0.3     2   160   317   475   316   475 0.99 Sigma-54, DNA binding domain
Sigma54_AID          PF00309.15    49 seq1698_BIOID51001   -            477   7.9e-19   66.7  20.7   1   1   3.8e-22   1.8e-18   65.6  14.3     1    47     3    49     3    51 0.97 Sigma-54 factor, Activator interacting domain (AID)
Exonuc_VII_L         PF02601.10   319 seq1699_BIOID51001   -            447   1.6e-90  303.4   0.8   1   1   4.5e-94     2e-90  303.0   0.6     1   319   126   442   126   442 0.97 Exonuclease VII, large subunit
tRNA_anti_2          PF13742.1     99 seq1699_BIOID51001   -            447   2.5e-34  116.9   0.0   1   1   1.3e-37   5.9e-34  115.7   0.0     1    99     9   104     9   104 0.99 OB-fold nucleic acid binding domain
tRNA_anti            PF01336.20    76 seq1699_BIOID51001   -            447   9.8e-09   34.8   0.0   1   1   4.4e-12     2e-08   33.8   0.0     1    75    30   104    30   105 0.96 OB-fold nucleic acid binding domain
DUF883               PF05957.8     94 seq1701_BIOID51001   -            113   6.8e-27   93.5   1.2   1   1   5.9e-31   8.1e-27   93.3   0.9     1    94    19   111    19   111 0.97 Bacterial protein of unknown function (DUF883)
OMPdecase            PF00215.19   226 seq1702_BIOID51001   -            291   4.1e-54  183.2   0.0   1   1   3.5e-58   4.8e-54  183.0   0.0     1   226    61   283    61   283 0.96 Orotidine 5'-phosphate decarboxylase / HUMPS family
Queuosine_synth      PF02547.10   341 seq1703_BIOID51001   -            356  2.2e-144  480.2   0.0   1   1  1.8e-148  2.5e-144  480.1   0.0     2   341     3   344     2   344 0.96 Queuosine biosynthesis protein
4HBT                 PF03061.17    79 seq1704_BIOID51001   -            137   7.5e-17   61.1   0.1   1   1   8.9e-21   1.2e-16   60.4   0.1     1    79    50   127    50   127 0.98 Thioesterase superfamily
ABC_tran             PF00005.22   118 seq1709_BIOID51001   -            257   2.3e-20   73.0   0.0   1   1   5.2e-24   3.6e-20   72.3   0.0     1   117    50   181    50   182 0.85 ABC transporter
AAA_21               PF13304.1    303 seq1709_BIOID51001   -            257   2.6e-14   53.7   0.0   1   1   1.1e-10   7.3e-07   29.3   0.0   219   298   130   211    97   213 0.82 AAA domain
GD_AH_C              PF04295.8    397 seq1711_BIOID51001   -            541  5.2e-148  492.8   0.5   1   2   3.9e-10   2.7e-06   26.2   0.0     2    32   117   147   116   148 0.93 D-galactarate dehydratase / Altronate hydrolase, C terminus
GD_AH_C              PF04295.8    397 seq1711_BIOID51001   -            541  5.2e-148  492.8   0.5   2   2  7.3e-144    5e-140  466.5   0.0    15   396   148   540   146   541 0.97 D-galactarate dehydratase / Altronate hydrolase, C terminus
SAF                  PF08666.7     63 seq1711_BIOID51001   -            541     7e-14   51.8   0.8   1   1   3.5e-17   2.4e-13   50.1   0.1     1    62    22    91    22    92 0.98 SAF domain
DUF1127              PF06568.6     40 seq1713_BIOID51001   -             59   5.1e-13   48.0   8.2   1   1   3.7e-17   5.1e-13   48.0   5.7     2    39    22    59    21    59 0.96 Domain of unknown function (DUF1127)
DUF3418              PF11898.3    586 seq1714_BIOID51001   -           1300  9.6e-242  803.4   0.7   1   1  5.6e-245  1.3e-241  803.0   0.5     2   586   712  1298   711  1298 0.99 Domain of unknown function (DUF3418)
OB_NTP_bind          PF07717.11   111 seq1714_BIOID51001   -           1300   1.1e-24   86.1   0.0   1   1   9.4e-28   2.1e-24   85.2   0.0     2   111   600   699   599   699 0.97 Oligonucleotide/oligosaccharide-binding (OB)-fold
HA2                  PF04408.18   102 seq1714_BIOID51001   -           1300   2.7e-24   85.0   0.0   1   1   2.5e-27   5.8e-24   83.9   0.0     2   101   465   558   464   559 0.90 Helicase associated domain (HA2)
Helicase_C           PF00271.26    78 seq1714_BIOID51001   -           1300   1.1e-10   41.0   0.1   1   1   1.1e-13   2.5e-10   39.9   0.1     2    77   312   403   311   404 0.94 Helicase conserved C-terminal domain
DEAD                 PF00270.24   173 seq1714_BIOID51001   -           1300   5.9e-07   28.9   0.0   1   1     6e-10   1.4e-06   27.7   0.0     7   167    86   233    80   239 0.72 DEAD/DEAH box helicase
Phage_AlpA           PF05930.7     51 seq1718_BIOID51001   -             65   1.5e-17   62.9   0.2   1   1   1.3e-21   1.8e-17   62.6   0.1     3    50    18    64    16    65 0.96 Prophage CP4-57 regulatory protein (AlpA)
DUF2233              PF09992.4    170 seq1719_BIOID51001   -            254   1.2e-19   70.8   0.1   1   1   1.1e-23   1.5e-19   70.5   0.1     2   145    84   232    83   252 0.85 Predicted periplasmic protein (DUF2233)
DUF262               PF03235.9    221 seq1721_BIOID51001   -            697   4.2e-34  118.3   0.2   1   1   6.1e-38   4.2e-34  118.3   0.2     2   220     9   222     8   223 0.82 Protein of unknown function DUF262
DUF1524              PF07510.6    142 seq1721_BIOID51001   -            697   8.8e-32  109.7   2.8   1   1   2.4e-35   1.7e-31  108.9   1.9     1   141   414   547   414   548 0.95 Protein of unknown function (DUF1524)
PD40                 PF07676.7     39 seq1723_BIOID51001   -            431   1.2e-35  120.5   5.0   1   4   2.5e-08   8.6e-05   21.9   0.0    11    34   203   224   198   227 0.82 WD40-like Beta Propeller Repeat
PD40                 PF07676.7     39 seq1723_BIOID51001   -            431   1.2e-35  120.5   5.0   2   4   8.4e-13   2.9e-09   36.2   0.0     2    39   238   273   237   273 0.95 WD40-like Beta Propeller Repeat
PD40                 PF07676.7     39 seq1723_BIOID51001   -            431   1.2e-35  120.5   5.0   3   4   6.4e-13   2.2e-09   36.6   0.1     2    38   282   316   281   317 0.96 WD40-like Beta Propeller Repeat
PD40                 PF07676.7     39 seq1723_BIOID51001   -            431   1.2e-35  120.5   5.0   4   4   4.2e-07    0.0014   18.0   0.0     3    30   370   397   368   403 0.93 WD40-like Beta Propeller Repeat
TolB_N               PF04052.8    105 seq1723_BIOID51001   -            431   9.2e-32  109.1   0.0   1   1   7.2e-35   2.5e-31  107.7   0.0     1    99    24   122    24   127 0.97 TolB amino-terminal domain
DPPIV_N              PF00930.16   353 seq1723_BIOID51001   -            431   1.6e-13   49.8   0.0   1   1   2.3e-13     8e-10   37.7   0.0   239   348   249   353   220   358 0.87 Dipeptidyl peptidase IV (DPP IV) N-terminal region
Glutaredoxin         PF00462.19    60 seq1724_BIOID51001   -             81   7.9e-14   51.2   0.0   1   1   6.6e-18     9e-14   51.0   0.0     1    57     3    58     3    61 0.95 Glutaredoxin
Aldo_ket_red         PF00248.16   283 seq1725_BIOID51001   -            346   5.2e-75  251.7   0.0   1   1   4.4e-79     6e-75  251.5   0.0     2   282    28   332    27   333 0.96 Aldo/keto reductase family
CstA                 PF02554.9    376 seq1726_BIOID51001   -            701  4.9e-156  518.9  29.1   1   1  7.1e-160  4.9e-156  518.9  20.1     1   359    32   420    32   436 0.95 Carbon starvation protein CstA
DUF4161              PF13722.1    127 seq1726_BIOID51001   -            701   1.8e-46  157.4   7.5   1   1   2.7e-50   1.8e-46  157.4   5.2     3   127   467   596   464   596 0.98 C-terminal domain on CstA (DUF4161)
ABC_tran             PF00005.22   118 seq1729_BIOID51001   -            251   3.4e-21   75.6   0.0   1   1   8.5e-25   5.8e-21   74.9   0.0     1   118    44   149    44   149 0.90 ABC transporter
AAA_21               PF13304.1    303 seq1729_BIOID51001   -            251   2.8e-10   40.5   0.0   1   1   4.8e-11   3.3e-07   30.4   0.0     4   302    35   184    32   186 0.87 AAA domain
EamA                 PF00892.15   126 seq1730_BIOID51001   -            111   3.2e-10   40.0   8.9   1   1   8.4e-14   3.8e-10   39.7   6.2    24   124     3   107     1   109 0.84 EamA-like transporter family
Multi_Drug_Res       PF00893.14    93 seq1730_BIOID51001   -            111   3.4e-08   33.7   4.9   1   1     1e-11   4.6e-08   33.2   3.4     1    93     1   100     1   100 0.87 Small Multidrug Resistance protein
Flavodoxin_NdrI      PF07972.6    122 seq1734_BIOID51001   -            136   5.1e-47  158.6   0.0   1   1   4.3e-51   5.8e-47  158.4   0.0     1   122     5   123     5   123 0.97 NrdI Flavodoxin like
Methyltransf_31      PF13847.1    152 seq1735_BIOID51001   -            230   2.3e-20   72.6   0.0   1   1   2.6e-23     3e-20   72.2   0.0     4   112    45   151    43   198 0.85 Methyltransferase domain
Methyltransf_23      PF13489.1    162 seq1735_BIOID51001   -            230   5.1e-19   68.4   0.0   1   1   5.6e-22   6.4e-19   68.0   0.0    11   120    32   153    22   191 0.79 Methyltransferase domain
Methyltransf_18      PF12847.2    112 seq1735_BIOID51001   -            230     2e-17   63.6   0.1   1   1   2.8e-20   3.2e-17   62.9   0.0     3   108    46   146    44   149 0.93 Methyltransferase domain
Methyltransf_11      PF08241.7     95 seq1735_BIOID51001   -            230   2.5e-17   63.0   0.0   1   1   4.2e-20   4.7e-17   62.1   0.0     1    94    49   146    49   147 0.95 Methyltransferase domain
Methyltransf_12      PF08242.7     99 seq1735_BIOID51001   -            230   1.8e-15   57.0   0.0   1   1   2.6e-18     3e-15   56.3   0.0     1    99    49   145    49   145 0.83 Methyltransferase domain
Methyltransf_26      PF13659.1    117 seq1735_BIOID51001   -            230     8e-11   41.8   0.2   1   1   3.7e-13   4.2e-10   39.5   0.1     2   114    46   148    45   151 0.92 Methyltransferase domain
Ubie_methyltran      PF01209.13   233 seq1735_BIOID51001   -            230   6.9e-11   41.5   0.0   1   1   7.5e-14   8.5e-11   41.2   0.0    31   152    27   148     6   175 0.83 ubiE/COQ5 methyltransferase family
Methyltransf_25      PF13649.1    101 seq1735_BIOID51001   -            230   7.7e-10   38.9   0.0   1   1   1.1e-12   1.3e-09   38.2   0.0     1   101    48   143    48   143 0.90 Methyltransferase domain
Methyltransf_15      PF09445.5    164 seq1735_BIOID51001   -            230   8.2e-08   31.8   0.0   1   1   1.1e-10   1.2e-07   31.3   0.0     3    74    47   116    45   121 0.90 RNA cap guanine-N2 methyltransferase
MTS                  PF05175.9    170 seq1735_BIOID51001   -            230   6.6e-07   28.7   0.1   1   1   8.6e-10   9.8e-07   28.1   0.1    23   137    38   146    28   178 0.77 Methyltransferase small domain
DREV                 PF05219.7    265 seq1735_BIOID51001   -            230   5.2e-05   22.1   0.0   1   1   8.3e-08   9.5e-05   21.2   0.0    93   185    43   144    24   159 0.77 DREV methyltransferase
CMAS                 PF02353.15   273 seq1735_BIOID51001   -            230   0.00015   20.8   0.0   1   1   1.6e-07   0.00019   20.5   0.0    64   164    46   147     5   170 0.81 Mycolic acid cyclopropane synthetase
SUI1                 PF01253.17    83 seq1736_BIOID51001   -            108   1.6e-22   78.9   1.9   1   1   1.4e-26   1.9e-22   78.7   1.3     2    82    28   104    27   105 0.95 Translation initiation factor SUI1
Acyl-CoA_dh_1        PF00441.19   150 seq1738_BIOID51001   -            546   1.2e-32  112.9   0.8   1   1   2.2e-35     1e-31  109.9   0.3     1   148   290   443   290   445 0.97 Acyl-CoA dehydrogenase, C-terminal domain
Acyl-CoA_dh_M        PF02770.14    52 seq1738_BIOID51001   -            546   4.8e-14   51.4   0.0   1   1     2e-17   8.9e-14   50.6   0.0     1    51   186   236   186   238 0.96 Acyl-CoA dehydrogenase, middle domain
Acyl-CoA_dh_2        PF08028.6    134 seq1738_BIOID51001   -            546   2.1e-08   34.3   0.2   1   1   1.3e-11   5.8e-08   32.9   0.0    10   123   314   423   308   432 0.86 Acyl-CoA dehydrogenase, C-terminal domain
PhoU                 PF01895.14    88 seq1739_BIOID51001   -            241   2.4e-34  117.4   9.6   1   2   8.1e-21   1.1e-16   60.9   1.5     2    86    26   111    25   113 0.96 PhoU domain
PhoU                 PF01895.14    88 seq1739_BIOID51001   -            241   2.4e-34  117.4   9.6   2   2   5.7e-21   7.8e-17   61.3   0.6     1    87   128   212   128   213 0.91 PhoU domain
TGT                  PF01702.13   238 seq1741_BIOID51001   -            375  2.9e-105  350.7   0.0   1   1  2.5e-109  3.5e-105  350.4   0.0     1   237   125   362   125   363 0.99 Queuine tRNA-ribosyltransferase
Ribonuc_red_lgC      PF02867.10   537 seq1742_BIOID51001   -            714    4e-151  504.1   0.0   1   1    4e-153  1.8e-149  498.6   0.0     1   537   175   694   175   694 0.96 Ribonucleotide reductase, barrel domain
RNR_N                PF08343.5     82 seq1742_BIOID51001   -            714     3e-29  100.5   0.1   1   1   1.7e-32   7.8e-29   99.2   0.1     1    82    16    97    16    97 0.99 Ribonucleotide reductase N-terminal
Ribonuc_red_lgN      PF00317.16    83 seq1742_BIOID51001   -            714     4e-12   45.6   0.0   1   1   2.2e-15     1e-11   44.3   0.0     2    82    99   171    98   172 0.95 Ribonucleotide reductase, all-alpha domain
Ribosomal_S30AE      PF02482.14    94 seq1744_BIOID51001   -             95   6.8e-34  115.9   1.8   1   1   5.5e-38   7.5e-34  115.8   1.3     1    94     2    95     2    95 0.99 Sigma 54 modulation protein / S30EA ribosomal protein
DUF1205              PF06722.7     97 seq1745_BIOID51001   -            374   1.7e-26   92.1   0.0   1   1   6.3e-30   4.3e-26   90.8   0.0     1    97   164   259   164   259 0.96 Protein of unknown function (DUF1205)
UDPGT                PF00201.13   500 seq1745_BIOID51001   -            374   3.2e-07   29.1   0.0   1   1   1.8e-10   1.3e-06   27.2   0.0   319   397   252   328   195   337 0.81 UDP-glucoronosyl and UDP-glucosyl transferase
ABC-3                PF00950.12   258 seq1746_BIOID51001   -            261   1.6e-87  292.9  26.0   1   1   2.6e-91   1.8e-87  292.7  18.0     2   257     2   257     1   258 0.99 ABC 3 transport family
FecCD                PF01032.13   311 seq1746_BIOID51001   -            261   8.9e-07   27.9  27.7   1   1   1.3e-10   8.9e-07   27.9  19.2   103   309    56   255    29   257 0.76 FecCD transport family
KicB                 PF03882.9    440 seq1748_BIOID51001   -            440  2.4e-269  893.0  10.9   1   1    2e-273  2.7e-269  892.8   7.6     1   440     1   440     1   440 1.00 KicB killing factor
PTS_EIIA_2           PF00359.17   142 seq1749_BIOID51001   -            163   3.5e-37  127.1   0.1   1   1   2.9e-41     4e-37  126.9   0.0     2   141    13   155    12   156 0.96 Phosphoenolpyruvate-dependent sugar phosphotransferase system, EIIA 2
OmpA                 PF00691.15    97 seq1752_BIOID51001   -            173   1.1e-19   70.5   0.0   1   1   1.4e-23     2e-19   69.6   0.0     1    97    72   167    72   167 0.95 OmpA family
PRD                  PF00874.15    90 seq1756_BIOID51001   -            278     1e-46  156.8   2.2   1   2   2.2e-29   1.5e-25   88.9   0.0     2    90    78   164    77   164 0.97 PRD domain
PRD                  PF00874.15    90 seq1756_BIOID51001   -            278     1e-46  156.8   2.2   2   2   1.8e-22   1.2e-18   66.8   0.9     1    89   181   273   181   274 0.96 PRD domain
CAT_RBD              PF03123.10    59 seq1756_BIOID51001   -            278   3.9e-25   87.1   0.8   1   1   1.1e-28   7.4e-25   86.3   0.6     1    57     3    59     3    61 0.96 CAT RNA binding domain
ATP_bind_2           PF03668.10   284 seq1760_BIOID51001   -            284  1.9e-147  489.6   0.0   1   1  1.6e-151  2.1e-147  489.5   0.0     1   284     1   282     1   282 1.00 P-loop ATPase protein family
YajC                 PF02699.10    83 seq1762_BIOID51001   -            110   3.5e-28   96.9   0.4   1   1   3.3e-32   4.5e-28   96.6   0.3     2    83    20   102    19   102 0.96 Preprotein translocase subunit
Phage_sheath_1       PF04984.9    464 seq1763_BIOID51001   -            394   6.4e-44  150.0   0.0   1   2   5.8e-15   7.9e-11   40.9   0.0     1    88     1    90     1   101 0.93 Phage tail sheath protein
Phage_sheath_1       PF04984.9    464 seq1763_BIOID51001   -            394   6.4e-44  150.0   0.0   2   2   2.7e-35   3.7e-31  107.9   0.0   177   459   100   375    90   380 0.90 Phage tail sheath protein
Toxin_YhaV           PF11663.3    141 seq1764_BIOID51001   -            154   2.2e-60  202.3   0.1   1   1   1.8e-64   2.5e-60  202.2   0.1     2   140    12   152    11   153 0.98 Toxin with endonuclease activity YhaV
adh_short_C2         PF13561.1    243 seq1765_BIOID51001   -            294   7.6e-30  104.3   0.0   1   1   1.9e-33   8.7e-30  104.1   0.0     5   241    58   290    55   292 0.92 Enoyl-(Acyl carrier protein) reductase
adh_short            PF00106.20   167 seq1765_BIOID51001   -            294   3.3e-26   92.0   0.2   1   1     9e-30   4.1e-26   91.7   0.1     3   166    52   217    50   218 0.95 short chain dehydrogenase
KR                   PF08659.5    181 seq1765_BIOID51001   -            294   2.3e-08   33.7   0.0   1   1   6.9e-12   3.2e-08   33.3   0.0     4   167    53   221    51   234 0.77 KR domain
Voltage_CLC          PF00654.15   355 seq1766_BIOID51001   -            418   6.4e-19   68.0  38.0   1   1   4.7e-23   6.4e-19   68.0  26.3    34   317    93   365    62   397 0.79 Voltage gated chloride channel
TPR_6                PF13174.1     33 seq1768_BIOID51001   -            263   1.8e-22   78.0   1.7   1   3   2.8e-07   0.00047   20.3   0.0     4    33   146   176   145   176 0.86 Tetratricopeptide repeat
TPR_6                PF13174.1     33 seq1768_BIOID51001   -            263   1.8e-22   78.0   1.7   2   3   2.2e-08   3.8e-05   23.7   0.1     3    33   183   213   181   213 0.95 Tetratricopeptide repeat
TPR_6                PF13174.1     33 seq1768_BIOID51001   -            263   1.8e-22   78.0   1.7   3   3   7.2e-11   1.2e-07   31.5   0.0     1    33   218   250   218   250 0.96 Tetratricopeptide repeat
TPR_16               PF13432.1     65 seq1768_BIOID51001   -            263   6.3e-12   45.7   0.0   1   1   1.6e-09   2.7e-06   27.7   0.0     2    65   147   214   146   214 0.92 Tetratricopeptide repeat
TPR_2                PF07719.12    34 seq1768_BIOID51001   -            263   1.1e-09   37.3   0.2   1   2   2.1e-06    0.0035   17.0   0.1     2    33   181   212   180   213 0.93 Tetratricopeptide repeat
TPR_2                PF07719.12    34 seq1768_BIOID51001   -            263   1.1e-09   37.3   0.2   2   2   5.3e-06    0.0091   15.7   0.0     1    33   217   249   217   250 0.95 Tetratricopeptide repeat
TPR_8                PF13181.1     34 seq1768_BIOID51001   -            263   2.9e-06   26.5   0.9   1   2   0.00027      0.46   10.2   0.2     2    29   181   208   180   213 0.89 Tetratricopeptide repeat
TPR_8                PF13181.1     34 seq1768_BIOID51001   -            263   2.9e-06   26.5   0.9   2   2   2.7e-05     0.046   13.3   0.0     5    29   221   245   217   250 0.85 Tetratricopeptide repeat
DUF1471              PF07338.8     56 seq1769_BIOID51001   -            314   4.1e-62  205.5   5.4   1   3   2.8e-22   3.9e-18   64.7   0.0     2    56    34    90    33    90 0.98 Protein of unknown function (DUF1471)
DUF1471              PF07338.8     56 seq1769_BIOID51001   -            314   4.1e-62  205.5   5.4   2   3     3e-22   4.1e-18   64.6   0.1     3    56   119   174   117   174 0.98 Protein of unknown function (DUF1471)
DUF1471              PF07338.8     56 seq1769_BIOID51001   -            314   4.1e-62  205.5   5.4   3   3   3.1e-26   4.3e-22   77.3   0.1     2    56   259   314   258   314 0.99 Protein of unknown function (DUF1471)
SecD-TM1             PF13721.1    101 seq1770_BIOID51001   -            615   1.4e-39  134.2   3.4   1   1   2.6e-41   8.8e-38  128.5   0.1     1   101     2   103     2   103 0.96 SecD export protein N-terminal TM region
SecD_SecF            PF02355.11   189 seq1770_BIOID51001   -            615   7.3e-16   57.7  10.3   1   1     4e-19   1.4e-15   56.9   7.1    14   184   434   602   427   606 0.90 Protein export membrane protein
MMPL                 PF03176.10   333 seq1770_BIOID51001   -            615   1.7e-08   33.4  12.2   1   1     5e-12   1.7e-08   33.4   8.5   180   299   481   601   458   612 0.81 MMPL family
Sec_GG               PF07549.9     29 seq1770_BIOID51001   -            615   3.8e-08   32.1   0.0   1   1     3e-11     1e-07   30.7   0.0     1    27   112   141   112   143 0.86 SecD/SecF GG Motif
PTS_EIIA_1           PF00358.15   133 seq1774_BIOID51001   -            650   2.8e-52  175.6   0.3   1   1     1e-55   4.7e-52  174.9   0.2     4   132   502   630   499   631 0.98 phosphoenolpyruvate-dependent sugar phosphotransferase system, EIIA 1
PTS_EIIC             PF02378.13   321 seq1774_BIOID51001   -            650   5.1e-29  101.0  27.9   1   1   1.1e-32   5.1e-29  101.0  19.4     2   319   131   413   130   416 0.81 Phosphotransferase system, EIIC
PTS_EIIB             PF00367.15    35 seq1774_BIOID51001   -            650   4.6e-16   57.6   0.1   1   1   1.7e-19   7.8e-16   56.9   0.0     1    34    30    63    30    64 0.97 phosphotransferase system, EIIB
DUF466               PF04328.8     65 seq1775_BIOID51001   -             65   2.9e-32  110.1   0.5   1   1   2.3e-36   3.1e-32  110.0   0.3     1    65     1    65     1    65 0.99 Protein of unknown function (DUF466)
MukE                 PF04288.8    235 seq1776_BIOID51001   -            234  4.3e-134  444.5   0.3   1   1  3.6e-138  4.9e-134  444.3   0.2     1   235    10   234    10   234 0.99 MukE-like family
RhaT                 PF06379.7    344 seq1777_BIOID51001   -            344  1.2e-218  724.7  32.8   1   1  9.5e-223  1.3e-218  724.6  22.7     1   343     1   343     1   344 1.00 L-rhamnose-proton symport protein (RhaT)
PTS-HPr              PF00381.14    84 seq1778_BIOID51001   -             90   6.4e-25   86.7   0.4   1   1   5.5e-29   7.6e-25   86.5   0.3     2    84     3    86     2    86 0.96 PTS HPr component phosphorylation site
DUF1019              PF06254.6     89 seq1782_BIOID51001   -            179   1.6e-33  114.5   0.1   1   1   1.8e-37   2.4e-33  114.0   0.1     1    89    65   157    65   157 0.98 Protein of unknown function (DUF1019)
Ribonuc_red_sm       PF00268.16   281 seq1783_BIOID51001   -            319   9.9e-81  270.7   0.1   1   1   8.4e-85   1.1e-80  270.4   0.0     1   280     1   280     1   281 0.97 Ribonucleotide reductase, small chain
Phage_tube           PF04985.9    167 seq1785_BIOID51001   -            170   2.8e-58  195.9   0.0   1   1   2.3e-62   3.2e-58  195.7   0.0     1   167     2   169     2   169 0.99 Phage tail tube protein FII
YrbL-PhoP_reg        PF10707.4    199 seq1787_BIOID51001   -            210   1.2e-62  210.6   0.0   1   1   1.1e-66   1.5e-62  210.3   0.0     1   198     2   185     2   186 0.97 PhoP regulatory network protein YrbL
AA_permease_2        PF13520.1    426 seq1788_BIOID51001   -            460   1.4e-79  267.5  39.9   1   1   1.2e-83   1.6e-79  267.2  27.7     1   420     5   441     5   449 0.91 Amino acid permease
EamA                 PF00892.15   126 seq1789_BIOID51001   -            306   9.6e-37  125.7  35.6   1   2   1.9e-25   2.6e-21   75.8   7.2     1   125    18   140    18   141 0.93 EamA-like transporter family
EamA                 PF00892.15   126 seq1789_BIOID51001   -            306   9.6e-37  125.7  35.6   2   2   3.1e-19   4.2e-15   55.7  12.0     1   125   160   284   160   285 0.87 EamA-like transporter family
MukB                 PF04310.7    227 seq1790_BIOID51001   -           1486  2.4e-146  484.9   0.7   1   1    1e-149  4.7e-146  483.9   0.1     1   227     1   227     1   227 1.00 MukB N-terminal
SbcCD_C              PF13558.1     90 seq1790_BIOID51001   -           1486   5.1e-14   51.8   0.3   1   1   4.7e-17   2.2e-13   49.8   0.0     1    89  1335  1424  1335  1425 0.88 Putative exonuclease SbcCD, C subunit
AAA_29               PF13555.1     62 seq1790_BIOID51001   -           1486   6.2e-13   47.9   0.2   1   1   2.7e-16   1.2e-12   47.0   0.2     2    61     8    66     7    67 0.90 P-loop containing region of AAA domain
Abhydrolase_5        PF12695.2    142 seq1791_BIOID51001   -            249   1.2e-18   67.0   0.0   1   1   7.1e-22   1.6e-18   66.7   0.0     2   130    30   215    29   231 0.78 Alpha/beta hydrolase family
Abhydrolase_6        PF12697.2    228 seq1791_BIOID51001   -            249   2.9e-16   59.9   1.6   1   1   5.8e-19   1.3e-15   57.8   1.1     1   205    30   215    30   242 0.66 Alpha/beta hydrolase family
Peptidase_S9         PF00326.16   213 seq1791_BIOID51001   -            249   6.9e-11   41.6   0.0   1   1     4e-14   9.1e-11   41.2   0.0    44   190    87   234    44   249 0.76 Prolyl oligopeptidase family
DLH                  PF01738.13   218 seq1791_BIOID51001   -            249   1.3e-06   27.7   0.0   1   1   3.9e-09   8.8e-06   25.0   0.0     2   188    13   231    12   235 0.84 Dienelactone hydrolase family
BAAT_C               PF08840.6    213 seq1791_BIOID51001   -            249   1.5e-05   24.7   0.0   1   1   6.1e-08   0.00014   21.5   0.0    21   164   106   234    98   242 0.74 BAAT / Acyl-CoA thioester hydrolase C terminal
DUF2502              PF10697.4     82 seq1794_BIOID51001   -            108   1.8e-22   79.1  25.5   1   1   1.7e-26   2.3e-22   78.7  17.7     1    82    23   106    23   106 0.97 Protein of unknown function (DUF2502)
Phage_rep_O          PF04492.8    100 seq1798_BIOID51001   -            339   1.4e-38  130.9   0.0   1   1     2e-42   2.7e-38  130.0   0.0     2   100    47   145    46   145 0.99 Bacteriophage replication protein O
Tagatose_6_P_K       PF08013.6    424 seq1799_BIOID51001   -            426  7.4e-209  693.3   0.0   1   1  6.2e-213  8.4e-209  693.1   0.0     1   423     1   424     1   425 1.00 Tagatose 6 phosphate kinase
DUF830               PF05708.7    158 seq1801_BIOID51001   -            279   7.9e-44  149.3   0.0   1   1   7.8e-48   1.1e-43  148.8   0.0     2   158    88   264    87   264 0.98 Orthopoxvirus protein of unknown function (DUF830)
OMP_b-brl            PF13505.1    176 seq1802_BIOID51001   -            171   3.9e-27   95.2  13.5   1   1   6.8e-31   4.7e-27   94.9   9.3     2   176     9   171     6   171 0.87 Outer membrane protein beta-barrel domain
Ail_Lom              PF06316.6    199 seq1802_BIOID51001   -            171   1.5e-23   83.2   4.7   1   2   2.2e-18   1.5e-14   53.8   0.9     1   126     1   115     1   127 0.77 Enterobacterial Ail/Lom protein
Ail_Lom              PF06316.6    199 seq1802_BIOID51001   -            171   1.5e-23   83.2   4.7   2   2   2.2e-11   1.5e-07   31.0   0.1   154   199   126   171   120   171 0.93 Enterobacterial Ail/Lom protein
YmgB                 PF10798.3     61 seq1806_BIOID51001   -             78   3.6e-05   23.3   0.0   1   1     4e-09   5.4e-05   22.7   0.0     4    35    27    58    25    63 0.93 Biofilm development protein YmgB/AriR
Aminotran_1_2        PF00155.16   363 seq1809_BIOID51001   -            386   9.2e-58  195.7   0.0   1   1   3.1e-61     1e-57  195.6   0.0     3   363    32   383    30   383 0.94 Aminotransferase class I and II
Cys_Met_Meta_PP      PF01053.15   386 seq1809_BIOID51001   -            386   4.6e-08   31.6   0.0   1   1   2.3e-11   7.8e-08   30.8   0.0    75   180    96   205    63   212 0.85 Cys/Met metabolism PLP-dependent enzyme
DegT_DnrJ_EryC1      PF01041.12   363 seq1809_BIOID51001   -            386   1.3e-05   24.2   0.0   1   1   9.1e-09   3.1e-05   23.0   0.0    46   146    97   202    86   204 0.88 DegT/DnrJ/EryC1/StrS aminotransferase family
Aminotran_5          PF00266.14   371 seq1809_BIOID51001   -            386   3.1e-05   22.7   0.0   1   1   1.3e-08   4.5e-05   22.2   0.0    46   165    74   189    48   236 0.80 Aminotransferase class-V
DUF218               PF02698.12   155 seq1810_BIOID51001   -            266   5.2e-24   84.3   0.0   1   1   5.6e-28   7.6e-24   83.8   0.0     1   137    36   183    36   208 0.92 DUF218 domain
SecD_SecF            PF02355.11   189 seq1811_BIOID51001   -            338   2.4e-68  228.9  10.7   1   1   5.3e-72   3.7e-68  228.3   7.4     4   188   132   316   129   317 0.97 Protein export membrane protein
Sec_GG               PF07549.9     29 seq1811_BIOID51001   -            338     2e-08   33.0   0.1   1   1   7.5e-12   5.2e-08   31.7   0.0     2    27    56    81    55    83 0.90 SecD/SecF GG Motif
Phage_P2_GpE         PF06528.7     39 seq1812_BIOID51001   -             42   7.2e-21   73.2   0.5   1   1   5.6e-25   7.6e-21   73.1   0.3     1    39     1    39     1    40 0.96 Phage P2 GpE
ABC_tran             PF00005.22   118 seq1813_BIOID51001   -            467   5.4e-26   91.1   0.0   1   1   3.3e-29   1.1e-25   90.1   0.0     1   117   135   259   135   260 0.97 ABC transporter
CBS                  PF00571.23    57 seq1813_BIOID51001   -            467   2.8e-06   26.7   0.0   1   1   4.2e-07    0.0014   18.0   0.0    32    55   436   459   413   461 0.86 CBS domain
NadA                 PF02445.11   296 seq1818_BIOID51001   -            347  2.3e-105  351.5   0.0   1   1  1.9e-109  2.6e-105  351.3   0.0     2   295    31   340    30   341 0.98 Quinolinate synthetase A protein
YmgB                 PF10798.3     61 seq1819_BIOID51001   -             88   5.3e-29   99.7   2.6   1   1   3.8e-33   5.3e-29   99.7   1.8     1    61    28    88    28    88 0.98 Biofilm development protein YmgB/AriR
Cys_Met_Meta_PP      PF01053.15   386 seq1820_BIOID51001   -            440  3.7e-122  407.2   0.0   1   1  3.1e-126  4.2e-122  407.0   0.0     1   385    52   436    52   437 0.97 Cys/Met metabolism PLP-dependent enzyme
Glyco_hydro_1        PF00232.13   455 seq1821_BIOID51001   -            464    1e-151  505.1   0.4   1   1  1.7e-155  1.1e-151  504.9   0.3     3   454     2   459     1   460 0.95 Glycosyl hydrolase family 1
Phage_lambda_P       PF06992.6    233 seq1822_BIOID51001   -            233  5.3e-166  549.4   3.9   1   1  4.3e-170  5.9e-166  549.2   2.7     1   233     1   233     1   233 1.00 Replication protein P
adh_short            PF00106.20   167 seq1823_BIOID51001   -            240   4.5e-16   59.1   0.2   1   1   1.3e-19     6e-16   58.6   0.1     3   166     9   170     8   171 0.87 short chain dehydrogenase
adh_short_C2         PF13561.1    243 seq1823_BIOID51001   -            240   8.1e-08   32.2   0.0   1   1   2.2e-11     1e-07   31.9   0.0     8   192    18   193    13   238 0.73 Enoyl-(Acyl carrier protein) reductase
KR                   PF08659.5    181 seq1823_BIOID51001   -            240   2.9e-07   30.2   0.5   1   1   1.1e-10   5.1e-07   29.4   0.3     4   172    10   175     8   184 0.85 KR domain
PTSIIB_sorb          PF03830.10   151 seq1825_BIOID51001   -            169   5.9e-55  185.1   0.3   1   1   4.9e-59   6.7e-55  184.9   0.2     1   149    15   162    15   164 0.99 PTS system sorbose subfamily IIB component
Aldedh               PF00171.17   462 seq1828_BIOID51001   -            479  6.3e-164  545.5   0.9   1   1    1e-167    7e-164  545.4   0.7     8   462    22   475    15   475 0.98 Aldehyde dehydrogenase family
LuxC                 PF05893.9    400 seq1828_BIOID51001   -            479   0.00013   20.7   0.0   1   1   3.6e-08   0.00025   19.7   0.0    88   285   142   335   138   357 0.81 Acyl-CoA reductase (LuxC)
HNH                  PF01844.18    47 seq1830_BIOID51001   -            115   5.6e-10   38.8   8.2   1   1   5.6e-14   7.7e-10   38.3   5.7     1    47    27    75    27    75 0.98 HNH endonuclease
ABC_tran             PF00005.22   118 seq1831_BIOID51001   -            401   5.6e-22   78.2   0.0   1   1   3.6e-25   1.2e-21   77.0   0.0     1   117    73   191    73   192 0.92 ABC transporter
TOBE_2               PF08402.5     75 seq1831_BIOID51001   -            401   9.6e-12   44.6   0.3   1   1   1.2e-14   4.2e-11   42.5   0.1     1    75   313   385   313   385 0.95 TOBE domain
EII-Sor              PF03609.9    237 seq1833_BIOID51001   -            259   2.5e-79  265.7  25.8   1   1     2e-83   2.8e-79  265.6  17.9     1   236     1   236     1   237 1.00 PTS system sorbose-specific iic component
EAL                  PF00563.15   236 seq1834_BIOID51001   -            521   6.6e-63  212.2   0.0   1   1   1.7e-66   1.2e-62  211.4   0.0     2   236   265   500   264   500 0.96 EAL domain
CSS-motif            PF12792.2    208 seq1834_BIOID51001   -            521   7.9e-30  103.6   0.0   1   1   1.6e-33   1.1e-29  103.1   0.0     3   207    44   238    42   239 0.90 CSS motif domain associated with EAL
Nucleos_tra2_C       PF07662.8    210 seq1835_BIOID51001   -            413   2.3e-69  232.9  16.2   1   1   3.3e-73   2.3e-69  232.9  11.2     1   209   206   412   206   413 0.98 Na+ dependent nucleoside transporter C-terminus
Nucleos_tra2_N       PF01773.15    75 seq1835_BIOID51001   -            413   1.9e-24   85.6   4.2   1   1   2.8e-28   1.9e-24   85.6   2.9     1    74    22    95    22    96 0.98 Na+ dependent nucleoside transporter N-terminus
BPD_transp_1         PF00528.17   185 seq1836_BIOID51001   -            354   2.5e-26   92.2  16.2   1   1   1.8e-30   2.5e-26   92.2  11.2     1   176   163   324   163   332 0.91 Binding-protein-dependent transport system inner membrane component
NMN_transporter      PF04973.7    182 seq1837_BIOID51001   -            239   1.2e-46  158.2  27.0   1   1   1.2e-48   1.6e-44  151.4  18.7     1   180    23   227    23   229 0.94 Nicotinamide mononucleotide transporter
FGGY_N               PF00370.16   245 seq1840_BIOID51001   -            489   6.8e-29  100.7   0.0   1   1   1.4e-32   9.7e-29  100.2   0.0    27   242    36   241     6   244 0.85 FGGY family of carbohydrate kinases, N-terminal domain
FGGY_C               PF02782.11   197 seq1840_BIOID51001   -            489   8.8e-26   90.6   0.1   1   1   2.3e-29   1.6e-25   89.8   0.0     1   195   253   439   253   441 0.89 FGGY family of carbohydrate kinases, C-terminal domain
Trans_reg_C          PF00486.23    77 seq1841_BIOID51001   -            251   1.2e-20   73.0   0.2   1   1   6.4e-24   4.3e-20   71.2   0.0     2    77   170   245   169   245 0.98 Transcriptional regulatory protein, C terminal
Response_reg         PF00072.19   112 seq1841_BIOID51001   -            251   2.7e-20   72.3   0.1   1   1   6.2e-24   4.2e-20   71.7   0.0     2   111    17   124    16   125 0.97 Response regulator receiver domain
SNARE_assoc          PF09335.6    123 seq1842_BIOID51001   -            233   3.9e-19   68.9   5.8   1   1   2.9e-23   3.9e-19   68.9   4.0     1   122    48   173    48   174 0.96 SNARE associated Golgi protein
LamB                 PF02264.10   398 seq1843_BIOID51001   -            538  1.5e-152  508.2  22.1   1   1  2.9e-156    2e-152  507.7  15.3     1   398   127   538   127   538 0.98 LamB porin
Sugarporin_N         PF11471.3     60 seq1843_BIOID51001   -            538   4.9e-17   61.2   5.4   1   1   1.2e-20   8.4e-17   60.4   3.7     4    59     3    59     1    60 0.91 Maltoporin periplasmic N-terminal extension
EIID-AGA             PF03613.9    264 seq1845_BIOID51001   -            292   2.9e-96  321.3   9.0   1   1  2.4e-100   3.3e-96  321.1   6.2     2   263    35   291    34   292 0.99 PTS system mannose/fructose/sorbose family IID component
EIIC-GAT             PF03611.9    415 seq1846_BIOID51001   -            484  2.4e-128  428.3  44.3   1   1  1.7e-132  2.4e-128  428.3  30.7     1   395    31   426    31   445 0.97 PTS system sugar-specific permease component
P22_AR_C             PF10548.4     74 seq1847_BIOID51001   -            281   4.6e-18   64.7   0.1   1   1   2.7e-21   1.2e-17   63.3   0.0     4    73   190   259   186   260 0.96 P22AR C-terminal domain
Bro-N                PF02498.12    87 seq1847_BIOID51001   -            281   4.2e-12   46.0   0.1   1   1   1.8e-15   8.3e-12   45.1   0.0     6    83    94   179    89   182 0.78 BRO family, N-terminal domain
Phage_ASH            PF10554.4    108 seq1847_BIOID51001   -            281   5.4e-07   29.8   0.2   1   1   2.5e-10   1.2e-06   28.7   0.2    24    82    19    67     5    91 0.82 Ash protein family
Fe_dep_repr_C        PF02742.10    71 seq1849_BIOID51001   -            155   1.4e-13   50.2   0.9   1   1   1.5e-16   2.9e-13   49.1   0.6     1    57    95   150    95   154 0.95 Iron dependent repressor, metal binding and dimerisation domain
Fe_dep_repress       PF01325.14    60 seq1849_BIOID51001   -            155   6.9e-11   41.8   0.0   1   1   6.3e-14   1.2e-10   40.9   0.0     6    60    38    92    35    92 0.95 Iron dependent repressor, N-terminal DNA binding domain
HTH_24               PF13412.1     48 seq1849_BIOID51001   -            155   1.2e-07   30.9   0.0   1   1     9e-11   1.8e-07   30.3   0.0     3    48    40    85    38    85 0.90 Winged helix-turn-helix DNA-binding
MarR                 PF01047.17    59 seq1849_BIOID51001   -            155   1.7e-06   27.4   0.0   1   1   1.6e-09   3.1e-06   26.6   0.0    11    48    48    85    47    87 0.95 MarR family
HATPase_c            PF02518.21   111 seq1852_BIOID51001   -            433   1.9e-22   78.9   0.0   1   1   8.1e-26   3.7e-22   78.0   0.0     6   110   320   423   316   424 0.96 Histidine kinase-, DNA gyrase B-, and HSP90-like ATPase
HisKA                PF00512.20    68 seq1852_BIOID51001   -            433   6.3e-08   32.3   1.3   1   1   3.7e-11   1.7e-07   30.9   0.9     1    67   211   270   211   271 0.90 His Kinase A (phospho-acceptor) domain
HAMP                 PF00672.20    70 seq1852_BIOID51001   -            433   1.6e-06   28.0   0.0   1   1   3.6e-10   1.6e-06   28.0   0.0     3    69   140   206   139   207 0.90 HAMP domain
OpuAC                PF04069.7    257 seq1854_BIOID51001   -            344   3.7e-56  190.2   3.6   1   1   3.3e-60   4.5e-56  189.9   2.5     2   256    44   326    43   327 0.94 Substrate binding domain of ABC-type glycine betaine transport system
HTH_Tnp_IS1          PF12759.2     50 seq1855_BIOID51001   -             99   1.8e-28   97.6   0.1   1   1     4e-32   2.7e-28   97.0   0.1     1    48    39    86    39    88 0.98 InsA C-terminal domain
Zn_Tnp_IS1           PF03811.8     36 seq1855_BIOID51001   -             99   8.7e-21   73.0   4.2   1   1   2.5e-24   1.7e-20   72.0   2.9     1    36     1    36     1    36 0.99 InsA N-terminal domain
LamB                 PF02264.10   398 seq1856_BIOID51001   -            446  8.4e-169  561.7  25.0   1   1  6.9e-173  9.5e-169  561.5  17.3     1   398    28   446    28   446 0.97 LamB porin
POTRA_2              PF08479.6     76 seq1857_BIOID51001   -            377   1.9e-24   84.9   0.0   1   1   2.9e-28   3.9e-24   83.9   0.0     1    76    94   170    94   170 0.99 POTRA domain, ShlB-type
CitMHS               PF03600.11   349 seq1858_BIOID51001   -            391   1.5e-28   99.2  21.5   1   1   2.2e-32   1.5e-28   99.2  14.9    19   321    32   325    22   349 0.88 Citrate transporter
Na_sulph_symp        PF00939.14   471 seq1858_BIOID51001   -            391   1.9e-07   30.2   6.6   1   1   2.8e-11   1.9e-07   30.2   4.6   320   449    60   185    39   203 0.82 Sodium:sulfate symporter transmembrane region
DDE_Tnp_IS1          PF03400.8    131 seq1859_BIOID51001   -            125   2.8e-70  234.3   2.4   1   1   2.3e-74   3.2e-70  234.1   1.6     7   131     1   125     1   125 1.00 IS1 transposase
DUF3304              PF11745.3    118 seq1860_BIOID51001   -            184     1e-20   74.0   0.0   1   1   9.6e-25   1.3e-20   73.6   0.0     5   116    41   145    37   147 0.92 Protein of unknown function (DUF3304)
EIIA-man             PF03610.11   116 seq1862_BIOID51001   -            144     6e-33  113.2   0.0   1   1     5e-37   6.9e-33  113.0   0.0     1   114     3   115     3   117 0.97 PTS system fructose IIA component
RhaA                 PF06134.6    417 seq1865_BIOID51001   -            419  1.4e-237  788.3   0.0   1   1  1.2e-241  1.6e-237  788.1   0.0     1   417     3   418     3   418 1.00 L-rhamnose isomerase (RhaA)
DJ-1_PfpI            PF01965.19   147 seq1868_BIOID51001   -            231   6.4e-12   45.0   0.0   1   1   7.3e-16     1e-11   44.4   0.0    24   143    75   222    56   226 0.80 DJ-1/PfpI family
Amidohydro_1         PF01979.15   333 seq1870_BIOID51001   -            384   5.2e-15   55.8   1.1   1   1     3e-17     1e-13   51.5   0.8     2   333    54   367    53   367 0.64 Amidohydrolase family
Amidohydro_4         PF13147.1    304 seq1870_BIOID51001   -            384   1.5e-14   54.5  10.6   1   1   6.4e-17   2.2e-13   50.8   7.4     6   304    53   364    50   364 0.85 Amidohydrolase
HEPN                 PF05168.9    117 seq1871_BIOID51001   -            138   5.1e-08   32.6   0.7   1   1   1.7e-11   2.3e-07   30.6   0.5    10   114    12   134     9   137 0.75 HEPN domain
Esterase             PF00756.15   251 seq1873_BIOID51001   -            398   4.4e-19   68.7   0.0   1   1   2.6e-22   1.8e-18   66.7   0.0     1   153   159   318   159   396 0.74 Putative esterase
CBM_48               PF02922.13    85 seq1873_BIOID51001   -            398   7.4e-12   45.0   0.1   1   1   2.2e-15   1.5e-11   44.0   0.1     7    74    53   113    47   133 0.84 Carbohydrate-binding module 48 (Isoamylase N-terminal domain)
ATP-cone             PF03477.11    90 seq1874_BIOID51001   -            149     2e-17   63.2   0.1   1   1     2e-21   2.8e-17   62.8   0.1     2    89    50   136    49   137 0.98 ATP cone domain
Fe-ADH               PF00465.14   366 seq1876_BIOID51001   -            387   4.3e-88  295.3   0.1   1   1   7.4e-92     5e-88  295.0   0.1     1   351     9   363     9   377 0.91 Iron-containing alcohol dehydrogenase
Fe-ADH_2             PF13685.1    250 seq1876_BIOID51001   -            387   1.8e-13   50.2   0.1   1   1   3.3e-11   2.3e-07   30.3   0.0     4   101    16   111    13   114 0.81 Iron-containing alcohol dehydrogenase
Cytochrom_B_N        PF00033.14   188 seq1877_BIOID51001   -            188   6.7e-25   87.4   9.4   1   1   1.1e-28   7.6e-25   87.2   6.5     3   187    16   184    14   185 0.96 Cytochrome b(N-terminal)/b6/petB
Ni_hydr_CYTB         PF01292.15   182 seq1877_BIOID51001   -            188     1e-21   77.0  10.2   1   1   1.7e-25   1.2e-21   76.8   7.0     1   181    16   184    16   185 0.92 Prokaryotic cytochrome b561
PTS_IIB              PF02302.12    90 seq1878_BIOID51001   -            101   3.8e-14   52.7   0.1   1   1   3.2e-18   4.4e-14   52.5   0.1     1    79     4    79     4    89 0.90 PTS system, Lactose/Cellobiose specific IIB subunit
MFS_1                PF07690.11   354 seq1879_BIOID51001   -            394   1.4e-36  125.9  55.0   1   2   1.2e-29   8.2e-26   90.4  16.5     2   188    17   198    16   216 0.88 Major Facilitator Superfamily
MFS_1                PF07690.11   354 seq1879_BIOID51001   -            394   1.4e-36  125.9  55.0   2   2   9.5e-15   6.5e-11   41.4  16.0     3   175   218   387   216   394 0.89 Major Facilitator Superfamily
Sugar_tr             PF00083.19   451 seq1879_BIOID51001   -            394   6.3e-12   44.6  16.2   1   1   9.3e-16   6.3e-12   44.6  11.2    43   188    39   181    11   184 0.83 Sugar (and other) transporter
Ter                  PF05472.6    290 seq1882_BIOID51001   -            309  9.8e-115  382.5   6.8   1   1    8e-119  1.1e-114  382.3   4.7     2   290     9   307     8   307 0.99 DNA replication terminus site-binding protein (Ter protein)
DAHP_synth_1         PF00793.15   272 seq1883_BIOID51001   -            350  1.3e-105  351.8   0.0   1   1  1.1e-109  1.5e-105  351.6   0.0     8   271    40   338    25   339 0.96 DAHP synthetase I family
Autotransporter      PF03797.14   265 seq1884_BIOID51001   -            773     9e-44  149.6  18.0   1   1   1.3e-47     9e-44  149.6  12.5     3   265   488   759   486   762 0.95 Autotransporter beta-domain
Pertactin            PF03212.9    121 seq1884_BIOID51001   -            773   2.9e-09   36.5   1.1   1   1   4.2e-13   2.9e-09   36.5   0.8     1   120   297   422   297   423 0.83 Pertactin
YkuD                 PF03734.9    146 seq1885_BIOID51001   -            615   6.1e-30  104.2   0.1   1   1   1.4e-33   9.7e-30  103.6   0.0     4   140   377   543   374   572 0.94 L,D-transpeptidase catalytic domain
PG_binding_1         PF01471.13    57 seq1885_BIOID51001   -            615   1.2e-09   37.9   0.2   1   1   9.3e-11   6.4e-07   29.1   0.0    25    57   316   348   307   348 0.92 Putative peptidoglycan binding domain
PTS_EIIA_2           PF00359.17   142 seq1887_BIOID51001   -            154   3.8e-34  117.3   0.0   1   1   3.1e-38   4.3e-34  117.1   0.0     2   140     7   148     6   150 0.96 Phosphoenolpyruvate-dependent sugar phosphotransferase system, EIIA 2
RibD_C               PF01872.12   200 seq1888_BIOID51001   -            367   8.7e-65  217.9   0.0   1   1   1.8e-68   1.2e-64  217.5   0.0     1   200   147   362   147   362 0.97 RibD C-terminal domain
dCMP_cyt_deam_1      PF00383.17   102 seq1888_BIOID51001   -            367   1.3e-24   85.6   0.3   1   1   2.9e-28     2e-24   85.0   0.2     3   100     2    98     1   100 0.94 Cytidine and deoxycytidylate deaminase zinc-binding region
AAA_11               PF13086.1    241 seq1889_BIOID51001   -            893   4.4e-26   91.8   0.0   1   1   1.3e-28   2.5e-25   89.3   0.0     2   237   178   520   177   522 0.80 AAA domain
AAA_12               PF13087.1    199 seq1889_BIOID51001   -            893   3.2e-21   75.5   0.2   1   1   5.3e-16     1e-12   47.7   0.0   112   196   626   707   610   710 0.83 AAA domain
DUF2726              PF10881.3    126 seq1889_BIOID51001   -            893   6.8e-13   48.2   0.0   1   1   1.8e-15   3.6e-12   45.8   0.0    50   112   816   878   781   888 0.86 Protein of unknown function (DUF2726)
AAA_19               PF13245.1     76 seq1889_BIOID51001   -            893     3e-12   46.0   0.0   1   1   4.8e-15   9.4e-12   44.4   0.0     2    62   185   240   184   259 0.90 Part of AAA domain
Viral_helicase1      PF01443.13   226 seq1889_BIOID51001   -            893   1.4e-10   41.0   0.1   1   1   1.9e-08   3.8e-05   23.2   0.0    27   226   453   707   432   707 0.72 Viral (Superfamily 1) RNA helicase
AAA_30               PF13604.1    196 seq1889_BIOID51001   -            893     2e-08   33.9   0.1   1   1   5.2e-10     1e-06   28.3   0.0     2    67   178   241   177   272 0.85 AAA domain
DUF2075              PF09848.4    352 seq1889_BIOID51001   -            893   2.3e-07   30.0   0.1   1   1   5.4e-10   1.1e-06   27.8   0.0     2    63   193   255   192   286 0.80 Uncharacterized conserved protein (DUF2075)
MalM                 PF07148.7    136 seq1892_BIOID51001   -            306   2.3e-50  169.4   0.1   1   1   2.4e-54   3.3e-50  168.9   0.0     2   136    75   210    74   210 0.98 Maltose operon periplasmic protein precursor (MalM)
OMPdecase            PF00215.19   226 seq1893_BIOID51001   -            267   1.3e-30  106.3   0.6   1   1   1.1e-34   1.5e-30  106.1   0.4     2   225    56   257    55   258 0.94 Orotidine 5'-phosphate decarboxylase / HUMPS family
Aldolase_II          PF00596.16   183 seq1895_BIOID51001   -            298   1.1e-30  106.4   0.0   1   1   1.1e-34   1.6e-30  106.0   0.0     2   182    36   262    35   263 0.88 Class II Aldolase and Adducin N-terminal domain
Isochorismatase      PF00857.15   174 seq1897_BIOID51001   -            188   1.7e-38  132.1   0.0   1   1   1.5e-42     2e-38  131.9   0.0     1   173     9   182     9   183 0.90 Isochorismatase family
Glucosamine_iso      PF01182.15   199 seq1902_BIOID51001   -            240   1.9e-16   60.2   0.0   1   1   2.8e-20   3.8e-16   59.2   0.0     5   198    12   206     9   207 0.77 Glucosamine-6-phosphate isomerases/6-phosphogluconolactonase
SIS                  PF01380.17   131 seq1905_BIOID51001   -            384   6.9e-53  177.6   0.0   1   2     2e-34   2.7e-30  104.5   0.0     2   130    49   188    48   189 0.98 SIS domain
SIS                  PF01380.17   131 seq1905_BIOID51001   -            384   6.9e-53  177.6   0.0   2   2   3.5e-24   4.8e-20   71.3   0.0     3   131   222   357   220   357 0.94 SIS domain
Aldo_ket_red         PF00248.16   283 seq1908_BIOID51001   -            275   7.7e-57  192.1   0.0   1   1   6.7e-61   9.2e-57  191.8   0.0     2   282    18   261    17   262 0.96 Aldo/keto reductase family
DUF72                PF01904.13   230 seq1909_BIOID51001   -            421   2.9e-49  167.7   1.0   1   1   6.4e-53   4.4e-49  167.1   0.7    11   211    21   233    11   242 0.89 Protein of unknown function DUF72
MAPEG                PF01124.13   129 seq1909_BIOID51001   -            421   2.9e-25   88.2   9.4   1   1   7.4e-29   5.1e-25   87.4   6.5     1   129   293   410   293   410 0.98 MAPEG family
DUF1364              PF07102.7     94 seq1910_BIOID51001   -             96   1.6e-41  139.9   0.6   1   1   1.3e-45   1.7e-41  139.8   0.4     1    94     1    94     1    94 0.98 Protein of unknown function (DUF1364)
AzlC                 PF03591.9    143 seq1911_BIOID51001   -            245   7.3e-42  142.5  10.2   1   1   5.3e-46   7.3e-42  142.5   7.1     1   141    23   165    23   167 0.97 AzlC protein
AP_endonuc_2         PF01261.19   211 seq1913_BIOID51001   -            284   2.2e-28   98.9   0.0   1   1   2.9e-32   3.9e-28   98.0   0.0     1   210    25   229    25   230 0.96 Xylose isomerase-like TIM barrel
ABC_tran             PF00005.22   118 seq1914_BIOID51001   -            530   1.4e-36  125.3   0.0   1   2   1.1e-18   1.9e-15   57.1   0.0     1   118    41   184    41   184 0.98 ABC transporter
ABC_tran             PF00005.22   118 seq1914_BIOID51001   -            530   1.4e-36  125.3   0.0   2   2   2.2e-21   3.7e-18   65.8   0.0     1   118   359   467   359   467 0.95 ABC transporter
ABC_tran_2           PF12848.2     85 seq1914_BIOID51001   -            530   3.4e-23   81.1   3.0   1   1   1.8e-23     3e-20   71.7   1.4     2    85   224   309   223   309 0.91 ABC transporter
DMRL_synthase        PF00885.14   144 seq1916_BIOID51001   -            156   2.2e-57  192.6   1.1   1   1   1.8e-61   2.5e-57  192.5   0.8     2   143    11   153    10   154 0.98 6,7-dimethyl-8-ribityllumazine synthase
AhpC-TSA             PF00578.16   124 seq1917_BIOID51001   -            187   1.5e-33  114.9   0.1   1   1   4.3e-37     2e-33  114.6   0.1     4   123     7   133     4   134 0.94 AhpC/TSA family
Redoxin              PF08534.5    146 seq1917_BIOID51001   -            187   1.8e-13   50.1   0.0   1   1   4.7e-17   2.2e-13   49.9   0.0    15   140    18   146     4   152 0.84 Redoxin
1-cysPrx_C           PF10417.4     40 seq1917_BIOID51001   -            187   1.6e-06   27.4   0.1   1   1   6.5e-10     3e-06   26.6   0.1     1    31   154   182   154   186 0.88 C-terminal domain of 1-Cys peroxiredoxin
MCPsignal            PF00015.16   213 seq1918_BIOID51001   -            546   1.7e-70  236.8  47.0   1   1   7.7e-73   3.5e-69  232.4  20.0     2   212   333   525   331   526 0.99 Methyl-accepting chemotaxis protein (MCP) signalling domain
TarH                 PF02203.10   171 seq1918_BIOID51001   -            546   1.3e-30  106.3   2.2   1   1   2.9e-34   1.3e-30  106.3   1.5     2   166    12   177    11   189 0.95 Tar ligand binding domain homologue
HAMP                 PF00672.20    70 seq1918_BIOID51001   -            546   2.2e-14   53.2   0.7   1   1   4.7e-18   2.2e-14   53.2   0.5     2    68   205   271   204   273 0.93 HAMP domain
Glu_synthase         PF01645.12   368 seq1919_BIOID51001   -           1522  1.2e-158  527.7   0.0   1   1  7.4e-162  2.5e-158  526.6   0.0     1   367   829  1192   829  1193 0.99 Conserved region in glutamate synthase
GATase_2             PF00310.16   361 seq1919_BIOID51001   -           1522  5.3e-133  443.0   0.0   1   1  2.1e-136    7e-133  442.6   0.0     1   360    48   410    48   411 0.99 Glutamine amidotransferases class-II
Glu_syn_central      PF04898.9    288 seq1919_BIOID51001   -           1522  3.6e-113  377.4   0.0   1   1    2e-116  6.7e-113  376.5   0.0     3   287   492   773   490   774 0.99 Glutamate synthase central domain
GXGXG                PF01493.14   202 seq1919_BIOID51001   -           1522   6.6e-67  224.3   4.5   1   1   3.4e-70   1.2e-66  223.5   3.1     3   201  1271  1465  1269  1466 0.98 GXGXG motif
DUF1323              PF07037.6    122 seq1922_BIOID51001   -            119   9.2e-49  164.5   0.0   1   1   8.9e-53   1.2e-48  164.1   0.0     1   122     6   118     6   118 0.94 Putative transcription regulator (DUF1323)
RusA                 PF05866.6    116 seq1923_BIOID51001   -            120   2.2e-26   92.4   0.0   1   1   1.8e-30   2.5e-26   92.2   0.0     1   116     8   117     8   117 0.94 Endodeoxyribonuclease RusA
Fe-ADH               PF00465.14   366 seq1924_BIOID51001   -            391  9.2e-118  392.9   4.8   1   1  1.5e-121    1e-117  392.7   3.3     4   366    20   383    17   383 0.97 Iron-containing alcohol dehydrogenase
Fe-ADH_2             PF13685.1    250 seq1924_BIOID51001   -            391   7.1e-17   61.4   1.0   1   1     1e-12   6.9e-09   35.2   0.0     3    95    23   116    22   129 0.94 Iron-containing alcohol dehydrogenase
Lactamase_B_2        PF12706.2    194 seq1925_BIOID51001   -            294   1.8e-27   96.0   0.0   1   1   4.4e-31     3e-27   95.3   0.0     3   193    24   259    23   260 0.82 Beta-lactamase superfamily domain
Lactamase_B          PF00753.22   194 seq1925_BIOID51001   -            294   2.7e-14   53.1   0.2   1   1   5.1e-17   3.5e-13   49.5   0.0     3   128     5   131     3   138 0.92 Metallo-beta-lactamase superfamily
Pentapeptide_4       PF13599.1     78 seq1930_BIOID51001   -            315   7.8e-19   67.1  19.5   1   1   5.6e-18   1.9e-14   53.0   5.1     6    78    90   165    85   169 0.93 Pentapeptide repeats (9 copies)
SopA                 PF13981.1    135 seq1930_BIOID51001   -            315   6.3e-15   55.2   6.1   1   1   1.9e-18   6.3e-15   55.2   4.2     3    94   209   301   207   307 0.95 SopA-like central domain
Pentapeptide_3       PF13576.1     48 seq1930_BIOID51001   -            315   1.4e-13   50.3  18.7   1   1   9.5e-12   3.2e-08   33.1   1.4     1    47   102   148   102   149 0.90 Pentapeptide repeats (9 copies)
DUF1323              PF07037.6    122 seq1932_BIOID51001   -            130   5.2e-55  184.7   0.0   1   1   1.3e-58   5.8e-55  184.5   0.0     1   122     8   129     8   129 0.99 Putative transcription regulator (DUF1323)
HTH_17               PF12728.2     51 seq1932_BIOID51001   -            130     2e-08   34.2   0.1   1   1   1.2e-11   5.5e-08   32.8   0.0     2    38     8    49     8    52 0.82 Helix-turn-helix domain
NusB                 PF01029.13   134 seq1935_BIOID51001   -            139   1.4e-34  118.8   0.2   1   1   1.2e-38   1.6e-34  118.6   0.1     1   133     7   131     7   132 0.93 NusB family
AzlD                 PF05437.7     99 seq1938_BIOID51001   -            111   1.8e-12   46.9   5.7   1   1   1.5e-16   2.1e-12   46.7   4.0     1    98     5   104     5   105 0.92 Branched-chain amino acid transport protein (AzlD)
Phage_antitermQ      PF06530.7    126 seq1940_BIOID51001   -            127   6.6e-56  187.1   0.6   1   1   5.4e-60   7.4e-56  187.0   0.4     1   125     1   125     1   126 0.99 Phage antitermination protein Q
DUF3828              PF12883.2    120 seq1942_BIOID51001   -            308   8.4e-12   44.9   2.7   1   1   4.2e-11   2.8e-07   30.3   0.1     2   118    26   142    25   144 0.88 Protein of unknown function (DUF3828)
Lumazine_bd          PF12870.2    111 seq1942_BIOID51001   -            308   3.1e-07   30.3   3.1   1   1   1.8e-08   0.00012   21.9   0.1    66   110   240   283   196   284 0.92 Lumazine-binding domain
DUF1440              PF07274.7    136 seq1943_BIOID51001   -            204   3.9e-55  185.4   2.3   1   1   3.4e-59   4.7e-55  185.1   1.6     1   136    26   182    26   182 0.99 Protein of unknown function (DUF1440)
Pyr_redox_2          PF07992.9    200 seq1944_BIOID51001   -            531   1.5e-32  113.0   0.0   1   1   2.4e-34   4.7e-31  108.1   0.0     1   199   224   503   224   504 0.91 Pyridine nucleotide-disulphide oxidoreductase
Pyr_redox            PF00070.22    80 seq1944_BIOID51001   -            531   1.9e-14   53.6   7.3   1   1   1.4e-17   2.7e-14   53.2   0.3     1    75   367   437   367   442 0.93 Pyridine nucleotide-disulphide oxidoreductase
Pyr_redox_3          PF13738.1    203 seq1944_BIOID51001   -            531   3.9e-11   43.2   1.9   1   1   7.1e-13   1.4e-09   38.2   0.6    15   196   216   394   213   400 0.80 Pyridine nucleotide-disulphide oxidoreductase
Thioredoxin_3        PF13192.1     76 seq1944_BIOID51001   -            531   2.5e-08   33.4   0.0   1   1   3.9e-11   7.6e-08   31.9   0.0     4    74   132   205   129   207 0.82 Thioredoxin domain
Peptidase_M15_2      PF05951.8    153 seq1945_BIOID51001   -            182   1.2e-61  206.5   0.0   1   1   2.1e-65   1.4e-61  206.3   0.0     3   153    34   182    32   182 0.99 Bacterial protein of unknown function (DUF882)
Peptidase_M15_3      PF08291.6    110 seq1945_BIOID51001   -            182   8.5e-12   44.7   0.0   1   1   1.7e-15   1.1e-11   44.3   0.0    28   110    86   175    62   175 0.84 Peptidase M15
Aldolase_II          PF00596.16   183 seq1946_BIOID51001   -            228   7.3e-47  159.2   0.2   1   1   6.9e-51   9.4e-47  158.9   0.1     1   182     6   193     6   194 0.88 Class II Aldolase and Adducin N-terminal domain
F_bP_aldolase        PF01116.15   287 seq1947_BIOID51001   -            286  9.8e-103  343.0   0.0   1   1    8e-107  1.1e-102  342.9   0.0     4   286     5   283     2   284 0.99 Fructose-bisphosphate aldolase class-II
AIRS                 PF00586.19    96 seq1948_BIOID51001   -            325   1.7e-23   82.5   0.0   1   1   6.1e-27   4.2e-23   81.2   0.0     1    96    28   123    28   123 0.98 AIR synthase related protein, N-terminal domain
AIRS_C               PF02769.17   153 seq1948_BIOID51001   -            325   1.2e-09   38.2   0.0   1   1   2.6e-13   1.7e-09   37.6   0.0     1   145   150   299   150   303 0.74 AIR synthase related protein, C-terminal domain
Transthyretin        PF00576.16   112 seq1949_BIOID51001   -            137   1.9e-42  143.5   0.1   1   1   1.6e-46   2.2e-42  143.3   0.1     2   112    28   136    27   136 0.98 HIUase/Transthyretin family
Methyltransf_18      PF12847.2    112 seq1950_BIOID51001   -            247   7.1e-15   55.4   0.0   1   1   7.3e-18   1.1e-14   54.8   0.0     2   110    57   163    56   165 0.92 Methyltransferase domain
Methyltransf_11      PF08241.7     95 seq1950_BIOID51001   -            247   6.9e-12   45.5   0.0   1   1   9.1e-15   1.4e-11   44.6   0.0     2    95    62   162    61   162 0.95 Methyltransferase domain
Methyltransf_31      PF13847.1    152 seq1950_BIOID51001   -            247   1.5e-10   40.7   0.0   1   1   1.3e-13     2e-10   40.3   0.0     3   110    56   164    54   215 0.86 Methyltransferase domain
Methyltransf_25      PF13649.1    101 seq1950_BIOID51001   -            247   1.2e-09   38.3   0.0   1   1   1.6e-12   2.4e-09   37.3   0.0     1   101    60   158    60   158 0.89 Methyltransferase domain
Methyltransf_12      PF08242.7     99 seq1950_BIOID51001   -            247   3.7e-09   36.8   0.0   1   1     4e-12     6e-09   36.1   0.0     2    99    62   160    61   160 0.91 Methyltransferase domain
Methyltransf_23      PF13489.1    162 seq1950_BIOID51001   -            247   3.3e-07   30.0   0.0   1   1   3.4e-10   5.2e-07   29.3   0.0    14   131    51   181    36   228 0.68 Methyltransferase domain
MTS                  PF05175.9    170 seq1950_BIOID51001   -            247   1.7e-05   24.1   0.0   1   1   1.6e-08   2.4e-05   23.6   0.0    23   166    49   190    44   194 0.78 Methyltransferase small domain
Ubie_methyltran      PF01209.13   233 seq1950_BIOID51001   -            247   1.9e-05   23.7   0.0   1   1   2.3e-08   3.5e-05   22.9   0.0    45   154    54   165    48   240 0.80 ubiE/COQ5 methyltransferase family
Peptidase_C48        PF02902.14   216 seq1952_BIOID51001   -            406     1e-30  106.8   1.6   1   1   1.1e-34   1.5e-30  106.3   1.1     2   215   168   365   167   366 0.96 Ulp1 protease family, C-terminal catalytic domain
DUF718               PF05336.8    106 seq1955_BIOID51001   -            104   4.9e-37  125.8   0.4   1   1     4e-41   5.4e-37  125.7   0.3     2   105     3   103     2   104 0.99 Domain of unknown function (DUF718)
Lactamase_B          PF00753.22   194 seq1956_BIOID51001   -            215   1.3e-32  112.9   0.6   1   1   2.2e-36   1.5e-32  112.7   0.4     4   194    11   192     8   192 0.93 Metallo-beta-lactamase superfamily
Lactamase_B_2        PF12706.2    194 seq1956_BIOID51001   -            215   9.1e-08   31.7   0.1   1   1   1.6e-11   1.1e-07   31.4   0.1     4   154    28   190    25   194 0.59 Beta-lactamase superfamily domain
Frataxin_Cyay        PF01491.11   109 seq1958_BIOID51001   -            106   3.6e-38  129.5   0.2   1   1   2.9e-42     4e-38  129.4   0.1     1   108     1   105     1   106 0.97 Frataxin-like domain
Oxidored_molyb       PF00174.14   169 seq1960_BIOID51001   -            334   8.3e-41  139.0   0.0   1   1   9.6e-45   1.3e-40  138.4   0.0    11   168   108   268    97   269 0.94 Oxidoreductase molybdopterin binding domain
Transgly             PF00912.17   178 seq1961_BIOID51001   -            858   1.4e-67  226.3   0.0   1   1   4.3e-71   2.9e-67  225.2   0.0     1   177    62   237    62   238 0.98 Transglycosylase
Transpeptidase       PF00905.17   304 seq1961_BIOID51001   -            858   2.9e-28   98.6   3.2   1   1   1.5e-29     1e-25   90.3   0.0     2   204   436   617   435   681 0.79 Penicillin binding protein transpeptidase domain
HlyD                 PF00529.15   306 seq1962_BIOID51001   -            390   3.6e-79  266.1  15.0   1   1   1.3e-82   4.5e-79  265.8  10.4     1   306    60   343    60   343 0.99 HlyD family secretion protein
HlyD_2               PF12700.2    328 seq1962_BIOID51001   -            390   2.2e-17   63.1   1.3   1   1   9.2e-21   3.1e-17   62.6   0.9    20   234    60   290    51   316 0.77 HlyD family secretion protein
HlyD_3               PF13437.1    105 seq1962_BIOID51001   -            390   5.2e-16   58.7   3.5   1   1   1.4e-16   4.9e-13   49.2   0.2     2   105   218   338   217   338 0.79 HlyD family secretion protein
Biotin_lipoyl_2      PF13533.1     50 seq1962_BIOID51001   -            390   1.1e-08   34.4   1.6   1   1   5.4e-11   1.9e-07   30.5   0.1     2    49    61   108    60   109 0.91 Biotin-lipoyl like
DEDD_Tnp_IS110       PF01548.12   144 seq1965_BIOID51001   -            326     6e-44  149.0   0.2   1   1   3.4e-47   2.3e-43  147.1   0.1     1   144     7   151     7   151 0.99 Transposase
Transposase_20       PF02371.11    87 seq1965_BIOID51001   -            326   1.1e-27   95.7   0.4   1   1     3e-31     2e-27   94.9   0.3     2    85   196   280   195   282 0.96 Transposase IS116/IS110/IS902 family
Methyltransf_9       PF08003.6    315 seq1967_BIOID51001   -            323  7.9e-174  576.5   0.1   1   1  3.9e-177  8.9e-174  576.4   0.0     1   315     7   322     7   322 1.00 Protein of unknown function (DUF1698)
Methyltransf_23      PF13489.1    162 seq1967_BIOID51001   -            323   4.2e-11   42.6   0.0   1   1   3.3e-14   7.6e-11   41.8   0.0    12   159   114   269   103   272 0.71 Methyltransferase domain
Methyltransf_18      PF12847.2    112 seq1967_BIOID51001   -            323   7.8e-08   32.7   0.0   1   1   7.1e-11   1.6e-07   31.7   0.0     2   111   123   226   122   227 0.86 Methyltransferase domain
Methyltransf_31      PF13847.1    152 seq1967_BIOID51001   -            323   1.2e-07   31.2   0.0   1   1     1e-10   2.3e-07   30.3   0.0     5   112   124   228   121   276 0.90 Methyltransferase domain
Methyltransf_11      PF08241.7     95 seq1967_BIOID51001   -            323   2.6e-05   24.4   0.0   1   1   2.2e-08   4.9e-05   23.6   0.0     1    94   127   223   127   224 0.81 Methyltransferase domain
CMAS                 PF02353.15   273 seq1967_BIOID51001   -            323   6.6e-05   22.0   0.0   1   1   5.5e-08   0.00012   21.0   0.0    50   172   110   232   105   269 0.79 Mycolic acid cyclopropane synthetase
PTSIIB_sorb          PF03830.10   151 seq1968_BIOID51001   -            158   2.7e-52  176.5   0.6   1   1   2.2e-56     3e-52  176.3   0.5     1   150     5   154     5   155 0.98 PTS system sorbose subfamily IIB component
Chor_lyase           PF04345.8    168 seq1970_BIOID51001   -            165   6.6e-31  106.8   0.0   1   1   5.8e-35     8e-31  106.6   0.0    13   163    18   165    12   165 0.90 Chorismate lyase
PTS_EIIA_2           PF00359.17   142 seq1971_BIOID51001   -            148   6.9e-31  106.7   0.0   1   1   5.7e-35   7.8e-31  106.5   0.0     3   141     4   144     2   145 0.97 Phosphoenolpyruvate-dependent sugar phosphotransferase system, EIIA 2
PgpA                 PF04608.8    143 seq1973_BIOID51001   -            172   4.8e-51  172.2   8.6   1   1   4.1e-55   5.5e-51  172.0   6.0     2   142    22   162    21   163 0.92 Phosphatidylglycerophosphatase A
PAPS_reduct          PF01507.14   174 seq1974_BIOID51001   -            100     1e-08   35.0   0.0   1   1   1.9e-12   1.3e-08   34.7   0.0     2    51    34    87    33    95 0.89 Phosphoadenosine phosphosulfate reductase family
ATP_bind_3           PF01171.15   182 seq1974_BIOID51001   -            100   2.2e-05   23.9   0.0   1   1   3.9e-09   2.7e-05   23.6   0.0     2    41    34    73    33    96 0.80 PP-loop family
Ribosomal_S6         PF01250.12    92 seq1977_BIOID51001   -            131   3.4e-33  113.2   0.1   1   1   3.2e-37   4.4e-33  112.8   0.0     1    91     2    91     2    92 0.98 Ribosomal protein S6
Xan_ur_permease      PF00860.15   389 seq1979_BIOID51001   -            445   1.3e-42  145.6  51.4   1   1   9.3e-47   1.3e-42  145.6  35.6     3   387    31   404    29   406 0.92 Permease family
EII-Sor              PF03609.9    237 seq1980_BIOID51001   -            267   3.4e-72  242.4  24.2   1   1   2.8e-76   3.9e-72  242.2  16.8     1   236     1   238     1   239 0.99 PTS system sorbose-specific iic component
PTS_EIIC             PF02378.13   321 seq1981_BIOID51001   -            483   3.8e-29  101.4  32.4   1   1   5.6e-33   3.8e-29  101.4  22.5     2   318   134   406   133   410 0.90 Phosphotransferase system, EIIC
PTS_IIB              PF02302.12    90 seq1981_BIOID51001   -            483   2.5e-17   62.9   0.1   1   1   6.5e-21   4.5e-17   62.1   0.1     2    89     9   101     8   102 0.95 PTS system, Lactose/Cellobiose specific IIB subunit
Autotransporter      PF03797.14   265 seq1982_BIOID51001   -            108   3.2e-09   36.4   0.1   1   1   2.6e-13   3.6e-09   36.2   0.1   168   262     3    91     1    94 0.93 Autotransporter beta-domain
UbiA                 PF01040.13   257 seq1983_BIOID51001   -            290   8.5e-41  139.7  25.0   1   1   7.6e-45     1e-40  139.4  17.3     2   256    26   277    25   283 0.85 UbiA prenyltransferase family
DUF3440              PF11922.3    181 seq1984_BIOID51001   -            290   1.5e-57  193.9   0.8   1   2   5.4e-47   3.7e-43  147.0   0.0     1   108   122   234   122   239 0.94 Domain of unknown function (DUF3440)
DUF3440              PF11922.3    181 seq1984_BIOID51001   -            290   1.5e-57  193.9   0.8   2   2   3.3e-16   2.3e-12   46.7   0.0   138   181   235   275   231   275 0.90 Domain of unknown function (DUF3440)
PAPS_reduct          PF01507.14   174 seq1984_BIOID51001   -            290   3.3e-08   33.4   0.0   1   1     1e-11   6.8e-08   32.4   0.0   101   164    45   120    39   122 0.84 Phosphoadenosine phosphosulfate reductase family
Ferric_reduct        PF01794.14   125 seq1986_BIOID51001   -            211   1.3e-13   50.9   9.6   1   1   9.8e-18   1.3e-13   50.9   6.7     5   124    51   161    46   162 0.89 Ferric reductase like transmembrane component
SSB                  PF00436.20   104 seq1987_BIOID51001   -            104   2.9e-13   49.4   0.0   1   1   2.3e-17   3.2e-13   49.3   0.0     2    96     3    92     2   100 0.89 Single-strand binding protein family
MFS_1                PF07690.11   354 seq1990_BIOID51001   -            512   5.7e-55  186.3  38.3   1   1   4.2e-59   5.7e-55  186.3  26.5     1   353    19   413    19   414 0.89 Major Facilitator Superfamily
DUF1338              PF07063.8    302 seq1991_BIOID51001   -            447   7.7e-96  320.6   0.1   1   1  6.6e-100     9e-96  320.3   0.1     1   302    11   401    11   401 0.98 Domain of unknown function (DUF1338)
Ribosomal_S18        PF01084.15    54 seq1992_BIOID51001   -             75   2.7e-25   87.8   0.5   1   1   2.4e-29   3.3e-25   87.5   0.3     2    54    16    68    15    68 0.96 Ribosomal protein S18
PMI_typeI            PF01238.16   373 seq1993_BIOID51001   -            417  2.9e-124  414.7   0.1   1   1  3.3e-127  2.3e-123  411.7   0.0     1   373    27   383    27   383 0.98 Phosphomannose isomerase type I
Lysis_S              PF04971.7     68 seq1994_BIOID51001   -             71   2.5e-47  158.3   0.6   1   1     2e-51   2.8e-47  158.1   0.4     1    68     4    71     4    71 1.00 Lysis protein S
ADH_N                PF08240.7    109 seq1995_BIOID51001   -            412   4.1e-30  103.6   0.2   1   1     2e-33   9.1e-30  102.5   0.1     2   106    26   151    25   154 0.90 Alcohol dehydrogenase GroES-like domain
ADH_N_assoc          PF13823.1     23 seq1995_BIOID51001   -            412   3.7e-13   48.7   0.1   1   1   1.5e-16     7e-13   47.8   0.1     1    23     1    23     1    23 0.99 Alcohol dehydrogenase GroES-associated
ADH_zinc_N           PF00107.21   130 seq1995_BIOID51001   -            412   2.3e-12   46.4   0.2   1   1   4.5e-13     2e-09   36.9   0.0     1    69   197   268   197   286 0.90 Zinc-binding dehydrogenase
EIID-AGA             PF03613.9    264 seq1996_BIOID51001   -            270   1.1e-92  309.6   4.6   1   1     9e-97   1.2e-92  309.4   3.2     2   264    11   270    10   270 0.97 PTS system mannose/fructose/sorbose family IID component
Phage_lysozyme       PF00959.14   110 seq1998_BIOID51001   -            165   1.6e-31  108.7   0.2   1   1   1.4e-35     2e-31  108.4   0.1     1   109    48   154    48   155 0.98 Phage lysozyme
Ribosomal_L9_C       PF03948.9     87 seq1999_BIOID51001   -            149   1.2e-26   92.4   1.8   1   1   2.9e-30     2e-26   91.7   1.2     2    87    63   149    62   149 0.97 Ribosomal protein L9, C-terminal domain
Ribosomal_L9_N       PF01281.14    48 seq1999_BIOID51001   -            149   7.6e-23   79.3   0.3   1   1   2.2e-26   1.5e-22   78.4   0.2     1    48     1    48     1    48 0.97 Ribosomal protein L9, N-terminal domain
ParBc                PF02195.13    90 seq2000_BIOID51001   -            212   2.7e-09   36.8   0.0   1   1   3.3e-13   4.5e-09   36.1   0.0     2    89    54   148    53   149 0.87 ParB-like nuclease domain
YodA                 PF09223.6    182 seq2002_BIOID51001   -            216   7.4e-86  286.3   4.4   1   1   6.2e-90   8.5e-86  286.1   3.1     2   182    36   216    35   216 0.99 YodA lipocalin-like domain
Phage_lysis          PF03245.8    125 seq2004_BIOID51001   -            153   7.2e-49  164.8  13.4   1   1     6e-53   8.2e-49  164.6   9.3     1   125    29   153    29   153 0.99 Bacteriophage lysis protein
Peptidase_M42        PF05343.9    292 seq2007_BIOID51001   -            356  2.5e-102  341.4   0.0   1   1  2.2e-106    3e-102  341.2   0.0     1   292    43   333    43   333 0.98 M42 glutamyl aminopeptidase
Rz1                  PF06085.6     40 seq2008_BIOID51001   -             60   4.4e-24   83.4  10.6   1   1   4.2e-28   5.7e-24   83.1   7.3     1    40    20    60    20    60 0.98 Lipoprotein Rz1 precursor
Glucosamine_iso      PF01182.15   199 seq2010_BIOID51001   -            251   6.3e-19   68.3   0.0   1   1   6.3e-23   8.6e-19   67.9   0.0     4   198    30   226    28   227 0.81 Glucosamine-6-phosphate isomerases/6-phosphogluconolactonase
PerC                 PF06069.6     90 seq2011_BIOID51001   -             89   7.3e-37  125.1   0.0   1   1   5.8e-41   7.9e-37  125.0   0.0     6    89     2    87     1    88 0.98 PerC transcriptional activator
DUF945               PF06097.6    459 seq2014_BIOID51001   -            502  4.7e-150  500.2  18.0   1   1  3.9e-154  5.3e-150  500.0  12.5     1   459     1   482     1   482 0.99 Bacterial protein of unknown function (DUF945)
MdoG                 PF04349.7    484 seq2015_BIOID51001   -            551    1e-150  502.0   0.1   1   1  9.1e-155  1.2e-150  501.8   0.1     1   482    45   534    45   536 0.92 Periplasmic glucan biosynthesis protein, MdoG
Peptidase_M28        PF04389.12   176 seq2017_BIOID51001   -            292   5.2e-24   84.8   0.0   1   1   1.5e-27     1e-23   83.9   0.0     2   175    76   277    75   278 0.76 Peptidase family M28
Peptidase_M20        PF01546.23   171 seq2017_BIOID51001   -            292   3.1e-05   23.5   0.0   1   1   6.1e-09   4.2e-05   23.0   0.0     1    63    78   139    78   285 0.83 Peptidase family M20/M25/M40
Pyr_redox_2          PF07992.9    200 seq2019_BIOID51001   -            472   2.2e-14   53.7   0.5   1   1   7.4e-09   8.4e-06   25.6   0.0     1    47   148   195   148   270 0.80 Pyridine nucleotide-disulphide oxidoreductase
Pyr_redox            PF00070.22    80 seq2019_BIOID51001   -            472   5.6e-12   45.7   4.0   1   1   1.6e-08   1.8e-05   24.9   0.2     1    77   289   364   289   369 0.87 Pyridine nucleotide-disulphide oxidoreductase
NAD_binding_8        PF13450.1     68 seq2019_BIOID51001   -            472   1.1e-08   34.7   0.2   1   1   2.6e-11   2.9e-08   33.4   0.2     1    35   151   185   151   189 0.96 NAD(P)-binding Rossmann-like domain
Thi4                 PF01946.12   230 seq2019_BIOID51001   -            472   8.8e-07   28.1   1.0   1   1   1.2e-09   1.3e-06   27.5   0.1    18    83   147   213   138   223 0.80 Thi4 family
FAD_binding_3        PF01494.14   356 seq2019_BIOID51001   -            472   1.2e-06   27.7   0.1   1   1   1.9e-09   2.1e-06   26.9   0.0     3    34   148   179   147   182 0.95 FAD binding domain
Porphobil_deam       PF01379.15   215 seq2022_BIOID51001   -            320   4.9e-92  306.5   0.0   1   1   8.8e-96     6e-92  306.2   0.0     2   214    13   223    12   224 0.99 Porphobilinogen deaminase, dipyromethane cofactor binding domain
Porphobil_deamC      PF03900.10    74 seq2022_BIOID51001   -            320   2.6e-25   88.2   0.1   1   1   7.3e-29     5e-25   87.2   0.1     1    74   232   303   232   303 0.97 Porphobilinogen deaminase, C-terminal domain
HTH_11               PF08279.7     55 seq2025_BIOID51001   -            427   1.9e-09   36.8   0.1   1   1   2.8e-13   1.9e-09   36.8   0.1     1    55     5    60     5    60 0.94 HTH domain
MtfA                 PF06167.7    253 seq2026_BIOID51001   -            278   4.9e-75  252.0   0.1   1   1   4.4e-79     6e-75  251.7   0.1    11   253    18   256     9   256 0.95 Phosphoenolpyruvate:glucose-phosphotransferase regulator
Fimbrial             PF00419.15   145 seq2031_BIOID51001   -            194   3.6e-13   49.8   0.0   1   1   3.5e-17   4.8e-13   49.4   0.0     3   144    29   193    27   194 0.76 Fimbrial protein
IgaA                 PF07095.6    706 seq2032_BIOID51001   -            711         0 1235.1   0.0   1   1         0         0 1234.9   0.0     1   705     1   706     1   707 1.00 Intracellular growth attenuator protein IgaA
[truncated: 1,516,461 more chars]
