# Supplementary material for: A domain sequence approach to pangenomics: applications to Escherichia coli
Source: F1000Res. 2013 May 29;1:19. Originally published 2012 Oct 1. [Version 2] doi: 10.12688/f1000research.1-19.v2 (PMC3901455; doi:10.12688/f1000research.1-19.v2)
Supplement: The 347 text files show the results from scanning each of the fasta-files against the Pfam-A database [file f1000research-1-1101-s0002.tgz › Escherichia_coli_DEC10C_BIOID51003.txt]

#                                                                            --- full sequence --- -------------- this domain -------------   hmm coord   ali coord   env coord
# target name        accession   tlen query name           accession   qlen   E-value  score  bias   #  of  c-Evalue  i-Evalue  score  bias  from    to  from    to  from    to  acc description of target
#------------------- ---------- ----- -------------------- ---------- ----- --------- ------ ----- --- --- --------- --------- ------ ----- ----- ----- ----- ----- ----- ----- ---- ---------------------
CBM_5_12             PF02839.9     41 seq1_BIOID51003      -            263   4.1e-07   29.3   1.5   1   1   6.1e-10   8.4e-06   25.1   0.4     4    41   212   249   209   249 0.86 Carbohydrate binding domain
Phage_portal_2       PF05136.8    355 seq6_BIOID51003      -            424  1.5e-103  345.9   1.6   1   1  1.3e-107  1.8e-103  345.7   1.1     2   353    30   399    29   401 0.98 Phage portal protein, lambda family
Phage-tail_3         PF13550.1    164 seq12_BIOID51003     -            811   2.5e-36  124.8   0.0   1   1   3.4e-40   4.7e-36  123.9   0.0     1   162   308   476   308   478 0.94 Putative phage tail protein
AA_permease          PF00324.16   479 seq14_BIOID51003     -            466  8.6e-122  406.7  48.0   1   1  1.4e-125  9.7e-122  406.5  33.2     1   476    18   455    18   458 0.98 Amino acid permease
AA_permease_2        PF13520.1    426 seq14_BIOID51003     -            466   1.4e-42  145.6  47.8   1   1   2.5e-46   1.7e-42  145.3  33.1     5   424    18   439    14   445 0.86 Amino acid permease
Cytochrom_B562       PF07361.6    103 seq17_BIOID51003     -            130   3.1e-34  117.3   4.6   1   1   2.7e-38   3.7e-34  117.0   3.2     2   103    26   130    25   130 0.98 Cytochrome b562
RPAP2_Rtr1           PF04181.8     79 seq19_BIOID51003     -             58   0.00015   21.6   1.9   1   1   3.3e-08   0.00023   21.0   1.3    22    71     8    53     3    57 0.76 Rtr1/RPAP2 family
HTH_Tnp_1            PF01527.15    76 seq20_BIOID51003     -            161   1.6e-20   72.6   0.0   1   1     2e-24   2.7e-20   71.9   0.0     2    69    37   108    36   115 0.87 Transposase
HTH_38               PF13936.1     44 seq22_BIOID51003     -            103   1.2e-24   85.5   0.3   1   1   5.6e-22   1.9e-18   65.5   0.9     4    44    58    98    55    98 0.97 Helix-turn-helix domain
DUF1076              PF06416.7    113 seq23_BIOID51003     -            213   2.1e-45  152.9   0.2   1   1   2.6e-49   3.6e-45  152.1   0.1     1   113   103   211   101   211 0.96 Protein of unknown function (DUF1076)
DUF3950              PF13132.1     30 seq25_BIOID51003     -             74   8.3e-18   63.4   0.2   1   1   9.1e-22   1.2e-17   62.9   0.1     1    29    21    49    21    50 0.98 Domain of unknown function (DUF3950)
DUF1076              PF06416.7    113 seq26_BIOID51003     -            191   2.7e-44  149.3   0.2   1   1   2.8e-48   3.9e-44  148.8   0.1     1   113    81   189    78   189 0.95 Protein of unknown function (DUF1076)
ImpA-rel_N           PF06812.7     62 seq31_BIOID51003     -            236   1.9e-09   36.9   0.6   1   1   1.4e-13   1.9e-09   36.9   0.4     1    61    64   121    64   122 0.95 ImpA-related N-terminal
Phage_lambda_P       PF06992.6    233 seq35_BIOID51003     -            233  2.2e-165  547.4   4.2   1   1  1.8e-169  2.4e-165  547.2   2.9     1   233     1   233     1   233 1.00 Replication protein P
DUF3672              PF12421.3    136 seq38_BIOID51003     -            314   6.1e-40  136.3   0.2   1   1   1.4e-43   9.4e-40  135.7   0.2     1   136   131   273   131   273 0.94 Fibronectin type III protein
DUF1983              PF09327.6     81 seq38_BIOID51003     -            314   2.1e-11   43.4   0.7   1   1   3.7e-14   2.5e-10   40.0   0.2     1    81    27   107    27   107 0.91 Domain of unknown function (DUF1983)
HTH_Tnp_1            PF01527.15    76 seq41_BIOID51003     -            126   2.5e-21   75.2   0.0   1   1   2.5e-25   3.5e-21   74.8   0.0     1    70    10    86    10    92 0.86 Transposase
DNA_methylase        PF00145.12   335 seq43_BIOID51003     -            297   9.8e-61  205.6   0.0   1   2     2e-48   2.7e-44  151.5   0.0     1   163     1   162     1   190 0.88 C-5 cytosine-specific DNA methylase
DNA_methylase        PF00145.12   335 seq43_BIOID51003     -            297   9.8e-61  205.6   0.0   2   2   3.7e-18     5e-14   52.0   0.0   276   333   233   290   192   292 0.83 C-5 cytosine-specific DNA methylase
Dynamin_N            PF00350.18   168 seq46_BIOID51003     -            795   2.2e-19   69.7   0.5   1   1   2.5e-22   1.1e-18   67.4   0.0     1   167    72   300    72   301 0.75 Dynamin family
MMR_HSR1             PF01926.18   114 seq46_BIOID51003     -            795   1.6e-08   34.3   0.1   1   1   4.9e-11   2.2e-07   30.7   0.1     2   114    72   300    71   300 0.74 50S ribosome-binding GTPase
TnpB_IS66            PF05717.8    108 seq47_BIOID51003     -            115   1.3e-44  149.9   0.0   1   1     1e-48   1.4e-44  149.8   0.0     2   107     7   110     6   111 0.96 IS66 Orf2 like protein
Phage_connect_1      PF05135.8    102 seq50_BIOID51003     -            108   2.7e-08   33.7   0.0   1   1   2.5e-12   3.4e-08   33.4   0.0     1    95     1    98     1   103 0.84 Phage gp6-like head-tail connector protein
HTH_Tnp_1            PF01527.15    76 seq52_BIOID51003     -            225     2e-20   72.3   0.0   1   1   1.3e-23   5.8e-20   70.9   0.0     2    69   101   172   100   179 0.87 Transposase
DUF3950              PF13132.1     30 seq53_BIOID51003     -             75   1.5e-15   56.2   0.5   1   1   1.5e-19     2e-15   55.8   0.4     1    29    21    49    21    50 0.96 Domain of unknown function (DUF3950)
Exonuc_VIII          PF06630.6    182 seq54_BIOID51003     -            883   2.7e-71  238.5   0.2   1   1   7.4e-75     5e-71  237.6   0.1     1   182     1   182     1   182 0.89 Enterobacterial exodeoxyribonuclease VIII
DUF3799              PF12684.2    237 seq54_BIOID51003     -            883     6e-06   25.6   0.0   1   1   1.7e-09   1.2e-05   24.6   0.0     3   226   631   867   630   869 0.81 PDDEXK-like domain of unknown function (DUF3799)
Phage_fiber_C        PF06820.7     64 seq56_BIOID51003     -            122   6.7e-38  128.5   0.2   1   1   7.8e-42   1.1e-37  127.8   0.2     1    64    48   111    48   111 0.99 Putative prophage tail fibre C-terminus
Phage_connect_1      PF05135.8    102 seq57_BIOID51003     -            108   1.2e-07   31.6   0.2   1   1   1.3e-11   1.8e-07   31.1   0.1     1    92     1    95     1   103 0.79 Phage gp6-like head-tail connector protein
DUF1076              PF06416.7    113 seq60_BIOID51003     -            209   1.5e-46  156.6   0.9   1   1   1.5e-50     2e-46  156.2   0.6     2   113    98   209    97   209 0.98 Protein of unknown function (DUF1076)
RusA                 PF05866.6    116 seq62_BIOID51003     -            121   1.1e-19   70.8   0.0   1   1   9.5e-24   1.3e-19   70.6   0.0     1   115     9   117     9   118 0.89 Endodeoxyribonuclease RusA
Phage_fiber_C        PF06820.7     64 seq63_BIOID51003     -             82   3.4e-36  123.0   0.7   1   1   3.2e-40   4.4e-36  122.7   0.5     1    64    21    82    21    82 0.99 Putative prophage tail fibre C-terminus
TnpB_IS66            PF05717.8    108 seq64_BIOID51003     -            115   2.6e-42  142.4   0.0   1   1   2.1e-46   2.9e-42  142.3   0.0     2   104     7   107     6   111 0.97 IS66 Orf2 like protein
Phage_AlpA           PF05930.7     51 seq65_BIOID51003     -            134   3.8e-17   61.6   0.1   1   1   3.8e-21   5.2e-17   61.1   0.1     1    51    76   125    76   125 0.97 Prophage CP4-57 regulatory protein (AlpA)
DDE_Tnp_IS66         PF03050.9    271 seq66_BIOID51003     -            523  2.3e-102  341.7   0.3   1   1  6.6e-106  2.3e-102  341.7   0.2     1   270   186   472   186   473 0.98 Transposase IS66 family
DDE_Tnp_IS66_C       PF13817.1     39 seq66_BIOID51003     -            523   3.3e-19   68.4   0.4   1   1   3.6e-22   1.2e-18   66.6   0.3     1    39   479   517   479   517 0.98 IS66 C-terminal element
HTH_Tnp_IS66         PF13005.2     59 seq66_BIOID51003     -            523   8.8e-17   60.5   7.9   1   1   5.5e-20   1.9e-16   59.5   5.5     2    59   125   180   124   180 0.98 putative Helix-turn-helix domain of transposase IS66
LZ_Tnp_IS66          PF13007.2     78 seq66_BIOID51003     -            523     4e-12   46.5   7.7   1   1   1.2e-15     4e-12   46.5   5.3     2    77    46   121    45   122 0.83 Transposase C of IS166 homeodomain
Phage_H_T_join       PF05521.6     95 seq68_BIOID51003     -            116   5.5e-16   58.5   0.0   1   1   4.8e-20   6.5e-16   58.2   0.0     3    95    11   110     9   111 0.91 Phage head-tail joining protein
Phage_fiber_C        PF06820.7     64 seq73_BIOID51003     -             89   2.6e-35  120.2   0.7   1   1   2.4e-39   3.3e-35  119.9   0.5     1    64    28    89    28    89 0.99 Putative prophage tail fibre C-terminus
Phage_H_T_join       PF05521.6     95 seq76_BIOID51003     -             95   5.6e-14   52.0   0.0   1   1   5.1e-18   6.9e-14   51.7   0.0    17    95     4    89     2    90 0.92 Phage head-tail joining protein
DUF1133              PF06576.6    176 seq79_BIOID51003     -            184   2.1e-98  326.5   0.6   1   1  1.7e-102   2.4e-98  326.3   0.4     1   175     5   179     5   180 0.99 Protein of unknown function (DUF1133)
DUF1076              PF06416.7    113 seq80_BIOID51003     -            180   4.3e-45  151.9   0.3   1   1   4.4e-49   6.1e-45  151.4   0.2     1   113    70   178    68   178 0.96 Protein of unknown function (DUF1076)
LZ_Tnp_IS66          PF13007.2     78 seq81_BIOID51003     -            186     6e-14   52.3   3.2   1   1   8.8e-18     6e-14   52.3   2.2     1    77    38   110    38   111 0.82 Transposase C of IS166 homeodomain
HTH_Tnp_IS66         PF13005.2     59 seq81_BIOID51003     -            186   5.5e-09   35.6   0.0   1   1   1.6e-12   1.1e-08   34.6   0.0     3    41   115   153   113   155 0.93 putative Helix-turn-helix domain of transposase IS66
TnpB_IS66            PF05717.8    108 seq85_BIOID51003     -            115   1.3e-44  149.9   0.0   1   1     1e-48   1.4e-44  149.8   0.0     2   107     7   110     6   111 0.96 IS66 Orf2 like protein
DUF646               PF04883.7    106 seq86_BIOID51003     -            148     6e-21   75.0   0.0   1   1   5.7e-25   7.8e-21   74.7   0.0     2   105    13   131    12   132 0.87 Bacteriophage protein of unknown function (DUF646)
Ail_Lom              PF06316.6    199 seq88_BIOID51003     -            207   5.8e-50  169.4   0.5   1   1   9.9e-54   6.7e-50  169.2   0.4     1   199     1   207     1   207 0.94 Enterobacterial Ail/Lom protein
OMP_b-brl            PF13505.1    176 seq88_BIOID51003     -            207   1.2e-19   70.8   2.3   1   1   2.1e-23   1.4e-19   70.5   1.6     4   176    13   207     7   207 0.74 Outer membrane protein beta-barrel domain
FCD                  PF07729.7    125 seq94_BIOID51003     -            220   5.2e-18   65.4  11.5   1   1   1.2e-21   8.1e-18   64.8   8.0     1   124    76   207    76   208 0.85 FCD domain
GntR                 PF00392.16    64 seq94_BIOID51003     -            220   9.6e-13   47.2   0.0   1   1   3.1e-16   2.1e-12   46.1   0.0     7    64    10    66     6    66 0.96 Bacterial regulatory proteins, gntR family
DUF646               PF04883.7    106 seq96_BIOID51003     -            148     6e-21   75.0   0.0   1   1   5.7e-25   7.8e-21   74.7   0.0     2   105    13   131    12   132 0.87 Bacteriophage protein of unknown function (DUF646)
CsiD                 PF08943.5    297 seq99_BIOID51003     -            360  1.1e-148  493.8   0.2   1   1  2.6e-152  1.8e-148  493.1   0.0     1   297    55   350    55   350 1.00 CsiD
TauD                 PF02668.11   258 seq99_BIOID51003     -            360   4.5e-11   42.7   0.1   1   1   9.8e-15   6.7e-11   42.2   0.1    33   256   123   344    98   346 0.80 Taurine catabolism dioxygenase TauD, TfdA family
DUF1076              PF06416.7    113 seq102_BIOID51003    -            191   4.8e-45  151.7   0.1   1   1   5.5e-49   7.5e-45  151.1   0.1     7   113    87   189    79   189 0.93 Protein of unknown function (DUF1076)
DUF1076              PF06416.7    113 seq103_BIOID51003    -            213   2.7e-43  146.1   0.3   1   1   2.7e-47   3.7e-43  145.6   0.2    14   113   113   212    99   212 0.94 Protein of unknown function (DUF1076)
DDE_Tnp_1_assoc      PF13808.1     90 seq106_BIOID51003    -             59   4.9e-19   67.6   0.0   1   1   3.8e-23   5.2e-19   67.5   0.0     1    53     6    58     6    59 0.97 DDE_Tnp_1-associated
DUF1019              PF06254.6     89 seq108_BIOID51003    -            141   1.1e-22   79.8   0.1   1   1   1.1e-26   1.5e-22   79.3   0.1     1    88    46   120    46   121 0.96 Protein of unknown function (DUF1019)
IcmF-related         PF06761.7    312 seq111_BIOID51003    -           1174   4.3e-84  282.3   9.1   1   1   9.3e-88   4.3e-84  282.3   6.3     1   311   505   818   505   819 0.98 Intracellular multiplication and human macrophage-killing
ImcF-related_N       PF14331.1    266 seq111_BIOID51003    -           1174   2.2e-62  210.2   3.8   1   1   1.2e-65   5.5e-62  208.9   2.6     7   260   205   454   200   461 0.91 ImcF-related N-terminal domain
DUF1215              PF06744.7    125 seq111_BIOID51003    -           1174   3.9e-34  116.8   1.0   1   1   2.4e-37   1.1e-33  115.4   0.1     2   125   914  1033   913  1033 0.95 Protein of unknown function (DUF1215)
Phage_AlpA           PF05930.7     51 seq112_BIOID51003    -             92   8.8e-20   70.0   0.1   1   1   1.7e-23   1.2e-19   69.6   0.1     1    51    34    83    34    83 0.98 Prophage CP4-57 regulatory protein (AlpA)
HTH_17               PF12728.2     51 seq112_BIOID51003    -             92   2.1e-07   30.9   0.0   1   1   4.3e-11   2.9e-07   30.5   0.0     9    50    44    86    39    87 0.90 Helix-turn-helix domain
DDE_Tnp_IS66         PF03050.9    271 seq113_BIOID51003    -            347    6e-100  333.8   0.0   1   1    1e-103  6.9e-100  333.6   0.0     1   271    12   297    12   297 0.98 Transposase IS66 family
DDE_Tnp_IS66_C       PF13817.1     39 seq113_BIOID51003    -            347   2.8e-19   68.7   0.1   1   1   9.9e-23   6.8e-19   67.4   0.0     1    39   303   341   303   341 0.98 IS66 C-terminal element
Peptidase_S49        PF01343.13   154 seq114_BIOID51003    -            361   6.7e-46  155.7   0.5   1   1   2.1e-49   1.4e-45  154.7   0.4     2   151    71   219    70   222 0.96 Peptidase family S49
DUF3168              PF11367.3    121 seq115_BIOID51003    -            114   5.6e-15   55.4   0.1   1   1   5.3e-19   7.2e-15   55.0   0.1    12   121    10   110     4   110 0.85 Protein of unknown function (DUF3168)
HTH_Tnp_1            PF01527.15    76 seq117_BIOID51003    -             92   1.4e-16   60.1   0.0   1   1   1.1e-20   1.5e-16   59.9   0.0     2    58     9    70     8    89 0.87 Transposase
DUF218               PF02698.12   155 seq120_BIOID51003    -            108   3.4e-07   29.7   0.0   1   1   3.2e-11   4.4e-07   29.4   0.0     8    60    61   107    54   108 0.83 DUF218 domain
SieB                 PF14163.1    151 seq121_BIOID51003    -             73   3.9e-08   32.8   0.7   1   1   3.8e-12   5.1e-08   32.4   0.5     2    49    22    69    21    72 0.96 Superinfection exclusion protein B
DUF3168              PF11367.3    121 seq123_BIOID51003    -            114   5.6e-15   55.4   0.1   1   1   5.3e-19   7.2e-15   55.0   0.1    12   121    10   110     4   110 0.85 Protein of unknown function (DUF3168)
FCD                  PF07729.7    125 seq124_BIOID51003    -            230   1.6e-19   70.3   1.7   1   1   3.4e-23   1.6e-19   70.3   1.2     3   124   108   226   105   227 0.94 FCD domain
GntR                 PF00392.16    64 seq124_BIOID51003    -            230   2.2e-19   68.5   0.5   1   1   9.5e-23   4.3e-19   67.5   0.3     5    64    18    77    14    77 0.97 Bacterial regulatory proteins, gntR family
Ail_Lom              PF06316.6    199 seq125_BIOID51003    -            199  2.6e-119  395.7   5.2   1   1  4.3e-123  2.9e-119  395.6   3.6     1   199     1   199     1   199 1.00 Enterobacterial Ail/Lom protein
OMP_b-brl            PF13505.1    176 seq125_BIOID51003    -            199   2.8e-25   89.1   5.6   1   1     5e-29   3.4e-25   88.8   3.9     2   176    11   199     8   199 0.86 Outer membrane protein beta-barrel domain
DDE_Tnp_1            PF01609.16   211 seq127_BIOID51003    -            285   2.6e-31  108.7   0.2   1   1   2.5e-35   3.5e-31  108.3   0.2     3   211     9   250     7   250 0.93 Transposase DDE domain
DUF905               PF06006.7     71 seq129_BIOID51003    -             77     3e-34  116.0   0.0   1   1   2.5e-38   3.4e-34  115.9   0.0     2    71     7    76     6    76 0.97 Bacterial protein of unknown function (DUF905)
phage_tail_N         PF08400.5    134 seq130_BIOID51003    -             87     1e-40  138.4   0.3   1   1   1.7e-44   1.2e-40  138.2   0.2     1    84     1    84     1    86 0.99 Prophage tail fibre N-terminal
CarboxypepD_reg      PF13620.1     82 seq130_BIOID51003    -             87   7.6e-09   35.4   0.3   1   1   1.4e-12   9.6e-09   35.0   0.2     1    73     4    81     4    85 0.83 Carboxypeptidase regulatory-like domain
NinB                 PF05772.7    127 seq131_BIOID51003    -             86   1.7e-34  118.1   0.2   1   1   1.3e-38   1.8e-34  117.9   0.1    46   127     1    82     1    82 0.99 NinB protein
HTH_Tnp_1            PF01527.15    76 seq132_BIOID51003    -            113   6.3e-11   41.9   1.3   1   1   1.9e-14   2.6e-10   40.0   0.9     1    74     1    87     1    88 0.86 Transposase
DUF218               PF02698.12   155 seq135_BIOID51003    -            118   2.1e-08   33.6   0.0   1   1   1.7e-12   2.3e-08   33.5   0.0    64   131     2    66     1    92 0.90 DUF218 domain
I-set                PF07679.11    90 seq138_BIOID51003    -            238   1.1e-06   28.3   0.8   1   1   1.3e-09   5.7e-06   25.9   0.2     5    83   151   222   147   226 0.84 Immunoglobulin I-set domain
Ig_2                 PF13895.1     80 seq138_BIOID51003    -            238   2.3e-06   27.4   1.9   1   1   8.7e-10   3.9e-06   26.7   0.7    22    80   170   233   148   233 0.76 Immunoglobulin domain
TnpB_IS66            PF05717.8    108 seq139_BIOID51003    -            115   2.7e-42  142.4   0.0   1   1   2.2e-46   2.9e-42  142.3   0.0     2   104     7   107     6   111 0.97 IS66 Orf2 like protein
Ig_2                 PF13895.1     80 seq142_BIOID51003    -            261   1.5e-06   28.1   0.8   1   1   4.2e-10   2.8e-06   27.1   0.2    22    80   193   256   171   256 0.76 Immunoglobulin domain
I-set                PF07679.11    90 seq142_BIOID51003    -            261   1.4e-06   27.9   0.6   1   1   9.6e-10   6.6e-06   25.7   0.2     5    83   174   245   170   249 0.84 Immunoglobulin I-set domain
Phage_fiber_C        PF06820.7     64 seq144_BIOID51003    -            345   2.4e-35  120.3   0.2   1   1   7.9e-39   3.6e-35  119.8   0.1     1    64   271   334   271   334 0.99 Putative prophage tail fibre C-terminus
Collagen             PF01391.13    60 seq144_BIOID51003    -            345   9.9e-19   66.5  70.4   1   2   2.3e-13   1.1e-09   37.6  23.7     1    59   159   217   157   218 0.73 Collagen triple helix repeat (20 copies)
Collagen             PF01391.13    60 seq144_BIOID51003    -            345   9.9e-19   66.5  70.4   2   2   6.8e-13   3.1e-09   36.1  22.8     1    59   210   268   210   271 0.92 Collagen triple helix repeat (20 copies)
phage_tail_N         PF08400.5    134 seq144_BIOID51003    -            345   7.9e-08   31.9   1.3   1   1   1.7e-11   7.9e-08   31.9   0.9    93   134     1    42     1    42 0.97 Prophage tail fibre N-terminal
rve                  PF00665.21   120 seq145_BIOID51003    -            327   4.9e-25   87.8   0.1   1   1   3.8e-28   1.3e-24   86.4   0.0     2   119   157   271   156   272 0.96 Integrase core domain
HTH_21               PF13276.1     60 seq145_BIOID51003    -            327   5.9e-17   61.3   2.7   1   1   5.5e-20   1.9e-16   59.6   1.9     3    60    79   135    77   135 0.94 HTH-like domain
rve_3                PF13683.1     67 seq145_BIOID51003    -            327   1.7e-11   43.3   0.0   1   1   1.1e-14   3.9e-11   42.2   0.0     6    67   248   309   243   309 0.93 Integrase core domain
rve_2                PF13333.1     52 seq145_BIOID51003    -            327   2.5e-05   24.1   0.0   1   1   1.4e-08     5e-05   23.1   0.0     1    46   262   311   262   316 0.85 Integrase core domain
DUF932               PF06067.6    239 seq146_BIOID51003    -            272   8.1e-63  211.7   0.0   1   1   6.8e-67   9.3e-63  211.5   0.0     1   239    36   261    36   261 0.99 Domain of unknown function (DUF932)
DUF1076              PF06416.7    113 seq150_BIOID51003    -            193   4.3e-43  145.4   0.2   1   1   5.9e-47     8e-43  144.6   0.0    12   113    90   191    82   191 0.96 Protein of unknown function (DUF1076)
N6_N4_Mtase          PF01555.13   231 seq151_BIOID51003    -            349   3.7e-44  150.8   0.0   1   1   1.5e-47     1e-43  149.3   0.0     1   229    29   340    29   342 0.82 DNA methylase
Methyltransf_26      PF13659.1    117 seq151_BIOID51003    -            349   2.4e-12   46.8   0.0   1   1     4e-12   2.7e-08   33.7   0.0    51   116     9    82     5    83 0.82 Methyltransferase domain
DUF3672              PF12421.3    136 seq152_BIOID51003    -            317   6.8e-45  152.4   2.0   1   1     1e-48   6.8e-45  152.4   1.4     1   136   134   276   134   276 0.94 Fibronectin type III protein
DUF1983              PF09327.6     81 seq152_BIOID51003    -            317     3e-25   87.8   0.1   1   1   1.9e-28   1.3e-24   85.7   0.0     1    81    30   110    30   110 0.99 Domain of unknown function (DUF1983)
DAO                  PF01266.19   358 seq155_BIOID51003    -            444   6.9e-63  212.5   0.0   1   1   1.8e-66   8.2e-63  212.3   0.0     1   356    25   412    25   414 0.86 FAD dependent oxidoreductase
Phage_fiber_C        PF06820.7     64 seq156_BIOID51003    -             89   5.3e-36  122.4   0.9   1   1     5e-40   6.8e-36  122.1   0.6     1    64    28    89    28    89 0.99 Putative prophage tail fibre C-terminus
GFO_IDH_MocA         PF01408.17   120 seq157_BIOID51003    -            334   1.3e-28   99.8   0.2   1   1   1.5e-32   2.1e-28   99.1   0.1     1   117     8   124     8   127 0.97 Oxidoreductase family, NAD-binding Rossmann fold
DDE_Tnp_IS66         PF03050.9    271 seq159_BIOID51003    -            512  1.3e-101  339.2   0.0   1   1  3.8e-105  1.3e-101  339.2   0.0     1   271   175   462   175   462 0.98 Transposase IS66 family
DDE_Tnp_IS66_C       PF13817.1     39 seq159_BIOID51003    -            512   1.8e-19   69.3   0.0   1   1   1.3e-22   4.5e-19   68.0   0.0     1    39   468   506   468   506 0.98 IS66 C-terminal element
HTH_Tnp_IS66         PF13005.2     59 seq159_BIOID51003    -            512   4.1e-17   61.6   0.8   1   1   2.3e-20   7.7e-17   60.7   0.5     3    59   115   169   113   169 0.96 putative Helix-turn-helix domain of transposase IS66
LZ_Tnp_IS66          PF13007.2     78 seq159_BIOID51003    -            512   1.1e-13   51.5   4.9   1   1   3.1e-17   1.1e-13   51.5   3.4     1    77    38   110    38   111 0.91 Transposase C of IS166 homeodomain
phage_tail_N         PF08400.5    134 seq161_BIOID51003    -            392   3.2e-61  204.8   0.1   1   1     7e-65   3.2e-61  204.8   0.1     1   134     1   134     1   134 0.99 Prophage tail fibre N-terminal
Collagen             PF01391.13    60 seq161_BIOID51003    -            392   6.5e-13   47.9  71.8   1   1   1.8e-13   8.1e-10   37.9  24.1     1    59   251   309   249   310 0.79 Collagen triple helix repeat (20 copies)
CarboxypepD_reg      PF13620.1     82 seq161_BIOID51003    -            392   9.8e-08   31.8   0.2   1   1   4.8e-11   2.2e-07   30.7   0.2     1    74     4    82     4    89 0.82 Carboxypeptidase regulatory-like domain
MFS_1                PF07690.11   354 seq163_BIOID51003    -            475   9.4e-52  175.8  55.1   1   1     1e-50   7.1e-47  159.7  32.5     2   353    17   406    16   407 0.90 Major Facilitator Superfamily
MFS_3                PF05977.8    524 seq163_BIOID51003    -            475   7.4e-07   27.5  26.7   1   1   1.8e-08   0.00012   20.2   7.9    30   176    31   172    10   192 0.83 Transmembrane secretion effector
rve                  PF00665.21   120 seq164_BIOID51003    -            267   4.5e-25   87.9   0.0   1   1   2.2e-28   7.7e-25   87.2   0.0     2   119   101   216   100   217 0.97 Integrase core domain
rve_3                PF13683.1     67 seq164_BIOID51003    -            267     3e-18   64.9   0.1   1   1     2e-21   6.8e-18   63.8   0.1     2    67   189   255   188   255 0.98 Integrase core domain
rve_2                PF13333.1     52 seq164_BIOID51003    -            267   1.1e-13   50.8   0.7   1   1   6.8e-17   2.3e-13   49.8   0.5     1    51   207   262   207   262 0.93 Integrase core domain
HTH_21               PF13276.1     60 seq164_BIOID51003    -            267   1.1e-09   38.0   5.0   1   1   8.6e-13   2.9e-09   36.6   3.5     2    59    21    77    20    78 0.91 HTH-like domain
HDPD                 PF02924.9    118 seq167_BIOID51003    -            112     1e-15   57.4   0.9   1   1   8.7e-20   1.2e-15   57.2   0.6     4   114     7   108     4   111 0.87 Bacteriophage lambda head decoration protein D
Phage_TAC            PF06222.6    127 seq169_BIOID51003    -            124   3.1e-58  194.7   0.4   1   1   2.5e-62   3.4e-58  194.5   0.2     1   127     1   124     1   124 0.99 Phage tail assembly chaperone
YjcZ                 PF13990.1    270 seq172_BIOID51003    -            301  4.3e-118  393.2   6.1   1   1  3.5e-122  4.8e-118  393.0   4.2     1   270    26   296    26   296 1.00 YjcZ-like protein
MobC                 PF05713.6     48 seq173_BIOID51003    -            118     2e-17   62.7   1.2   1   1   2.1e-21   2.9e-17   62.2   0.8     1    48    60   107    60   107 0.97 Bacterial mobilisation protein (MobC)
Flg_bbr_C            PF06429.8     74 seq174_BIOID51003    -            143   1.5e-09   37.5   0.1   1   1   2.2e-13   1.5e-09   37.5   0.1    32    74    98   140    68   140 0.88 Flagellar basal body rod FlgEFG protein C-terminal
Flg_bb_rod           PF00460.15    31 seq174_BIOID51003    -            143   3.2e-06   26.6   4.5   1   1   4.6e-10   3.2e-06   26.6   3.1     3    26     9    32     8    34 0.93 Flagella basal body rod protein
Peptidase_S49        PF01343.13   154 seq175_BIOID51003    -            265   2.5e-46  157.1   0.5   1   1   3.2e-50   4.4e-46  156.3   0.3     6   151     6   150     2   153 0.96 Peptidase family S49
HTH_5                PF01022.15    47 seq176_BIOID51003    -             99   1.2e-14   53.5   0.1   1   1   7.3e-18     2e-14   52.8   0.1     1    47    23    70    23    70 0.97 Bacterial regulatory protein, arsR family
HTH_20               PF12840.2     61 seq176_BIOID51003    -             99   2.4e-11   43.1   0.4   1   1   1.3e-14   3.5e-11   42.6   0.3     2    58    16    72    15    75 0.96 Helix-turn-helix domain
MarR_2               PF12802.2     62 seq176_BIOID51003    -             99     2e-09   36.8   0.1   1   1   1.2e-12   3.3e-09   36.1   0.1     5    60    24    75    19    77 0.89 MarR family
HTH_24               PF13412.1     48 seq176_BIOID51003    -             99     2e-08   33.3   0.0   1   1   1.9e-11   5.1e-08   32.0   0.0     5    47    26    68    24    69 0.96 Winged helix-turn-helix DNA-binding
MarR                 PF01047.17    59 seq176_BIOID51003    -             99   6.7e-06   25.6   0.0   1   1   4.6e-09   1.3e-05   24.7   0.0     5    53    26    74    23    75 0.95 MarR family
Phage_TAC            PF06222.6    127 seq178_BIOID51003    -            161   1.5e-57  192.4   0.3   1   1   1.3e-61   1.8e-57  192.2   0.2     1   126     1   123     1   124 0.99 Phage tail assembly chaperone
DUF1076              PF06416.7    113 seq179_BIOID51003    -            211   3.1e-46  155.6   0.5   1   1     3e-50     4e-46  155.2   0.3     2   112    98   208    97   209 0.97 Protein of unknown function (DUF1076)
Phage_AlpA           PF05930.7     51 seq181_BIOID51003    -             86   1.6e-25   88.4   0.0   1   1   1.4e-29     2e-25   88.1   0.0     1    51    23    73    23    73 0.99 Prophage CP4-57 regulatory protein (AlpA)
DUF905               PF06006.7     71 seq182_BIOID51003    -             77   1.3e-34  117.2   0.0   1   1   1.1e-38   1.5e-34  117.0   0.0     2    71     7    76     6    76 0.97 Bacterial protein of unknown function (DUF905)
Antirestrict         PF03230.8     94 seq186_BIOID51003    -            161   4.8e-39  132.1   0.2   1   1   4.7e-43   6.4e-39  131.7   0.1     1    94    64   161    64   161 0.98 Antirestriction protein
Phage_cap_E          PF03864.10   329 seq187_BIOID51003    -            341   1.5e-62  211.3   0.2   1   1   1.2e-66   1.7e-62  211.1   0.1     1   328     4   339     4   340 0.93 Phage major capsid protein E
Phage_ASH            PF10554.4    108 seq189_BIOID51003    -            197   1.6e-32  111.9   0.0   1   1   1.6e-36   2.2e-32  111.5   0.0     1   108    37   146    37   146 0.98 Ash protein family
Relaxase             PF03432.9    242 seq190_BIOID51003    -            517   1.8e-20   73.2   0.0   1   1     4e-24   5.5e-20   71.6   0.0    61   233    57   237    41   246 0.92 Relaxase/Mobilisation nuclease domain
Rhodanese            PF00581.15   113 seq191_BIOID51003    -            174   2.1e-11   44.0   0.0   1   1   4.8e-15   3.3e-11   43.4   0.0     2   112     8    98     7    99 0.82 Rhodanese-like domain
DUF2892              PF11127.3     66 seq191_BIOID51003    -            174   3.2e-11   42.7   3.2   1   1     7e-15   4.8e-11   42.2   2.2    10    60   115   170   112   174 0.88 Protein of unknown function (DUF2892)
Phage_CII            PF05269.6     91 seq192_BIOID51003    -            108   1.4e-35  121.0   0.0   1   1   1.2e-39   1.6e-35  120.8   0.0     6    91    19   102    13   102 0.98 Bacteriophage CII protein
DUF4035              PF13227.1     53 seq193_BIOID51003    -             93   7.5e-24   82.7   0.1   1   1   7.5e-28     1e-23   82.3   0.0     1    53    27    79    27    79 0.98 Protein of unknown function (DUF4035)
RecT                 PF03837.9    199 seq195_BIOID51003    -            269   2.9e-58  196.3   0.0   1   1   2.8e-62   3.8e-58  195.9   0.0     1   188    53   244    53   255 0.94 RecT family
Lambda_Bor           PF06291.6     97 seq196_BIOID51003    -            102   4.4e-62  205.8   2.6   1   1   3.6e-66     5e-62  205.7   1.8     1    97     6   102     6   102 1.00 Bor protein
Phage_fiber_C        PF06820.7     64 seq198_BIOID51003    -             89   8.2e-35  118.6   0.5   1   1   7.9e-39   1.1e-34  118.2   0.3     1    64    28    89    28    89 0.99 Putative prophage tail fibre C-terminus
FlgD                 PF03963.9     82 seq199_BIOID51003    -            237   1.1e-16   60.4   9.5   1   1   4.3e-20     2e-16   59.7   6.6     9    79    12    81     2    84 0.76 Flagellar hook capping protein - N-terminal region
FLgD_tudor           PF13861.1     61 seq199_BIOID51003    -            237   5.3e-13   48.6   0.7   1   1     2e-16     9e-13   47.9   0.5     2    60    91   227    90   228 0.97 FlgD Tudor-like domain
FlgD_ig              PF13860.1     81 seq199_BIOID51003    -            237   1.1e-08   34.5   0.4   1   1   5.3e-12   2.4e-08   33.4   0.3     8    80   112   185   106   186 0.82 FlgD Ig-like domain
DUF932               PF06067.6    239 seq201_BIOID51003    -            272   4.8e-62  209.2   0.0   1   1     4e-66   5.5e-62  209.0   0.0     1   239    36   261    36   261 0.99 Domain of unknown function (DUF932)
Ail_Lom              PF06316.6    199 seq203_BIOID51003    -            199  2.6e-119  395.8   6.7   1   1  6.3e-123  2.9e-119  395.6   4.7     1   199     1   199     1   199 1.00 Enterobacterial Ail/Lom protein
OMP_b-brl            PF13505.1    176 seq203_BIOID51003    -            199   6.1e-26   91.2   7.3   1   1   1.7e-29   7.7e-26   90.9   5.0     2   176    11   199     9   199 0.87 Outer membrane protein beta-barrel domain
OmpA_membrane        PF01389.12   183 seq203_BIOID51003    -            199   0.00018   20.9   0.3   1   1     6e-08   0.00027   20.3   0.2    14   148    23   178    17   181 0.79 OmpA-like transmembrane domain
DUF4035              PF13227.1     53 seq204_BIOID51003    -             69   3.3e-24   83.8   0.1   1   1   3.1e-28   4.2e-24   83.5   0.0     1    53     3    55     3    55 0.98 Protein of unknown function (DUF4035)
TraT                 PF05818.7    215 seq208_BIOID51003    -            179   4.2e-70  235.4   4.4   1   1   3.4e-74   4.6e-70  235.2   3.0    37   215     3   179     1   179 0.99 Enterobacterial TraT complement resistance protein
RHS                  PF03527.9     41 seq210_BIOID51003    -            477     2e-20   72.1   0.6   1   1   7.5e-24   5.1e-20   70.8   0.4     1    41   221   261   221   261 0.98 RHS protein
RHS_repeat           PF05593.9     38 seq210_BIOID51003    -            477   2.8e-11   43.1  17.5   1   1   4.5e-13     3e-09   36.6   3.1     1    37    17    62    17    63 0.92 RHS Repeat
Phage_HK97_TLTM      PF06120.6    301 seq211_BIOID51003    -            448   2.5e-09   36.8   3.7   1   1   1.8e-13   2.5e-09   36.8   2.5     1    32   395   426   395   431 0.97 Tail length tape measure protein
Phage_rep_O          PF04492.8    100 seq212_BIOID51003    -            179   1.8e-40  137.0   0.0   1   1   1.7e-44   2.3e-40  136.6   0.0     2   100    17   115    16   115 0.99 Bacteriophage replication protein O
RadC                 PF04002.10   123 seq213_BIOID51003    -            163   5.9e-47  158.2   0.0   1   1   5.3e-51   7.2e-47  157.9   0.0     2   123    42   163    41   163 0.98 RadC-like JAB domain
Phage_HK97_TLTM      PF06120.6    301 seq214_BIOID51003    -           1080  1.3e-126  421.8  12.3   1   1  1.9e-130  1.3e-126  421.8   8.5     1   300   395   694   395   695 0.99 Tail length tape measure protein
Tape_meas_lam_C      PF09718.5     78 seq214_BIOID51003    -           1080   6.6e-20   70.6   1.8   1   1   9.7e-24   6.6e-20   70.6   1.2     1    77   860   936   860   937 0.97 Lambda phage tail tape-measure protein (Tape_meas_lam_C)
Patatin              PF01734.17   204 seq217_BIOID51003    -            356   6.8e-21   75.0   3.8   1   1   2.9e-24   3.9e-20   72.5   2.6     1   199     9   237     9   242 0.73 Patatin-like phospholipase
TerC                 PF03741.11   184 seq218_BIOID51003    -            321   4.2e-57  192.4  13.4   1   1   3.1e-61   4.2e-57  192.4   9.3     1   182    80   282    80   284 0.97 Integral membrane protein TerC family
HDPD                 PF02924.9    118 seq219_BIOID51003    -            118   2.7e-13   49.6   0.6   1   1   2.4e-17   3.3e-13   49.3   0.4     4   106     7    99     4   104 0.85 Bacteriophage lambda head decoration protein D
Phage_fiber_C        PF06820.7     64 seq221_BIOID51003    -            107   2.3e-34  117.2   0.6   1   1   2.4e-38   3.3e-34  116.7   0.4     1    64    46   107    46   107 0.99 Putative prophage tail fibre C-terminus
Aldedh               PF00171.17   462 seq222_BIOID51003    -            482  9.6e-176  584.5   0.1   1   1  7.9e-180  1.1e-175  584.3   0.1     1   461    19   477    19   478 0.99 Aldehyde dehydrogenase family
TerB                 PF05099.8    140 seq225_BIOID51003    -            195   3.5e-14   52.6   7.0   1   1   9.4e-18   6.4e-14   51.7   4.8     9   131    11   138     3   141 0.81 Tellurite resistance protein TerB
IstB_IS21            PF01695.12   178 seq228_BIOID51003    -            248   1.7e-20   73.0   0.1   1   1   5.1e-24   2.3e-20   72.6   0.0     4   160    55   216    52   226 0.83 IstB-like ATP binding protein
Bac_DnaA             PF00308.13   219 seq228_BIOID51003    -            248   6.7e-09   35.6   0.0   1   1   1.8e-12   8.2e-09   35.3   0.0     6   123    72   189    67   224 0.86 Bacterial dnaA  protein
ArsA_ATPase          PF02374.10   305 seq228_BIOID51003    -            248     5e-06   25.6   0.1   1   1   1.5e-09     7e-06   25.1   0.1     4    90   104   196   101   222 0.72 Anion-transporting ATPase
FlaE                 PF07559.9    130 seq234_BIOID51003    -            400   4.2e-26   92.0  13.6   1   1   9.1e-30   4.2e-26   92.0   9.5     1   130   170   281   170   281 0.96 Flagellar basal body protein FlaE
Flg_bbr_C            PF06429.8     74 seq234_BIOID51003    -            400   5.4e-17   61.3   0.1   1   1   1.2e-20   5.4e-17   61.3   0.0     2    72   322   397   321   399 0.87 Flagellar basal body rod FlgEFG protein C-terminal
Flg_bb_rod           PF00460.15    31 seq234_BIOID51003    -            400   1.8e-06   27.4   2.4   1   1   3.9e-10   1.8e-06   27.4   1.7     3    31     5    33     4    33 0.97 Flagella basal body rod protein
phage_tail_N         PF08400.5    134 seq236_BIOID51003    -            391   6.3e-61  203.8   0.1   1   1   1.4e-64   6.3e-61  203.8   0.1     1   134     1   134     1   134 0.99 Prophage tail fibre N-terminal
Collagen             PF01391.13    60 seq236_BIOID51003    -            391     1e-18   66.4  70.9   1   2   1.6e-13   7.3e-10   38.1  24.4     1    59   251   309   249   310 0.73 Collagen triple helix repeat (20 copies)
Collagen             PF01391.13    60 seq236_BIOID51003    -            391     1e-18   66.4  70.9   2   2   9.4e-13   4.3e-09   35.6  22.4     1    59   302   360   302   363 0.89 Collagen triple helix repeat (20 copies)
CarboxypepD_reg      PF13620.1     82 seq236_BIOID51003    -            391   9.6e-08   31.8   0.2   1   1   4.7e-11   2.2e-07   30.7   0.2     1    74     4    82     4    89 0.82 Carboxypeptidase regulatory-like domain
NinF                 PF05810.7     58 seq238_BIOID51003    -             69   6.1e-32  109.1   6.6   1   1   5.1e-36   6.9e-32  108.9   4.6     1    58    12    69    12    69 0.97 NinF protein
Phage_cap_E          PF03864.10   329 seq241_BIOID51003    -            350   3.5e-64  216.7   0.2   1   1   2.8e-68   3.9e-64  216.5   0.1     1   328    13   348    13   349 0.94 Phage major capsid protein E
DUF3927              PF13064.1     46 seq242_BIOID51003    -            126   1.7e-24   84.9  11.3   1   1   1.2e-28   1.7e-24   84.9   7.8     1    46    45    90    45    90 0.98 Protein of unknown function (DUF3927)
DUF987               PF06174.6     66 seq243_BIOID51003    -             73   4.5e-43  144.4   0.1   1   1   3.7e-47     5e-43  144.3   0.1     1    66     1    66     1    66 0.99 Protein of unknown function (DUF987)
Packaging_FI         PF14000.1    125 seq246_BIOID51003    -            131     6e-42  142.6   4.1   1   1   4.9e-46   6.7e-42  142.5   2.8     1   125     2   128     2   128 0.97 DNA packaging protein FI
Antirestrict         PF03230.8     94 seq247_BIOID51003    -            161   4.7e-39  132.1   0.2   1   1   4.7e-43   6.4e-39  131.7   0.1     1    94    64   161    64   161 0.98 Antirestriction protein
DUF1187              PF06688.6     61 seq248_BIOID51003    -             86   8.3e-38  128.2   2.2   1   1     8e-42   1.1e-37  127.8   1.5     1    61    26    86    26    86 0.98 Protein of unknown function (DUF1187)
Pox_D5               PF03288.11    86 seq250_BIOID51003    -            794   5.3e-21   74.5   0.0   1   1   3.5e-24   9.4e-21   73.7   0.0     1    86   687   786   687   786 0.96 Poxvirus D5 protein-like
Prim_Zn_Ribbon       PF08273.7     40 seq250_BIOID51003    -            794     3e-19   68.6   9.5   1   1   2.1e-22   5.8e-19   67.7   6.6     1    40    48    84    48    84 0.97 Zinc-binding domain of primase-helicase
Toprim_3             PF13362.1     96 seq250_BIOID51003    -            794   2.1e-11   43.8   0.2   1   1   2.8e-13   7.8e-10   38.7   0.0     2    96   227   318   226   318 0.79 Toprim domain
D5_N                 PF08706.6    150 seq250_BIOID51003    -            794   1.1e-08   35.2   0.0   1   1   1.4e-11   3.7e-08   33.4   0.0     2   148   354   485   353   487 0.67 D5 N terminal like
Toprim_4             PF13662.1     81 seq250_BIOID51003    -            794     2e-08   34.0   0.1   1   1     5e-11   1.4e-07   31.3   0.0     2    68   226   293   225   302 0.92 Toprim domain
HTS                  PF04204.11   298 seq252_BIOID51003    -            309  2.3e-131  436.7   0.0   1   1  1.9e-135  2.6e-131  436.6   0.0     1   298     2   299     2   299 1.00 Homoserine O-succinyltransferase
ANT                  PF03374.9    112 seq253_BIOID51003    -            240   3.8e-36  123.4   0.0   1   1   9.1e-40   6.2e-36  122.7   0.0     1   111   125   233   125   234 0.97 Phage antirepressor protein KilAC domain
Phage_pRha           PF09669.5     92 seq253_BIOID51003    -            240   3.7e-18   65.5   0.0   1   1   9.9e-22   6.8e-18   64.7   0.0     2    91    12   100    11   101 0.86 Phage regulatory protein Rha (Phage_pRha)
Phage_lambda_P       PF06992.6    233 seq258_BIOID51003    -            218  1.4e-155  515.2   2.1   1   1  1.2e-159  1.6e-155  515.1   1.5    16   233     1   218     1   218 1.00 Replication protein P
YagB_YeeU_YfjZ       PF06154.6    105 seq259_BIOID51003    -            122   3.2e-52  175.0   0.0   1   1   2.8e-56   3.9e-52  174.8   0.0     2   104    16   118    15   119 0.98 YagB/YeeU/YfjZ family
Exc                  PF07825.6     77 seq261_BIOID51003    -             93   2.9e-14   52.4   0.2   1   1   3.1e-18   4.3e-14   51.9   0.1     3    56     4    58     2    87 0.88 Excisionase-like protein
Phage_attach         PF05354.6    117 seq263_BIOID51003    -            117   1.4e-63  211.5   0.1   1   1   2.3e-67   1.5e-63  211.3   0.1     1   117     1   117     1   117 1.00 Phage Head-Tail Attachment
Gifsy-2              PF13856.1     95 seq263_BIOID51003    -            117   2.8e-32  110.6   0.0   1   1   4.6e-36   3.2e-32  110.4   0.0     1    95     4   105     4   105 0.99 ATP-binding sugar transporter from pro-phage
BATS                 PF06968.8     92 seq265_BIOID51003    -            346   1.7e-29  101.3   0.0   1   1   5.5e-33   3.7e-29  100.2   0.0     1    92   220   312   220   312 0.99 Biotin and Thiamin Synthesis associated domain
Radical_SAM          PF04055.16   166 seq265_BIOID51003    -            346   3.9e-19   69.3   0.0   1   1   4.6e-22   3.2e-18   66.3   0.0     4   160    50   203    47   209 0.92 Radical SAM superfamily
DUF1627              PF07789.7    155 seq267_BIOID51003    -            256   1.3e-90  300.8   0.5   1   1   1.3e-94   1.8e-90  300.2   0.3     1   155    91   245    91   245 1.00 Protein of unknown function (DUF1627)
RadC                 PF04002.10   123 seq270_BIOID51003    -            158   1.3e-46  157.2   0.0   1   1   1.2e-50   1.6e-46  156.8   0.0     2   123    37   158    36   158 0.98 RadC-like JAB domain
DUF1144              PF06610.8    143 seq277_BIOID51003    -            149   3.1e-70  234.3   7.3   1   1   2.5e-74   3.4e-70  234.2   5.1     4   143     3   142     1   142 0.98 Protein of unknown function (DUF1144)
DUF1044              PF06296.7    120 seq278_BIOID51003    -            123   3.2e-46  155.9   1.7   1   1   2.6e-50   3.6e-46  155.7   1.1     1   120     1   120     1   120 1.00 Protein of unknown function (DUF1044)
Phage_integ_N        PF09003.5     81 seq279_BIOID51003    -            371   1.4e-21   75.8   1.0   1   1   2.1e-25   1.4e-21   75.8   0.7     3    81     2    76     1    76 0.95 Bacteriophage lambda integrase, N-terminal domain
Phage_integrase      PF00589.17   173 seq279_BIOID51003    -            371   1.6e-13   50.5   0.0   1   1   3.8e-17   2.6e-13   49.8   0.0     9   171   186   352   178   354 0.84 Phage integrase family
DUF303               PF03629.13   255 seq280_BIOID51003    -            455   4.7e-30  104.5   0.0   1   1   8.5e-34   5.8e-30  104.2   0.0     1   200    64   295    64   359 0.79 Domain of unknown function (DUF303)
DUF1737              PF08410.5     54 seq280_BIOID51003    -            455   2.4e-18   65.5   0.0   1   1   7.7e-22   5.3e-18   64.4   0.0     1    53     1    50     1    51 0.98 Domain of unknown function (DUF1737)
Hexapep              PF00132.19    36 seq284_BIOID51003    -            293   8.6e-19   66.0   6.7   1   3   1.6e-09   2.2e-05   23.5   0.0     2    36   122   156   121   156 0.96 Bacterial transferase hexapeptide (six repeats)
Hexapep              PF00132.19    36 seq284_BIOID51003    -            293   8.6e-19   66.0   6.7   2   3   2.3e-10   3.1e-06   26.3   0.7     3    33   191   220   189   221 0.94 Bacterial transferase hexapeptide (six repeats)
Hexapep              PF00132.19    36 seq284_BIOID51003    -            293   8.6e-19   66.0   6.7   3   3   1.8e-11   2.5e-07   29.7   0.6     1    34   206   239   206   241 0.95 Bacterial transferase hexapeptide (six repeats)
Minor_tail_Z         PF06763.6    189 seq285_BIOID51003    -            177   2.4e-76  255.5  12.3   1   1   2.3e-80   3.2e-76  255.1   8.5     1   189     3   177     3   177 0.97 Prophage minor tail protein Z (GPZ)
DUF1364              PF07102.7     94 seq287_BIOID51003    -             96   1.2e-42  143.6   0.6   1   1   9.3e-47   1.3e-42  143.4   0.4     1    94     1    94     1    94 0.98 Protein of unknown function (DUF1364)
DUF1219              PF06755.7    117 seq288_BIOID51003    -            125   5.2e-59  196.7   0.0   1   1   4.4e-63   6.1e-59  196.5   0.0     1   113     1   113     1   123 0.98 Protein of unknown function (DUF1219)
MurB_C               PF02873.11   105 seq289_BIOID51003    -            342   5.3e-42  141.7   0.0   1   1   1.3e-45   9.1e-42  140.9   0.0     1   105   203   330   203   330 0.99 UDP-N-acetylenolpyruvoylglucosamine reductase, C-terminal domain
FAD_binding_4        PF01565.18   139 seq289_BIOID51003    -            342   7.3e-28   96.6   0.0   1   1   8.6e-31   5.9e-27   93.7   0.0     2   138    18   149    17   150 0.91 FAD binding domain
SDF                  PF00375.13   390 seq292_BIOID51003    -            414   1.5e-63  214.8  34.9   1   1   1.3e-67   1.8e-63  214.5  24.2     1   385    18   397    18   401 0.89 Sodium:dicarboxylate symporter family
DUF2136              PF09907.4     76 seq296_BIOID51003    -            100   6.2e-35  119.0   0.7   1   1   5.4e-39   7.4e-35  118.7   0.5     1    76    18    93    18    93 0.98 Uncharacterized protein conserved in bacteria (DUF2136)
DUF932               PF06067.6    239 seq297_BIOID51003    -            272   1.6e-59  201.0   0.0   1   1   1.3e-63   1.8e-59  200.8   0.0     2   239    37   261    36   261 0.99 Domain of unknown function (DUF932)
Phage_HK97_TLTM      PF06120.6    301 seq298_BIOID51003    -            349     2e-55  188.1   4.1   1   1   1.5e-59     2e-55  188.1   2.8   153   301     1   148     1   148 0.99 Tail length tape measure protein
DUF3702              PF12486.3    148 seq302_BIOID51003    -            450   2.6e-44  150.3  13.4   1   1   1.1e-47   7.7e-44  148.8   9.3     1   148   292   436   292   436 0.99 ImpA domain protein
ImpA-rel_N           PF06812.7     62 seq302_BIOID51003    -            450   9.2e-21   73.2   1.1   1   1     3e-24   2.1e-20   72.1   0.2     1    60    41   100    41   102 0.98 ImpA-related N-terminal
HTH_31               PF13560.1     64 seq303_BIOID51003    -            105   2.1e-08   34.0   0.4   1   1     7e-12   3.2e-08   33.5   0.3     4    48    48    91    48    96 0.93 Helix-turn-helix domain
HTH_3                PF01381.17    55 seq303_BIOID51003    -            105   1.3e-07   31.2   0.0   1   1     4e-11   1.8e-07   30.7   0.0     1    45    50    94    50    96 0.94 Helix-turn-helix
HTH_19               PF12844.2     64 seq303_BIOID51003    -            105   1.9e-07   30.9   0.0   1   1   5.8e-11   2.6e-07   30.4   0.0     2    48    48    96    47   103 0.82 Helix-turn-helix domain
Packaging_FI         PF14000.1    125 seq304_BIOID51003    -            131   1.2e-41  141.7   4.1   1   1   9.7e-46   1.3e-41  141.5   2.9     1   125     2   128     2   128 0.97 DNA packaging protein FI
Aminotran_3          PF00202.16   339 seq305_BIOID51003    -            428  1.2e-121  405.5   0.1   1   1  1.1e-125  1.5e-121  405.3   0.1     2   338    29   362    28   363 0.98 Aminotransferase class-III
Flg_bbr_C            PF06429.8     74 seq306_BIOID51003    -            245   3.3e-18   65.2   2.2   1   1   4.8e-22   3.3e-18   65.2   1.5     2    74   170   241   169   241 0.96 Flagellar basal body rod FlgEFG protein C-terminal
Flg_bb_rod           PF00460.15    31 seq306_BIOID51003    -            245   3.1e-07   29.8   3.7   1   1   1.3e-10   8.6e-07   28.4   2.6     1    31     5    35     5    35 0.97 Flagella basal body rod protein
DUF987               PF06174.6     66 seq307_BIOID51003    -             73   1.7e-43  145.8   0.2   1   1   1.4e-47   1.9e-43  145.6   0.1     1    66     1    66     1    66 0.99 Protein of unknown function (DUF987)
RusA                 PF05866.6    116 seq308_BIOID51003    -            120   7.5e-21   74.6   0.0   1   1   6.2e-25   8.5e-21   74.4   0.0     1   116     8   117     8   117 0.91 Endodeoxyribonuclease RusA
Phage_fiber_C        PF06820.7     64 seq310_BIOID51003    -            107   6.8e-36  122.1   0.7   1   1   7.1e-40   9.7e-36  121.6   0.5     1    64    46   107    46   107 0.99 Putative prophage tail fibre C-terminus
DAGK_prokar          PF01219.14   104 seq313_BIOID51003    -            119   1.1e-38  130.8   5.7   1   1   9.5e-43   1.3e-38  130.6   4.0     2   104    16   118    15   118 0.98 Prokaryotic diacylglycerol kinase
DUF977               PF06163.6    127 seq318_BIOID51003    -            137   1.1e-60  202.8   0.3   1   1   8.9e-65   1.2e-60  202.7   0.2     1   124     1   133     1   136 0.99 Bacterial protein of unknown function (DUF977)
Malate_synthase      PF01274.17   523 seq319_BIOID51003    -            539  1.9e-214  712.4   0.0   1   1  1.5e-218  2.1e-214  712.2   0.0     3   522    19   538    17   539 0.99 Malate synthase
Phage_tail_U         PF06141.6    133 seq322_BIOID51003    -            131   1.5e-63  212.6   1.3   1   1   1.2e-67   1.6e-63  212.5   0.9     1   133     1   131     1   131 0.99 Phage minor tail protein U
Phage_attach         PF05354.6    117 seq323_BIOID51003    -            124   3.6e-63  210.2   0.1   1   1   5.9e-67     4e-63  210.0   0.1     1   117     1   117     1   117 1.00 Phage Head-Tail Attachment
Gifsy-2              PF13856.1     95 seq323_BIOID51003    -            124   1.6e-29  101.7   0.0   1   1   2.8e-33   1.9e-29  101.5   0.0     1    95     4   105     4   105 0.99 ATP-binding sugar transporter from pro-phage
Oxidored_q6          PF01058.17   131 seq324_BIOID51003    -            381     8e-29   99.7   0.3   1   1   9.4e-33   1.3e-28   99.1   0.2     1   130    71   216    71   217 0.95 NADH ubiquinone oxidoreductase, 20 Kd subunit
YagB_YeeU_YfjZ       PF06154.6    105 seq326_BIOID51003    -            122   2.5e-52  175.4   0.0   1   1   2.1e-56   2.9e-52  175.1   0.0     2   104    16   118    15   119 0.98 YagB/YeeU/YfjZ family
Phage_NinH           PF06322.6     64 seq327_BIOID51003    -             62   8.1e-29   98.9   0.3   1   1   6.3e-33   8.6e-29   98.8   0.2     1    60     1    60     1    62 0.96 Phage NinH protein
Aminotran_1_2        PF00155.16   363 seq331_BIOID51003    -            384     2e-68  230.9   0.0   1   1   4.9e-72   2.2e-68  230.7   0.0     2   363    40   380    39   380 0.96 Aminotransferase class I and II
Beta_elim_lyase      PF01212.16   290 seq331_BIOID51003    -            384   4.6e-07   29.1   0.0   1   1     4e-10   1.8e-06   27.1   0.0    27    95    82   147    67   206 0.74 Beta-eliminating lyase
Cys_Met_Meta_PP      PF01053.15   386 seq331_BIOID51003    -            384   1.2e-05   23.6   0.0   1   1   4.1e-09   1.9e-05   23.0   0.0    57   185    86   212    82   215 0.87 Cys/Met metabolism PLP-dependent enzyme
IpaB_EvcA            PF03278.8    153 seq332_BIOID51003    -            196   1.8e-63  212.2   4.2   1   1   1.5e-67   2.1e-63  211.9   2.9     1   152    39   184    39   185 0.99 IpaB/EvcA family
DUF883               PF05957.8     94 seq336_BIOID51003    -            113   6.8e-27   93.5   1.2   1   1   5.9e-31   8.1e-27   93.3   0.9     1    94    19   111    19   111 0.97 Bacterial protein of unknown function (DUF883)
DDE_Tnp_1_assoc      PF13808.1     90 seq337_BIOID51003    -            228   2.5e-22   78.2   0.0   1   1   6.4e-26   4.4e-22   77.4   0.0    23    90     3    70     1    70 0.97 DDE_Tnp_1-associated
DDE_Tnp_1            PF01609.16   211 seq337_BIOID51003    -            228   6.7e-19   68.1   0.2   1   1   1.2e-22   8.1e-19   67.9   0.1     3   152    77   210    75   224 0.87 Transposase DDE domain
SopA                 PF13981.1    135 seq339_BIOID51003    -            583   2.9e-43  147.0   2.6   1   1   9.6e-46   3.3e-42  143.5   0.3     1   135   376   512   376   512 0.98 SopA-like central domain
Pentapeptide         PF00805.17    40 seq339_BIOID51003    -            583   1.5e-14   52.7  16.1   1   2   7.8e-09   2.7e-05   23.1   0.5     4    40   204   240   204   240 0.93 Pentapeptide repeats (8 copies)
Pentapeptide         PF00805.17    40 seq339_BIOID51003    -            583   1.5e-14   52.7  16.1   2   2   9.8e-09   3.4e-05   22.8   0.2     7    38   237   268   236   270 0.95 Pentapeptide repeats (8 copies)
Pentapeptide_4       PF13599.1     78 seq339_BIOID51003    -            583   7.1e-14   51.2  17.9   1   2   2.9e-12   9.8e-09   34.8   1.6     9    76   199   266   194   268 0.89 Pentapeptide repeats (9 copies)
Pentapeptide_4       PF13599.1     78 seq339_BIOID51003    -            583   7.1e-14   51.2  17.9   2   2   6.3e-11   2.1e-07   30.5   5.5     2    53   242   291   241   309 0.92 Pentapeptide repeats (9 copies)
Big_2                PF02368.13    79 seq342_BIOID51003    -            250   1.5e-12   47.1  11.1   1   1   2.2e-16   1.5e-12   47.1   7.7     1    75   160   237   160   243 0.94 Bacterial Ig-like domain (group 2)
Minor_tail_Z         PF06763.6    189 seq344_BIOID51003    -            192   1.4e-91  305.1  15.5   1   1   1.1e-95   1.6e-91  305.0  10.8     1   189     3   192     3   192 1.00 Prophage minor tail protein Z (GPZ)
Flg_bbr_C            PF06429.8     74 seq348_BIOID51003    -            261   7.9e-27   92.8   2.2   1   1   1.1e-30   7.9e-27   92.8   1.5     1    73   182   259   182   260 0.95 Flagellar basal body rod FlgEFG protein C-terminal
Flg_bb_rod           PF00460.15    31 seq348_BIOID51003    -            261   8.2e-13   47.6   0.6   1   1   4.6e-16   3.1e-12   45.7   0.4     1    31     5    35     5    35 0.98 Flagella basal body rod protein
Antirestrict         PF03230.8     94 seq349_BIOID51003    -            161   5.1e-39  132.0   0.2   1   1   4.7e-43   6.4e-39  131.7   0.1     1    94    64   161    64   161 0.98 Antirestriction protein
BPL_LplA_LipB        PF03099.14   125 seq350_BIOID51003    -            321   5.1e-21   74.8   0.0   1   1   1.7e-24   7.6e-21   74.2   0.0     4   125    86   208    83   208 0.89 Biotin/lipoate A/B protein ligase family
HTH_11               PF08279.7     55 seq350_BIOID51003    -            321   7.6e-13   47.7   0.0   1   1   4.4e-16     2e-12   46.4   0.0     4    54     9    58     8    59 0.92 HTH domain
BPL_C                PF02237.12    48 seq350_BIOID51003    -            321   1.7e-11   43.4   0.2   1   1   8.9e-15   4.1e-11   42.2   0.1     1    48   271   317   271   317 0.97 Biotin protein ligase C terminal domain
NinB                 PF05772.7    127 seq351_BIOID51003    -            103   1.7e-38  130.9   0.4   1   1   1.4e-42   1.9e-38  130.8   0.3     1    96     6   101     6   103 0.98 NinB protein
DUF1219              PF06755.7    117 seq352_BIOID51003    -            124     4e-60  200.3   0.0   1   1   3.4e-64   4.6e-60  200.1   0.0     1   113     1   113     1   123 0.97 Protein of unknown function (DUF1219)
DUF413               PF04219.7     94 seq353_BIOID51003    -            112   1.5e-38  130.2   0.1   1   1   1.4e-42   1.9e-38  129.9   0.1     1    90    10    99    10   102 0.97 Protein of unknown function, DUF
Tape_meas_lam_C      PF09718.5     78 seq357_BIOID51003    -            106     1e-07   31.6   0.7   1   1   2.1e-11   2.9e-07   30.1   0.1    37    77     1    41     1    42 0.95 Lambda phage tail tape-measure protein (Tape_meas_lam_C)
RHS_repeat           PF05593.9     38 seq360_BIOID51003    -            873   1.2e-42  143.0  71.7   1   5   3.4e-08   0.00023   21.1   0.3     1    36     3    38     3    39 0.91 RHS Repeat
RHS_repeat           PF05593.9     38 seq360_BIOID51003    -            873   1.2e-42  143.0  71.7   2   5   5.8e-13     4e-09   36.3   0.5     1    37    45    81    45    82 0.98 RHS Repeat
RHS_repeat           PF05593.9     38 seq360_BIOID51003    -            873   1.2e-42  143.0  71.7   3   5   1.8e-11   1.3e-07   31.5   0.3     1    37    87   122    87   123 0.97 RHS Repeat
RHS_repeat           PF05593.9     38 seq360_BIOID51003    -            873   1.2e-42  143.0  71.7   4   5   2.1e-08   0.00014   21.7   0.9     1    31   190   223   190   232 0.79 RHS Repeat
RHS_repeat           PF05593.9     38 seq360_BIOID51003    -            873   1.2e-42  143.0  71.7   5   5   2.4e-10   1.6e-06   27.9   1.2     1    29   416   453   416   463 0.90 RHS Repeat
RHS                  PF03527.9     41 seq360_BIOID51003    -            873   3.9e-21   74.4   3.2   1   1     2e-24   1.4e-20   72.6   0.4     1    41   620   660   620   660 0.98 RHS protein
NinE                 PF05322.6     60 seq362_BIOID51003    -            107   1.9e-36  123.4   3.9   1   1   4.7e-40   3.2e-36  122.7   2.7     1    58    50   107    50   107 0.98 NINE Protein
NinB                 PF05772.7    127 seq362_BIOID51003    -            107   4.2e-09   36.0   0.0   1   1   9.4e-13   6.5e-09   35.4   0.0    85   125     3    43     1    45 0.93 NinB protein
HTH_3                PF01381.17    55 seq363_BIOID51003    -             86     5e-05   22.9   0.0   1   1   5.3e-09   7.3e-05   22.4   0.0    10    41    13    43     8    49 0.86 Helix-turn-helix
Glutaredoxin         PF00462.19    60 seq364_BIOID51003    -             81   7.9e-14   51.2   0.0   1   1   6.6e-18     9e-14   51.0   0.0     1    57     3    58     3    61 0.95 Glutaredoxin
RadC                 PF04002.10   123 seq369_BIOID51003    -            163   5.7e-47  158.3   0.0   1   1   5.1e-51   6.9e-47  158.0   0.0     2   123    42   163    41   163 0.98 RadC-like JAB domain
Transposase_20       PF02371.11    87 seq370_BIOID51003    -            115   9.5e-12   44.7   0.1   1   1   9.3e-16   1.3e-11   44.3   0.0    24    81     6    64     1    70 0.85 Transposase IS116/IS110/IS902 family
Phage_tail_U         PF06141.6    133 seq371_BIOID51003    -            131   4.8e-63  210.9   0.4   1   1   3.9e-67   5.3e-63  210.8   0.3     1   133     1   131     1   131 0.99 Phage minor tail protein U
Flavodoxin_NdrI      PF07972.6    122 seq373_BIOID51003    -            136   5.1e-47  158.6   0.0   1   1   4.3e-51   5.8e-47  158.4   0.0     1   122     5   123     5   123 0.97 NrdI Flavodoxin like
DUF1019              PF06254.6     89 seq374_BIOID51003    -            145     2e-19   69.3   0.1   1   1   2.4e-23   3.2e-19   68.7   0.0     5    88    52   125    48   126 0.94 Protein of unknown function (DUF1019)
DUF1722              PF08349.6    117 seq375_BIOID51003    -            169   7.6e-38  128.8   0.1   1   1   6.8e-42   9.3e-38  128.6   0.0     1   116    41   157    41   158 0.98 Protein of unknown function (DUF1722)
Phage_lambd_GpG      PF06894.6    127 seq376_BIOID51003    -            140   4.7e-55  184.5   0.6   1   1   3.9e-59   5.4e-55  184.3   0.4     1   127     1   126     1   126 0.99 Bacteriophage lambda minor tail protein (GpG)
Phage_min_tail       PF05939.8    109 seq377_BIOID51003    -            113     7e-36  122.3   0.0   1   1   5.7e-40   7.7e-36  122.2   0.0     1   109     4   113     4   113 0.98 Phage minor tail protein
NiFeSe_Hases         PF00374.14   507 seq379_BIOID51003    -            597  1.2e-243  809.4   0.0   1   1  9.7e-248  1.3e-243  809.2   0.0     1   507    54   582    54   582 0.98 Nickel-dependent hydrogenase
DUF3950              PF13132.1     30 seq381_BIOID51003    -             61   6.5e-16   57.4   0.1   1   1   6.1e-20   8.4e-16   57.0   0.1     1    29    21    49    21    50 0.98 Domain of unknown function (DUF3950)
Methyltransf_11      PF08241.7     95 seq383_BIOID51003    -            251   2.5e-24   85.4   0.0   1   1   3.2e-27   4.4e-24   84.6   0.0     1    95    47   138    47   138 0.98 Methyltransferase domain
Methyltransf_23      PF13489.1    162 seq383_BIOID51003    -            251   1.8e-15   56.9   0.1   1   1   1.9e-18   2.6e-15   56.3   0.0     4   151    25   174    17   181 0.78 Methyltransferase domain
Methyltransf_31      PF13847.1    152 seq383_BIOID51003    -            251   9.2e-15   54.4   0.0   1   1   8.7e-18   1.2e-14   54.0   0.0     5   118    44   147    40   196 0.84 Methyltransferase domain
Methyltransf_12      PF08242.7     99 seq383_BIOID51003    -            251   2.3e-11   43.9   0.0   1   1   3.3e-14   4.6e-11   42.9   0.0     1    98    47   135    47   136 0.86 Methyltransferase domain
Methyltransf_18      PF12847.2    112 seq383_BIOID51003    -            251     1e-09   38.8   0.0   1   1   1.4e-12   1.9e-09   37.9   0.0     4   110    45   139    42   141 0.79 Methyltransferase domain
Methyltransf_25      PF13649.1    101 seq383_BIOID51003    -            251   3.4e-09   36.8   0.0   1   1     8e-12   1.1e-08   35.2   0.0     1   101    46   134    46   134 0.87 Methyltransferase domain
Ubie_methyltran      PF01209.13   233 seq383_BIOID51003    -            251   2.4e-09   36.5   0.0   1   1   2.4e-12   3.2e-09   36.1   0.0    44   168    39   155     9   169 0.85 ubiE/COQ5 methyltransferase family
Methyltransf_8       PF05148.10   219 seq383_BIOID51003    -            251   3.8e-06   26.5   0.0   1   1   4.1e-09   5.6e-06   26.0   0.0    58   156    29   138    16   158 0.77 Hypothetical methyltransferase
MTS                  PF05175.9    170 seq383_BIOID51003    -            251   6.4e-05   22.2   0.0   1   1   7.2e-08   9.9e-05   21.6   0.0    19    74    30    83    22   108 0.83 Methyltransferase small domain
FlgH                 PF02107.11   180 seq385_BIOID51003    -            246   7.2e-62  208.0   0.0   1   1   6.7e-66   9.2e-62  207.6   0.0     3   180    66   245    64   245 0.97 Flagellar L-ring protein
Phage_min_tail       PF05939.8    109 seq387_BIOID51003    -            113   6.7e-35  119.2   0.0   1   1   5.4e-39   7.4e-35  119.0   0.0     1   109     4   113     4   113 0.98 Phage minor tail protein
Big_2                PF02368.13    79 seq389_BIOID51003    -            256     4e-13   48.9  10.1   1   1   5.9e-17     4e-13   48.9   7.0     2    74   171   246   170   251 0.94 Bacterial Ig-like domain (group 2)
DUF957               PF06117.6     65 seq391_BIOID51003    -             65   5.6e-34  115.3   0.7   1   1   4.4e-38   6.1e-34  115.2   0.5     1    65     1    65     1    65 0.98 Enterobacterial protein of unknown function (DUF957)
Ribonuc_red_lgC      PF02867.10   537 seq394_BIOID51003    -            714    4e-151  504.1   0.0   1   1    4e-153  1.8e-149  498.6   0.0     1   537   175   694   175   694 0.96 Ribonucleotide reductase, barrel domain
RNR_N                PF08343.5     82 seq394_BIOID51003    -            714     3e-29  100.5   0.1   1   1   1.7e-32   7.8e-29   99.2   0.1     1    82    16    97    16    97 0.99 Ribonucleotide reductase N-terminal
Ribonuc_red_lgN      PF00317.16    83 seq394_BIOID51003    -            714     4e-12   45.6   0.0   1   1   2.2e-15     1e-11   44.3   0.0     2    82    99   171    98   172 0.95 Ribonucleotide reductase, all-alpha domain
ICL                  PF00463.16   526 seq397_BIOID51003    -            439  3.2e-200  665.6   1.7   1   2  4.6e-118  3.2e-114  381.9   0.0     1   255    12   262    12   264 0.99 Isocitrate lyase family
ICL                  PF00463.16   526 seq397_BIOID51003    -            439  3.2e-200  665.6   1.7   2   2   1.5e-88     1e-84  284.5   1.0   353   526   262   439   260   439 0.98 Isocitrate lyase family
PEP_mutase           PF13714.1    238 seq397_BIOID51003    -            439   4.8e-19   68.4   0.0   1   1   2.3e-22   1.6e-18   66.7   0.0    26   198    86   320    74   352 0.86 Phosphoenolpyruvate phosphomutase
DUF987               PF06174.6     66 seq398_BIOID51003    -             73   4.5e-43  144.4   0.1   1   1   3.7e-47     5e-43  144.3   0.1     1    66     1    66     1    66 0.99 Protein of unknown function (DUF987)
Phage_tail_L         PF05100.7    206 seq399_BIOID51003    -            232   5.9e-97  322.6   0.0   1   1  4.9e-101   6.7e-97  322.4   0.0     1   206    29   230    29   230 0.99 Phage minor tail protein L
DUF1376              PF07120.6     88 seq400_BIOID51003    -            354   1.4e-28   98.7   0.2   1   1   2.1e-32   2.9e-28   97.7   0.1     1    87    23   106    23   107 0.96 Protein of unknown function (DUF1376)
Lysis_S              PF04971.7     68 seq401_BIOID51003    -             75   5.4e-31  105.9   2.0   1   1   4.5e-35   6.1e-31  105.8   1.4     2    68     9    75     8    75 0.98 Lysis protein S
Phage_tail_T         PF06223.7    103 seq403_BIOID51003    -            137   8.6e-41  138.4   0.7   1   1   5.2e-40   7.1e-36  122.6   0.1     6   100     1    99     1   102 0.88 Minor tail protein T
FAD_binding_7        PF03441.9    277 seq406_BIOID51003    -            472  5.7e-107  356.9   0.9   1   1  1.1e-110  7.2e-107  356.5   0.6     3   276   205   468   203   469 0.96 FAD binding domain of DNA photolyase
DNA_photolyase       PF00875.13   165 seq406_BIOID51003    -            472   3.1e-46  157.0   0.4   1   1   1.1e-49   7.5e-46  155.7   0.1     2   159     5   168     4   174 0.93 DNA photolyase
PduV-EutP            PF10662.4    143 seq407_BIOID51003    -            121   1.5e-14   53.5   0.0   1   1   2.1e-18   2.9e-14   52.6   0.0    86   142    60   115    47   116 0.93 Ethanolamine utilisation - propanediol utilisation
Phage_tail_L         PF05100.7    206 seq408_BIOID51003    -            232   5.5e-97  322.7   0.0   1   1  4.7e-101   6.4e-97  322.5   0.0     2   206    30   230    29   230 0.99 Phage minor tail protein L
YagB_YeeU_YfjZ       PF06154.6    105 seq415_BIOID51003    -            124     4e-53  177.9   0.0   1   1   3.5e-57   4.7e-53  177.7   0.0     2   104    16   118    15   119 0.98 YagB/YeeU/YfjZ family
Phage_antiter_Q      PF06323.6    230 seq416_BIOID51003    -            229    2e-105  351.1   8.7   1   1  1.7e-109  2.3e-105  350.9   6.0     1   229     1   228     1   229 1.00 Phage antitermination protein Q
Phage_lysozyme       PF00959.14   110 seq419_BIOID51003    -            105   1.4e-26   92.8   0.0   1   1   1.1e-30   1.5e-26   92.6   0.0    15   109     2    94     1    95 0.97 Phage lysozyme
HOK_GEF              PF01848.11    43 seq420_BIOID51003    -             70   3.2e-19   67.8   4.6   1   1   2.8e-23   3.8e-19   67.6   3.2     1    43    24    66    24    66 0.99 Hok/gef family
TMP_2                PF06791.8    210 seq421_BIOID51003    -            870   4.2e-47  160.3  15.1   1   2   2.1e-27   1.4e-23   83.4   0.8     2    59    50   107    49   119 0.94 Prophage tail length tape measure protein
TMP_2                PF06791.8    210 seq421_BIOID51003    -            870   4.2e-47  160.3  15.1   2   2   1.1e-29   7.3e-26   90.9   4.7    65   209   145   293   131   294 0.94 Prophage tail length tape measure protein
Tape_meas_lam_C      PF09718.5     78 seq421_BIOID51003    -            870   2.5e-21   75.2   5.2   1   1   3.6e-25   2.5e-21   75.2   3.6     1    77   643   719   643   720 0.98 Lambda phage tail tape-measure protein (Tape_meas_lam_C)
AAA_26               PF13500.1    199 seq423_BIOID51003    -            225   7.2e-42  143.1   0.0   1   1   1.9e-45   8.5e-42  142.9   0.0     1   193     3   208     3   213 0.95 AAA domain
CbiA                 PF01656.18   195 seq423_BIOID51003    -            225   3.5e-20   72.1   0.0   1   1   9.2e-24   4.2e-20   71.8   0.0     2   180     6   199     5   217 0.78 CobQ/CobB/MinD/ParA nucleotide binding domain
FlgI                 PF02119.11   342 seq424_BIOID51003    -            371  2.3e-130  434.1  11.6   1   1  1.9e-134  2.6e-130  433.9   8.0     2   342    30   371    29   371 0.98 Flagellar P-ring protein
SopA_C               PF13979.1    172 seq425_BIOID51003    -            135   7.9e-20   71.0   0.0   1   1   7.2e-24   9.9e-20   70.7   0.0     2    83    34   109    33   123 0.95 SopA-like catalytic domain
Phage_lambd_GpG      PF06894.6    127 seq429_BIOID51003    -            140   1.4e-55  186.2   0.9   1   1   1.2e-59   1.6e-55  186.0   0.6     1   126     1   125     1   126 0.98 Bacteriophage lambda minor tail protein (GpG)
Phage_lysis          PF03245.8    125 seq430_BIOID51003    -            145   1.4e-42  144.5   5.2   1   1   1.1e-46   1.6e-42  144.3   3.6     5   125    26   144    22   144 0.95 Bacteriophage lysis protein
DUF1219              PF06755.7    117 seq434_BIOID51003    -            124   2.6e-58  194.5   0.0   1   1   2.2e-62   2.9e-58  194.3   0.0     1   113     1   113     1   123 0.98 Protein of unknown function (DUF1219)
NLPC_P60             PF00877.14   105 seq435_BIOID51003    -            212   5.9e-14   51.6   0.0   1   1   1.2e-17   8.1e-14   51.2   0.0     1   105    76   189    76   189 0.92 NlpC/P60 family
Prok-JAB             PF14464.1    105 seq435_BIOID51003    -            212   1.1e-08   34.4   0.0   1   1   3.7e-12   2.5e-08   33.3   0.0    54    99    21    64     7    73 0.84 Prokaryotic homologs of the JAB domain
SopA_C               PF13979.1    172 seq438_BIOID51003    -             82   8.2e-36  123.0   0.0   1   1   6.6e-40     9e-36  122.9   0.0    92   172     1    82     1    82 0.99 SopA-like catalytic domain
DNA_pol3_theta       PF06440.6     75 seq439_BIOID51003    -            105   3.9e-38  128.7   0.3   1   1   3.6e-42   4.9e-38  128.4   0.2     3    74    32   103    30   104 0.97 DNA polymerase III, theta subunit
E1-E2_ATPase         PF00122.15   230 seq444_BIOID51003    -            898     8e-57  191.7   1.7   1   1   3.5e-60     8e-57  191.7   1.2     1   229   123   362   123   363 0.97 E1-E2 ATPase
Hydrolase            PF00702.21   204 seq444_BIOID51003    -            898   1.9e-24   87.2   0.5   1   1   1.9e-27   4.2e-24   86.0   0.2     1   204   367   653   367   653 0.83 haloacid dehalogenase-like hydrolase
HAD                  PF12710.2    191 seq444_BIOID51003    -            898   1.6e-16   60.9   0.1   1   1   1.4e-19   3.3e-16   59.9   0.0     2   191   371   650   370   650 0.78 haloacid dehalogenase-like hydrolase
Cation_ATPase_N      PF00690.21    69 seq444_BIOID51003    -            898   2.2e-15   55.7   0.0   1   1   2.2e-18   5.1e-15   54.5   0.0     4    69    48   112    46   112 0.97 Cation transporter/ATPase, N-terminus
Hydrolase_like2      PF13246.1     91 seq444_BIOID51003    -            898   5.2e-11   42.2   0.0   1   1   4.8e-14   1.1e-10   41.1   0.0    40    91   411   481   369   481 0.68 Putative hydrolase of sodium-potassium ATPase alpha subunit
Phage_tail_T         PF06223.7    103 seq445_BIOID51003    -            144   1.1e-57  192.6   0.9   1   1   5.4e-56   7.3e-52  173.9   0.1     1   103    11   113    11   113 0.99 Minor tail protein T
UreD                 PF01774.12   209 seq451_BIOID51003    -            274   1.3e-50  171.6   0.0   1   1   1.2e-54   1.6e-50  171.3   0.0     1   208    53   249    53   250 0.95 UreD urease accessory protein
Arc                  PF03869.9     50 seq455_BIOID51003    -             57   7.6e-05   22.1   0.2   1   1   1.1e-08   0.00016   21.1   0.2     2    40     9    47     8    56 0.88 Arc-like DNA binding domain
CN_hydrolase         PF00795.17   184 seq456_BIOID51003    -            218   3.8e-14   52.3   0.0   1   1   3.4e-18   4.7e-14   52.0   0.0     1   119     5   114     5   150 0.92 Carbon-nitrogen hydrolase
ORF11CD3             PF10549.4     57 seq458_BIOID51003    -            205   3.6e-23   80.9   0.1   1   1   9.7e-27   6.6e-23   80.0   0.0     2    56   143   198   142   199 0.97 ORF11CD3 domain
Phage_pRha           PF09669.5     92 seq458_BIOID51003    -            205   1.1e-22   80.0   0.4   1   1   4.4e-26     3e-22   78.6   0.1     1    92    47   138    47   138 0.88 Phage regulatory protein Rha (Phage_pRha)
HNH                  PF01844.18    47 seq459_BIOID51003    -            216   4.3e-06   26.3   0.8   1   1   5.5e-10   7.5e-06   25.6   0.5     1    47   141   197   139   197 0.88 HNH endonuclease
P22_AR_N             PF10547.4    120 seq461_BIOID51003    -            334   7.1e-45  151.6   0.0   1   1   2.1e-48   1.4e-44  150.6   0.0     3   120    37   152    35   152 0.96 P22_AR N-terminal domain
P22_AR_C             PF10548.4     74 seq461_BIOID51003    -            334   7.8e-26   89.6   0.5   1   1   2.4e-29   1.6e-25   88.6   0.1     1    74   233   306   233   306 0.98 P22AR C-terminal domain
TMP_2                PF06791.8    210 seq462_BIOID51003    -            853   2.2e-67  226.6  13.9   1   1   3.2e-71   2.2e-67  226.6   9.6     2   209    50   257    49   258 0.97 Prophage tail length tape measure protein
Tape_meas_lam_C      PF09718.5     78 seq462_BIOID51003    -            853   3.3e-20   71.6   6.0   1   1   4.8e-24   3.3e-20   71.6   4.2     1    78   626   703   626   703 0.98 Lambda phage tail tape-measure protein (Tape_meas_lam_C)
Cytochrom_B_N        PF00033.14   188 seq465_BIOID51003    -            235   3.1e-37  127.6  22.0   1   1   5.2e-41   3.5e-37  127.4  15.2     2   188    12   220    11   220 0.98 Cytochrome b(N-terminal)/b6/petB
Ni_hydr_CYTB         PF01292.15   182 seq465_BIOID51003    -            235   3.4e-36  124.2  19.8   1   1   5.8e-40     4e-36  124.0  13.7     2   182    14   220    13   220 0.95 Prokaryotic cytochrome b561
TPP_enzyme_N         PF02776.13   172 seq466_BIOID51003    -            548   1.6e-58  196.8   4.4   1   1   3.8e-62   1.7e-58  196.7   0.2     1   169     1   167     1   170 0.98 Thiamine pyrophosphate enzyme, N-terminal TPP binding domain
TPP_enzyme_C         PF02775.16   153 seq466_BIOID51003    -            548   6.8e-52  174.9   0.4   1   1   5.3e-54   2.4e-50  169.9   0.0     1   153   374   522   374   522 0.98 Thiamine pyrophosphate enzyme, C-terminal TPP binding domain
TPP_enzyme_M         PF00205.17   137 seq466_BIOID51003    -            548     2e-41  140.8   0.1   1   1   1.1e-44   4.9e-41  139.5   0.1     1   137   186   321   186   321 0.98 Thiamine pyrophosphate enzyme, central domain
DUF968               PF06147.6    200 seq467_BIOID51003    -            205     4e-74  248.7   0.0   1   1   3.3e-78   4.5e-74  248.5   0.0    17   199     1   201     1   202 0.99 Protein of unknown function (DUF968)
DUF1627              PF07789.7    155 seq469_BIOID51003    -            241   5.8e-93  308.3   0.1   1   1   6.3e-97   8.6e-93  307.8   0.1     1   155    76   230    76   230 1.00 Protein of unknown function (DUF1627)
AceK                 PF06315.6    562 seq470_BIOID51003    -            578  8.2e-240  796.7   0.0   1   1  6.8e-244  9.3e-240  796.5   0.0     1   562     9   568     9   568 0.99 Isocitrate dehydrogenase kinase/phosphatase (AceK)
Rod-binding          PF10135.4     49 seq471_BIOID51003    -             99   1.1e-17   63.6   0.0   1   1   1.4e-21   1.9e-17   62.8   0.0     1    49    42    93    42    93 0.98 Rod binding protein
Peptidase_M20        PF01546.23   171 seq474_BIOID51003    -            409   1.3e-19   70.2   0.2   1   1   4.2e-23   1.9e-19   69.7   0.1    23   170   139   402    74   403 0.84 Peptidase family M20/M25/M40
M20_dimer            PF07687.9    109 seq474_BIOID51003    -            409   7.2e-12   44.8   0.1   1   1   3.5e-15   1.6e-11   43.7   0.0     2   105   206   302   205   308 0.89 Peptidase dimerisation domain
Peptidase_M42        PF05343.9    292 seq474_BIOID51003    -            409   2.5e-06   26.3   0.0   1   1   3.1e-08   0.00014   20.6   0.0   134   194   140   201   110   234 0.90 M42 glutamyl aminopeptidase
DUF957               PF06117.6     65 seq475_BIOID51003    -             65   5.8e-36  121.7   0.2   1   1   4.6e-40   6.3e-36  121.6   0.2     1    65     1    65     1    65 0.99 Enterobacterial protein of unknown function (DUF957)
UvrB                 PF12344.3     44 seq479_BIOID51003    -            673   6.7e-23   79.8   0.9   1   1   1.3e-25   2.9e-22   77.7   0.1     1    43   552   594   552   595 0.97 Ultra-violet resistance protein B
Helicase_C           PF00271.26    78 seq479_BIOID51003    -            673   1.2e-15   57.0   0.0   1   1   1.2e-18   2.8e-15   55.8   0.0     2    77   465   545   464   546 0.98 Helicase conserved C-terminal domain
ResIII               PF04851.10   184 seq479_BIOID51003    -            673   1.1e-11   44.8   0.0   1   1     3e-14   6.9e-11   42.1   0.0     4    94    13   101    10   134 0.79 Type III restriction enzyme, res subunit
UVR                  PF02151.14    36 seq479_BIOID51003    -            673   5.2e-07   28.8   1.1   1   1     7e-10   1.6e-06   27.3   0.8     2    35   634   667   633   668 0.93 UvrB/uvrC motif
DUF333               PF03891.10    50 seq483_BIOID51003    -             88   2.4e-13   49.5   0.4   1   1   2.2e-17   3.1e-13   49.2   0.2     7    50    42    85    36    85 0.91 Domain of unknown function (DUF333)
GTP_EFTU             PF00009.22   188 seq485_BIOID51003    -            394   1.1e-60  204.1   0.0   1   1   3.4e-64   1.6e-60  203.7   0.0     1   187    10   201    10   202 0.93 Elongation factor Tu GTP binding domain
GTP_EFTU_D3          PF03143.12    97 seq485_BIOID51003    -            394   2.4e-34  117.3   0.1   1   1   1.4e-37   6.6e-34  115.9   0.0     1    96   298   392   298   393 0.98 Elongation factor Tu C-terminal domain
GTP_EFTU_D2          PF03144.20    74 seq485_BIOID51003    -            394     3e-18   65.5   6.3   1   1   1.2e-21   5.5e-18   64.7   3.9     1    74   225   294   225   294 0.96 Elongation factor Tu domain 2
Methyltransf_27      PF13708.1    194 seq488_BIOID51003    -            280   6.6e-76  254.0   0.1   1   1   6.3e-80   8.5e-76  253.6   0.1     2   194    86   278    85   278 0.99 Methyltransferase domain
RNase_T              PF00929.19   164 seq489_BIOID51003    -            220     4e-18   66.1   0.0   1   1   7.2e-22   9.8e-18   64.8   0.0     2   164     4   147     3   147 0.91 Exonuclease
Urease_gamma         PF00547.13    99 seq491_BIOID51003    -            100   2.4e-47  158.8   0.0   1   1     2e-51   2.7e-47  158.7   0.0     1    99     1    99     1    99 1.00 Urease, gamma subunit
Ribonuc_red_sm       PF00268.16   281 seq495_BIOID51003    -            319   9.9e-81  270.7   0.1   1   1   8.4e-85   1.1e-80  270.4   0.0     1   280     1   280     1   281 0.97 Ribonucleotide reductase, small chain
DUF3927              PF13064.1     46 seq496_BIOID51003    -             52   2.9e-22   77.7  11.8   1   1   2.3e-26   3.1e-22   77.6   8.2     1    46     3    48     3    48 0.98 Protein of unknown function (DUF3927)
Flg_bbr_C            PF06429.8     74 seq497_BIOID51003    -            458   2.3e-10   40.1   4.5   1   1   1.7e-14   2.3e-10   40.1   3.1    17    73   397   455   386   456 0.78 Flagellar basal body rod FlgEFG protein C-terminal
RusA                 PF05866.6    116 seq498_BIOID51003    -            123   5.7e-21   74.9   0.0   1   1   4.8e-25   6.5e-21   74.7   0.0     1   116     7   116     7   116 0.90 Endodeoxyribonuclease RusA
HycI                 PF01750.13   130 seq500_BIOID51003    -            195   4.8e-39  132.7   0.0   1   1   4.3e-43   5.8e-39  132.4   0.0     1   129    23   151    23   152 0.99 Hydrogenase maturation protease
DUF977               PF06163.6    127 seq502_BIOID51003    -            130   2.3e-53  179.1   0.1   1   1   3.7e-57   2.5e-53  179.0   0.1     1   127     1   126     1   126 0.99 Bacterial protein of unknown function (DUF977)
Trp_repressor        PF01371.14    88 seq502_BIOID51003    -            130   5.6e-05   22.8   0.0   1   1   1.5e-08    0.0001   22.0   0.0    27    74     5    51     3    57 0.89 Trp repressor protein
Urease_beta          PF00699.15   100 seq503_BIOID51003    -            106   1.6e-45  152.8   0.0   1   1   1.3e-49   1.8e-45  152.7   0.0     1   100     2   101     2   101 0.99 Urease beta subunit
Inositol_P           PF00459.20   271 seq506_BIOID51003    -            267   2.5e-77  259.7   0.0   1   1   2.1e-81   2.8e-77  259.5   0.0     3   268     2   260     1   263 0.97 Inositol monophosphatase family
DDE_Tnp_1_assoc      PF13808.1     90 seq511_BIOID51003    -            128   2.8e-33  113.3   0.0   1   1   2.5e-37   3.4e-33  113.0   0.0     1    90     6    95     6    95 0.99 DDE_Tnp_1-associated
Prok-JAB             PF14464.1    105 seq513_BIOID51003    -            258   6.7e-20   70.5   0.1   1   1   1.9e-23   1.3e-19   69.5   0.1     5    99    16   110    14   119 0.91 Prokaryotic homologs of the JAB domain
NLPC_P60             PF00877.14   105 seq513_BIOID51003    -            258   5.9e-14   51.6   0.0   1   1   1.2e-17   8.3e-14   51.1   0.0     1   105   122   235   122   235 0.94 NlpC/P60 family
Phage_antitermQ      PF06530.7    126 seq514_BIOID51003    -            123     5e-57  190.8   0.1   1   1   4.1e-61   5.6e-57  190.6   0.1     2   121     3   122     2   123 0.99 Phage antitermination protein Q
Peptidase_S24        PF00717.18    70 seq515_BIOID51003    -            224   9.5e-16   57.0   0.1   1   1   1.8e-19   2.4e-15   55.7   0.0     1    68   133   202   133   204 0.90 Peptidase S24-like
DUF1737              PF08410.5     54 seq517_BIOID51003    -            108   1.1e-17   63.3   0.0   1   1   1.2e-21   1.6e-17   62.8   0.0     1    53     1    50     1    51 0.96 Domain of unknown function (DUF1737)
IpaB_EvcA            PF03278.8    153 seq518_BIOID51003    -            196     4e-63  211.1   2.1   1   1   3.6e-67   4.9e-63  210.7   1.5     1   152    39   184    39   185 0.99 IpaB/EvcA family
Amidohydro_1         PF01979.15   333 seq521_BIOID51003    -            556   2.1e-72  244.4   1.6   1   1   1.2e-75   3.2e-72  243.8   1.1     1   333   114   425   114   425 0.97 Amidohydrolase family
Urease_alpha         PF00449.15   121 seq521_BIOID51003    -            556   1.8e-51  173.2   2.0   1   1   1.3e-54   3.5e-51  172.3   1.4    11   121     1   108     1   108 0.98 Urease alpha-subunit, N-terminal domain
Amidohydro_5         PF13594.1     68 seq521_BIOID51003    -            556   1.2e-09   37.7   2.6   1   1   1.5e-12   4.2e-09   35.9   1.8     1    68    75   143    75   143 0.70 Amidohydrolase
Pep_deformylase      PF01327.16   157 seq522_BIOID51003    -             99   1.9e-24   85.7   0.3   1   1   1.5e-28     2e-24   85.6   0.2     2   101     4    98     3    99 0.93 Polypeptide deformylase
DUF4406              PF14359.1     92 seq523_BIOID51003    -             98   4.5e-36  122.7   0.1   1   1   7.3e-40     5e-36  122.5   0.0     1    92     5    94     5    94 0.99 Domain of unknown function (DUF4406)
HyaE                 PF07449.6    107 seq529_BIOID51003    -            132   1.1e-39  134.4   0.0   1   1   9.6e-44   1.3e-39  134.2   0.0     1   107    10   116    10   116 0.99 Hydrogenase-1 expression protein HyaE
DDE_Tnp_1            PF01609.16   211 seq531_BIOID51003    -            121   1.3e-10   41.1   0.0   1   1     1e-14   1.4e-10   40.9   0.0    43   125     7    95     2   117 0.81 Transposase DDE domain
DUF303               PF03629.13   255 seq532_BIOID51003    -            410   9.3e-22   77.3   0.0   1   1   8.8e-26   1.2e-21   76.9   0.0    66   200    39   192     6   258 0.81 Domain of unknown function (DUF303)
Plasmid_stabil       PF05016.9     90 seq534_BIOID51003    -             92   5.7e-15   55.3   0.1   1   1   4.6e-19   6.3e-15   55.2   0.1     1    90     4    91     4    91 0.88 Plasmid stabilisation system protein
Pep_deformylase      PF01327.16   157 seq536_BIOID51003    -             69     5e-18   64.8   0.0   1   1   4.7e-22   6.4e-18   64.5   0.0   106   156     2    52     1    53 0.96 Polypeptide deformylase
Phage_min_tail       PF05939.8    109 seq539_BIOID51003    -            109   9.3e-37  125.2   0.1   1   1   7.5e-41     1e-36  125.0   0.1     1   109     1   109     1   109 0.99 Phage minor tail protein
HupH_C               PF04809.8    120 seq541_BIOID51003    -            305   1.5e-49  166.6   0.0   1   2   3.8e-11   5.2e-07   29.3   0.0     6    96    70   160    67   175 0.82 HupH hydrogenase expression protein, C-terminal conserved region
HupH_C               PF04809.8    120 seq541_BIOID51003    -            305   1.5e-49  166.6   0.0   2   2   5.3e-44   7.2e-40  135.3   0.0     1   119   183   299   183   300 0.99 HupH hydrogenase expression protein, C-terminal conserved region
ACT_5                PF13710.1     63 seq545_BIOID51003    -             87   2.1e-26   91.4   0.1   1   1   1.9e-30   2.6e-26   91.0   0.1     2    63    13    73    12    73 0.98 ACT domain
MFS_1                PF07690.11   354 seq546_BIOID51003    -            466   1.4e-56  191.6  44.9   1   2   5.2e-52   7.2e-48  163.0  16.1     2   269    50   321    49   334 0.89 Major Facilitator Superfamily
MFS_1                PF07690.11   354 seq546_BIOID51003    -            466   1.4e-56  191.6  44.9   2   2   1.3e-12   1.8e-08   33.4  10.6    59   178   334   450   322   464 0.85 Major Facilitator Superfamily
ABC_tran             PF00005.22   118 seq547_BIOID51003    -            467   5.4e-26   91.1   0.0   1   1   3.3e-29   1.1e-25   90.1   0.0     1   117   135   259   135   260 0.97 ABC transporter
CBS                  PF00571.23    57 seq547_BIOID51003    -            467   2.8e-06   26.7   0.0   1   1   4.2e-07    0.0014   18.0   0.0    32    55   436   459   413   461 0.86 CBS domain
Formyl_trans_N       PF00551.14   181 seq548_BIOID51003    -            315   3.5e-55  186.2   0.0   1   1   7.4e-59   5.1e-55  185.7   0.0     2   180     6   183     5   184 0.98 Formyl transferase
Formyl_trans_C       PF02911.13   100 seq548_BIOID51003    -            315   1.1e-33  115.1   0.1   1   1   2.5e-37   1.7e-33  114.5   0.0     1    99   207   304   207   305 0.98 Formyl transferase, C-terminal domain
2-Hacid_dh_C         PF02826.14   178 seq549_BIOID51003    -            325   1.6e-45  154.3   0.0   1   1   9.3e-49   6.3e-45  152.3   0.0     2   178   118   290   117   290 0.95 D-isomer specific 2-hydroxyacid dehydrogenase, NAD binding domain
NAD_binding_2        PF03446.10   162 seq549_BIOID51003    -            325   1.7e-06   27.9   0.0   1   1   6.1e-10   4.2e-06   26.6   0.0     3    90   151   236   149   242 0.92 NAD binding domain of 6-phosphogluconate dehydrogenase
Lambda_tail_I        PF06805.7     82 seq550_BIOID51003    -            193   9.5e-13   47.6   0.0   1   1   1.2e-16   1.7e-12   46.8   0.0    25    82     2    64     1    64 0.97 Bacteriophage lambda tail assembly protein I
SecE                 PF00584.15    57 seq551_BIOID51003    -            127   2.4e-21   74.9   1.0   1   1   1.8e-25   2.4e-21   74.9   0.7     2    56    68   122    67   123 0.97 SecE/Sec61-gamma subunits of protein translocation complex
NIF3                 PF01784.13   242 seq552_BIOID51003    -            247     1e-56  192.1   0.0   1   1   9.1e-61   1.2e-56  191.8   0.0     2   240     6   235     5   238 0.95 NIF3 (NGG1p interacting factor 3)
HTH_Tnp_1            PF01527.15    76 seq553_BIOID51003    -            101   2.8e-11   43.1   0.7   1   1     5e-15   3.4e-11   42.8   0.5     1    76     1    76     1    76 0.94 Transposase
Abhydrolase_5        PF12695.2    142 seq555_BIOID51003    -            293   5.3e-27   94.2   0.0   1   1     3e-30   6.7e-27   93.8   0.0     1   141    89   265    89   266 0.89 Alpha/beta hydrolase family
Abhydrolase_6        PF12697.2    228 seq555_BIOID51003    -            293   2.5e-16   60.1   0.3   1   1   6.6e-15   1.5e-11   44.5   0.0     1   102    90   194    90   212 0.88 Alpha/beta hydrolase family
Abhydrolase_1        PF00561.15   230 seq555_BIOID51003    -            293   5.1e-11   42.4   0.2   1   1   2.2e-09   4.9e-06   26.1   0.0     1    79   115   193   115   217 0.91 alpha/beta hydrolase fold
Peptidase_S9         PF00326.16   213 seq555_BIOID51003    -            293   1.2e-10   40.9   0.0   1   1   3.5e-13   7.9e-10   38.1   0.0     8   212   108   291   103   292 0.71 Prolyl oligopeptidase family
Hydrolase_4          PF12146.3     79 seq555_BIOID51003    -            293   2.1e-07   30.5   0.0   1   1   6.9e-10   1.6e-06   27.7   0.0    11    61    82   132    76   149 0.82 Putative lysophospholipase
Aminotran_4          PF01063.14   231 seq561_BIOID51003    -            331   1.3e-46  158.8   0.0   1   1   1.2e-50   1.6e-46  158.5   0.0     3   231    76   311    74   311 0.96 Aminotransferase class IV
HTH_3                PF01381.17    55 seq562_BIOID51003    -            135     3e-16   58.8   0.0   1   1   1.3e-19   5.8e-16   57.9   0.0     1    55    12    66    12    66 0.98 Helix-turn-helix
HTH_19               PF12844.2     64 seq562_BIOID51003    -            135   1.5e-11   44.0   0.0   1   1   5.8e-15   2.6e-11   43.2   0.0     1    63     9    71     9    72 0.98 Helix-turn-helix domain
HTH_31               PF13560.1     64 seq562_BIOID51003    -            135   3.8e-07   30.0   0.0   1   1   1.9e-10   8.5e-07   28.9   0.0     2    58     8    63     7    71 0.95 Helix-turn-helix domain
DUF1391              PF07151.7     49 seq564_BIOID51003    -             80   1.9e-25   87.9   1.0   1   1   2.1e-29   2.8e-25   87.3   0.7     1    40    31    70    31    72 0.97 Protein of unknown function (DUF1391)
Phage_CII            PF05269.6     91 seq568_BIOID51003    -             98   1.1e-33  115.0   0.1   1   1   8.5e-38   1.2e-33  114.8   0.1     1    88     1    90     1    93 0.95 Bacteriophage CII protein
Phage_tail_L         PF05100.7    206 seq569_BIOID51003    -            184   3.8e-88  293.8   0.0   1   1   3.1e-92   4.2e-88  293.7   0.0    22   206     2   182     1   182 0.99 Phage minor tail protein L
Flagellin_N          PF00669.15   139 seq571_BIOID51003    -            309   4.2e-12   45.9   9.8   1   1   6.2e-16   4.2e-12   45.9   6.8     2   137     4   139     3   141 0.97 Bacterial flagellin N-terminal helical region
Abi                  PF02517.11    92 seq572_BIOID51003    -            103   4.2e-19   68.3   9.0   1   1   3.9e-23   5.4e-19   68.0   6.2     7    91     4    89     2    90 0.96 CAAX protease self-immunity
NusG                 PF02357.14    92 seq574_BIOID51003    -            181   5.3e-25   87.3   0.0   1   1   1.1e-28   7.7e-25   86.8   0.0     1    92     7   106     7   106 0.93 Transcription termination factor nusG
KOW                  PF00467.24    32 seq574_BIOID51003    -            181   1.3e-08   33.9   0.1   1   1   9.1e-12   6.2e-08   31.7   0.0     1    28   130   161   130   165 0.86 KOW motif
RNase_H              PF00075.19   132 seq575_BIOID51003    -            155   2.6e-41  140.9   0.0   1   1   2.1e-45   2.9e-41  140.8   0.0     2   131     3   141     2   142 0.92 RNase H
DDE_Tnp_1            PF01609.16   211 seq579_BIOID51003    -            353   1.6e-31  109.4   0.3   1   1   3.3e-35   2.3e-31  108.9   0.2     3   211    77   318    75   318 0.93 Transposase DDE domain
DDE_Tnp_1_assoc      PF13808.1     90 seq579_BIOID51003    -            353   1.1e-21   76.1   0.0   1   1   3.4e-25   2.3e-21   75.1   0.0    23    90     3    70     1    70 0.97 DDE_Tnp_1-associated
DctA-YdbH            PF11739.3    207 seq582_BIOID51003    -            879   1.4e-55  187.8   1.7   1   1   2.7e-59   3.6e-55  186.5   0.1     1   207   656   859   656   859 0.99 Dicarboxylate transport
rve                  PF00665.21   120 seq583_BIOID51003    -            137   1.3e-10   41.3   0.0   1   1   1.2e-14   1.7e-10   40.9   0.0     2    65    45   106    44   118 0.94 Integrase core domain
Prok-JAB             PF14464.1    105 seq584_BIOID51003    -            334   1.2e-20   72.8   0.2   1   1   3.5e-24   2.4e-20   71.9   0.2     3    99    90   186    88   195 0.92 Prokaryotic homologs of the JAB domain
NLPC_P60             PF00877.14   105 seq584_BIOID51003    -            334   1.5e-13   50.3   0.0   1   1   3.2e-17   2.2e-13   49.7   0.0     1   105   198   311   198   311 0.92 NlpC/P60 family
Phage_rep_O          PF04492.8    100 seq586_BIOID51003    -            312   1.2e-39  134.4   0.0   1   1   1.4e-43   1.9e-39  133.7   0.0     2   100    17   115    16   115 0.99 Bacteriophage replication protein O
DUF1391              PF07151.7     49 seq592_BIOID51003    -             50   9.2e-33  111.3   1.2   1   1   7.1e-37   9.8e-33  111.2   0.8     1    48     2    49     2    50 0.97 Protein of unknown function (DUF1391)
Phage_min_tail       PF05939.8    109 seq595_BIOID51003    -            109   1.2e-38  131.2   0.1   1   1   9.8e-43   1.3e-38  131.1   0.0     1   109     1   109     1   109 0.99 Phage minor tail protein
AHS1                 PF02682.11   202 seq597_BIOID51003    -            218   2.9e-69  232.4   0.0   1   1   2.4e-73   3.3e-69  232.2   0.0     2   202     5   202     4   202 0.95 Allophanate hydrolase subunit 1
Nol1_Nop2_Fmu        PF01189.12   283 seq603_BIOID51003    -            429  7.4e-105  350.2   0.0   1   1  4.8e-108  9.4e-105  349.9   0.0     1   282   164   426   164   427 0.99 NOL1/NOP2/sun family
NusB                 PF01029.13   134 seq603_BIOID51003    -            429   2.2e-26   92.3   0.0   1   1   1.8e-29   3.5e-26   91.6   0.0     1   134     5   127     5   127 0.97 NusB family
Methyltransf_26      PF13659.1    117 seq603_BIOID51003    -            429     4e-11   42.8   0.0   1   1   3.7e-14   7.3e-11   42.0   0.0     2   116   248   375   247   376 0.90 Methyltransferase domain
Methyltransf_18      PF12847.2    112 seq603_BIOID51003    -            429   2.4e-10   40.8   0.0   1   1   2.2e-13   4.2e-10   40.0   0.0     2   112   247   375   246   375 0.84 Methyltransferase domain
Methyltransf_31      PF13847.1    152 seq603_BIOID51003    -            429     2e-09   37.1   0.0   1   1   1.7e-12   3.4e-09   36.3   0.0     2   113   245   381   244   417 0.82 Methyltransferase domain
MTS                  PF05175.9    170 seq603_BIOID51003    -            429   1.1e-06   28.0   0.0   1   1   1.1e-09   2.1e-06   27.1   0.0    24   151   239   385   229   397 0.86 Methyltransferase small domain
FtsJ                 PF01728.14   181 seq603_BIOID51003    -            429   9.1e-05   22.3   0.0   1   1   9.1e-08   0.00018   21.4   0.0    19    99   242   323   233   400 0.60 FtsJ-like methyltransferase
rve_3                PF13683.1     67 seq604_BIOID51003    -             80     2e-11   43.0   0.0   1   1   4.5e-15   3.1e-11   42.5   0.0     7    67     1    62     1    62 0.96 Integrase core domain
rve_2                PF13333.1     52 seq604_BIOID51003    -             80   2.7e-07   30.4   0.0   1   1   4.8e-11   3.3e-07   30.1   0.0     1    50    14    68    14    70 0.87 Integrase core domain
Exonuc_X-T_C         PF08411.5    269 seq605_BIOID51003    -            491  4.2e-104  347.2   0.1   1   1  7.6e-108  5.2e-104  346.9   0.1     1   268   228   489   228   490 0.99 Exonuclease C-terminal
RNase_T              PF00929.19   164 seq605_BIOID51003    -            491   3.2e-25   89.2   0.0   1   1   8.9e-29   6.1e-25   88.2   0.0     2   162    29   208    28   210 0.95 Exonuclease
Bac_Ubq_Cox          PF01654.12   436 seq608_BIOID51003    -            479  1.4e-167  557.4  19.6   1   1  1.3e-171  1.8e-167  557.0  13.6    30   435     1   467     1   468 0.97 Bacterial Cytochrome Ubiquinol Oxidase
PHP                  PF02811.14   175 seq609_BIOID51003    -            245   1.5e-17   63.8   1.3   1   1   1.9e-21   2.6e-17   63.0   0.9     1   169     4   164     4   174 0.91 PHP domain
DUF2303              PF10065.4    276 seq610_BIOID51003    -            274   4.4e-93  311.0   0.6   1   1   3.6e-97   4.9e-93  310.8   0.4     1   276     1   273     1   273 0.98 Uncharacterized conserved protein (DUF2303)
UreE_C               PF05194.7     87 seq613_BIOID51003    -            154   5.3e-30  103.2   2.6   1   1     1e-33     7e-30  102.8   1.8     2    86    72   154    71   154 0.92 UreE urease accessory protein, C-terminal domain
UreE_N               PF02814.10    65 seq613_BIOID51003    -            154   1.6e-14   53.0   0.2   1   1   3.6e-18   2.5e-14   52.4   0.1    12    63    11    62     2    65 0.91 UreE urease accessory protein, N-terminal domain
Phage_tail_L         PF05100.7    206 seq614_BIOID51003    -            232   4.4e-96  319.8   0.2   1   1  3.8e-100   5.2e-96  319.5   0.2     1   206    29   230    29   230 0.99 Phage minor tail protein L
Ribosomal_L11_N      PF03946.9     60 seq617_BIOID51003    -            142   3.2e-32  109.6   0.3   1   1   8.7e-36   5.9e-32  108.7   0.2     1    60     8    67     8    67 0.99 Ribosomal protein L11, N-terminal domain
Ribosomal_L11        PF00298.14    69 seq617_BIOID51003    -            142   6.6e-29   99.7   2.9   1   1   1.8e-32   1.2e-28   98.8   2.0     1    69    72   140    72   140 0.99 Ribosomal protein L11, RNA binding domain
PRD                  PF00874.15    90 seq618_BIOID51003    -            433   2.3e-25   88.4   0.0   1   2   1.7e-13   2.3e-09   37.1   0.0     2    89   138   224   137   225 0.97 PRD domain
PRD                  PF00874.15    90 seq618_BIOID51003    -            433   2.3e-25   88.4   0.0   2   2   2.6e-17   3.6e-13   49.3   0.0     2    89   247   335   246   336 0.97 PRD domain
DUF4102              PF13356.1     89 seq620_BIOID51003    -            244   1.7e-20   72.6   0.0   1   1   2.6e-24   3.6e-20   71.5   0.0     1    84    14   102    14   107 0.88 Domain of unknown function (DUF4102)
Ead_Ea22             PF13935.1    139 seq621_BIOID51003    -            211   5.2e-30  104.4   0.2   1   1   5.2e-34   7.1e-30  104.0   0.2     1   137     2   163     2   165 0.96 Ead/Ea22-like protein
ILVD_EDD             PF00920.16   521 seq623_BIOID51003    -            616  5.4e-195  648.6   1.8   1   1  4.5e-199  6.2e-195  648.4   1.3     1   521    34   607    34   607 0.95 Dehydratase family
HTH_AraC             PF00165.18    42 seq626_BIOID51003    -            229   7.2e-11   41.4   0.4   1   1   1.8e-08   0.00012   21.6   0.1    14    38   194   219   192   223 0.91 Bacterial regulatory helix-turn-helix proteins, AraC family
HTH_18               PF12833.2     81 seq626_BIOID51003    -            229   1.1e-10   41.3   0.1   1   1   2.6e-14   1.8e-10   40.6   0.0     2    80   147   223   146   224 0.93 Helix-turn-helix domain
BPD_transp_1         PF00528.17   185 seq628_BIOID51003    -            354   2.5e-26   92.2  16.2   1   1   1.8e-30   2.5e-26   92.2  11.2     1   176   163   324   163   332 0.91 Binding-protein-dependent transport system inner membrane component
AHS2                 PF02626.10   272 seq631_BIOID51003    -            310  9.6e-100  333.2   0.0   1   1  8.3e-104   1.1e-99  332.9   0.0     2   272    24   288    23   288 0.98 Allophanate hydrolase subunit 2
DUF1076              PF06416.7    113 seq632_BIOID51003    -            216   1.5e-44  150.1   0.2   1   1   1.7e-48   2.3e-44  149.5   0.1     3   112    99   209    97   210 0.93 Protein of unknown function (DUF1076)
Ribosomal_L1         PF00687.16   221 seq634_BIOID51003    -            234   9.2e-50  168.8   0.2   1   1   7.9e-54   1.1e-49  168.6   0.2    13   220    28   220     8   221 0.90 Ribosomal protein L1p/L10e family
UreF                 PF01730.11   146 seq635_BIOID51003    -            224   1.1e-35  122.7   5.9   1   1   1.1e-39   1.5e-35  122.3   4.1     1   144    37   182    37   184 0.96 UreF
Lambda_tail_I        PF06805.7     82 seq636_BIOID51003    -            193   4.2e-13   48.7   0.0   1   1   5.2e-17   7.1e-13   48.0   0.0    25    82     2    64     1    64 0.97 Bacteriophage lambda tail assembly protein I
Lysis_S              PF04971.7     68 seq637_BIOID51003    -             68   1.3e-46  155.9   0.6   1   1   1.1e-50   1.5e-46  155.8   0.4     1    68     1    68     1    68 1.00 Lysis protein S
DUF2776              PF10951.3    347 seq638_BIOID51003    -            383  1.1e-165  550.7  33.0   1   1  9.5e-170  1.3e-165  550.5  22.9     1   347    34   381    34   381 0.99 Protein of unknown function (DUF2776)
Lactamase_B          PF00753.22   194 seq639_BIOID51003    -            251   4.6e-34  117.6   0.4   1   1   8.5e-38   5.8e-34  117.3   0.3     3   194     9   165     7   165 0.93 Metallo-beta-lactamase superfamily
Lactamase_B_2        PF12706.2    194 seq639_BIOID51003    -            251   2.2e-08   33.7   0.1   1   1     5e-12   3.4e-08   33.1   0.1     3   187    25   198    23   204 0.58 Beta-lactamase superfamily domain
AAA_5                PF07728.9    139 seq640_BIOID51003    -            498   5.9e-25   87.5   0.0   1   1     4e-28   1.1e-24   86.6   0.0     1   139    41   171    41   171 0.92 AAA domain (dynein-related subfamily)
DUF3763              PF12592.3     57 seq640_BIOID51003    -            498   4.1e-22   77.4   1.3   1   1   4.1e-25   1.1e-21   76.0   0.9     3    57   444   498   442   498 0.97 Protein of unknown function (DUF3763)
Nitrate_red_del      PF02613.10   136 seq641_BIOID51003    -            184   3.9e-19   68.6   0.4   1   1   4.2e-23   5.8e-19   68.1   0.3     3   135    31   150    29   151 0.90 Nitrate reductase delta subunit
Prok-JAB             PF14464.1    105 seq642_BIOID51003    -            216   9.6e-20   70.0   0.2   1   1   2.1e-23   1.5e-19   69.4   0.1     3    99     3    99     1   108 0.93 Prokaryotic homologs of the JAB domain
NLPC_P60             PF00877.14   105 seq642_BIOID51003    -            216   1.8e-11   43.6   0.0   1   1   3.7e-15   2.5e-11   43.1   0.0     1    97   111   216   111   216 0.92 NlpC/P60 family
Phage_lysozyme       PF00959.14   110 seq643_BIOID51003    -            165     2e-32  111.6   0.1   1   1   1.8e-36   2.5e-32  111.3   0.1     1   109    48   154    48   155 0.98 Phage lysozyme
DUF4014              PF13198.1     72 seq646_BIOID51003    -             72   1.5e-35  121.2   3.9   1   1   1.2e-39   1.6e-35  121.1   2.7     1    71     1    71     1    72 0.99 Protein of unknown function (DUF4014)
Phage_integrase      PF00589.17   173 seq647_BIOID51003    -            165   1.4e-19   70.3   0.1   1   1   1.4e-23   1.9e-19   69.8   0.1    34   171     3   131     2   133 0.89 Phage integrase family
Mob_synth_C          PF06463.8    128 seq648_BIOID51003    -            352     7e-36  122.6   0.0   1   1   3.6e-39   1.2e-35  121.8   0.0     1   127   209   335   209   336 0.98 Molybdenum Cofactor Synthesis C
Radical_SAM          PF04055.16   166 seq648_BIOID51003    -            352   6.9e-27   94.5   0.0   1   1   2.7e-30   9.4e-27   94.0   0.0     2   166    42   204    41   204 0.97 Radical SAM superfamily
Fer4_12              PF13353.1    139 seq648_BIOID51003    -            352   1.6e-07   31.4   0.0   1   1   8.7e-11     3e-07   30.5   0.0    15   116    47   148    36   154 0.84 4Fe-4S single cluster domain
Fer4_14              PF13394.1    117 seq648_BIOID51003    -            352   5.9e-07   29.4   0.0   1   1   5.8e-10     2e-06   27.7   0.0     6    90    45   127    38   148 0.70 4Fe-4S single cluster domain
HNH                  PF01844.18    47 seq655_BIOID51003    -            121   5.2e-11   42.1   8.7   1   1   5.8e-15     8e-11   41.5   6.0     1    46    19    69    19    70 0.86 HNH endonuclease
DicB                 PF05358.6     62 seq658_BIOID51003    -             97   1.6e-36  123.4   0.8   1   1   1.5e-40   2.1e-36  123.0   0.0     1    62    36    97    36    97 1.00 DicB protein
cobW                 PF02492.14   178 seq659_BIOID51003    -            205   2.7e-42  144.0   0.0   1   1   4.7e-46   3.2e-42  143.8   0.0     3   175    10   178     8   181 0.96 CobW/HypB/UreG, nucleotide-binding domain
TrkA_N               PF02254.13   116 seq662_BIOID51003    -            458   4.2e-58  194.2   3.5   1   2   5.4e-33   5.3e-30  103.6   0.0     1   108     3   111     3   125 0.92 TrkA-N domain
TrkA_N               PF02254.13   116 seq662_BIOID51003    -            458   4.2e-58  194.2   3.5   2   2   5.9e-29   5.7e-26   90.6   0.7     1   116   235   350   235   350 0.95 TrkA-N domain
TrkA_C               PF02080.16    71 seq662_BIOID51003    -            458   1.9e-21   75.3   0.7   1   2   4.7e-13   4.5e-10   38.8   0.0     3    70   157   225   155   226 0.91 TrkA-C domain
TrkA_C               PF02080.16    71 seq662_BIOID51003    -            458   1.9e-21   75.3   0.7   2   2     2e-11   1.9e-08   33.6   0.2     8    70   390   451   388   452 0.89 TrkA-C domain
F420_oxidored        PF03807.12    96 seq662_BIOID51003    -            458   1.9e-12   47.2   2.2   1   2   1.5e-07   0.00015   22.0   0.0     1    52     2    49     2    88 0.87 NADP oxidoreductase coenzyme F420-dependent
F420_oxidored        PF03807.12    96 seq662_BIOID51003    -            458   1.9e-12   47.2   2.2   2   2   1.5e-07   0.00015   22.0   0.3     2    48   235   279   234   355 0.80 NADP oxidoreductase coenzyme F420-dependent
NAD_binding_7        PF13241.1    103 seq662_BIOID51003    -            458   1.2e-11   44.6   3.0   1   1   7.5e-08   7.3e-05   22.8   0.0     8    82   233   319   228   323 0.75 Putative NAD(P)-binding
Shikimate_DH         PF01488.15   135 seq662_BIOID51003    -            458   1.4e-11   44.4   0.6   1   1   5.3e-09   5.2e-06   26.4   0.2    12   102   232   332   222   367 0.77 Shikimate / quinate 5-dehydrogenase
Phage_lysis          PF03245.8    125 seq664_BIOID51003    -            145   1.5e-42  144.4   4.3   1   1   1.2e-46   1.7e-42  144.2   3.0     5   125    26   144    22   144 0.95 Bacteriophage lysis protein
LamB_YcsF            PF03746.11   242 seq666_BIOID51003    -            244  5.6e-103  343.1   0.8   1   1  4.6e-107  6.3e-103  342.9   0.6     1   241     2   237     2   238 0.99 LamB/YcsF family
DUF1097              PF06496.6    144 seq668_BIOID51003    -            173   1.6e-46  157.6  25.0   1   1   1.4e-50   1.9e-46  157.3  17.4     1   143    18   156    18   157 0.99 Protein of unknown function (DUF1097)
OpuAC                PF04069.7    257 seq671_BIOID51003    -            344   3.7e-56  190.2   3.6   1   1   3.3e-60   4.5e-56  189.9   2.5     2   256    44   326    43   327 0.94 Substrate binding domain of ABC-type glycine betaine transport system
Lambda_tail_I        PF06805.7     82 seq672_BIOID51003    -            223   8.1e-24   83.1   0.0   1   1     1e-27   1.4e-23   82.4   0.0     2    82    14    97    13    97 0.98 Bacteriophage lambda tail assembly protein I
Cyto_ox_2            PF02322.10   328 seq674_BIOID51003    -            378  6.6e-112  373.7  33.9   1   1  5.5e-116  7.5e-112  373.5  23.5     1   328     6   362     6   362 0.99 Cytochrome oxidase subunit II
DUF1482              PF07358.6     57 seq675_BIOID51003    -             54   2.5e-22   78.1   0.1   1   1     2e-26   2.8e-22   77.9   0.0     1    48     4    51     4    53 0.97 Protein of unknown function (DUF1482)
PAPS_reduct          PF01507.14   174 seq679_BIOID51003    -            292   8.7e-09   35.3   0.0   1   1   2.2e-12     3e-08   33.5   0.0     2   117     5   151     4   173 0.78 Phosphoadenosine phosphosulfate reductase family
Ribosomal_L10        PF00466.15   100 seq681_BIOID51003    -            165   2.5e-26   91.3   0.0   1   1   2.6e-30   3.6e-26   90.8   0.0     3   100     5   101     3   101 0.98 Ribosomal protein L10
DUF303               PF03629.13   255 seq683_BIOID51003    -            315   8.9e-30  103.6   0.0   1   1   1.6e-33   1.1e-29  103.3   0.0     2   199    65   294    64   309 0.78 Domain of unknown function (DUF303)
DUF1737              PF08410.5     54 seq683_BIOID51003    -            315   1.2e-17   63.2   0.0   1   1   3.4e-21   2.3e-17   62.3   0.0     1    53     1    50     1    51 0.96 Domain of unknown function (DUF1737)
Ivy                  PF08816.6    118 seq684_BIOID51003    -            149   5.8e-35  119.7   0.1   1   1   5.1e-39     7e-35  119.4   0.1     1   118    29   144    29   144 0.98 Inhibitor of vertebrate lysozyme (Ivy)
Exonuc_VIII          PF06630.6    182 seq685_BIOID51003    -            820   4.2e-70  234.6   3.3   1   1   7.5e-74     1e-69  233.3   0.0     3   182    10   189     8   189 0.99 Enterobacterial exodeoxyribonuclease VIII
LysM                 PF01476.15    44 seq686_BIOID51003    -            339   6.4e-29   99.4   0.0   1   2   2.2e-18   1.5e-14   53.4   0.0     1    43   230   271   230   272 0.98 LysM domain
LysM                 PF01476.15    44 seq686_BIOID51003    -            339   6.4e-29   99.4   0.0   2   2   1.1e-13   7.3e-10   38.4   0.0     1    42   289   328   289   330 0.90 LysM domain
SLT                  PF01464.15   121 seq686_BIOID51003    -            339   2.9e-24   84.7   0.1   1   1   6.8e-28   4.6e-24   84.1   0.0    14   118     2   102     1   105 0.96 Transglycosylase SLT domain
ORF11CD3             PF10549.4     57 seq694_BIOID51003    -            182   3.3e-23   81.0   0.1   1   1   7.7e-27   5.2e-23   80.4   0.0     2    56   120   175   119   176 0.97 ORF11CD3 domain
Phage_pRha           PF09669.5     92 seq694_BIOID51003    -            182   7.6e-23   80.5   0.4   1   1   3.3e-26   2.2e-22   79.0   0.1     1    92    24   115    24   115 0.88 Phage regulatory protein Rha (Phage_pRha)
S-methyl_trans       PF02574.11   305 seq695_BIOID51003    -           1227  5.9e-105  350.8   0.1   1   1  3.9e-108  1.1e-104  349.9   0.1     1   304    16   326    16   327 0.98 Homocysteine S-methyltransferase
Met_synt_B12         PF02965.12   136 seq695_BIOID51003    -           1227   9.3e-54  180.5   0.0   1   1   8.9e-57   2.4e-53  179.2   0.0     1   136  1055  1192  1055  1192 0.99 Vitamin B12 dependent methionine synthase, activation domain
Pterin_bind          PF00809.17   210 seq695_BIOID51003    -           1227   1.5e-48  164.8   0.4   1   1   1.7e-51   4.6e-48  163.2   0.3     1   210   356   568   356   568 0.98 Pterin binding enzyme
B12-binding_2        PF02607.12    79 seq695_BIOID51003    -           1227   4.3e-21   74.6   0.0   1   1   6.4e-24   1.8e-20   72.6   0.0     4    79   659   734   657   734 0.96 B12 binding domain
B12-binding          PF02310.14   121 seq695_BIOID51003    -           1227   6.1e-20   71.1   0.2   1   1   1.8e-22     5e-19   68.2   0.1     2    94   748   840   747   851 0.93 B12 binding domain
MoCF_biosynth        PF00994.19   144 seq696_BIOID51003    -            170   5.8e-31  106.7   0.0   1   1   5.3e-35   7.2e-31  106.4   0.0     1   143    14   156    12   157 0.92 Probable molybdopterin binding domain
PALP                 PF00291.20   307 seq698_BIOID51003    -            514   9.6e-70  235.0   2.1   1   1   1.9e-73   1.3e-69  234.6   1.5     5   307    29   316    25   316 0.91 Pyridoxal-phosphate dependent enzyme
Thr_dehydrat_C       PF00585.13    91 seq698_BIOID51003    -            514   3.8e-64  212.2   0.0   1   2   3.6e-35   2.4e-31  107.0   0.0     1    91   329   419   329   419 0.98 C-terminal regulatory domain of Threonine dehydratase
Thr_dehydrat_C       PF00585.13    91 seq698_BIOID51003    -            514   3.8e-64  212.2   0.0   2   2   6.7e-34   4.6e-30  102.9   0.0     2    91   425   512   424   512 0.96 C-terminal regulatory domain of Threonine dehydratase
H2TH                 PF06831.9     93 seq699_BIOID51003    -            263   3.4e-17   61.8   0.0   1   1   1.4e-20   6.5e-17   60.9   0.0     1    77   126   205   126   215 0.84 Formamidopyrimidine-DNA glycosylase H2TH domain
Fapy_DNA_glyco       PF01149.19   116 seq699_BIOID51003    -            263   1.4e-14   54.2   0.0   1   1   5.8e-18   2.6e-14   53.4   0.0     1   106     2   104     2   111 0.88 Formamidopyrimidine-DNA glycosylase N-terminal domain
zf-FPG_IleRS         PF06827.9     30 seq699_BIOID51003    -            263   1.4e-07   30.8   3.6   1   1   5.7e-11   2.6e-07   30.0   2.5     1    29   235   263   235   263 0.98 Zinc finger found in FPG and IleRS
Phage-tail_3         PF13550.1    164 seq700_BIOID51003    -            821   8.1e-40  136.1   0.0   1   1   2.8e-43   1.9e-39  134.9   0.0     1   161   330   497   330   500 0.94 Putative phage tail protein
Lipoprotein_19       PF13617.1     59 seq701_BIOID51003    -             61   3.6e-27   93.6   0.7   1   1   2.9e-31   3.9e-27   93.5   0.5     1    59     2    60     2    60 0.97 YnbE-like lipoprotein
VWA_CoxE             PF05762.9    222 seq704_BIOID51003    -            483   3.5e-12   45.8   0.2   1   1   8.4e-16   1.1e-11   44.1   0.0    56   196   319   459   284   465 0.82 VWA domain containing CoxE-like protein
Ribosomal_L12        PF00542.14    68 seq705_BIOID51003    -            121   1.8e-31  107.8   8.6   1   1   2.8e-35   3.8e-31  106.7   6.0     1    68    54   121    54   121 0.99 Ribosomal protein L7/L12 C-terminal domain
OmpW                 PF03922.9    192 seq708_BIOID51003    -             35   6.4e-10   38.8   0.0   1   1   4.9e-14   6.7e-10   38.8   0.0   157   192     1    35     1    35 0.97 OmpW family
DUF1318              PF07027.7     95 seq709_BIOID51003    -            109   4.4e-34  116.4   1.0   1   1   3.7e-38     5e-34  116.3   0.7     2    95    16   108    15   108 0.98 Protein of unknown function (DUF1318)
ATP-grasp            PF02222.17   172 seq711_BIOID51003    -            392   3.1e-56  189.3   0.0   1   1   1.8e-59   4.8e-56  188.6   0.0     2   171   123   294   122   295 0.98 ATP-grasp domain
ATP-grasp_4          PF13535.1    184 seq711_BIOID51003    -            392   7.3e-19   68.1   0.0   1   1   5.6e-22   1.5e-18   67.0   0.0    10   179   120   284   110   289 0.86 ATP-grasp domain
Dala_Dala_lig_C      PF07478.8    203 seq711_BIOID51003    -            392   2.1e-08   33.6   0.0   1   1   1.6e-10   4.4e-07   29.3   0.0    24   175   138   284   112   295 0.75 D-ala D-ala ligase C-terminus
ATP-grasp_3          PF02655.9    161 seq711_BIOID51003    -            392   1.7e-07   31.1   0.0   1   1   1.9e-10   5.2e-07   29.5   0.0     9   159   118   285   113   287 0.83 ATP-grasp domain
CPSase_L_D2          PF02786.12   211 seq711_BIOID51003    -            392   2.1e-06   27.0   0.0   1   1   1.3e-09   3.6e-06   26.3   0.0    14    89   125   198   114   218 0.82 Carbamoyl-phosphate synthase L chain, ATP binding domain
MoaC                 PF01967.16   136 seq713_BIOID51003    -            161   1.5e-60  202.6   1.3   1   1   1.3e-64   1.7e-60  202.4   0.9     1   136    15   150    15   150 1.00 MoaC family
Flagellin_N          PF00669.15   139 seq714_BIOID51003    -            326   3.1e-29  101.4  18.6   1   1   4.5e-33   3.1e-29  101.4  12.9     1   135    26   160    26   166 0.98 Bacterial flagellin N-terminal helical region
Flagellin_C          PF00700.16    86 seq714_BIOID51003    -            326   1.3e-20   73.2  11.2   1   1   1.9e-24   1.3e-20   73.2   7.8     1    86   240   325   240   325 0.98 Bacterial flagellin C-terminal helical region
YbgT_YccB            PF08173.6     28 seq717_BIOID51003    -             30   3.4e-12   45.8   4.6   1   1   2.6e-16   3.5e-12   45.7   3.2     1    27     1    27     1    28 0.97 Membrane bound YbgT-like protein
MFS_1                PF07690.11   354 seq718_BIOID51003    -            394   1.4e-36  125.9  55.0   1   2   1.2e-29   8.2e-26   90.4  16.5     2   188    17   198    16   216 0.88 Major Facilitator Superfamily
MFS_1                PF07690.11   354 seq718_BIOID51003    -            394   1.4e-36  125.9  55.0   2   2   9.5e-15   6.5e-11   41.4  16.0     3   175   218   387   216   394 0.89 Major Facilitator Superfamily
Sugar_tr             PF00083.19   451 seq718_BIOID51003    -            394   6.3e-12   44.6  16.2   1   1   9.3e-16   6.3e-12   44.6  11.2    43   188    39   181    11   184 0.83 Sugar (and other) transporter
His_Phos_2           PF00328.17   347 seq725_BIOID51003    -            442   1.3e-40  139.6   0.0   1   1   1.2e-44   1.6e-40  139.4   0.0     1   345    39   383    39   387 0.85 Histidine phosphatase superfamily (branch 2)
MscL                 PF01741.13   128 seq726_BIOID51003    -            136     1e-56  190.4   3.2   1   1   8.4e-61   1.1e-56  190.2   2.2     1   128     3   132     3   132 0.98 Large-conductance mechanosensitive channel, MscL
Ead_Ea22             PF13935.1    139 seq730_BIOID51003    -            109   5.3e-10   39.6   1.7   1   1   1.5e-11   2.1e-07   31.2   1.2     1    89     2    57     2    79 0.82 Ead/Ea22-like protein
RNA_pol_Rpb2_6       PF00562.23   386 seq731_BIOID51003    -           1342  4.7e-162  539.0   0.0   1   1  3.5e-162  7.9e-159  528.4   0.1     2   386   716  1264   715  1264 0.98 RNA polymerase Rpb2, domain 6
RNA_pol_Rpb2_7       PF04560.15    83 seq731_BIOID51003    -           1342   5.7e-32  109.6   0.1   1   1   8.2e-35   1.9e-31  108.0   0.0     1    82  1266  1341  1266  1342 0.98 RNA polymerase Rpb2, domain 7
RNA_pol_Rpb2_3       PF04565.11    68 seq731_BIOID51003    -           1342   7.1e-30  102.4   0.0   1   1   7.4e-33   1.7e-29  101.2   0.0     1    68   513   582   513   582 0.98 RNA polymerase Rpb2, domain 3
RNA_pol_Rpb2_45      PF10385.4     66 seq731_BIOID51003    -           1342   4.6e-29   99.9   0.3   1   1   1.5e-31   3.5e-28   97.0   0.2     1    66   591   656   591   656 1.00 RNA polymerase beta subunit external 1 domain
RNA_pol_Rpb2_1       PF04563.10   203 seq731_BIOID51003    -           1342   1.5e-26   92.4   0.0   1   1   1.4e-29   3.1e-26   91.4   0.0     2   203    27   509    26   509 0.98 RNA polymerase beta subunit
RNA_pol_Rpb2_2       PF04561.9    190 seq731_BIOID51003    -           1342   1.6e-25   89.5   0.9   1   2   8.4e-11   1.9e-07   30.5   0.0     1    74   151   225   151   276 0.82 RNA polymerase Rpb2, domain 2
RNA_pol_Rpb2_2       PF04561.9    190 seq731_BIOID51003    -           1342   1.6e-25   89.5   0.9   2   2   1.9e-18   4.4e-15   55.4   0.0    80   190   340   454   329   454 0.88 RNA polymerase Rpb2, domain 2
ThiS                 PF02597.15    78 seq732_BIOID51003    -             81     5e-22   77.9   0.0   1   1   4.1e-26   5.6e-22   77.8   0.0     1    78     4    81     4    81 0.99 ThiS family
DUF968               PF06147.6    200 seq733_BIOID51003    -            348   2.2e-79  265.8   0.0   1   1   2.7e-83   3.6e-79  265.2   0.0     2   199   130   344   129   345 0.99 Protein of unknown function (DUF968)
Ribosomal_L31        PF01197.13    69 seq737_BIOID51003    -             87     8e-27   92.9   0.1   1   1   7.1e-31   9.7e-27   92.6   0.1     1    68     1    79     1    80 0.99 Ribosomal protein L31
DUF551               PF04448.7     69 seq739_BIOID51003    -            287   9.1e-12   45.4   3.8   1   1   6.7e-16   9.1e-12   45.4   2.6     1    69   226   283   226   283 0.80 Protein of unknown function (DUF551)
Phage_integrase      PF00589.17   173 seq740_BIOID51003    -            198   1.4e-46  158.1   0.6   1   1   1.2e-50   1.6e-46  158.0   0.4     1   172     5   177     5   178 0.98 Phage integrase family
MoaE                 PF02391.12   117 seq742_BIOID51003    -            150   2.5e-40  136.7   0.0   1   1   2.2e-44     3e-40  136.5   0.0     2   116     6   121     5   122 0.97 MoaE protein
PHO4                 PF01384.15   326 seq746_BIOID51003    -            499  4.3e-100  334.4  19.9   1   1  3.7e-104    5e-100  334.2  13.8     1   326    30   488    30   488 0.88 Phosphate transporter family
HOK_GEF              PF01848.11    43 seq752_BIOID51003    -             46   2.9e-15   55.1   1.9   1   1   2.3e-19   3.1e-15   55.0   1.3     1    43     4    44     3    44 0.92 Hok/gef family
Ring_hydroxyl_A      PF00848.14   209 seq753_BIOID51003    -            453   2.4e-32  112.1   0.0   1   1   4.9e-36   3.4e-32  111.6   0.0     2   208   164   433   163   435 0.90 Ring hydroxylating alpha subunit (catalytic domain)
Rieske               PF00355.21    98 seq753_BIOID51003    -            453   2.5e-24   84.5   0.1   1   1   6.3e-28   4.3e-24   83.7   0.1     1    86    42   125    42   142 0.90 Rieske [2Fe-2S] domain
FliD_C               PF07195.7    239 seq754_BIOID51003    -            438   7.7e-43  146.3  10.5   1   1   1.1e-46   7.7e-43  146.3   7.3     1   232   209   423   209   431 0.94 Flagellar hook-associated protein 2 C-terminus
FliD_N               PF02465.13    99 seq754_BIOID51003    -            438   1.8e-14   53.7   6.8   1   1   2.6e-18   1.8e-14   53.7   4.7     8    99     6    98     1    98 0.85 Flagellar hook-associated protein 2 C-terminus
DUF4222              PF13973.1     53 seq755_BIOID51003    -             99   9.1e-24   82.5   5.4   1   1   8.3e-28   1.1e-23   82.2   3.7     2    53    17    68    16    68 0.96 Domain of unknown function (DUF4222)
Bax1-I               PF01027.15   205 seq756_BIOID51003    -            261   5.2e-59  199.1  36.8   1   1   4.5e-63   6.1e-59  198.9  25.5     2   205    46   257    45   257 0.92 Inhibitor of apoptosis-promoting Bax1
Lysis_S              PF04971.7     68 seq758_BIOID51003    -             93   1.1e-45  152.9   0.6   1   1   1.1e-49   1.5e-45  152.6   0.4     1    68    26    93    26    93 1.00 Lysis protein S
AzlC                 PF03591.9    143 seq759_BIOID51003    -            245   7.3e-42  142.5  10.2   1   1   5.3e-46   7.3e-42  142.5   7.1     1   141    23   165    23   167 0.97 AzlC protein
Aldedh               PF00171.17   462 seq760_BIOID51003    -            499  2.3e-163  543.6   0.0   1   1  2.1e-167  2.8e-163  543.4   0.0     5   462    33   495    30   495 0.97 Aldehyde dehydrogenase family
RusA                 PF05866.6    116 seq762_BIOID51003    -            119   4.5e-21   75.3   0.0   1   1   3.7e-25   5.1e-21   75.1   0.0     1   116     7   116     7   116 0.89 Endodeoxyribonuclease RusA
DUF4222              PF13973.1     53 seq765_BIOID51003    -             80   3.4e-15   55.0   0.8   1   1     3e-19   4.1e-15   54.7   0.6     2    53     4    54     3    54 0.97 Domain of unknown function (DUF4222)
Fimbrial             PF00419.15   145 seq766_BIOID51003    -            182   1.4e-21   77.0  10.3   1   1   1.5e-25     2e-21   76.6   7.2     1   145    33   182    33   182 0.85 Fimbrial protein
DUF1233              PF06806.7     72 seq767_BIOID51003    -             83   2.3e-32  110.2   0.1   1   1     2e-36   2.7e-32  110.0   0.1     1    70     4    74     4    77 0.97 Putative excisionase (DUF1233)
DUF1133              PF06576.6    176 seq772_BIOID51003    -            176  6.5e-107  354.2   0.8   1   1  5.3e-111  7.2e-107  354.1   0.6     1   176     1   176     1   176 1.00 Protein of unknown function (DUF1133)
AAA_25               PF13481.1    194 seq773_BIOID51003    -            327   7.6e-41  139.5   0.0   1   1   1.1e-44   1.5e-40  138.5   0.0    19   193     9   176     4   177 0.89 AAA domain
TetR_N               PF00440.18    47 seq775_BIOID51003    -            197   5.1e-12   45.1   0.0   1   1   8.5e-16   1.2e-11   43.9   0.0     2    46    22    66    21    67 0.95 Bacterial regulatory proteins, tetR family
IlvN                 PF07991.7    165 seq776_BIOID51003    -            541   8.1e-61  204.0   0.2   1   1   1.9e-64   1.3e-60  203.3   0.1     2   165    85   254    84   254 0.98 Acetohydroxy acid isomeroreductase, catalytic domain
IlvC                 PF01450.14   145 seq776_BIOID51003    -            541   5.4e-56  188.4   0.1   1   2     4e-21   2.7e-17   62.9   0.0     1   128   260   387   260   395 0.91 Acetohydroxy acid isomeroreductase, catalytic domain
IlvC                 PF01450.14   145 seq776_BIOID51003    -            541   5.4e-56  188.4   0.1   2   2   9.2e-40   6.3e-36  123.3   0.0    15   145   409   535   399   535 0.93 Acetohydroxy acid isomeroreductase, catalytic domain
DUF3596              PF12167.3     88 seq777_BIOID51003    -            431   9.7e-30  101.8   0.0   1   1   2.8e-33   1.9e-29  100.9   0.0     1    87     9    94     9    95 0.98 Domain of unknown function (DUF3596)
Phage_integrase      PF00589.17   173 seq777_BIOID51003    -            431   3.4e-21   75.5   0.0   1   1     1e-24     7e-21   74.5   0.0     3   167   205   398   204   403 0.89 Phage integrase family
DUF3596              PF12167.3     88 seq781_BIOID51003    -            391     7e-26   89.5   0.3   1   1   2.8e-29   1.9e-25   88.1   0.1     1    87    12   102    12   103 0.94 Domain of unknown function (DUF3596)
Phage_integrase      PF00589.17   173 seq781_BIOID51003    -            391     7e-20   71.2   0.0   1   1   1.8e-23   1.2e-19   70.5   0.0     4   168   206   375   204   379 0.86 Phage integrase family
DUF3672              PF12421.3    136 seq782_BIOID51003    -            301   2.5e-37  127.9   1.8   1   1     6e-41   4.1e-37  127.2   1.2     1   135   113   262   113   263 0.94 Fibronectin type III protein
DUF1983              PF09327.6     81 seq782_BIOID51003    -            301   1.4e-28   98.5   0.1   1   1   6.3e-32   4.3e-28   96.9   0.0     2    81    10    89     9    89 0.97 Domain of unknown function (DUF1983)
AzlD                 PF05437.7     99 seq783_BIOID51003    -            111   1.8e-12   46.9   5.7   1   1   1.5e-16   2.1e-12   46.7   4.0     1    98     5   104     5   105 0.92 Branched-chain amino acid transport protein (AzlD)
Bax1-I               PF01027.15   205 seq784_BIOID51003    -            237   5.4e-12   45.6  24.8   1   1     5e-16   6.8e-12   45.3  17.2     3   201    19   220    17   225 0.82 Inhibitor of apoptosis-promoting Bax1
Fimbrial             PF00419.15   145 seq785_BIOID51003    -            223   1.2e-15   57.8   0.0   1   1   1.2e-19   1.6e-15   57.4   0.0     2   145    77   223    76   223 0.86 Fimbrial protein
LysR_substrate       PF03466.15   209 seq786_BIOID51003    -            304     1e-42  145.4   0.0   1   1   2.3e-46   1.6e-42  144.8   0.0     2   208    89   293    88   294 0.93 LysR substrate binding domain
HTH_1                PF00126.22    60 seq786_BIOID51003    -            304   2.2e-21   75.2   1.4   1   1   1.2e-24   8.5e-21   73.3   0.9     3    60     7    64     5    64 0.97 Bacterial regulatory helix-turn-helix protein, lysR family
SIS_2                PF13580.1    138 seq787_BIOID51003    -            246   3.1e-31  107.7   0.3   1   1   9.4e-35   6.4e-31  106.7   0.2    15   138    78   200    56   200 0.92 SIS domain
SIS                  PF01380.17   131 seq787_BIOID51003    -            246   5.9e-08   32.2   0.0   1   1   2.3e-11   1.6e-07   30.9   0.0    51   104   163   216   152   229 0.91 SIS domain
AsnC_trans_reg       PF01037.16    74 seq788_BIOID51003    -            152   1.6e-18   66.0   0.1   1   1   8.4e-22   2.9e-18   65.2   0.1     4    73    75   143    72   144 0.92 AsnC family
HTH_AsnC-type        PF13404.1     42 seq788_BIOID51003    -            152   1.5e-13   49.9   0.0   1   1   8.8e-17     3e-13   48.9   0.0     1    42     6    47     6    47 0.97 AsnC-type helix-turn-helix domain
HTH_24               PF13412.1     48 seq788_BIOID51003    -            152   2.6e-13   49.0   0.0   1   1   1.2e-16   4.2e-13   48.3   0.0     1    48     6    53     6    53 0.97 Winged helix-turn-helix DNA-binding
HTH_11               PF08279.7     55 seq788_BIOID51003    -            152   1.6e-05   24.3   0.0   1   1   9.9e-09   3.4e-05   23.2   0.0    17    54    24    66    11    67 0.87 HTH domain
Polyketide_cyc       PF03364.15   130 seq789_BIOID51003    -            158   1.1e-31  109.3   0.0   1   1   1.9e-35   1.3e-31  109.1   0.0     1   130    23   148    23   148 0.99 Polyketide cyclase / dehydrase and lipid transport
Polyketide_cyc2      PF10604.4    139 seq789_BIOID51003    -            158   8.5e-11   42.0   0.0   1   1   1.5e-14     1e-10   41.7   0.0     1   128    14   145    14   154 0.74 Polyketide cyclase / dehydrase and lipid transport
Peptidase_S24        PF00717.18    70 seq790_BIOID51003    -            216     7e-18   63.9   0.1   1   1   3.7e-21     1e-17   63.4   0.0     2    70   128   200   127   200 0.97 Peptidase S24-like
HTH_3                PF01381.17    55 seq790_BIOID51003    -            216   2.9e-17   62.1   0.1   1   1   1.5e-20   4.2e-17   61.6   0.1     1    55    10    64    10    64 0.99 Helix-turn-helix
HTH_19               PF12844.2     64 seq790_BIOID51003    -            216   1.2e-11   44.4   0.0   1   1   6.9e-15   1.9e-11   43.7   0.0     1    63     7    69     7    70 0.98 Helix-turn-helix domain
HTH_31               PF13560.1     64 seq790_BIOID51003    -            216   6.3e-10   38.9   0.1   1   1   3.6e-13   9.9e-10   38.3   0.1     2    59     6    62     5    66 0.96 Helix-turn-helix domain
Curlin_rpt           PF07012.7     34 seq791_BIOID51003    -            160   8.3e-22   76.5  32.2   1   3   1.1e-15   1.5e-11   43.7   0.8     1    34    62    95    62    95 0.99 Curlin associated repeat
Curlin_rpt           PF07012.7     34 seq791_BIOID51003    -            160   8.3e-22   76.5  32.2   2   3   2.3e-09   3.2e-05   23.4   2.1     9    32    92   115    91   116 0.95 Curlin associated repeat
Curlin_rpt           PF07012.7     34 seq791_BIOID51003    -            160   8.3e-22   76.5  32.2   3   3   7.8e-12   1.1e-07   31.3   4.2     1    34   106   139   106   139 0.98 Curlin associated repeat
FliS                 PF02561.9    122 seq793_BIOID51003    -            130   2.8e-23   81.9   0.0   1   1   2.5e-27   3.4e-23   81.6   0.0     2   118     5   125     4   128 0.94 Flagellar protein FliS
Ring_hydroxyl_B      PF00866.13   145 seq795_BIOID51003    -            172   2.4e-47  160.1   5.2   1   1     2e-51   2.7e-47  159.9   3.6     1   145    19   166    19   166 0.98 Ring hydroxylating beta subunit
Phage_lysozyme       PF00959.14   110 seq796_BIOID51003    -            111   3.8e-24   84.9   0.0   1   1   3.2e-28   4.4e-24   84.7   0.0    18   110     2   100     1   100 0.96 Phage lysozyme
MarR                 PF01047.17    59 seq797_BIOID51003    -            176   1.6e-17   62.8   2.8   1   1   1.3e-20     6e-17   60.9   0.1     1    58    53   112    53   113 0.98 MarR family
MarR_2               PF12802.2     62 seq797_BIOID51003    -            176     1e-08   34.5   0.1   1   1   4.8e-12   2.2e-08   33.5   0.0     5    61    55   111    51   112 0.90 MarR family
HTH_27               PF13463.1     68 seq797_BIOID51003    -            176   3.6e-07   30.3   0.1   1   1   1.8e-10   8.1e-07   29.1   0.0    17    68    70   121    54   121 0.86 Winged helix DNA-binding domain
DUF386               PF04074.7    153 seq801_BIOID51003    -            150   4.9e-52  175.4   0.0   1   1   3.9e-56   5.4e-52  175.2   0.0     1   152     1   149     1   150 0.99 Domain of unknown function (DUF386)
Flavodoxin_1         PF00258.20   143 seq803_BIOID51003    -            147   1.7e-21   76.5   0.0   1   1   1.4e-25   1.9e-21   76.4   0.0     2   143     7   138     6   138 0.93 Flavodoxin
Ub-RnfH              PF03658.9     84 seq804_BIOID51003    -             96   1.8e-38  130.1   0.1   1   1   1.5e-42     2e-38  130.0   0.1     1    84     5    88     5    88 0.99 RnfH family Ubiquitin
Pili_assembly_N      PF00345.15   122 seq805_BIOID51003    -            241   1.1e-40  138.0   0.1   1   1   2.7e-44   1.9e-40  137.3   0.0     1   121    37   156    37   157 0.91 Gram-negative pili assembly chaperone, N-terminal domain
Pili_assembly_C      PF02753.12    68 seq805_BIOID51003    -            241   9.5e-17   60.4   0.3   1   1   8.1e-20   5.6e-16   58.0   0.1     1    65   176   234   176   237 0.95 Gram-negative pili assembly chaperone, C-terminal domain
HTH_AraC             PF00165.18    42 seq807_BIOID51003    -            237   3.8e-15   55.0   0.7   1   2   1.6e-09   1.1e-05   24.9   0.0     1    35   141   175   141   181 0.89 Bacterial regulatory helix-turn-helix proteins, AraC family
HTH_AraC             PF00165.18    42 seq807_BIOID51003    -            237   3.8e-15   55.0   0.7   2   2   1.6e-10   1.1e-06   28.1   0.2    14    38   202   227   200   231 0.91 Bacterial regulatory helix-turn-helix proteins, AraC family
HTH_18               PF12833.2     81 seq807_BIOID51003    -            237   3.1e-10   39.8   0.1   1   1   8.6e-14   5.9e-10   39.0   0.1     2    80   155   231   154   232 0.92 Helix-turn-helix domain
Curlin_rpt           PF07012.7     34 seq809_BIOID51003    -            151   9.8e-29   98.6  29.3   1   3   3.6e-16   4.9e-12   45.2   0.6     1    34    40    74    40    74 0.99 Curlin associated repeat
Curlin_rpt           PF07012.7     34 seq809_BIOID51003    -            151   9.8e-29   98.6  29.3   2   3   7.7e-17   1.1e-12   47.3   0.3     2    34    86   119    85   119 0.98 Curlin associated repeat
Curlin_rpt           PF07012.7     34 seq809_BIOID51003    -            151   9.8e-29   98.6  29.3   3   3   1.2e-09   1.7e-05   24.3   3.5     8    34   115   141   114   141 0.95 Curlin associated repeat
Rieske               PF00355.21    98 seq810_BIOID51003    -            106   1.7e-17   62.6   0.0   1   1   2.8e-21   1.9e-17   62.4   0.0     3    97     4    94     2    95 0.85 Rieske [2Fe-2S] domain
Rieske_2             PF13806.1    104 seq810_BIOID51003    -            106   1.9e-12   46.6   0.0   1   1   3.3e-16   2.2e-12   46.4   0.0    18   103    17    99     4   100 0.82 Rieske-like [2Fe-2S] domain
Ail_Lom              PF06316.6    199 seq813_BIOID51003    -            199  5.2e-119  394.8   5.8   1   1  8.4e-123  5.8e-119  394.6   4.0     1   199     1   199     1   199 1.00 Enterobacterial Ail/Lom protein
OMP_b-brl            PF13505.1    176 seq813_BIOID51003    -            199     7e-26   91.0   6.5   1   1   1.2e-29   8.1e-26   90.8   4.5     2   176    11   199     6   199 0.85 Outer membrane protein beta-barrel domain
GATase_4             PF13230.1    272 seq814_BIOID51003    -            255  3.2e-107  357.1   0.0   1   1  7.7e-111  3.5e-107  357.0   0.0     1   252     1   252     1   255 0.99 Glutamine amidotransferases class-II
GATase_2             PF00310.16   361 seq814_BIOID51003    -            255   3.3e-17   62.1   0.1   1   1   2.1e-15   9.7e-12   44.1   0.1   189   359    65   215    60   217 0.87 Glutamine amidotransferases class-II
HlyD                 PF00529.15   306 seq816_BIOID51003    -            390   3.6e-78  262.8  14.7   1   1   1.3e-81   4.5e-78  262.5  10.2     1   306    60   343    60   343 0.99 HlyD family secretion protein
HlyD_2               PF12700.2    328 seq816_BIOID51003    -            390   1.7e-16   60.2   1.2   1   1   7.1e-20   2.4e-16   59.6   0.8    20   234    60   290    51   316 0.77 HlyD family secretion protein
HlyD_3               PF13437.1    105 seq816_BIOID51003    -            390   3.3e-15   56.1   3.6   1   1   1.4e-16   4.9e-13   49.2   0.2     2   105   218   338   217   338 0.79 HlyD family secretion protein
Biotin_lipoyl_2      PF13533.1     50 seq816_BIOID51003    -            390   2.8e-08   33.1   1.9   1   1   1.1e-10   3.6e-07   29.6   0.1     2    49    61   108    60   109 0.91 Biotin-lipoyl like
Flg_hook             PF02120.11    85 seq817_BIOID51003    -            353   1.4e-18   66.2   4.8   1   1   2.5e-22   3.5e-18   64.9   3.3     3    85   239   321   237   322 0.94 Flagellar hook-length control protein FliK
GntR                 PF00392.16    64 seq818_BIOID51003    -            258   6.7e-23   79.7   0.2   1   1   1.9e-26   1.3e-22   78.8   0.1     1    64     9    72     9    72 0.99 Bacterial regulatory proteins, gntR family
FCD                  PF07729.7    125 seq818_BIOID51003    -            258   9.3e-19   67.8   5.0   1   1   2.1e-22   1.4e-18   67.2   3.5     1   125    96   220    96   220 0.90 FCD domain
SSB                  PF00436.20   104 seq820_BIOID51003    -            136   3.3e-17   62.1   0.0   1   1   3.3e-21   4.5e-17   61.7   0.0     3   101     4    99     2   101 0.94 Single-strand binding protein family
Na_Pi_cotrans        PF02690.10   142 seq821_BIOID51003    -            138   3.4e-31  107.7   6.8   1   1   2.7e-35   3.8e-31  107.6   4.7     1   127    13   135    13   138 0.93 Na+/Pi-cotransporter
adh_short            PF00106.20   167 seq822_BIOID51003    -            270   2.1e-22   79.7   0.3   1   1   7.4e-26   3.4e-22   79.0   0.2     2   166     8   174     7   175 0.87 short chain dehydrogenase
adh_short_C2         PF13561.1    243 seq822_BIOID51003    -            270   2.9e-13   50.0   0.0   1   1     7e-17   3.2e-13   49.9   0.0     6   181    16   186    13   257 0.81 Enoyl-(Acyl carrier protein) reductase
KR                   PF08659.5    181 seq822_BIOID51003    -            270   2.1e-06   27.4   0.0   1   1   1.2e-09   5.5e-06   26.0   0.0     4   103    10   103     8   122 0.84 KR domain
Usp                  PF00582.21   140 seq823_BIOID51003    -            144   5.2e-21   75.1   0.0   1   1   4.3e-25   5.9e-21   75.0   0.0     2   140     3   138     2   138 0.98 Universal stress protein family
Tafi-CsgC            PF10610.4    106 seq825_BIOID51003    -            110   5.5e-67  222.1   4.5   1   1   4.6e-71   6.3e-67  221.9   3.1     1   106     5   110     5   110 0.99 Thin aggregative fimbriae synthesis protein
GIDA                 PF01134.17   392 seq827_BIOID51003    -            629  8.4e-171  568.0   0.0   1   1  4.8e-174  1.1e-170  567.6   0.0     1   391     8   398     8   399 0.99 Glucose inhibited division protein A
GIDA_assoc_3         PF13932.1     72 seq827_BIOID51003    -            629     4e-31  106.7   0.1   1   1   6.2e-34   1.4e-30  105.0   0.1     1    72   546   617   546   617 0.99 GidA associated domain 3
FAD_oxidored         PF12831.2    428 seq827_BIOID51003    -            629   3.1e-08   33.0   4.1   1   1   2.9e-11   6.6e-08   31.9   2.9     1   142     8   151     8   152 0.72 FAD dependent oxidoreductase
Pyr_redox_2          PF07992.9    200 seq827_BIOID51003    -            629   2.4e-06   27.4   0.6   1   1   2.2e-09     5e-06   26.4   0.4     1   118     8   156     8   162 0.62 Pyridine nucleotide-disulphide oxidoreductase
Usher                PF00577.15   552 seq828_BIOID51003    -            878  1.1e-222  740.5  25.9   1   1    3e-226  1.3e-222  740.2  17.9     1   552   208   790   208   790 0.99 Type VII secretion system (T7SS), usher protein
PapC_N               PF13954.1    146 seq828_BIOID51003    -            878   4.4e-48  162.4   0.0   1   1   2.4e-51   1.1e-47  161.1   0.0     2   146    48   194    47   194 0.98 PapC N-terminal domain
PapC_C               PF13953.1     68 seq828_BIOID51003    -            878   1.1e-27   95.3   0.1   1   1   1.1e-30   4.8e-27   93.2   0.1     1    67   800   865   800   866 0.97 PapC C-terminal domain
PerC                 PF06069.6     90 seq829_BIOID51003    -             99   5.1e-43  144.9   0.4   1   1   4.2e-47   5.7e-43  144.7   0.3     1    89    10    98    10    99 0.99 PerC transcriptional activator
Na_Pi_cotrans        PF02690.10   142 seq832_BIOID51003    -            398   1.1e-09   38.0  10.2   1   1   2.8e-13   1.9e-09   37.2   7.1    19   123    13   120     1   147 0.87 Na+/Pi-cotransporter
phage_tail_N         PF08400.5    134 seq833_BIOID51003    -            986   4.6e-58  194.5   0.2   1   1   1.4e-61   4.6e-58  194.5   0.1     1   134     1   134     1   134 0.99 Prophage tail fibre N-terminal
Phage_fiber_2        PF03406.8     44 seq833_BIOID51003    -            986   1.2e-55  184.7  34.5   1   3   3.5e-26   1.2e-22   79.1   5.3     1    44   462   505   462   505 0.98 Phage tail fibre repeat
Phage_fiber_2        PF03406.8     44 seq833_BIOID51003    -            986   1.2e-55  184.7  34.5   2   3   5.4e-24   1.8e-20   72.1   4.1     1    44   506   549   506   549 0.97 Phage tail fibre repeat
Phage_fiber_2        PF03406.8     44 seq833_BIOID51003    -            986   1.2e-55  184.7  34.5   3   3   2.4e-21   8.3e-18   63.6   3.5     1    42   550   591   550   593 0.95 Phage tail fibre repeat
Collar               PF07484.7     57 seq833_BIOID51003    -            986     2e-11   43.3   2.2   1   1   9.9e-15   3.4e-11   42.6   0.1     1    56   761   807   761   808 0.97 Phage Tail Collar Domain
Phage_fiber          PF03335.8     14 seq833_BIOID51003    -            986   6.1e-05   22.0  62.3   1   6   0.00055       1.9    8.3   1.5     1    14   824   837   824   837 0.88 Phage tail fibre repeat
Phage_fiber          PF03335.8     14 seq833_BIOID51003    -            986   6.1e-05   22.0  62.3   2   6   2.7e-05     0.091   12.3   2.5     1    14   856   869   856   869 0.94 Phage tail fibre repeat
Phage_fiber          PF03335.8     14 seq833_BIOID51003    -            986   6.1e-05   22.0  62.3   3   6   2.8e-05     0.095   12.2   2.5     1    14   921   934   921   934 0.93 Phage tail fibre repeat
Phage_fiber          PF03335.8     14 seq833_BIOID51003    -            986   6.1e-05   22.0  62.3   4   6   0.00039       1.3    8.7   2.0     2    13   936   947   935   948 0.89 Phage tail fibre repeat
Phage_fiber          PF03335.8     14 seq833_BIOID51003    -            986   6.1e-05   22.0  62.3   5   6   0.00046       1.6    8.5   0.9     2    11   945   954   944   955 0.86 Phage tail fibre repeat
Phage_fiber          PF03335.8     14 seq833_BIOID51003    -            986   6.1e-05   22.0  62.3   6   6   0.00054       1.8    8.3   0.9     2    13   954   965   953   966 0.87 Phage tail fibre repeat
TerB                 PF05099.8    140 seq839_BIOID51003    -            143   1.4e-14   53.8   7.2   1   1   1.9e-18   2.6e-14   53.0   5.0     8   131    10   138     3   141 0.81 Tellurite resistance protein TerB
PTR2                 PF00854.16   373 seq840_BIOID51003    -            489     2e-79  266.9  25.0   1   1   3.9e-83   2.6e-79  266.5  17.3     2   372    82   427    81   428 0.97 POT family
MFS_1                PF07690.11   354 seq840_BIOID51003    -            489     5e-15   54.9  59.4   1   1   1.4e-16   9.4e-13   47.5  20.8    12   304    30   291    16   341 0.65 Major Facilitator Superfamily
Pyr_redox_2          PF07992.9    200 seq841_BIOID51003    -            400   2.7e-28   99.0   0.0   1   1   1.2e-30   1.7e-27   96.5   0.0     2   196     6   277     5   281 0.89 Pyridine nucleotide-disulphide oxidoreductase
Pyr_redox            PF00070.22    80 seq841_BIOID51003    -            400   7.9e-20   70.9   1.2   1   1   4.2e-20   5.8e-17   61.7   0.1     1    77   146   222   146   226 0.92 Pyridine nucleotide-disulphide oxidoreductase
FliL                 PF03748.9     99 seq844_BIOID51003    -            155   2.4e-12   46.5   0.3   1   1   2.3e-16   3.1e-12   46.2   0.2     2    99    54   155    53   155 0.89 Flagellar basal body-associated protein FliL
SNARE_assoc          PF09335.6    123 seq846_BIOID51003    -            220   1.6e-22   79.8   5.4   1   1   1.2e-26   1.6e-22   79.8   3.7     1   123    48   174    48   174 0.96 SNARE associated Golgi protein
MFS_1                PF07690.11   354 seq847_BIOID51003    -            512   5.7e-55  186.3  38.3   1   1   4.2e-59   5.7e-55  186.3  26.5     1   353    19   413    19   414 0.89 Major Facilitator Superfamily
Macro                PF01661.16   118 seq848_BIOID51003    -            177   7.1e-41  138.7   0.0   1   1   6.5e-45   8.9e-41  138.3   0.0     1   118    21   137    21   137 0.99 Macro domain
RNA_pol_Rpb1_1       PF04997.7    338 seq849_BIOID51003    -           1407  1.8e-100  336.3   0.1   1   1  1.8e-103  4.8e-100  335.0   0.1     2   338    15   342    14   342 0.95 RNA polymerase Rpb1, domain 1
RNA_pol_Rpb1_5       PF04998.12   277 seq849_BIOID51003    -           1407   1.1e-80  270.7   0.0   1   1     8e-84   2.2e-80  269.7   0.0     1   276   766  1321   766  1322 1.00 RNA polymerase Rpb1, domain 5
RNA_pol_Rpb1_2       PF00623.15   166 seq849_BIOID51003    -           1407   6.1e-51  172.5   0.0   1   1   5.3e-53   1.5e-49  168.0   0.0     1   166   344   486   344   486 0.95 RNA polymerase Rpb1, domain 2
RNA_pol_Rpb1_3       PF04983.13   157 seq849_BIOID51003    -           1407   1.6e-27   96.1   0.0   1   1   1.3e-30   3.7e-27   94.8   0.0     1   157   489   644   489   644 0.93 RNA polymerase Rpb1, domain 3
RNA_pol_Rpb1_4       PF05000.12   108 seq849_BIOID51003    -           1407   2.5e-18   65.7   0.3   1   1   9.1e-22   2.5e-18   65.7   0.2     2   107   674   763   673   764 0.82 RNA polymerase Rpb1, domain 4
DUF3927              PF13064.1     46 seq850_BIOID51003    -             55   1.6e-25   88.2  11.3   1   1   1.3e-29   1.7e-25   88.0   7.8     1    46     3    48     3    48 0.98 Protein of unknown function (DUF3927)
PLDc_2               PF13091.1    126 seq852_BIOID51003    -            565   8.9e-35  119.0   0.0   1   2   1.5e-13     1e-09   38.1   0.0     6   124   131   274   127   276 0.68 PLD-like domain
PLDc_2               PF13091.1    126 seq852_BIOID51003    -            565   8.9e-35  119.0   0.0   2   2   3.4e-26   2.3e-22   78.9   0.0     5   123   367   509   363   512 0.92 PLD-like domain
Sigma70_r4           PF04545.11    50 seq854_BIOID51003    -            238   5.2e-14   51.1   0.6   1   1   2.7e-17   1.2e-13   49.9   0.4     1    50   184   233   184   233 0.98 Sigma-70, region 4
Sigma70_r2           PF04542.9     71 seq854_BIOID51003    -            238   1.2e-12   47.1   0.7   1   1   4.1e-16   1.8e-12   46.5   0.1     2    71    26    97    25    97 0.94 Sigma-70 region 2
Sigma70_r4_2         PF08281.7     54 seq854_BIOID51003    -            238   9.1e-08   31.3   1.7   1   1   6.6e-11     3e-07   29.6   1.2     2    41   179   218   178   220 0.95 Sigma-70, region 4
UvrD_C               PF13361.1    319 seq856_BIOID51003    -            690   4.4e-92  308.8   0.0   1   1   1.8e-94   4.1e-91  305.6   0.0     1   318   288   630   288   631 0.97 UvrD-like helicase C-terminal domain
UvrD-helicase        PF00580.16   315 seq856_BIOID51003    -            690   2.1e-74  250.5   0.4   1   1   1.4e-76   3.1e-73  246.6   0.3     1   314    20   282    20   283 0.94 UvrD/REP helicase N-terminal domain
AAA_19               PF13245.1     76 seq856_BIOID51003    -            690   2.1e-13   49.6   0.6   1   1   2.1e-16   4.9e-13   48.5   0.4     8    75    32   104    25   105 0.82 Part of AAA domain
UvrD_C_2             PF13538.1    104 seq856_BIOID51003    -            690     3e-10   40.0   0.0   1   1   5.8e-13   1.3e-09   37.9   0.0    54   103   563   626   513   627 0.80 Family description
Phage_cap_E          PF03864.10   329 seq857_BIOID51003    -            351   5.1e-65  219.4   0.1   1   1   4.1e-69   5.6e-65  219.3   0.1     3   329    10   350     8   350 0.92 Phage major capsid protein E
DUF2528              PF10800.3    102 seq858_BIOID51003    -            122   3.1e-47  159.0   0.3   1   1   2.7e-51   3.6e-47  158.8   0.2     2   101    15   121    14   122 0.98 Protein of unknown function (DUF2528)
HisG                 PF01634.13   163 seq860_BIOID51003    -            299   8.2e-55  184.7   0.0   1   1   1.7e-58   1.2e-54  184.1   0.0     1   163    53   221    53   221 0.94 ATP phosphoribosyltransferase
HisG_C               PF08029.6     75 seq860_BIOID51003    -            299   5.6e-28   96.5   0.1   1   1   2.2e-31   1.5e-27   95.2   0.0     1    75   222   297   222   297 0.98 HisG, C-terminal domain
HTH_Tnp_1            PF01527.15    76 seq861_BIOID51003    -            141     3e-18   65.4   0.1   1   1   3.4e-22   4.6e-18   64.8   0.1     3    49    10    61     8    99 0.76 Transposase
Phage_integrase      PF00589.17   173 seq862_BIOID51003    -            423   2.1e-22   79.5   0.3   1   1   7.9e-26   5.4e-22   78.1   0.0     2   169   232   396   231   399 0.90 Phage integrase family
DUF4102              PF13356.1     89 seq862_BIOID51003    -            423   1.5e-22   79.1   0.0   1   1   6.8e-26   4.7e-22   77.5   0.0     1    87    22   112    22   114 0.91 Domain of unknown function (DUF4102)
SecD-TM1             PF13721.1    101 seq864_BIOID51003    -            127   2.7e-16   59.5   0.0   1   1   2.6e-20   3.6e-16   59.1   0.0    11   101    17   105     8   105 0.91 SecD export protein N-terminal TM region
DUF303               PF03629.13   255 seq865_BIOID51003    -            645   4.2e-29  101.4   0.0   1   1   8.7e-33     6e-29  100.9   0.0     3   210    80   330    78   381 0.78 Domain of unknown function (DUF303)
DUF1737              PF08410.5     54 seq865_BIOID51003    -            645   2.2e-17   62.4   0.0   1   1   1.6e-20   1.1e-16   60.1   0.0     1    53     1    50     1    51 0.97 Domain of unknown function (DUF1737)
Lambda_CIII          PF02061.11    45 seq866_BIOID51003    -             54   9.1e-31  105.4   0.1   1   1   7.8e-35   1.1e-30  105.2   0.1     1    45     1    43     1    43 1.00 Lambda Phage CIII
Lambda_Kil           PF06301.6     43 seq867_BIOID51003    -             96   5.9e-27   92.7   1.2   1   1   5.7e-31   7.8e-27   92.3   0.9     1    43    43    85    43    85 0.98 Bacteriophage lambda Kil protein
TnpB_IS66            PF05717.8    108 seq869_BIOID51003    -            116   2.3e-41  139.4   0.0   1   1   1.9e-45   2.6e-41  139.3   0.0     2   104     7   107     6   111 0.97 IS66 Orf2 like protein
DoxX                 PF07681.7     85 seq870_BIOID51003    -            155   9.8e-17   61.0  14.4   1   1   2.5e-20   1.7e-16   60.2  10.0     1    85    31   113    31   113 0.98 DoxX
SURF4                PF02077.10   267 seq870_BIOID51003    -            155   4.6e-08   32.6   5.5   1   1   2.9e-11     2e-07   30.5   3.8   154   262    30   154    23   155 0.74 SURF4 family
MotA_ExbB            PF01618.11   139 seq871_BIOID51003    -            287   6.9e-08   32.0   0.3   1   1     8e-12   1.1e-07   31.4   0.2    26   134   133   238   115   242 0.87 MotA/TolQ/ExbB proton channel family
NLPC_P60             PF00877.14   105 seq872_BIOID51003    -            257   3.3e-31  107.0   0.0   1   1   8.7e-35     6e-31  106.2   0.0     1   105   139   249   139   249 0.98 NlpC/P60 family
DUF1090              PF06476.7    115 seq874_BIOID51003    -            122   6.8e-38  128.7  16.9   1   1   6.2e-42   8.4e-38  128.4  11.7     2   114     7   116     5   117 0.92 Protein of unknown function (DUF1090)
GidB                 PF02527.10   184 seq875_BIOID51003    -            207   7.4e-67  223.9   0.0   1   1   1.3e-70     9e-67  223.6   0.0     1   184    20   200    20   200 0.98 rRNA small subunit methyltransferase G
Methyltransf_31      PF13847.1    152 seq875_BIOID51003    -            207   9.4e-10   38.1   0.0   1   1   5.5e-13   3.8e-09   36.2   0.0     4    94    66   149    64   195 0.82 Methyltransferase domain
Gam                  PF06064.6     98 seq877_BIOID51003    -            113   2.8e-37  126.6   0.2   1   1   2.5e-41   3.5e-37  126.3   0.2     1    62     1    62     1    77 0.95 Host-nuclease inhibitor protein Gam
HTH_6                PF01418.12    77 seq878_BIOID51003    -            289   3.5e-33  113.0   0.2   1   1   3.7e-36   1.7e-32  110.8   0.0     1    76     1    76     1    77 0.99 Helix-turn-helix domain, rpiR family
SIS                  PF01380.17   131 seq878_BIOID51003    -            289   2.9e-27   94.7   0.1   1   1   1.1e-30     5e-27   93.9   0.1     2   130   125   252   124   253 0.98 SIS domain
SIS_2                PF13580.1    138 seq878_BIOID51003    -            289     1e-12   47.7   0.9   1   1   1.2e-11   5.3e-08   32.5   0.0    99   138   171   210   157   210 0.89 SIS domain
DDE_Tnp_IS66         PF03050.9    271 seq880_BIOID51003    -            537   5.9e-95  317.4   0.1   1   1   1.7e-98   5.9e-95  317.4   0.0     1   271   196   487   196   487 0.98 Transposase IS66 family
DDE_Tnp_IS66_C       PF13817.1     39 seq880_BIOID51003    -            537   5.3e-20   71.0   0.2   1   1   4.2e-23   1.5e-19   69.6   0.1     2    39   494   531   493   531 0.99 IS66 C-terminal element
HTH_Tnp_IS66         PF13005.2     59 seq880_BIOID51003    -            537   1.1e-14   53.8   4.2   1   1   3.3e-18   1.1e-14   53.8   2.9     1    59   134   190   134   190 0.98 putative Helix-turn-helix domain of transposase IS66
LZ_Tnp_IS66          PF13007.2     78 seq880_BIOID51003    -            537   3.9e-13   49.7  11.8   1   1   1.1e-16   3.9e-13   49.7   8.1     1    77    59   131    59   132 0.81 Transposase C of IS166 homeodomain
Histidinol_dh        PF00815.15   413 seq881_BIOID51003    -            434    1e-182  607.2   1.5   1   1  8.8e-187  1.2e-182  607.0   1.0     2   413    18   428    17   428 0.99 Histidinol dehydrogenase
HDPD                 PF02924.9    118 seq884_BIOID51003    -            111   6.6e-16   58.0   0.0   1   1   5.9e-20   8.1e-16   57.7   0.0    14   113     9   102     6   106 0.91 Bacteriophage lambda head decoration protein D
RecT                 PF03837.9    199 seq885_BIOID51003    -            261   1.1e-28   99.8   0.0   1   1   1.6e-30   2.2e-26   92.2   0.0     5   195    24   182    22   190 0.91 RecT family
DUF883               PF05957.8     94 seq886_BIOID51003    -            101   1.1e-31  108.9   1.7   1   1   9.3e-36   1.3e-31  108.7   1.2     2    94     9   101     8   101 0.99 Bacterial protein of unknown function (DUF883)
YbhQ                 PF11076.3    135 seq888_BIOID51003    -            136   4.3e-79  262.5  13.2   1   1   3.7e-83   5.1e-79  262.3   9.1     1   134     1   132     1   134 0.98 Putative inner membrane protein YbhQ
DUF1260              PF06877.6    104 seq891_BIOID51003    -            138   1.8e-34  118.3   1.1   1   1   1.7e-38   2.3e-34  118.0   0.8     2   104    10   113     9   113 0.98 Protein of unknown function (DUF1260)
DUF1469              PF07332.6    121 seq896_BIOID51003    -            134     1e-25   89.6   7.5   1   1   8.4e-30   1.1e-25   89.5   5.2     6   120    19   129    14   130 0.97 Protein of unknown function (DUF1469)
Fimbrial             PF00419.15   145 seq900_BIOID51003    -            176   1.7e-21   76.8   4.1   1   1   1.5e-25     2e-21   76.6   2.8     1   145    27   176    27   176 0.94 Fimbrial protein
MotB_plug            PF13677.1     58 seq901_BIOID51003    -            307   1.9e-18   65.3   0.1   1   1   6.1e-22   4.2e-18   64.3   0.1     3    55    17    71    15    74 0.88 Membrane MotB of proton-channel complex MotA/MotB
OmpA                 PF00691.15    97 seq901_BIOID51003    -            307   5.1e-15   55.5   0.1   1   1   2.6e-18   1.8e-14   53.7   0.0     1    94   166   260   166   263 0.83 OmpA family
DUF1283              PF06932.6     85 seq903_BIOID51003    -            113     1e-46  156.7   6.7   1   1   8.7e-51   1.2e-46  156.5   4.7     1    85    29   113    29   113 0.99 Protein of unknown function (DUF1283)
GrpE                 PF01025.14   166 seq904_BIOID51003    -            197   1.4e-47  161.2   3.3   1   1   1.2e-51   1.7e-47  160.9   2.3     5   166    35   194     7   194 0.87 GrpE
PK                   PF00224.16   348 seq905_BIOID51003    -            527  8.8e-144  478.2   4.6   1   1  1.8e-147  1.2e-143  477.8   3.2     2   345    53   394    52   397 0.98 Pyruvate kinase, barrel domain
PK_C                 PF02887.11   117 seq905_BIOID51003    -            527   1.7e-31  108.0   1.5   1   1   7.7e-35   5.3e-31  106.4   1.1     2   116   410   524   409   525 0.98 Pyruvate kinase, alpha/beta domain
DDE_Tnp_IS1          PF03400.8    131 seq906_BIOID51003    -             97     2e-30  105.4   0.2   1   1   1.8e-34   2.5e-30  105.1   0.1     1    61    37    97    37    97 0.98 IS1 transposase
YqjK                 PF13997.1     73 seq908_BIOID51003    -             99   3.6e-30  103.8   9.8   1   1   3.3e-34   4.5e-30  103.5   6.8     1    73    14    86    14    86 0.99 YqjK-like protein
YqaJ                 PF09588.5    152 seq909_BIOID51003    -            225   7.7e-26   90.7   0.0   1   1   2.1e-29   1.4e-25   89.8   0.0     2   150    24   166    23   168 0.85 YqaJ-like viral recombinase domain
Caudo_TAP            PF02413.12   130 seq910_BIOID51003    -            194   4.9e-39  133.3   0.4   1   1   4.6e-43   6.3e-39  132.9   0.3     1   129    72   191    72   192 0.97 Caudovirales tail fibre assembly protein
Acetyltransf_3       PF13302.1    142 seq912_BIOID51003    -            186     3e-22   79.3   0.1   1   1   2.1e-25   4.1e-22   78.9   0.0     3   141     8   140     7   141 0.80 Acetyltransferase (GNAT) domain
Acetyltransf_1       PF00583.19    83 seq912_BIOID51003    -            186   5.9e-15   54.9   0.1   1   1   4.5e-18   8.9e-15   54.3   0.1     2    82    63   140    62   141 0.97 Acetyltransferase (GNAT) family
Acetyltransf_4       PF13420.1    155 seq912_BIOID51003    -            186   7.1e-14   51.9   0.7   1   1   4.6e-17   8.9e-14   51.5   0.5     1   152     9   158     9   160 0.91 Acetyltransferase (GNAT) domain
Acetyltransf_8       PF13523.1    152 seq912_BIOID51003    -            186     3e-13   49.7   0.2   1   1   2.1e-16   4.1e-13   49.3   0.2     1   141     9   145     9   157 0.89 Acetyltransferase (GNAT) domain
Acetyltransf_7       PF13508.1     79 seq912_BIOID51003    -            186   3.8e-07   30.0   0.2   1   1   3.4e-10   6.7e-07   29.2   0.1     2    78    56   141    55   142 0.80 Acetyltransferase (GNAT) domain
FR47                 PF08445.5     86 seq912_BIOID51003    -            186   2.2e-05   23.9   0.0   1   1   1.9e-08   3.8e-05   23.2   0.0    26    79    87   142    69   150 0.92 FR47-like protein
Acetyltransf_10      PF13673.1    117 seq912_BIOID51003    -            186     4e-05   23.6   0.0   1   1   2.6e-08   5.1e-05   23.2   0.0    25   117    38   140    16   140 0.75 Acetyltransferase (GNAT) domain
ATP_synt_I           PF03899.10   100 seq913_BIOID51003    -            130   4.8e-14   52.2  13.1   1   1   4.9e-18   6.7e-14   51.7   9.1     1    99    17   112    17   113 0.95 ATP synthase I chain
Phage_Nu1            PF07471.7    164 seq914_BIOID51003    -            180     2e-29  102.0   0.6   1   1     3e-33   4.2e-29  101.0   0.4     3   163     6   149     4   150 0.86 Phage DNA packaging protein Nu1
DDE_Tnp_IS1          PF03400.8    131 seq915_BIOID51003    -             69   1.1e-35  122.5   0.8   1   1   8.5e-40   1.2e-35  122.3   0.5    63   131     1    69     1    69 0.99 IS1 transposase
Fimbrial             PF00419.15   145 seq916_BIOID51003    -            169   1.7e-09   37.9   8.2   1   1   1.6e-13   2.1e-09   37.6   5.7     1   144    30   168    30   169 0.76 Fimbrial protein
DoxX                 PF07681.7     85 seq918_BIOID51003    -            160   6.2e-18   64.8  12.8   1   1   1.5e-21   1.1e-17   64.1   8.9     2    84    39   117    38   118 0.98 DoxX
Aminotran_1_2        PF00155.16   363 seq919_BIOID51003    -            356   1.3e-68  231.4   0.0   1   1   1.1e-72   1.6e-68  231.2   0.0    31   363    46   351    30   351 0.94 Aminotransferase class I and II
DUF1378              PF07125.6     59 seq920_BIOID51003    -             59   4.3e-38  128.9   0.0   1   1   3.4e-42   4.6e-38  128.8   0.0     1    59     1    59     1    59 0.99 Protein of unknown function (DUF1378)
ATP-synt_A           PF00119.15   215 seq921_BIOID51003    -            271   1.6e-64  217.1  20.5   1   1   1.4e-68   1.9e-64  216.9  14.2     1   214    39   265    39   266 0.97 ATP synthase A chain
DUF898               PF05987.8    339 seq923_BIOID51003    -             97   7.4e-29  100.5   0.8   1   1   6.4e-33   8.7e-29  100.3   0.6     2    74    20    92    19    95 0.96 Bacterial protein of unknown function (DUF898)
DUF826               PF05696.6     78 seq924_BIOID51003    -             81   4.3e-38  129.1   1.0   1   1   3.7e-42   5.1e-38  128.9   0.7     1    78     1    75     1    76 0.97 Protein of unknown function (DUF826)
IMS                  PF00817.15   148 seq925_BIOID51003    -            351   9.7e-48  161.6   0.0   1   1   3.4e-51   1.6e-47  160.9   0.0     1   148     7   154     7   154 0.98 impB/mucB/samB family
IMS_C                PF11799.3    137 seq925_BIOID51003    -            351   2.1e-09   37.7   0.1   1   1   8.2e-13   3.7e-09   36.9   0.0     3    99   211   309   210   327 0.85 impB/mucB/samB family C-terminal
IMS_HHH              PF11798.3     32 seq925_BIOID51003    -            351   1.3e-08   34.2   0.0   1   1   7.1e-12   3.2e-08   33.0   0.0     1    32   166   197   166   197 0.96 IMS family HHH motif
DUF1317              PF07026.6     60 seq926_BIOID51003    -             60   3.8e-39  132.2   0.1   1   1     3e-43   4.1e-39  132.1   0.0     1    60     1    60     1    60 0.99 Protein of unknown function (DUF1317)
FimH_man-bind        PF09160.5    147 seq927_BIOID51003    -            303   4.3e-55  185.4   0.2   1   1   1.2e-58   8.3e-55  184.5   0.1     1   147    27   171    27   171 0.99 FimH, mannose binding
Fimbrial             PF00419.15   145 seq927_BIOID51003    -            303   4.6e-09   36.5   7.6   1   1   6.7e-13   4.6e-09   36.5   5.3     7   145   176   303   170   303 0.83 Fimbrial protein
DUF1382              PF07131.6     61 seq930_BIOID51003    -             63   8.3e-40  134.6   0.6   1   1   6.7e-44   9.1e-40  134.4   0.4     1    61     1    61     1    61 0.99 Protein of unknown function (DUF1382)
DUF898               PF05987.8    339 seq931_BIOID51003    -             54   2.4e-11   43.0   0.3   1   1   1.8e-15   2.4e-11   42.9   0.2    86   133     7    54     1    54 0.91 Bacterial protein of unknown function (DUF898)
GST_N_2              PF13409.1     70 seq932_BIOID51003    -            328   1.5e-23   82.4   0.0   1   1   9.4e-27   3.2e-23   81.3   0.0     1    70    62   159    62   159 0.85 Glutathione S-transferase, N-terminal domain
GST_C_2              PF13410.1     69 seq932_BIOID51003    -            328   3.9e-14   52.1   0.0   1   1   2.3e-17     8e-14   51.1   0.0     1    54   203   256   203   280 0.89 Glutathione S-transferase, C-terminal domain
GST_C                PF00043.20    95 seq932_BIOID51003    -            328   8.7e-07   28.7   0.0   1   1   4.2e-10   1.4e-06   28.0   0.0    20    67   200   247   167   281 0.76 Glutathione S-transferase, C-terminal domain
Lysis_S              PF04971.7     68 seq934_BIOID51003    -             71   1.4e-47  159.0   0.5   1   1   1.2e-51   1.6e-47  158.9   0.3     1    68     4    71     4    71 1.00 Lysis protein S
DUF898               PF05987.8    339 seq935_BIOID51003    -            246   3.8e-33  114.6   4.4   1   1   3.6e-37   4.9e-33  114.3   3.0   131   328    23   226    17   235 0.94 Bacterial protein of unknown function (DUF898)
YmgB                 PF10798.3     61 seq938_BIOID51003    -             97   1.1e-07   31.4   1.4   1   1   1.1e-11   1.5e-07   31.0   0.9     3    61    40    97    38    97 0.94 Biofilm development protein YmgB/AriR
PaaA_PaaC            PF05138.7    263 seq939_BIOID51003    -            309  1.5e-100  335.3   0.5   1   1  1.2e-104  1.7e-100  335.2   0.3     4   263    17   291     1   291 0.97 Phenylacetic acid catabolic protein
Phage_lysozyme       PF00959.14   110 seq940_BIOID51003    -            177   2.3e-29  101.7   0.0   1   1   2.2e-33     3e-29  101.3   0.0     1   110    48   166    48   166 0.97 Phage lysozyme
MdoG                 PF04349.7    484 seq941_BIOID51003    -            517  8.5e-263  871.7   1.2   1   1  7.2e-267  9.8e-263  871.5   0.8     1   483    29   514    29   515 1.00 Periplasmic glucan biosynthesis protein, MdoG
ATP-synt_C           PF00137.16    66 seq944_BIOID51003    -             79   1.1e-16   60.3  13.8   1   1   9.3e-21   1.3e-16   60.1   9.6     2    66     9    77     8    77 0.98 ATP synthase subunit C
Caudo_TAP            PF02413.12   130 seq945_BIOID51003    -            101   4.9e-19   68.6   0.1   1   1   4.7e-23   6.5e-19   68.2   0.1    70   120    27    77     5    79 0.90 Caudovirales tail fibre assembly protein
zf-dskA_traR         PF01258.12    36 seq946_BIOID51003    -             73   8.4e-09   34.9   7.4   1   1     8e-13   1.1e-08   34.5   5.1     4    35    33    64    30    65 0.93 Prokaryotic dksA/traR C4-type zinc finger
DUF1161              PF06649.7     52 seq947_BIOID51003    -            102   1.3e-25   88.9   0.0   1   1   1.2e-29   1.6e-25   88.6   0.0     1    52    27    80    27    80 0.99 Protein of unknown function (DUF1161)
IGPD                 PF00475.13   145 seq949_BIOID51003    -            355   1.2e-64  216.3   0.3   1   1   6.7e-68   2.3e-64  215.5   0.2     1   145   196   338   196   338 0.99 Imidazoleglycerol-phosphate dehydratase
HAD_2                PF13419.1    176 seq949_BIOID51003    -            355   5.5e-07   29.9   0.0   1   1   5.3e-09   1.8e-05   24.9   0.0    76   173    30   145    19   148 0.81 Haloacid dehalogenase-like hydrolase
PNK3P                PF08645.6    158 seq949_BIOID51003    -            355   7.5e-07   28.6   0.0   1   1   5.7e-10   1.9e-06   27.2   0.0     5   129     8   134     4   166 0.76 Polynucleotide kinase 3 phosphatase
Hydrolase_like       PF13242.1     75 seq949_BIOID51003    -            355   1.8e-06   27.4   0.0   1   1   1.1e-09   3.8e-06   26.4   0.0     1    44   102   144   102   149 0.90 HAD-hyrolase-like
Ead_Ea22             PF13935.1    139 seq952_BIOID51003    -            201   1.1e-31  109.8   6.9   1   1   3.2e-34   4.4e-30  104.7   4.8     1   139     2   101     2   101 0.94 Ead/Ea22-like protein
ATP-synt_B           PF00430.13   132 seq953_BIOID51003    -            156   3.3e-35  120.6  18.3   1   1   2.8e-39   3.9e-35  120.4  12.7     1   132     6   137     6   137 0.98 ATP synthase B/B' CF(0)
PHP                  PF02811.14   175 seq955_BIOID51003    -            293   6.9e-33  113.7   0.1   1   1   6.7e-37   9.1e-33  113.3   0.1     1   169    10   233    10   239 0.92 PHP domain
Acetyltransf_10      PF13673.1    117 seq957_BIOID51003    -            150   1.4e-20   73.4   0.0   1   1   5.1e-24   1.7e-20   73.1   0.0     1   117    13   124    13   124 0.92 Acetyltransferase (GNAT) domain
Acetyltransf_7       PF13508.1     79 seq957_BIOID51003    -            150     7e-10   38.8   0.0   1   1   4.1e-13   1.4e-09   37.8   0.0     3    78    56   125    54   126 0.90 Acetyltransferase (GNAT) domain
Acetyltransf_9       PF13527.1    128 seq957_BIOID51003    -            150   1.6e-07   31.1   0.0   1   1   8.1e-10   2.8e-06   27.1   0.0     1   128     5   127     5   127 0.93 Acetyltransferase (GNAT) domain
Acetyltransf_1       PF00583.19    83 seq957_BIOID51003    -            150     7e-07   29.0   0.0   1   1   5.2e-10   1.8e-06   27.7   0.0    25    83    75   125    34   125 0.77 Acetyltransferase (GNAT) family
Molybdopterin        PF00384.17   432 seq962_BIOID51003    -            662   2.4e-96  323.0   0.0   1   1  4.2e-100   2.8e-96  322.7   0.0     1   432   111   566   111   566 0.92 Molybdopterin oxidoreductase
Molybdop_Fe4S4       PF04879.11    55 seq962_BIOID51003    -            662   1.8e-14   53.1   0.8   1   1   4.3e-18   2.9e-14   52.4   0.5     1    55    49   108    49   108 0.97 Molybdopterin oxidoreductase Fe4S4 domain
P22_AR_N             PF10547.4    120 seq964_BIOID51003    -            189   9.7e-54  180.2   0.0   1   1   2.1e-57   1.5e-53  179.6   0.0     1   120     1   119     1   119 0.99 P22_AR N-terminal domain
ORF11CD3             PF10549.4     57 seq964_BIOID51003    -            189   1.5e-23   82.1   0.2   1   1   2.2e-26   1.5e-22   78.9   0.1     1    56   120   175   120   176 0.98 ORF11CD3 domain
DUF519               PF04378.8    245 seq965_BIOID51003    -            280  1.3e-115  384.4   0.0   1   1  1.1e-119  1.5e-115  384.2   0.0     1   245    33   278    33   278 1.00 Protein of unknown function (DUF519)
PaaB                 PF06243.6     94 seq966_BIOID51003    -             95   4.3e-35  119.6   0.0   1   1   3.4e-39   4.6e-35  119.5   0.0     3    94     6    95     4    95 0.97 Phenylacetic acid degradation B
Sdh_cyt              PF01127.17   121 seq967_BIOID51003    -            134   5.2e-30  103.6   5.0   1   1   4.4e-34   6.1e-30  103.4   3.5     2   120    11   128    10   129 0.90 Succinate dehydrogenase/Fumarate reductase transmembrane subunit
Phytase-like         PF13449.1    326 seq969_BIOID51003    -            457   1.1e-33  116.7   0.0   1   1   1.4e-37   1.9e-33  115.9   0.0    60   311   146   396    50   410 0.85 Esterase-like activity of phytase
OSCP                 PF00213.13   172 seq970_BIOID51003    -            177   8.5e-51  172.1   1.0   1   1   6.9e-55   9.4e-51  171.9   0.7     1   171     7   174     7   175 0.97 ATP synthase delta (OSCP) subunit
DUF805               PF05656.9    117 seq972_BIOID51003    -            121   1.4e-37  127.9   4.7   1   1   1.2e-41   1.6e-37  127.8   3.3     1   116    10   118    10   119 0.98 Protein of unknown function (DUF805)
DUF551               PF04448.7     69 seq973_BIOID51003    -            116   4.3e-14   52.8   0.2   1   1   4.6e-18   6.3e-14   52.3   0.2     1    69    51   109    51   109 0.99 Protein of unknown function (DUF551)
UPF0027              PF01139.12   420 seq975_BIOID51003    -            388   6.5e-98  328.3   0.0   1   2   1.1e-28   1.5e-24   86.6   0.0     6    98    23   115    19   124 0.94 Uncharacterized protein family UPF0027
UPF0027              PF01139.12   420 seq975_BIOID51003    -            388   6.5e-98  328.3   0.0   2   2   2.9e-75     4e-71  240.1   0.0   144   419   127   381   113   382 0.90 Uncharacterized protein family UPF0027
UxuA                 PF03786.8    351 seq976_BIOID51003    -            394  4.2e-163  541.7   0.2   1   1    7e-167  4.8e-163  541.6   0.1     1   350     1   388     1   389 0.99 D-mannonate dehydratase (UxuA)
AP_endonuc_2         PF01261.19   211 seq976_BIOID51003    -            394     1e-08   34.6   0.0   1   1   8.1e-12   5.6e-08   32.2   0.0     3   189    18   299    16   320 0.82 Xylose isomerase-like TIM barrel
PaaA_PaaC            PF05138.7    263 seq977_BIOID51003    -            248   1.3e-96  322.4   0.9   1   1  1.1e-100   1.5e-96  322.3   0.6    17   263     3   248     1   248 0.99 Phenylacetic acid catabolic protein
Sdh_cyt              PF01127.17   121 seq978_BIOID51003    -            115   8.9e-12   44.7  15.1   1   1   7.9e-16   1.1e-11   44.5  10.5    18   120    11   104     2   113 0.83 Succinate dehydrogenase/Fumarate reductase transmembrane subunit
GATase               PF00117.23   192 seq979_BIOID51003    -            196   3.9e-28   98.0   0.0   1   1   1.3e-31   4.5e-28   97.8   0.0     1   189     4   194     4   196 0.82 Glutamine amidotransferase class-I
GATase_3             PF07685.9    158 seq979_BIOID51003    -            196   9.5e-06   25.1   0.0   1   1   4.1e-09   1.4e-05   24.6   0.0     8    80    39   101    32   107 0.87 CobB/CobQ-like glutamine amidotransferase domain
Sua5_yciO_yrdC       PF01300.13   179 seq981_BIOID51003    -            206   6.9e-48  162.1   0.0   1   1   5.9e-52   8.1e-48  161.9   0.0     2   179    23   198    22   198 0.95 Telomere recombination
Pro_dh               PF01619.13   345 seq982_BIOID51003    -           1320  2.5e-133  444.1   0.0   1   1  5.1e-137  3.5e-133  443.6   0.0     2   344   229   573   228   574 0.99 Proline dehydrogenase
Aldedh               PF00171.17   462 seq982_BIOID51003    -           1320  8.2e-111  370.4   0.3   1   1  2.1e-114  1.5e-110  369.6   0.2     7   450   659  1103   654  1111 0.94 Aldehyde dehydrogenase family
DUF4222              PF13973.1     53 seq983_BIOID51003    -             80   6.9e-16   57.2   0.0   1   1   6.2e-20   8.4e-16   56.9   0.0     2    53     4    54     3    54 0.97 Domain of unknown function (DUF4222)
SRP54                PF00448.17   196 seq984_BIOID51003    -            453     8e-76  253.7   0.3   1   1   5.5e-79   1.2e-75  253.1   0.2     1   196   100   296   100   296 0.99 SRP54-type protein, GTPase domain
SRP_SPB              PF02978.14   104 seq984_BIOID51003    -            453   8.9e-37  125.4   6.9   1   1   3.9e-40   8.9e-37  125.4   4.8     2   104   329   427   328   427 0.99 Signal peptide binding domain
SRP54_N              PF02881.14    75 seq984_BIOID51003    -            453   2.1e-21   75.6   0.5   1   1   9.2e-25   2.1e-21   75.6   0.3     1    75     5    82     5    82 0.99 SRP54-type protein, helical bundle domain
CbiA                 PF01656.18   195 seq984_BIOID51003    -            453   2.6e-08   33.3   2.4   1   1   3.8e-11   8.7e-08   31.6   1.2     9   164   110   256   102   286 0.68 CobQ/CobB/MinD/ParA nucleotide binding domain
cobW                 PF02492.14   178 seq984_BIOID51003    -            453   6.4e-05   22.3   0.4   1   1   7.5e-08   0.00017   20.9   0.3     2   152   102   251   100   260 0.79 CobW/HypB/UreG, nucleotide-binding domain
ATP-synt_ab          PF00006.20   215 seq985_BIOID51003    -            513   1.5e-72  243.4   0.1   1   1   9.7e-76   2.7e-72  242.6   0.0     1   215   148   375   148   375 0.99 ATP synthase alpha/beta family, nucleotide-binding domain
ATP-synt_ab_C        PF00306.22   113 seq985_BIOID51003    -            513   1.3e-18   67.3   1.3   1   1   9.8e-22   2.7e-18   66.3   0.9     1    95   387   468   387   488 0.87 ATP synthase alpha/beta chain, C terminal domain
ATP-synt_ab_N        PF02874.18    69 seq985_BIOID51003    -            513   2.9e-14   52.9   0.1   1   1   2.3e-17   6.2e-14   51.8   0.1     5    69    28    92    25    92 0.98 ATP synthase alpha/beta family, beta-barrel domain
HAS-barrel           PF09378.5     91 seq985_BIOID51003    -            513   1.3e-06   28.1   0.1   1   1   3.5e-09   9.5e-06   25.3   0.0     6    84    29    89    25   109 0.85 HAS barrel domain
KaiC                 PF06745.8    226 seq985_BIOID51003    -            513   4.6e-05   22.5   0.0   1   1     3e-08   8.2e-05   21.6   0.0     1    71   146   213   146   249 0.85 KaiC
Phage_lysis          PF03245.8    125 seq986_BIOID51003    -            155   2.4e-48  163.1   8.0   1   1     2e-52   2.7e-48  162.9   5.5     1   124    29   153    29   154 0.99 Bacteriophage lysis protein
Glycos_transf_2      PF00535.21   169 seq987_BIOID51003    -            847   1.4e-19   70.2   0.0   1   1   6.3e-23   2.2e-19   69.6   0.0     2   168   246   429   245   430 0.98 Glycosyl transferase family 2
Glyco_tranf_2_3      PF13641.1    230 seq987_BIOID51003    -            847   3.3e-15   56.4   0.3   1   1     3e-18     1e-14   54.8   0.0     2   230   243   493   242   493 0.84 Glycosyltransferase like family 2
Glyco_trans_2_3      PF13632.1    192 seq987_BIOID51003    -            847   2.9e-13   49.8  14.5   1   1   8.6e-17   2.9e-13   49.8  10.1     1   185   341   533   341   708 0.82 Glycosyl transferase family group 2
Glyco_transf_21      PF13506.1    174 seq987_BIOID51003    -            847   4.5e-08   32.5   0.0   1   1   4.7e-11   1.6e-07   30.6   0.0     6   147   312   468   308   492 0.77 Glycosyl transferase family 21
DUF805               PF05656.9    117 seq988_BIOID51003    -            118   1.5e-35  121.4   2.5   1   1   1.3e-39   1.8e-35  121.2   1.7     1   116    10   114    10   115 0.98 Protein of unknown function (DUF805)
FAD_binding_2        PF00890.19   421 seq989_BIOID51003    -            588  2.6e-117  392.1   6.1   1   1    7e-121  3.2e-117  391.8   4.2     1   421     9   405     9   405 0.98 FAD binding domain
Succ_DH_flav_C       PF02910.15   129 seq989_BIOID51003    -            588   2.6e-38  130.6   0.1   1   1   1.1e-41   5.1e-38  129.7   0.1     1   129   460   588   460   588 0.96 Fumarate reductase flavoprotein C-term
Pyr_redox_2          PF07992.9    200 seq993_BIOID51003    -            446   3.8e-43  147.5   1.2   1   1   2.1e-46   7.2e-43  146.6   0.7     2   196     7   305     6   308 0.95 Pyridine nucleotide-disulphide oxidoreductase
Pyr_redox_dim        PF02852.17   110 seq993_BIOID51003    -            446   7.9e-28   96.5   0.2   1   1     5e-30   1.7e-26   92.2   0.0     1    90   339   430   339   438 0.97 Pyridine nucleotide-disulphide oxidoreductase, dimerisation domain
Pyr_redox            PF00070.22    80 seq993_BIOID51003    -            446   5.3e-18   65.0   0.0   1   1   5.6e-21   1.9e-17   63.2   0.0     1    80   169   249   169   250 0.96 Pyridine nucleotide-disulphide oxidoreductase
Pyr_redox_3          PF13738.1    203 seq993_BIOID51003    -            446   3.1e-09   37.0   0.1   1   1   7.1e-11   2.4e-07   30.8   0.0     3   200    10   200     8   203 0.77 Pyridine nucleotide-disulphide oxidoreductase
His_biosynth         PF00977.16   228 seq996_BIOID51003    -            245   5.2e-76  254.7   0.2   1   1   1.7e-79   5.8e-76  254.6   0.1     1   228     1   234     1   234 0.98 Histidine biosynthesis protein
Trp_syntA            PF00290.15   259 seq996_BIOID51003    -            245   1.6e-06   26.6   0.7   1   1     1e-08   3.6e-05   22.2   0.0   174   232    51   108    33   114 0.89 Tryptophan synthase alpha chain
DUF59                PF01883.14    72 seq997_BIOID51003    -            172   6.5e-15   54.7   0.0   1   1     1e-18   1.4e-14   53.7   0.0     2    64    20    82    19    92 0.92 Domain of unknown function DUF59
Thioredoxin          PF00085.15   104 seq998_BIOID51003    -            109   3.5e-34  116.5   0.0   1   1   8.4e-38   3.8e-34  116.3   0.0     2   103     5   106     4   107 0.98 Thioredoxin
Thioredoxin_2        PF13098.1    112 seq998_BIOID51003    -            109   1.6e-10   41.0   0.1   1   1   3.2e-13   1.4e-09   37.9   0.0     7   112    23   104    17   104 0.90 Thioredoxin-like domain
PseudoU_synth_2      PF00849.17   164 seq999_BIOID51003    -            299   3.6e-16   59.3   0.0   1   1     3e-19   2.1e-15   56.8   0.0     2   161    78   208    77   211 0.83 RNA pseudouridylate synthase
S4                   PF01479.20    48 seq999_BIOID51003    -            299   1.1e-11   43.8   0.2   1   1   4.2e-15   2.9e-11   42.5   0.1     2    43    13    52    12    66 0.93 S4 domain
Fer2                 PF00111.22    78 seq1003_BIOID51003   -            426   1.3e-17   63.1   0.6   1   1   5.4e-21   2.5e-17   62.2   0.4     2    77   337   411   336   412 0.91 2Fe-2S iron-sulfur cluster binding domain
FAD_binding_6        PF00970.19    99 seq1003_BIOID51003   -            426   5.2e-16   58.4   0.0   1   1   1.9e-19   8.7e-16   57.7   0.0     2    99    77   175    76   175 0.91 Oxidoreductase FAD-binding domain
NAD_binding_1        PF00175.16   109 seq1003_BIOID51003   -            426   2.1e-15   57.0   0.0   1   1   7.9e-19   3.6e-15   56.3   0.0     2   107   188   295   187   297 0.92 Oxidoreductase NAD-binding domain
RF-1                 PF00472.15   114 seq1004_BIOID51003   -            204     3e-23   81.6   1.3   1   1   3.9e-27   5.3e-23   80.8   0.9     9   103   103   196    97   200 0.86 RF-1 domain
CSD                  PF00313.17    66 seq1005_BIOID51003   -             70   2.6e-33  113.5   0.3   1   1   4.1e-37   2.8e-33  113.3   0.2     1    65     5    69     5    70 0.98 'Cold-shock' DNA-binding domain
OB_RNB               PF08206.6     58 seq1005_BIOID51003   -             70   1.5e-05   24.2   0.3   1   1   3.5e-09   2.4e-05   23.6   0.2     7    28    15    36    11    40 0.87 Ribonuclease B OB domain
PerC                 PF06069.6     90 seq1006_BIOID51003   -            104   5.7e-44  147.9   1.8   1   1   4.8e-48   6.6e-44  147.7   1.3     1    89     1    89     1    90 0.99 PerC transcriptional activator
Mannitol_dh_C        PF08125.8    245 seq1007_BIOID51003   -            486   1.8e-96  321.9   0.0   1   1  3.5e-100   2.4e-96  321.5   0.0     1   245   216   463   216   463 0.99 Mannitol dehydrogenase C-terminal domain
Mannitol_dh          PF01232.18   151 seq1007_BIOID51003   -            486   2.9e-54  182.9   0.0   1   1   7.2e-58   4.9e-54  182.2   0.0     2   151    24   188    23   188 0.99 Mannitol dehydrogenase Rossmann domain
Phage_integrase      PF00589.17   173 seq1008_BIOID51003   -            356   5.9e-35  120.3   0.0   1   1   2.6e-38   1.2e-34  119.3   0.0     2   170   179   346   178   349 0.97 Phage integrase family
Phage_integ_N        PF09003.5     81 seq1008_BIOID51003   -            356   1.3e-26   92.0   0.5   1   1     6e-30   2.7e-26   90.9   0.0     1    81     1    76     1    76 0.97 Bacteriophage lambda integrase, N-terminal domain
Phage_integr_N       PF02899.12    84 seq1008_BIOID51003   -            356   1.5e-10   40.9   0.1   1   1   3.4e-13   1.5e-09   37.7   0.0     2    84    81   158    80   158 0.94 Phage integrase, N-terminal SAM-like domain
ATP-synt_ab          PF00006.20   215 seq1010_BIOID51003   -            443   5.9e-42  143.4   0.0   1   1   2.9e-45   7.9e-42  143.0   0.0     3   214   183   388   181   389 0.95 ATP synthase alpha/beta family, nucleotide-binding domain
Rho_RNA_bind         PF07497.7     78 seq1010_BIOID51003   -            443   6.5e-42  140.9   0.1   1   1   4.2e-45   1.1e-41  140.1   0.0     1    78    73   150    73   150 0.98 Rho termination factor, RNA-binding domain
Rho_N                PF07498.7     43 seq1010_BIOID51003   -            443   8.2e-18   63.7   0.8   1   1   1.7e-20   4.8e-17   61.3   0.2     1    43    29    71    29    71 0.98 Rho termination factor, N-terminal domain
NACHT                PF05729.7    167 seq1010_BIOID51003   -            443   8.9e-05   22.0   0.0   1   1   6.2e-08   0.00017   21.1   0.0    12    96   207   297   203   311 0.80 NACHT domain
His_biosynth         PF00977.16   228 seq1011_BIOID51003   -            258     1e-78  263.6   0.6   1   1   3.3e-82   1.1e-78  263.4   0.4     1   227     5   239     5   240 0.96 Histidine biosynthesis protein
Molydop_binding      PF01568.16   109 seq1013_BIOID51003   -            146   5.4e-29  100.0   0.0   1   1   4.7e-33   6.4e-29   99.8   0.0     1   107    25   138    25   140 0.96 Molydopterin dinucleotide binding domain
Pirin                PF02678.11   107 seq1016_BIOID51003   -            233   3.9e-21   74.8   0.0   1   1   5.3e-25   7.2e-21   73.9   0.0     2   107     4   119     3   119 0.95 Pirin
Ribosomal_S16        PF00886.14    62 seq1017_BIOID51003   -             82     6e-26   89.8   0.1   1   1   5.2e-30   7.1e-26   89.5   0.0     1    62     8    68     8    68 0.96 Ribosomal protein S16
ATP-synt             PF00231.14   290 seq1018_BIOID51003   -            287    1e-109  366.3   0.0   1   1  8.2e-114  1.1e-109  366.1   0.0     2   290     3   287     2   287 0.98 ATP synthase
HNH                  PF01844.18    47 seq1019_BIOID51003   -            121   3.5e-11   42.6   3.3   1   1   3.6e-15   4.9e-11   42.2   2.3     1    47    49    94    49    94 0.97 HNH endonuclease
Molybdopterin        PF00384.17   432 seq1022_BIOID51003   -            402   1.5e-50  172.0   0.0   1   1   2.9e-54     2e-50  171.7   0.0     1   225   115   358   115   376 0.88 Molybdopterin oxidoreductase
Molybdop_Fe4S4       PF04879.11    55 seq1022_BIOID51003   -            402   1.1e-13   50.6   0.9   1   1   2.6e-17   1.8e-13   49.9   0.6     1    55    53   112    53   112 0.96 Molybdopterin oxidoreductase Fe4S4 domain
RimM                 PF01782.13    84 seq1025_BIOID51003   -            183   8.8e-28   95.9   0.0   1   1     2e-31   1.3e-27   95.3   0.0     2    84    17    98    16    98 0.98 RimM N-terminal domain
PRC                  PF05239.11    79 seq1025_BIOID51003   -            183   8.9e-10   38.1   0.7   1   1   2.1e-13   1.4e-09   37.5   0.5     2    73   105   178   104   182 0.89 PRC-barrel domain
PRA-CH               PF01502.13    75 seq1027_BIOID51003   -            203   1.2e-33  114.4   0.0   1   1   3.4e-37   2.3e-33  113.5   0.0     1    74    33   106    33   107 0.99 Phosphoribosyl-AMP cyclohydrolase
PRA-PH               PF01503.12    83 seq1027_BIOID51003   -            203   1.5e-13   50.6   0.5   1   1   3.2e-17   2.2e-13   50.1   0.4     2    82   116   201   115   202 0.96 Phosphoribosyl-ATP pyrophosphohydrolase
Fer2_3               PF13085.1    110 seq1028_BIOID51003   -            238   3.8e-31  107.0   0.0   1   1   1.6e-34   5.5e-31  106.5   0.0     2   109     5   111     4   112 0.93 2Fe-2S iron-sulfur cluster binding domain
Fer4_17              PF13534.1     61 seq1028_BIOID51003   -            238     2e-10   40.7   0.8   1   1   1.1e-13   3.9e-10   39.8   0.5     1    61   148   221   148   221 0.80 4Fe-4S dicluster domain
Fer4_8               PF13183.1     57 seq1028_BIOID51003   -            238   1.3e-09   37.8   1.5   1   1     8e-13   2.7e-09   36.7   1.0     2    56   146   219   145   220 0.71 4Fe-4S dicluster domain
Fer4_18              PF13746.1     69 seq1028_BIOID51003   -            238   2.7e-07   30.8   0.9   1   1     1e-09   3.5e-06   27.2   0.1     2    67   155   221   154   223 0.97 4Fe-4S dicluster domain
ECH                  PF00378.15   245 seq1030_BIOID51003   -            255   2.2e-73  246.2   2.7   1   1     2e-77   2.7e-73  246.0   1.9     4   245     8   247     6   247 0.99 Enoyl-CoA hydratase/isomerase family
Terminase_2          PF03592.11   144 seq1032_BIOID51003   -            187   2.1e-09   37.6   3.3   1   1   2.6e-13   3.5e-09   36.9   2.3     1    57     2    58     2   169 0.92 Terminase small subunit
tRNA_m1G_MT          PF01746.16   186 seq1033_BIOID51003   -            255   4.9e-60  202.2   0.0   1   1   4.3e-64   5.8e-60  201.9   0.0     2   186    23   221    22   221 0.98 tRNA (Guanine-1)-methyltransferase
HTH_5                PF01022.15    47 seq1034_BIOID51003   -            117   2.6e-18   65.2   1.9   1   1   6.1e-22   4.2e-18   64.6   1.3     1    45    15    60    15    62 0.98 Bacterial regulatory protein, arsR family
HTH_20               PF12840.2     61 seq1034_BIOID51003   -            117   4.7e-11   42.2   0.3   1   1   9.9e-15   6.8e-11   41.7   0.2     2    61     8    67     7    67 0.97 Helix-turn-helix domain
ATP-synt_ab          PF00006.20   215 seq1038_BIOID51003   -            460   2.5e-64  216.6   0.0   1   1   7.8e-68   3.6e-64  216.1   0.0     1   215   129   342   129   342 0.97 ATP synthase alpha/beta family, nucleotide-binding domain
ATP-synt_ab_C        PF00306.22   113 seq1038_BIOID51003   -            460   9.9e-28   96.7   0.1   1   1     4e-31   1.8e-27   95.9   0.1     2   109   356   458   355   460 0.94 ATP synthase alpha/beta chain, C terminal domain
ATP-synt_ab_N        PF02874.18    69 seq1038_BIOID51003   -            460   3.3e-22   78.3   2.5   1   1   1.5e-25     7e-22   77.3   1.7     1    68     6    72     6    73 0.97 ATP synthase alpha/beta family, beta-barrel domain
DUF3521              PF12035.3     35 seq1040_BIOID51003   -             57   3.6e-19   68.1   1.8   1   1   3.4e-23   4.6e-19   67.8   1.3     1    35     1    35     1    35 0.99 Protein of unknown function (DUF3521)
GntR                 PF00392.16    64 seq1042_BIOID51003   -            257   1.8e-23   81.5   1.4   1   1     7e-27   3.2e-23   80.8   0.2     1    64    10    73    10    73 0.99 Bacterial regulatory proteins, gntR family
FCD                  PF07729.7    125 seq1042_BIOID51003   -            257   3.9e-21   75.5   7.6   1   1   1.3e-24   5.8e-21   74.9   5.3     1   125    97   226    97   226 0.92 FCD domain
Rrf2                 PF02082.15    83 seq1042_BIOID51003   -            257   5.4e-05   23.1   0.1   1   1   2.9e-08   0.00013   21.8   0.0    28    69    36    76    23    82 0.88 Transcriptional regulator
Glycos_transf_4      PF00953.16   159 seq1046_BIOID51003   -            341   8.9e-29  100.2  21.3   1   1   6.5e-33   8.9e-29  100.2  14.8     3   157    49   207    47   209 0.94 Glycosyl transferase family 4
DUF1375              PF07119.7     76 seq1047_BIOID51003   -             75   8.9e-21   73.3   0.2   1   1   9.2e-25   1.3e-20   72.9   0.1     6    75     8    69     3    70 0.91 Protein of unknown function (DUF1375)
PseudoU_synth_2      PF00849.17   164 seq1048_BIOID51003   -            290     1e-15   57.8   0.1   1   1   6.3e-18   4.3e-14   52.5   0.1     2   164    69   195    68   195 0.87 RNA pseudouridylate synthase
S4                   PF01479.20    48 seq1048_BIOID51003   -            290     3e-14   52.0   1.3   1   1   1.5e-17     1e-13   50.3   0.0     1    48     7    52     7    52 0.97 S4 domain
ECH                  PF00378.15   245 seq1050_BIOID51003   -            262     6e-63  212.1   0.0   1   1     5e-67   6.8e-63  211.9   0.0     3   244     8   253     6   254 0.96 Enoyl-CoA hydratase/isomerase family
Terminase_1          PF03354.10   477 seq1051_BIOID51003   -            553   1.7e-37  128.8   0.0   1   1   1.6e-41   2.2e-37  128.4   0.0     6   469    64   534    59   539 0.84 Phage Terminase
ArsB                 PF02040.10   423 seq1052_BIOID51003   -            429  1.7e-230  765.0  39.1   1   1  2.9e-234    2e-230  764.9  27.1     1   423     3   425     3   425 1.00 Arsenical pump membrane protein
CitMHS               PF03600.11   349 seq1052_BIOID51003   -            429   2.2e-15   55.9  35.6   1   1   4.5e-19   3.1e-15   55.5  24.7     3   343     7   363     5   369 0.82 Citrate transporter
DEAD                 PF00270.24   173 seq1053_BIOID51003   -            454   2.3e-49  167.0   0.1   1   1   5.9e-52   2.7e-48  163.5   0.0     1   172    25   196    25   197 0.94 DEAD/DEAH box helicase
Helicase_C           PF00271.26    78 seq1053_BIOID51003   -            454   8.2e-26   89.5   0.0   1   1   4.8e-29   2.2e-25   88.2   0.0     2    77   264   339   263   340 0.98 Helicase conserved C-terminal domain
Molydop_binding      PF01568.16   109 seq1055_BIOID51003   -            416   1.8e-27   95.1   0.0   1   1   4.9e-31   3.4e-27   94.2   0.0     1   107   295   408   295   410 0.97 Molydopterin dinucleotide binding domain
Molybdopterin        PF00384.17   432 seq1055_BIOID51003   -            416   3.4e-20   72.0   0.0   1   1   6.1e-24   4.2e-20   71.7   0.0   261   432     1   174     1   174 0.94 Molybdopterin oxidoreductase
Transket_pyr         PF02779.19   178 seq1056_BIOID51003   -            933   5.3e-67  224.6   0.0   1   1   1.3e-70     9e-67  223.8   0.0     3   178   591   785   589   785 0.99 Transketolase, pyrimidine binding domain
E1_dh                PF00676.15   300 seq1056_BIOID51003   -            933   1.7e-46  158.1   0.0   1   1   5.4e-50   3.7e-46  157.1   0.0    15   282   219   511   207   516 0.84 Dehydrogenase E1 component
Peptidase_S49_N      PF08496.5    155 seq1059_BIOID51003   -            349   2.9e-64  215.4   3.5   1   1   6.3e-68   2.9e-64  215.4   2.4     1   155     1   158     1   158 0.98 Peptidase family S49 N-terminal
Peptidase_S49        PF01343.13   154 seq1059_BIOID51003   -            349   1.2e-50  171.1   2.2   1   1   3.1e-54   1.4e-50  170.9   0.0     2   153   161   310   160   311 0.98 Peptidase family S49
SDH_sah              PF01972.11   286 seq1059_BIOID51003   -            349   1.7e-05   23.6   1.8   1   1   5.1e-09   2.3e-05   23.2   0.0    89   163   133   208   119   225 0.81 Serine dehydrogenase proteinase
Ribosomal_L19        PF01245.15   113 seq1062_BIOID51003   -            115   8.8e-51  170.3   2.5   1   1   7.2e-55   9.8e-51  170.1   1.8     2   112     3   113     2   114 0.99 Ribosomal protein L19
Pribosyltran         PF00156.22   125 seq1063_BIOID51003   -            152   2.2e-11   43.4   0.0   1   1   2.3e-15   3.2e-11   42.9   0.0     2   112     4   105     3   112 0.87 Phosphoribosyl transferase domain
3HCDH_N              PF02737.13   180 seq1067_BIOID51003   -            148   9.3e-49  165.3   1.1   1   1   2.5e-52   1.1e-48  165.1   0.7     1   138     7   144     7   146 0.99 3-hydroxyacyl-CoA dehydrogenase, NAD binding domain
NAD_binding_2        PF03446.10   162 seq1067_BIOID51003   -            148     3e-08   33.6   0.8   1   1   2.2e-11     1e-07   31.8   0.5     2    96     6   123     5   145 0.77 NAD binding domain of 6-phosphogluconate dehydrogenase
NAD_Gly3P_dh_N       PF01210.18   157 seq1067_BIOID51003   -            148     2e-05   24.2   0.6   1   1   6.3e-09   2.9e-05   23.7   0.4     2    51     8    60     7   138 0.68 NAD-dependent glycerol-3-phosphate dehydrogenase N-terminus
DUF1100              PF06500.6    411 seq1070_BIOID51003   -            414  1.2e-221  735.4   0.0   1   1  2.8e-225  1.3e-221  735.2   0.0     1   411     1   414     1   414 0.99 Alpha/beta hydrolase of unknown function (DUF1100)
Abhydrolase_5        PF12695.2    142 seq1070_BIOID51003   -            414   2.3e-08   33.7   0.0   1   1   9.2e-12   4.2e-08   32.9   0.0     1   121   196   375   196   392 0.75 Alpha/beta hydrolase family
Abhydrolase_6        PF12697.2    228 seq1070_BIOID51003   -            414   2.1e-06   27.6   0.5   1   1   9.1e-10   4.2e-06   26.7   0.1    12   107   208   326   197   390 0.70 Alpha/beta hydrolase family
Wzz                  PF02706.10   152 seq1072_BIOID51003   -            348   4.9e-15   55.5   2.0   1   1   7.6e-19     1e-14   54.4   1.4     1   113    15   188    15   244 0.69 Chain length determinant protein
ATP-synt_DE_N        PF02823.11    80 seq1074_BIOID51003   -            139   1.9e-30  104.2   0.1   1   1   4.2e-34   2.9e-30  103.7   0.1     2    80     6    84     5    84 0.99 ATP synthase, Delta/Epsilon chain, beta-sandwich domain
ATP-synt_DE          PF00401.15    48 seq1074_BIOID51003   -            139   1.4e-16   59.9   5.1   1   1   3.3e-20   2.3e-16   59.2   3.5     1    47    88   134    88   135 0.97 ATP synthase, Delta/Epsilon chain, long alpha-helix domain
3HCDH                PF00725.17    97 seq1075_BIOID51003   -            326   3.9e-47  158.4   0.0   1   2   1.3e-32   9.1e-29   99.6   0.0     1    97    39   136    39   136 0.98 3-hydroxyacyl-CoA dehydrogenase, C-terminal domain
3HCDH                PF00725.17    97 seq1075_BIOID51003   -            326   3.9e-47  158.4   0.0   2   2   3.3e-19   2.2e-15   56.6   0.0     1    80   238   317   238   323 0.96 3-hydroxyacyl-CoA dehydrogenase, C-terminal domain
3HCDH_N              PF02737.13   180 seq1075_BIOID51003   -            326   8.4e-06   25.4   0.5   1   1   2.9e-09     2e-05   24.2   0.0   144   178     1    35     1    37 0.96 3-hydroxyacyl-CoA dehydrogenase, NAD binding domain
ArsC                 PF03960.10   110 seq1076_BIOID51003   -            141     9e-32  109.3   0.0   1   1   7.8e-36   1.1e-31  109.0   0.0     1   109     7   114     7   115 0.99 ArsC family
Fer4_11              PF13247.1     99 seq1079_BIOID51003   -            205   1.2e-31  108.4  10.9   1   1   8.5e-35   1.2e-31  108.4   7.5     3    97    60   153    58   155 0.97 4Fe-4S dicluster domain
Fer4_2               PF12797.2     22 seq1079_BIOID51003   -            205   1.1e-13   50.0  30.8   1   1   6.7e-10   9.1e-07   28.3   0.6     2    20     6    24     5    33 0.89 4Fe-4S binding domain
Fer4                 PF00037.22    24 seq1079_BIOID51003   -            205   9.1e-13   47.1  35.1   1   1   8.5e-11   1.2e-07   30.9   3.3     1    23    92   114    92   115 0.94 4Fe-4S binding domain
Fer4_7               PF12838.2     52 seq1079_BIOID51003   -            205   2.4e-12   46.9  28.1   1   1   9.2e-10   1.3e-06   28.6   7.3     2    50    99   147    98   149 0.87 4Fe-4S dicluster domain
Fer4_9               PF13187.1     55 seq1079_BIOID51003   -            205   8.2e-12   45.0  26.6   1   1   5.5e-10   7.5e-07   29.2   7.4     2    53    99   148    98   150 0.95 4Fe-4S dicluster domain
Fer4_10              PF13237.1     52 seq1079_BIOID51003   -            205   4.5e-11   42.2  30.2   1   1   8.2e-09   1.1e-05   24.9   8.0     2    52    92   146    91   146 0.76 4Fe-4S dicluster domain
Fer4_4               PF12800.2     17 seq1079_BIOID51003   -            205   1.7e-10   40.2  32.5   1   3     3e-05      0.04   14.1   2.3     1    15    11    25    11    29 0.90 4Fe-4S binding domain
Fer4_4               PF12800.2     17 seq1079_BIOID51003   -            205   1.7e-10   40.2  32.5   2   3   3.3e-05     0.045   13.9   2.0     2    16    65    81    64    85 0.86 4Fe-4S binding domain
Fer4_4               PF12800.2     17 seq1079_BIOID51003   -            205   1.7e-10   40.2  32.5   3   3   2.9e-07    0.0004   20.3   2.0     2    17    97   112    96   112 0.91 4Fe-4S binding domain
Fer4_6               PF12837.2     24 seq1079_BIOID51003   -            205   2.4e-10   39.7  39.6   1   1   3.1e-09   4.2e-06   26.2   3.2     1    23    91   113    91   114 0.95 4Fe-4S binding domain
Fer4_3               PF12798.2     15 seq1079_BIOID51003   -            205   7.3e-07   29.1  40.1   1   2   9.4e-06     0.013   15.9   4.2     1    15    67    83    67    83 0.98 4Fe-4S binding domain
Fer4_3               PF12798.2     15 seq1079_BIOID51003   -            205   7.3e-07   29.1  40.1   2   2   4.8e-05     0.065   13.7   1.6     1    13   126   147   126   149 0.94 4Fe-4S binding domain
Sigma54_activat      PF00158.21   168 seq1081_BIOID51003   -            328   3.2e-63  212.0   0.1   1   1   9.3e-67   4.2e-63  211.6   0.0     3   168     6   173     4   173 0.96 Sigma-54 interaction domain
HTH_8                PF02954.14    42 seq1081_BIOID51003   -            328   1.6e-08   33.8   0.5   1   1   3.5e-12   1.6e-08   33.8   0.3     7    40   284   317   280   319 0.92 Bacterial regulatory protein, Fis family
Band_7               PF01145.20   179 seq1086_BIOID51003   -            352   1.7e-23   83.3   0.7   1   1   3.5e-27   4.8e-23   81.8   0.2     2   178   124   295   123   297 0.94 SPFH domain / Band 7 family
Peptidase_U35        PF04586.12   163 seq1087_BIOID51003   -            480   7.1e-29  100.8   0.0   1   1   2.2e-32   1.5e-28   99.7   0.0     5   151    12   150     8   159 0.90 Caudovirus prohead protease
Phage_capsid         PF05065.8    276 seq1087_BIOID51003   -            480   1.6e-10   40.5   0.0   1   1   1.9e-13   1.3e-09   37.5   0.0     8   116   353   462   351   468 0.82 Phage capsid family
DmsC                 PF04976.7    276 seq1088_BIOID51003   -            364  6.9e-116  386.2  20.0   1   1  6.1e-120  8.3e-116  385.9  13.9     1   276    81   354    81   354 0.99 DMSO reductase anchor subunit (DmsC)
YjgP_YjgQ            PF03739.9    354 seq1090_BIOID51003   -            366   5.4e-70  235.7   5.6   1   1   4.7e-74   6.4e-70  235.5   3.9     1   351     5   345     5   348 0.97 Predicted permease YjgP/YjgQ family
Hexapep              PF00132.19    36 seq1092_BIOID51003   -            456   3.8e-30  101.9  14.0   1   3   1.3e-09   4.3e-06   25.8   2.5     4    36   268   300   266   300 0.94 Bacterial transferase hexapeptide (six repeats)
Hexapep              PF00132.19    36 seq1092_BIOID51003   -            456   3.8e-30  101.9  14.0   2   3   4.3e-08   0.00015   21.0   0.1     2    32   353   382   352   384 0.94 Bacterial transferase hexapeptide (six repeats)
Hexapep              PF00132.19    36 seq1092_BIOID51003   -            456   3.8e-30  101.9  14.0   3   3   2.8e-12   9.7e-09   34.2   0.2     2    36   395   429   394   429 0.96 Bacterial transferase hexapeptide (six repeats)
NTP_transf_3         PF12804.2    179 seq1092_BIOID51003   -            456   3.4e-20   72.8   0.6   1   1   2.2e-23   7.6e-20   71.7   0.4     1   112     8   122     8   252 0.91 MobA-like NTP transferase domain
NTP_transferase      PF00483.18   248 seq1092_BIOID51003   -            456   1.2e-13   50.8   0.0   1   1   5.2e-17   1.8e-13   50.2   0.0     3   220     9   214     7   220 0.85 Nucleotidyl transferase
IspD                 PF01128.14   221 seq1092_BIOID51003   -            456   1.4e-06   27.8   0.1   1   1   8.5e-10   2.9e-06   26.8   0.0     1    45     6    50     6    78 0.83 Uncharacterized protein family UPF0007
Topoisom_bac         PF01131.15   403 seq1093_BIOID51003   -            879  4.3e-131  437.3   0.7   1   1  2.2e-134  7.7e-131  436.5   0.5     2   403   171   579   170   579 0.93 DNA topoisomerase
Topo_Zn_Ribbon       PF08272.6     42 seq1093_BIOID51003   -            879   1.1e-39  133.3   0.7   1   2   1.5e-19   5.2e-16   57.6   0.0     2    42   772   811   771   811 0.96 Topoisomerase I zinc-ribbon-like
Topo_Zn_Ribbon       PF08272.6     42 seq1093_BIOID51003   -            879   1.1e-39  133.3   0.7   2   2   7.4e-24   2.5e-20   71.4   1.8     1    42   838   879   838   879 0.98 Topoisomerase I zinc-ribbon-like
Toprim               PF01751.17    88 seq1093_BIOID51003   -            879   3.4e-26   90.8   0.0   1   1   2.1e-29   7.1e-26   89.7   0.0     2    88    19   156    18   156 0.98 Toprim domain
zf-C4_Topoisom       PF01396.14    39 seq1093_BIOID51003   -            879   4.1e-19   67.6  16.9   1   2   3.6e-09   1.2e-05   24.5   0.3     3    27   612   636   610   653 0.84 Topoisomerase DNA binding C4 zinc finger
zf-C4_Topoisom       PF01396.14    39 seq1093_BIOID51003   -            879   4.1e-19   67.6  16.9   2   2   6.9e-15   2.4e-11   42.8   1.9     2    38   723   758   722   759 0.94 Topoisomerase DNA binding C4 zinc finger
Bac_luciferase       PF00296.15   307 seq1095_BIOID51003   -            382   6.9e-69  232.1   0.4   1   1   6.1e-73   8.4e-69  231.9   0.3     1   302    20   339    20   344 0.93 Luciferase-like monooxygenase
Epimerase_2          PF02350.14   346 seq1096_BIOID51003   -            376  1.2e-126  422.0   0.0   1   1    1e-130  1.4e-126  421.8   0.0     2   346    22   370    21   370 0.97 UDP-N-acetylglucosamine 2-epimerase
4HBT                 PF03061.17    79 seq1097_BIOID51003   -            140   5.8e-22   77.4   0.2   1   1   7.2e-26   9.8e-22   76.7   0.0     3    79    50   123    48   123 0.96 Thioesterase superfamily
GPW_gp25             PF04965.9     99 seq1098_BIOID51003   -            133   5.7e-12   44.9   0.0   1   1   5.4e-16   7.4e-12   44.5   0.0     5    92    23   109    19   116 0.90 Gene 25-like lysozyme
DUF318               PF03773.8    307 seq1099_BIOID51003   -            337   1.1e-53  182.0  24.2   1   1   1.1e-57   1.5e-53  181.6  16.8     2   306    11   334    10   335 0.87 Predicted permease
Crl                  PF07417.7    127 seq1100_BIOID51003   -             90   1.9e-29  101.8   0.5   1   1   1.6e-33   2.1e-29  101.6   0.4    44   122     2    80     1    88 0.95 Transcriptional regulator Crl
FliE                 PF02049.13    97 seq1101_BIOID51003   -            113   1.4e-23   82.6   5.3   1   1   1.9e-27   2.5e-23   81.7   3.7     5    97    21   113    10   113 0.93 Flagellar hook-basal body complex protein FliE
Thiolase_N           PF00108.18   264 seq1104_BIOID51003   -            401   7.2e-81  270.9   0.1   1   1   1.4e-84   9.3e-81  270.5   0.0     1   264     1   269     1   269 0.95 Thiolase, N-terminal domain
Thiolase_C           PF02803.13   123 seq1104_BIOID51003   -            401   2.4e-46  156.0   0.2   1   1   6.8e-50   4.6e-46  155.1   0.2     2   123   277   400   276   400 0.96 Thiolase, C-terminal domain
Nuc-transf           PF10127.4    247 seq1105_BIOID51003   -            263   6.6e-98  326.8   0.0   1   1  5.4e-102   7.4e-98  326.6   0.0     1   246    10   256    10   257 0.99 Predicted nucleotidyltransferase
ROK                  PF00480.15   179 seq1106_BIOID51003   -            274   1.8e-27   96.2   0.0   1   1   1.6e-31   2.2e-27   95.9   0.0    28   179   113   267    85   267 0.90 ROK family
YscJ_FliF            PF01514.12   207 seq1107_BIOID51003   -            548   1.8e-47  161.1   1.3   1   1   3.4e-51   2.4e-47  160.6   0.3     9   201    32   225    21   232 0.91 Secretory protein of YscJ/FliF family
YscJ_FliF_C          PF08345.6    160 seq1107_BIOID51003   -            548   3.8e-38  130.8   0.2   1   1     1e-41     7e-38  129.9   0.1     1   160   259   418   259   418 0.88 Flagellar M-ring protein C-terminal
YjgP_YjgQ            PF03739.9    354 seq1109_BIOID51003   -            360   8.9e-69  231.7   5.4   1   1   7.6e-73     1e-68  231.5   3.7     1   354     9   358     9   358 0.98 Predicted permease YjgP/YjgQ family
Peripla_BP_1         PF00532.16   279 seq1110_BIOID51003   -            342   3.5e-94  315.0   0.0   1   1   5.9e-98     4e-94  314.8   0.0     1   279    44   337    44   337 0.98 Periplasmic binding proteins and sugar binding domain of LacI family
Peripla_BP_4         PF13407.1    258 seq1110_BIOID51003   -            342   1.6e-19   70.1   0.0   1   1     3e-23     2e-19   69.8   0.0     5   257    51   296    49   297 0.87 Periplasmic binding protein domain
Nitrate_red_del      PF02613.10   136 seq1111_BIOID51003   -            204     4e-31  107.5   1.1   1   1   4.1e-35   5.6e-31  107.0   0.7     7   134    41   164    19   166 0.93 Nitrate reductase delta subunit
2-oxoacid_dh         PF00198.18   231 seq1112_BIOID51003   -            405   7.8e-82  273.8   0.0   1   1   2.2e-85     1e-81  273.5   0.0     3   231   175   403   173   403 0.98 2-oxoacid dehydrogenases acyltransferase (catalytic domain)
Biotin_lipoyl        PF00364.17    74 seq1112_BIOID51003   -            405   6.9e-18   63.9   0.3   1   1   3.6e-21   1.6e-17   62.7   0.2     2    73     5    76     4    77 0.96 Biotin-requiring enzyme
E3_binding           PF02817.12    39 seq1112_BIOID51003   -            405     4e-15   55.0   2.3   1   1     1e-18   4.6e-15   54.8   0.1     5    39   114   148   111   148 0.96 e3 binding domain
Isochorismatase      PF00857.15   174 seq1114_BIOID51003   -            244   3.5e-42  144.1   0.0   1   1   3.6e-46   4.9e-42  143.7   0.0     1   173    32   229    32   230 0.96 Isochorismatase family
Iso_dh               PF00180.15   348 seq1115_BIOID51003   -            416  7.1e-116  386.8   0.0   1   1    6e-120  8.2e-116  386.6   0.0     2   348    29   412    28   412 0.98 Isocitrate/isopropylmalate dehydrogenase
Phage_capsid         PF05065.8    276 seq1116_BIOID51003   -            191   1.2e-07   31.0   0.1   1   1     1e-11   1.4e-07   30.8   0.1   145   246    15   120     2   146 0.70 Phage capsid family
Rhodanese            PF00581.15   113 seq1117_BIOID51003   -            350   4.8e-17   62.2   0.1   1   1   9.6e-21   1.3e-16   60.8   0.0     2   112   138   233   137   234 0.94 Rhodanese-like domain
UDPG_MGDP_dh_N       PF03721.9    185 seq1118_BIOID51003   -            420   3.6e-61  205.6   0.2   1   1     1e-62   3.5e-59  199.2   0.0     2   183     5   189     4   191 0.96 UDP-glucose/GDP-mannose dehydrogenase family, NAD binding domain
UDPG_MGDP_dh         PF00984.14    96 seq1118_BIOID51003   -            420     4e-30  103.7   0.0   1   1   2.3e-33     8e-30  102.7   0.0     2    93   206   292   205   296 0.88 UDP-glucose/GDP-mannose dehydrogenase family, central domain
UDPG_MGDP_dh_C       PF03720.10   106 seq1118_BIOID51003   -            420   7.4e-19   67.7   0.0   1   1   5.7e-22   1.9e-18   66.4   0.0     1   104   324   419   324   420 0.91 UDP-glucose/GDP-mannose dehydrogenase family, UDP binding domain
NAD_binding_2        PF03446.10   162 seq1118_BIOID51003   -            420     7e-07   29.1   0.1   1   1   2.1e-09   7.1e-06   25.8   0.0     2   110     4   136     3   141 0.76 NAD binding domain of 6-phosphogluconate dehydrogenase
SIS                  PF01380.17   131 seq1120_BIOID51003   -            609   1.8e-64  215.0   0.1   1   2   4.2e-36   1.1e-32  112.2   0.0     2   130   290   418   289   419 0.97 SIS domain
SIS                  PF01380.17   131 seq1120_BIOID51003   -            609   1.8e-64  215.0   0.1   2   2   1.2e-32   3.4e-29  100.9   0.0     2   130   462   591   461   592 0.97 SIS domain
GATase_2             PF00310.16   361 seq1120_BIOID51003   -            609   5.2e-26   91.0   0.7   1   2   2.4e-08   6.5e-05   21.6   0.1     1    54     2    44     2    62 0.85 Glutamine amidotransferases class-II
GATase_2             PF00310.16   361 seq1120_BIOID51003   -            609   5.2e-26   91.0   0.7   2   2   1.9e-22   5.2e-19   68.0   0.1   190   293    61   152    50   160 0.95 Glutamine amidotransferases class-II
GATase_6             PF13522.1    133 seq1120_BIOID51003   -            609   2.1e-24   85.8   0.1   1   1   1.3e-27   3.6e-24   85.0   0.1    11   123    65   183    46   193 0.85 Glutamine amidotransferase domain
GATase_7             PF13537.1    124 seq1120_BIOID51003   -            609   2.6e-17   62.6   0.0   1   1   1.7e-20   4.6e-17   61.8   0.0     1   118    72   194    72   199 0.85 Glutamine amidotransferase domain
GATase_4             PF13230.1    272 seq1120_BIOID51003   -            609     2e-07   29.8   0.1   1   1   3.1e-10   8.6e-07   27.7   0.1    59   133    54   128    45   148 0.86 Glutamine amidotransferases class-II
Peptidase_A24        PF01478.13   106 seq1123_BIOID51003   -            155   2.3e-23   82.2   8.7   1   1   1.7e-27   2.3e-23   82.2   6.0     2   103    10   116     8   121 0.88 Type IV leader peptidase family
Voltage_CLC          PF00654.15   355 seq1124_BIOID51003   -            438   1.1e-72  244.9  33.6   1   1   7.9e-77   1.1e-72  244.9  23.3     5   354    83   422    79   423 0.91 Voltage gated chloride channel
DAHP_synth_1         PF00793.15   272 seq1128_BIOID51003   -            379  2.7e-102  340.9   0.0   1   1  2.5e-106  3.4e-102  340.6   0.0     8   271    62   363    42   364 0.96 DAHP synthetase I family
AMP-binding          PF00501.23   418 seq1131_BIOID51003   -            462   1.8e-26   92.3   0.1   1   1   1.1e-29   1.5e-25   89.3   0.1   130   409   103   375    18   380 0.87 AMP-binding enzyme
NUDIX                PF00293.23   135 seq1132_BIOID51003   -            257   1.9e-21   75.9   0.1   1   1   1.3e-24     6e-21   74.3   0.0     6   125   132   240   127   249 0.90 NUDIX domain
zf-NADH-PPase        PF09297.6     32 seq1132_BIOID51003   -            257   2.8e-10   39.4   5.4   1   1     1e-13   4.8e-10   38.6   3.8     1    32    93   124    93   124 0.98 NADH pyrophosphatase zinc ribbon domain
NUDIX-like           PF09296.6     98 seq1132_BIOID51003   -            257   3.7e-06   27.0   0.1   1   1   1.6e-09   7.3e-06   26.1   0.1     2    97    11    90    10    91 0.96 NADH pyrophosphatase-like rudimentary NUDIX domain
Ribonuc_L-PSP        PF01042.16   121 seq1133_BIOID51003   -            128   2.4e-32  111.1   0.0   1   1   2.1e-36   2.9e-32  110.8   0.0     4   120    13   125    10   126 0.97 Endoribonuclease L-PSP
Phage_portal         PF04860.7    347 seq1135_BIOID51003   -            223   3.9e-34  117.7   0.0   1   1   3.6e-38   4.9e-34  117.4   0.0     3   171    38   211    36   217 0.93 Phage portal protein
AA_kinase            PF00696.23   241 seq1137_BIOID51003   -            396   4.4e-43  147.4   2.1   1   1   8.2e-47   5.6e-43  147.1   1.5     2   240    35   263    34   264 0.93 Amino acid kinase family
PUA                  PF01472.15    74 seq1137_BIOID51003   -            396     1e-22   79.4   0.1   1   1   4.6e-26   3.1e-22   77.9   0.1     1    74   305   379   305   379 0.98 PUA domain
TerD                 PF02342.13   128 seq1139_BIOID51003   -            193   4.6e-37  126.5   0.0   1   1   8.4e-41   5.7e-37  126.2   0.0     2   127    66   183    65   184 0.97 Bacterial stress protein
Tellurium_res        PF10138.4     99 seq1139_BIOID51003   -            193   1.2e-08   34.6   0.1   1   1   3.7e-12   2.6e-08   33.5   0.1    30    87     2    55     1    64 0.88 Tellurium resistance protein
Abhydrolase_6        PF12697.2    228 seq1140_BIOID51003   -            266   1.9e-35  122.6   4.3   1   1     5e-39   2.3e-35  122.4   3.0     1   227    16   249    16   250 0.79 Alpha/beta hydrolase family
Abhydrolase_1        PF00561.15   230 seq1140_BIOID51003   -            266   1.8e-17   63.5   0.3   1   1   3.7e-19   1.7e-15   57.1   0.2     1   228    40   251    40   253 0.79 alpha/beta hydrolase fold
Abhydrolase_5        PF12695.2    142 seq1140_BIOID51003   -            266   2.3e-16   59.7   1.4   1   1   2.4e-19   1.1e-15   57.5   1.0     1   141    15   237    15   238 0.74 Alpha/beta hydrolase family
ATP-grasp_2          PF08442.5    202 seq1141_BIOID51003   -            388   1.4e-82  275.8   0.0   1   1   5.7e-86   1.9e-82  275.4   0.0     1   202     2   203     2   203 1.00 ATP-grasp domain
Ligase_CoA           PF00549.14   153 seq1141_BIOID51003   -            388     1e-24   86.7   3.4   1   1   5.1e-28   1.8e-24   86.0   2.4     1   153   262   382   262   382 0.98 CoA-ligase
ATP-grasp_5          PF13549.1    222 seq1141_BIOID51003   -            388   1.5e-13   50.3   0.1   1   1   1.2e-16     4e-13   48.9   0.1    10   219     3   215     1   217 0.83 ATP-grasp domain
ATP-grasp_4          PF13535.1    184 seq1141_BIOID51003   -            388   7.1e-08   32.2   0.1   1   1   5.1e-11   1.7e-07   31.0   0.0     7   110     7   126     4   200 0.77 ATP-grasp domain
Methyltransf_23      PF13489.1    162 seq1146_BIOID51003   -            256   2.9e-24   85.4   0.0   1   1   4.5e-27   4.7e-24   84.7   0.0    23   121    73   198    51   227 0.76 Methyltransferase domain
Methyltransf_31      PF13847.1    152 seq1146_BIOID51003   -            256   8.9e-20   70.6   0.0   1   1   1.1e-22   1.2e-19   70.3   0.0     4   112    73   177    72   226 0.88 Methyltransferase domain
Methyltransf_11      PF08241.7     95 seq1146_BIOID51003   -            256   2.7e-19   69.3   0.1   1   1   3.9e-22   4.1e-19   68.7   0.1     1    95    77   173    77   173 0.96 Methyltransferase domain
Methyltransf_12      PF08242.7     99 seq1146_BIOID51003   -            256   3.7e-14   52.8   0.0   1   1   5.8e-17   6.1e-14   52.1   0.0     1    98    77   170    77   171 0.84 Methyltransferase domain
Methyltransf_18      PF12847.2    112 seq1146_BIOID51003   -            256   1.4e-13   51.2   0.0   1   1   2.2e-16   2.3e-13   50.6   0.0     2   110    73   174    73   176 0.90 Methyltransferase domain
Methyltransf_25      PF13649.1    101 seq1146_BIOID51003   -            256   4.6e-12   46.0   0.1   1   1     7e-15   7.3e-12   45.4   0.1     1   101    76   169    76   169 0.92 Methyltransferase domain
Ubie_methyltran      PF01209.13   233 seq1146_BIOID51003   -            256   1.1e-09   37.5   0.0   1   1   1.3e-12   1.4e-09   37.3   0.0    38   151    63   173    29   199 0.87 ubiE/COQ5 methyltransferase family
Methyltransf_26      PF13659.1    117 seq1146_BIOID51003   -            256     3e-09   36.8   0.1   1   1   7.4e-12   7.8e-09   35.4   0.1     1   115    73   175    73   177 0.89 Methyltransferase domain
CMAS                 PF02353.15   273 seq1146_BIOID51003   -            256   2.3e-08   33.3   0.0   1   1   2.9e-11     3e-08   32.9   0.0    63   193    73   200    53   232 0.81 Mycolic acid cyclopropane synthetase
NodS                 PF05401.6    201 seq1146_BIOID51003   -            256   7.7e-08   31.8   0.0   1   1   9.1e-11   9.5e-08   31.5   0.0    46   175    75   204    30   212 0.83 Nodulation protein S (NodS)
MTS                  PF05175.9    170 seq1146_BIOID51003   -            256   8.4e-07   28.4   0.0   1   1   1.2e-09   1.2e-06   27.9   0.0    32   103    73   143    63   186 0.89 Methyltransferase small domain
Methyltransf_9       PF08003.6    315 seq1146_BIOID51003   -            256   9.9e-06   24.3   0.0   1   1   1.3e-08   1.3e-05   23.9   0.0   114   229    71   185    62   219 0.80 Protein of unknown function (DUF1698)
PrmA                 PF06325.8    295 seq1146_BIOID51003   -            256     2e-05   23.7   0.0   1   1   2.7e-08   2.8e-05   23.2   0.0   162   258    73   174    67   190 0.79 Ribosomal protein L11 methyltransferase (PrmA)
FliG_C               PF01706.11   110 seq1147_BIOID51003   -            336   2.8e-31  107.6  14.2   1   1   4.6e-34   3.2e-30  104.2   2.4     1   110   219   328   219   328 0.99 FliG C-terminal domain
Epimerase            PF01370.16   236 seq1149_BIOID51003   -            355   5.6e-79  264.7   0.0   1   1     3e-82   6.9e-79  264.4   0.0     1   236     4   252     4   252 0.97 NAD dependent epimerase/dehydratase family
RmlD_sub_bind        PF04321.12   287 seq1149_BIOID51003   -            355   2.8e-17   62.4   0.0   1   1   1.7e-20   3.9e-17   61.9   0.0     2   254     3   296     1   333 0.79 RmlD substrate binding domain
Polysacc_synt_2      PF02719.10   294 seq1149_BIOID51003   -            355     2e-16   59.6   0.0   1   1   1.5e-19   3.3e-16   58.9   0.0     1   117     4   114     4   135 0.92 Polysaccharide biosynthesis protein
NAD_binding_4        PF07993.7    249 seq1149_BIOID51003   -            355     3e-15   55.7   0.1   1   1   2.9e-14   6.5e-11   41.5   0.0    87   197    74   189    62   250 0.85 Male sterility protein
3Beta_HSD            PF01073.14   280 seq1149_BIOID51003   -            355     3e-15   55.5   0.0   1   1   2.1e-18   4.7e-15   54.9   0.0     1   229     5   240     5   250 0.82 3-beta hydroxysteroid dehydrogenase/isomerase family
adh_short            PF00106.20   167 seq1149_BIOID51003   -            355   3.8e-08   33.3   0.3   1   1   2.7e-10   6.1e-07   29.3   0.0     3    96     4    91     2   126 0.79 short chain dehydrogenase
Phage_portal         PF04860.7    347 seq1150_BIOID51003   -            231   2.1e-37  128.5   0.0   1   1   1.8e-41   2.4e-37  128.2   0.0   185   347     2   159     1   159 0.95 Phage portal protein
URO-D                PF01208.12   343 seq1151_BIOID51003   -            354  1.7e-140  467.7   0.0   1   1  1.4e-144  1.9e-140  467.5   0.0     2   342     5   347     4   348 0.98 Uroporphyrinogen decarboxylase (URO-D)
TerD                 PF02342.13   128 seq1152_BIOID51003   -            385   2.6e-44  149.9   0.0   1   2   1.7e-27   1.2e-23   83.2   0.0     1   128    45   156    45   156 0.93 Bacterial stress protein
TerD                 PF02342.13   128 seq1152_BIOID51003   -            385   2.6e-44  149.9   0.0   2   2   8.9e-22   6.1e-18   64.7   0.0     4   124   259   367   256   371 0.96 Bacterial stress protein
Tellurium_res        PF10138.4     99 seq1152_BIOID51003   -            385   5.9e-31  106.2   0.0   1   1   1.7e-34   1.2e-30  105.2   0.0     4    99   165   255   162   255 0.90 Tellurium resistance protein
Cytochrom_NNT        PF03264.9    174 seq1153_BIOID51003   -            390   2.9e-65  218.8   7.6   1   1   4.6e-68   3.1e-64  215.4   4.3     2   174    11   184    10   184 0.98 NapC/NirT cytochrome c family, N-terminal region
LysR_substrate       PF03466.15   209 seq1155_BIOID51003   -            324   1.8e-44  151.2   0.0   1   1   3.5e-48   2.4e-44  150.8   0.0     5   206    92   293    90   296 0.96 LysR substrate binding domain
HTH_1                PF00126.22    60 seq1155_BIOID51003   -            324   5.4e-16   57.9   0.0   1   1   1.4e-19   9.6e-16   57.1   0.0     1    60     3    64     3    64 0.97 Bacterial regulatory helix-turn-helix protein, lysR family
PDH                  PF02153.12   258 seq1157_BIOID51003   -            373   4.6e-32  110.7   0.0   1   1   2.5e-35   1.1e-31  109.5   0.0    38   257   135   344   124   345 0.93 Prephenate dehydrogenase
CM_2                 PF01817.16    81 seq1157_BIOID51003   -            373   4.6e-24   84.2   0.2   1   1   2.2e-27     1e-23   83.1   0.1     1    80     9    88     9    89 0.98 Chorismate mutase type II
Nitroreductase       PF00881.19   165 seq1159_BIOID51003   -            196   2.3e-17   63.1   0.0   1   1     2e-21   2.8e-17   62.9   0.0     5   165    18   174    14   174 0.93 Nitroreductase family
Hexapep              PF00132.19    36 seq1161_BIOID51003   -            318     6e-25   85.4  47.2   1   4   2.1e-12   2.9e-08   32.7   2.0     1    34   107   140   107   140 0.95 Bacterial transferase hexapeptide (six repeats)
Hexapep              PF00132.19    36 seq1161_BIOID51003   -            318     6e-25   85.4  47.2   2   4   8.1e-10   1.1e-05   24.5   5.9     2    35   132   165   131   166 0.93 Bacterial transferase hexapeptide (six repeats)
Hexapep              PF00132.19    36 seq1161_BIOID51003   -            318     6e-25   85.4  47.2   3   4   8.7e-12   1.2e-07   30.8   1.4     1    34   209   242   209   244 0.93 Bacterial transferase hexapeptide (six repeats)
Hexapep              PF00132.19    36 seq1161_BIOID51003   -            318     6e-25   85.4  47.2   4   4   6.3e-08   0.00086   18.5   3.1     1    35   245   279   245   280 0.95 Bacterial transferase hexapeptide (six repeats)
Aldedh               PF00171.17   462 seq1163_BIOID51003   -            417   6.8e-21   74.0   3.4   1   1   1.3e-20   1.7e-16   59.4   1.0    37   298     8   282     2   304 0.82 Aldehyde dehydrogenase family
Slp                  PF03843.8    160 seq1164_BIOID51003   -            246   1.1e-45  154.4   0.0   1   1     1e-49   1.4e-45  154.0   0.0     1   157    74   231    74   234 0.91 Outer membrane lipoprotein Slp family
PaaX_C               PF08223.6    172 seq1168_BIOID51003   -            316   9.4e-55  184.8   2.8   1   1   1.9e-58   1.3e-54  184.3   1.9     1   172   104   274   104   274 0.98 PaaX-like protein C-terminal domain
PaaX                 PF07848.7     70 seq1168_BIOID51003   -            316   3.4e-29  100.5   0.5   1   1   9.4e-33   6.4e-29   99.6   0.4     3    70    20    87    18    87 0.98 PaaX-like protein
EII-GUT              PF03608.8    168 seq1173_BIOID51003   -            187     7e-77  256.8   0.7   1   1   5.9e-81     8e-77  256.6   0.5     2   168     5   171     4   171 0.99 PTS system enzyme II sorbitol-specific factor
CoA_binding          PF02629.14    96 seq1174_BIOID51003   -            289   1.7e-30  105.2   0.7   1   1   4.9e-34   1.7e-30  105.2   0.5     1    96     6    99     6    99 0.99 CoA binding domain
Ligase_CoA           PF00549.14   153 seq1174_BIOID51003   -            289   2.4e-20   72.5   0.6   1   1   1.2e-23     4e-20   71.8   0.4     1   152   151   271   151   272 0.96 CoA-ligase
Succ_CoA_lig         PF13607.1    138 seq1174_BIOID51003   -            289   8.7e-12   44.7   0.0   1   1   4.4e-15   1.5e-11   43.9   0.0     1   138   145   284   145   287 0.83 Succinyl-CoA ligase like flavodoxin domain
FliH                 PF02108.11   128 seq1175_BIOID51003   -            236   1.2e-30  105.9   0.1   1   1   2.3e-34   1.6e-30  105.5   0.1     2   128    97   221    96   221 0.97 Flagellar assembly protein FliH
Fimbrial             PF00419.15   145 seq1176_BIOID51003   -            190   1.4e-18   67.4   4.8   1   1   1.2e-22   1.7e-18   67.1   3.3     1   145    28   189    28   189 0.88 Fimbrial protein
NTP_transferase      PF00483.18   248 seq1178_BIOID51003   -            293   1.2e-72  244.0   0.0   1   1   2.1e-76   1.4e-72  243.8   0.0     1   246     2   238     2   240 0.98 Nucleotidyl transferase
NTP_transf_3         PF12804.2    179 seq1178_BIOID51003   -            293   1.1e-08   35.3   0.0   1   1     2e-12   1.4e-08   35.0   0.0     1   120     3   133     3   188 0.83 MobA-like NTP transferase domain
Globin               PF00042.17   108 seq1181_BIOID51003   -            403   3.4e-15   56.1   0.0   1   1   1.7e-18   7.7e-15   55.0   0.0     2   107    14   109    13   110 0.96 Globin
NAD_binding_1        PF00175.16   109 seq1181_BIOID51003   -            403   1.8e-14   54.0   0.0   1   1   7.5e-18   3.4e-14   53.2   0.0     1   108   271   379   271   380 0.82 Oxidoreductase NAD-binding domain
FAD_binding_6        PF00970.19    99 seq1181_BIOID51003   -            403     1e-13   51.0   0.0   1   1   4.8e-17   2.2e-13   50.0   0.0     2    97   162   259   161   261 0.90 Oxidoreductase FAD-binding domain
Flavin_Reduct        PF01613.13   154 seq1183_BIOID51003   -            164   1.1e-30  106.4   0.2   1   1   8.9e-35   1.2e-30  106.2   0.1     1   153    13   159    13   160 0.93 Flavin reductase like domain
Endonuclease_5       PF04493.9    206 seq1184_BIOID51003   -            223   1.1e-70  237.0   0.0   1   1   9.3e-75   1.3e-70  236.8   0.0     1   205     9   208     9   209 0.99 Endonuclease V
TerB                 PF05099.8    140 seq1186_BIOID51003   -            151   9.9e-23   80.3   0.1   1   1   8.4e-27   1.1e-22   80.0   0.1    11   135    15   149     5   151 0.93 Tellurite resistance protein TerB
Molybdopterin        PF00384.17   432 seq1188_BIOID51003   -            848  8.7e-106  354.1   0.0   1   1  1.5e-109  1.1e-105  353.8   0.0     1   431    99   572    99   573 0.95 Molybdopterin oxidoreductase
Molydop_binding      PF01568.16   109 seq1188_BIOID51003   -            848   1.8e-23   82.3   0.0   1   1   5.3e-27   3.6e-23   81.3   0.0     1   108   690   811   690   812 0.95 Molydopterin dinucleotide binding domain
EIIBC-GUT_N          PF03612.9    183 seq1192_BIOID51003   -            319   1.9e-71  239.3   1.5   1   1   5.4e-75   3.7e-71  238.3   1.1     2   183     3   171     2   171 0.95 Sorbitol phosphotransferase enzyme II N-terminus
EIIBC-GUT_C          PF07663.6     93 seq1192_BIOID51003   -            319   6.4e-48  160.7   5.0   1   1   9.3e-52   6.4e-48  160.7   3.5     1    93   226   318   226   318 0.99 Sorbitol phosphotransferase enzyme II C-terminus
GerE                 PF00196.14    58 seq1194_BIOID51003   -            176   9.7e-09   34.3   1.4   1   1   1.3e-12   1.8e-08   33.4   1.0     3    56   115   168   113   170 0.96 Bacterial regulatory proteins, luxR family
PTS_2-RNA            PF01885.11   186 seq1196_BIOID51003   -            134   5.5e-29  100.6   0.0   1   1   4.7e-33   6.5e-29  100.4   0.0     2   124    21   134    20   134 0.95 RNA 2'-phosphotransferase, Tpt1 / KptA family
Pili_assembly_N      PF00345.15   122 seq1197_BIOID51003   -            243     9e-39  131.9   0.2   1   1   1.7e-42   1.2e-38  131.5   0.2     1   121    38   158    38   159 0.92 Gram-negative pili assembly chaperone, N-terminal domain
Pili_assembly_C      PF02753.12    68 seq1197_BIOID51003   -            243   5.4e-14   51.6   0.0   1   1     2e-17   1.4e-13   50.3   0.0     2    65   179   237   178   240 0.95 Gram-negative pili assembly chaperone, C-terminal domain
ATP-synt_ab          PF00006.20   215 seq1199_BIOID51003   -            445   2.5e-63  213.3   0.0   1   1   2.4e-67   3.3e-63  212.9   0.0     2   215   147   357   146   357 0.99 ATP synthase alpha/beta family, nucleotide-binding domain
DUF1768              PF08719.6    157 seq1200_BIOID51003   -            149   3.8e-46  156.5   0.1   1   1   3.1e-50   4.3e-46  156.4   0.1     1   155     6   145     6   147 0.97 Domain of unknown function (DUF1768)
Xan_ur_permease      PF00860.15   389 seq1201_BIOID51003   -            442  1.9e-104  349.1  54.2   1   1  1.4e-108  1.9e-104  349.1  37.6     2   386    31   401    30   404 0.97 Permease family
Hexapep              PF00132.19    36 seq1202_BIOID51003   -            196   1.7e-16   58.7  14.7   1   3   9.6e-10   1.3e-05   24.3   0.0     3    36    12    45    10    45 0.90 Bacterial transferase hexapeptide (six repeats)
Hexapep              PF00132.19    36 seq1202_BIOID51003   -            196   1.7e-16   58.7  14.7   2   3   5.5e-08   0.00075   18.7   1.4     1    34    71   103    71   103 0.97 Bacterial transferase hexapeptide (six repeats)
Hexapep              PF00132.19    36 seq1202_BIOID51003   -            196   1.7e-16   58.7  14.7   3   3   1.5e-12     2e-08   33.2   1.9     1    35    88   122    88   123 0.95 Bacterial transferase hexapeptide (six repeats)
TerC                 PF03741.11   184 seq1205_BIOID51003   -            346   4.4e-55  185.8   7.1   1   1   3.2e-59   4.4e-55  185.8   4.9     1   183    73   300    73   301 0.97 Integral membrane protein TerC family
DUF416               PF04222.7    191 seq1207_BIOID51003   -            196   3.7e-87  290.2   0.1   1   1     3e-91   4.2e-87  290.1   0.0     1   189     4   192     4   194 0.99 Protein of unknown function (DUF416)
Acetyltransf_1       PF00583.19    83 seq1208_BIOID51003   -            224   6.6e-06   25.9   0.4   1   1   3.1e-09   2.1e-05   24.3   0.3    39    78   170   209   144   214 0.93 Acetyltransferase (GNAT) family
Acetyltransf_10      PF13673.1    117 seq1208_BIOID51003   -            224   1.8e-05   24.7   0.4   1   1   4.3e-09   2.9e-05   24.0   0.3     1   114    92   207    92   212 0.80 Acetyltransferase (GNAT) domain
Phage_connect_1      PF05135.8    102 seq1209_BIOID51003   -            108   1.2e-07   31.6   0.2   1   1   1.3e-11   1.8e-07   31.1   0.1     1    92     1    95     1   103 0.79 Phage gp6-like head-tail connector protein
PGI                  PF00342.14   486 seq1211_BIOID51003   -            549  9.1e-235  779.4   0.1   1   1  7.6e-239    1e-234  779.3   0.0     1   486    52   541    52   541 0.99 Phosphoglucose isomerase
ABC_tran             PF00005.22   118 seq1213_BIOID51003   -            375   8.1e-22   77.6   0.0   1   1   6.5e-25   2.2e-21   76.2   0.0     1   117    44   162    44   163 0.92 ABC transporter
TOBE_2               PF08402.5     75 seq1213_BIOID51003   -            375   4.6e-05   23.2   0.0   1   1   3.3e-08   0.00011   21.9   0.0     2    73   290   361   289   363 0.79 TOBE domain
Aconitase            PF00330.15   465 seq1214_BIOID51003   -            891  1.3e-186  620.5   0.0   1   1  2.3e-190  1.6e-186  620.2   0.0     1   465    57   562    57   562 0.99 Aconitase family (aconitate hydratase)
Aconitase_C          PF00694.14   131 seq1214_BIOID51003   -            891   8.6e-49  164.8   0.0   1   1   3.1e-52   2.1e-48  163.6   0.0     3   130   691   818   689   819 0.98 Aconitase C-terminal domain
Phage_H_T_join       PF05521.6     95 seq1215_BIOID51003   -            116   5.5e-16   58.5   0.0   1   1   4.8e-20   6.5e-16   58.2   0.0     3    95    11   110     9   111 0.91 Phage head-tail joining protein
PapC_N               PF13954.1    146 seq1216_BIOID51003   -            100     3e-12   46.2   0.0   1   1   2.7e-16   3.7e-12   45.9   0.0     3    62    29    89    27    92 0.93 PapC N-terminal domain
PTSIIA_gutA          PF03829.8    117 seq1218_BIOID51003   -            123   7.6e-45  151.2   0.0   1   1   6.7e-49   9.1e-45  150.9   0.0     1   116     1   116     1   118 0.98 PTS system glucitol/sorbitol-specific IIA component
Aldo_ket_red         PF00248.16   283 seq1219_BIOID51003   -            286   4.6e-54  183.0   0.0   1   1   3.9e-58   5.3e-54  182.8   0.0     1   281    15   283    15   285 0.96 Aldo/keto reductase family
DegT_DnrJ_EryC1      PF01041.12   363 seq1221_BIOID51003   -            376   3.7e-87  292.6   0.0   1   1   9.7e-91   4.4e-87  292.3   0.0     7   361    13   370     9   372 0.93 DegT/DnrJ/EryC1/StrS aminotransferase family
Aminotran_1_2        PF00155.16   363 seq1221_BIOID51003   -            376   7.6e-11   41.4   0.1   1   1   3.7e-14   1.7e-10   40.3   0.0    67   189    46   154     9   187 0.88 Aminotransferase class I and II
Aminotran_5          PF00266.14   371 seq1221_BIOID51003   -            376   4.7e-08   32.0   0.1   1   1   1.6e-11   7.5e-08   31.3   0.0    62   182    47   159    33   204 0.90 Aminotransferase class-V
DUF646               PF04883.7    106 seq1222_BIOID51003   -            148     6e-21   75.0   0.0   1   1   5.7e-25   7.8e-21   74.7   0.0     2   105    13   131    12   132 0.87 Bacteriophage protein of unknown function (DUF646)
Phage_integrase      PF00589.17   173 seq1223_BIOID51003   -            424   1.1e-30  106.4   0.1   1   1     3e-34     2e-30  105.5   0.0     2   171   209   389   208   391 0.92 Phage integrase family
DUF4102              PF13356.1     89 seq1223_BIOID51003   -            424   3.4e-25   87.6   2.0   1   1   9.9e-29   6.8e-25   86.6   1.4     1    88     7    95     7    96 0.93 Domain of unknown function (DUF4102)
Bac_DNA_binding      PF00216.16    90 seq1224_BIOID51003   -             90   3.2e-33  113.4   1.4   1   1   2.6e-37   3.6e-33  113.3   1.0     1    90     1    90     1    90 0.99 Bacterial DNA-binding protein
Usher                PF00577.15   552 seq1226_BIOID51003   -            729  6.9e-185  615.8  27.8   1   1  1.9e-188  8.7e-185  615.4  19.3     1   552    81   638    81   638 0.96 Type VII secretion system (T7SS), usher protein
PapC_C               PF13953.1     68 seq1226_BIOID51003   -            729   2.6e-21   74.9   0.0   1   1     3e-24   1.4e-20   72.6   0.0     2    66   649   715   648   717 0.90 PapC C-terminal domain
PapC_N               PF13954.1    146 seq1226_BIOID51003   -            729   1.5e-15   56.9   0.1   1   1   7.8e-19   3.6e-15   55.7   0.0    87   146     5    65     1    65 0.94 PapC N-terminal domain
PTS_EIIA_2           PF00359.17   142 seq1227_BIOID51003   -            658   2.4e-31  108.2   0.0   1   1   8.9e-35     4e-31  107.5   0.0     5   141    29   170    25   171 0.95 Phosphoenolpyruvate-dependent sugar phosphotransferase system, EIIA 2
PTS_IIB              PF02302.12    90 seq1227_BIOID51003   -            658   1.4e-15   57.3   0.1   1   1   5.6e-19   2.6e-15   56.5   0.1     2    90   188   279   187   279 0.95 PTS system, Lactose/Cellobiose specific IIB subunit
PTS_EIIC             PF02378.13   321 seq1227_BIOID51003   -            658   2.1e-11   43.1  35.1   1   1   4.6e-14   2.1e-10   39.8  24.3     2   268   312   562   311   638 0.73 Phosphotransferase system, EIIC
adh_short            PF00106.20   167 seq1229_BIOID51003   -            259     4e-26   91.7   1.6   1   1   1.1e-29   4.9e-26   91.5   1.1     2   166     4   172     3   173 0.94 short chain dehydrogenase
adh_short_C2         PF13561.1    243 seq1229_BIOID51003   -            259   2.6e-16   60.0   0.0   1   1   8.4e-20   3.8e-16   59.4   0.0     7   241    13   255     9   256 0.87 Enoyl-(Acyl carrier protein) reductase
TerD                 PF02342.13   128 seq1230_BIOID51003   -            192   8.5e-51  170.9   0.1   1   1   8.3e-55   1.1e-50  170.5   0.1     1   127    60   183    60   184 0.99 Bacterial stress protein
FliJ                 PF02050.11   123 seq1234_BIOID51003   -            144   4.8e-09   36.1   2.9   1   1   3.5e-13   4.8e-09   36.1   2.0    37   122    51   136    41   137 0.92 Flagellar FliJ protein
DUF1481              PF07356.7    195 seq1235_BIOID51003   -            211   1.1e-70  236.9   0.6   1   1   9.3e-75   1.3e-70  236.7   0.4     1   195    22   207    22   207 0.99 Protein of unknown function (DUF1481)
DUF3168              PF11367.3    121 seq1237_BIOID51003   -            114   5.6e-15   55.4   0.1   1   1   5.3e-19   7.2e-15   55.0   0.1    12   121    10   110     4   110 0.85 Protein of unknown function (DUF3168)
CTP_transf_2         PF01467.21   157 seq1239_BIOID51003   -            131   3.6e-12   46.4   0.0   1   1   7.3e-16     5e-12   46.0   0.0     1   117     5   115     5   126 0.81 Cytidylyltransferase
I-set                PF07679.11    90 seq1240_BIOID51003   -            261   1.3e-06   28.0   0.6   1   1   9.6e-10   6.6e-06   25.7   0.2     5    83   174   245   170   249 0.84 Immunoglobulin I-set domain
Ig_2                 PF13895.1     80 seq1240_BIOID51003   -            261     3e-06   27.1   1.9   1   1   6.8e-10   4.7e-06   26.5   0.7    22    80   193   256   171   256 0.76 Immunoglobulin domain
DUF2773              PF10971.3     81 seq1241_BIOID51003   -            768   1.8e-43  146.2   2.6   1   1   3.9e-47   5.4e-43  144.7   1.4     1    81   688   768   688   768 0.99 Protein of unknown function (DUF2773)
TerD                 PF02342.13   128 seq1242_BIOID51003   -            123   6.3e-12   45.2   0.0   1   1   9.8e-16   1.3e-11   44.2   0.0     1    48    60   104    60   108 0.96 Bacterial stress protein
MFS_1                PF07690.11   354 seq1243_BIOID51003   -            417   5.8e-39  133.7  62.6   1   2   3.2e-31   2.2e-27   95.6  18.9     1   224    41   261    40   270 0.82 Major Facilitator Superfamily
MFS_1                PF07690.11   354 seq1243_BIOID51003   -            417   5.8e-39  133.7  62.6   2   2   9.1e-15   6.2e-11   41.5  23.0     7   168   249   407   247   415 0.82 Major Facilitator Superfamily
Sugar_tr             PF00083.19   451 seq1243_BIOID51003   -            417   2.8e-14   52.4  34.3   1   1   9.1e-18   6.2e-14   51.2   7.0    46   197    71   217    11   223 0.90 Sugar (and other) transporter
TrmB                 PF01978.14    68 seq1247_BIOID51003   -            284   1.7e-18   65.9   0.1   1   1   6.2e-22   4.2e-18   64.6   0.1     3    68    25    90    23    90 0.98 Sugar-specific transcriptional regulator TrmB
Regulator_TrmB       PF11495.3    234 seq1247_BIOID51003   -            284   1.3e-08   34.0   0.0   1   1   2.8e-12   1.9e-08   33.4   0.0     2   109   123   225   122   259 0.87 Archaeal transcriptional regulator TrmB
GutM                 PF06923.6    109 seq1248_BIOID51003   -            119   6.1e-37  125.5   0.0   1   1   5.1e-41   6.9e-37  125.3   0.0     2   109     3   110     2   110 0.98 Glucitol operon activator protein (GutM)
Polysacc_synt        PF01943.12   273 seq1249_BIOID51003   -            416   2.5e-13   49.7  19.2   1   1   1.8e-17   2.5e-13   49.7  13.3     1   272     3   283     3   284 0.83 Polysaccharide biosynthesis protein
DUF308               PF03729.8     72 seq1252_BIOID51003   -            190   3.5e-19   68.4  37.0   1   2   1.1e-15   1.5e-11   43.9   9.4     2    71    27    97    26    98 0.93 Short repeat of unknown function (DUF308)
DUF308               PF03729.8     72 seq1252_BIOID51003   -            190   3.5e-19   68.4  37.0   2   2   6.2e-13   8.5e-09   35.1   9.2     1    71    84   153    84   154 0.94 Short repeat of unknown function (DUF308)
TerD                 PF02342.13   128 seq1253_BIOID51003   -             69   7.8e-22   77.3   0.0   1   1   6.2e-26   8.5e-22   77.2   0.0    67   128     1    62     1    62 0.97 Bacterial stress protein
Nitrate_red_del      PF02613.10   136 seq1254_BIOID51003   -            199   1.4e-21   76.6   1.6   1   1   1.9e-25   2.7e-21   75.7   1.1     3   135    41   171    14   173 0.87 Nitrate reductase delta subunit
YmgB                 PF10798.3     61 seq1257_BIOID51003   -             78   3.6e-05   23.3   0.0   1   1     4e-09   5.4e-05   22.7   0.0     4    35    27    58    25    63 0.93 Biofilm development protein YmgB/AriR
DeoRC                PF00455.17   162 seq1260_BIOID51003   -            257   6.9e-53  178.4   0.6   1   1   2.4e-56   1.1e-52  177.8   0.3     3   161    74   232    72   233 0.97 DeoR C terminal sensor domain
HTH_DeoR             PF08220.7     57 seq1260_BIOID51003   -            257     9e-22   76.2   0.1   1   1   3.8e-25   1.7e-21   75.3   0.1     1    56     6    61     6    62 0.98 DeoR-like helix-turn-helix domain
HTH_11               PF08279.7     55 seq1260_BIOID51003   -            257   5.3e-09   35.4   0.1   1   1   3.9e-12   1.8e-08   33.8   0.0     1    46     6    50     6    56 0.92 HTH domain
YjbE                 PF11106.3     80 seq1261_BIOID51003   -             80   1.5e-43  146.4  27.9   1   1   1.2e-47   1.7e-43  146.3  19.3     1    80     1    80     1    80 0.99 Exopolysaccharide production protein YjbE
AntA                 PF08346.7     71 seq1263_BIOID51003   -            119   1.1e-25   89.4   0.0   1   1     1e-29   1.4e-25   89.1   0.0     1    67    21    88    21    89 0.93 AntA/AntB antirepressor
Phage_TAC            PF06222.6    127 seq1264_BIOID51003   -            124   3.1e-58  194.7   0.4   1   1   2.5e-62   3.4e-58  194.5   0.2     1   127     1   124     1   124 0.99 Phage tail assembly chaperone
HATPase_c            PF02518.21   111 seq1266_BIOID51003   -            458   1.6e-28   98.5   0.8   1   1   6.1e-32   4.2e-28   97.1   0.1     2   110   346   449   345   450 0.98 Histidine kinase-, DNA gyrase B-, and HSP90-like ATPase
HisKA                PF00512.20    68 seq1266_BIOID51003   -            458   1.8e-14   53.3   0.0   1   1     8e-18   5.5e-14   51.7   0.0     2    65   238   300   237   302 0.91 His Kinase A (phospho-acceptor) domain
PseudoU_synth_2      PF00849.17   164 seq1269_BIOID51003   -            326   8.4e-32  110.1   0.1   1   1   1.8e-35   1.2e-31  109.6   0.1     1   164    92   242    92   242 0.96 RNA pseudouridylate synthase
S4                   PF01479.20    48 seq1269_BIOID51003   -            326   4.2e-12   45.1   0.0   1   1   1.1e-15   7.3e-12   44.4   0.0     1    48    18    65    18    65 0.96 S4 domain
DUF2886              PF11102.3    200 seq1272_BIOID51003   -            212   8.1e-56  188.6   1.4   1   1   6.6e-60   9.1e-56  188.4   1.0     1   199    13   206    13   207 0.98 Protein of unknown function (DUF2886)
DUF1680              PF07944.7    520 seq1273_BIOID51003   -            622   8.6e-36  123.1   6.9   1   1   3.7e-39     5e-35  120.6   4.8    48   520    65   534    48   534 0.81 Putative glycosyl hydrolase of unknown function (DUF1680)
YmgB                 PF10798.3     61 seq1274_BIOID51003   -             88   5.3e-29   99.7   2.6   1   1   3.8e-33   5.3e-29   99.7   1.8     1    61    28    88    28    88 0.98 Biofilm development protein YmgB/AriR
Glyco_hydro_38       PF01074.17   277 seq1276_BIOID51003   -            877   1.4e-43  149.0   0.0   1   1   4.8e-47   2.2e-43  148.4   0.0     2   263     7   263     6   274 0.88 Glycosyl hydrolases family 38 N-terminal domain
Glyco_hydro_38C      PF07748.8    458 seq1276_BIOID51003   -            877   1.3e-29  103.1   0.0   1   1   4.3e-33     2e-29  102.6   0.0     2   417   386   843   385   862 0.80 Glycosyl hydrolases family 38 C-terminal domain
Alpha-mann_mid       PF09261.6     80 seq1276_BIOID51003   -            877   1.2e-06   28.4   0.0   1   1   6.3e-10   2.9e-06   27.2   0.0     2    79   280   356   279   357 0.88 Alpha mannosidase, middle domain
SIS                  PF01380.17   131 seq1281_BIOID51003   -            321   3.8e-27   94.3   0.0   1   1   9.9e-31   6.8e-27   93.5   0.0     2   130    39   169    38   170 0.98 SIS domain
CBS                  PF00571.23    57 seq1281_BIOID51003   -            321   2.9e-15   55.5   0.0   1   2   1.9e-08   0.00013   21.4   0.0     1    56   199   256   199   257 0.92 CBS domain
CBS                  PF00571.23    57 seq1281_BIOID51003   -            321   2.9e-15   55.5   0.0   2   2   1.9e-10   1.3e-06   27.8   0.0     2    51   266   315   265   318 0.89 CBS domain
Fimbrial             PF00419.15   145 seq1282_BIOID51003   -            357     5e-25   88.3   6.3   1   1   3.7e-29     5e-25   88.3   4.3     2   144   204   355   203   356 0.94 Fimbrial protein
Glyco_transf_56      PF07429.6    361 seq1283_BIOID51003   -             94   1.6e-31  109.5   0.0   1   1   1.3e-35   1.8e-31  109.3   0.0     1    83     1    81     1    87 0.98 4-alpha-L-fucosyltransferase glycosyl transferase group 56
Caps_synth_GfcC      PF06251.6    229 seq1286_BIOID51003   -            245   4.5e-92  307.2   0.0   1   1   3.7e-96   5.1e-92  307.0   0.0     2   229    20   245    19   245 0.99 Capsule biosynthesis GfcC
GerE                 PF00196.14    58 seq1287_BIOID51003   -            186   8.2e-06   24.9   0.9   1   1   1.3e-09   1.8e-05   23.8   0.6     8    55   131   178   126   180 0.89 Bacterial regulatory proteins, luxR family
Ribonuc_red_lgC      PF02867.10   537 seq1288_BIOID51003   -            761  6.7e-135  450.5   0.0   1   1  3.2e-137  1.5e-133  446.1   0.0     1   536   222   731   222   732 0.95 Ribonucleotide reductase, barrel domain
ATP-cone             PF03477.11    90 seq1288_BIOID51003   -            761   5.9e-15   55.3   0.1   1   1   2.8e-18   1.3e-14   54.2   0.1     3    90     7    92     5    92 0.97 ATP cone domain
Ribonuc_red_lgN      PF00317.16    83 seq1288_BIOID51003   -            761   1.5e-12   47.0   1.0   1   1     5e-16   2.3e-12   46.4   0.1     2    82   142   219   141   220 0.93 Ribonucleotide reductase, all-alpha domain
Asr                  PF06392.6     19 seq1289_BIOID51003   -            111   7.1e-07   29.3  23.9   1   1   5.2e-11   7.1e-07   29.3  16.6     1    19    53    71    53    71 0.99 Acid shock protein repeat
Glyco_transf_56      PF07429.6    361 seq1291_BIOID51003   -            240  2.5e-129  431.2   0.0   1   1    2e-133  2.8e-129  431.0   0.0   122   359     1   238     1   240 0.99 4-alpha-L-fucosyltransferase glycosyl transferase group 56
Cu-oxidase_4         PF02578.10   233 seq1292_BIOID51003   -            243   4.4e-78  261.4   0.0   1   1   3.7e-82     5e-78  261.2   0.0     2   233    20   242    19   242 0.97 Multi-copper polyphenol oxidoreductase laccase
EAL                  PF00563.15   236 seq1296_BIOID51003   -            521   6.6e-63  212.2   0.0   1   1   1.7e-66   1.2e-62  211.4   0.0     2   236   265   500   264   500 0.96 EAL domain
CSS-motif            PF12792.2    208 seq1296_BIOID51003   -            521   7.9e-30  103.6   0.0   1   1   1.6e-33   1.1e-29  103.1   0.0     3   207    44   238    42   239 0.90 CSS motif domain associated with EAL
Sigma54_activat      PF00158.21   168 seq1301_BIOID51003   -            441   9.8e-72  239.7   0.1   1   1   5.7e-75   1.6e-71  239.1   0.1     1   168   141   308   141   308 0.99 Sigma-54 interaction domain
Response_reg         PF00072.19   112 seq1301_BIOID51003   -            441   1.6e-29  102.0   0.2   1   1   1.2e-32   3.3e-29  101.0   0.1     1   111     8   117     8   118 0.98 Response regulator receiver domain
HTH_8                PF02954.14    42 seq1301_BIOID51003   -            441   8.9e-13   47.4   0.4   1   1   3.3e-16   8.9e-13   47.4   0.3     3    39   403   439   401   441 0.93 Bacterial regulatory protein, Fis family
AAA_5                PF07728.9    139 seq1301_BIOID51003   -            441   4.4e-08   32.8   0.0   1   1   3.1e-11   8.5e-08   31.9   0.0     2   123   165   283   164   301 0.87 AAA domain (dynein-related subfamily)
AAA                  PF00004.24   132 seq1301_BIOID51003   -            441   1.9e-05   24.7   0.0   1   1   1.5e-08     4e-05   23.6   0.0     1   126   165   296   165   302 0.71 ATPase family associated with various cellular activities (AAA)
PAP2                 PF01569.16   129 seq1303_BIOID51003   -            254   2.5e-28   98.2   1.2   1   1   1.8e-32   2.5e-28   98.2   0.9     6   126    78   232    73   234 0.89 PAP2 superfamily
CDP-OH_P_transf      PF01066.16   101 seq1307_BIOID51003   -            203   5.2e-13   49.0  12.3   1   1   2.1e-16   2.8e-12   46.6   8.5     3    77    28   123    26   200 0.79 CDP-alcohol phosphatidyltransferase
DUF940               PF06082.6    658 seq1309_BIOID51003   -            683  3.9e-258  858.2  13.4   1   1  3.2e-262  4.4e-258  858.1   9.3     1   658    14   678    14   678 0.97 Bacterial putative lipoprotein (DUF940)
Trypsin              PF00089.21   220 seq1310_BIOID51003   -            227   8.1e-12   45.0   0.0   1   1   4.1e-15   2.8e-11   43.3   0.0    10   198     5   198     2   220 0.74 Trypsin
Trypsin_2            PF13365.1    120 seq1310_BIOID51003   -            227   8.3e-08   32.1   0.0   1   1   1.7e-11   1.2e-07   31.6   0.0     1   120    23   194    23   194 0.67 Trypsin-like peptidase domain
WzyE                 PF06899.6    449 seq1312_BIOID51003   -            450    3e-277  919.3  44.7   1   1  2.4e-281  3.3e-277  919.1  31.0     1   448     1   449     1   450 1.00 WzyE protein
HlyD                 PF00529.15   306 seq1315_BIOID51003   -            385   2.4e-73  247.0  15.9   1   1   9.5e-77   3.2e-73  246.5  11.0     1   306    60   357    60   357 0.98 HlyD family secretion protein
HlyD_2               PF12700.2    328 seq1315_BIOID51003   -            385   2.6e-21   75.9   2.4   1   1   1.1e-24   3.7e-21   75.5   1.7    11   328    50   357    40   357 0.86 HlyD family secretion protein
HlyD_3               PF13437.1    105 seq1315_BIOID51003   -            385   3.8e-09   36.7   5.4   1   1   6.4e-11   2.2e-07   31.0   0.7     2   105   172   286   171   286 0.85 HlyD family secretion protein
Biotin_lipoyl_2      PF13533.1     50 seq1315_BIOID51003   -            385   3.5e-08   32.8   0.1   1   1     1e-11   3.5e-08   32.8   0.1     1    47    60   106    60   109 0.94 Biotin-lipoyl like
PBP_like_2           PF12849.2    281 seq1316_BIOID51003   -            346   9.1e-56  189.2   7.2   1   1   1.8e-59   1.2e-55  188.8   5.0    10   278    27   306     8   308 0.91 PBP superfamily domain
PBP_like             PF12727.2    193 seq1316_BIOID51003   -            346   1.6e-10   40.1   0.0   1   1   5.2e-14   3.6e-10   39.0   0.0     3   168    47   236    45   302 0.76 PBP superfamily domain
Clp_N                PF02861.15    53 seq1317_BIOID51003   -             53   2.2e-07   30.5   0.3   1   1   2.1e-11   2.8e-07   30.2   0.2     1    26    21    46    21    52 0.94 Clp amino terminal domain
HTH_36               PF13730.1     55 seq1318_BIOID51003   -            230     2e-07   30.8   0.3   1   1   2.5e-11   3.5e-07   30.1   0.2     2    55    30    83    29    83 0.93 Helix-turn-helix domain
AAA_2                PF07724.9    171 seq1320_BIOID51003   -            798   2.5e-58  196.6   0.0   1   1   6.2e-59   7.8e-56  188.5   0.0     1   171   537   701   537   701 0.98 AAA domain (Cdc48 subfamily)
ClpB_D2-small        PF10431.4     81 seq1320_BIOID51003   -            798   1.5e-28   98.4   2.8   1   1   1.2e-31   1.5e-28   98.3   0.2     1    80   707   786   707   787 0.98 C-terminal, D2-small domain, of ClpB protein
AAA                  PF00004.24   132 seq1320_BIOID51003   -            798   4.2e-28   98.0   0.0   1   2   5.1e-17   6.3e-14   52.1   0.0     2   128   144   278   143   282 0.82 ATPase family associated with various cellular activities (AAA)
AAA                  PF00004.24   132 seq1320_BIOID51003   -            798   4.2e-28   98.0   0.0   2   2   5.7e-14   7.1e-11   42.3   0.0     2   117   543   668   542   679 0.86 ATPase family associated with various cellular activities (AAA)
AAA_5                PF07728.9    139 seq1320_BIOID51003   -            798   1.6e-19   69.8   0.6   1   1   3.7e-16   4.6e-13   48.9   0.0     2   124   542   662   541   676 0.85 AAA domain (dynein-related subfamily)
Clp_N                PF02861.15    53 seq1320_BIOID51003   -            798   3.8e-13   49.0   1.6   1   1   4.3e-16   5.3e-13   48.5   0.1     1    53    35    86    35    86 0.96 Clp amino terminal domain
AAA_16               PF13191.1    166 seq1320_BIOID51003   -            798   3.9e-11   43.4   7.1   1   1   8.6e-10   1.1e-06   29.0   0.2     2   141   121   222   120   248 0.80 AAA ATPase domain
Sigma54_activat      PF00158.21   168 seq1320_BIOID51003   -            798   5.5e-10   38.8   0.1   1   1   6.4e-10   7.9e-07   28.5   0.0    23   156   540   672   511   683 0.78 Sigma-54 interaction domain
CTP_transf_1         PF01148.15   259 seq1321_BIOID51003   -            298   4.6e-60  203.3  21.2   1   1   5.2e-64   7.1e-60  202.7  14.7     3   258    38   295    36   296 0.88 Cytidylyltransferase family
Glyco_hydro_38       PF01074.17   277 seq1322_BIOID51003   -            334   3.1e-15   56.1   0.1   1   1   3.9e-19   5.3e-15   55.3   0.0     2    70   250   316   249   324 0.95 Glycosyl hydrolases family 38 N-terminal domain
DUF1049              PF06305.6     68 seq1324_BIOID51003   -            102   1.3e-25   88.5   0.7   1   1   9.6e-30   1.3e-25   88.5   0.5     1    66    22    87    22    89 0.97 Protein of unknown function (DUF1049)
TPR_7                PF13176.1     36 seq1327_BIOID51003   -            389     1e-13   49.8  11.5   1   1   1.8e-05     0.025   14.2   0.0     1    27    71    97    71   106 0.82 Tetratricopeptide repeat
TPR_2                PF07719.12    34 seq1327_BIOID51003   -            389   1.8e-12   46.0   7.2   1   1   1.4e-05     0.019   14.7   0.0     5    32   218   245   214   247 0.88 Tetratricopeptide repeat
Apc3                 PF12895.2     84 seq1327_BIOID51003   -            389   7.3e-10   38.7   1.4   1   1   1.3e-09   1.8e-06   27.8   0.1     4    83   156   239   153   240 0.89 Anaphase-promoting complex, cyclosome, subunit 3
TPR_1                PF00515.23    34 seq1327_BIOID51003   -            389   4.6e-09   35.3   2.5   1   1   2.6e-05     0.035   13.5   0.0     7    32   220   245   214   247 0.89 Tetratricopeptide repeat
TPR_8                PF13181.1     34 seq1327_BIOID51003   -            389   1.4e-07   30.6   1.1   1   1   1.7e-05     0.024   14.3   0.0     5    29   218   242   214   246 0.89 Tetratricopeptide repeat
ACR_tran             PF00873.14  1021 seq1332_BIOID51003   -           1037         0 1418.0  26.3   1   1         0         0 1417.8  18.3     1  1020     1  1027     1  1028 1.00 AcrB/AcrD/AcrF family
MMPL                 PF03176.10   333 seq1332_BIOID51003   -           1037   1.2e-06   27.3  11.3   1   1   2.7e-10   1.2e-06   27.3   7.8   139   305   334   499   288   523 0.84 MMPL family
BPD_transp_1         PF00528.17   185 seq1333_BIOID51003   -            319   1.5e-17   63.5  20.4   1   1   1.1e-21   1.5e-17   63.5  14.2     3   175    95   304    89   314 0.87 Binding-protein-dependent transport system inner membrane component
Glyco_tran_WecB      PF03808.8    172 seq1336_BIOID51003   -            246   3.1e-56  189.3   0.1   1   1   3.1e-60   4.2e-56  188.9   0.1     2   172    61   231    60   231 0.96 Glycosyl transferase WecB/TagA/CpsF family
Acetyltransf_3       PF13302.1    142 seq1337_BIOID51003   -            194   8.5e-20   71.3   0.1   1   1     3e-23     1e-19   71.1   0.0     1   142    17   162    17   162 0.87 Acetyltransferase (GNAT) domain
Acetyltransf_4       PF13420.1    155 seq1337_BIOID51003   -            194   6.1e-14   52.1   0.2   1   1   2.4e-17   8.2e-14   51.7   0.1     2   154    21   181    20   182 0.78 Acetyltransferase (GNAT) domain
Acetyltransf_1       PF00583.19    83 seq1337_BIOID51003   -            194   1.9e-08   34.0   0.1   1   1   8.7e-12     3e-08   33.4   0.0     2    83    83   162    82   162 0.96 Acetyltransferase (GNAT) family
Acetyltransf_8       PF13523.1    152 seq1337_BIOID51003   -            194   1.5e-06   28.1   0.1   1   1   5.7e-10   1.9e-06   27.6   0.1    61   141    76   166    20   170 0.80 Acetyltransferase (GNAT) domain
Methyltransf_20      PF12147.3    311 seq1340_BIOID51003   -            566  7.6e-150  497.9   0.0   1   1  3.7e-153    1e-149  497.5   0.0     1   311   254   563   254   563 0.99 Putative methyltransferase
Hydrolase_4          PF12146.3     79 seq1340_BIOID51003   -            566   1.9e-25   88.4   0.3   1   1   2.6e-27   7.2e-24   83.3   0.1     5    78     2    76     1    77 0.98 Putative lysophospholipase
Abhydrolase_6        PF12697.2    228 seq1340_BIOID51003   -            566   6.8e-19   68.5   5.4   1   1   4.4e-22   1.2e-18   67.7   3.1     1   216    17   242    17   254 0.73 Alpha/beta hydrolase family
Abhydrolase_5        PF12695.2    142 seq1340_BIOID51003   -            566   4.5e-11   42.5   1.6   1   1   1.4e-13   3.9e-10   39.5   0.5     1   141    16   241    16   242 0.82 Alpha/beta hydrolase family
Methyltransf_18      PF12847.2    112 seq1340_BIOID51003   -            566   2.5e-09   37.5   0.0   1   1   2.1e-12   5.8e-09   36.4   0.0     4   110   391   500   389   501 0.86 Methyltransferase domain
Lactamase_B          PF00753.22   194 seq1345_BIOID51003   -            479   5.4e-28   97.8   0.2   1   1   1.6e-31   7.4e-28   97.4   0.1     2   158    31   179    30   246 0.90 Metallo-beta-lactamase superfamily
Rubredoxin           PF00301.15    47 seq1345_BIOID51003   -            479   1.2e-19   69.8   2.7   1   1   4.7e-23   2.2e-19   68.9   1.9     1    47   425   471   425   471 0.98 Rubredoxin
Flavodoxin_1         PF00258.20   143 seq1345_BIOID51003   -            479     1e-11   44.9   0.0   1   1   3.8e-15   1.7e-11   44.1   0.0     1   142   256   388   256   389 0.78 Flavodoxin
Glyco_hydro_38C      PF07748.8    458 seq1347_BIOID51003   -            606   1.8e-41  142.2   0.0   1   1   8.5e-45   3.9e-41  141.1   0.0    70   339   308   578   272   602 0.82 Glycosyl hydrolases family 38 C-terminal domain
Glyco_hydro_38       PF01074.17   277 seq1347_BIOID51003   -            606   1.5e-32  112.9   0.0   1   1   5.3e-36   2.4e-32  112.2   0.0   103   261     2   152     1   162 0.96 Glycosyl hydrolases family 38 N-terminal domain
Alpha-mann_mid       PF09261.6     80 seq1347_BIOID51003   -            606   1.4e-21   76.3   0.1   1   1     8e-25   3.7e-21   74.9   0.1     1    80   167   243   167   243 0.95 Alpha mannosidase, middle domain
Ribonuc_red_sm       PF00268.16   281 seq1348_BIOID51003   -            376   7.3e-30  103.8   2.5   1   2   4.3e-17   5.8e-13   48.3   0.3    13   143    31   158    22   165 0.91 Ribonucleotide reductase, small chain
Ribonuc_red_sm       PF00268.16   281 seq1348_BIOID51003   -            376   7.3e-30  103.8   2.5   2   2   2.8e-19   3.9e-15   55.5   0.1   155   274   200   329   182   336 0.89 Ribonucleotide reductase, small chain
His_Phos_2           PF00328.17   347 seq1351_BIOID51003   -            413   1.7e-39  135.9   0.0   1   1   1.5e-43   2.1e-39  135.7   0.0     1   344    30   359    30   364 0.85 Histidine phosphatase superfamily (branch 2)
UPF0118              PF01594.11   327 seq1355_BIOID51003   -            344   5.1e-74  249.0  42.7   1   1   4.2e-78   5.8e-74  248.8  29.6     2   326    14   328    13   329 0.99 Domain of unknown function DUF20
SlyX                 PF04102.7     69 seq1360_BIOID51003   -             72   4.1e-26   91.0   2.4   1   1   3.4e-30   4.6e-26   90.8   1.7     1    69     5    72     5    72 0.99 SlyX
DUF480               PF04337.7    148 seq1361_BIOID51003   -            215   8.7e-65  216.9   0.5   1   1   1.1e-68   1.5e-64  216.2   0.3     1   148     5   158     5   158 0.99 Protein of unknown function, DUF480
OMPdecase            PF00215.19   226 seq1364_BIOID51003   -            291   4.1e-54  183.2   0.0   1   1   3.5e-58   4.8e-54  183.0   0.0     1   226    61   283    61   283 0.96 Orotidine 5'-phosphate decarboxylase / HUMPS family
Methyltransf_10      PF05971.7    299 seq1365_BIOID51003   -            335  4.8e-154  511.7   0.0   1   1  8.2e-158  5.6e-154  511.4   0.0     2   299    30   323    29   323 0.99 Protein of unknown function (DUF890)
MTS                  PF05175.9    170 seq1365_BIOID51003   -            335   3.9e-05   22.9   0.0   1   1   1.2e-08   8.3e-05   21.9   0.0    30   115   128   222   114   232 0.77 Methyltransferase small domain
Bac_Ubq_Cox          PF01654.12   436 seq1366_BIOID51003   -            523  1.2e-183  610.3  21.3   1   1    1e-187  1.4e-183  610.1  14.7     1   435     8   503     8   504 0.98 Bacterial Cytochrome Ubiquinol Oxidase
Autotransporter      PF03797.14   265 seq1367_BIOID51003   -            773     9e-44  149.6  18.0   1   1   1.3e-47     9e-44  149.6  12.5     3   265   488   759   486   762 0.95 Autotransporter beta-domain
Pertactin            PF03212.9    121 seq1367_BIOID51003   -            773   2.9e-09   36.5   1.1   1   1   4.2e-13   2.9e-09   36.5   0.8     1   120   297   422   297   423 0.83 Pertactin
BPD_transp_1         PF00528.17   185 seq1368_BIOID51003   -            296   6.3e-31  107.2  17.5   1   1   4.6e-35   6.3e-31  107.2  12.1     1   175   101   289    97   293 0.95 Binding-protein-dependent transport system inner membrane component
AA_permease          PF00324.16   479 seq1370_BIOID51003   -            461   4.9e-99  331.7  55.9   1   1  9.1e-103   6.2e-99  331.3  38.8     1   435    16   427    16   455 0.94 Amino acid permease
AA_permease_2        PF13520.1    426 seq1370_BIOID51003   -            461   1.6e-43  148.7  59.1   1   1   3.1e-47   2.1e-43  148.3  41.0     9   425    20   440    15   441 0.88 Amino acid permease
PsiE                 PF06146.7     69 seq1377_BIOID51003   -            136   1.8e-16   59.9   5.7   1   1   1.3e-20   1.8e-16   59.9   3.9     5    69    62   123    58   123 0.95 Phosphate-starvation-inducible E
GFO_IDH_MocA         PF01408.17   120 seq1378_BIOID51003   -            307   9.4e-26   90.5   0.0   1   1   2.2e-29   1.5e-25   89.9   0.0     1   120     4   121     4   121 0.98 Oxidoreductase family, NAD-binding Rossmann fold
GFO_IDH_MocA_C       PF02894.12   115 seq1378_BIOID51003   -            307   1.7e-07   30.9   0.1   1   1   5.8e-11     4e-07   29.7   0.0    19   114   141   226   132   227 0.92 Oxidoreductase family, C-terminal alpha/beta domain
Fer2                 PF00111.22    78 seq1380_BIOID51003   -             84   9.2e-11   41.2   2.6   1   1   7.5e-15     1e-10   41.0   1.8     7    78    10    77     4    77 0.83 2Fe-2S iron-sulfur cluster binding domain
Pyr_redox_2          PF07992.9    200 seq1386_BIOID51003   -            377   9.1e-27   94.1   0.0   1   1   2.1e-29   3.1e-26   92.3   0.0     2   198     5   277     4   279 0.90 Pyridine nucleotide-disulphide oxidoreductase
Pyr_redox            PF00070.22    80 seq1386_BIOID51003   -            377   2.9e-18   65.8   0.0   1   1   4.2e-20   6.4e-17   61.6   0.0     1    75   143   216   143   223 0.95 Pyridine nucleotide-disulphide oxidoreductase
Pyr_redox_3          PF13738.1    203 seq1386_BIOID51003   -            377   3.9e-11   43.2   0.0   1   1   5.7e-10   8.6e-07   29.0   0.0    66   199    38   173     8   177 0.76 Pyridine nucleotide-disulphide oxidoreductase
K_oxygenase          PF13434.1    341 seq1386_BIOID51003   -            377     1e-09   37.6   0.1   1   1   2.9e-09   4.5e-06   25.7   0.0   139   216    91   167    68   187 0.85 L-lysine 6-monooxygenase (NADPH-requiring)
Phage_cap_E          PF03864.10   329 seq1387_BIOID51003   -            342     9e-52  175.8   0.3   1   1     8e-56   1.1e-51  175.6   0.2    17   329    20   341     9   341 0.91 Phage major capsid protein E
SUI1                 PF01253.17    83 seq1388_BIOID51003   -            108   1.6e-22   78.9   1.9   1   1   1.4e-26   1.9e-22   78.7   1.3     2    82    28   104    27   105 0.95 Translation initiation factor SUI1
DSPc                 PF00782.15   133 seq1389_BIOID51003   -            451   2.7e-25   88.3   0.0   1   1   1.4e-28   4.9e-25   87.5   0.0     1   132   327   450   327   451 0.96 Dual specificity phosphatase, catalytic domain
PAP2                 PF01569.16   129 seq1389_BIOID51003   -            451   2.5e-10   40.0   4.2   1   1   7.3e-14   2.5e-10   40.0   2.9     4   126   106   220   101   223 0.85 PAP2 superfamily
PAP2_3               PF14378.1    191 seq1389_BIOID51003   -            451   1.6e-07   30.9   2.4   1   1   4.6e-11   1.6e-07   30.9   1.7    72   189   102   211    88   213 0.82 PAP2 superfamily
Y_phosphatase        PF00102.22   236 seq1389_BIOID51003   -            451   2.8e-05   23.4   0.0   1   1   1.2e-08   4.2e-05   22.8   0.0   152   223   376   438   350   445 0.83 Protein-tyrosine phosphatase
ABC_tran             PF00005.22   118 seq1391_BIOID51003   -            257   2.3e-20   73.0   0.0   1   1   5.2e-24   3.6e-20   72.3   0.0     1   117    50   181    50   182 0.85 ABC transporter
AAA_21               PF13304.1    303 seq1391_BIOID51003   -            257   2.6e-14   53.7   0.0   1   1   1.1e-10   7.3e-07   29.3   0.0   219   298   130   211    97   213 0.82 AAA domain
DUF3521              PF12035.3     35 seq1392_BIOID51003   -             54   8.9e-20   70.1   2.8   1   1   9.8e-24   1.3e-19   69.5   1.9     1    35    20    54    20    54 0.98 Protein of unknown function (DUF3521)
MVIN                 PF03023.9    452 seq1393_BIOID51003   -            511  8.1e-161  535.3  32.4   1   1  7.2e-165  9.9e-161  535.0  22.5     1   450    28   478    28   480 0.99 MviN-like protein
Transposase_31       PF04754.7    205 seq1394_BIOID51003   -            314   2.7e-83  278.2   0.5   1   1   2.6e-87   3.6e-83  277.8   0.3     1   204     8   210     8   211 0.98 Putative transposase, YhgA-like
Cyto_ox_2            PF02322.10   328 seq1396_BIOID51003   -            379  7.9e-121  403.1  36.0   1   1  6.7e-125  9.2e-121  402.8  25.0     2   327     7   362     6   363 0.99 Cytochrome oxidase subunit II
PhoU                 PF01895.14    88 seq1401_BIOID51003   -            241   2.4e-34  117.4   9.6   1   2   8.1e-21   1.1e-16   60.9   1.5     2    86    26   111    25   113 0.96 PhoU domain
PhoU                 PF01895.14    88 seq1401_BIOID51003   -            241   2.4e-34  117.4   9.6   2   2   5.7e-21   7.8e-17   61.3   0.6     1    87   128   212   128   213 0.91 PhoU domain
Radical_SAM          PF04055.16   166 seq1404_BIOID51003   -            411   6.1e-13   49.1   0.0   1   1     3e-16     1e-12   48.4   0.0     6   160    20   182    16   208 0.84 Radical SAM superfamily
DUF4008              PF13186.1     64 seq1404_BIOID51003   -            411     2e-12   47.1   0.6   1   1   1.3e-15   4.3e-12   46.0   0.4     4    64   282   343   276   343 0.90 Domain of unknown function (DUF4008)
Fer4_12              PF13353.1    139 seq1404_BIOID51003   -            411   4.8e-07   29.8   0.0   1   1   2.7e-10   9.1e-07   28.9   0.0    13   115    19   126    17   150 0.60 4Fe-4S single cluster domain
YbgT_YccB            PF08173.6     28 seq1407_BIOID51003   -             37   6.1e-16   57.8   4.2   1   1   4.9e-20   6.7e-16   57.6   2.9     1    28     1    28     1    28 0.97 Membrane bound YbgT-like protein
Cyd_oper_YbgE        PF09600.5     82 seq1412_BIOID51003   -             97   1.5e-33  114.6   7.9   1   1   1.4e-37   1.9e-33  114.3   5.5     1    81    16    96    16    97 0.97 Cyd operon protein YbgE (Cyd_oper_YbgE)
PRD                  PF00874.15    90 seq1414_BIOID51003   -            278     1e-46  156.8   2.2   1   2   2.2e-29   1.5e-25   88.9   0.0     2    90    78   164    77   164 0.97 PRD domain
PRD                  PF00874.15    90 seq1414_BIOID51003   -            278     1e-46  156.8   2.2   2   2   1.8e-22   1.2e-18   66.8   0.9     1    89   181   273   181   274 0.96 PRD domain
CAT_RBD              PF03123.10    59 seq1414_BIOID51003   -            278   3.9e-25   87.1   0.8   1   1   1.1e-28   7.4e-25   86.3   0.6     1    57     3    59     3    61 0.96 CAT RNA binding domain
SBP_bac_3            PF00497.15   225 seq1415_BIOID51003   -            518   1.1e-30  106.5   0.0   1   1   4.4e-34     2e-30  105.6   0.0    10   224    52   267    45   268 0.91 Bacterial extracellular solute-binding proteins, family 3
SLT                  PF01464.15   121 seq1415_BIOID51003   -            518   4.8e-27   93.7   0.1   1   1   1.7e-30     8e-27   93.0   0.1     5   118   295   404   292   407 0.95 Transglycosylase SLT domain
Lysozyme_like        PF13702.1    160 seq1415_BIOID51003   -            518   1.5e-06   27.7   0.0   1   1   1.2e-09   5.3e-06   25.8   0.0     8   100   291   391   283   448 0.65 Lysozyme-like
DUF3418              PF11898.3    586 seq1422_BIOID51003   -           1300  9.6e-242  803.4   0.7   1   1  5.6e-245  1.3e-241  803.0   0.5     2   586   712  1298   711  1298 0.99 Domain of unknown function (DUF3418)
OB_NTP_bind          PF07717.11   111 seq1422_BIOID51003   -           1300   1.1e-24   86.1   0.0   1   1   9.4e-28   2.1e-24   85.2   0.0     2   111   600   699   599   699 0.97 Oligonucleotide/oligosaccharide-binding (OB)-fold
HA2                  PF04408.18   102 seq1422_BIOID51003   -           1300   2.7e-24   85.0   0.0   1   1   2.5e-27   5.8e-24   83.9   0.0     2   101   465   558   464   559 0.90 Helicase associated domain (HA2)
Helicase_C           PF00271.26    78 seq1422_BIOID51003   -           1300   1.1e-10   41.0   0.1   1   1   1.1e-13   2.5e-10   39.9   0.1     2    77   312   403   311   404 0.94 Helicase conserved C-terminal domain
DEAD                 PF00270.24   173 seq1422_BIOID51003   -           1300   5.9e-07   28.9   0.0   1   1     6e-10   1.4e-06   27.7   0.0     7   167    86   233    80   239 0.72 DEAD/DEAH box helicase
4HBT                 PF03061.17    79 seq1427_BIOID51003   -            134     8e-19   67.4   0.4   1   1   2.4e-22   1.1e-18   66.9   0.3     1    77    20   103    20   105 0.98 Thioesterase superfamily
4HBT_2               PF13279.1    121 seq1427_BIOID51003   -            134   2.7e-12   47.0   0.2   1   1   7.1e-16   3.2e-12   46.8   0.1     3   117    14   128    12   132 0.88 Thioesterase-like superfamily
Acyl-ACP_TE          PF01643.12   249 seq1427_BIOID51003   -            134   1.3e-05   24.2   0.1   1   1   3.1e-09   1.4e-05   24.0   0.0    31   132    33   132     4   134 0.79 Acyl-ACP thioesterase
ABC_tran             PF00005.22   118 seq1429_BIOID51003   -            637     1e-36  125.7   1.1   1   2   2.4e-18   3.3e-15   56.3   0.0     1   118    41   178    41   178 0.87 ABC transporter
ABC_tran             PF00005.22   118 seq1429_BIOID51003   -            637     1e-36  125.7   1.1   2   2   2.6e-21   3.6e-18   65.9   0.0     1   118   352   459   352   459 0.92 ABC transporter
ABC_tran_2           PF12848.2     85 seq1429_BIOID51003   -            637   6.6e-29   99.4   4.3   1   1   4.8e-32   6.6e-29   99.4   3.0     1    83   217   298   217   302 0.93 ABC transporter
Autotransporter      PF03797.14   265 seq1436_BIOID51003   -            108   3.2e-09   36.4   0.1   1   1   2.6e-13   3.6e-09   36.2   0.1   168   262     3    91     1    94 0.93 Autotransporter beta-domain
MotA_ExbB            PF01618.11   139 seq1437_BIOID51003   -            230   6.2e-47  158.6   0.2   1   1     6e-51   8.1e-47  158.2   0.1     2   138    74   210    73   211 0.98 MotA/TolQ/ExbB proton channel family
PTS_EIIA_1           PF00358.15   133 seq1440_BIOID51003   -            625   2.7e-52  175.7   0.3   1   1   9.6e-56   4.4e-52  175.0   0.2     4   132   477   605   474   606 0.98 phosphoenolpyruvate-dependent sugar phosphotransferase system, EIIA 1
PTS_EIIC             PF02378.13   321 seq1440_BIOID51003   -            625   4.6e-29  101.1  27.9   1   1     1e-32   4.6e-29  101.1  19.4     2   319   106   388   105   391 0.81 Phosphotransferase system, EIIC
PTS_EIIB             PF00367.15    35 seq1440_BIOID51003   -            625   4.4e-16   57.7   0.1   1   1   1.6e-19   7.5e-16   56.9   0.0     1    34     5    38     5    39 0.97 phosphotransferase system, EIIB
Phage_AlpA           PF05930.7     51 seq1442_BIOID51003   -             65   1.5e-17   62.9   0.2   1   1   1.3e-21   1.8e-17   62.6   0.1     3    50    18    64    16    65 0.96 Prophage CP4-57 regulatory protein (AlpA)
DUF1471              PF07338.8     56 seq1444_BIOID51003   -            314   4.1e-62  205.5   5.4   1   3   2.8e-22   3.9e-18   64.7   0.0     2    56    34    90    33    90 0.98 Protein of unknown function (DUF1471)
DUF1471              PF07338.8     56 seq1444_BIOID51003   -            314   4.1e-62  205.5   5.4   2   3     3e-22   4.1e-18   64.6   0.1     3    56   119   174   117   174 0.98 Protein of unknown function (DUF1471)
DUF1471              PF07338.8     56 seq1444_BIOID51003   -            314   4.1e-62  205.5   5.4   3   3   3.1e-26   4.3e-22   77.3   0.1     2    56   259   314   258   314 0.99 Protein of unknown function (DUF1471)
DUF1127              PF06568.6     40 seq1445_BIOID51003   -             59   5.1e-13   48.0   8.2   1   1   3.7e-17   5.1e-13   48.0   5.7     2    39    22    59    21    59 0.96 Domain of unknown function (DUF1127)
ExbD                 PF02472.11   130 seq1448_BIOID51003   -            142   3.7e-23   81.8   0.1   1   1     3e-27   4.1e-23   81.6   0.1     2   129    10   141     9   142 0.89 Biopolymer transport protein ExbD/TolR
DUF262               PF03235.9    221 seq1450_BIOID51003   -            697   4.2e-34  118.3   0.2   1   1   6.1e-38   4.2e-34  118.3   0.2     2   220     9   222     8   223 0.82 Protein of unknown function DUF262
DUF1524              PF07510.6    142 seq1450_BIOID51003   -            697   8.8e-32  109.7   2.8   1   1   2.4e-35   1.7e-31  108.9   1.9     1   141   414   547   414   548 0.95 Protein of unknown function (DUF1524)
DAO                  PF01266.19   358 seq1453_BIOID51003   -            542   1.2e-56  192.0   2.9   1   1   5.5e-60   1.9e-56  191.4   2.0     1   344    10   343    10   367 0.86 FAD dependent oxidoreductase
FAD_binding_2        PF00890.19   421 seq1453_BIOID51003   -            542     5e-08   32.0   8.6   1   1     3e-10     1e-06   27.7   6.0     1   206    10   215    10   234 0.78 FAD binding domain
FAD_binding_3        PF01494.14   356 seq1453_BIOID51003   -            542   1.3e-06   27.5   3.7   1   1   4.2e-09   1.4e-05   24.1   2.7     2   173     9   214     8   225 0.85 FAD binding domain
Fer2_BFD             PF04324.10    55 seq1453_BIOID51003   -            542   2.2e-06   27.4   2.4   1   1   6.5e-10   2.2e-06   27.4   1.7     2    45   432   480   431   486 0.87 BFD-like [2Fe-2S] binding domain
Flg_bb_rod           PF00460.15    31 seq1455_BIOID51003   -            138   8.6e-13   47.5   0.2   1   1   1.5e-16   2.1e-12   46.3   0.2     1    31     9    39     9    39 0.98 Flagella basal body rod protein
TolA                 PF06519.6     96 seq1458_BIOID51003   -            421   2.2e-38  129.9   0.0   1   1   3.3e-42   2.2e-38  129.9   0.0     1    96   325   419   325   419 0.98 TolA C-terminal
TonB_2               PF13103.1     85 seq1458_BIOID51003   -            421   3.2e-05   23.7   0.0   1   1   1.4e-08   9.4e-05   22.2   0.0     2    73   338   405   337   414 0.86 TonB C terminal
ABC_tran             PF00005.22   118 seq1459_BIOID51003   -            251   3.4e-21   75.6   0.0   1   1   8.5e-25   5.8e-21   74.9   0.0     1   118    44   149    44   149 0.90 ABC transporter
AAA_21               PF13304.1    303 seq1459_BIOID51003   -            251   2.8e-10   40.5   0.0   1   1   4.8e-11   3.3e-07   30.4   0.0     4   302    35   184    32   186 0.87 AAA domain
Flg_bbr_C            PF06429.8     74 seq1461_BIOID51003   -            134   1.5e-12   47.0   3.0   1   1   3.6e-16   2.5e-12   46.4   2.1    29    73    87   131    11   132 0.91 Flagellar basal body rod FlgEFG protein C-terminal
Flg_bb_rod           PF00460.15    31 seq1461_BIOID51003   -            134   2.7e-11   42.8   1.2   1   1   3.9e-15   2.7e-11   42.8   0.8     1    30     7    37     7    38 0.95 Flagella basal body rod protein
AA_permease_2        PF13520.1    426 seq1462_BIOID51003   -            460   1.4e-79  267.5  39.9   1   1   1.2e-83   1.6e-79  267.2  27.7     1   420     5   441     5   449 0.91 Amino acid permease
DUF1205              PF06722.7     97 seq1463_BIOID51003   -            307   1.4e-26   92.3   0.0   1   1   4.3e-30     3e-26   91.3   0.0     1    97    77   172    77   172 0.96 Protein of unknown function (DUF1205)
UDPGT                PF00201.13   500 seq1463_BIOID51003   -            307   1.9e-07   29.9   0.0   1   1     1e-10   6.9e-07   28.0   0.0   319   398   165   242   108   293 0.85 UDP-glucoronosyl and UDP-glucosyl transferase
Abhydrolase_1        PF00561.15   230 seq1464_BIOID51003   -            340   3.4e-26   92.1   0.0   1   1   2.6e-29     9e-26   90.7   0.0     4   218   105   312   102   315 0.96 alpha/beta hydrolase fold
Abhydrolase_6        PF12697.2    228 seq1464_BIOID51003   -            340     3e-16   59.9   0.7   1   1   1.2e-19   4.2e-16   59.4   0.5     1   219    75   312    75   320 0.70 Alpha/beta hydrolase family
Abhydrolase_5        PF12695.2    142 seq1464_BIOID51003   -            340   7.6e-11   41.8   0.4   1   1   7.2e-14   2.5e-10   40.1   0.2     2   141    75   308    74   309 0.65 Alpha/beta hydrolase family
FlgD                 PF03963.9     82 seq1465_BIOID51003   -            231   9.9e-25   86.3   5.1   1   1   1.1e-27   4.8e-24   84.1   2.8     7    81     7    79     2    80 0.86 Flagellar hook capping protein - N-terminal region
FlgD_ig              PF13860.1     81 seq1465_BIOID51003   -            231   2.4e-21   75.1   2.5   1   1   5.2e-25   2.4e-21   75.1   1.8     9    81   119   189   105   189 0.91 FlgD Ig-like domain
FLgD_tudor           PF13861.1     61 seq1465_BIOID51003   -            231   4.4e-15   55.3   0.0   1   1   3.3e-18   1.5e-14   53.6   0.0     1    60    86   230    86   231 0.98 FlgD Tudor-like domain
ABC-3                PF00950.12   258 seq1466_BIOID51003   -            261   1.6e-87  292.9  26.0   1   1   2.6e-91   1.8e-87  292.7  18.0     2   257     2   257     1   258 0.99 ABC 3 transport family
FecCD                PF01032.13   311 seq1466_BIOID51003   -            261   8.9e-07   27.9  27.7   1   1   1.3e-10   8.9e-07   27.9  19.2   103   309    56   255    29   257 0.76 FecCD transport family
Glyco_hydro_1        PF00232.13   455 seq1467_BIOID51003   -            464    1e-151  505.1   0.4   1   1  1.7e-155  1.1e-151  504.9   0.3     3   454     2   459     1   460 0.95 Glycosyl hydrolase family 1
SIS                  PF01380.17   131 seq1468_BIOID51003   -            306   1.7e-30  105.2   0.5   1   1   4.3e-34     3e-30  104.4   0.3     1   131   152   282   152   282 0.99 SIS domain
HTH_6                PF01418.12    77 seq1468_BIOID51003   -            306   1.1e-29  101.9   0.2   1   1   3.1e-33   2.1e-29  100.9   0.1     1    76    25   100    25   101 0.98 Helix-turn-helix domain, rpiR family
FlaE                 PF07559.9    130 seq1472_BIOID51003   -            401   5.4e-23   81.9  11.1   1   1   1.2e-26   5.4e-23   81.9   7.7     1   130   170   282   170   282 0.92 Flagellar basal body protein FlaE
Flg_bbr_C            PF06429.8     74 seq1472_BIOID51003   -            401   4.6e-21   74.3   1.6   1   1   4.6e-24   2.1e-20   72.2   1.1     2    74   323   400   322   400 0.92 Flagellar basal body rod FlgEFG protein C-terminal
Flg_bb_rod           PF00460.15    31 seq1472_BIOID51003   -            401   9.7e-12   44.2   4.1   1   1   2.1e-15   9.7e-12   44.2   2.8     2    31     4    33     3    33 0.96 Flagella basal body rod protein
FAD_binding_2        PF00890.19   421 seq1473_BIOID51003   -            419   1.7e-56  191.7   0.0   1   1   2.8e-60   1.9e-56  191.5   0.0     1   421     4   399     4   399 0.95 FAD binding domain
PD40                 PF07676.7     39 seq1474_BIOID51003   -            431   1.2e-35  120.5   5.0   1   4   2.5e-08   8.6e-05   21.9   0.0    11    34   203   224   198   227 0.82 WD40-like Beta Propeller Repeat
PD40                 PF07676.7     39 seq1474_BIOID51003   -            431   1.2e-35  120.5   5.0   2   4   8.4e-13   2.9e-09   36.2   0.0     2    39   238   273   237   273 0.95 WD40-like Beta Propeller Repeat
PD40                 PF07676.7     39 seq1474_BIOID51003   -            431   1.2e-35  120.5   5.0   3   4   6.4e-13   2.2e-09   36.6   0.1     2    38   282   316   281   317 0.96 WD40-like Beta Propeller Repeat
PD40                 PF07676.7     39 seq1474_BIOID51003   -            431   1.2e-35  120.5   5.0   4   4   4.2e-07    0.0014   18.0   0.0     3    30   370   397   368   403 0.93 WD40-like Beta Propeller Repeat
TolB_N               PF04052.8    105 seq1474_BIOID51003   -            431   9.2e-32  109.1   0.0   1   1   7.2e-35   2.5e-31  107.7   0.0     1    99    24   122    24   127 0.97 TolB amino-terminal domain
DPPIV_N              PF00930.16   353 seq1474_BIOID51003   -            431   1.6e-13   49.8   0.0   1   1   2.3e-13     8e-10   37.7   0.0   239   348   249   353   220   358 0.87 Dipeptidyl peptidase IV (DPP IV) N-terminal region
UPF0270              PF06794.7     70 seq1477_BIOID51003   -             72   9.2e-36  121.3   0.1   1   1   7.4e-40     1e-35  121.2   0.0     1    70     1    70     1    70 0.99 Uncharacterised protein family (UPF0270)
PTS_EIIC             PF02378.13   321 seq1479_BIOID51003   -            485   3.7e-42  144.1  31.5   1   1   9.9e-46   6.8e-42  143.3  21.9     3   321   113   396   111   396 0.92 Phosphotransferase system, EIIC
PTS_EIIB             PF00367.15    35 seq1479_BIOID51003   -            485   1.5e-16   59.2   0.2   1   1   3.6e-20   2.4e-16   58.5   0.1     1    35     9    43     9    43 0.98 phosphotransferase system, EIIB
PRK                  PF00485.13   194 seq1481_BIOID51003   -            289     3e-74  248.6   0.0   1   1   2.7e-78   3.6e-74  248.4   0.0     1   194     7   214     7   214 0.99 Phosphoribulokinase / Uridine kinase family
adh_short            PF00106.20   167 seq1482_BIOID51003   -            240   4.5e-16   59.1   0.2   1   1   1.3e-19     6e-16   58.6   0.1     3   166     9   170     8   171 0.87 short chain dehydrogenase
adh_short_C2         PF13561.1    243 seq1482_BIOID51003   -            240   8.1e-08   32.2   0.0   1   1   2.2e-11     1e-07   31.9   0.0     8   192    18   193    13   238 0.73 Enoyl-(Acyl carrier protein) reductase
KR                   PF08659.5    181 seq1482_BIOID51003   -            240   2.9e-07   30.2   0.5   1   1   1.1e-10   5.1e-07   29.4   0.3     4   172    10   175     8   184 0.85 KR domain
Fels1                PF05666.6     45 seq1484_BIOID51003   -            122   1.4e-39  133.0   2.3   1   2   2.6e-21   3.6e-17   61.3   0.1     2    45    20    62    19    62 0.95 Fels-1 Prophage Protein-like
Fels1                PF05666.6     45 seq1484_BIOID51003   -            122   1.4e-39  133.0   2.3   2   2   1.2e-24   1.7e-20   72.0   0.2     1    45    66   121    66   121 0.98 Fels-1 Prophage Protein-like
Fer4_10              PF13237.1     52 seq1485_BIOID51003   -             86   4.7e-13   48.5  11.7   1   1   2.4e-16   6.4e-13   48.1   8.1     4    52     5    55     2    55 0.88 4Fe-4S dicluster domain
Fer4_7               PF12838.2     52 seq1485_BIOID51003   -             86   2.2e-08   34.2  10.7   1   1     1e-11   2.8e-08   33.9   7.4     1    49     8    55     8    70 0.90 4Fe-4S dicluster domain
Fer4_9               PF13187.1     55 seq1485_BIOID51003   -             86   3.4e-07   30.3  11.0   1   1   1.7e-10   4.6e-07   29.8   7.7     1    51     8    55     8    72 0.94 4Fe-4S dicluster domain
Fer4                 PF00037.22    24 seq1485_BIOID51003   -             86   9.1e-07   28.1  17.0   1   1   1.3e-09   3.5e-06   26.2   1.9     5    24     6    25     3    25 0.92 4Fe-4S binding domain
ABC_tran             PF00005.22   118 seq1486_BIOID51003   -            401   5.6e-22   78.2   0.0   1   1   3.6e-25   1.2e-21   77.0   0.0     1   117    73   191    73   192 0.92 ABC transporter
TOBE_2               PF08402.5     75 seq1486_BIOID51003   -            401   9.6e-12   44.6   0.3   1   1   1.2e-14   4.2e-11   42.5   0.1     1    75   313   385   313   385 0.95 TOBE domain
GD_AH_C              PF04295.8    397 seq1488_BIOID51003   -            523  3.7e-147  490.0   0.1   1   1  6.1e-151  4.2e-147  489.8   0.0     2   396   117   522   116   523 0.97 D-galactarate dehydratase / Altronate hydrolase, C terminus
SAF                  PF08666.7     63 seq1488_BIOID51003   -            523   6.5e-14   51.9   0.8   1   1   3.3e-17   2.3e-13   50.2   0.1     1    62    22    91    22    92 0.98 SAF domain
OEP                  PF02321.13   188 seq1490_BIOID51003   -            457     4e-51  173.1  39.0   1   2   1.1e-26   1.4e-22   80.0  12.2     3   188    65   247    63   247 0.97 Outer membrane efflux protein
OEP                  PF02321.13   188 seq1490_BIOID51003   -            457     4e-51  173.1  39.0   2   2   1.3e-32   1.7e-28   99.3   9.3     7   188   275   455   270   455 0.94 Outer membrane efflux protein
LamB                 PF02264.10   398 seq1492_BIOID51003   -            538  1.5e-152  508.2  22.1   1   1  2.9e-156    2e-152  507.7  15.3     1   398   127   538   127   538 0.98 LamB porin
Sugarporin_N         PF11471.3     60 seq1492_BIOID51003   -            538   4.9e-17   61.2   5.4   1   1   1.2e-20   8.4e-17   60.4   3.7     4    59     3    59     1    60 0.91 Maltoporin periplasmic N-terminal extension
DUF218               PF02698.12   155 seq1494_BIOID51003   -            266   5.2e-24   84.3   0.0   1   1   5.6e-28   7.6e-24   83.8   0.0     1   137    36   183    36   208 0.92 DUF218 domain
Flg_bbr_C            PF06429.8     74 seq1496_BIOID51003   -            251   3.9e-21   74.6   2.9   1   1   8.5e-25   5.8e-21   74.0   0.4     2    74   170   247   169   247 0.91 Flagellar basal body rod FlgEFG protein C-terminal
Flg_bb_rod           PF00460.15    31 seq1496_BIOID51003   -            251   2.2e-10   39.9   3.3   1   1   3.2e-14   2.2e-10   39.9   2.3     1    31     5    35     5    35 0.97 Flagella basal body rod protein
CCG                  PF02754.11    85 seq1497_BIOID51003   -            396   2.2e-33  113.9   0.6   1   2     3e-19   8.3e-16   57.6   0.0     1    85   163   249   163   249 0.94 Cysteine-rich domain
CCG                  PF02754.11    85 seq1497_BIOID51003   -            396   2.2e-33  113.9   0.6   2   2   2.5e-18     7e-15   54.7   0.0     1    84   293   376   293   377 0.95 Cysteine-rich domain
Fer4_8               PF13183.1     57 seq1497_BIOID51003   -            396   6.4e-10   38.8   5.9   1   1   2.3e-13   6.4e-10   38.8   4.1     2    57     6    70     5    71 0.81 4Fe-4S dicluster domain
Fer4_17              PF13534.1     61 seq1497_BIOID51003   -            396     3e-07   30.5   6.3   1   1   1.1e-10     3e-07   30.5   4.4     1    60     8    70     8    71 0.78 4Fe-4S dicluster domain
OmpA                 PF00691.15    97 seq1499_BIOID51003   -            173   1.1e-19   70.5   0.0   1   1   1.4e-23     2e-19   69.6   0.0     1    97    72   167    72   167 0.95 OmpA family
YcgL                 PF05166.8     74 seq1501_BIOID51003   -             41     1e-06   28.6   0.7   1   1   9.1e-11   1.2e-06   28.3   0.5     1    23    14    36    14    39 0.92 YcgL domain
Response_reg         PF00072.19   112 seq1502_BIOID51003   -            253   2.8e-20   72.2   0.1   1   1   6.3e-24   4.3e-20   71.6   0.0     2   111    17   124    16   125 0.97 Response regulator receiver domain
Trans_reg_C          PF00486.23    77 seq1502_BIOID51003   -            253   3.6e-12   45.9   0.2   1   1   2.1e-15   1.4e-11   43.9   0.0     2    58   170   226   169   237 0.93 Transcriptional regulatory protein, C terminal
YcgL                 PF05166.8     74 seq1504_BIOID51003   -             66   5.9e-15   55.0   0.1   1   1     6e-19   8.2e-15   54.5   0.0    30    74     1    45     1    45 0.97 YcgL domain
Glyco_hydro_1        PF00232.13   455 seq1507_BIOID51003   -            476    2e-132  441.5   0.3   1   1  1.8e-136  2.5e-132  441.2   0.2     4   454     5   472     2   473 0.92 Glycosyl hydrolase family 1
LamB                 PF02264.10   398 seq1510_BIOID51003   -            446  8.4e-169  561.7  25.0   1   1  6.9e-173  9.5e-169  561.5  17.3     1   398    28   446    28   446 0.97 LamB porin
OMP_b-brl            PF13505.1    176 seq1512_BIOID51003   -            171   3.9e-27   95.2  13.5   1   1   6.8e-31   4.7e-27   94.9   9.3     2   176     9   171     6   171 0.87 Outer membrane protein beta-barrel domain
Ail_Lom              PF06316.6    199 seq1512_BIOID51003   -            171   1.5e-23   83.2   4.7   1   2   2.2e-18   1.5e-14   53.8   0.9     1   126     1   115     1   127 0.77 Enterobacterial Ail/Lom protein
Ail_Lom              PF06316.6    199 seq1512_BIOID51003   -            171   1.5e-23   83.2   4.7   2   2   2.2e-11   1.5e-07   31.0   0.1   154   199   126   171   120   171 0.93 Enterobacterial Ail/Lom protein
TPR_6                PF13174.1     33 seq1513_BIOID51003   -            263   1.8e-22   78.0   1.7   1   3   2.8e-07   0.00047   20.3   0.0     4    33   146   176   145   176 0.86 Tetratricopeptide repeat
TPR_6                PF13174.1     33 seq1513_BIOID51003   -            263   1.8e-22   78.0   1.7   2   3   2.2e-08   3.8e-05   23.7   0.1     3    33   183   213   181   213 0.95 Tetratricopeptide repeat
TPR_6                PF13174.1     33 seq1513_BIOID51003   -            263   1.8e-22   78.0   1.7   3   3   7.2e-11   1.2e-07   31.5   0.0     1    33   218   250   218   250 0.96 Tetratricopeptide repeat
TPR_16               PF13432.1     65 seq1513_BIOID51003   -            263   6.3e-12   45.7   0.0   1   1   1.6e-09   2.7e-06   27.7   0.0     2    65   147   214   146   214 0.92 Tetratricopeptide repeat
TPR_2                PF07719.12    34 seq1513_BIOID51003   -            263   1.1e-09   37.3   0.2   1   2   2.1e-06    0.0035   17.0   0.1     2    33   181   212   180   213 0.93 Tetratricopeptide repeat
TPR_2                PF07719.12    34 seq1513_BIOID51003   -            263   1.1e-09   37.3   0.2   2   2   5.3e-06    0.0091   15.7   0.0     1    33   217   249   217   250 0.95 Tetratricopeptide repeat
TPR_8                PF13181.1     34 seq1513_BIOID51003   -            263   2.9e-06   26.5   0.9   1   2   0.00027      0.46   10.2   0.2     2    29   181   208   180   213 0.89 Tetratricopeptide repeat
TPR_8                PF13181.1     34 seq1513_BIOID51003   -            263   2.9e-06   26.5   0.9   2   2   2.7e-05     0.046   13.3   0.0     5    29   221   245   217   250 0.85 Tetratricopeptide repeat
FAA_hydrolase        PF01557.13   217 seq1514_BIOID51003   -            219   3.8e-56  189.8   0.0   1   1   3.6e-60   4.9e-56  189.4   0.0     1   206    18   209    18   218 0.94 Fumarylacetoacetate (FAA) hydrolase family
Trehalase            PF01204.13   512 seq1516_BIOID51003   -            549  1.2e-161  538.6   0.1   1   1  1.1e-165  1.5e-161  538.3   0.1     1   511    70   546    70   547 0.96 Trehalase
cNMP_binding         PF00027.24    91 seq1517_BIOID51003   -            210   8.9e-24   83.0   0.0   1   1     4e-27   1.4e-23   82.4   0.0     3    90    23   111    21   112 0.97 Cyclic nucleotide-binding domain
Crp                  PF00325.15    32 seq1517_BIOID51003   -            210   2.1e-15   55.7   0.4   1   1   1.1e-18   3.9e-15   54.8   0.3     1    32   166   197   166   197 0.98 Bacterial regulatory proteins, crp family
HTH_Crp_2            PF13545.1     76 seq1517_BIOID51003   -            210   2.2e-11   43.2   0.1   1   1   1.5e-14     5e-11   42.1   0.1     1    67   142   206   142   207 0.94 Crp-like helix-turn-helix domain
DUF830               PF05708.7    158 seq1518_BIOID51003   -            279   7.9e-44  149.3   0.0   1   1   7.8e-48   1.1e-43  148.8   0.0     2   158    88   264    87   264 0.98 Orthopoxvirus protein of unknown function (DUF830)
Aldedh               PF00171.17   462 seq1519_BIOID51003   -            479  6.3e-164  545.5   0.9   1   1    1e-167    7e-164  545.4   0.7     8   462    22   475    15   475 0.98 Aldehyde dehydrogenase family
LuxC                 PF05893.9    400 seq1519_BIOID51003   -            479   0.00013   20.7   0.0   1   1   3.6e-08   0.00025   19.7   0.0    88   285   142   335   138   357 0.81 Acyl-CoA reductase (LuxC)
Flg_bbr_C            PF06429.8     74 seq1520_BIOID51003   -            260   5.3e-27   93.4   3.1   1   1   1.6e-30   1.1e-26   92.4   1.3     2    74   183   260   182   260 0.91 Flagellar basal body rod FlgEFG protein C-terminal
Flg_bb_rod           PF00460.15    31 seq1520_BIOID51003   -            260   2.9e-14   52.2   1.2   1   1   1.1e-17   7.4e-14   50.9   0.8     1    31     5    35     5    35 0.98 Flagella basal body rod protein
CusF_Ec              PF11604.3     70 seq1524_BIOID51003   -            110   1.2e-21   76.2   0.3   1   1   1.2e-25   1.6e-21   75.7   0.2     1    67    42   107    42   110 0.93 Copper binding periplasmic protein CusF
HATPase_c            PF02518.21   111 seq1526_BIOID51003   -            433   1.9e-22   78.9   0.0   1   1   8.1e-26   3.7e-22   78.0   0.0     6   110   320   423   316   424 0.96 Histidine kinase-, DNA gyrase B-, and HSP90-like ATPase
HisKA                PF00512.20    68 seq1526_BIOID51003   -            433   6.3e-08   32.3   1.3   1   1   3.7e-11   1.7e-07   30.9   0.9     1    67   211   270   211   271 0.90 His Kinase A (phospho-acceptor) domain
HAMP                 PF00672.20    70 seq1526_BIOID51003   -            433   1.6e-06   28.0   0.0   1   1   3.6e-10   1.6e-06   28.0   0.0     3    69   140   206   139   207 0.90 HAMP domain
FliB                 PF03692.10    85 seq1527_BIOID51003   -            189   1.5e-08   34.8  10.3   1   1   2.8e-12   3.8e-08   33.5   7.1     2    85    65   133    64   133 0.97 Flagellin N-methylase
Adenylate_cycl       PF01295.13   605 seq1528_BIOID51003   -            848  1.6e-274  911.6   0.0   1   1  2.8e-278  1.9e-274  911.4   0.0     1   601   228   826   228   830 0.98 Adenylate cyclase, class-I
Adenyl_cycl_N        PF12633.2    204 seq1528_BIOID51003   -            848   3.3e-87  291.1   0.0   1   1   2.2e-86   1.5e-82  275.9   0.0     1   203     1   200     1   201 0.96 Adenylate cyclase NT domain
Esterase             PF00756.15   251 seq1529_BIOID51003   -            398   4.4e-19   68.7   0.0   1   1   2.6e-22   1.8e-18   66.7   0.0     1   153   159   318   159   396 0.74 Putative esterase
CBM_48               PF02922.13    85 seq1529_BIOID51003   -            398   7.4e-12   45.0   0.1   1   1   2.2e-15   1.5e-11   44.0   0.1     7    74    53   113    47   133 0.84 Carbohydrate-binding module 48 (Isoamylase N-terminal domain)
HlyD_2               PF12700.2    328 seq1530_BIOID51003   -            407   1.3e-14   53.9   0.0   1   1   1.2e-17     8e-14   51.4   0.0   136   327   187   378    98   379 0.77 HlyD family secretion protein
HlyD_3               PF13437.1    105 seq1530_BIOID51003   -            407   1.7e-13   50.6   0.2   1   1     2e-14   1.4e-10   41.3   0.0     1   105   209   310   209   310 0.96 HlyD family secretion protein
Toxin_YhaV           PF11663.3    141 seq1531_BIOID51003   -            154   2.2e-60  202.3   0.1   1   1   1.8e-64   2.5e-60  202.2   0.1     2   140    12   152    11   153 0.98 Toxin with endonuclease activity YhaV
Transposase_31       PF04754.7    205 seq1532_BIOID51003   -            300   3.3e-82  274.7   0.1   1   1   3.3e-86   4.5e-82  274.2   0.1     2   204     9   209     8   210 0.99 Putative transposase, YhgA-like
FUSC-like            PF12805.2    284 seq1533_BIOID51003   -            696     3e-72  242.8   3.3   1   1   8.7e-76     3e-72  242.8   2.3     2   280    63   335    62   340 0.95 FUSC-like inner membrane protein yccS
FUSC_2               PF13515.1    128 seq1533_BIOID51003   -            696   8.6e-20   70.8  11.0   1   1   2.5e-23   8.6e-20   70.8   7.6     2   126   377   498   375   500 0.90 Fusaric acid resistance protein-like
FUSC                 PF04632.7    650 seq1533_BIOID51003   -            696   5.1e-08   31.7   4.2   1   1   1.5e-11   5.1e-08   31.7   2.9     7   280   369   659   363   690 0.80 Fusaric acid resistance protein family
ALMT                 PF11744.3    406 seq1533_BIOID51003   -            696   1.5e-05   23.7   1.9   1   1   1.7e-08   5.7e-05   21.8   1.0    41   193   389   528   373   594 0.80 Aluminium activated malate transporter
FlgH                 PF02107.11   180 seq1535_BIOID51003   -            232   3.4e-69  231.9   0.3   1   1   2.9e-73   3.9e-69  231.6   0.2     4   180    44   231    41   231 0.95 Flagellar L-ring protein
MalM                 PF07148.7    136 seq1539_BIOID51003   -            306   2.3e-50  169.4   0.1   1   1   2.4e-54   3.3e-50  168.9   0.0     2   136    75   210    74   210 0.98 Maltose operon periplasmic protein precursor (MalM)
FlgI                 PF02119.11   342 seq1543_BIOID51003   -            366  3.2e-138  459.9  15.5   1   1  2.7e-142  3.6e-138  459.7  10.8     1   342    22   366    22   366 0.99 Flagellar P-ring protein
Ter                  PF05472.6    290 seq1544_BIOID51003   -             57   3.8e-08   32.6   0.2   1   1   3.2e-12   4.4e-08   32.4   0.2     2    40     9    47     8    50 0.95 DNA replication terminus site-binding protein (Ter protein)
Glucosamine_iso      PF01182.15   199 seq1546_BIOID51003   -            240   1.9e-16   60.2   0.0   1   1   2.8e-20   3.8e-16   59.2   0.0     5   198    12   206     9   207 0.77 Glucosamine-6-phosphate isomerases/6-phosphogluconolactonase
ACR_tran             PF00873.14  1021 seq1547_BIOID51003   -           1047  2.7e-238  793.0   1.5   1   1  2.5e-242  3.5e-238  792.7   1.1     2  1019     6  1037     2  1039 0.98 AcrB/AcrD/AcrF family
Ter                  PF05472.6    290 seq1549_BIOID51003   -            239   8.1e-92  307.3   3.1   1   1   6.6e-96   9.1e-92  307.1   2.2    65   290     2   237     1   237 0.99 DNA replication terminus site-binding protein (Ter protein)
Tagatose_6_P_K       PF08013.6    424 seq1552_BIOID51003   -            426  7.4e-209  693.3   0.0   1   1  6.2e-213  8.4e-209  693.1   0.0     1   423     1   424     1   425 1.00 Tagatose 6 phosphate kinase
NadA                 PF02445.11   296 seq1553_BIOID51003   -            347  2.3e-105  351.5   0.0   1   1  1.9e-109  2.6e-105  351.3   0.0     2   295    31   340    30   341 0.98 Quinolinate synthetase A protein
POTRA_2              PF08479.6     76 seq1555_BIOID51003   -            377     2e-24   84.9   0.0   1   1   2.9e-28   3.9e-24   83.9   0.0     1    76    94   170    94   170 0.99 POTRA domain, ShlB-type
Fe_dep_repr_C        PF02742.10    71 seq1557_BIOID51003   -            155   1.4e-13   50.2   0.9   1   1   1.5e-16   2.9e-13   49.1   0.6     1    57    95   150    95   154 0.95 Iron dependent repressor, metal binding and dimerisation domain
Fe_dep_repress       PF01325.14    60 seq1557_BIOID51003   -            155   6.9e-11   41.8   0.0   1   1   6.3e-14   1.2e-10   40.9   0.0     6    60    38    92    35    92 0.95 Iron dependent repressor, N-terminal DNA binding domain
HTH_24               PF13412.1     48 seq1557_BIOID51003   -            155   1.2e-07   30.9   0.0   1   1     9e-11   1.8e-07   30.3   0.0     3    48    40    85    38    85 0.90 Winged helix-turn-helix DNA-binding
MarR                 PF01047.17    59 seq1557_BIOID51003   -            155   1.7e-06   27.4   0.0   1   1   1.6e-09   3.1e-06   26.6   0.0    11    48    48    85    47    87 0.95 MarR family
Peptidase_S24        PF00717.18    70 seq1558_BIOID51003   -            139   1.7e-13   49.8   0.0   1   1   1.8e-17   2.5e-13   49.3   0.0     2    68    56   120    55   122 0.91 Peptidase S24-like
Cytochrom_B_N        PF00033.14   188 seq1559_BIOID51003   -            188   6.7e-25   87.4   9.4   1   1   1.1e-28   7.6e-25   87.2   6.5     3   187    16   184    14   185 0.96 Cytochrome b(N-terminal)/b6/petB
Ni_hydr_CYTB         PF01292.15   182 seq1559_BIOID51003   -            188     1e-21   77.0  10.2   1   1   1.7e-25   1.2e-21   76.8   7.0     1   181    16   184    16   185 0.92 Prokaryotic cytochrome b561
Glucosaminidase      PF01832.15   134 seq1560_BIOID51003   -            323   9.4e-38  129.2   0.9   1   1   2.5e-41   1.7e-37  128.4   0.6     5   133   170   305   167   306 0.96 Mannosyl-glycoprotein endo-beta-N-acetylglucosaminidase
Rod-binding          PF10135.4     49 seq1560_BIOID51003   -            323   9.2e-20   70.2   2.8   1   1   3.3e-23   2.2e-19   69.0   1.9     1    49    60   107    60   107 0.99 Rod binding protein
LysR_substrate       PF03466.15   209 seq1561_BIOID51003   -            323   5.7e-42  143.0   0.2   1   1   1.1e-45   7.8e-42  142.6   0.1     3   206   113   316   111   319 0.97 LysR substrate binding domain
HTH_1                PF00126.22    60 seq1561_BIOID51003   -            323   7.3e-19   67.1   0.6   1   1     2e-22   1.3e-18   66.3   0.4     2    59    29    86    28    87 0.97 Bacterial regulatory helix-turn-helix protein, lysR family
Pentapeptide_4       PF13599.1     78 seq1562_BIOID51003   -            315   7.8e-19   67.1  19.5   1   1   5.6e-18   1.9e-14   53.0   5.1     6    78    90   165    85   169 0.93 Pentapeptide repeats (9 copies)
SopA                 PF13981.1    135 seq1562_BIOID51003   -            315   6.3e-15   55.2   6.1   1   1   1.9e-18   6.3e-15   55.2   4.2     3    94   209   301   207   307 0.95 SopA-like central domain
Pentapeptide_3       PF13576.1     48 seq1562_BIOID51003   -            315   1.4e-13   50.3  18.7   1   1   9.5e-12   3.2e-08   33.1   1.4     1    47   102   148   102   149 0.90 Pentapeptide repeats (9 copies)
CitMHS               PF03600.11   349 seq1563_BIOID51003   -            372   2.1e-28   98.7  20.9   1   1   3.1e-32   2.1e-28   98.7  14.5    41   321    32   306    12   330 0.89 Citrate transporter
Na_sulph_symp        PF00939.14   471 seq1563_BIOID51003   -            372   1.1e-07   31.0   5.8   1   1   1.6e-11   1.1e-07   31.0   4.0   320   449    41   166    35   184 0.80 Sodium:sulfate symporter transmembrane region
IMS                  PF00817.15   148 seq1564_BIOID51003   -            422     8e-39  132.7   0.0   1   1     6e-42   2.1e-38  131.3   0.0     1   147     5   150     5   151 0.96 impB/mucB/samB family
DUF4113              PF13438.1     75 seq1564_BIOID51003   -            422   1.5e-28   98.4   0.2   1   1   1.9e-31   6.6e-28   96.3   0.0     1    75   347   421   347   421 0.98 Domain of unknown function (DUF4113)
IMS_C                PF11799.3    137 seq1564_BIOID51003   -            422     1e-08   35.5   0.0   1   1   6.1e-12   2.1e-08   34.5   0.0     3   122   214   333   212   344 0.89 impB/mucB/samB family C-terminal
IMS_HHH              PF11798.3     32 seq1564_BIOID51003   -            422   2.4e-07   30.3   0.1   1   1     2e-10   6.8e-07   28.8   0.0     4    32   172   200   169   200 0.92 IMS family HHH motif
NMN_transporter      PF04973.7    182 seq1568_BIOID51003   -            239   1.2e-46  158.2  27.0   1   1   1.2e-48   1.6e-44  151.4  18.7     1   180    23   227    23   229 0.94 Nicotinamide mononucleotide transporter
PTSIIB_sorb          PF03830.10   151 seq1569_BIOID51003   -            169   5.9e-55  185.1   0.3   1   1   4.9e-59   6.7e-55  184.9   0.2     1   149    15   162    15   164 0.99 PTS system sorbose subfamily IIB component
Flg_bbr_C            PF06429.8     74 seq1573_BIOID51003   -            547     6e-08   32.3   2.6   1   1   8.8e-12     6e-08   32.3   1.8    23    74   491   546   469   546 0.81 Flagellar basal body rod FlgEFG protein C-terminal
Flg_bb_rod           PF00460.15    31 seq1573_BIOID51003   -            547   2.8e-05   23.5  11.0   1   1   4.2e-09   2.8e-05   23.5   7.6     1    31     5    35     5    35 0.97 Flagella basal body rod protein
DUF1440              PF07274.7    136 seq1574_BIOID51003   -            204   3.9e-55  185.4   2.3   1   1   3.4e-59   4.7e-55  185.1   1.6     1   136    26   182    26   182 0.99 Protein of unknown function (DUF1440)
Virul_fac_BrkB       PF03631.10   260 seq1575_BIOID51003   -            337   3.4e-49  167.4  16.0   1   1     3e-53   4.1e-49  167.1  11.1     4   258    65   325    62   327 0.91 Virulence factor BrkB
AAA_11               PF13086.1    241 seq1576_BIOID51003   -            893   4.4e-26   91.8   0.0   1   1   1.3e-28   2.5e-25   89.3   0.0     2   237   178   520   177   522 0.80 AAA domain
AAA_12               PF13087.1    199 seq1576_BIOID51003   -            893   3.2e-21   75.5   0.2   1   1   5.3e-16     1e-12   47.7   0.0   112   196   626   707   610   710 0.83 AAA domain
DUF2726              PF10881.3    126 seq1576_BIOID51003   -            893   6.8e-13   48.2   0.0   1   1   1.8e-15   3.6e-12   45.8   0.0    50   112   816   878   781   888 0.86 Protein of unknown function (DUF2726)
AAA_19               PF13245.1     76 seq1576_BIOID51003   -            893     3e-12   46.0   0.0   1   1   4.8e-15   9.4e-12   44.4   0.0     2    62   185   240   184   259 0.90 Part of AAA domain
Viral_helicase1      PF01443.13   226 seq1576_BIOID51003   -            893   1.4e-10   41.0   0.1   1   1   1.9e-08   3.8e-05   23.2   0.0    27   226   453   707   432   707 0.72 Viral (Superfamily 1) RNA helicase
AAA_30               PF13604.1    196 seq1576_BIOID51003   -            893     2e-08   33.9   0.1   1   1   5.2e-10     1e-06   28.3   0.0     2    67   178   241   177   272 0.85 AAA domain
DUF2075              PF09848.4    352 seq1576_BIOID51003   -            893   2.3e-07   30.0   0.1   1   1   5.4e-10   1.1e-06   27.8   0.0     2    63   193   255   192   286 0.80 Uncharacterized conserved protein (DUF2075)
EII-Sor              PF03609.9    237 seq1578_BIOID51003   -            259   1.2e-79  266.8  26.2   1   1   9.9e-84   1.3e-79  266.6  18.2     1   236     1   236     1   237 1.00 PTS system sorbose-specific iic component
NUDIX                PF00293.23   135 seq1580_BIOID51003   -            141   4.3e-21   74.8   0.1   1   1   3.7e-25   5.1e-21   74.6   0.0     2   130     3   136     2   140 0.88 NUDIX domain
MCPsignal            PF00015.16   213 seq1582_BIOID51003   -            546   1.7e-70  236.8  47.0   1   1   7.7e-73   3.5e-69  232.4  20.0     2   212   333   525   331   526 0.99 Methyl-accepting chemotaxis protein (MCP) signalling domain
TarH                 PF02203.10   171 seq1582_BIOID51003   -            546   1.3e-30  106.3   2.2   1   1   2.9e-34   1.3e-30  106.3   1.5     2   166    12   177    11   189 0.95 Tar ligand binding domain homologue
HAMP                 PF00672.20    70 seq1582_BIOID51003   -            546   2.2e-14   53.2   0.7   1   1   4.7e-18   2.2e-14   53.2   0.5     2    68   205   271   204   273 0.93 HAMP domain
Chor_lyase           PF04345.8    168 seq1583_BIOID51003   -            165   6.6e-31  106.8   0.0   1   1   5.8e-35     8e-31  106.6   0.0    13   163    18   165    12   165 0.90 Chorismate lyase
Xan_ur_permease      PF00860.15   389 seq1588_BIOID51003   -            445   1.3e-42  145.6  51.4   1   1   9.3e-47   1.3e-42  145.6  35.6     3   387    31   404    29   406 0.92 Permease family
EIID-AGA             PF03613.9    264 seq1589_BIOID51003   -            292   2.9e-96  321.3   9.0   1   1  2.4e-100   3.3e-96  321.1   6.2     2   263    35   291    34   292 0.99 PTS system mannose/fructose/sorbose family IID component
UbiA                 PF01040.13   257 seq1590_BIOID51003   -            290   8.5e-41  139.7  25.0   1   1   7.6e-45     1e-40  139.4  17.3     2   256    26   277    25   283 0.85 UbiA prenyltransferase family
Isochorismatase      PF00857.15   174 seq1591_BIOID51003   -            188   1.7e-38  132.1   0.0   1   1   1.5e-42     2e-38  131.9   0.0     1   173     9   182     9   183 0.90 Isochorismatase family
AA_permease          PF00324.16   479 seq1593_BIOID51003   -            470    1e-115  386.7  42.2   1   1  1.7e-119  1.1e-115  386.5  29.3     1   464    39   462    39   470 0.93 Amino acid permease
AA_permease_2        PF13520.1    426 seq1593_BIOID51003   -            470   2.2e-43  148.2  46.9   1   1   4.3e-47   2.9e-43  147.8  32.5     9   410    43   444    39   464 0.82 Amino acid permease
Sugar_tr             PF00083.19   451 seq1595_BIOID51003   -            440   1.9e-35  122.2  33.9   1   2   1.1e-31   7.8e-28   97.1   5.7     2   203    23   232    22   236 0.89 Sugar (and other) transporter
Sugar_tr             PF00083.19   451 seq1595_BIOID51003   -            440   1.9e-35  122.2  33.9   2   2   4.1e-12   2.8e-08   32.6  11.9   241   443   239   439   225   440 0.69 Sugar (and other) transporter
MFS_1                PF07690.11   354 seq1595_BIOID51003   -            440     3e-29  101.7  61.5   1   2   4.8e-21   3.3e-17   62.1  18.9     2   239    28   275    27   287 0.71 Major Facilitator Superfamily
MFS_1                PF07690.11   354 seq1595_BIOID51003   -            440     3e-29  101.7  61.5   2   2   9.5e-16   6.5e-12   44.7  19.8    27   176   283   435   271   440 0.81 Major Facilitator Superfamily
ABC_tran             PF00005.22   118 seq1596_BIOID51003   -            530   1.4e-36  125.3   0.0   1   2   1.1e-18   1.9e-15   57.1   0.0     1   118    41   184    41   184 0.98 ABC transporter
ABC_tran             PF00005.22   118 seq1596_BIOID51003   -            530   1.4e-36  125.3   0.0   2   2   2.2e-21   3.7e-18   65.8   0.0     1   118   359   467   359   467 0.95 ABC transporter
ABC_tran_2           PF12848.2     85 seq1596_BIOID51003   -            530   3.4e-23   81.1   3.0   1   1   1.8e-23     3e-20   71.7   1.4     2    85   224   309   223   309 0.91 ABC transporter
Flagellin_N          PF00669.15   139 seq1597_BIOID51003   -            317   4.4e-34  117.1   9.6   1   1   3.2e-38   4.4e-34  117.1   6.7     2   139     4   141     3   141 0.99 Bacterial flagellin N-terminal helical region
DUF72                PF01904.13   230 seq1598_BIOID51003   -            190   1.8e-45  155.4   0.3   1   1   1.6e-49   2.1e-45  155.1   0.2    11   161    21   174    11   188 0.90 Protein of unknown function DUF72
DegT_DnrJ_EryC1      PF01041.12   363 seq1599_BIOID51003   -            385  7.3e-132  439.6   0.0   1   1    3e-135  8.3e-132  439.5   0.0     3   363    18   380    16   380 0.98 DegT/DnrJ/EryC1/StrS aminotransferase family
Aminotran_1_2        PF00155.16   363 seq1599_BIOID51003   -            385   5.7e-09   35.2   0.1   1   1   7.7e-12   2.1e-08   33.4   0.0    46   197    41   170    24   215 0.89 Aminotransferase class I and II
Cys_Met_Meta_PP      PF01053.15   386 seq1599_BIOID51003   -            385   1.6e-08   33.1   0.1   1   1   8.4e-12   2.3e-08   32.6   0.1    54   193    38   176    36   258 0.81 Cys/Met metabolism PLP-dependent enzyme
Beta_elim_lyase      PF01212.16   290 seq1599_BIOID51003   -            385   8.3e-07   28.3   0.0   1   1   5.2e-10   1.4e-06   27.5   0.0    29   235    39   245    32   302 0.71 Beta-eliminating lyase
Aminotran_5          PF00266.14   371 seq1599_BIOID51003   -            385   2.6e-06   26.2   0.2   1   1   1.3e-09   3.6e-06   25.8   0.1    55   296    48   282    41   326 0.80 Aminotransferase class-V
EIIA-man             PF03610.11   116 seq1600_BIOID51003   -            144     6e-33  113.2   0.0   1   1     5e-37   6.9e-33  113.0   0.0     1   114     3   115     3   117 0.97 PTS system fructose IIA component
DAHP_synth_1         PF00793.15   272 seq1601_BIOID51003   -            350  1.3e-105  351.8   0.0   1   1  1.1e-109  1.5e-105  351.6   0.0     8   271    40   338    25   339 0.96 DAHP synthetase I family
PMI_typeI            PF01238.16   373 seq1604_BIOID51003   -            417  2.9e-124  414.7   0.1   1   1  3.3e-127  2.3e-123  411.7   0.0     1   373    27   383    27   383 0.98 Phosphomannose isomerase type I
Amidohydro_1         PF01979.15   333 seq1607_BIOID51003   -            384   5.2e-15   55.8   1.1   1   1     3e-17     1e-13   51.5   0.8     2   333    54   367    53   367 0.64 Amidohydrolase family
Amidohydro_4         PF13147.1    304 seq1607_BIOID51003   -            384   1.5e-14   54.5  10.6   1   1   6.4e-17   2.2e-13   50.8   7.4     6   304    53   364    50   364 0.85 Amidohydrolase
MAPEG                PF01124.13   129 seq1609_BIOID51003   -            131   2.1e-26   91.9   9.4   1   1   1.7e-30   2.4e-26   91.7   6.5     1   129     3   120     3   120 0.98 MAPEG family
MFS_1                PF07690.11   354 seq1612_BIOID51003   -            393   3.5e-24   85.1  58.9   1   1   2.3e-26   3.2e-22   78.6  34.9     2   328    14   320    10   324 0.84 Major Facilitator Superfamily
Methyltransf_18      PF12847.2    112 seq1614_BIOID51003   -            247   7.1e-15   55.4   0.0   1   1   7.3e-18   1.1e-14   54.8   0.0     2   110    57   163    56   165 0.92 Methyltransferase domain
Methyltransf_11      PF08241.7     95 seq1614_BIOID51003   -            247   6.9e-12   45.5   0.0   1   1   9.1e-15   1.4e-11   44.6   0.0     2    95    62   162    61   162 0.95 Methyltransferase domain
Methyltransf_31      PF13847.1    152 seq1614_BIOID51003   -            247   1.5e-10   40.7   0.0   1   1   1.3e-13     2e-10   40.3   0.0     3   110    56   164    54   215 0.86 Methyltransferase domain
Methyltransf_25      PF13649.1    101 seq1614_BIOID51003   -            247   1.2e-09   38.3   0.0   1   1   1.6e-12   2.4e-09   37.3   0.0     1   101    60   158    60   158 0.89 Methyltransferase domain
Methyltransf_12      PF08242.7     99 seq1614_BIOID51003   -            247   3.7e-09   36.8   0.0   1   1     4e-12     6e-09   36.1   0.0     2    99    62   160    61   160 0.91 Methyltransferase domain
Methyltransf_23      PF13489.1    162 seq1614_BIOID51003   -            247   3.3e-07   30.0   0.0   1   1   3.4e-10   5.2e-07   29.3   0.0    14   131    51   181    36   228 0.68 Methyltransferase domain
MTS                  PF05175.9    170 seq1614_BIOID51003   -            247   1.7e-05   24.1   0.0   1   1   1.6e-08   2.4e-05   23.6   0.0    23   166    49   190    44   194 0.78 Methyltransferase small domain
Ubie_methyltran      PF01209.13   233 seq1614_BIOID51003   -            247   1.9e-05   23.7   0.0   1   1   2.3e-08   3.5e-05   22.9   0.0    45   154    54   165    48   240 0.80 ubiE/COQ5 methyltransferase family
FadR_C               PF07840.7    164 seq1615_BIOID51003   -            239   6.9e-73  243.5   0.0   1   1   1.9e-76   8.5e-73  243.2   0.0     1   163    72   234    72   235 0.99 FadR C-terminal domain
GntR                 PF00392.16    64 seq1615_BIOID51003   -            239   2.3e-20   71.6   0.0   1   1     1e-23   4.7e-20   70.6   0.0     4    64    11    71     8    71 0.96 Bacterial regulatory proteins, gntR family
Glycos_transf_2      PF00535.21   169 seq1616_BIOID51003   -            322   1.1e-30  106.4   0.0   1   1   3.2e-34   1.4e-30  106.0   0.0     1   165    11   171    11   175 0.85 Glycosyl transferase family 2
Glyco_tranf_2_3      PF13641.1    230 seq1616_BIOID51003   -            322   3.5e-12   46.5   0.0   1   1   1.2e-15   5.4e-12   45.9   0.0     2   132     9   135     8   205 0.81 Glycosyltransferase like family 2
Glyco_tranf_2_2      PF10111.4    281 seq1616_BIOID51003   -            322   9.6e-06   24.7   0.0   1   1   3.1e-09   1.4e-05   24.2   0.0     1   104    11   108    11   120 0.81 Glycosyltransferase like family 2
PAPS_reduct          PF01507.14   174 seq1617_BIOID51003   -            100     1e-08   35.0   0.0   1   1   1.9e-12   1.3e-08   34.7   0.0     2    51    34    87    33    95 0.89 Phosphoadenosine phosphosulfate reductase family
ATP_bind_3           PF01171.15   182 seq1617_BIOID51003   -            100   2.2e-05   23.9   0.0   1   1   3.9e-09   2.7e-05   23.6   0.0     2    41    34    73    33    96 0.80 PP-loop family
DUF1338              PF07063.8    302 seq1619_BIOID51003   -            447   7.7e-96  320.6   0.1   1   1  6.6e-100     9e-96  320.3   0.1     1   302    11   401    11   401 0.98 Domain of unknown function (DUF1338)
DEDD_Tnp_IS110       PF01548.12   144 seq1620_BIOID51003   -            326     6e-44  149.0   0.2   1   1   3.4e-47   2.3e-43  147.1   0.1     1   144     7   151     7   151 0.99 Transposase
Transposase_20       PF02371.11    87 seq1620_BIOID51003   -            326   1.1e-27   95.7   0.4   1   1     3e-31     2e-27   94.9   0.3     2    85   196   280   195   282 0.96 Transposase IS116/IS110/IS902 family
DUF945               PF06097.6    459 seq1621_BIOID51003   -            502  1.4e-149  498.6  18.1   1   1  1.2e-153  1.6e-149  498.4  12.6     1   459     1   482     1   482 0.99 Bacterial protein of unknown function (DUF945)
DUF3440              PF11922.3    181 seq1622_BIOID51003   -            290   1.5e-57  193.9   0.8   1   2   5.4e-47   3.7e-43  147.0   0.0     1   108   122   234   122   239 0.94 Domain of unknown function (DUF3440)
DUF3440              PF11922.3    181 seq1622_BIOID51003   -            290   1.5e-57  193.9   0.8   2   2   3.3e-16   2.3e-12   46.7   0.0   138   181   235   275   231   275 0.90 Domain of unknown function (DUF3440)
PAPS_reduct          PF01507.14   174 seq1622_BIOID51003   -            290   3.3e-08   33.4   0.0   1   1     1e-11   6.8e-08   32.4   0.0   101   164    45   120    39   122 0.84 Phosphoadenosine phosphosulfate reductase family
Methyltransf_9       PF08003.6    315 seq1623_BIOID51003   -            323  7.9e-174  576.5   0.1   1   1  3.9e-177  8.9e-174  576.4   0.0     1   315     7   322     7   322 1.00 Protein of unknown function (DUF1698)
Methyltransf_23      PF13489.1    162 seq1623_BIOID51003   -            323   4.2e-11   42.6   0.0   1   1   3.3e-14   7.6e-11   41.8   0.0    12   159   114   269   103   272 0.71 Methyltransferase domain
Methyltransf_18      PF12847.2    112 seq1623_BIOID51003   -            323   7.8e-08   32.7   0.0   1   1   7.1e-11   1.6e-07   31.7   0.0     2   111   123   226   122   227 0.86 Methyltransferase domain
Methyltransf_31      PF13847.1    152 seq1623_BIOID51003   -            323   1.2e-07   31.2   0.0   1   1     1e-10   2.3e-07   30.3   0.0     5   112   124   228   121   276 0.90 Methyltransferase domain
Methyltransf_11      PF08241.7     95 seq1623_BIOID51003   -            323   2.6e-05   24.4   0.0   1   1   2.2e-08   4.9e-05   23.6   0.0     1    94   127   223   127   224 0.81 Methyltransferase domain
CMAS                 PF02353.15   273 seq1623_BIOID51003   -            323   6.6e-05   22.0   0.0   1   1   5.5e-08   0.00012   21.0   0.0    50   172   110   232   105   269 0.79 Mycolic acid cyclopropane synthetase
SIS                  PF01380.17   131 seq1624_BIOID51003   -            384   6.9e-53  177.6   0.0   1   2     2e-34   2.7e-30  104.5   0.0     2   130    49   188    48   189 0.98 SIS domain
SIS                  PF01380.17   131 seq1624_BIOID51003   -            384   6.9e-53  177.6   0.0   2   2   3.5e-24   4.8e-20   71.3   0.0     3   131   222   357   220   357 0.94 SIS domain
LPAM_2               PF13627.1     24 seq1625_BIOID51003   -             67   2.1e-08   33.5   2.0   1   1     2e-12   2.7e-08   33.1   1.4     1    24     6    29     6    29 0.93 Prokaryotic lipoprotein-attachment site
Epimerase            PF01370.16   236 seq1626_BIOID51003   -            660   1.7e-41  142.1   0.0   1   1     8e-45   2.7e-41  141.4   0.0     1   236   318   566   318   566 0.91 NAD dependent epimerase/dehydratase family
Formyl_trans_N       PF00551.14   181 seq1626_BIOID51003   -            660   5.4e-25   87.8   0.0   1   1   2.4e-28   8.1e-25   87.2   0.0    67   178    63   174    20   177 0.90 Formyl transferase
Formyl_trans_C       PF02911.13   100 seq1626_BIOID51003   -            660   2.3e-20   72.4   0.0   1   1   1.2e-23   4.3e-20   71.5   0.0     3    98   202   295   200   297 0.95 Formyl transferase, C-terminal domain
3Beta_HSD            PF01073.14   280 seq1626_BIOID51003   -            660   5.8e-06   25.0   0.0   1   1   2.4e-09   8.2e-06   24.5   0.0     1   157   319   474   319   504 0.79 3-beta hydroxysteroid dehydrogenase/isomerase family
DAP_epimerase        PF01678.14   121 seq1627_BIOID51003   -            275   1.3e-77  257.4   0.7   1   2   1.8e-43   1.2e-39  134.8   0.0     1   120     4   124     4   125 0.98 Diaminopimelate epimerase
DAP_epimerase        PF01678.14   121 seq1627_BIOID51003   -            275   1.3e-77  257.4   0.7   2   2   2.5e-39   1.7e-35  121.4   0.1     2   121   153   268   152   268 0.97 Diaminopimelate epimerase
PhzC-PhzF            PF02567.11   282 seq1627_BIOID51003   -            275   3.6e-05   23.0   0.0   1   1   7.7e-09   5.2e-05   22.5   0.0    45   224    51   224    46   229 0.86 Phenazine biosynthesis-like protein
Pyr_redox_2          PF07992.9    200 seq1628_BIOID51003   -            847     2e-36  125.6   0.0   1   1   3.9e-39   8.8e-36  123.5   0.0     1   198     5   285     5   287 0.95 Pyridine nucleotide-disulphide oxidoreductase
NIR_SIR              PF01077.17   157 seq1628_BIOID51003   -            847   2.8e-27   94.8   0.1   1   1   3.5e-30     8e-27   93.4   0.0     2   150   632   770   631   776 0.94 Nitrite and sulphite reductase 4Fe-4S domain
Fer2_BFD             PF04324.10    55 seq1628_BIOID51003   -            847   2.8e-21   75.1   4.8   1   1     7e-19   1.6e-15   56.7   2.0     2    53   423   472   422   474 0.93 BFD-like [2Fe-2S] binding domain
Pyr_redox            PF00070.22    80 seq1628_BIOID51003   -            847   1.5e-15   57.2   0.7   1   1   6.4e-19   1.5e-15   57.2   0.5     2    72   148   219   147   229 0.91 Pyridine nucleotide-disulphide oxidoreductase
NIR_SIR_ferr         PF03460.12    69 seq1628_BIOID51003   -            847   4.4e-12   45.3   0.0   1   1     4e-15   9.1e-12   44.3   0.0     3    68   560   622   558   623 0.95 Nitrite/Sulfite reductase ferredoxin-like half domain
Pyr_redox_3          PF13738.1    203 seq1628_BIOID51003   -            847     2e-08   34.3   0.4   1   1   1.5e-09   3.5e-06   27.1   0.0    78   196    55   174    42   179 0.83 Pyridine nucleotide-disulphide oxidoreductase
ParBc                PF02195.13    90 seq1630_BIOID51003   -            212   2.7e-09   36.8   0.0   1   1   3.3e-13   4.5e-09   36.1   0.0     2    89    54   148    53   149 0.87 ParB-like nuclease domain
DAGK_prokar          PF01219.14   104 seq1631_BIOID51003   -            122   5.5e-39  131.8   8.1   1   1   4.6e-43   6.3e-39  131.6   5.6     2   104    16   118    15   118 0.99 Prokaryotic diacylglycerol kinase
MdoG                 PF04349.7    484 seq1632_BIOID51003   -            551    1e-150  502.0   0.1   1   1  9.1e-155  1.2e-150  501.8   0.1     1   482    45   534    45   536 0.92 Periplasmic glucan biosynthesis protein, MdoG
F_bP_aldolase        PF01116.15   287 seq1634_BIOID51003   -            286  9.8e-103  343.0   0.0   1   1    8e-107  1.1e-102  342.9   0.0     4   286     5   283     2   284 0.99 Fructose-bisphosphate aldolase class-II
DUF484               PF04340.7    225 seq1635_BIOID51003   -            193   2.2e-74  249.6   0.3   1   1   1.8e-78   2.4e-74  249.4   0.2    34   224     1   190     1   191 0.99 Protein of unknown function, DUF484
LexA_DNA_bind        PF01726.11    65 seq1636_BIOID51003   -            202   6.6e-32  108.7   0.1   1   1   1.5e-35   1.1e-31  108.1   0.1     1    65     1    65     1    65 0.99 LexA DNA binding domain
Peptidase_S24        PF00717.18    70 seq1636_BIOID51003   -            202   8.9e-17   60.3   0.8   1   1   1.9e-20   1.3e-16   59.8   0.5     1    68   114   180   114   182 0.96 Peptidase S24-like
PerC                 PF06069.6     90 seq1637_BIOID51003   -             89   7.3e-37  125.1   0.0   1   1   5.8e-41   7.9e-37  125.0   0.0     6    89     2    87     1    88 0.98 PerC transcriptional activator
FAD_binding_2        PF00890.19   421 seq1639_BIOID51003   -            540  2.8e-107  359.0   1.8   1   1  9.8e-111  3.3e-107  358.8   1.3     1   421    10   392    10   392 0.95 FAD binding domain
Succ_DH_flav_C       PF02910.15   129 seq1639_BIOID51003   -            540   3.1e-19   68.9   0.2   1   1   1.6e-22   5.5e-19   68.1   0.1     2    88   441   521   440   526 0.96 Fumarate reductase flavoprotein C-term
Pyr_redox_2          PF07992.9    200 seq1639_BIOID51003   -            540   4.1e-11   43.0   3.3   1   1   3.6e-12   1.2e-08   34.9   2.3     1   196    10   377    10   380 0.79 Pyridine nucleotide-disulphide oxidoreductase
TetR_C_2             PF08361.6    121 seq1640_BIOID51003   -            220   1.4e-46  157.2   0.6   1   1   5.2e-50   2.4e-46  156.4   0.1     1   120    84   202    84   203 0.99 MAATS-type transcriptional repressor, C-terminal region
TetR_N               PF00440.18    47 seq1640_BIOID51003   -            220     2e-18   65.6   0.0   1   1   1.3e-21   5.9e-18   64.1   0.0     1    47    16    62    16    62 0.98 Bacterial regulatory proteins, tetR family
TetR_C_4             PF08359.6    133 seq1640_BIOID51003   -            220   2.3e-06   27.4   0.2   1   1   1.9e-09   8.6e-06   25.5   0.0    72   126   139   193   120   201 0.91 YsiA-like protein, C-terminal region
Phage_integrase      PF00589.17   173 seq1642_BIOID51003   -            298   4.6e-50  169.5   0.0   1   1   1.1e-53   7.7e-50  168.8   0.0     3   172   114   281   112   282 0.97 Phage integrase family
Phage_integr_N       PF02899.12    84 seq1642_BIOID51003   -            298   7.9e-27   93.1   0.7   1   1   2.9e-30     2e-26   91.8   0.5     1    83     8    90     8    91 0.98 Phage integrase, N-terminal SAM-like domain
DAO                  PF01266.19   358 seq1643_BIOID51003   -            432   5.6e-74  249.0   0.5   1   1   4.8e-77   6.5e-74  248.8   0.3     2   358     3   397     2   397 0.95 FAD dependent oxidoreductase
Pyr_redox_2          PF07992.9    200 seq1643_BIOID51003   -            432   7.5e-09   35.6   0.3   1   1   3.9e-08   5.3e-05   23.0   0.2     1    36     2    37     2    65 0.92 Pyridine nucleotide-disulphide oxidoreductase
Pyr_redox            PF00070.22    80 seq1643_BIOID51003   -            432   3.2e-08   33.7   0.2   1   1     7e-09   9.6e-06   25.7   0.2     1    33     2    34     2    47 0.91 Pyridine nucleotide-disulphide oxidoreductase
NAD_binding_8        PF13450.1     68 seq1643_BIOID51003   -            432   8.6e-07   28.7   0.1   1   1   5.6e-09   7.6e-06   25.7   0.0     1    34     5    38     5    69 0.85 NAD(P)-binding Rossmann-like domain
ApbA                 PF02558.11   151 seq1643_BIOID51003   -            432   2.3e-05   23.7   0.2   1   1   3.8e-08   5.3e-05   22.6   0.1     1    33     3    34     3    48 0.87 Ketopantoate reductase PanE/ApbA
AlaDh_PNT_C          PF01262.16   168 seq1643_BIOID51003   -            432   0.00013   21.5   0.1   1   1   1.7e-07   0.00023   20.6   0.1    22    59     2    39     1    52 0.85 Alanine dehydrogenase/PNT, C-terminal domain
MatE                 PF01554.13   162 seq1644_BIOID51003   -            459   4.6e-39  133.5  30.5   1   2   8.5e-35   1.2e-30  106.2   5.9     1   161    35   195    35   196 0.99 MatE
MatE                 PF01554.13   162 seq1644_BIOID51003   -            459   4.6e-39  133.5  30.5   2   2   2.5e-13   3.5e-09   36.3   6.9     2   143   259   400   259   422 0.91 MatE
Polysacc_deac_1      PF01522.16   124 seq1645_BIOID51003   -            296   2.5e-14   52.8   0.0   1   1   4.5e-18   6.1e-14   51.6   0.0    16   123    15   169     6   170 0.93 Polysaccharide deacetylase
PTSIIB_sorb          PF03830.10   151 seq1646_BIOID51003   -            158   2.7e-52  176.5   0.6   1   1   2.2e-56     3e-52  176.3   0.5     1   150     5   154     5   155 0.98 PTS system sorbose subfamily IIB component
PfkB                 PF00294.19   301 seq1647_BIOID51003   -            337   5.5e-70  235.7   0.0   1   1   4.9e-74   6.7e-70  235.4   0.0     2   297    31   331    30   335 0.97 pfkB family carbohydrate kinase
DUF2655              PF10848.3     82 seq1648_BIOID51003   -            106   1.4e-57  191.3   1.3   1   1   1.3e-61   1.8e-57  191.0   0.9     1    82     1    82     1    82 1.00 Protein of unknown function (DUF2655)
EII-Sor              PF03609.9    237 seq1652_BIOID51003   -            267   3.4e-72  242.4  24.2   1   1   2.8e-76   3.9e-72  242.2  16.8     1   236     1   238     1   239 0.99 PTS system sorbose-specific iic component
HAD_2                PF13419.1    176 seq1653_BIOID51003   -            238   2.1e-19   70.3   0.1   1   1   5.9e-23   2.7e-19   69.9   0.0     1   176    13   207    13   207 0.74 Haloacid dehalogenase-like hydrolase
Hydrolase_like       PF13242.1     75 seq1653_BIOID51003   -            238   4.6e-09   35.7   0.0   1   1   2.2e-12   9.9e-09   34.6   0.0     2    50   161   209   160   223 0.93 HAD-hyrolase-like
Hydrolase            PF00702.21   204 seq1653_BIOID51003   -            238   1.5e-08   35.2   0.0   1   1   4.8e-12   2.2e-08   34.7   0.0     1   202    10   199    10   201 0.71 haloacid dehalogenase-like hydrolase
HTH_32               PF13565.1     77 seq1654_BIOID51003   -             99   5.4e-11   43.0   1.4   1   1   4.9e-15   6.7e-11   42.7   0.9     4    77    23    94    21    94 0.77 Homeodomain-like domain
PseudoU_synth_2      PF00849.17   164 seq1655_BIOID51003   -            319   2.6e-30  105.3   0.1   1   1   6.1e-34   4.2e-30  104.6   0.0     1   163   101   249   101   250 0.90 RNA pseudouridylate synthase
S4                   PF01479.20    48 seq1655_BIOID51003   -            319   1.7e-10   40.0   0.2   1   1   4.7e-14   3.2e-10   39.1   0.2     1    48    20    66    20    66 0.96 S4 domain
Rieske_2             PF13806.1    104 seq1657_BIOID51003   -            108   2.3e-40  136.3   0.0   1   1   1.9e-44   2.6e-40  136.2   0.0     1   103     3   106     3   107 0.98 Rieske-like [2Fe-2S] domain
DUF465               PF04325.8     49 seq1658_BIOID51003   -             74   2.6e-14   52.5   2.0   1   1   3.5e-18   4.7e-14   51.6   0.9     1    49    19    68    19    68 0.97 Protein of unknown function (DUF465)
PMT                  PF02366.13   245 seq1661_BIOID51003   -            550   1.4e-54  184.9  21.1   1   1   2.1e-58   1.4e-54  184.9  14.7     3   245     5   237     3   237 0.98 Dolichyl-phosphate-mannose-protein mannosyltransferase
PMT_2                PF13231.1    159 seq1661_BIOID51003   -            550   6.8e-12   45.4  22.0   1   1     1e-15   6.8e-12   45.4  15.3     2   159    61   222    60   222 0.80 Dolichyl-phosphate-mannose-protein mannosyltransferase
Ala_racemase_N       PF01168.15   217 seq1662_BIOID51003   -            356   5.2e-59  199.3   0.1   1   1   9.8e-63   6.7e-59  198.9   0.0     2   217    10   217     9   217 0.95 Alanine racemase, N-terminal domain
Ala_racemase_C       PF00842.16   129 seq1662_BIOID51003   -            356   2.4e-39  133.5   0.4   1   1   6.2e-43   4.2e-39  132.7   0.3     1   127   232   354   232   356 0.97 Alanine racemase, C-terminal domain
Acetyltransf_3       PF13302.1    142 seq1664_BIOID51003   -            178   3.3e-21   75.9   0.0   1   1   1.1e-24   3.9e-21   75.7   0.0     2   141    11   150    10   151 0.86 Acetyltransferase (GNAT) domain
Acetyltransf_4       PF13420.1    155 seq1664_BIOID51003   -            178   5.6e-11   42.5   0.1   1   1   1.9e-14   6.7e-11   42.2   0.0    25   154    39   170    21   171 0.85 Acetyltransferase (GNAT) domain
Acetyltransf_1       PF00583.19    83 seq1664_BIOID51003   -            178   3.7e-10   39.5   0.0   1   1   1.8e-13   6.2e-10   38.8   0.0     3    82    74   150    72   151 0.96 Acetyltransferase (GNAT) family
Form_Nir_trans       PF01226.12   250 seq1665_BIOID51003   -            303   7.2e-62  208.4  28.5   1   1   6.6e-66   9.1e-62  208.0  19.7    16   249    55   283    35   284 0.92 Formate/nitrite transporter
HOK_GEF              PF01848.11    43 seq1666_BIOID51003   -             50   2.4e-18   65.0   1.1   1   1     2e-22   2.7e-18   64.8   0.8     1    43     4    46     4    46 0.99 Hok/gef family
HypA                 PF01155.14   113 seq1667_BIOID51003   -            120   9.1e-33  112.2   6.4   1   1   7.4e-37     1e-32  112.0   4.4     1   112     5   117     5   118 0.98 Hydrogenase expression/synthesis hypA family
UvrD_C               PF13361.1    319 seq1668_BIOID51003   -            738   1.3e-99  333.6   0.0   1   1  7.5e-103   1.7e-99  333.2   0.0     1   318   295   634   295   635 0.98 UvrD-like helicase C-terminal domain
UvrD-helicase        PF00580.16   315 seq1668_BIOID51003   -            738   2.1e-76  257.0   0.0   1   1   2.7e-79   6.1e-76  255.6   0.0     1   314    28   289    28   290 0.98 UvrD/REP helicase N-terminal domain
AAA_19               PF13245.1     76 seq1668_BIOID51003   -            738   5.6e-14   51.5   0.2   1   1   8.5e-17   1.9e-13   49.8   0.1     1    75    34   111    34   112 0.85 Part of AAA domain
UvrD_C_2             PF13538.1    104 seq1668_BIOID51003   -            738   7.3e-11   42.0   0.0   1   1   7.4e-14   1.7e-10   40.8   0.0    54   103   561   630   509   631 0.77 Family description
CsbD                 PF05532.7     53 seq1669_BIOID51003   -             69   1.5e-21   75.6   8.3   1   1   1.3e-25   1.8e-21   75.4   5.8     1    53     4    56     4    56 0.97 CsbD-like
EIID-AGA             PF03613.9    264 seq1670_BIOID51003   -            270   1.1e-92  309.6   4.6   1   1     9e-97   1.2e-92  309.4   3.2     2   264    11   270    10   270 0.97 PTS system mannose/fructose/sorbose family IID component
Peptidase_C26        PF07722.8    217 seq1671_BIOID51003   -            254   3.3e-69  232.5   0.0   1   1   5.6e-73   3.8e-69  232.3   0.0     1   217     8   224     8   224 0.96 Peptidase C26
GATase               PF00117.23   192 seq1671_BIOID51003   -            254   8.2e-12   44.8   0.0   1   1   1.6e-15   1.1e-11   44.4   0.0    43   190    62   241    31   243 0.69 Glutamine amidotransferase class-I
HOK_GEF              PF01848.11    43 seq1675_BIOID51003   -             83   7.1e-18   63.5   1.4   1   1   6.8e-22   9.3e-18   63.1   1.0     1    43    37    79    37    79 0.99 Hok/gef family
cobW                 PF02492.14   178 seq1676_BIOID51003   -            290   2.2e-48  163.9   0.0   1   1   2.1e-52   2.9e-48  163.5   0.0     2   177   106   267   105   268 0.98 CobW/HypB/UreG, nucleotide-binding domain
TP_methylase         PF00590.15   210 seq1678_BIOID51003   -            457   9.2e-50  169.1   0.1   1   1   3.2e-53   1.5e-49  168.4   0.1     2   209   218   426   217   427 0.92 Tetrapyrrole (Corrin/Porphyrin) Methylases
NAD_binding_7        PF13241.1    103 seq1678_BIOID51003   -            457     1e-27   96.2   0.1   1   1   2.3e-29     1e-25   89.8   0.0     1   103     6   115     6   115 0.89 Putative NAD(P)-binding
CysG_dimeriser       PF10414.4     60 seq1678_BIOID51003   -            457   2.3e-20   71.6   0.9   1   1   1.6e-23   7.4e-20   70.0   0.6     2    60   150   209   149   209 0.97 Sirohaem synthase dimerisation region
DEAD                 PF00270.24   173 seq1681_BIOID51003   -            444   1.3e-45  154.7   0.0   1   1   1.1e-48   5.1e-45  152.8   0.0     1   171    28   197    28   199 0.92 DEAD/DEAH box helicase
Helicase_C           PF00271.26    78 seq1681_BIOID51003   -            444   5.9e-27   93.2   0.0   1   1   2.5e-30   1.1e-26   92.3   0.0     3    78   268   343   266   343 0.98 Helicase conserved C-terminal domain
ResIII               PF04851.10   184 seq1681_BIOID51003   -            444   8.1e-05   22.4   0.2   1   1   3.8e-08   0.00017   21.3   0.0    31   183    47   192    18   193 0.73 Type III restriction enzyme, res subunit
Cupin_2              PF07883.6     71 seq1684_BIOID51003   -            185     9e-18   63.4   0.1   1   1   5.2e-21   1.4e-17   62.8   0.1     2    69   111   178   110   180 0.94 Cupin domain
HTH_3                PF01381.17    55 seq1684_BIOID51003   -            185   1.1e-14   53.9   0.4   1   1   5.9e-18   1.6e-14   53.3   0.2     2    55    13    66    12    66 0.97 Helix-turn-helix
HTH_31               PF13560.1     64 seq1684_BIOID51003   -            185     1e-10   41.4   0.0   1   1     6e-14   1.6e-10   40.8   0.0     3    60     9    65     7    68 0.95 Helix-turn-helix domain
HTH_19               PF12844.2     64 seq1684_BIOID51003   -            185   1.7e-10   40.6   0.0   1   1     1e-13   2.7e-10   40.0   0.0     1    62     9    70     9    72 0.96 Helix-turn-helix domain
Glucosamine_iso      PF01182.15   199 seq1685_BIOID51003   -            251   6.3e-19   68.3   0.0   1   1   6.3e-23   8.6e-19   67.9   0.0     4   198    30   226    28   227 0.81 Glucosamine-6-phosphate isomerases/6-phosphogluconolactonase
DUF177               PF02620.12   119 seq1689_BIOID51003   -            173   4.8e-23   81.3   0.7   1   1   5.4e-27   7.4e-23   80.7   0.5     1   119    61   171    61   171 0.90 Uncharacterized ACR, COG1399
HupF_HypC            PF01455.13    68 seq1690_BIOID51003   -             90   1.9e-25   88.4   0.2   1   1   1.7e-29   2.3e-25   88.2   0.1     1    68     1    72     1    72 0.98 HupF/HypC family
EamA                 PF00892.15   126 seq1691_BIOID51003   -            111   3.2e-10   40.0   8.9   1   1   8.4e-14   3.8e-10   39.7   6.2    24   124     3   107     1   109 0.84 EamA-like transporter family
Multi_Drug_Res       PF00893.14    93 seq1691_BIOID51003   -            111   3.4e-08   33.7   4.9   1   1     1e-11   4.6e-08   33.2   3.4     1    93     1   100     1   100 0.87 Small Multidrug Resistance protein
C4dic_mal_tran       PF03595.12   330 seq1692_BIOID51003   -            366   6.1e-54  182.7  37.4   1   1   5.1e-58     7e-54  182.5  25.9     2   329    44   342    43   343 0.97 C4-dicarboxylate transporter/malic acid transport protein
DUF2713              PF10897.3    246 seq1693_BIOID51003   -            246  1.1e-163  542.2   7.9   1   1  8.6e-168  1.2e-163  542.1   5.5     1   246     1   246     1   246 1.00 Protein of unknown function (DUF2713)
HypD                 PF01924.11   356 seq1695_BIOID51003   -            373  9.8e-154  511.2   0.0   1   1  8.2e-158  1.1e-153  511.0   0.0     5   355    13   368     9   369 0.96 Hydrogenase formation hypA family
Aldedh               PF00171.17   462 seq1697_BIOID51003   -            527  2.8e-170  566.5   0.0   1   1  2.3e-174  3.1e-170  566.3   0.0     4   462    63   521    60   521 0.97 Aldehyde dehydrogenase family
Ribosomal_L32p       PF01783.18    56 seq1700_BIOID51003   -             57   4.1e-19   68.3   0.9   1   1   3.3e-23   4.4e-19   68.2   0.7     1    56     2    57     2    57 0.98 Ribosomal L32p protein family
Fimbrial             PF00419.15   145 seq1702_BIOID51003   -            194   3.6e-13   49.8   0.0   1   1   3.5e-17   4.8e-13   49.4   0.0     3   144    29   193    27   194 0.76 Fimbrial protein
FA_synthesis         PF02504.10   323 seq1703_BIOID51003   -            346  7.6e-124  412.6   0.0   1   1  6.3e-128  8.6e-124  412.4   0.0     8   323     1   321     1   321 0.99 Fatty acid synthesis protein
DUF4223              PF13978.1     56 seq1707_BIOID51003   -             55   1.2e-36  124.0   0.7   1   1   9.5e-41   1.3e-36  123.9   0.5     1    55     1    55     1    55 0.99 Protein of unknown function (DUF4223)
IucA_IucC            PF04183.7    252 seq1709_BIOID51003   -            574   2.7e-59  200.3   0.5   1   1     6e-63   4.1e-59  199.7   0.3     3   250   134   367   132   369 0.92 IucA / IucC family
FhuF                 PF06276.7    163 seq1709_BIOID51003   -            574   2.2e-30  105.6   0.7   1   1   6.8e-34   4.6e-30  104.6   0.5     2   162   398   554   397   555 0.97 Ferric iron reductase FhuF-like transporter
TehB                 PF03848.9    192 seq1710_BIOID51003   -            197  5.1e-103  342.0   0.1   1   1  3.7e-106  5.7e-103  341.9   0.0     1   192     1   193     1   193 0.99 Tellurite resistance protein TehB
Methyltransf_23      PF13489.1    162 seq1710_BIOID51003   -            197   1.2e-12   47.7   0.0   1   1   9.2e-16   1.4e-12   47.4   0.0    20   115    28   133    10   173 0.77 Methyltransferase domain
Methyltransf_11      PF08241.7     95 seq1710_BIOID51003   -            197     2e-12   47.3   0.0   1   1   2.7e-15   4.1e-12   46.3   0.0     1    93    35   130    35   132 0.96 Methyltransferase domain
Methyltransf_12      PF08242.7     99 seq1710_BIOID51003   -            197   2.1e-11   44.0   0.0   1   1   2.2e-14   3.4e-11   43.3   0.0     1    98    35   129    35   130 0.95 Methyltransferase domain
Methyltransf_31      PF13847.1    152 seq1710_BIOID51003   -            197   8.1e-11   41.6   0.0   1   1   6.3e-14   9.6e-11   41.3   0.0     5   110    32   134    29   183 0.89 Methyltransferase domain
MTS                  PF05175.9    170 seq1710_BIOID51003   -            197     5e-10   38.9   0.0   1   1   4.2e-13   6.4e-10   38.5   0.0    23   140    22   134     3   152 0.85 Methyltransferase small domain
Methyltransf_18      PF12847.2    112 seq1710_BIOID51003   -            197   1.5e-08   35.1   0.0   1   1   1.4e-11   2.2e-08   34.5   0.0     2   109    31   132    30   136 0.79 Methyltransferase domain
Dus                  PF01207.12   310 seq1712_BIOID51003   -            345   1.1e-99  333.1   0.0   1   1  9.2e-104   1.3e-99  332.8   0.0     2   308    30   340    29   342 0.98 Dihydrouridine synthase (Dus)
AIRS_C               PF02769.17   153 seq1714_BIOID51003   -            336   6.5e-24   84.5   2.0   1   1   1.6e-27   1.1e-23   83.8   1.4     2   149   166   313   165   315 0.95 AIR synthase related protein, C-terminal domain
AIRS                 PF00586.19    96 seq1714_BIOID51003   -            336   1.5e-13   50.6   2.4   1   1   5.2e-17   3.6e-13   49.4   0.1    10    96    44   132    35   132 0.90 AIR synthase related protein, N-terminal domain
Pili_assembly_N      PF00345.15   122 seq1715_BIOID51003   -            231   1.7e-41  140.7   0.0   1   1   4.5e-45   3.1e-41  139.8   0.0     1   122    25   145    25   145 0.94 Gram-negative pili assembly chaperone, N-terminal domain
Pili_assembly_C      PF02753.12    68 seq1715_BIOID51003   -            231     3e-17   62.0   0.2   1   1     1e-20   7.1e-17   60.8   0.1     1    67   164   226   164   227 0.91 Gram-negative pili assembly chaperone, C-terminal domain
AA_permease_2        PF13520.1    426 seq1718_BIOID51003   -            462   2.8e-59  200.6  45.4   1   1     5e-63   3.5e-59  200.3  31.5     1   405    27   427    27   448 0.85 Amino acid permease
AA_permease          PF00324.16   479 seq1718_BIOID51003   -            462     5e-36  123.9  40.9   1   1   1.2e-39   8.5e-36  123.1  28.3     2   475    32   457    31   461 0.83 Amino acid permease
tRNA-synt_1d         PF00750.14   354 seq1724_BIOID51003   -            577    1e-148  494.8   0.2   1   1  2.8e-152  1.3e-148  494.4   0.2     1   354    95   446    95   446 0.99 tRNA synthetases class I (R)
DALR_1               PF05746.10   119 seq1724_BIOID51003   -            577   3.4e-36  123.6   0.4   1   1   4.5e-39     2e-35  121.1   0.3     1   119   460   577   460   577 0.98 DALR anticodon binding domain
Arg_tRNA_synt_N      PF03485.11    85 seq1724_BIOID51003   -            577   2.5e-22   79.0   0.2   1   1   2.4e-25   1.1e-21   77.0   0.1     3    85     7    87     1    87 0.91 Arginyl tRNA synthetase N terminal domain
ACP_syn_III_C        PF08541.5     90 seq1725_BIOID51003   -            317   2.8e-37  126.5   0.0   1   1   2.8e-40   9.5e-37  124.7   0.0     1    90   228   317   228   317 0.98 3-Oxoacyl-[acyl-carrier-protein (ACP)] synthase III C terminal
ACP_syn_III          PF08545.5     80 seq1725_BIOID51003   -            317   4.2e-30  103.1   1.3   1   1   2.3e-33     8e-30  102.2   0.9     1    80   106   183   106   183 0.99 3-Oxoacyl-[acyl-carrier-protein (ACP)] synthase III
HMG_CoA_synt_N       PF01154.12   174 seq1725_BIOID51003   -            317   1.2e-05   24.8   0.1   1   1   5.7e-09     2e-05   24.1   0.1     7   150     5   143     2   167 0.85 Hydroxymethylglutaryl-coenzyme A synthase N terminal
Chal_sti_synt_N      PF00195.14   227 seq1725_BIOID51003   -            317   2.5e-05   23.5   0.7   1   1   1.3e-08   4.5e-05   22.6   0.5    98   225    48   168    21   170 0.81 Chalcone and stilbene synthases, N-terminal domain
DAO                  PF01266.19   358 seq1728_BIOID51003   -            426   5.5e-72  242.5   0.2   1   1   2.8e-75   6.3e-72  242.3   0.1     1   358    29   381    29   381 0.96 FAD dependent oxidoreductase
Thi4                 PF01946.12   230 seq1728_BIOID51003   -            426   1.7e-07   30.4   0.2   1   1   1.4e-10   3.1e-07   29.6   0.1     9    64    19    75    12   102 0.91 Thi4 family
NAD_binding_8        PF13450.1     68 seq1728_BIOID51003   -            426   2.2e-06   27.4   0.7   1   1   3.9e-09   8.8e-06   25.5   0.5     1    42    32    71    32    88 0.82 NAD(P)-binding Rossmann-like domain
FAD_binding_3        PF01494.14   356 seq1728_BIOID51003   -            426     7e-06   25.2   0.6   1   1   3.1e-09     7e-06   25.2   0.4     2    33    28    59    27    68 0.94 FAD binding domain
FAD_binding_2        PF00890.19   421 seq1728_BIOID51003   -            426   2.1e-05   23.4   0.6   1   1   1.5e-08   3.4e-05   22.7   0.5     1    43    29    71    29    82 0.85 FAD binding domain
Transaldolase        PF00923.14   287 seq1729_BIOID51003   -            222   1.1e-44  152.5   0.1   1   1   1.9e-48   2.6e-44  151.3   0.1     1   242     5   206     5   217 0.95 Transaldolase
LysE                 PF01810.13   191 seq1730_BIOID51003   -            195   3.7e-14   52.3  17.2   1   1   3.1e-18   4.3e-14   52.1  11.9     1   188    14   194    14   195 0.81 LysE type translocator
DUF3313              PF11769.3    201 seq1731_BIOID51003   -            222   9.3e-66  220.9   0.1   1   1   7.7e-70   1.1e-65  220.7   0.1     1   199    16   214    16   216 0.99 Protein of unknown function (DUF3313)
Usher                PF00577.15   552 seq1732_BIOID51003   -            838  3.3e-208  692.7  27.5   1   1  7.2e-212  3.3e-208  692.7  19.1     1   552   206   748   206   748 0.99 Type VII secretion system (T7SS), usher protein
PapC_N               PF13954.1    146 seq1732_BIOID51003   -            838   1.5e-47  160.7   0.1   1   1   6.9e-51   3.1e-47  159.6   0.0     1   146    43   192    43   192 0.98 PapC N-terminal domain
PapC_C               PF13953.1     68 seq1732_BIOID51003   -            838   5.1e-21   73.9   0.1   1   1   2.6e-24   1.2e-20   72.8   0.1     2    67   759   825   758   826 0.95 PapC C-terminal domain
Phageshock_PspG      PF09583.5     65 seq1733_BIOID51003   -            139   5.7e-25   87.0  25.7   1   1   5.6e-29   7.7e-25   86.6  17.8     1    64    60   123    60   124 0.98 Phage shock protein G (Phageshock_PspG)
CorA                 PF01544.13   292 seq1734_BIOID51003   -            316   4.9e-56  189.7   0.4   1   1   4.4e-60     6e-56  189.5   0.2     4   292    26   312    24   312 0.95 CorA-like Mg2+ transporter protein
Sigma54_activat      PF00158.21   168 seq1735_BIOID51003   -            692   4.3e-71  237.6   0.1   1   1   3.8e-74   7.4e-71  236.9   0.0     1   168   381   548   381   548 0.99 Sigma-54 interaction domain
GAF_3                PF13492.1    129 seq1735_BIOID51003   -            692   3.8e-18   65.7   0.0   1   1   6.6e-15   1.3e-11   44.5   0.0     1   129   202   346   202   346 0.85 GAF domain
GAF                  PF01590.21   154 seq1735_BIOID51003   -            692     7e-17   61.8   0.1   1   1   1.5e-14     3e-11   43.6   0.0     1   154   202   344   202   344 0.91 GAF domain
GAF_2                PF13185.1    148 seq1735_BIOID51003   -            692   1.1e-12   48.6   0.0   1   1   5.4e-12     1e-08   35.6   0.0     3   148   202   345   194   345 0.76 GAF domain
AAA_5                PF07728.9    139 seq1735_BIOID51003   -            692   5.2e-08   32.5   0.1   1   1   6.5e-11   1.3e-07   31.3   0.0     2   130   405   529   404   538 0.79 AAA domain (dynein-related subfamily)
AAA                  PF00004.24   132 seq1735_BIOID51003   -            692   3.3e-06   27.2   0.0   1   1   4.7e-09   9.2e-06   25.7   0.0     1   112   405   525   405   541 0.81 ATPase family associated with various cellular activities (AAA)
HTH_8                PF02954.14    42 seq1735_BIOID51003   -            692   7.6e-05   22.0   0.2   1   1   3.9e-08   7.6e-05   22.0   0.1     6    42   645   684   642   684 0.90 Bacterial regulatory protein, Fis family
DUF2592              PF10766.4     41 seq1739_BIOID51003   -             49     1e-26   91.8   4.7   1   1   8.2e-31   1.1e-26   91.7   3.3     1    41     4    44     4    44 0.98 Protein of unknown function (DUF2592)
Esterase             PF00756.15   251 seq1740_BIOID51003   -            405   1.2e-49  168.8   0.0   1   1   1.8e-53   1.2e-49  168.8   0.0     1   251   172   391   172   391 0.98 Putative esterase
DUF3327              PF11806.3    122 seq1740_BIOID51003   -            405   1.9e-37  128.1   2.5   1   1   4.3e-41   2.9e-37  127.5   0.3     3   121    29   155    21   156 0.97 Domain of unknown function (DUF3327)
SLT                  PF01464.15   121 seq1741_BIOID51003   -            203   1.4e-25   89.0   0.1   1   1   1.3e-29   1.8e-25   88.6   0.1     3   120    43   168    41   169 0.95 Transglycosylase SLT domain
Acetyltransf_8       PF13523.1    152 seq1742_BIOID51003   -            315   1.7e-51  173.9   0.6   1   1   1.9e-55   2.6e-51  173.3   0.4     1   152   145   302   145   302 0.93 Acetyltransferase (GNAT) domain
Acyl_transf_1        PF00698.16   318 seq1744_BIOID51003   -            309   2.1e-42  145.4   3.9   1   1   1.8e-46   2.5e-42  145.2   2.7     2   281     6   290     5   306 0.90 Acyl transferase domain
DUF3442              PF11924.3    280 seq1745_BIOID51003   -           1417  3.3e-105  351.5   0.5   1   1  7.3e-109  3.3e-105  351.5   0.3     2   280    71   350    70   350 0.99 Protein of unknown function (DUF3442)
Big_1                PF02369.11   100 seq1745_BIOID51003   -           1417   3.3e-55  184.0 105.6   1   3   4.4e-18     2e-14   53.1   8.5     5    97   994  1086   990  1088 0.86 Bacterial Ig-like domain (group 1)
Big_1                PF02369.11   100 seq1745_BIOID51003   -           1417   3.3e-55  184.0 105.6   2   3   8.5e-17   3.9e-13   49.0   2.9    14    97  1104  1187  1090  1189 0.85 Bacterial Ig-like domain (group 1)
Big_1                PF02369.11   100 seq1745_BIOID51003   -           1417   3.3e-55  184.0 105.6   3   3   1.1e-16   5.2e-13   48.6   9.7     4    95  1195  1287  1192  1292 0.84 Bacterial Ig-like domain (group 1)
SIS                  PF01380.17   131 seq1746_BIOID51003   -            347   3.1e-21   75.2   0.0   1   2   1.2e-12   1.6e-08   34.0   0.0     5   122    51   170    48   175 0.87 SIS domain
SIS                  PF01380.17   131 seq1746_BIOID51003   -            347   3.1e-21   75.2   0.0   2   2     3e-14   4.1e-10   39.2   0.0     4    87   214   299   211   305 0.93 SIS domain
SBP_bac_11           PF13531.1    231 seq1748_BIOID51003   -            204   2.4e-46  158.1   2.1   1   1   3.9e-50   2.6e-46  157.9   1.4    27   231     2   202     1   202 0.93 Bacterial extracellular solute-binding protein
SBP_bac_1            PF01547.20   314 seq1748_BIOID51003   -            204   4.5e-12   46.2   4.1   1   1   8.5e-16   5.8e-12   45.8   2.8    31   313     7   193     2   194 0.87 Bacterial extracellular solute-binding protein
OrfB_IS605           PF01385.14   227 seq1750_BIOID51003   -            402   1.6e-51  174.7   3.7   1   1   4.7e-55   2.2e-51  174.3   2.6     1   224    69   275    69   278 0.98 Probable transposase
OrfB_Zn_ribbon       PF07282.6     69 seq1750_BIOID51003   -            402   8.9e-26   89.2   0.7   1   1   6.3e-29   2.9e-25   87.6   0.5     1    67   304   371   304   373 0.98 Putative transposase DNA-binding domain
HTH_OrfB_IS605       PF12323.3     46 seq1750_BIOID51003   -            402   4.2e-13   48.2   0.8   1   1   9.3e-17   4.2e-13   48.2   0.5     1    46     1    48     1    48 0.95 Helix-turn-helix domain
Aminotran_3          PF00202.16   339 seq1751_BIOID51003   -            421  2.8e-108  361.6   0.6   1   1    5e-112  3.5e-108  361.3   0.4     3   338    27   359    25   360 0.97 Aminotransferase class-III
Aminotran_1_2        PF00155.16   363 seq1751_BIOID51003   -            421   3.8e-05   22.6   0.1   1   1   2.7e-08   0.00018   20.4   0.0   125   278   159   323    40   377 0.62 Aminotransferase class I and II
UDG                  PF03167.14   152 seq1752_BIOID51003   -            229   3.2e-30  104.4   0.1   1   1   3.4e-34   4.6e-30  103.9   0.0     6   152    54   211    50   211 0.96 Uracil DNA glycosylase superfamily
DUF1311              PF07007.7     95 seq1757_BIOID51003   -            162   6.6e-20   70.8   1.9   1   1   6.2e-24   8.5e-20   70.5   1.3     1    95    34   145    34   145 0.85 Protein of unknown function (DUF1311)
IucA_IucC            PF04183.7    252 seq1758_BIOID51003   -            580   2.3e-77  259.5   0.0   1   1   5.1e-81   3.5e-77  258.9   0.0    10   251   130   374   111   375 0.97 IucA / IucC family
FhuF                 PF06276.7    163 seq1758_BIOID51003   -            580   5.5e-32  110.8   0.2   1   1   1.9e-35   1.3e-31  109.6   0.2     2   149   395   546   394   565 0.93 Ferric iron reductase FhuF-like transporter
BPD_transp_1         PF00528.17   185 seq1759_BIOID51003   -            229     4e-22   78.5  13.4   1   1   3.7e-26     5e-22   78.1   9.3     2   175    26   215    25   227 0.78 Binding-protein-dependent transport system inner membrane component
adh_short            PF00106.20   167 seq1760_BIOID51003   -            244   6.4e-40  136.6   1.7   1   1     4e-43   1.1e-39  135.9   1.2     1   166     6   169     6   170 0.92 short chain dehydrogenase
adh_short_C2         PF13561.1    243 seq1760_BIOID51003   -            244   3.5e-33  115.2   1.9   1   1   1.6e-36   4.3e-33  115.0   1.3     5   242    14   241    12   242 0.94 Enoyl-(Acyl carrier protein) reductase
KR                   PF08659.5    181 seq1760_BIOID51003   -            244   2.9e-21   75.8   0.9   1   1   1.7e-24   4.6e-21   75.1   0.6     3   174     8   180     7   196 0.84 KR domain
NAD_binding_10       PF13460.1    183 seq1760_BIOID51003   -            244   2.8e-06   27.3   0.3   1   1   2.4e-09   6.6e-06   26.1   0.2     2   125     9   156     8   194 0.72 NADH(P)-binding
Epimerase            PF01370.16   236 seq1760_BIOID51003   -            244     3e-05   23.4   0.2   1   1   1.6e-08   4.3e-05   22.9   0.2     1   118     8   141     8   192 0.77 NAD dependent epimerase/dehydratase family
DnaB_C               PF03796.10   265 seq1762_BIOID51003   -            471  4.1e-108  360.1   0.2   1   1  1.2e-111  5.4e-108  359.7   0.1     1   263   206   463   206   465 0.97 DnaB-like helicase C terminal domain
DnaB                 PF00772.16   103 seq1762_BIOID51003   -            471   8.7e-38  128.2   0.0   1   1   4.2e-41   1.9e-37  127.1   0.0     1   103    26   128    26   128 0.99 DnaB-like helicase N terminal domain
AAA_25               PF13481.1    194 seq1762_BIOID51003   -            471     1e-13   51.0   0.1   1   1   3.6e-17   1.6e-13   50.3   0.0    29   190   220   386   179   390 0.84 AAA domain
AP_endonuc_2         PF01261.19   211 seq1763_BIOID51003   -            305   1.1e-31  109.6   0.0   1   1     1e-35   1.4e-31  109.3   0.0     1   210    48   254    48   255 0.97 Xylose isomerase-like TIM barrel
MbtH                 PF03621.8     54 seq1765_BIOID51003   -             72   1.8e-21   75.1   0.6   1   1   1.6e-25   2.1e-21   74.8   0.4     1    53     1    54     1    55 0.96 MbtH-like protein
Condensation         PF00668.15   301 seq1766_BIOID51003   -            431   9.3e-59  198.6   0.0   1   1     8e-63   1.1e-58  198.3   0.0     2   300    44   342    43   343 0.91 Condensation domain
PTS_EIIC             PF02378.13   321 seq1767_BIOID51003   -            580   7.4e-83  277.9  29.3   1   1   1.1e-86   7.4e-83  277.9  20.3     1   321    69   411    69   411 0.94 Phosphotransferase system, EIIC
PTS_EIIB             PF00367.15    35 seq1767_BIOID51003   -            580   1.3e-16   59.3   0.1   1   1   4.4e-20     3e-16   58.2   0.1     3    35   504   536   502   536 0.97 phosphotransferase system, EIIB
Transgly_assoc       PF04226.8     48 seq1770_BIOID51003   -             84     2e-13   50.0  14.1   1   1   1.5e-17     2e-13   50.0   9.8     2    48    34    83    33    83 0.98 Transglycosylase associated protein
ABC_tran             PF00005.22   118 seq1772_BIOID51003   -            352   6.3e-26   90.9   0.0   1   1   2.9e-29   1.3e-25   89.9   0.0     1   117    38   156    38   157 0.91 ABC transporter
TOBE                 PF03459.12    64 seq1772_BIOID51003   -            352   3.2e-18   65.4   0.0   1   1   1.8e-19   8.2e-16   57.7   0.0     1    62   290   350   290   352 0.97 TOBE domain
Fimbrial             PF00419.15   145 seq1774_BIOID51003   -            363     3e-21   76.0   0.5   1   1   2.2e-25     3e-21   76.0   0.3     2   143   211   361   210   363 0.85 Fimbrial protein
PP-binding           PF00550.20    67 seq1776_BIOID51003   -             78   2.7e-16   59.4   0.4   1   1   4.4e-20     3e-16   59.3   0.3     1    67     6    73     6    73 0.96 Phosphopantetheine attachment site
DUF1493              PF07377.7    111 seq1776_BIOID51003   -             78   0.00024   21.0   0.4   1   1   4.1e-08   0.00028   20.8   0.3     1    59     1    55     1    62 0.91 Protein of unknown function (DUF1493)
PfkB                 PF00294.19   301 seq1777_BIOID51003   -            261   3.7e-37  127.9   0.2   1   1   3.8e-41   5.1e-37  127.4   0.1    34   294    22   260     7   261 0.87 pfkB family carbohydrate kinase
CorA                 PF01544.13   292 seq1778_BIOID51003   -             39   1.6e-08   33.8   1.3   1   1   1.3e-12   1.8e-08   33.7   0.9   256   292     1    35     1    35 0.98 CorA-like Mg2+ transporter protein
Asparaginase_2       PF01112.13   319 seq1779_BIOID51003   -            321  3.1e-125  417.0   2.9   1   1  2.8e-129  3.8e-125  416.7   2.0     2   315     3   315     2   317 0.99 Asparaginase
ketoacyl-synt        PF00109.21   255 seq1781_BIOID51003   -            413     6e-60  202.7   1.1   1   1   1.7e-63     6e-60  202.7   0.8     2   255     4   247     3   247 0.93 Beta-ketoacyl synthase, N-terminal domain
Ketoacyl-synt_C      PF02801.17   119 seq1781_BIOID51003   -            413   2.5e-39  133.6   1.7   1   1   1.4e-42   4.7e-39  132.7   1.2     1   119   255   370   255   370 0.97 Beta-ketoacyl synthase, C-terminal domain
Thiolase_N           PF00108.18   264 seq1781_BIOID51003   -            413   1.2e-06   27.6   0.1   1   1   8.7e-10     3e-06   26.3   0.0    80   120   156   196   145   216 0.93 Thiolase, N-terminal domain
Bac_DnaA             PF00308.13   219 seq1782_BIOID51003   -            471  2.1e-100  334.7   0.2   1   1  1.1e-103  3.1e-100  334.1   0.1     2   218   137   353   136   354 0.99 Bacterial dnaA  protein
Bac_DnaA_C           PF08299.6     70 seq1782_BIOID51003   -            471   3.7e-35  119.5   0.1   1   1   3.6e-38   9.9e-35  118.1   0.1     1    70   379   448   379   448 0.99 Bacterial dnaA protein helix-turn-helix
DnaA_N               PF11638.3     65 seq1782_BIOID51003   -            471   1.3e-20   72.5   0.1   1   1   1.3e-23   3.5e-20   71.2   0.1     2    63     8    67     7    69 0.92 DnaA N-terminal domain
IstB_IS21            PF01695.12   178 seq1782_BIOID51003   -            471   7.1e-13   48.2   0.0   1   1   4.7e-16   1.3e-12   47.3   0.0    50   151   172   276   151   284 0.89 IstB-like ATP binding protein
AAA                  PF00004.24   132 seq1782_BIOID51003   -            471     2e-06   27.9   0.0   1   1   4.1e-09   1.1e-05   25.4   0.0     2   111   173   274   172   294 0.78 ATPase family associated with various cellular activities (AAA)
MutS_V               PF00488.16   235 seq1783_BIOID51003   -            853  7.7e-105  349.3   0.0   1   1  4.6e-108  1.3e-104  348.6   0.0     1   234   567   798   567   799 0.99 MutS domain V
MutS_III             PF05192.13   204 seq1783_BIOID51003   -            853   3.1e-49  167.4   3.1   1   1   2.1e-52   5.7e-49  166.5   2.2     1   204   271   560   271   560 0.96 MutS domain III
MutS_I               PF01624.15   113 seq1783_BIOID51003   -            853   6.2e-44  148.5   0.0   1   1   6.1e-47   1.7e-43  147.1   0.0     1   112    11   122    11   123 0.99 MutS domain I
MutS_II              PF05188.12   137 seq1783_BIOID51003   -            853   1.9e-33  115.3   0.0   1   1   1.6e-36   4.5e-33  114.1   0.0     1   137   131   256   131   256 0.98 MutS domain II
MutS_IV              PF05190.13    92 seq1783_BIOID51003   -            853   3.6e-28   97.4   0.1   1   1   3.6e-31   9.9e-28   96.0   0.1     1    90   428   517   428   519 0.97 MutS family domain IV
Thioredoxin          PF00085.15   104 seq1784_BIOID51003   -            139   4.4e-30  103.3   0.9   1   1   2.9e-32   6.6e-29   99.5   0.0     2   102    37   136    36   138 0.94 Thioredoxin
Thioredoxin_2        PF13098.1    112 seq1784_BIOID51003   -            139   1.4e-12   47.6   0.0   1   1     4e-15     9e-12   45.0   0.0     7   112    54   135    49   135 0.88 Thioredoxin-like domain
Thioredoxin_7        PF13899.1     82 seq1784_BIOID51003   -            139   5.9e-08   32.5   0.4   1   1     3e-10   6.7e-07   29.1   0.0     7    81    42   114    36   115 0.82 Thioredoxin-like
Redoxin              PF08534.5    146 seq1784_BIOID51003   -            139   2.6e-06   26.9   0.0   1   1     4e-08     9e-05   21.9   0.0    28    73    52    95    34   103 0.87 Redoxin
HyaE                 PF07449.6    107 seq1784_BIOID51003   -            139   8.6e-05   22.2   0.0   1   1   6.1e-08   0.00014   21.6   0.0    52   100    76   124    67   129 0.87 Hydrogenase-1 expression protein HyaE
AMP-binding          PF00501.23   418 seq1785_BIOID51003   -            904  2.8e-117  391.5   0.0   1   1  1.1e-120  3.6e-117  391.1   0.0     1   417    93   497    93   498 0.96 AMP-binding enzyme
Thioesterase         PF00975.15   229 seq1785_BIOID51003   -            904   2.6e-46  158.5   0.6   1   1   5.6e-47   1.9e-43  149.2   0.0     2   215   678   887   677   901 0.96 Thioesterase domain
PP-binding           PF00550.20    67 seq1785_BIOID51003   -            904   2.7e-11   43.4   0.1   1   1   2.4e-14   8.1e-11   41.9   0.1     3    65   591   651   589   653 0.91 Phosphopantetheine attachment site
Abhydrolase_6        PF12697.2    228 seq1785_BIOID51003   -            904   3.3e-06   27.0   0.2   1   1   9.6e-10   3.3e-06   27.0   0.1     2   127   680   809   679   879 0.66 Alpha/beta hydrolase family
Ala_racemase_N       PF01168.15   217 seq1786_BIOID51003   -            365   3.2e-61  206.5   0.0   1   1   5.9e-65     4e-61  206.2   0.0     1   217     8   219     8   219 0.94 Alanine racemase, N-terminal domain
Ala_racemase_C       PF00842.16   129 seq1786_BIOID51003   -            365   8.3e-40  135.0   0.1   1   1   1.9e-43   1.3e-39  134.4   0.1     1   129   234   358   234   358 0.97 Alanine racemase, C-terminal domain
K_oxygenase          PF13434.1    341 seq1787_BIOID51003   -            445  1.9e-115  385.3   0.0   1   1    5e-119  2.3e-115  385.0   0.0     2   340     4   333     3   334 0.96 L-lysine 6-monooxygenase (NADPH-requiring)
Pyr_redox_3          PF13738.1    203 seq1787_BIOID51003   -            445   1.4e-15   57.7   0.0   1   1   1.2e-15   5.5e-12   46.0   0.0    78   200    93   218    60   221 0.84 Pyridine nucleotide-disulphide oxidoreductase
UTRA                 PF07702.8    141 seq1790_BIOID51003   -            265     2e-32  111.6   0.0   1   1   9.8e-36   4.5e-32  110.5   0.0     1   140   118   256   118   257 0.99 UTRA domain
GntR                 PF00392.16    64 seq1790_BIOID51003   -            265   8.6e-24   82.6   0.0   1   1   2.9e-27   1.3e-23   82.0   0.0     1    64    34    97    34    97 0.99 Bacterial regulatory proteins, gntR family
HTH_DeoR             PF08220.7     57 seq1790_BIOID51003   -            265   7.6e-05   22.0   0.0   1   1   3.8e-08   0.00017   20.9   0.0    18    54    61    97    46   100 0.88 DeoR-like helix-turn-helix domain
HTH_3                PF01381.17    55 seq1791_BIOID51003   -            178     6e-17   61.1   0.0   1   1   3.7e-20   8.5e-17   60.6   0.0     1    53    12    64    12    66 0.97 Helix-turn-helix
HTH_31               PF13560.1     64 seq1791_BIOID51003   -            178   1.2e-10   41.2   0.0   1   1   8.8e-14     2e-10   40.5   0.0     4    57    10    62     8    74 0.94 Helix-turn-helix domain
HTH_19               PF12844.2     64 seq1791_BIOID51003   -            178   9.9e-10   38.2   0.0   1   1   6.5e-13   1.5e-09   37.6   0.0     3    59    11    67     9    71 0.95 Helix-turn-helix domain
Cupin_2              PF07883.6     71 seq1791_BIOID51003   -            178   8.4e-10   37.9   0.3   1   1   6.6e-13   1.5e-09   37.0   0.2     4    69   105   171   102   173 0.92 Cupin domain
HTH_26               PF13443.1     63 seq1791_BIOID51003   -            178   5.3e-06   26.4   0.0   1   1   3.5e-09     8e-06   25.8   0.0     2    59    12    68    11    72 0.93 Cro/C1-type HTH DNA-binding domain
HTH_25               PF13413.1     62 seq1791_BIOID51003   -            178   4.6e-06   26.0   0.0   1   1   3.4e-09   7.9e-06   25.3   0.0     2    35    12    45    11    49 0.94 Helix-turn-helix domain
PspA_IM30            PF04012.7    221 seq1792_BIOID51003   -            222   6.9e-48  162.8  32.6   1   1     6e-52   8.2e-48  162.5  22.6     1   220     2   217     2   219 0.97 PspA/IM30 family
DTW                  PF03942.10   204 seq1793_BIOID51003   -            240   7.1e-60  201.5   0.0   1   1   6.1e-64   8.3e-60  201.3   0.0     1   202    35   224    35   226 0.97 DTW domain
ABC_tran             PF00005.22   118 seq1794_BIOID51003   -            623   7.2e-41  139.1   0.0   1   2   5.7e-21   7.1e-18   64.9   0.1    24   118    90   197    56   197 0.81 ABC transporter
ABC_tran             PF00005.22   118 seq1794_BIOID51003   -            623   7.2e-41  139.1   0.0   2   2   4.1e-23   5.1e-20   71.9   0.0     1   117   364   491   364   492 0.93 ABC transporter
oligo_HPY            PF08352.7     64 seq1794_BIOID51003   -            623   8.6e-21   73.9   0.4   1   2   8.8e-12   1.1e-08   35.1   0.0     1    33   248   280   248   303 0.88 Oligopeptide/dipeptide transporter, C-terminal region
oligo_HPY            PF08352.7     64 seq1794_BIOID51003   -            623   8.6e-21   73.9   0.4   2   2     3e-12   3.8e-09   36.6   0.0     1    33   543   575   543   594 0.85 Oligopeptide/dipeptide transporter, C-terminal region
Aminotran_1_2        PF00155.16   363 seq1795_BIOID51003   -            390   2.1e-58  197.9   0.0   1   1   1.7e-62   2.4e-58  197.7   0.0     3   360    30   379    28   382 0.94 Aminotransferase class I and II
Peptidase_U32        PF01136.14   233 seq1798_BIOID51003   -            667   1.5e-70  236.6   0.1   1   1   3.6e-71   2.4e-67  226.1   0.0     2   231    93   319    92   321 0.90 Peptidase family U32
DUF3656              PF12392.3    122 seq1798_BIOID51003   -            667   2.4e-26   92.1   0.0   1   1   6.9e-30   4.7e-26   91.1   0.0     2   122   405   522   404   522 0.97 Collagenase
Aminotran_4          PF01063.14   231 seq1800_BIOID51003   -            269   1.2e-42  145.8   0.0   1   1   1.1e-46   1.5e-42  145.5   0.0     2   225    38   259    37   266 0.85 Aminotransferase class IV
PspB                 PF06667.7     75 seq1801_BIOID51003   -             74   7.7e-32  108.9   0.4   1   1   6.1e-36   8.4e-32  108.8   0.3     1    74     1    73     1    74 0.97 Phage shock protein B
Lactonase            PF10282.4    344 seq1802_BIOID51003   -            331   5.9e-87  291.8   0.0   1   1   1.6e-90   7.5e-87  291.4   0.0     2   343     5   327     4   328 0.95 Lactonase, 7-bladed beta-propeller
ATP-grasp_5          PF13549.1    222 seq1803_BIOID51003   -            652   1.2e-57  194.6   0.0   1   1   5.2e-61   2.4e-57  193.6   0.0     1   172   472   645   472   650 0.97 ATP-grasp domain
Succ_CoA_lig         PF13607.1    138 seq1803_BIOID51003   -            652   6.6e-47  158.4   0.1   1   1   2.7e-50   1.3e-46  157.5   0.1     1   138   147   280   147   280 0.97 Succinyl-CoA ligase like flavodoxin domain
CoA_binding_2        PF13380.1    115 seq1803_BIOID51003   -            652   9.3e-24   83.7   0.1   1   1   3.6e-26   1.6e-22   79.6   0.0     1   113    13   130    13   132 0.95 CoA binding domain
Aminotran_1_2        PF00155.16   363 seq1804_BIOID51003   -            411   1.5e-86  290.5   0.0   1   1   1.2e-90   1.7e-86  290.3   0.0     2   362    41   406    40   407 0.98 Aminotransferase class I and II
DNA_pol3_beta        PF00712.14   120 seq1805_BIOID51003   -            366     5e-48  161.8   0.0   1   1   4.8e-46   2.2e-42  143.6   0.0     1   120     1   120     1   120 0.99 DNA polymerase III beta subunit, N-terminal domain
DNA_pol3_beta_2      PF02767.11   116 seq1805_BIOID51003   -            366   1.2e-47  160.6   0.0   1   1     6e-46   2.7e-42  143.3   0.0     1   116   129   243   129   243 0.99 DNA polymerase III beta subunit, central domain
DNA_pol3_beta_3      PF02768.10   121 seq1805_BIOID51003   -            366   1.2e-44  150.6   0.3   1   1     6e-48   2.7e-44  149.4   0.1     1   121   245   365   245   365 0.99 DNA polymerase III beta subunit, C-terminal domain
PspC                 PF04024.7     61 seq1806_BIOID51003   -            119   4.5e-19   67.5   0.4   1   1   4.2e-23   5.7e-19   67.2   0.2     1    60     7    68     7    69 0.92 PspC domain
LppC                 PF04348.8    536 seq1807_BIOID51003   -            678  2.2e-135  452.1  23.1   1   2   5.2e-52   7.1e-48  163.3  13.2     1   285    40   318    40   351 0.89 LppC putative lipoprotein
LppC                 PF04348.8    536 seq1807_BIOID51003   -            678  2.2e-135  452.1  23.1   2   2   9.4e-91   1.3e-86  291.2   0.1   248   536   349   672   341   672 0.96 LppC putative lipoprotein
TonB_dep_Rec         PF00593.19   276 seq1809_BIOID51003   -            732   1.1e-22   81.1  16.8   1   1   1.6e-26   1.1e-22   81.1  11.6     3   275   476   730   474   730 0.87 TonB dependent receptor
Plug                 PF07715.10   108 seq1809_BIOID51003   -            732   1.3e-18   67.1   0.9   1   1   4.7e-22   3.2e-18   65.8   0.4     3   107    44   145    42   146 0.95 TonB-dependent Receptor Plug Domain
TerC                 PF03741.11   184 seq1810_BIOID51003   -            540   5.1e-49  166.0  13.4   1   1   1.7e-52   7.7e-49  165.5   9.3     1   183    27   216    27   217 0.94 Integral membrane protein TerC family
CorC_HlyC            PF03471.12    81 seq1810_BIOID51003   -            540   3.1e-20   71.6   0.1   1   1   6.2e-23   2.8e-19   68.5   0.0     2    79   453   529   452   531 0.93 Transporter associated domain
CBS                  PF00571.23    57 seq1810_BIOID51003   -            540   4.1e-16   58.2   1.1   1   2   5.1e-09   2.3e-05   23.8   0.3     1    53   315   371   315   374 0.94 CBS domain
CBS                  PF00571.23    57 seq1810_BIOID51003   -            540   4.1e-16   58.2   1.1   2   2   9.7e-12   4.4e-08   32.5   0.0     3    53   382   432   381   436 0.93 CBS domain
Phageshock_PspD      PF09584.5     66 seq1811_BIOID51003   -             73   2.2e-31  107.2   4.5   1   1   1.8e-35   2.4e-31  107.0   3.1     1    64    10    71    10    73 0.98 Phage shock protein PspD (Phageshock_PspD)
A_deaminase          PF00962.17   330 seq1812_BIOID51003   -            333  6.3e-101  337.5   0.0   1   1  5.2e-105  7.1e-101  337.3   0.0     2   329     6   328     5   329 0.99 Adenosine/AMP deaminase
YceG                 PF02618.11   297 seq1813_BIOID51003   -            550   1.6e-94  316.1   0.0   1   1   2.9e-98     2e-94  315.8   0.0     3   297    42   330    40   330 0.94 YceG-like family
Thymidylate_kin      PF02223.12   186 seq1813_BIOID51003   -            550   1.2e-59  200.6   0.0   1   1   2.8e-63   1.9e-59  200.0   0.0     1   186   345   537   345   537 0.98 Thymidylate kinase
Rhodanese            PF00581.15   113 seq1816_BIOID51003   -            104   1.2e-14   54.5   0.0   1   1   1.1e-18   1.5e-14   54.1   0.0    16   109    23    96    20    99 0.88 Rhodanese-like domain
PLA1                 PF02253.10   260 seq1817_BIOID51003   -            289   1.6e-93  312.8   5.0   1   1   1.4e-97   1.9e-93  312.5   3.4     8   260    39   286    33   286 0.98 Phospholipase A1
SMC_N                PF02463.14   220 seq1818_BIOID51003   -            357   3.3e-41  140.8   0.0   1   1   8.7e-45     4e-41  140.5   0.0     2   218     3   354     2   356 0.97 RecF/RecN/SMC N terminal domain
AAA_23               PF13476.1    202 seq1818_BIOID51003   -            357   1.7e-09   38.2   0.0   1   1   6.4e-13   2.9e-09   37.4   0.0     1    88     5   143     5   247 0.64 AAA domain
AAA_21               PF13304.1    303 seq1818_BIOID51003   -            357   1.8e-07   31.3   0.0   1   1   4.3e-10     2e-06   27.8   0.0     1    33    25    59    25   100 0.70 AAA domain
SBP_bac_5            PF00496.17   374 seq1819_BIOID51003   -            512   8.1e-94  314.3  10.8   1   1   7.6e-98     1e-93  314.0   7.5     1   372    70   429    70   431 0.95 Bacterial extracellular solute-binding proteins, family 5 Middle
Metallophos          PF00149.23   201 seq1820_BIOID51003   -            218     1e-15   57.6   4.0   1   1   4.3e-19   2.9e-15   56.1   2.8     2   197    16   187    15   191 0.83 Calcineurin-like phosphoesterase
Metallophos_2        PF12850.2    156 seq1820_BIOID51003   -            218   8.9e-07   28.7   0.0   1   1   2.1e-10   1.4e-06   28.0   0.0     3   118    17   188    16   211 0.60 Calcineurin-like phosphoesterase superfamily domain
Alpha-amylase        PF00128.19   316 seq1821_BIOID51003   -            139     6e-05   22.5   0.2   1   1   6.9e-09   9.4e-05   21.8   0.1    21    81    84   138    71   139 0.83 Alpha amylase, catalytic domain
Wzz                  PF02706.10   152 seq1825_BIOID51003   -            394   2.1e-24   85.9   0.9   1   1   1.5e-28   2.1e-24   85.9   0.6     1   150    42   190    42   192 0.92 Chain length determinant protein
Aldo_ket_red         PF00248.16   283 seq1828_BIOID51003   -            294     1e-46  158.8   0.0   1   1   9.4e-51   1.3e-46  158.6   0.0     2   281    20   267    19   269 0.92 Aldo/keto reductase family
RQC                  PF09382.5    106 seq1832_BIOID51003   -            611   4.4e-28   96.9   0.0   1   1   3.5e-31   1.2e-27   95.6   0.0     1   104   413   514   413   516 0.97 RQC domain
Helicase_C           PF00271.26    78 seq1832_BIOID51003   -            611   4.6e-24   83.9   0.0   1   1   2.6e-24   8.9e-21   73.4   0.1     3    78   258   333   256   333 0.98 Helicase conserved C-terminal domain
HRDC                 PF00570.18    68 seq1832_BIOID51003   -            611   8.1e-24   83.0   0.1   1   1   6.4e-27   2.2e-23   81.6   0.0     2    68   535   601   534   601 0.97 HRDC domain
DEAD                 PF00270.24   173 seq1832_BIOID51003   -            611   2.6e-21   75.7   0.0   1   1   8.5e-24   2.9e-20   72.3   0.0     2   168    30   189    29   194 0.85 DEAD/DEAH box helicase
Acetyltransf_1       PF00583.19    83 seq1833_BIOID51003   -            234   2.6e-11   43.2   0.0   1   1   1.2e-14     4e-11   42.6   0.0     9    82   128   211   122   212 0.82 Acetyltransferase (GNAT) family
Acetyltransf_3       PF13302.1    142 seq1833_BIOID51003   -            234   1.9e-10   41.0   0.0   1   1   7.7e-14   2.6e-10   40.6   0.0     1   142    73   212    73   212 0.80 Acetyltransferase (GNAT) domain
ATP-grasp_5          PF13549.1    222 seq1833_BIOID51003   -            234     3e-10   39.5   0.1   1   1     6e-13     2e-09   36.8   0.1   182   221     2    41     1    42 0.94 ATP-grasp domain
Acetyltransf_4       PF13420.1    155 seq1833_BIOID51003   -            234   5.7e-06   26.2   0.0   1   1   2.2e-09   7.4e-06   25.8   0.0     3   135    78   212    76   220 0.80 Acetyltransferase (GNAT) domain
MarR                 PF01047.17    59 seq1834_BIOID51003   -            165     5e-15   54.8   0.1   1   1   1.1e-18   7.5e-15   54.2   0.1     1    58    46   103    46   104 0.98 MarR family
MarR_2               PF12802.2     62 seq1834_BIOID51003   -            165   2.5e-07   30.1   0.0   1   1   7.1e-11   4.9e-07   29.2   0.0     1    61    44   102    44   103 0.94 MarR family
PrpF                 PF04303.8    371 seq1836_BIOID51003   -            343  4.6e-158  525.7   1.7   1   1  7.5e-162  5.1e-158  525.5   1.2     8   371     1   343     1   343 0.99 PrpF protein
UPF0102              PF02021.12    93 seq1837_BIOID51003   -            131   1.3e-35  121.0   0.1   1   1   1.1e-39   1.5e-35  120.8   0.1     2    92    23   115    22   116 0.98 Uncharacterised protein family UPF0102
DNA_gyraseB          PF00204.20   173 seq1838_BIOID51003   -            804   1.6e-62  209.6   0.0   1   1   9.9e-66   3.4e-62  208.5   0.0     1   173   221   391   221   391 0.99 DNA gyrase B
DNA_gyraseB_C        PF00986.16    65 seq1838_BIOID51003   -            804   1.2e-30  104.9   0.2   1   1   9.3e-34   3.2e-30  103.5   0.1     3    65   731   793   729   793 0.96 DNA gyrase B subunit, carboxyl terminus
Toprim               PF01751.17    88 seq1838_BIOID51003   -            804   1.9e-23   82.0   0.0   1   1   1.7e-26   5.9e-23   80.4   0.0     1    88   419   532   419   532 0.96 Toprim domain
HATPase_c            PF02518.21   111 seq1838_BIOID51003   -            804   1.3e-20   73.0   0.2   1   1   7.7e-24   2.6e-20   72.0   0.1     2   110    32   173    31   174 0.95 Histidine kinase-, DNA gyrase B-, and HSP90-like ATPase
YcfA                 PF07927.7     58 seq1839_BIOID51003   -             58   4.5e-11   42.4   0.0   1   1   3.7e-15   5.1e-11   42.2   0.0     2    58     4    57     3    57 0.92 YcfA-like protein
DNA_pol3_delta2      PF13177.1    162 seq1840_BIOID51003   -            334   4.4e-39  133.6   0.0   1   1   1.1e-42   7.5e-39  132.8   0.0     8   159    13   165     9   168 0.96 DNA polymerase III, delta subunit
DNApol3-delta_C      PF09115.5    119 seq1840_BIOID51003   -            334     2e-37  127.7   0.1   1   1   4.5e-41   3.1e-37  127.1   0.1     2   119   207   323   206   323 0.98 DNA polymerase III, delta subunit, C terminal
Acid_phosphat_B      PF03767.9    230 seq1842_BIOID51003   -            237   8.7e-50  169.1   0.0   1   1   7.2e-54   9.9e-50  168.9   0.0     2   229    11   220    10   221 0.96 HAD superfamily, subfamily IIIB (Acid phosphatase)
Lactamase_B_2        PF12706.2    194 seq1843_BIOID51003   -            305     2e-27   95.8   0.0   1   1     5e-31   3.4e-27   95.1   0.0     3   193    35   270    34   271 0.82 Beta-lactamase superfamily domain
Lactamase_B          PF00753.22   194 seq1843_BIOID51003   -            305   3.1e-14   52.9   0.2   1   1   5.5e-17   3.8e-13   49.4   0.0     3   128    16   142    14   149 0.92 Metallo-beta-lactamase superfamily
UPF0150              PF03681.10    48 seq1844_BIOID51003   -            145   1.2e-12   47.0   0.1   1   1   2.8e-16   1.9e-12   46.4   0.1     1    45     9    53     9    56 0.95 Uncharacterised protein family (UPF0150)
HTH_3                PF01381.17    55 seq1844_BIOID51003   -            145   2.1e-07   30.5   0.1   1   1   4.7e-11   3.2e-07   29.9   0.1     7    53    95   141    89   143 0.93 Helix-turn-helix
MCPsignal            PF00015.16   213 seq1845_BIOID51003   -            554   3.8e-74  248.7  37.0   1   1   2.2e-75   9.8e-72  240.8  18.4     1   213   324   518   324   518 0.99 Methyl-accepting chemotaxis protein (MCP) signalling domain
TarH                 PF02203.10   171 seq1845_BIOID51003   -            554   2.5e-53  180.3   3.7   1   1   5.5e-57   2.5e-53  180.3   2.6     1   170     1   176     1   177 0.97 Tar ligand binding domain homologue
HAMP                 PF00672.20    70 seq1845_BIOID51003   -            554   3.1e-14   52.7   0.4   1   1   6.8e-18   3.1e-14   52.7   0.3     1    68   196   263   196   265 0.95 HAMP domain
SIS_2                PF13580.1    138 seq1847_BIOID51003   -            196   1.2e-31  109.1   1.0   1   1   2.2e-35   1.5e-31  108.8   0.7     3   138    10   144     8   144 0.95 SIS domain
SIS                  PF01380.17   131 seq1847_BIOID51003   -            196   6.2e-07   28.9   0.3   1   1   7.1e-10   4.8e-06   26.0   0.0    49   105   105   164    77   182 0.82 SIS domain
PLDc_2               PF13091.1    126 seq1849_BIOID51003   -            451   1.4e-22   79.6   0.0   1   1   3.2e-19   2.2e-15   56.4   0.0     4   123   259   406   256   409 0.84 PLD-like domain
PLDc                 PF00614.17    28 seq1849_BIOID51003   -            451   1.3e-13   50.0   2.2   1   1   2.4e-11   1.6e-07   30.7   0.1     2    28   353   379   352   379 0.94 Phospholipase D Active site motif
BPD_transp_1         PF00528.17   185 seq1850_BIOID51003   -            306     4e-43  146.9  10.6   1   1   2.9e-47     4e-43  146.9   7.4     1   184   113   304   113   305 0.99 Binding-protein-dependent transport system inner membrane component
NAD_binding_2        PF03446.10   162 seq1851_BIOID51003   -            302   1.8e-36  125.4   5.8   1   1   1.9e-40   2.6e-36  124.8   4.1     3   161     8   168     6   169 0.95 NAD binding domain of 6-phosphogluconate dehydrogenase
GntR                 PF00392.16    64 seq1852_BIOID51003   -            273   2.3e-15   55.6   0.1   1   1   6.2e-19   8.5e-15   53.8   0.0     1    64     3    66     3    66 0.98 Bacterial regulatory proteins, gntR family
HTH_Tnp_1            PF01527.15    76 seq1853_BIOID51003   -            141   3.7e-18   65.1   0.5   1   1   1.3e-21     6e-18   64.4   0.1     3    49    10    61     8    94 0.77 Transposase
HTH_28               PF13518.1     52 seq1853_BIOID51003   -            141   2.5e-05   24.0   0.1   1   1     1e-08   4.6e-05   23.1   0.0     1    41    18    59    18    64 0.94 Helix-turn-helix domain
SBP_bac_1            PF01547.20   314 seq1854_BIOID51003   -            430   2.3e-38  132.5   4.0   1   1   4.6e-42   3.1e-38  132.1   2.7     7   310    43   325    36   329 0.88 Bacterial extracellular solute-binding protein
SBP_bac_8            PF13416.1    281 seq1854_BIOID51003   -            430   3.9e-30  105.4   9.7   1   1   7.7e-34   5.2e-30  105.0   6.7     1   276    48   355    48   360 0.77 Bacterial extracellular solute-binding protein
BON                  PF04972.12    64 seq1856_BIOID51003   -            191   2.5e-32  110.3   8.7   1   2   2.7e-19   3.6e-15   55.3   0.8     3    62    53   113    51   115 0.96 BON domain
BON                  PF04972.12    64 seq1856_BIOID51003   -            191   2.5e-32  110.3   8.7   2   2   1.8e-20   2.4e-16   59.1   0.8     1    57   129   184   129   188 0.97 BON domain
Na_sulph_symp        PF00939.14   471 seq1858_BIOID51003   -            477  3.2e-177  590.0  46.4   1   1  2.7e-181  3.6e-177  589.8  32.2     2   471     4   474     3   474 0.99 Sodium:sulfate symporter transmembrane region
UPF0047              PF01894.12   118 seq1859_BIOID51003   -            138   4.5e-39  132.8   0.0   1   1   3.7e-43   5.1e-39  132.6   0.0     1   117    17   135    17   136 0.97 Uncharacterised protein family UPF0047
TatD_DNase           PF01026.16   255 seq1860_BIOID51003   -            265   1.2e-76  257.2   0.0   1   1   9.8e-81   1.3e-76  257.0   0.0     1   255     4   255     4   255 0.96 TatD related DNase
HHA                  PF05321.6     57 seq1861_BIOID51003   -             71   3.8e-25   87.6   0.0   1   1   3.2e-29   4.3e-25   87.4   0.0     1    57     8    68     8    68 0.97 Haemolysin expression modulating protein
DUF419               PF04237.8     92 seq1865_BIOID51003   -            118   1.2e-22   79.9   0.1   1   1   1.1e-26   1.5e-22   79.6   0.0     1    91    10   102    10   103 0.98 Protein of unknown function (DUF419)
DUF2569              PF10754.4    149 seq1866_BIOID51003   -            146     4e-48  163.2  10.5   1   1   3.3e-52   4.5e-48  163.1   7.3     2   149     4   145     3   145 0.99 Protein of unknown function (DUF2569)
BPD_transp_1         PF00528.17   185 seq1867_BIOID51003   -            303   7.2e-31  107.0  13.0   1   1   1.1e-34   7.2e-31  107.0   9.0     1   184   119   302   119   303 0.99 Binding-protein-dependent transport system inner membrane component
OppC_N               PF12911.2     56 seq1867_BIOID51003   -            303   1.3e-17   62.7   0.2   1   1     2e-21   1.3e-17   62.7   0.2     2    56    24    79    23    79 0.86 N-terminal TM domain of oligopeptide transport permease C
Aminotran_1_2        PF00155.16   363 seq1868_BIOID51003   -            203   6.8e-17   61.3   0.0   1   1   5.7e-21   7.8e-17   61.1   0.0   175   348     2   180     1   194 0.88 Aminotransferase class I and II
LysE                 PF01810.13   191 seq1869_BIOID51003   -            206   5.7e-54  182.1  12.2   1   1   4.9e-58   6.7e-54  181.9   8.5     2   190    14   205    13   206 0.98 LysE type translocator
DUF1537              PF07005.6    223 seq1871_BIOID51003   -            420   2.3e-62  210.4  15.2   1   1   2.8e-66   3.9e-62  209.7  10.5     1   223   161   380   161   380 0.95 Protein of unknown function, DUF1537
Sigma54_activat      PF00158.21   168 seq1872_BIOID51003   -            642   3.5e-36  124.1   0.0   1   1   2.7e-39   6.3e-36  123.2   0.0     5   168   334   494   330   494 0.96 Sigma-54 interaction domain
PAS                  PF00989.19   113 seq1872_BIOID51003   -            642   4.4e-14   52.1   0.0   1   1     6e-17   1.4e-13   50.5   0.0     2   113   207   309   206   309 0.97 PAS fold
HTH_8                PF02954.14    42 seq1872_BIOID51003   -            642   1.7e-13   49.7   0.1   1   1   7.4e-17   1.7e-13   49.7   0.1     2    42   591   631   590   631 0.96 Bacterial regulatory protein, Fis family
GAF                  PF01590.21   154 seq1872_BIOID51003   -            642   3.1e-06   27.2   0.2   1   1   3.6e-09   8.2e-06   25.9   0.2     4   151    58   189    56   192 0.92 GAF domain
PAS_8                PF13188.1     64 seq1872_BIOID51003   -            642   0.00012   21.6   0.0   1   1   1.4e-07   0.00032   20.3   0.0     2    46   207   255   206   276 0.70 PAS domain
Rnf-Nqr              PF02508.9    190 seq1873_BIOID51003   -            193   3.8e-71  238.5  20.8   1   1   3.1e-75   4.2e-71  238.3  14.4     1   189     1   191     1   192 0.99 Rnf-Nqr subunit, membrane protein
DUF2279              PF10043.4     85 seq1874_BIOID51003   -             90   5.2e-33  113.0   4.0   1   1   4.2e-37   5.8e-33  112.9   2.8     2    84     3    87     2    88 0.96 Predicted periplasmic lipoprotein (DUF2279)
MMR_HSR1             PF01926.18   114 seq1875_BIOID51003   -            303   1.4e-13   50.6   0.0   1   1   2.6e-16   5.9e-13   48.7   0.0     2   111    52   163    51   169 0.75 50S ribosome-binding GTPase
DUF258               PF03193.11   161 seq1875_BIOID51003   -            303   1.2e-06   27.7   0.0   1   1     8e-10   1.8e-06   27.1   0.0    24   103    37   113    17   130 0.72 Protein of unknown function, DUF258
BPD_transp_1         PF00528.17   185 seq1877_BIOID51003   -            293   7.9e-24   84.0  16.9   1   1   5.8e-28   7.9e-24   84.0  11.7     2   171    88   282    87   285 0.88 Binding-protein-dependent transport system inner membrane component
PTS_EIIC             PF02378.13   321 seq1878_BIOID51003   -            477   1.4e-80  270.4  33.4   1   1   2.1e-84   1.4e-80  270.4  23.2     1   321    13   320    13   320 0.94 Phosphotransferase system, EIIC
PTS_EIIB             PF00367.15    35 seq1878_BIOID51003   -            477   7.7e-14   50.5   0.1   1   1     2e-17   1.3e-13   49.7   0.0     3    35   404   436   402   436 0.95 phosphotransferase system, EIIB
Peptidase_C48        PF02902.14   216 seq1879_BIOID51003   -            123   9.9e-13   48.0   0.4   1   1   8.9e-17   1.2e-12   47.7   0.3   136   215     1    82     1    83 0.96 Ulp1 protease family, C-terminal catalytic domain
SBP_bac_8            PF13416.1    281 seq1881_BIOID51003   -            381   1.9e-26   93.3   4.0   1   1   5.3e-30   2.4e-26   92.9   2.8     2   265    56   326    55   333 0.83 Bacterial extracellular solute-binding protein
SBP_bac_1            PF01547.20   314 seq1881_BIOID51003   -            381   1.9e-20   73.7   6.0   1   1   5.7e-24   2.6e-20   73.2   4.2    14   313    56   312    45   313 0.83 Bacterial extracellular solute-binding protein
SBP_bac_6            PF13343.1    242 seq1881_BIOID51003   -            381   7.6e-17   61.3   1.9   1   1   1.7e-15   7.8e-12   44.9   0.1   107   216   215   325   179   350 0.85 Bacterial extracellular solute-binding protein
FeS                  PF04060.8     35 seq1883_BIOID51003   -            192     1e-14   53.6   5.2   1   1   1.9e-17   2.8e-14   52.2   3.6     1    35    43    77    43    77 0.97 Putative Fe-S cluster
Fer4                 PF00037.22    24 seq1883_BIOID51003   -            192   8.5e-13   47.2  25.0   1   2     1e-10   1.5e-07   30.5   4.8     2    23   111   132   110   133 0.95 4Fe-4S binding domain
Fer4                 PF00037.22    24 seq1883_BIOID51003   -            192   8.5e-13   47.2  25.0   2   2   2.5e-09   3.8e-06   26.1   2.4     2    24   141   163   140   163 0.91 4Fe-4S binding domain
Fer4_9               PF13187.1     55 seq1883_BIOID51003   -            192   2.3e-10   40.4  32.0   1   1     1e-10   1.6e-07   31.3  10.2     1    55   116   162   116   162 0.95 4Fe-4S dicluster domain
Fer4_6               PF12837.2     24 seq1883_BIOID51003   -            192   2.9e-08   33.0  28.2   1   1   4.9e-10   7.5e-07   28.6   4.5     1    24   109   132   109   132 0.96 4Fe-4S binding domain
Fer4_10              PF13237.1     52 seq1883_BIOID51003   -            192   3.3e-08   33.0  25.8   1   1   1.2e-10   1.8e-07   30.7   9.6     3    52   111   158   109   158 0.86 4Fe-4S dicluster domain
Fer4_2               PF12797.2     22 seq1883_BIOID51003   -            192   1.6e-07   30.6  20.1   1   1   8.7e-09   1.3e-05   24.6   2.9     3    22   110   129   108   129 0.93 4Fe-4S binding domain
EAL                  PF00563.15   236 seq1886_BIOID51003   -            747   1.3e-63  214.4   0.1   1   1   1.6e-67   2.2e-63  213.7   0.1     2   236   497   732   496   732 0.97 EAL domain
DUF937               PF06078.6    137 seq1887_BIOID51003   -            132   7.2e-19   68.2   6.3   1   1   6.6e-23   9.1e-19   67.9   4.3    41   137     6   107     1   107 0.84 Bacterial protein of unknown function (DUF937)
Aconitase            PF00330.15   465 seq1889_BIOID51003   -            703   1.9e-47  161.7   0.0   1   1     4e-51   2.7e-47  161.1   0.0    92   450    64   406    52   421 0.88 Aconitase family (aconitate hydratase)
Aconitase_C          PF00694.14   131 seq1889_BIOID51003   -            703     7e-06   26.0   0.0   1   1   1.8e-09   1.3e-05   25.2   0.0    84   129   587   633   574   635 0.89 Aconitase C-terminal domain
Aldolase_II          PF00596.16   183 seq1892_BIOID51003   -            212   3.4e-44  150.5   0.0   1   1   2.8e-48   3.9e-44  150.3   0.0     2   181    14   190    13   192 0.93 Class II Aldolase and Adducin N-terminal domain
Abhydrolase_1        PF00561.15   230 seq1893_BIOID51003   -            340   2.3e-31  109.0   0.0   1   1   8.6e-35     3e-31  108.6   0.0     1   228    82   319    82   321 0.97 alpha/beta hydrolase fold
Hydrolase_4          PF12146.3     79 seq1893_BIOID51003   -            340     4e-24   84.1   0.5   1   1   1.9e-27   6.4e-24   83.4   0.3     3    79    42   122    40   122 0.90 Putative lysophospholipase
Abhydrolase_6        PF12697.2    228 seq1893_BIOID51003   -            340   3.5e-20   72.7   3.3   1   1   1.5e-23   5.2e-20   72.2   2.3     2   220    58   310    57   316 0.72 Alpha/beta hydrolase family
Abhydrolase_5        PF12695.2    142 seq1893_BIOID51003   -            340     3e-12   46.3   0.0   1   1   1.5e-15     5e-12   45.6   0.0     1   141    56   305    56   306 0.79 Alpha/beta hydrolase family
BPD_transp_1         PF00528.17   185 seq1894_BIOID51003   -            280   2.2e-17   63.0  17.9   1   1   1.6e-21   2.2e-17   63.0  12.4     2   178    89   267    88   271 0.81 Binding-protein-dependent transport system inner membrane component
Cupin_6              PF12852.2    186 seq1896_BIOID51003   -            284   1.8e-26   92.7   0.5   1   1   1.2e-29   5.6e-26   91.1   0.4     1   186     2   162     2   162 0.93 Cupin
HTH_18               PF12833.2     81 seq1896_BIOID51003   -            284   1.4e-20   73.0   0.2   1   1   2.1e-23   9.5e-20   70.3   0.1     1    81   199   278   199   278 0.98 Helix-turn-helix domain
HTH_AraC             PF00165.18    42 seq1896_BIOID51003   -            284   2.4e-15   55.6   0.0   1   2   1.1e-08   4.9e-05   22.9   0.0     7    41   192   226   188   227 0.94 Bacterial regulatory helix-turn-helix proteins, AraC family
HTH_AraC             PF00165.18    42 seq1896_BIOID51003   -            284   2.4e-15   55.6   0.0   2   2   4.4e-11     2e-07   30.4   0.0    13    41   247   276   238   277 0.91 Bacterial regulatory helix-turn-helix proteins, AraC family
Complex1_51K         PF01512.12   151 seq1897_BIOID51003   -            740   1.7e-48  164.0   1.6   1   1   2.2e-51   2.4e-48  163.5   0.0     1   151   139   284   139   284 0.98 Respiratory-chain NADH dehydrogenase 51 Kd subunit
RnfC_N               PF13375.1    101 seq1897_BIOID51003   -            740   2.1e-34  117.1   0.2   1   1   7.2e-37   7.6e-34  115.3   0.0     1   101    14   115    14   115 0.96 RnfC Barrel sandwich hybrid domain
SLBB                 PF10531.4     59 seq1897_BIOID51003   -            740   2.3e-11   43.2   0.1   1   1   5.8e-14   6.1e-11   41.9   0.0     1    58   296   344   296   345 0.95 SLBB domain
Fer4_7               PF12838.2     52 seq1897_BIOID51003   -            740   1.6e-09   37.8   8.8   1   1   5.3e-12   5.6e-09   36.1   6.1     1    52   376   430   376   430 0.81 4Fe-4S dicluster domain
Fer4_8               PF13183.1     57 seq1897_BIOID51003   -            740   4.9e-09   35.9   5.1   1   1   1.4e-11   1.5e-08   34.4   3.5     3    57   375   430   373   460 0.79 4Fe-4S dicluster domain
Fer4_10              PF13237.1     52 seq1897_BIOID51003   -            740   6.1e-08   32.2  10.5   1   1   1.6e-10   1.7e-07   30.8   7.3     6    52   374   427   370   427 0.91 4Fe-4S dicluster domain
Fer4_9               PF13187.1     55 seq1897_BIOID51003   -            740   3.7e-07   30.1   8.6   1   1   1.3e-09   1.4e-06   28.3   5.9     2    53   377   429   376   430 0.71 4Fe-4S dicluster domain
Fer4_4               PF12800.2     17 seq1897_BIOID51003   -            740   5.3e-07   29.3  11.4   1   2   5.7e-06     0.006   16.7   2.0     2    16   375   389   374   395 0.90 4Fe-4S binding domain
Fer4_4               PF12800.2     17 seq1897_BIOID51003   -            740   5.3e-07   29.3  11.4   2   2   5.4e-06    0.0057   16.7   1.0     3    16   415   428   413   436 0.91 4Fe-4S binding domain
Fer4_17              PF13534.1     61 seq1897_BIOID51003   -            740   1.4e-06   28.4  10.3   1   1   1.2e-08   1.3e-05   25.3   6.9     2    61   377   431   376   431 0.82 4Fe-4S dicluster domain
Hydrolase_3          PF08282.7    254 seq1898_BIOID51003   -            270   3.9e-68  229.6   0.0   1   1   9.6e-72   4.4e-68  229.5   0.0     1   254     6   264     6   264 0.95 haloacid dehalogenase-like hydrolase
S6PP                 PF05116.8    247 seq1898_BIOID51003   -            270   3.5e-15   55.8   0.0   1   2   2.9e-08   0.00013   21.2   0.0     3    79     4    82     2   144 0.79 Sucrose-6F-phosphate phosphohydrolase
S6PP                 PF05116.8    247 seq1898_BIOID51003   -            270   3.5e-15   55.8   0.0   2   2     8e-12   3.6e-08   32.8   0.0   144   214   175   244   155   268 0.80 Sucrose-6F-phosphate phosphohydrolase
Hydrolase            PF00702.21   204 seq1898_BIOID51003   -            270   8.5e-09   36.1   0.9   1   1     1e-11   4.6e-08   33.7   0.7     1   204     3   232     3   232 0.59 haloacid dehalogenase-like hydrolase
MFS_1                PF07690.11   354 seq1900_BIOID51003   -            416   1.6e-25   89.5  61.2   1   2   3.7e-20   2.5e-16   59.2  19.0     1   224    22   237    22   242 0.81 Major Facilitator Superfamily
MFS_1                PF07690.11   354 seq1900_BIOID51003   -            416   1.6e-25   89.5  61.2   2   2   7.4e-13     5e-09   35.2  19.8    10   179   237   409   232   415 0.80 Major Facilitator Superfamily
MFS_3                PF05977.8    524 seq1900_BIOID51003   -            416   4.8e-21   74.3  33.9   1   1   9.1e-25   6.2e-21   73.9  23.5     9   396    16   400    12   414 0.89 Transmembrane secretion effector
DJ-1_PfpI            PF01965.19   147 seq1901_BIOID51003   -            172   1.6e-42  144.3   0.0   1   1   2.7e-46   1.9e-42  144.1   0.0     1   147    31   171    31   171 0.97 DJ-1/PfpI family
DUF4066              PF13278.1    166 seq1901_BIOID51003   -            172   3.4e-13   49.1   0.0   1   1   5.9e-17     4e-13   48.8   0.0     1   151     8   153     8   155 0.89 Putative amidotransferase
AP_endonuc_2         PF01261.19   211 seq1902_BIOID51003   -            258   1.1e-30  106.4   2.1   1   1   9.7e-35   1.3e-30  106.1   1.5     1   211    21   219    21   219 0.95 Xylose isomerase-like TIM barrel
ABC_tran             PF00005.22   118 seq1903_BIOID51003   -            337   2.2e-22   79.5   0.0   1   1   2.5e-25   1.1e-21   77.2   0.0     1   117    44   162    44   163 0.88 ABC transporter
TOBE_2               PF08402.5     75 seq1903_BIOID51003   -            337   1.2e-16   60.3   0.0   1   1     6e-20   2.7e-16   59.1   0.0     2    73   257   331   256   333 0.92 TOBE domain
MASE1                PF05231.9    299 seq1904_BIOID51003   -            506   2.1e-34  118.8  42.2   1   1   1.2e-37   2.7e-34  118.4  29.3     2   298    19   294    18   295 0.88 MASE1
PAS_3                PF08447.6     91 seq1904_BIOID51003   -            506   4.4e-15   55.4   0.1   1   1   2.4e-13   5.5e-10   39.0   0.0     4    89   327   409   324   411 0.93 PAS fold
PAS_9                PF13426.1    104 seq1904_BIOID51003   -            506   4.3e-13   49.4   0.0   1   1   3.1e-16     7e-13   48.7   0.0     3   104   314   416   312   416 0.96 PAS domain
PAS                  PF00989.19   113 seq1904_BIOID51003   -            506   4.9e-10   39.0   0.0   1   1     4e-13   9.2e-10   38.1   0.0     2   113   303   414   302   414 0.91 PAS fold
PAS_4                PF08448.5    110 seq1904_BIOID51003   -            506   1.2e-07   31.6   0.0   1   1     1e-10   2.3e-07   30.6   0.0     7   110   314   419   309   419 0.90 PAS fold
PAS_8                PF13188.1     64 seq1904_BIOID51003   -            506   5.4e-05   22.7   0.0   1   1   1.2e-07   0.00027   20.5   0.0     2    51   303   358   302   371 0.72 PAS domain
ADH_zinc_N           PF00107.21   130 seq1906_BIOID51003   -            350   1.2e-25   89.4   0.0   1   1   1.4e-29   1.9e-25   88.7   0.0     1   101   168   269   168   297 0.89 Zinc-binding dehydrogenase
Hydrolase_3          PF08282.7    254 seq1909_BIOID51003   -            266   2.7e-61  207.2   0.0   1   1   6.7e-65     3e-61  207.0   0.0     1   254     5   260     5   260 0.96 haloacid dehalogenase-like hydrolase
S6PP                 PF05116.8    247 seq1909_BIOID51003   -            266     4e-16   58.9   0.0   1   2     4e-09   1.8e-05   24.0   0.0     4    75     4    73     1    91 0.89 Sucrose-6F-phosphate phosphohydrolase
S6PP                 PF05116.8    247 seq1909_BIOID51003   -            266     4e-16   58.9   0.0   2   2   7.2e-12   3.3e-08   33.0   0.0   135   218   159   242   141   251 0.83 Sucrose-6F-phosphate phosphohydrolase
Hydrolase            PF00702.21   204 seq1909_BIOID51003   -            266   2.6e-11   44.3   0.1   1   1     2e-13   9.2e-10   39.2   0.1     2   204     3   226     2   226 0.59 haloacid dehalogenase-like hydrolase
GntP_permease        PF02447.11   441 seq1910_BIOID51003   -            454  1.4e-153  511.4  49.8   1   1  2.3e-157  1.5e-153  511.2  34.5     2   440     5   453     4   454 0.97 GntP family permease
CitMHS               PF03600.11   349 seq1910_BIOID51003   -            454   1.4e-08   33.6  37.9   1   1   2.6e-12   1.8e-08   33.2  26.3     3   318    11   375     7   403 0.80 Citrate transporter
CCG                  PF02754.11    85 seq1911_BIOID51003   -            239   9.7e-30  102.3   0.2   1   2   2.2e-17   3.1e-13   49.4   0.0     1    84     3    84     3    85 0.95 Cysteine-rich domain
CCG                  PF02754.11    85 seq1911_BIOID51003   -            239   9.7e-30  102.3   0.2   2   2   6.3e-18   8.6e-14   51.2   0.0     2    84   133   216   132   217 0.92 Cysteine-rich domain
GIY-YIG              PF01541.19    80 seq1912_BIOID51003   -            100   9.2e-10   38.6   0.0   1   1   8.1e-14   1.1e-09   38.3   0.0     2    76     4    73     3    77 0.91 GIY-YIG catalytic domain
Peptidase_M28        PF04389.12   176 seq1913_BIOID51003   -            323   6.9e-24   84.4   0.0   1   1     2e-27   1.4e-23   83.4   0.0     2   175   107   308   106   309 0.76 Peptidase family M28
BPD_transp_1         PF00528.17   185 seq1914_BIOID51003   -            313   1.4e-16   60.4  19.3   1   1     1e-20   1.4e-16   60.4  13.3     2   179   106   307   105   310 0.89 Binding-protein-dependent transport system inner membrane component
EamA                 PF00892.15   126 seq1915_BIOID51003   -            299   3.3e-18   65.8  28.8   1   2   5.4e-10   7.4e-06   25.9   9.3     1   124     9   128     9   130 0.91 EamA-like transporter family
EamA                 PF00892.15   126 seq1915_BIOID51003   -            299   3.3e-18   65.8  28.8   2   2   2.7e-16   3.8e-12   46.2   5.2     1   123   149   274   149   277 0.89 EamA-like transporter family
SSB                  PF00436.20   104 seq1916_BIOID51003   -            178   8.4e-43  144.3   0.5   1   1   7.4e-47     1e-42  144.1   0.4     1   103     6   112     6   113 0.97 Single-strand binding protein family
GGDEF                PF00990.16   161 seq1917_BIOID51003   -            442   2.1e-26   92.3   0.0   1   1   2.9e-30   3.9e-26   91.4   0.0     1   160   295   437   295   438 0.89 GGDEF domain
AP_endonuc_2         PF01261.19   211 seq1918_BIOID51003   -            262   2.6e-24   85.6   0.3   1   1   2.1e-28   2.9e-24   85.4   0.2     1   210    19   218    19   243 0.90 Xylose isomerase-like TIM barrel
FCD                  PF07729.7    125 seq1919_BIOID51003   -            229   7.4e-24   84.3   9.5   1   1   1.7e-27   1.1e-23   83.7   6.6     3   123    99   218    97   220 0.94 FCD domain
[truncated: 1,525,424 more chars]
