# Supplementary material for: A domain sequence approach to pangenomics: applications to Escherichia coli
Source: F1000Res. 2013 May 29;1:19. Originally published 2012 Oct 1. [Version 2] doi: 10.12688/f1000research.1-19.v2 (PMC3901455; doi:10.12688/f1000research.1-19.v2)
Supplement: The 347 text files show the results from scanning each of the fasta-files against the Pfam-A database [file f1000research-1-1101-s0002.tgz › Escherichia_coli_DEC10D_BIOID51005.txt]

#                                                                            --- full sequence --- -------------- this domain -------------   hmm coord   ali coord   env coord
# target name        accession   tlen query name           accession   qlen   E-value  score  bias   #  of  c-Evalue  i-Evalue  score  bias  from    to  from    to  from    to  acc description of target
#------------------- ---------- ----- -------------------- ---------- ----- --------- ------ ----- --- --- --------- --------- ------ ----- ----- ----- ----- ----- ----- ----- ---- ---------------------
AA_permease          PF00324.16   479 seq1_BIOID51005      -            524  1.3e-121  406.1  48.0   1   1  2.2e-125  1.5e-121  405.9  33.2     1   476    76   513    76   516 0.98 Amino acid permease
AA_permease_2        PF13520.1    426 seq1_BIOID51005      -            524   2.1e-42  145.0  47.8   1   1   3.8e-46   2.6e-42  144.7  33.1     5   424    76   497    72   503 0.86 Amino acid permease
Autotransporter      PF03797.14   265 seq2_BIOID51005      -           1039   5.1e-57  193.1  16.3   1   1   7.5e-61   5.1e-57  193.1  11.3     2   265   739  1023   738  1023 0.98 Autotransporter beta-domain
ESPR                 PF13018.1     24 seq2_BIOID51005      -           1039   1.6e-08   33.6   0.0   1   1     6e-12   4.1e-08   32.3   0.0     2    24     6    28     6    28 0.98 Extended Signal Peptide of Type V secretion system
DDE_Tnp_IS66_C       PF13817.1     39 seq5_BIOID51005      -             92   7.4e-18   64.1   0.1   1   1   9.1e-22   1.2e-17   63.4   0.0     1    39    48    86    48    86 0.98 IS66 C-terminal element
Phage_Nu1            PF07471.7    164 seq7_BIOID51005      -            155   5.4e-76  253.5   0.9   1   1   4.5e-80   6.1e-76  253.3   0.6    27   164     1   138     1   138 0.99 Phage DNA packaging protein Nu1
MarR                 PF01047.17    59 seq10_BIOID51005     -            135     4e-13   48.7   0.1   1   1   1.6e-16   7.2e-13   47.9   0.0     1    58    29    86    29    87 0.98 MarR family
HTH_27               PF13463.1     68 seq10_BIOID51005     -            135   6.1e-10   39.1   0.1   1   1     2e-13   9.3e-10   38.5   0.0     1    68    29    95    29    95 0.97 Winged helix DNA-binding domain
MarR_2               PF12802.2     62 seq10_BIOID51005     -            135   2.4e-09   36.6   0.1   1   1   7.9e-13   3.6e-09   36.0   0.1     2    62    28    86    27    86 0.98 MarR family
TraG_N               PF07916.6    466 seq11_BIOID51005     -            941  1.4e-124  415.9  14.3   1   1    1e-128  1.4e-124  415.9   9.9     1   465     3   450     3   451 0.98 TraG-like protein, N-terminal region
YqaJ                 PF09588.5    152 seq19_BIOID51005     -            178   6.7e-26   90.9   0.0   1   1   1.2e-29   8.1e-26   90.6   0.0     1   149    23   165    23   168 0.86 YqaJ-like viral recombinase domain
Herpes_alk_exo       PF01771.12   466 seq19_BIOID51005     -            178   0.00012   20.5   0.0   1   1   2.8e-08   0.00019   19.9   0.0   111   169    23    93    16   109 0.86 Herpesvirus alkaline exonuclease
Minor_tail_Z         PF06763.6    189 seq20_BIOID51005     -            193   1.6e-91  305.0  14.4   1   1   1.3e-95   1.8e-91  304.8  10.0     1   188     3   191     3   192 0.99 Prophage minor tail protein Z (GPZ)
Phage_min_tail       PF05939.8    109 seq21_BIOID51005     -            109   1.2e-38  131.2   0.1   1   1   9.8e-43   1.3e-38  131.1   0.0     1   109     1   109     1   109 0.99 Phage minor tail protein
DUF1378              PF07125.6     59 seq23_BIOID51005     -             59   1.1e-39  134.0   0.0   1   1   8.7e-44   1.2e-39  133.9   0.0     1    59     1    59     1    59 0.99 Protein of unknown function (DUF1378)
rve                  PF00665.21   120 seq26_BIOID51005     -            137   1.3e-10   41.3   0.0   1   1   1.2e-14   1.7e-10   40.9   0.0     2    65    45   106    44   118 0.94 Integrase core domain
DUF1378              PF07125.6     59 seq29_BIOID51005     -             59   4.3e-38  128.9   0.0   1   1   3.4e-42   4.6e-38  128.8   0.0     1    59     1    59     1    59 0.99 Protein of unknown function (DUF1378)
DUF826               PF05696.6     78 seq33_BIOID51005     -            139   1.8e-37  127.1   1.0   1   1   2.1e-41   2.9e-37  126.5   0.7     1    78    59   133    59   134 0.97 Protein of unknown function (DUF826)
DUF1307              PF06998.6    123 seq34_BIOID51005     -            102   6.2e-32  110.1   4.3   1   1     5e-36   6.8e-32  109.9   3.0    26   123     2   100     1   100 0.98 Protein of unknown function (DUF1307)
HTH_Tnp_1            PF01527.15    76 seq35_BIOID51005     -            215   1.8e-20   72.5   0.0   1   1   1.2e-23   5.3e-20   71.0   0.0     2    69    91   162    90   169 0.87 Transposase
Ail_Lom              PF06316.6    199 seq36_BIOID51005     -            199  4.3e-118  391.8   5.1   1   1  7.1e-122  4.8e-118  391.6   3.5     1   199     1   199     1   199 1.00 Enterobacterial Ail/Lom protein
OMP_b-brl            PF13505.1    176 seq36_BIOID51005     -            199   8.5e-26   90.8   6.0   1   1   1.5e-29   1.1e-25   90.5   4.1     2   176    11   199    10   199 0.88 Outer membrane protein beta-barrel domain
DUF826               PF05696.6     78 seq42_BIOID51005     -             90   5.6e-41  138.4   4.9   1   1   4.7e-45   6.4e-41  138.2   3.4     1    78     1    84     1    84 0.99 Protein of unknown function (DUF826)
Phage_min_tail       PF05939.8    109 seq43_BIOID51005     -            109   8.2e-38  128.5   0.1   1   1   6.6e-42     9e-38  128.4   0.1     1   109     1   109     1   109 0.99 Phage minor tail protein
Phage_tail_L         PF05100.7    206 seq45_BIOID51005     -            232   5.4e-97  322.7   0.2   1   1  4.7e-101   6.4e-97  322.5   0.2     1   206    29   230    29   230 0.99 Phage minor tail protein L
Ail_Lom              PF06316.6    199 seq47_BIOID51005     -            199  1.4e-123  409.7   4.5   1   1  2.2e-127  1.5e-123  409.6   3.1     1   199     1   199     1   199 1.00 Enterobacterial Ail/Lom protein
OMP_b-brl            PF13505.1    176 seq47_BIOID51005     -            199   3.9e-25   88.6   6.0   1   1   6.5e-29   4.4e-25   88.4   4.2     2   176    11   199     8   199 0.85 Outer membrane protein beta-barrel domain
DUF1287              PF06940.6    164 seq52_BIOID51005     -            205   9.7e-78  259.1   0.0   1   1   1.7e-81   1.1e-77  258.8   0.0     1   164    39   202    39   202 0.99 Domain of unknown function (DUF1287)
Amidase_6            PF12671.2    157 seq52_BIOID51005     -            205   0.00011   22.1   0.0   1   1   2.1e-08   0.00014   21.7   0.0    18   123    53   168    33   189 0.82 Putative amidase domain
Phage_portal_2       PF05136.8    355 seq53_BIOID51005     -            435   8.1e-87  290.9   0.2   1   1   7.2e-91   9.8e-87  290.6   0.1    70   355     5   303     1   303 0.97 Phage portal protein, lambda family
DUF905               PF06006.7     71 seq54_BIOID51005     -             77   2.3e-35  119.6   0.0   1   1   1.8e-39   2.5e-35  119.5   0.0     2    71     7    76     6    76 0.97 Bacterial protein of unknown function (DUF905)
rve_3                PF13683.1     67 seq55_BIOID51005     -             80     2e-11   43.0   0.0   1   1   4.5e-15   3.1e-11   42.5   0.0     7    67     1    62     1    62 0.96 Integrase core domain
rve_2                PF13333.1     52 seq55_BIOID51005     -             80   2.7e-07   30.4   0.0   1   1   4.8e-11   3.3e-07   30.1   0.0     1    50    14    68    14    70 0.87 Integrase core domain
Phage_tail_U         PF06141.6    133 seq60_BIOID51005     -             31   4.4e-07   29.8   0.0   1   1   3.3e-11   4.5e-07   29.8   0.0     1    32     1    30     1    31 0.93 Phage minor tail protein U
Lysis_S              PF04971.7     68 seq61_BIOID51005     -             96   3.7e-47  157.7   0.5   1   1   3.4e-51   4.6e-47  157.4   0.3     1    68    29    96    29    96 1.00 Lysis protein S
Phage_tail_U         PF06141.6    133 seq62_BIOID51005     -            125   5.6e-52  175.1   0.4   1   1   4.7e-56   6.4e-52  174.9   0.3    28   133    20   125     9   125 0.96 Phage minor tail protein U
DUF1076              PF06416.7    113 seq63_BIOID51005     -            191   2.7e-44  149.3   0.2   1   1   2.8e-48   3.9e-44  148.8   0.1     1   113    81   189    78   189 0.95 Protein of unknown function (DUF1076)
Terminase_GpA        PF05876.7    557 seq64_BIOID51005     -            239   4.3e-53  180.3   0.1   1   1   3.6e-57   4.9e-53  180.2   0.1    69   259     1   212     1   229 0.90 Phage terminase large subunit (GpA)
Lysis_S              PF04971.7     68 seq65_BIOID51005     -             71   1.4e-47  159.0   0.5   1   1   1.2e-51   1.6e-47  158.9   0.3     1    68     4    71     4    71 1.00 Lysis protein S
Phage_tail_L         PF05100.7    206 seq67_BIOID51005     -            232     8e-97  322.2   0.1   1   1  6.8e-101   9.2e-97  322.0   0.0     1   206    29   230    29   230 0.99 Phage minor tail protein L
DUF1317              PF07026.6     60 seq68_BIOID51005     -             60   3.8e-39  132.2   0.1   1   1     3e-43   4.1e-39  132.1   0.0     1    60     1    60     1    60 0.99 Protein of unknown function (DUF1317)
Phage_lysis          PF03245.8    125 seq70_BIOID51005     -            152   1.1e-48  164.2   4.9   1   1   8.8e-53   1.2e-48  164.1   3.4     1   124    26   150    26   151 0.99 Bacteriophage lysis protein
Y2_Tnp               PF04986.8    183 seq71_BIOID51005     -            357     6e-47  159.6   1.8   1   1   1.3e-50   9.2e-47  159.0   1.2     1   181   104   284   104   286 0.96 Putative transposase
Zn_Tnp_IS91          PF14319.1    111 seq71_BIOID51005     -            357   1.1e-21   76.3   8.8   1   1   2.6e-25   1.8e-21   75.6   6.1    31   109     1    81     1    83 0.96 Transposase zinc-binding domain
DUF932               PF06067.6    239 seq73_BIOID51005     -            272   4.8e-62  209.2   0.0   1   1     4e-66   5.5e-62  209.0   0.0     1   239    36   261    36   261 0.99 Domain of unknown function (DUF932)
phage_tail_N         PF08400.5    134 seq74_BIOID51005     -            284   5.2e-61  204.1   0.2   1   1   7.6e-65   5.2e-61  204.1   0.1     1   134    15   148    15   148 0.99 Prophage tail fibre N-terminal
CarboxypepD_reg      PF13620.1     82 seq74_BIOID51005     -            284   7.8e-08   32.1   0.2   1   1   3.4e-11   2.3e-07   30.6   0.1     1    74    18    96    18   103 0.81 Carboxypeptidase regulatory-like domain
DUF1382              PF07131.6     61 seq75_BIOID51005     -             63   8.3e-40  134.6   0.6   1   1   6.7e-44   9.1e-40  134.4   0.4     1    61     1    61     1    61 0.99 Protein of unknown function (DUF1382)
TnpB_IS66            PF05717.8    108 seq76_BIOID51005     -            115   1.3e-44  149.9   0.0   1   1     1e-48   1.4e-44  149.8   0.0     2   107     7   110     6   111 0.96 IS66 Orf2 like protein
Phage_lysozyme       PF00959.14   110 seq80_BIOID51005     -            177     4e-29  101.0   0.0   1   1   3.9e-33   5.3e-29  100.6   0.0     1   110    48   166    48   166 0.97 Phage lysozyme
Phage_lysozyme       PF00959.14   110 seq83_BIOID51005     -            177   2.3e-29  101.7   0.0   1   1   2.2e-33     3e-29  101.3   0.0     1   110    48   166    48   166 0.97 Phage lysozyme
Peptidase_U35        PF04586.12   163 seq85_BIOID51005     -            592   3.4e-30  105.0   0.0   1   1     1e-33   6.9e-30  104.0   0.0     5   159    12   157     8   161 0.91 Caudovirus prohead protease
Phage_capsid         PF05065.8    276 seq85_BIOID51005     -            592   8.3e-21   74.2   0.1   1   1     6e-24   4.1e-20   71.9   0.1     8   242   353   580   351   588 0.74 Phage capsid family
DUF3672              PF12421.3    136 seq86_BIOID51005     -            229     3e-40  137.3   0.2   1   1     3e-44   4.1e-40  136.9   0.2     1   136    46   188    46   188 0.94 Fibronectin type III protein
phage_tail_N         PF08400.5    134 seq90_BIOID51005     -             91   6.2e-33  113.2   0.1   1   1   9.8e-37   6.7e-33  113.1   0.1     1    73    15    87    15    91 0.96 Prophage tail fibre N-terminal
CarboxypepD_reg      PF13620.1     82 seq90_BIOID51005     -             91   3.6e-07   30.0   0.1   1   1   6.8e-11   4.7e-07   29.6   0.0     1    60    18    82    18    87 0.79 Carboxypeptidase regulatory-like domain
Prok-JAB             PF14464.1    105 seq92_BIOID51005     -            247   1.1e-19   69.7   0.2   1   1     3e-23     2e-19   68.9   0.1     3    99     3    99     1   108 0.93 Prokaryotic homologs of the JAB domain
NLPC_P60             PF00877.14   105 seq92_BIOID51005     -            247   4.1e-13   48.9   0.0   1   1   8.4e-17   5.8e-13   48.4   0.0     1   104   111   223   111   224 0.92 NlpC/P60 family
Phage_fiber_2        PF03406.8     44 seq94_BIOID51005     -            267   2.1e-63  209.5  34.5   1   3   1.6e-27   2.2e-23   81.5   5.3     1    44     7    50     7    50 0.98 Phage tail fibre repeat
Phage_fiber_2        PF03406.8     44 seq94_BIOID51005     -            267   2.1e-63  209.5  34.5   2   3   2.4e-25   3.3e-21   74.5   4.1     1    44    51    94    51    94 0.97 Phage tail fibre repeat
Phage_fiber_2        PF03406.8     44 seq94_BIOID51005     -            267   2.1e-63  209.5  34.5   3   3   1.1e-22   1.5e-18   66.0   3.5     1    42    95   136    95   138 0.95 Phage tail fibre repeat
RHS                  PF03527.9     41 seq95_BIOID51005     -            477   2.1e-20   72.1   0.6   1   1   7.5e-24   5.1e-20   70.8   0.4     1    41   221   261   221   261 0.98 RHS protein
RHS_repeat           PF05593.9     38 seq95_BIOID51005     -            477   2.8e-11   43.1  17.5   1   1   4.5e-13     3e-09   36.6   3.1     1    37    17    62    17    63 0.92 RHS Repeat
PRK                  PF00485.13   194 seq97_BIOID51005     -            323   2.8e-13   49.7   0.0   1   1     4e-17   5.5e-13   48.8   0.0     1   148    97   251    97   260 0.87 Phosphoribulokinase / Uridine kinase family
DDE_Tnp_IS66         PF03050.9    271 seq103_BIOID51005    -            281   1.6e-26   93.0   4.3   1   1   3.3e-29   1.5e-25   89.8   0.0     1    77   186   262   186   271 0.95 Transposase IS66 family
HTH_Tnp_IS66         PF13005.2     59 seq103_BIOID51005    -            281   4.4e-17   61.5   7.9   1   1   1.6e-20   7.4e-17   60.8   5.5     2    59   125   180   124   180 0.98 putative Helix-turn-helix domain of transposase IS66
LZ_Tnp_IS66          PF13007.2     78 seq103_BIOID51005    -            281   6.3e-13   49.0   7.7   1   1   3.1e-16   1.4e-12   47.9   5.3     2    77    46   121    45   122 0.83 Transposase C of IS166 homeodomain
Phage_fiber_C        PF06820.7     64 seq105_BIOID51005    -            361   1.2e-36  124.5   0.2   1   1   3.7e-40   1.7e-36  124.0   0.1     1    64   287   350   287   350 0.99 Putative prophage tail fibre C-terminus
Collagen             PF01391.13    60 seq105_BIOID51005    -            361   1.3e-18   66.1  70.4   1   2   2.7e-13   1.3e-09   37.3  23.8     1    59   175   233   173   234 0.73 Collagen triple helix repeat (20 copies)
Collagen             PF01391.13    60 seq105_BIOID51005    -            361   1.3e-18   66.1  70.4   2   2   8.6e-13   3.9e-09   35.7  22.8     1    59   226   284   226   287 0.91 Collagen triple helix repeat (20 copies)
phage_tail_N         PF08400.5    134 seq105_BIOID51005    -            361   1.7e-17   63.2   0.2   1   1   3.7e-21   1.7e-17   63.2   0.2    78   134     2    58     1    58 0.98 Prophage tail fibre N-terminal
Big_2                PF02368.13    79 seq106_BIOID51005    -            146   4.1e-12   45.6   9.4   1   1     3e-16   4.1e-12   45.6   6.5     1    76    56   133    56   137 0.95 Bacterial Ig-like domain (group 2)
Peptidase_S49        PF01343.13   154 seq108_BIOID51005    -            292   3.1e-46  156.8   0.5   1   1   4.2e-50   5.7e-46  155.9   0.3     6   151     6   150     2   153 0.96 Peptidase family S49
Terminase_GpA        PF05876.7    557 seq110_BIOID51005    -            312   2.9e-70  237.0   0.4   1   1   2.8e-74   3.8e-70  236.7   0.3   291   522     3   233     1   241 0.97 Phage terminase large subunit (GpA)
FCD                  PF07729.7    125 seq111_BIOID51005    -            226   5.6e-18   65.3  11.5   1   1   1.3e-21   8.7e-18   64.7   8.0     1   124    82   213    82   214 0.85 FCD domain
GntR                 PF00392.16    64 seq111_BIOID51005    -            226     1e-12   47.1   0.0   1   1   3.3e-16   2.2e-12   46.0   0.0     7    64    16    72    12    72 0.96 Bacterial regulatory proteins, gntR family
zf-dskA_traR         PF01258.12    36 seq114_BIOID51005    -             73   8.4e-09   34.9   7.4   1   1     8e-13   1.1e-08   34.5   5.1     4    35    33    64    30    65 0.93 Prokaryotic dksA/traR C4-type zinc finger
DUF165               PF02592.10   145 seq115_BIOID51005    -            221   6.2e-35  120.3  11.9   1   1   7.8e-39   1.1e-34  119.5   8.3     1   145    43   186    43   186 0.90 Uncharacterized ACR, YhhQ family COG1738
Ail_Lom              PF06316.6    199 seq118_BIOID51005    -            199  1.2e-120  400.2   5.3   1   1  1.9e-124  1.3e-120  400.0   3.7     1   199     1   199     1   199 1.00 Enterobacterial Ail/Lom protein
OMP_b-brl            PF13505.1    176 seq118_BIOID51005    -            199   1.8e-25   89.7   5.3   1   1   3.2e-29   2.2e-25   89.4   3.7     2   176    11   199     8   199 0.86 Outer membrane protein beta-barrel domain
LysR_substrate       PF03466.15   209 seq121_BIOID51005    -            324   1.8e-44  151.2   0.0   1   1   3.5e-48   2.4e-44  150.8   0.0     5   206    92   293    90   296 0.96 LysR substrate binding domain
HTH_1                PF00126.22    60 seq121_BIOID51005    -            324   5.4e-16   57.9   0.0   1   1   1.4e-19   9.6e-16   57.1   0.0     1    60     3    64     3    64 0.97 Bacterial regulatory helix-turn-helix protein, lysR family
Ead_Ea22             PF13935.1    139 seq122_BIOID51005    -            201   1.1e-31  109.8   6.9   1   1   3.2e-34   4.4e-30  104.7   4.8     1   139     2   101     2   101 0.94 Ead/Ea22-like protein
DUF2500              PF10694.4    110 seq123_BIOID51005    -            119   5.8e-36  122.7   0.0   1   1   4.7e-40   6.5e-36  122.5   0.0     1   108     5   115     5   117 0.98 Protein of unknown function (DUF2500)
Phage_AlpA           PF05930.7     51 seq124_BIOID51005    -             92   8.8e-20   70.0   0.1   1   1   1.7e-23   1.2e-19   69.6   0.1     1    51    34    83    34    83 0.98 Prophage CP4-57 regulatory protein (AlpA)
HTH_17               PF12728.2     51 seq124_BIOID51005    -             92   2.1e-07   30.9   0.0   1   1   4.3e-11   2.9e-07   30.5   0.0     9    50    44    86    39    87 0.90 Helix-turn-helix domain
Ail_Lom              PF06316.6    199 seq126_BIOID51005    -            219   5.3e-50  169.5   0.4   1   1   9.1e-54   6.2e-50  169.3   0.3     1   199    13   219    13   219 0.94 Enterobacterial Ail/Lom protein
OMP_b-brl            PF13505.1    176 seq126_BIOID51005    -            219   2.5e-18   66.4   2.0   1   1   4.7e-22   3.2e-18   66.1   1.4     4   176    25   219    19   219 0.74 Outer membrane protein beta-barrel domain
P22_AR_N             PF10547.4    120 seq128_BIOID51005    -            189     9e-54  180.3   0.0   1   1   2.1e-57   1.5e-53  179.6   0.0     1   120     1   119     1   119 0.99 P22_AR N-terminal domain
ORF11CD3             PF10549.4     57 seq128_BIOID51005    -            189   5.8e-23   80.2   0.2   1   1   8.2e-26   5.6e-22   77.1   0.1     1    56   120   175   120   176 0.98 ORF11CD3 domain
Collar               PF07484.7     57 seq131_BIOID51005    -            309   1.4e-12   47.0   1.7   1   1   1.1e-15   7.4e-12   44.7   0.1     1    56    84   130    84   131 0.97 Phage Tail Collar Domain
Phage_fiber          PF03335.8     14 seq131_BIOID51005    -            309   9.4e-09   33.6  62.4   1   6     7e-05      0.48   10.1   1.5     1    14   147   160   147   160 0.88 Phage tail fibre repeat
Phage_fiber          PF03335.8     14 seq131_BIOID51005    -            309   9.4e-09   33.6  62.4   2   6   3.4e-06     0.023   14.1   2.5     1    14   179   192   179   192 0.94 Phage tail fibre repeat
Phage_fiber          PF03335.8     14 seq131_BIOID51005    -            309   9.4e-09   33.6  62.4   3   6   3.6e-06     0.024   14.0   2.5     1    14   244   257   244   257 0.93 Phage tail fibre repeat
Phage_fiber          PF03335.8     14 seq131_BIOID51005    -            309   9.4e-09   33.6  62.4   4   6     7e-05      0.48   10.1   1.7     2    12   259   269   258   270 0.89 Phage tail fibre repeat
Phage_fiber          PF03335.8     14 seq131_BIOID51005    -            309   9.4e-09   33.6  62.4   5   6     5e-05      0.34   10.6   1.7     2    13   268   279   267   280 0.86 Phage tail fibre repeat
Phage_fiber          PF03335.8     14 seq131_BIOID51005    -            309   9.4e-09   33.6  62.4   6   6     7e-05      0.48   10.1   0.9     2    13   277   288   276   289 0.87 Phage tail fibre repeat
Phage_lambd_GpG      PF06894.6    127 seq133_BIOID51005    -            156   6.9e-56  187.2   1.0   1   1   5.9e-60   8.1e-56  186.9   0.7     1   127     1   127     1   127 0.98 Bacteriophage lambda minor tail protein (GpG)
IMPDH                PF00478.20   351 seq135_BIOID51005    -            347  2.7e-113  378.3   0.2   1   1  2.4e-117  3.3e-113  378.0   0.2     3   346     9   342     7   346 0.94 IMP dehydrogenase / GMP reductase domain
Lambda_tail_I        PF06805.7     82 seq136_BIOID51005    -            101   5.5e-15   54.8   0.0   1   1   4.9e-19   6.7e-15   54.5   0.0    25    82     2    64     1    64 0.98 Bacteriophage lambda tail assembly protein I
ANT                  PF03374.9    112 seq143_BIOID51005    -            156   3.3e-32  110.7   0.0   1   1   3.2e-36   4.4e-32  110.3   0.0     1   109    49   152    49   155 0.96 Phage antirepressor protein KilAC domain
Peptidase_S49        PF01343.13   154 seq144_BIOID51005    -            448   5.9e-47  159.1   0.7   1   1   7.9e-51   1.1e-46  158.3   0.5     2   153    92   242    91   243 0.97 Peptidase family S49
DDE_Tnp_IS66         PF03050.9    271 seq146_BIOID51005    -            233   9.3e-64  215.1   0.3   1   1   1.8e-67   1.2e-63  214.7   0.2    98   270     4   182     2   183 0.98 Transposase IS66 family
DDE_Tnp_IS66_C       PF13817.1     39 seq146_BIOID51005    -            233   1.4e-19   69.6   0.4   1   1   5.8e-23     4e-19   68.2   0.3     1    39   189   227   189   227 0.98 IS66 C-terminal element
Phage_fiber_C        PF06820.7     64 seq149_BIOID51005    -            107   6.8e-36  122.1   0.7   1   1   7.1e-40   9.7e-36  121.6   0.5     1    64    46   107    46   107 0.99 Putative prophage tail fibre C-terminus
RadC                 PF04002.10   123 seq151_BIOID51005    -            158   1.3e-46  157.2   0.0   1   1   1.2e-50   1.6e-46  156.8   0.0     2   123    37   158    36   158 0.98 RadC-like JAB domain
HDPD                 PF02924.9    118 seq152_BIOID51005    -            112   3.8e-16   58.8   1.5   1   1   3.2e-20   4.3e-16   58.6   1.1     4   114     7   108     4   111 0.87 Bacteriophage lambda head decoration protein D
DUF1795              PF08786.6    130 seq153_BIOID51005    -            185   5.8e-05   22.8   1.0   1   1   7.3e-09    0.0001   22.0   0.7     2   130    50   182    49   182 0.90 Domain of unknown function (DUF1795)
phage_tail_N         PF08400.5    134 seq154_BIOID51005    -            236     7e-61  203.7   0.1   1   1     1e-64     7e-61  203.7   0.1     1   134     1   134     1   134 0.99 Prophage tail fibre N-terminal
CarboxypepD_reg      PF13620.1     82 seq154_BIOID51005    -            236   4.3e-08   32.9   0.2   1   1   1.2e-11   8.4e-08   32.0   0.2     1    74     4    82     4    89 0.82 Carboxypeptidase regulatory-like domain
DUF551               PF04448.7     69 seq155_BIOID51005    -            116   4.3e-14   52.8   0.2   1   1   4.6e-18   6.3e-14   52.3   0.2     1    69    51   109    51   109 0.99 Protein of unknown function (DUF551)
gpW                  PF02831.10    68 seq156_BIOID51005    -             68   9.5e-37  124.2   1.1   1   1   7.6e-41     1e-36  124.1   0.8     1    68     1    68     1    68 0.99 gpW
HNH                  PF01844.18    47 seq161_BIOID51005    -            121   3.3e-11   42.7   3.3   1   1   3.6e-15   4.9e-11   42.2   2.3     1    47    49    94    49    94 0.97 HNH endonuclease
Phage_fiber_C        PF06820.7     64 seq163_BIOID51005    -             91   1.4e-25   89.0   0.5   1   1   1.5e-29     2e-25   88.5   0.3     1    51    41    89    41    91 0.97 Putative prophage tail fibre C-terminus
Phage_tail_T         PF06223.7    103 seq167_BIOID51005    -             74   9.6e-09   35.4   0.2   1   1   2.4e-12   3.3e-08   33.7   0.0    61   100     1    44     1    47 0.74 Minor tail protein T
phage_tail_N         PF08400.5    134 seq168_BIOID51005    -            236   1.9e-62  208.7   0.2   1   1   2.8e-66   1.9e-62  208.7   0.1     1   134     1   134     1   134 0.99 Prophage tail fibre N-terminal
CarboxypepD_reg      PF13620.1     82 seq168_BIOID51005    -            236   3.4e-08   33.3   0.2   1   1   1.2e-11   8.4e-08   32.0   0.2     1    74     4    82     4    89 0.82 Carboxypeptidase regulatory-like domain
Phage_lysis          PF03245.8    125 seq169_BIOID51005    -            155   2.4e-48  163.1   8.0   1   1     2e-52   2.7e-48  162.9   5.5     1   124    29   153    29   154 0.99 Bacteriophage lysis protein
Phage_portal_2       PF05136.8    355 seq170_BIOID51005    -            534  6.9e-104  347.0   1.4   1   1  6.2e-108  8.4e-104  346.7   1.0     2   355    31   402    30   402 0.98 Phage portal protein, lambda family
Phage_lysis          PF03245.8    125 seq173_BIOID51005    -            149   1.6e-50  170.1  12.0   1   1   1.3e-54   1.8e-50  169.9   8.3     1   125    23   148    23   148 0.99 Bacteriophage lysis protein
DUF3596              PF12167.3     88 seq179_BIOID51005    -            431   1.5e-29  101.2   0.0   1   1   4.2e-33   2.9e-29  100.3   0.0     1    87     9    94     9    95 0.98 Domain of unknown function (DUF3596)
Phage_integrase      PF00589.17   173 seq179_BIOID51005    -            431   7.6e-20   71.1   0.1   1   1   2.5e-23   1.7e-19   70.0   0.0     3   167   205   398   204   403 0.88 Phage integrase family
Phage_cap_E          PF03864.10   329 seq180_BIOID51005    -            341   3.1e-64  216.8   0.2   1   1   2.6e-68   3.5e-64  216.6   0.1     1   328     4   339     4   340 0.94 Phage major capsid protein E
DUF1076              PF06416.7    113 seq184_BIOID51005    -            196   3.5e-36  123.2   0.3   1   1   4.1e-40   5.6e-36  122.5   0.2    19   112   100   193    96   194 0.97 Protein of unknown function (DUF1076)
DUF4222              PF13973.1     53 seq185_BIOID51005    -             80   6.9e-16   57.2   0.0   1   1   6.2e-20   8.4e-16   56.9   0.0     2    53     4    54     3    54 0.97 Domain of unknown function (DUF4222)
Caudo_TAP            PF02413.12   130 seq186_BIOID51005    -            194   4.9e-39  133.3   0.4   1   1   4.6e-43   6.3e-39  132.9   0.3     1   129    72   191    72   192 0.97 Caudovirales tail fibre assembly protein
Rop                  PF01815.11    61 seq188_BIOID51005    -             64   4.4e-30  102.8   6.6   1   1   3.6e-34   4.9e-30  102.6   4.5     1    60     1    60     1    61 0.98 Rop protein
Rz1                  PF06085.6     40 seq189_BIOID51005    -             61   5.1e-21   73.6  11.4   1   1   4.6e-25   6.2e-21   73.4   7.9     1    40    20    61    20    61 0.97 Lipoprotein Rz1 precursor
DUF987               PF06174.6     66 seq190_BIOID51005    -             73   1.7e-43  145.8   0.2   1   1   1.4e-47   1.9e-43  145.6   0.1     1    66     1    66     1    66 0.99 Protein of unknown function (DUF987)
Lambda_Bor           PF06291.6     97 seq193_BIOID51005    -            113   6.3e-62  205.3   2.6   1   1   5.3e-66   7.3e-62  205.1   1.8     1    97    17   113    17   113 1.00 Bor protein
Phage_fiber_C        PF06820.7     64 seq199_BIOID51005    -             89   5.3e-36  122.4   0.9   1   1     5e-40   6.8e-36  122.1   0.6     1    64    28    89    28    89 0.99 Putative prophage tail fibre C-terminus
Y2_Tnp               PF04986.8    183 seq201_BIOID51005    -            191   2.1e-24   86.1   0.2   1   1   2.3e-28   3.1e-24   85.5   0.1    74   181    10   118     4   120 0.94 Putative transposase
HTH_5                PF01022.15    47 seq203_BIOID51005    -             99   1.2e-14   53.5   0.1   1   1   7.3e-18     2e-14   52.8   0.1     1    47    23    70    23    70 0.97 Bacterial regulatory protein, arsR family
HTH_20               PF12840.2     61 seq203_BIOID51005    -             99   2.4e-11   43.1   0.4   1   1   1.3e-14   3.5e-11   42.6   0.3     2    58    16    72    15    75 0.96 Helix-turn-helix domain
MarR_2               PF12802.2     62 seq203_BIOID51005    -             99     2e-09   36.8   0.1   1   1   1.2e-12   3.3e-09   36.1   0.1     5    60    24    75    19    77 0.89 MarR family
HTH_24               PF13412.1     48 seq203_BIOID51005    -             99     2e-08   33.3   0.0   1   1   1.9e-11   5.1e-08   32.0   0.0     5    47    26    68    24    69 0.96 Winged helix-turn-helix DNA-binding
MarR                 PF01047.17    59 seq203_BIOID51005    -             99   6.7e-06   25.6   0.0   1   1   4.6e-09   1.3e-05   24.7   0.0     5    53    26    74    23    75 0.95 MarR family
Terminase_2          PF03592.11   144 seq206_BIOID51005    -            187   2.1e-09   37.6   3.3   1   1   2.6e-13   3.5e-09   36.9   2.3     1    57     2    58     2   169 0.92 Terminase small subunit
HTH_3                PF01381.17    55 seq208_BIOID51005    -            107   5.2e-05   22.9   0.0   1   1   6.5e-09   8.9e-05   22.1   0.0    12    47    18    53    18    56 0.93 Helix-turn-helix
Phage_fiber_C        PF06820.7     64 seq209_BIOID51005    -            246   3.8e-57  190.2   1.7   1   2   4.6e-25   3.1e-21   75.1   0.0     1    46    82   127    82   138 0.96 Putative prophage tail fibre C-terminus
Phage_fiber_C        PF06820.7     64 seq209_BIOID51005    -            246   3.8e-57  190.2   1.7   2   2   3.1e-37   2.1e-33  114.1   0.4     1    64   185   246   185   246 0.99 Putative prophage tail fibre C-terminus
Collagen             PF01391.13    60 seq209_BIOID51005    -            246   1.4e-14   53.2  64.1   1   2   1.2e-11   8.1e-08   31.5  18.5     4    49     3    48     1    49 0.45 Collagen triple helix repeat (20 copies)
Collagen             PF01391.13    60 seq209_BIOID51005    -            246   1.4e-14   53.2  64.1   2   2   1.2e-12   8.2e-09   34.7  20.4     1    53    27    79    27    83 0.82 Collagen triple helix repeat (20 copies)
YagB_YeeU_YfjZ       PF06154.6    105 seq218_BIOID51005    -            122   2.5e-52  175.4   0.0   1   1   2.1e-56   2.9e-52  175.1   0.0     2   104    16   118    15   119 0.98 YagB/YeeU/YfjZ family
Phage_pRha           PF09669.5     92 seq219_BIOID51005    -            183   1.8e-25   89.0   0.2   1   1   6.9e-29   4.7e-25   87.6   0.0     1    90    24   114    24   116 0.96 Phage regulatory protein Rha (Phage_pRha)
ORF11CD3             PF10549.4     57 seq219_BIOID51005    -            183   1.7e-23   81.9   0.1   1   1   5.7e-27   3.9e-23   80.8   0.1     4    56   123   176   121   177 0.97 ORF11CD3 domain
SRP54                PF00448.17   196 seq220_BIOID51005    -            454   1.8e-80  268.9   2.2   1   1   9.3e-84   4.2e-80  267.7   1.5     1   195   250   450   250   451 0.99 SRP54-type protein, GTPase domain
SRP54_N              PF02881.14    75 seq220_BIOID51005    -            454   8.8e-17   60.8   2.6   1   1   1.9e-20   8.8e-17   60.8   1.8     1    75   156   232   156   232 0.95 SRP54-type protein, helical bundle domain
Zeta_toxin           PF06414.7    201 seq220_BIOID51005    -            454   1.6e-07   30.5   0.1   1   1   9.4e-11   4.3e-07   29.1   0.1    10   131   244   369   236   373 0.80 Zeta toxin
Phage_fiber_C        PF06820.7     64 seq223_BIOID51005    -            170   2.7e-37  126.6   0.3   1   1   5.5e-41   3.8e-37  126.1   0.2     1    64    96   159    96   159 0.99 Putative prophage tail fibre C-terminus
Collagen             PF01391.13    60 seq223_BIOID51005    -            170   2.1e-08   33.4  37.5   1   1   2.5e-10   1.7e-06   27.3  26.0     4    59    37    93    26    97 0.60 Collagen triple helix repeat (20 copies)
Rhodanese            PF00581.15   113 seq224_BIOID51005    -            174   2.1e-11   44.0   0.0   1   1   4.8e-15   3.3e-11   43.4   0.0     2   112     8    98     7    99 0.82 Rhodanese-like domain
DUF2892              PF11127.3     66 seq224_BIOID51005    -            174   3.2e-11   42.7   3.2   1   1     7e-15   4.8e-11   42.2   2.2    10    60   115   170   112   174 0.88 Protein of unknown function (DUF2892)
TraT                 PF05818.7    215 seq226_BIOID51005    -            252   2.4e-89  298.3   7.5   1   1     2e-93   2.8e-89  298.0   5.2     1   215    33   244    33   244 0.99 Enterobacterial TraT complement resistance protein
DUF1019              PF06254.6     89 seq228_BIOID51005    -            141   3.4e-24   84.6   0.2   1   1   3.5e-28   4.8e-24   84.2   0.1     1    88    46   120    46   121 0.97 Protein of unknown function (DUF1019)
SopA                 PF13981.1    135 seq229_BIOID51005    -            456   1.9e-15   56.9   0.0   1   1     1e-18   3.5e-15   56.0   0.0     1    63   376   440   376   452 0.94 SopA-like central domain
Pentapeptide_4       PF13599.1     78 seq229_BIOID51005    -            456   7.7e-14   51.1  17.5   1   1   1.4e-14   4.7e-11   42.2   5.1     4    78   204   277   197   277 0.95 Pentapeptide repeats (9 copies)
Pentapeptide         PF00805.17    40 seq229_BIOID51005    -            456   2.4e-13   48.8  19.1   1   1   1.9e-09   6.6e-06   25.1   2.8     4    40   204   240   204   240 0.96 Pentapeptide repeats (8 copies)
HDPD                 PF02924.9    118 seq231_BIOID51005    -            115     1e-17   63.9   0.6   1   1   8.1e-22   1.1e-17   63.7   0.4     3   115     5   109     3   112 0.91 Bacteriophage lambda head decoration protein D
PerC                 PF06069.6     90 seq233_BIOID51005    -            104     4e-44  148.4   2.0   1   1   3.4e-48   4.6e-44  148.2   1.4     1    89     1    89     1    90 0.99 PerC transcriptional activator
DDE_Tnp_1_assoc      PF13808.1     90 seq234_BIOID51005    -            228   2.5e-22   78.2   0.0   1   1   6.4e-26   4.4e-22   77.4   0.0    23    90     3    70     1    70 0.97 DDE_Tnp_1-associated
DDE_Tnp_1            PF01609.16   211 seq234_BIOID51005    -            228   6.7e-19   68.1   0.2   1   1   1.2e-22   8.1e-19   67.9   0.1     3   152    77   210    75   224 0.87 Transposase DDE domain
Terminase_1          PF03354.10   477 seq237_BIOID51005    -            523     2e-32  112.1   0.0   1   1   1.8e-36   2.5e-32  111.8   0.0     6   441    64   506    59   515 0.83 Phage Terminase
DUF1219              PF06755.7    117 seq241_BIOID51005    -            124     4e-60  200.3   0.0   1   1   3.4e-64   4.6e-60  200.1   0.0     1   113     1   113     1   123 0.97 Protein of unknown function (DUF1219)
Aconitase            PF00330.15   465 seq243_BIOID51005    -            891  1.3e-186  620.5   0.0   1   1  2.3e-190  1.6e-186  620.2   0.0     1   465    57   562    57   562 0.99 Aconitase family (aconitate hydratase)
Aconitase_C          PF00694.14   131 seq243_BIOID51005    -            891   8.6e-49  164.8   0.0   1   1   3.1e-52   2.1e-48  163.6   0.0     3   130   691   818   689   819 0.98 Aconitase C-terminal domain
Packaging_FI         PF14000.1    125 seq244_BIOID51005    -            144   1.7e-41  141.2   4.1   1   1   1.4e-45   1.9e-41  141.0   2.9     1   125    15   141    15   141 0.97 DNA packaging protein FI
Phage_integrase      PF00589.17   173 seq245_BIOID51005    -            356   5.9e-35  120.3   0.0   1   1   2.6e-38   1.2e-34  119.3   0.0     2   170   179   346   178   349 0.97 Phage integrase family
Phage_integ_N        PF09003.5     81 seq245_BIOID51005    -            356   1.3e-26   92.0   0.5   1   1     6e-30   2.7e-26   90.9   0.0     1    81     1    76     1    76 0.97 Bacteriophage lambda integrase, N-terminal domain
Phage_integr_N       PF02899.12    84 seq245_BIOID51005    -            356   1.5e-10   40.9   0.1   1   1   3.4e-13   1.5e-09   37.7   0.0     2    84    81   158    80   158 0.94 Phage integrase, N-terminal SAM-like domain
HTH_36               PF13730.1     55 seq246_BIOID51005    -            145   1.4e-07   31.3   0.0   1   1   1.7e-11   2.3e-07   30.7   0.0     9    55    24    71    19    71 0.90 Helix-turn-helix domain
Phage_fiber_C        PF06820.7     64 seq247_BIOID51005    -             89     1e-34  118.3   0.6   1   1   9.5e-39   1.3e-34  118.0   0.4     1    64    28    89    28    89 0.99 Putative prophage tail fibre C-terminus
Phage_cap_E          PF03864.10   329 seq248_BIOID51005    -            342   4.7e-62  209.7   0.1   1   1   3.8e-66   5.2e-62  209.5   0.1     1   329     4   341     4   341 0.93 Phage major capsid protein E
DinI                 PF06183.8     65 seq254_BIOID51005    -             82   2.6e-21   75.2   0.1   1   1   2.3e-25   3.2e-21   75.0   0.0     1    64    15    80    15    81 0.98 DinI-like family
TonB                 PF03544.9     79 seq257_BIOID51005    -            113     7e-15   54.8   0.0   1   1   6.4e-19   8.8e-15   54.5   0.0     3    59    39    95    37   107 0.96 Gram-negative bacterial tonB protein
Peptidase_S49        PF01343.13   154 seq258_BIOID51005    -            439     1e-45  155.1   0.5   1   1   3.1e-49   2.2e-45  154.1   0.4     2   151   149   297   148   300 0.96 Peptidase family S49
Caudo_TAP            PF02413.12   130 seq259_BIOID51005    -            101   1.9e-18   66.7   0.1   1   1   1.8e-22   2.5e-18   66.3   0.1    70   120    27    77     5    79 0.90 Caudovirales tail fibre assembly protein
Phage_attach         PF05354.6    117 seq260_BIOID51005    -            124   3.6e-63  210.2   0.1   1   1   5.9e-67     4e-63  210.0   0.1     1   117     1   117     1   117 1.00 Phage Head-Tail Attachment
Gifsy-2              PF13856.1     95 seq260_BIOID51005    -            124   1.6e-29  101.7   0.0   1   1   2.8e-33   1.9e-29  101.5   0.0     1    95     4   105     4   105 0.99 ATP-binding sugar transporter from pro-phage
DUF1076              PF06416.7    113 seq262_BIOID51005    -            191   4.8e-45  151.7   0.1   1   1   5.5e-49   7.5e-45  151.1   0.1     7   113    87   189    79   189 0.93 Protein of unknown function (DUF1076)
UPF0118              PF01594.11   327 seq264_BIOID51005    -            349   1.9e-79  266.9  39.1   1   1   1.5e-83   2.1e-79  266.7  27.1     2   326    14   328    13   329 0.99 Domain of unknown function DUF20
DUF1722              PF08349.6    117 seq268_BIOID51005    -            169   7.6e-38  128.8   0.1   1   1   6.8e-42   9.3e-38  128.6   0.0     1   116    41   157    41   158 0.98 Protein of unknown function (DUF1722)
Minor_tail_Z         PF06763.6    189 seq273_BIOID51005    -            192   1.4e-91  305.1  15.5   1   1   1.1e-95   1.6e-91  305.0  10.8     1   189     3   192     3   192 1.00 Prophage minor tail protein Z (GPZ)
DUF957               PF06117.6     65 seq274_BIOID51005    -             65   5.6e-34  115.3   0.7   1   1   4.4e-38   6.1e-34  115.2   0.5     1    65     1    65     1    65 0.98 Enterobacterial protein of unknown function (DUF957)
ABC_tran             PF00005.22   118 seq277_BIOID51005    -            222   1.2e-28   99.7   0.0   1   1     4e-32   2.8e-28   98.5   0.0     1   117    42   165    42   166 0.97 ABC transporter
AAA_21               PF13304.1    303 seq277_BIOID51005    -            222   3.8e-11   43.3   0.0   1   1   1.6e-10   1.1e-06   28.7   0.0   181   302   101   200    58   201 0.76 AAA domain
SopA                 PF13981.1    135 seq281_BIOID51005    -            163   3.8e-21   75.4   0.8   1   1   2.8e-25   3.8e-21   75.4   0.6    68   135     1    65     1    65 0.97 SopA-like central domain
IstB_IS21            PF01695.12   178 seq282_BIOID51005    -            246   5.4e-18   64.9   0.1   1   1     1e-21   6.8e-18   64.5   0.0     4   163    55   219    52   225 0.81 IstB-like ATP binding protein
Bac_DnaA             PF00308.13   219 seq282_BIOID51005    -            246   7.8e-07   28.8   0.0   1   1   1.8e-10   1.2e-06   28.1   0.0     3   118    69   184    67   224 0.82 Bacterial dnaA  protein
FAD_binding_7        PF03441.9    277 seq286_BIOID51005    -            472  5.7e-107  356.9   0.9   1   1  1.1e-110  7.2e-107  356.5   0.6     3   276   205   468   203   469 0.96 FAD binding domain of DNA photolyase
DNA_photolyase       PF00875.13   165 seq286_BIOID51005    -            472   3.1e-46  157.0   0.4   1   1   1.1e-49   7.5e-46  155.7   0.1     2   159     5   168     4   174 0.93 DNA photolyase
Packaging_FI         PF14000.1    125 seq289_BIOID51005    -            127   8.7e-39  132.4   0.1   1   1   7.2e-43   9.8e-39  132.2   0.1     1   125     3   124     3   124 0.92 DNA packaging protein FI
DUF1144              PF06610.8    143 seq294_BIOID51005    -            149   3.1e-70  234.3   7.3   1   1   2.5e-74   3.4e-70  234.2   5.1     4   143     3   142     1   142 0.98 Protein of unknown function (DUF1144)
DUF413               PF04219.7     94 seq299_BIOID51005    -            112   1.5e-38  130.2   0.1   1   1   1.4e-42   1.9e-38  129.9   0.1     1    90    10    99    10   102 0.97 Protein of unknown function, DUF
DUF1076              PF06416.7    113 seq301_BIOID51005    -            193   4.3e-43  145.4   0.2   1   1   5.9e-47     8e-43  144.6   0.0    12   113    90   191    82   191 0.96 Protein of unknown function (DUF1076)
Phage_tail_U         PF06141.6    133 seq304_BIOID51005    -            131   4.8e-63  210.9   0.4   1   1   3.9e-67   5.3e-63  210.8   0.3     1   133     1   131     1   131 0.99 Phage minor tail protein U
DUF1281              PF06924.6    134 seq306_BIOID51005    -            336   3.9e-59  197.7   0.0   1   1   4.1e-63   5.6e-59  197.2   0.0     1   134    37   170    37   170 0.99 Protein of unknown function (DUF1281)
TrwB_AAD_bind        PF10412.4    386 seq309_BIOID51005    -            681  6.5e-148  492.3   0.0   1   1  2.9e-151  7.9e-148  492.0   0.0     2   386   127   516   126   516 0.99 Type IV secretion-system coupling protein DNA-binding domain
TraD_N               PF12615.3    101 seq309_BIOID51005    -            681   1.3e-28   99.1   3.0   1   1   2.1e-31   5.7e-28   97.1   1.9    18   101     3    84     1    84 0.98 F sex factor protein N terminal
TraG-D_C             PF12696.2    128 seq309_BIOID51005    -            681   9.5e-19   67.4   0.0   1   1   6.3e-22   1.7e-18   66.5   0.0     1   127   374   496   374   497 0.86 TraM recognition site of TraD and TraG
T4SS-DNA_transf      PF02534.9    469 seq309_BIOID51005    -            681   5.3e-08   31.7   0.0   1   1   4.1e-11   1.1e-07   30.6   0.0   250   363   317   433   153   466 0.77 Type IV secretory system Conjugative DNA transfer
FtsX                 PF02687.16   121 seq310_BIOID51005    -            361   7.7e-12   44.9  13.8   1   1     1e-15   1.4e-11   44.1   7.4     2   116   236   350   234   356 0.81 FtsX-like permease family
BATS                 PF06968.8     92 seq311_BIOID51005    -            346   1.7e-29  101.3   0.0   1   1   5.5e-33   3.7e-29  100.2   0.0     1    92   220   312   220   312 0.99 Biotin and Thiamin Synthesis associated domain
Radical_SAM          PF04055.16   166 seq311_BIOID51005    -            346   3.9e-19   69.3   0.0   1   1   4.6e-22   3.2e-18   66.3   0.0     4   160    50   203    47   209 0.92 Radical SAM superfamily
HTH_Tnp_1            PF01527.15    76 seq312_BIOID51005    -             87   1.4e-15   56.8   0.2   1   1   1.2e-19   1.6e-15   56.6   0.1     2    75     3    75     2    76 0.94 Transposase
Phage_attach         PF05354.6    117 seq313_BIOID51005    -            117   1.8e-58  195.0   0.1   1   1   2.9e-62     2e-58  194.9   0.0     1   117     1   117     1   117 1.00 Phage Head-Tail Attachment
Gifsy-2              PF13856.1     95 seq313_BIOID51005    -            117   3.5e-30  103.8   0.0   1   1   5.8e-34     4e-30  103.6   0.0     1    95     4   105     4   105 0.99 ATP-binding sugar transporter from pro-phage
SopA_C               PF13979.1    172 seq314_BIOID51005    -             50   4.8e-09   35.9   0.1   1   1   3.7e-13     5e-09   35.8   0.1     9    62     1    48     1    50 0.96 SopA-like catalytic domain
Peptidase_U35        PF04586.12   163 seq316_BIOID51005    -            202   3.1e-29  102.0   0.0   1   1   3.1e-33   4.2e-29  101.5   0.0     5   151    12   150     8   159 0.90 Caudovirus prohead protease
ACPS                 PF01648.15   113 seq318_BIOID51005    -            195   6.2e-12   45.2   0.0   1   1   7.2e-16   9.8e-12   44.6   0.0     2    73    88   155    87   189 0.80 4'-phosphopantetheinyl transferase superfamily
FCD                  PF07729.7    125 seq320_BIOID51005    -            230   1.6e-19   70.3   1.7   1   1   3.4e-23   1.6e-19   70.3   1.2     3   124   108   226   105   227 0.94 FCD domain
GntR                 PF00392.16    64 seq320_BIOID51005    -            230   2.2e-19   68.5   0.5   1   1   9.5e-23   4.3e-19   67.5   0.3     5    64    18    77    14    77 0.97 Bacterial regulatory proteins, gntR family
HDPD                 PF02924.9    118 seq322_BIOID51005    -            112   1.5e-15   56.9   1.9   1   1   1.2e-19   1.7e-15   56.7   1.3     4   114     7   108     4   111 0.87 Bacteriophage lambda head decoration protein D
Aldo_ket_red         PF00248.16   283 seq324_BIOID51005    -            267   5.5e-58  195.8   0.6   1   1   5.2e-62     7e-58  195.5   0.4     2   281     6   250     5   251 0.95 Aldo/keto reductase family
AICARFT_IMPCHas      PF01808.13   315 seq325_BIOID51005    -            529  1.4e-146  487.4   5.0   1   1  2.5e-150  1.7e-146  487.1   3.5     1   315   137   461   137   461 0.99 AICARFT/IMPCHase bienzyme
MGS                  PF02142.17    95 seq325_BIOID51005    -            529   5.7e-32  109.4   0.0   1   1   1.9e-35   1.3e-31  108.2   0.0     1    95    19   132    19   132 0.99 MGS-like domain
Big_2                PF02368.13    79 seq326_BIOID51005    -            246   3.7e-13   49.0  10.1   1   1   5.4e-17   3.7e-13   49.0   7.0     2    74   161   236   160   241 0.94 Bacterial Ig-like domain (group 2)
DUF1627              PF07789.7    155 seq329_BIOID51005    -            256   1.3e-87  291.0   0.7   1   1   2.7e-91   1.8e-87  290.5   0.5     1   155    91   245    91   245 0.99 Protein of unknown function (DUF1627)
Minor_tail_Z         PF06763.6    189 seq331_BIOID51005    -            177   2.1e-77  258.9  11.5   1   1     2e-81   2.7e-77  258.5   8.0     1   189     3   177     3   177 0.98 Prophage minor tail protein Z (GPZ)
HTS                  PF04204.11   298 seq333_BIOID51005    -            309  2.3e-131  436.7   0.0   1   1  1.9e-135  2.6e-131  436.6   0.0     1   298     2   299     2   299 1.00 Homoserine O-succinyltransferase
DUF1076              PF06416.7    113 seq335_BIOID51005    -            190   2.4e-46  155.9   0.5   1   1   2.2e-50     3e-46  155.6   0.3     2   112    77   187    76   188 0.97 Protein of unknown function (DUF1076)
HTH_Tnp_1            PF01527.15    76 seq336_BIOID51005    -            242   3.9e-25   87.5   0.1   1   1   8.6e-25   2.3e-21   75.3   0.0     2    74   112   188   111   190 0.93 Transposase
HTH_24               PF13412.1     48 seq336_BIOID51005    -            242   2.9e-05   23.2   0.0   1   1   2.2e-08   5.9e-05   22.2   0.0    16    46    44    74    40    74 0.93 Winged helix-turn-helix DNA-binding
Phage_cap_E          PF03864.10   329 seq338_BIOID51005    -            341   2.4e-63  213.9   0.2   1   1     2e-67   2.7e-63  213.7   0.1     1   328     4   339     4   340 0.93 Phage major capsid protein E
HTH_Tnp_1            PF01527.15    76 seq342_BIOID51005    -            158   2.5e-15   56.0   0.1   1   1   7.3e-19     5e-15   55.1   0.0     2    50     9    58     8    92 0.81 Transposase
HTH_23               PF13384.1     50 seq342_BIOID51005    -            158   4.6e-06   25.9   0.0   1   1   1.1e-09   7.6e-06   25.2   0.0     6    45    18    58    13    64 0.89 Homeodomain-like domain
DUF883               PF05957.8     94 seq344_BIOID51005    -            113   6.8e-27   93.5   1.2   1   1   5.9e-31   8.1e-27   93.3   0.9     1    94    19   111    19   111 0.97 Bacterial protein of unknown function (DUF883)
HNH                  PF01844.18    47 seq346_BIOID51005    -            216   4.3e-06   26.3   0.8   1   1   5.5e-10   7.5e-06   25.6   0.5     1    47   141   197   139   197 0.88 HNH endonuclease
Peptidase_M85        PF13678.1    251 seq347_BIOID51005    -            328  4.6e-111  370.0   0.1   1   1    4e-115  5.5e-111  369.8   0.0     2   251    25   274    24   274 0.99 NFkB-p65-degrading zinc protease
SBP_bac_5            PF00496.17   374 seq348_BIOID51005    -            177   1.7e-25   89.5   0.2   1   1   1.5e-29   2.1e-25   89.2   0.2     2    96    68   160    67   176 0.90 Bacterial extracellular solute-binding proteins, family 5 Middle
MFS_1                PF07690.11   354 seq349_BIOID51005    -            475   9.4e-52  175.8  55.1   1   1     1e-50   7.1e-47  159.7  32.5     2   353    17   406    16   407 0.90 Major Facilitator Superfamily
MFS_3                PF05977.8    524 seq349_BIOID51005    -            475   7.4e-07   27.5  26.7   1   1   1.8e-08   0.00012   20.2   7.9    30   176    31   172    10   192 0.83 Transmembrane secretion effector
Oxidored_q6          PF01058.17   131 seq350_BIOID51005    -            381     8e-29   99.7   0.3   1   1   9.4e-33   1.3e-28   99.1   0.2     1   130    71   216    71   217 0.95 NADH ubiquinone oxidoreductase, 20 Kd subunit
Phage_tail_U         PF06141.6    133 seq354_BIOID51005    -            131   7.4e-64  213.6   1.0   1   1     6e-68   8.1e-64  213.4   0.7     1   133     1   131     1   131 0.99 Phage minor tail protein U
EspF                 PF04806.7     47 seq357_BIOID51005    -            231  4.4e-110  359.5  60.6   1   4   3.9e-12   7.6e-09   35.5   0.2    26    47    62    83    59    83 0.92 EspF protein repeat
EspF                 PF04806.7     47 seq357_BIOID51005    -            231  4.4e-110  359.5  60.6   2   4   5.1e-36   9.9e-33  111.9  10.0     1    47    84   130    84   130 0.99 EspF protein repeat
EspF                 PF04806.7     47 seq357_BIOID51005    -            231  4.4e-110  359.5  60.6   3   4   9.2e-37   1.8e-33  114.3   8.5     1    47   131   177   131   177 0.99 EspF protein repeat
EspF                 PF04806.7     47 seq357_BIOID51005    -            231  4.4e-110  359.5  60.6   4   4   9.3e-37   1.8e-33  114.3   8.6     1    47   178   224   178   224 0.99 EspF protein repeat
Phage_lambd_GpG      PF06894.6    127 seq358_BIOID51005    -            140   1.4e-55  186.2   0.9   1   1   1.2e-59   1.6e-55  186.0   0.6     1   126     1   125     1   126 0.98 Bacteriophage lambda minor tail protein (GpG)
Aminotran_1_2        PF00155.16   363 seq359_BIOID51005    -            384     2e-68  230.9   0.0   1   1   4.9e-72   2.2e-68  230.7   0.0     2   363    40   380    39   380 0.96 Aminotransferase class I and II
Beta_elim_lyase      PF01212.16   290 seq359_BIOID51005    -            384   4.6e-07   29.1   0.0   1   1     4e-10   1.8e-06   27.1   0.0    27    95    82   147    67   206 0.74 Beta-eliminating lyase
Cys_Met_Meta_PP      PF01053.15   386 seq359_BIOID51005    -            384   1.2e-05   23.6   0.0   1   1   4.1e-09   1.9e-05   23.0   0.0    57   185    86   212    82   215 0.87 Cys/Met metabolism PLP-dependent enzyme
DUF977               PF06163.6    127 seq360_BIOID51005    -            136   2.9e-52  175.6   0.1   1   1   4.7e-56   3.2e-52  175.4   0.1     1   126     6   130     6   131 0.98 Bacterial protein of unknown function (DUF977)
Trp_repressor        PF01371.14    88 seq360_BIOID51005    -            136     3e-06   26.9   0.1   1   1   9.5e-10   6.5e-06   25.8   0.0    21    74     4    56     2    61 0.89 Trp repressor protein
HTH_Tnp_1            PF01527.15    76 seq362_BIOID51005    -            100   1.3e-11   44.1   1.0   1   1   2.3e-15   1.6e-11   43.8   0.7     1    76     1    76     1    76 0.94 Transposase
HTH_28               PF13518.1     52 seq362_BIOID51005    -            100     5e-05   23.0   0.0   1   1   1.3e-08   8.6e-05   22.3   0.0     1    38    10    48    10    58 0.88 Helix-turn-helix domain
PTS_IIB              PF02302.12    90 seq364_BIOID51005    -            106   5.2e-21   74.7   1.5   1   1   4.5e-25   6.1e-21   74.5   1.0     2    88     6    95     5    97 0.94 PTS system, Lactose/Cellobiose specific IIB subunit
Glutaredoxin         PF00462.19    60 seq367_BIOID51005    -             81   7.9e-14   51.2   0.0   1   1   6.6e-18     9e-14   51.0   0.0     1    57     3    58     3    61 0.95 Glutaredoxin
TnpB_IS66            PF05717.8    108 seq368_BIOID51005    -            115   3.5e-44  148.5   0.0   1   1   2.8e-48   3.9e-44  148.3   0.0     2   106     7   109     6   111 0.96 IS66 Orf2 like protein
N6_N4_Mtase          PF01555.13   231 seq369_BIOID51005    -            227   1.6e-32  112.7   0.0   1   1   4.9e-34   3.3e-30  105.1   0.0     1   228    21   200    21   203 0.88 DNA methylase
Sigma70_r2           PF04542.9     71 seq370_BIOID51005    -            284   4.6e-19   67.6   0.0   1   1   1.3e-22   9.1e-19   66.7   0.0     1    70    53   122    53   123 0.97 Sigma-70 region 2
Sigma70_r4           PF04545.11    50 seq370_BIOID51005    -            284   3.6e-18   64.4   1.1   1   1   1.3e-20   9.1e-17   59.9   0.2     1    50   228   280   228   280 0.97 Sigma-70, region 4
SBP_bac_5            PF00496.17   374 seq371_BIOID51005    -            350   7.5e-60  202.6   0.6   1   1   6.6e-64   9.1e-60  202.3   0.4   114   370     5   263     2   267 0.92 Bacterial extracellular solute-binding proteins, family 5 Middle
Phage_tail_3         PF08813.6    165 seq372_BIOID51005    -            184     1e-05   24.8   0.0   1   1     9e-10   1.2e-05   24.6   0.0    37   163    22   152     8   154 0.82 Phage tail protein
rve                  PF00665.21   120 seq375_BIOID51005    -            230   1.2e-29  102.7   0.1   1   1   2.7e-33   1.8e-29  102.1   0.0     2   118   107   221   106   222 0.98 Integrase core domain
HTH_21               PF13276.1     60 seq375_BIOID51005    -            230   6.2e-08   32.4   0.9   1   1     2e-11   1.4e-07   31.3   0.6     6    55    32    82    27    89 0.83 HTH-like domain
Phage_tail_T         PF06223.7    103 seq376_BIOID51005    -            144   1.1e-57  192.6   0.9   1   1   5.4e-56   7.3e-52  173.9   0.1     1   103    11   113    11   113 0.99 Minor tail protein T
PFL                  PF02901.10   648 seq379_BIOID51005    -            765  3.7e-205  683.0   0.0   1   1  6.7e-209  4.6e-205  682.7   0.0     1   648     1   626     1   626 0.98 Pyruvate formate lyase
Gly_radical          PF01228.16   106 seq379_BIOID51005    -            765   2.6e-25   88.6   0.0   1   1   9.7e-29   6.6e-25   87.4   0.0     3   106   645   747   643   747 0.97 Glycine radical
Flavodoxin_NdrI      PF07972.6    122 seq380_BIOID51005    -            136   5.1e-47  158.6   0.0   1   1   4.3e-51   5.8e-47  158.4   0.0     1   122     5   123     5   123 0.97 NrdI Flavodoxin like
Packaging_FI         PF14000.1    125 seq381_BIOID51005    -            144   2.7e-42  143.7   4.0   1   1   2.3e-46   3.1e-42  143.5   2.8     1   125    15   141    15   141 0.97 DNA packaging protein FI
DUF208               PF02677.9    176 seq382_BIOID51005    -            228   1.1e-73  246.6   0.6   1   1   9.3e-78   1.3e-73  246.4   0.4     1   175    27   202    27   203 0.99 Uncharacterized BCR, COG1636
Malate_synthase      PF01274.17   523 seq384_BIOID51005    -            539  1.9e-214  712.4   0.0   1   1  1.5e-218  2.1e-214  712.2   0.0     3   522    19   538    17   539 0.99 Malate synthase
DDE_Tnp_IS66         PF03050.9    271 seq385_BIOID51005    -            522  2.3e-102  341.7   0.3   1   1  6.8e-106  2.3e-102  341.7   0.2     1   270   185   471   185   472 0.99 Transposase IS66 family
DDE_Tnp_IS66_C       PF13817.1     39 seq385_BIOID51005    -            522   1.5e-19   69.5   0.4   1   1   1.2e-22     4e-19   68.2   0.3     1    39   478   516   478   516 0.99 IS66 C-terminal element
HTH_Tnp_IS66         PF13005.2     59 seq385_BIOID51005    -            522   6.7e-19   67.3   1.9   1   1     4e-22   1.4e-18   66.3   1.3     2    59   124   179   123   179 0.97 putative Helix-turn-helix domain of transposase IS66
LZ_Tnp_IS66          PF13007.2     78 seq385_BIOID51005    -            522   1.1e-10   41.8   4.0   1   1   8.4e-14   2.9e-10   40.5   2.8     2    77    43   120    42   121 0.73 Transposase C of IS166 homeodomain
DUF1283              PF06932.6     85 seq391_BIOID51005    -            113     1e-46  156.7   6.7   1   1   8.7e-51   1.2e-46  156.5   4.7     1    85    29   113    29   113 0.99 Protein of unknown function (DUF1283)
DUF3950              PF13132.1     30 seq392_BIOID51005    -             74   1.4e-15   56.3   0.1   1   1   1.5e-19   2.1e-15   55.8   0.1     2    29    22    49    21    50 0.97 Domain of unknown function (DUF3950)
GARS_A               PF01071.14   194 seq393_BIOID51005    -            429   6.6e-87  289.9   0.1   1   1   4.7e-90   9.1e-87  289.5   0.1     1   194   103   296   103   296 0.99 Phosphoribosylglycinamide synthetase, ATP-grasp (A) domain
GARS_N               PF02844.10   100 seq393_BIOID51005    -            429     4e-38  129.8   0.1   1   1   3.9e-41   7.7e-38  128.8   0.1     1   100     1   102     1   102 0.95 Phosphoribosylglycinamide synthetase, N domain
GARS_C               PF02843.11    93 seq393_BIOID51005    -            429   9.2e-30  102.5   0.1   1   1   2.9e-32   5.8e-29  100.0   0.0     1    92   330   423   330   424 0.95 Phosphoribosylglycinamide synthetase, C domain
ATP-grasp_4          PF13535.1    184 seq393_BIOID51005    -            429   6.7e-15   55.2   0.0   1   1   6.9e-18   1.4e-14   54.2   0.0     5   180   105   292   103   293 0.78 ATP-grasp domain
ATP-grasp_3          PF02655.9    161 seq393_BIOID51005    -            429   1.5e-07   31.2   0.0   1   1   1.3e-10   2.6e-07   30.5   0.0     3   158   104   291   103   294 0.77 ATP-grasp domain
CPSase_L_D2          PF02786.12   211 seq393_BIOID51005    -            429   8.5e-06   25.0   0.0   1   1   9.8e-09   1.9e-05   23.9   0.0     6   179   109   290   104   294 0.69 Carbamoyl-phosphate synthase L chain, ATP binding domain
ATP-grasp            PF02222.17   172 seq393_BIOID51005    -            429   8.2e-05   21.8   0.0   1   1   6.7e-08   0.00013   21.2   0.0     2    83   113   200   112   223 0.84 ATP-grasp domain
HTH_Tnp_1            PF01527.15    76 seq394_BIOID51005    -            108   1.6e-11   43.9   1.4   1   1   4.7e-15   6.4e-11   41.9   1.0     1    74     1    87     1    88 0.83 Transposase
Ribonuc_red_lgC      PF02867.10   537 seq395_BIOID51005    -            714    4e-151  504.1   0.0   1   1    4e-153  1.8e-149  498.6   0.0     1   537   175   694   175   694 0.96 Ribonucleotide reductase, barrel domain
RNR_N                PF08343.5     82 seq395_BIOID51005    -            714     3e-29  100.5   0.1   1   1   1.7e-32   7.8e-29   99.2   0.1     1    82    16    97    16    97 0.99 Ribonucleotide reductase N-terminal
Ribonuc_red_lgN      PF00317.16    83 seq395_BIOID51005    -            714     4e-12   45.6   0.0   1   1   2.2e-15     1e-11   44.3   0.0     2    82    99   171    98   172 0.95 Ribonucleotide reductase, all-alpha domain
Amidase_2            PF01510.20   132 seq396_BIOID51005    -            183   8.6e-28   96.8   0.0   1   1   8.5e-32   1.2e-27   96.4   0.0     3   132    22   168    20   168 0.85 N-acetylmuramoyl-L-alanine amidase
NiFeSe_Hases         PF00374.14   507 seq399_BIOID51005    -            597  1.2e-243  809.4   0.0   1   1  9.7e-248  1.3e-243  809.2   0.0     1   507    54   582    54   582 0.98 Nickel-dependent hydrogenase
Psu                  PF07455.6    188 seq403_BIOID51005    -            250   1.1e-06   28.1   6.6   1   1   7.9e-10   1.1e-05   24.9   1.1    56   186   112   245    42   247 0.83 Phage polarity suppression protein (Psu)
TrwC                 PF08751.6    297 seq404_BIOID51005    -           1756   1.2e-86  290.7   0.9   1   1   2.6e-90   1.2e-86  290.7   0.6     2   296     7   287     6   288 0.97 TrwC relaxase
TraI                 PF07057.6    126 seq404_BIOID51005    -           1756   2.9e-59  198.4   0.0   1   1   1.9e-62   8.7e-59  196.8   0.0     1   126  1434  1560  1434  1560 0.98 DNA helicase TraI
AAA_30               PF13604.1    196 seq404_BIOID51005    -           1756   2.2e-42  144.7  14.9   1   1   9.9e-44   4.5e-40  137.2   1.1     1   186   968  1156   968  1162 0.94 AAA domain
Phage_attach         PF05354.6    117 seq408_BIOID51005    -            117     4e-63  210.0   0.1   1   1   6.4e-67   4.4e-63  209.9   0.1     1   117     1   117     1   117 1.00 Phage Head-Tail Attachment
Gifsy-2              PF13856.1     95 seq408_BIOID51005    -            117   1.4e-30  105.1   0.0   1   1   2.4e-34   1.7e-30  104.9   0.0     1    95     4   105     4   105 0.99 ATP-binding sugar transporter from pro-phage
Phage_lambd_GpG      PF06894.6    127 seq409_BIOID51005    -            143   8.4e-56  186.9   0.3   1   1   7.2e-60   9.8e-56  186.6   0.2     1   127     1   127     1   127 0.98 Bacteriophage lambda minor tail protein (GpG)
Methyltransf_11      PF08241.7     95 seq413_BIOID51005    -            251   2.5e-24   85.4   0.0   1   1   3.2e-27   4.4e-24   84.6   0.0     1    95    47   138    47   138 0.98 Methyltransferase domain
Methyltransf_23      PF13489.1    162 seq413_BIOID51005    -            251   1.8e-15   56.9   0.1   1   1   1.9e-18   2.6e-15   56.3   0.0     4   151    25   174    17   181 0.78 Methyltransferase domain
Methyltransf_31      PF13847.1    152 seq413_BIOID51005    -            251   9.2e-15   54.4   0.0   1   1   8.7e-18   1.2e-14   54.0   0.0     5   118    44   147    40   196 0.84 Methyltransferase domain
Methyltransf_12      PF08242.7     99 seq413_BIOID51005    -            251   2.3e-11   43.9   0.0   1   1   3.3e-14   4.6e-11   42.9   0.0     1    98    47   135    47   136 0.86 Methyltransferase domain
Methyltransf_18      PF12847.2    112 seq413_BIOID51005    -            251     1e-09   38.8   0.0   1   1   1.4e-12   1.9e-09   37.9   0.0     4   110    45   139    42   141 0.79 Methyltransferase domain
Methyltransf_25      PF13649.1    101 seq413_BIOID51005    -            251   3.4e-09   36.8   0.0   1   1     8e-12   1.1e-08   35.2   0.0     1   101    46   134    46   134 0.87 Methyltransferase domain
Ubie_methyltran      PF01209.13   233 seq413_BIOID51005    -            251   2.4e-09   36.5   0.0   1   1   2.4e-12   3.2e-09   36.1   0.0    44   168    39   155     9   169 0.85 ubiE/COQ5 methyltransferase family
Methyltransf_8       PF05148.10   219 seq413_BIOID51005    -            251   3.8e-06   26.5   0.0   1   1   4.1e-09   5.6e-06   26.0   0.0    58   156    29   138    16   158 0.77 Hypothetical methyltransferase
MTS                  PF05175.9    170 seq413_BIOID51005    -            251   6.4e-05   22.2   0.0   1   1   7.2e-08   9.9e-05   21.6   0.0    19    74    30    83    22   108 0.83 Methyltransferase small domain
HTH_21               PF13276.1     60 seq414_BIOID51005    -            115   7.2e-17   61.0   4.6   1   1   9.8e-21   1.3e-16   60.1   3.2     2    60    46   103    43   103 0.92 HTH-like domain
Acetyltransf_3       PF13302.1    142 seq415_BIOID51005    -            186     3e-22   79.3   0.1   1   1   2.1e-25   4.1e-22   78.9   0.0     3   141     8   140     7   141 0.80 Acetyltransferase (GNAT) domain
Acetyltransf_1       PF00583.19    83 seq415_BIOID51005    -            186   5.9e-15   54.9   0.1   1   1   4.5e-18   8.9e-15   54.3   0.1     2    82    63   140    62   141 0.97 Acetyltransferase (GNAT) family
Acetyltransf_4       PF13420.1    155 seq415_BIOID51005    -            186   7.1e-14   51.9   0.7   1   1   4.6e-17   8.9e-14   51.5   0.5     1   152     9   158     9   160 0.91 Acetyltransferase (GNAT) domain
Acetyltransf_8       PF13523.1    152 seq415_BIOID51005    -            186     3e-13   49.7   0.2   1   1   2.1e-16   4.1e-13   49.3   0.2     1   141     9   145     9   157 0.89 Acetyltransferase (GNAT) domain
Acetyltransf_7       PF13508.1     79 seq415_BIOID51005    -            186   3.8e-07   30.0   0.2   1   1   3.4e-10   6.7e-07   29.2   0.1     2    78    56   141    55   142 0.80 Acetyltransferase (GNAT) domain
FR47                 PF08445.5     86 seq415_BIOID51005    -            186   2.2e-05   23.9   0.0   1   1   1.9e-08   3.8e-05   23.2   0.0    26    79    87   142    69   150 0.92 FR47-like protein
Acetyltransf_10      PF13673.1    117 seq415_BIOID51005    -            186     4e-05   23.6   0.0   1   1   2.6e-08   5.1e-05   23.2   0.0    25   117    38   140    16   140 0.75 Acetyltransferase (GNAT) domain
DUF1380              PF07128.7    139 seq416_BIOID51005    -            144   4.3e-74  246.8   1.1   1   1   3.5e-78   4.8e-74  246.6   0.8     1   139     1   138     1   138 1.00 Protein of unknown function (DUF1380)
Exo_endo_phos        PF03372.18   251 seq417_BIOID51005    -            259   5.8e-12   45.9   0.4   1   1   7.6e-16     1e-11   45.1   0.3     2   251    41   245    40   245 0.65 Endonuclease/Exonuclease/phosphatase family
LZ_Tnp_IS66          PF13007.2     78 seq418_BIOID51005    -            179   1.8e-12   47.6   8.9   1   1   2.6e-16   1.8e-12   47.6   6.2     1    75    45   115    45   118 0.84 Transposase C of IS166 homeodomain
HTH_Tnp_IS66         PF13005.2     59 seq418_BIOID51005    -            179   1.1e-07   31.4   0.3   1   1   1.5e-11   1.1e-07   31.4   0.2     1    42   120   161   120   163 0.95 putative Helix-turn-helix domain of transposase IS66
TPP_enzyme_N         PF02776.13   172 seq419_BIOID51005    -            548   1.6e-58  196.8   4.4   1   1   3.8e-62   1.7e-58  196.7   0.2     1   169     1   167     1   170 0.98 Thiamine pyrophosphate enzyme, N-terminal TPP binding domain
TPP_enzyme_C         PF02775.16   153 seq419_BIOID51005    -            548   6.8e-52  174.9   0.4   1   1   5.3e-54   2.4e-50  169.9   0.0     1   153   374   522   374   522 0.98 Thiamine pyrophosphate enzyme, C-terminal TPP binding domain
TPP_enzyme_M         PF00205.17   137 seq419_BIOID51005    -            548     2e-41  140.8   0.1   1   1   1.1e-44   4.9e-41  139.5   0.1     1   137   186   321   186   321 0.98 Thiamine pyrophosphate enzyme, central domain
PAP2                 PF01569.16   129 seq421_BIOID51005    -            122   6.5e-22   77.4   2.7   1   1     6e-26   8.2e-22   77.1   1.9    47   126    21   100     4   102 0.88 PAP2 superfamily
DUF2517              PF10725.4     63 seq423_BIOID51005    -             68   1.6e-36  123.7   1.7   1   1   1.3e-40   1.7e-36  123.5   1.2     1    62     3    64     3    65 0.98 Protein of unknown function (DUF2517)
BPD_transp_1         PF00528.17   185 seq424_BIOID51005    -            314   8.5e-45  152.4   9.9   1   1   6.2e-49   8.5e-45  152.4   6.9     2   185   117   308   116   308 0.99 Binding-protein-dependent transport system inner membrane component
Peripla_BP_6         PF13458.1    343 seq425_BIOID51005    -            386   6.7e-57  193.2   6.3   1   1   1.8e-60     8e-57  193.0   4.4     2   325    45   363    44   380 0.94 Periplasmic binding protein
ANF_receptor         PF01094.23   349 seq425_BIOID51005    -            386   2.9e-47  161.1   0.0   1   1   7.6e-51   3.5e-47  160.8   0.0     4   348    66   376    63   377 0.92 Receptor family ligand binding region
Peripla_BP_5         PF13433.1    364 seq425_BIOID51005    -            386   1.7e-20   73.0   0.0   1   1   4.8e-24   2.2e-20   72.6   0.0     1   323    45   362    45   369 0.91 Periplasmic binding protein domain
Minor_tail_Z         PF06763.6    189 seq427_BIOID51005    -            192   7.6e-92  306.0  15.0   1   1   6.2e-96   8.5e-92  305.9  10.4     1   189     3   192     3   192 1.00 Prophage minor tail protein Z (GPZ)
DNA_methylase        PF00145.12   335 seq429_BIOID51005    -            261   1.3e-36  126.3   0.0   1   1   3.2e-40   1.5e-36  126.1   0.0     1   165     9   175     9   217 0.89 C-5 cytosine-specific DNA methylase
Methyltransf_15      PF09445.5    164 seq429_BIOID51005    -            261   2.4e-06   27.1   0.5   1   1   1.1e-09   5.1e-06   26.0   0.3     3    91    10    95     8   102 0.81 RNA cap guanine-N2 methyltransferase
Phage_tail_T         PF06223.7    103 seq431_BIOID51005    -            137   5.9e-42  142.1   0.6   1   1   3.1e-41   4.2e-37  126.5   0.1     6   100     1    99     1   102 0.88 Minor tail protein T
PsiB                 PF06290.6    143 seq433_BIOID51005    -            160   9.2e-34  115.7   0.0   1   1   1.2e-37   1.6e-33  115.0   0.0    64   143    80   159    77   159 0.97 Plasmid SOS inhibition protein (PsiB)
Psu                  PF07455.6    188 seq435_BIOID51005    -            184   4.2e-32  111.0   1.0   1   1   3.8e-36   5.2e-32  110.7   0.7     2   187     2   180     1   181 0.93 Phage polarity suppression protein (Psu)
NIF3                 PF01784.13   242 seq436_BIOID51005    -            247     1e-56  192.1   0.0   1   1   9.1e-61   1.2e-56  191.8   0.0     2   240     6   235     5   238 0.95 NIF3 (NGG1p interacting factor 3)
DDE_Tnp_IS66         PF03050.9    271 seq437_BIOID51005    -            139   5.2e-23   81.4   0.0   1   1   4.3e-27   5.8e-23   81.3   0.0    13    90     2    84     1   106 0.90 Transposase IS66 family
DUF1049              PF06305.6     68 seq438_BIOID51005    -            102   1.3e-25   88.5   0.7   1   1   9.6e-30   1.3e-25   88.5   0.5     1    66    22    87    22    89 0.97 Protein of unknown function (DUF1049)
TMP_2                PF06791.8    210 seq441_BIOID51005    -            199     6e-50  169.6   8.0   1   1   8.5e-54   1.2e-49  168.7   5.3     2   141    50   189    49   190 0.97 Prophage tail length tape measure protein
AAA_26               PF13500.1    199 seq442_BIOID51005    -            225   7.2e-42  143.1   0.0   1   1   1.9e-45   8.5e-42  142.9   0.0     1   193     3   208     3   213 0.95 AAA domain
CbiA                 PF01656.18   195 seq442_BIOID51005    -            225   3.5e-20   72.1   0.0   1   1   9.2e-24   4.2e-20   71.8   0.0     2   180     6   199     5   217 0.78 CobQ/CobB/MinD/ParA nucleotide binding domain
HlyC                 PF02794.11   134 seq448_BIOID51005    -            171   2.4e-50  169.4   0.2   1   1   2.1e-54   2.9e-50  169.2   0.2     2   131     8   135     7   159 0.97 RTX toxin acyltransferase family
Methyltransf_11      PF08241.7     95 seq450_BIOID51005    -            256     1e-24   86.7   0.0   1   1   1.7e-27   1.7e-24   86.0   0.0     1    95    49   145    49   145 0.97 Methyltransferase domain
Methyltransf_31      PF13847.1    152 seq450_BIOID51005    -            256   1.1e-20   73.6   0.0   1   1   1.4e-23   1.4e-20   73.3   0.0     4   113    45   155    43   233 0.86 Methyltransferase domain
Methyltransf_23      PF13489.1    162 seq450_BIOID51005    -            256     6e-20   71.4   0.0   1   1   8.5e-23   8.3e-20   70.9   0.0     7   159    31   191    26   194 0.85 Methyltransferase domain
Ubie_methyltran      PF01209.13   233 seq450_BIOID51005    -            256   2.2e-18   66.1   0.0   1   1   2.9e-21   2.9e-18   65.7   0.0    32   158    27   152     2   162 0.84 ubiE/COQ5 methyltransferase family
Methyltransf_18      PF12847.2    112 seq450_BIOID51005    -            256   5.4e-17   62.2   0.0   1   1   9.9e-20   9.7e-17   61.4   0.0     1   109    44   145    44   148 0.92 Methyltransferase domain
Methyltransf_12      PF08242.7     99 seq450_BIOID51005    -            256   1.1e-13   51.3   0.0   1   1   1.8e-16   1.8e-13   50.7   0.0     1    99    49   143    49   143 0.88 Methyltransferase domain
Methyltransf_25      PF13649.1    101 seq450_BIOID51005    -            256   8.3e-13   48.4   0.1   1   1   1.8e-15   1.7e-12   47.4   0.0     1   101    48   141    48   141 0.91 Methyltransferase domain
Methyltransf_26      PF13659.1    117 seq450_BIOID51005    -            256     5e-11   42.5   0.9   1   1   9.4e-14   9.2e-11   41.6   0.3     2   113    46   145    45   147 0.93 Methyltransferase domain
MTS                  PF05175.9    170 seq450_BIOID51005    -            256   5.8e-09   35.4   0.0   1   1   1.1e-11   1.1e-08   34.5   0.0    25   145    38   151    31   175 0.79 Methyltransferase small domain
Methyltransf_8       PF05148.10   219 seq450_BIOID51005    -            256   4.2e-08   32.9   0.0   1   1   2.8e-10   2.7e-07   30.3   0.0    73   164    45   153     8   181 0.69 Hypothetical methyltransferase
Methyltransf_29      PF03141.11   506 seq450_BIOID51005    -            256   1.1e-07   30.4   0.1   1   1   1.5e-10   1.4e-07   30.1   0.0   115   217    42   145     8   169 0.75 Putative S-adenosyl-L-methionine-dependent methyltransferase
Methyltransf_9       PF08003.6    315 seq450_BIOID51005    -            256   6.8e-06   24.8   0.0   1   1   9.6e-09   9.4e-06   24.4   0.0   100   224    29   152    23   162 0.84 Protein of unknown function (DUF1698)
TehB                 PF03848.9    192 seq450_BIOID51005    -            256   2.1e-05   23.6   0.0   1   1   3.7e-08   3.6e-05   22.8   0.0    32   135    46   149    17   186 0.80 Tellurite resistance protein TehB
PrmA                 PF06325.8    295 seq450_BIOID51005    -            256   7.6e-05   21.8   0.0   1   1   1.1e-07    0.0001   21.4   0.0   161   262    44   150    29   188 0.75 Ribosomal protein L11 methyltransferase (PrmA)
TPR_7                PF13176.1     36 seq452_BIOID51005    -            389     1e-13   49.8  11.5   1   1   1.8e-05     0.025   14.2   0.0     1    27    71    97    71   106 0.82 Tetratricopeptide repeat
TPR_2                PF07719.12    34 seq452_BIOID51005    -            389   1.8e-12   46.0   7.2   1   1   1.4e-05     0.019   14.7   0.0     5    32   218   245   214   247 0.88 Tetratricopeptide repeat
Apc3                 PF12895.2     84 seq452_BIOID51005    -            389   7.3e-10   38.7   1.4   1   1   1.3e-09   1.8e-06   27.8   0.1     4    83   156   239   153   240 0.89 Anaphase-promoting complex, cyclosome, subunit 3
TPR_1                PF00515.23    34 seq452_BIOID51005    -            389   4.6e-09   35.3   2.5   1   1   2.6e-05     0.035   13.5   0.0     7    32   220   245   214   247 0.89 Tetratricopeptide repeat
TPR_8                PF13181.1     34 seq452_BIOID51005    -            389   1.4e-07   30.6   1.1   1   1   1.7e-05     0.024   14.3   0.0     5    29   218   242   214   246 0.89 Tetratricopeptide repeat
PsiA                 PF06952.6    238 seq453_BIOID51005    -            239  2.4e-111  370.3   1.9   1   1    2e-115  2.7e-111  370.2   1.3     1   238     1   237     1   237 1.00 PsiA protein
IpaB_EvcA            PF03278.8    153 seq454_BIOID51005    -            196   1.8e-63  212.2   4.2   1   1   1.5e-67   2.1e-63  211.9   2.9     1   152    39   184    39   185 0.99 IpaB/EvcA family
Phage_tail_U         PF06141.6    133 seq457_BIOID51005    -             51   2.3e-21   76.1   0.5   1   1   1.8e-25   2.4e-21   76.0   0.3    83   133     1    51     1    51 0.99 Phage minor tail protein U
Ogr_Delta            PF04606.7     47 seq458_BIOID51005    -             97   8.1e-19   66.8   3.0   1   1   9.3e-23   1.3e-18   66.2   2.1     1    47    11    57    11    57 0.97 Ogr/Delta-like zinc finger
ICL                  PF00463.16   526 seq459_BIOID51005    -            439  3.2e-200  665.6   1.7   1   2  4.6e-118  3.2e-114  381.9   0.0     1   255    12   262    12   264 0.99 Isocitrate lyase family
ICL                  PF00463.16   526 seq459_BIOID51005    -            439  3.2e-200  665.6   1.7   2   2   1.5e-88     1e-84  284.5   1.0   353   526   262   439   260   439 0.98 Isocitrate lyase family
PEP_mutase           PF13714.1    238 seq459_BIOID51005    -            439   4.8e-19   68.4   0.0   1   1   2.3e-22   1.6e-18   66.7   0.0    26   198    86   320    74   352 0.86 Phosphoenolpyruvate phosphomutase
BPD_transp_1         PF00528.17   185 seq460_BIOID51005    -            277   6.3e-29  100.6  11.4   1   1   4.6e-33   6.3e-29  100.6   7.9     1   183    89   271    89   273 0.98 Binding-protein-dependent transport system inner membrane component
DNA_methylase        PF00145.12   335 seq461_BIOID51005    -             98   1.5e-15   57.0   0.0   1   1   1.3e-19   1.8e-15   56.7   0.0   279   331    21    77     7    80 0.86 C-5 cytosine-specific DNA methylase
DDE_Tnp_IS66         PF03050.9    271 seq463_BIOID51005    -            100   2.9e-19   69.2   0.0   1   1   4.6e-23   3.2e-19   69.1   0.0   205   271     3    69     1    69 0.95 Transposase IS66 family
DDE_Tnp_IS66_C       PF13817.1     39 seq463_BIOID51005    -            100     3e-10   39.8   0.0   1   1   6.6e-14   4.5e-10   39.2   0.0     2    25    76    99    75   100 0.94 IS66 C-terminal element
DUF905               PF06006.7     71 seq464_BIOID51005    -             77   1.3e-34  117.2   0.0   1   1   1.1e-38   1.5e-34  117.0   0.0     2    71     7    76     6    76 0.97 Bacterial protein of unknown function (DUF905)
Aldo_ket_red         PF00248.16   283 seq465_BIOID51005    -            346   5.2e-75  251.7   0.0   1   1   4.4e-79     6e-75  251.5   0.0     2   282    28   332    27   333 0.96 Aldo/keto reductase family
Big_2                PF02368.13    79 seq466_BIOID51005    -            220   2.8e-11   43.0  10.9   1   1   2.1e-15   2.8e-11   43.0   7.5     1    76   130   207   130   216 0.95 Bacterial Ig-like domain (group 2)
Tape_meas_lam_C      PF09718.5     78 seq468_BIOID51005    -            668   1.8e-20   72.5   7.6   1   1     4e-24   2.7e-20   71.9   3.0     1    78   441   518   441   518 0.98 Lambda phage tail tape-measure protein (Tape_meas_lam_C)
TMP_2                PF06791.8    210 seq468_BIOID51005    -            668     2e-11   43.8   0.1   1   1   2.9e-15     2e-11   43.8   0.1   145   209     2    66     1    67 0.97 Prophage tail length tape measure protein
AHS1                 PF02682.11   202 seq471_BIOID51005    -            218   2.9e-69  232.4   0.0   1   1   2.4e-73   3.3e-69  232.2   0.0     2   202     5   202     4   202 0.95 Allophanate hydrolase subunit 1
RTX                  PF02382.10   653 seq472_BIOID51005    -            650  7.4e-319 1058.5  20.9   1   1  6.4e-323  8.8e-319 1058.3  14.5    14   653     4   642     1   642 0.99 RTX N-terminal domain
DUF1161              PF06649.7     52 seq473_BIOID51005    -            102   1.3e-25   88.9   0.0   1   1   1.2e-29   1.6e-25   88.6   0.0     1    52    27    80    27    80 0.99 Protein of unknown function (DUF1161)
NgoMIV_restric       PF09015.5    278 seq474_BIOID51005    -            292    1e-129  431.3   0.1   1   1  8.5e-134  1.2e-129  431.1   0.1     1   278    19   292    19   292 0.98 NgoMIV restriction enzyme
Radical_SAM          PF04055.16   166 seq475_BIOID51005    -            292   1.8e-22   80.1   0.0   1   1   5.3e-26   2.4e-22   79.7   0.0     1   157    41   222    41   231 0.94 Radical SAM superfamily
Fer4_12              PF13353.1    139 seq475_BIOID51005    -            292     1e-10   41.7   0.1   1   1   8.3e-14   3.8e-10   39.9   0.0     2    83    34   146    33   187 0.80 4Fe-4S single cluster domain
Fer4_14              PF13394.1    117 seq475_BIOID51005    -            292   6.2e-07   29.3   0.5   1   1   3.7e-09   1.7e-05   24.7   0.3     3   104    42   172    40   183 0.83 4Fe-4S single cluster domain
Cytochrom_B_N        PF00033.14   188 seq478_BIOID51005    -            235   3.1e-37  127.6  22.0   1   1   5.2e-41   3.5e-37  127.4  15.2     2   188    12   220    11   220 0.98 Cytochrome b(N-terminal)/b6/petB
Ni_hydr_CYTB         PF01292.15   182 seq478_BIOID51005    -            235   3.4e-36  124.2  19.8   1   1   5.8e-40     4e-36  124.0  13.7     2   182    14   220    13   220 0.95 Prokaryotic cytochrome b561
DUF932               PF06067.6    239 seq479_BIOID51005    -            272   8.1e-63  211.7   0.0   1   1   6.8e-67   9.3e-63  211.5   0.0     1   239    36   261    36   261 0.99 Domain of unknown function (DUF932)
ACT_5                PF13710.1     63 seq482_BIOID51005    -             87   2.1e-26   91.4   0.1   1   1   1.9e-30   2.6e-26   91.0   0.1     2    63    13    73    12    73 0.98 ACT domain
Ribonuc_red_sm       PF00268.16   281 seq485_BIOID51005    -            177   8.6e-46  156.0   0.0   1   1   7.4e-50     1e-45  155.8   0.0     1   162     1   160     1   164 0.98 Ribonucleotide reductase, small chain
Molybdopterin        PF00384.17   432 seq489_BIOID51005    -            662   2.4e-96  323.0   0.0   1   1  4.2e-100   2.8e-96  322.7   0.0     1   432   111   566   111   566 0.92 Molybdopterin oxidoreductase
Molybdop_Fe4S4       PF04879.11    55 seq489_BIOID51005    -            662   1.8e-14   53.1   0.8   1   1   4.3e-18   2.9e-14   52.4   0.5     1    55    49   108    49   108 0.97 Molybdopterin oxidoreductase Fe4S4 domain
ABC_tran             PF00005.22   118 seq492_BIOID51005    -            254   1.5e-14   54.2   0.0   1   1   2.1e-18   2.9e-14   53.3   0.0     9   118    55   169    47   169 0.81 ABC transporter
Phage_lambd_GpG      PF06894.6    127 seq493_BIOID51005    -            143   5.8e-56  187.4   1.0   1   1     5e-60   6.8e-56  187.2   0.7     1   127     1   127     1   127 0.98 Bacteriophage lambda minor tail protein (GpG)
Aminotran_4          PF01063.14   231 seq494_BIOID51005    -            309   1.1e-46  159.0   0.0   1   1   9.6e-51   1.3e-46  158.8   0.0     3   231    54   289    52   289 0.96 Aminotransferase class IV
UvrB                 PF12344.3     44 seq495_BIOID51005    -            673   6.7e-23   79.8   0.9   1   1   1.3e-25   2.9e-22   77.7   0.1     1    43   552   594   552   595 0.97 Ultra-violet resistance protein B
Helicase_C           PF00271.26    78 seq495_BIOID51005    -            673   1.2e-15   57.0   0.0   1   1   1.2e-18   2.8e-15   55.8   0.0     2    77   465   545   464   546 0.98 Helicase conserved C-terminal domain
ResIII               PF04851.10   184 seq495_BIOID51005    -            673   1.1e-11   44.8   0.0   1   1     3e-14   6.9e-11   42.1   0.0     4    94    13   101    10   134 0.79 Type III restriction enzyme, res subunit
UVR                  PF02151.14    36 seq495_BIOID51005    -            673   5.2e-07   28.8   1.1   1   1     7e-10   1.6e-06   27.3   0.8     2    35   634   667   633   668 0.93 UvrB/uvrC motif
AHS2                 PF02626.10   272 seq497_BIOID51005    -            310  9.6e-100  333.2   0.0   1   1  8.3e-104   1.1e-99  332.9   0.0     2   272    24   288    23   288 0.98 Allophanate hydrolase subunit 2
Inositol_P           PF00459.20   271 seq502_BIOID51005    -            267   2.5e-77  259.7   0.0   1   1   2.1e-81   2.8e-77  259.5   0.0     3   268     2   260     1   263 0.97 Inositol monophosphatase family
OMPdecase            PF00215.19   226 seq504_BIOID51005    -            265     3e-54  183.6   0.0   1   1   2.6e-58   3.5e-54  183.4   0.0     1   226    35   257    35   257 0.96 Orotidine 5'-phosphate decarboxylase / HUMPS family
HycI                 PF01750.13   130 seq505_BIOID51005    -            195   4.8e-39  132.7   0.0   1   1   4.3e-43   5.8e-39  132.4   0.0     1   129    23   151    23   152 0.99 Hydrogenase maturation protease
DDE_Tnp_IS1          PF03400.8    131 seq507_BIOID51005    -             97     2e-30  105.4   0.2   1   1   1.8e-34   2.5e-30  105.1   0.1     1    61    37    97    37    97 0.98 IS1 transposase
Peripla_BP_6         PF13458.1    343 seq509_BIOID51005    -            369   2.1e-63  214.6   4.3   1   1   5.2e-67   2.4e-63  214.4   3.0     2   342    26   363    25   364 0.94 Periplasmic binding protein
ANF_receptor         PF01094.23   349 seq509_BIOID51005    -            369     2e-51  174.8   0.0   1   1   5.2e-55   2.3e-51  174.5   0.0     4   349    47   360    44   360 0.94 Receptor family ligand binding region
Peripla_BP_5         PF13433.1    364 seq509_BIOID51005    -            369   1.8e-22   79.4   0.0   1   1   4.7e-26   2.1e-22   79.2   0.0     1   323    26   345    26   365 0.92 Periplasmic binding protein domain
MetJ                 PF01340.15   104 seq511_BIOID51005    -            105   9.5e-70  230.8   0.1   1   1   7.7e-74     1e-69  230.6   0.1     1   104     2   105     2   105 1.00 Met Apo-repressor, MetJ
Ribonuc_red_sm       PF00268.16   281 seq512_BIOID51005    -            150   2.3e-23   82.4   0.1   1   1     2e-27   2.8e-23   82.2   0.1   172   280     1   111     1   112 0.93 Ribonucleotide reductase, small chain
PTS_IIB              PF02302.12    90 seq514_BIOID51005    -            113   7.1e-13   48.6   0.0   1   1   6.3e-17   8.6e-13   48.4   0.0     2    87     6    94     5    97 0.92 PTS system, Lactose/Cellobiose specific IIB subunit
Phage_tail_T         PF06223.7    103 seq515_BIOID51005    -             69   1.1e-18   67.3   0.3   1   1   9.4e-23   1.3e-18   67.1   0.2    18    81     1    66     1    68 0.88 Minor tail protein T
Antirestrict         PF03230.8     94 seq516_BIOID51005    -            161   4.8e-39  132.1   0.2   1   1   4.7e-43   6.4e-39  131.7   0.1     1    94    64   161    64   161 0.98 Antirestriction protein
HTH_Tnp_1            PF01527.15    76 seq518_BIOID51005    -            108   1.6e-11   43.9   1.4   1   1   4.7e-15   6.4e-11   41.9   1.0     1    74     1    87     1    88 0.83 Transposase
DUF3521              PF12035.3     35 seq519_BIOID51005    -             85   1.2e-08   34.5   0.1   1   1   1.8e-12   2.5e-08   33.5   0.0     5    35    54    83    54    83 0.98 Protein of unknown function (DUF3521)
Methyltransf_23      PF13489.1    162 seq520_BIOID51005    -            256   2.9e-24   85.4   0.0   1   1   4.5e-27   4.7e-24   84.7   0.0    23   121    73   198    51   227 0.76 Methyltransferase domain
Methyltransf_31      PF13847.1    152 seq520_BIOID51005    -            256   8.9e-20   70.6   0.0   1   1   1.1e-22   1.2e-19   70.3   0.0     4   112    73   177    72   226 0.88 Methyltransferase domain
Methyltransf_11      PF08241.7     95 seq520_BIOID51005    -            256   2.7e-19   69.3   0.1   1   1   3.9e-22   4.1e-19   68.7   0.1     1    95    77   173    77   173 0.96 Methyltransferase domain
Methyltransf_12      PF08242.7     99 seq520_BIOID51005    -            256   3.7e-14   52.8   0.0   1   1   5.8e-17   6.1e-14   52.1   0.0     1    98    77   170    77   171 0.84 Methyltransferase domain
Methyltransf_18      PF12847.2    112 seq520_BIOID51005    -            256   1.4e-13   51.2   0.0   1   1   2.2e-16   2.3e-13   50.6   0.0     2   110    73   174    73   176 0.90 Methyltransferase domain
Methyltransf_25      PF13649.1    101 seq520_BIOID51005    -            256   4.6e-12   46.0   0.1   1   1     7e-15   7.3e-12   45.4   0.1     1   101    76   169    76   169 0.92 Methyltransferase domain
Ubie_methyltran      PF01209.13   233 seq520_BIOID51005    -            256   1.1e-09   37.5   0.0   1   1   1.3e-12   1.4e-09   37.3   0.0    38   151    63   173    29   199 0.87 ubiE/COQ5 methyltransferase family
Methyltransf_26      PF13659.1    117 seq520_BIOID51005    -            256     3e-09   36.8   0.1   1   1   7.4e-12   7.8e-09   35.4   0.1     1   115    73   175    73   177 0.89 Methyltransferase domain
CMAS                 PF02353.15   273 seq520_BIOID51005    -            256   2.3e-08   33.3   0.0   1   1   2.9e-11     3e-08   32.9   0.0    63   193    73   200    53   232 0.81 Mycolic acid cyclopropane synthetase
NodS                 PF05401.6    201 seq520_BIOID51005    -            256   7.7e-08   31.8   0.0   1   1   9.1e-11   9.5e-08   31.5   0.0    46   175    75   204    30   212 0.83 Nodulation protein S (NodS)
MTS                  PF05175.9    170 seq520_BIOID51005    -            256   8.4e-07   28.4   0.0   1   1   1.2e-09   1.2e-06   27.9   0.0    32   103    73   143    63   186 0.89 Methyltransferase small domain
Methyltransf_9       PF08003.6    315 seq520_BIOID51005    -            256   9.9e-06   24.3   0.0   1   1   1.3e-08   1.3e-05   23.9   0.0   114   229    71   185    62   219 0.80 Protein of unknown function (DUF1698)
PrmA                 PF06325.8    295 seq520_BIOID51005    -            256     2e-05   23.7   0.0   1   1   2.7e-08   2.8e-05   23.2   0.0   162   258    73   174    67   190 0.79 Ribosomal protein L11 methyltransferase (PrmA)
TcdA_TcdB            PF12919.2    514 seq521_BIOID51005    -            320   1.1e-29  103.1   0.8   1   1   1.7e-33   1.1e-29  103.1   0.5     2   105   199   319   198   320 0.96 TcdA/TcdB catalytic glycosyltransferase domain
TcdB_N               PF12918.2     66 seq521_BIOID51005    -            320   1.5e-12   47.2   1.8   1   1   2.3e-16   1.5e-12   47.2   1.2     2    66   108   165   107   165 0.95 TcdB toxin N-terminal helical domain
DDE_Tnp_IS1          PF03400.8    131 seq523_BIOID51005    -             69   1.1e-35  122.5   0.8   1   1   8.5e-40   1.2e-35  122.3   0.5    63   131     1    69     1    69 0.99 IS1 transposase
AceK                 PF06315.6    562 seq526_BIOID51005    -            481    7e-192  638.5   0.0   1   1  6.3e-196  8.7e-192  638.2   0.0     1   467     9   473     9   474 0.99 Isocitrate dehydrogenase kinase/phosphatase (AceK)
ABC_tran             PF00005.22   118 seq527_BIOID51005    -            268   1.3e-25   89.9   0.1   1   1   3.1e-29   2.1e-25   89.2   0.0     1   117    52   179    52   180 0.92 ABC transporter
DUF968               PF06147.6    200 seq528_BIOID51005    -            352   4.5e-75  251.8   0.1   1   1   4.4e-79     6e-75  251.4   0.0     2   198   130   344   129   346 0.99 Protein of unknown function (DUF968)
ArdA                 PF07275.6    169 seq529_BIOID51005    -            166   7.2e-38  130.3   2.8   1   1   5.8e-42   7.9e-38  130.2   2.0     1   167     7   164     7   166 0.94 Antirestriction protein (ArdA)
DUF830               PF05708.7    158 seq531_BIOID51005    -            202   5.2e-45  153.1   0.0   1   1   4.3e-49   5.8e-45  152.9   0.0     2   157    21   193    20   194 0.97 Orthopoxvirus protein of unknown function (DUF830)
HyaE                 PF07449.6    107 seq532_BIOID51005    -            132   2.7e-40  136.4   0.0   1   1   2.2e-44   3.1e-40  136.2   0.0     1   107    10   116    10   116 0.99 Hydrogenase-1 expression protein HyaE
LamB_YcsF            PF03746.11   242 seq534_BIOID51005    -            244  5.6e-103  343.1   0.8   1   1  4.6e-107  6.3e-103  342.9   0.6     1   241     2   237     2   238 0.99 LamB/YcsF family
RadC                 PF04002.10   123 seq536_BIOID51005    -            163   5.9e-47  158.2   0.0   1   1   5.3e-51   7.2e-47  157.9   0.0     2   123    42   163    41   163 0.98 RadC-like JAB domain
ABC_tran             PF00005.22   118 seq537_BIOID51005    -            467   5.4e-26   91.1   0.0   1   1   3.3e-29   1.1e-25   90.1   0.0     1   117   135   259   135   260 0.97 ABC transporter
CBS                  PF00571.23    57 seq537_BIOID51005    -            467   2.8e-06   26.7   0.0   1   1   4.2e-07    0.0014   18.0   0.0    32    55   436   459   413   461 0.86 CBS domain
ILVD_EDD             PF00920.16   521 seq538_BIOID51005    -            616  5.4e-195  648.6   1.8   1   1  4.5e-199  6.2e-195  648.4   1.3     1   521    34   607    34   607 0.95 Dehydratase family
adh_short_C2         PF13561.1    243 seq540_BIOID51005    -            294   7.6e-30  104.3   0.0   1   1   1.9e-33   8.7e-30  104.1   0.0     5   241    58   290    55   292 0.92 Enoyl-(Acyl carrier protein) reductase
adh_short            PF00106.20   167 seq540_BIOID51005    -            294   3.3e-26   92.0   0.2   1   1     9e-30   4.1e-26   91.7   0.1     3   166    52   217    50   218 0.95 short chain dehydrogenase
KR                   PF08659.5    181 seq540_BIOID51005    -            294   2.3e-08   33.7   0.0   1   1   6.9e-12   3.2e-08   33.3   0.0     4   167    53   221    51   234 0.77 KR domain
Abhydrolase_5        PF12695.2    142 seq542_BIOID51005    -            293   5.3e-27   94.2   0.0   1   1     3e-30   6.7e-27   93.8   0.0     1   141    89   265    89   266 0.89 Alpha/beta hydrolase family
Abhydrolase_6        PF12697.2    228 seq542_BIOID51005    -            293   2.5e-16   60.1   0.3   1   1   6.6e-15   1.5e-11   44.5   0.0     1   102    90   194    90   212 0.88 Alpha/beta hydrolase family
Abhydrolase_1        PF00561.15   230 seq542_BIOID51005    -            293   5.1e-11   42.4   0.2   1   1   2.2e-09   4.9e-06   26.1   0.0     1    79   115   193   115   217 0.91 alpha/beta hydrolase fold
Peptidase_S9         PF00326.16   213 seq542_BIOID51005    -            293   1.2e-10   40.9   0.0   1   1   3.5e-13   7.9e-10   38.1   0.0     8   212   108   291   103   292 0.71 Prolyl oligopeptidase family
Hydrolase_4          PF12146.3     79 seq542_BIOID51005    -            293   2.1e-07   30.5   0.0   1   1   6.9e-10   1.6e-06   27.7   0.0    11    61    82   132    76   149 0.82 Putative lysophospholipase
SUI1                 PF01253.17    83 seq543_BIOID51005    -            108   1.6e-22   78.9   1.9   1   1   1.4e-26   1.9e-22   78.7   1.3     2    82    28   104    27   105 0.95 Translation initiation factor SUI1
GntR                 PF00392.16    64 seq544_BIOID51005    -            254   5.4e-26   89.6   0.4   1   1   1.8e-29   1.2e-25   88.5   0.3     2    64    12    74    11    74 0.97 Bacterial regulatory proteins, gntR family
FCD                  PF07729.7    125 seq544_BIOID51005    -            254   1.2e-16   60.9  11.2   1   1   3.5e-20   2.4e-16   60.0   7.8     1   124    99   226    99   227 0.90 FCD domain
Peptidase_M28        PF04389.12   176 seq547_BIOID51005    -            345   4.1e-30  104.7   0.1   1   1   1.8e-33   8.1e-30  103.7   0.0     2   173   111   318   110   320 0.88 Peptidase family M28
Peptidase_M20        PF01546.23   171 seq547_BIOID51005    -            345   7.9e-07   28.7   0.0   1   1   2.3e-10     1e-06   28.3   0.0     1    73   113   198   113   309 0.75 Peptidase family M20/M25/M40
Peptidase_M42        PF05343.9    292 seq547_BIOID51005    -            345   5.1e-06   25.3   0.2   1   1   4.1e-08   0.00019   20.2   0.0   134   180   143   189   136   216 0.87 M42 glutamyl aminopeptidase
HupH_C               PF04809.8    120 seq550_BIOID51005    -            305   1.5e-49  166.6   0.0   1   2   3.8e-11   5.2e-07   29.3   0.0     6    96    70   160    67   175 0.82 HupH hydrogenase expression protein, C-terminal conserved region
HupH_C               PF04809.8    120 seq550_BIOID51005    -            305   1.5e-49  166.6   0.0   2   2   5.3e-44   7.2e-40  135.3   0.0     1   119   183   299   183   300 0.99 HupH hydrogenase expression protein, C-terminal conserved region
Phage_min_tail       PF05939.8    109 seq551_BIOID51005    -            109   2.9e-37  126.8   0.1   1   1   2.3e-41   3.2e-37  126.7   0.1     1   109     1   109     1   109 0.99 Phage minor tail protein
HemolysinCabind      PF00353.14    18 seq552_BIOID51005    -            119   9.5e-12   44.0  28.3   1   3   3.6e-07     0.005   16.9   1.1     2    18    63    79    62    79 0.94 Hemolysin-type calcium-binding repeat (2 copies)
HemolysinCabind      PF00353.14    18 seq552_BIOID51005    -            119   9.5e-12   44.0  28.3   2   3   4.1e-07    0.0055   16.8   4.1     2    18    81    97    80    97 0.92 Hemolysin-type calcium-binding repeat (2 copies)
HemolysinCabind      PF00353.14    18 seq552_BIOID51005    -            119   9.5e-12   44.0  28.3   3   3   8.8e-09   0.00012   22.0   2.1     1    18    98   115    98   115 0.94 Hemolysin-type calcium-binding repeat (2 copies)
BPD_transp_2         PF02653.11   267 seq555_BIOID51005    -            308   1.1e-68  231.0  41.8   1   1   9.1e-73   1.2e-68  230.8  29.0     1   267    11   292    11   292 0.98 Branched-chain amino acid transport system / permease component
NikR_C               PF08753.6     79 seq557_BIOID51005    -            133   3.2e-30  103.7   4.0   1   1   6.9e-34   4.7e-30  103.1   2.8     2    78    54   130    53   131 0.97 NikR C terminal nickel binding domain
RHH_1                PF01402.16    39 seq557_BIOID51005    -            133   2.3e-10   39.7   0.5   1   1   5.4e-14   3.7e-10   39.1   0.3     1    38     3    41     3    42 0.95 Ribbon-helix-helix protein, copG family
DUF987               PF06174.6     66 seq558_BIOID51005    -             73   4.5e-43  144.4   0.1   1   1   3.7e-47     5e-43  144.3   0.1     1    66     1    66     1    66 0.99 Protein of unknown function (DUF987)
Peptidase_S24        PF00717.18    70 seq560_BIOID51005    -            215   4.9e-14   51.5   0.2   1   1   3.1e-17   8.5e-14   50.8   0.1     2    67   125   189   124   192 0.85 Peptidase S24-like
HTH_26               PF13443.1     63 seq560_BIOID51005    -            215     2e-07   30.9   0.0   1   1   2.3e-10   6.2e-07   29.3   0.0    11    59     1    49     1    51 0.97 Cro/C1-type HTH DNA-binding domain
HTH_31               PF13560.1     64 seq560_BIOID51005    -            215   8.3e-07   28.9   0.0   1   1     5e-10   1.4e-06   28.2   0.0    17    59     3    45     1    50 0.93 Helix-turn-helix domain
HTH_3                PF01381.17    55 seq560_BIOID51005    -            215   4.2e-06   26.3   0.0   1   1   2.6e-09   7.2e-06   25.6   0.0    11    55     2    47     1    47 0.95 Helix-turn-helix
YmgB                 PF10798.3     61 seq561_BIOID51005    -             97   1.1e-07   31.4   1.4   1   1   1.1e-11   1.5e-07   31.0   0.9     3    61    40    97    38    97 0.94 Biofilm development protein YmgB/AriR
HTH_Tnp_IS1          PF12759.2     50 seq562_BIOID51005    -             90   6.8e-29   98.9   0.0   1   1   1.3e-32   8.6e-29   98.6   0.0     1    50    38    87    38    87 0.99 InsA C-terminal domain
Zn_Tnp_IS1           PF03811.8     36 seq562_BIOID51005    -             90   1.1e-16   59.8   7.3   1   1   2.7e-20   1.8e-16   59.1   5.0     1    36     1    35     1    35 0.99 InsA N-terminal domain
RTX_C                PF08339.5    145 seq564_BIOID51005    -            228   1.6e-38  131.5   8.4   1   1   2.8e-42   1.9e-38  131.3   5.8     1   144    84   227    84   228 0.96 RTX C-terminal domain
HemolysinCabind      PF00353.14    18 seq564_BIOID51005    -            228    0.0001   22.2  41.2   1   3   3.3e-05      0.23   11.8   0.6     6    18     5    17     5    17 0.93 Hemolysin-type calcium-binding repeat (2 copies)
HemolysinCabind      PF00353.14    18 seq564_BIOID51005    -            228    0.0001   22.2  41.2   2   3   1.3e-05     0.089   13.0   4.4     1    18    27    44    27    44 0.92 Hemolysin-type calcium-binding repeat (2 copies)
HemolysinCabind      PF00353.14    18 seq564_BIOID51005    -            228    0.0001   22.2  41.2   3   3   7.9e-07    0.0054   16.8   5.6     1    18    45    62    45    62 0.94 Hemolysin-type calcium-binding repeat (2 copies)
H2TH                 PF06831.9     93 seq565_BIOID51005    -            263   3.4e-17   61.8   0.0   1   1   1.4e-20   6.5e-17   60.9   0.0     1    77   126   205   126   215 0.84 Formamidopyrimidine-DNA glycosylase H2TH domain
Fapy_DNA_glyco       PF01149.19   116 seq565_BIOID51005    -            263   1.4e-14   54.2   0.0   1   1   5.8e-18   2.6e-14   53.4   0.0     1   106     2   104     2   111 0.88 Formamidopyrimidine-DNA glycosylase N-terminal domain
zf-FPG_IleRS         PF06827.9     30 seq565_BIOID51005    -            263   1.4e-07   30.8   3.6   1   1   5.7e-11   2.6e-07   30.0   2.5     1    29   235   263   235   263 0.98 Zinc finger found in FPG and IleRS
RusA                 PF05866.6    116 seq571_BIOID51005    -            121   1.1e-19   70.8   0.0   1   1   9.5e-24   1.3e-19   70.6   0.0     1   115     9   117     9   118 0.89 Endodeoxyribonuclease RusA
IncFII_repA          PF02387.10   281 seq574_BIOID51005    -            343   9.5e-13   47.8   0.1   1   1   9.2e-17   1.3e-12   47.4   0.1    57   266   108   325    56   336 0.78 IncFII RepA protein family
Metal_resist         PF13801.1    125 seq578_BIOID51005    -            141   3.2e-19   69.0   2.9   1   1   2.3e-23   3.2e-19   69.0   2.0     7   122    11   120     5   123 0.84 Heavy-metal resistance
Molydop_binding      PF01568.16   109 seq579_BIOID51005    -            146   5.4e-29  100.0   0.0   1   1   4.7e-33   6.4e-29   99.8   0.0     1   107    25   138    25   140 0.96 Molydopterin dinucleotide binding domain
YagB_YeeU_YfjZ       PF06154.6    105 seq580_BIOID51005    -            122   3.2e-52  175.0   0.0   1   1   2.8e-56   3.9e-52  174.8   0.0     2   104    16   118    15   119 0.98 YagB/YeeU/YfjZ family
Methyltransf_11      PF08241.7     95 seq581_BIOID51005    -            240   7.4e-12   45.4   0.0   1   1   8.6e-16   1.2e-11   44.8   0.0    45    95    67   125    50   125 0.83 Methyltransferase domain
Transketolase_N      PF00456.16   333 seq583_BIOID51005    -            887   1.4e-22   79.8   0.1   1   2   3.1e-18   4.2e-14   51.9   0.0     7   217    84   297    78   306 0.76 Transketolase, thiamine diphosphate binding domain
Transketolase_N      PF00456.16   333 seq583_BIOID51005    -            887   1.4e-22   79.8   0.1   2   2   3.4e-10   4.6e-06   25.5   0.1   213   281   361   431   351   475 0.79 Transketolase, thiamine diphosphate binding domain
Peptidase_M20        PF01546.23   171 seq584_BIOID51005    -            409   1.3e-19   70.2   0.2   1   1   4.2e-23   1.9e-19   69.7   0.1    23   170   139   402    74   403 0.84 Peptidase family M20/M25/M40
M20_dimer            PF07687.9    109 seq584_BIOID51005    -            409   7.2e-12   44.8   0.1   1   1   3.5e-15   1.6e-11   43.7   0.0     2   105   206   302   205   308 0.89 Peptidase dimerisation domain
Peptidase_M42        PF05343.9    292 seq584_BIOID51005    -            409   2.5e-06   26.3   0.0   1   1   3.1e-08   0.00014   20.6   0.0   134   194   140   201   110   234 0.90 M42 glutamyl aminopeptidase
RHS_repeat           PF05593.9     38 seq585_BIOID51005    -            940   1.1e-49  165.6  85.4   1   7   1.4e-08   0.00018   21.4   1.6     1    38   425   459   425   459 0.92 RHS Repeat
RHS_repeat           PF05593.9     38 seq585_BIOID51005    -            940   1.1e-49  165.6  85.4   2   7   1.8e-11   2.4e-07   30.6   0.1     1    37   464   500   464   501 0.97 RHS Repeat
RHS_repeat           PF05593.9     38 seq585_BIOID51005    -            940   1.1e-49  165.6  85.4   3   7   4.8e-10   6.5e-06   26.0   0.3     1    25   485   509   485   513 0.95 RHS Repeat
RHS_repeat           PF05593.9     38 seq585_BIOID51005    -            940   1.1e-49  165.6  85.4   4   7   1.1e-09   1.5e-05   24.8   0.1     1    36   529   564   529   566 0.92 RHS Repeat
RHS_repeat           PF05593.9     38 seq585_BIOID51005    -            940   1.1e-49  165.6  85.4   5   7   8.5e-13   1.2e-08   34.8   0.4     1    37   571   607   571   608 0.98 RHS Repeat
RHS_repeat           PF05593.9     38 seq585_BIOID51005    -            940   1.1e-49  165.6  85.4   6   7   6.3e-13   8.6e-09   35.2   0.5     1    38   633   670   633   670 0.99 RHS Repeat
RHS_repeat           PF05593.9     38 seq585_BIOID51005    -            940   1.1e-49  165.6  85.4   7   7   5.6e-09   7.6e-05   22.6   1.0     1    31   695   725   695   734 0.92 RHS Repeat
PRD                  PF00874.15    90 seq586_BIOID51005    -            433   2.3e-25   88.4   0.0   1   2   1.7e-13   2.3e-09   37.1   0.0     2    89   138   224   137   225 0.97 PRD domain
PRD                  PF00874.15    90 seq586_BIOID51005    -            433   2.3e-25   88.4   0.0   2   2   2.6e-17   3.6e-13   49.3   0.0     2    89   247   335   246   336 0.97 PRD domain
AceK                 PF06315.6    562 seq587_BIOID51005    -             97   2.6e-33  115.0   0.1   1   1   2.1e-37   2.9e-33  114.8   0.1   476   562     1    87     1    87 0.99 Isocitrate dehydrogenase kinase/phosphatase (AceK)
DUF1133              PF06576.6    176 seq588_BIOID51005    -            184   2.1e-98  326.5   0.6   1   1  1.7e-102   2.4e-98  326.3   0.4     1   175     5   179     5   180 0.99 Protein of unknown function (DUF1133)
BPD_transp_1         PF00528.17   185 seq591_BIOID51005    -            354   2.5e-26   92.2  16.2   1   1   1.8e-30   2.5e-26   92.2  11.2     1   176   163   324   163   332 0.91 Binding-protein-dependent transport system inner membrane component
DUF1219              PF06755.7    117 seq592_BIOID51005    -            125   5.2e-59  196.7   0.0   1   1   4.4e-63   6.1e-59  196.5   0.0     1   113     1   113     1   123 0.98 Protein of unknown function (DUF1219)
Bac_Ubq_Cox          PF01654.12   436 seq593_BIOID51005    -            479  1.4e-167  557.4  19.6   1   1  1.3e-171  1.8e-167  557.0  13.6    30   435     1   467     1   468 0.97 Bacterial Cytochrome Ubiquinol Oxidase
Molybdopterin        PF00384.17   432 seq594_BIOID51005    -            808   1.8e-88  297.0   0.0   1   1   4.8e-92   2.2e-88  296.7   0.0     1   432   115   566   115   566 0.93 Molybdopterin oxidoreductase
Molydop_binding      PF01568.16   109 seq594_BIOID51005    -            808   5.3e-27   93.6   0.0   1   1   2.2e-30     1e-26   92.7   0.0     1   107   687   800   687   802 0.97 Molydopterin dinucleotide binding domain
Molybdop_Fe4S4       PF04879.11    55 seq594_BIOID51005    -            808   2.7e-13   49.4   0.9   1   1     1e-16   4.7e-13   48.6   0.6     1    55    53   112    53   112 0.96 Molybdopterin oxidoreductase Fe4S4 domain
Peptidase_C39        PF03412.10   131 seq596_BIOID51005    -            177   9.8e-24   83.5   0.1   1   1   9.1e-28   1.2e-23   83.1   0.1    15   130    11   129     4   130 0.95 Peptidase C39 family
BPD_transp_2         PF02653.11   267 seq597_BIOID51005    -            425   2.4e-57  193.8  28.1   1   1   3.5e-61   2.4e-57  193.8  19.5     3   267   112   398   110   398 0.99 Branched-chain amino acid transport system / permease component
DUF3382              PF11862.3    101 seq597_BIOID51005    -            425   1.2e-23   82.7   6.4   1   1   1.8e-27   1.2e-23   82.7   4.4     4   101     5   103     2   103 0.98 Domain of unknown function (DUF3382)
Phytase-like         PF13449.1    326 seq599_BIOID51005    -            457   1.1e-33  116.7   0.0   1   1   1.4e-37   1.9e-33  115.9   0.0    60   311   146   396    50   410 0.85 Esterase-like activity of phytase
Phage_integrase      PF00589.17   173 seq600_BIOID51005    -            198   1.4e-46  158.1   0.6   1   1   1.2e-50   1.6e-46  158.0   0.4     1   172     5   177     5   178 0.98 Phage integrase family
Transposase_31       PF04754.7    205 seq602_BIOID51005    -            315   5.7e-79  264.1   0.4   1   1   6.6e-83   9.1e-79  263.4   0.3     1   200    30   227    30   231 0.97 Putative transposase, YhgA-like
PALP                 PF00291.20   307 seq604_BIOID51005    -            514   9.6e-70  235.0   2.1   1   1   1.9e-73   1.3e-69  234.6   1.5     5   307    29   316    25   316 0.91 Pyridoxal-phosphate dependent enzyme
Thr_dehydrat_C       PF00585.13    91 seq604_BIOID51005    -            514   3.8e-64  212.2   0.0   1   2   3.6e-35   2.4e-31  107.0   0.0     1    91   329   419   329   419 0.98 C-terminal regulatory domain of Threonine dehydratase
Thr_dehydrat_C       PF00585.13    91 seq604_BIOID51005    -            514   3.8e-64  212.2   0.0   2   2   6.7e-34   4.6e-30  102.9   0.0     2    91   425   512   424   512 0.96 C-terminal regulatory domain of Threonine dehydratase
ABC_membrane         PF00664.18   275 seq609_BIOID51005    -            101   3.4e-16   59.3   1.8   1   1   2.5e-20   3.4e-16   59.3   1.3    38   127    11    99     1   101 0.91 ABC transporter transmembrane region
TraX                 PF05857.6    219 seq613_BIOID51005    -            248   3.5e-52  177.0  10.0   1   1   2.9e-56     4e-52  176.9   6.9     2   218    32   247    31   248 0.96 TraX protein
RNase_T              PF00929.19   164 seq614_BIOID51005    -            246     5e-40  137.3   0.4   1   1   9.7e-44   1.3e-39  135.9   0.1     1   164    12   178    12   178 0.93 Exonuclease
Phage_AlpA           PF05930.7     51 seq615_BIOID51005    -             92   1.6e-17   62.8   0.1   1   1   3.1e-21   2.1e-17   62.4   0.1     1    51    34    83    34    83 0.97 Prophage CP4-57 regulatory protein (AlpA)
HTH_17               PF12728.2     51 seq615_BIOID51005    -             92   2.5e-06   27.5   0.1   1   1   4.9e-10   3.3e-06   27.1   0.0     9    50    44    86    39    87 0.89 Helix-turn-helix domain
ABC_membrane         PF00664.18   275 seq618_BIOID51005    -            421   2.5e-27   95.8   3.4   1   1   9.3e-31   3.2e-27   95.5   2.3   136   275     1   139     1   139 0.99 ABC transporter transmembrane region
ABC_tran             PF00005.22   118 seq618_BIOID51005    -            421   7.7e-22   77.7   0.0   1   1   4.2e-25   1.4e-21   76.8   0.0     1   118   224   349   224   349 0.96 ABC transporter
AAA_17               PF13207.1    121 seq618_BIOID51005    -            421   2.2e-06   28.3   0.0   1   1   1.1e-09   3.7e-06   27.6   0.0     1    63   212   277   212   369 0.78 AAA domain
Sod_Cu               PF00080.15   142 seq619_BIOID51005    -            236   1.5e-30  106.1   0.2   1   1   1.4e-34   1.9e-30  105.8   0.1     9   142    94   235    76   235 0.90 Copper/zinc superoxide dismutase (SODC)
DUF2303              PF10065.4    276 seq620_BIOID51005    -            274   7.9e-94  313.4   0.5   1   1   6.5e-98   8.8e-94  313.3   0.3     1   276     1   273     1   273 0.99 Uncharacterized conserved protein (DUF2303)
N6_N4_Mtase          PF01555.13   231 seq621_BIOID51005    -            349   3.7e-44  150.8   0.0   1   1   1.5e-47     1e-43  149.3   0.0     1   229    29   340    29   342 0.82 DNA methylase
Methyltransf_26      PF13659.1    117 seq621_BIOID51005    -            349   2.4e-12   46.8   0.0   1   1     4e-12   2.7e-08   33.7   0.0    51   116     9    82     5    83 0.82 Methyltransferase domain
OpuAC                PF04069.7    257 seq623_BIOID51005    -            344   3.7e-56  190.2   3.6   1   1   3.3e-60   4.5e-56  189.9   2.5     2   256    44   326    43   327 0.94 Substrate binding domain of ABC-type glycine betaine transport system
Mob_synth_C          PF06463.8    128 seq624_BIOID51005    -            352     7e-36  122.6   0.0   1   1   3.6e-39   1.2e-35  121.8   0.0     1   127   209   335   209   336 0.98 Molybdenum Cofactor Synthesis C
Radical_SAM          PF04055.16   166 seq624_BIOID51005    -            352   6.9e-27   94.5   0.0   1   1   2.7e-30   9.4e-27   94.0   0.0     2   166    42   204    41   204 0.97 Radical SAM superfamily
Fer4_12              PF13353.1    139 seq624_BIOID51005    -            352   1.6e-07   31.4   0.0   1   1   8.7e-11     3e-07   30.5   0.0    15   116    47   148    36   154 0.84 4Fe-4S single cluster domain
Fer4_14              PF13394.1    117 seq624_BIOID51005    -            352   5.9e-07   29.4   0.0   1   1   5.8e-10     2e-06   27.7   0.0     6    90    45   127    38   148 0.70 4Fe-4S single cluster domain
Cys_Met_Meta_PP      PF01053.15   386 seq626_BIOID51005    -            440  3.7e-122  407.2   0.0   1   1  3.1e-126  4.2e-122  407.0   0.0     1   385    52   436    52   437 0.97 Cys/Met metabolism PLP-dependent enzyme
Plasmid_stabil       PF05016.9     90 seq630_BIOID51005    -             92     3e-15   56.2   0.1   1   1   2.4e-19   3.3e-15   56.1   0.1     1    90     4    91     4    91 0.86 Plasmid stabilisation system protein
ABC_tran             PF00005.22   118 seq631_BIOID51005    -            255   7.7e-24   84.2   0.0   1   1   2.9e-27   1.3e-23   83.4   0.0     1   117    45   181    45   182 0.96 ABC transporter
BCA_ABC_TP_C         PF12399.3     23 seq631_BIOID51005    -            255   3.8e-11   42.2   0.1   1   1     2e-14   9.3e-11   41.0   0.0     3    23   233   253   231   253 0.95 Branched-chain amino acid ATP-binding cassette transporter
Fimbrial             PF00419.15   145 seq632_BIOID51005    -            182   1.4e-21   77.0  10.3   1   1   1.5e-25     2e-21   76.6   7.2     1   145    33   182    33   182 0.85 Fimbrial protein
Cyto_ox_2            PF02322.10   328 seq635_BIOID51005    -            378  6.6e-112  373.7  33.9   1   1  5.5e-116  7.5e-112  373.5  23.5     1   328     6   362     6   362 0.99 Cytochrome oxidase subunit II
ProQ                 PF04352.8    115 seq636_BIOID51005    -            186   1.8e-30  104.7   2.2   1   1   4.7e-33   3.2e-29  100.7   0.0     6   113    73   180    68   181 0.96 ProQ/FINO family
FinO_N               PF12602.3     72 seq636_BIOID51005    -            186   8.2e-25   86.7  13.1   1   1   2.7e-28   1.9e-24   85.6   9.1     1    72     1    62     1    62 0.98 Fertility inhibition protein N terminal
HTH_Tnp_1            PF01527.15    76 seq637_BIOID51005    -             92   1.4e-16   60.1   0.0   1   1   1.1e-20   1.5e-16   59.9   0.0     2    58     9    70     8    89 0.87 Transposase
Transposase_20       PF02371.11    87 seq638_BIOID51005    -            115   9.5e-12   44.7   0.1   1   1   9.3e-16   1.3e-11   44.3   0.0    24    81     6    64     1    70 0.85 Transposase IS116/IS110/IS902 family
DUF1391              PF07151.7     49 seq642_BIOID51005    -             79   1.1e-32  111.1   1.5   1   1     1e-36   1.4e-32  110.8   1.0     1    48    31    78    31    79 0.97 Protein of unknown function (DUF1391)
Fimbrial             PF00419.15   145 seq643_BIOID51005    -            212   1.1e-15   58.0   0.0   1   1   9.9e-20   1.3e-15   57.7   0.0     2   145    66   212    65   212 0.86 Fimbrial protein
TnpB_IS66            PF05717.8    108 seq645_BIOID51005    -            115   2.7e-42  142.4   0.0   1   1   2.2e-46   2.9e-42  142.3   0.0     2   104     7   107     6   111 0.97 IS66 Orf2 like protein
ABC_tran             PF00005.22   118 seq649_BIOID51005    -            237   1.2e-20   73.8   0.0   1   1   3.1e-24   2.1e-20   73.1   0.0     1   116    45   164    45   166 0.90 ABC transporter
PduV-EutP            PF10662.4    143 seq650_BIOID51005    -            121   1.5e-14   53.5   0.0   1   1   2.1e-18   2.9e-14   52.6   0.0    86   142    60   115    47   116 0.93 Ethanolamine utilisation - propanediol utilisation
MoCF_biosynth        PF00994.19   144 seq651_BIOID51005    -            170   5.8e-31  106.7   0.0   1   1   5.3e-35   7.2e-31  106.4   0.0     1   143    14   156    12   157 0.92 Probable molybdopterin binding domain
Histone_HNS          PF00816.16    93 seq654_BIOID51005    -            129     1e-19   70.7   0.4   1   1   9.5e-24   1.3e-19   70.3   0.2     2    92    21   110    20   112 0.83 H-NS histone family
MFS_1                PF07690.11   354 seq657_BIOID51005    -            394   1.4e-36  125.9  55.0   1   2   1.2e-29   8.2e-26   90.4  16.5     2   188    17   198    16   216 0.88 Major Facilitator Superfamily
MFS_1                PF07690.11   354 seq657_BIOID51005    -            394   1.4e-36  125.9  55.0   2   2   9.5e-15   6.5e-11   41.4  16.0     3   175   218   387   216   394 0.89 Major Facilitator Superfamily
Sugar_tr             PF00083.19   451 seq657_BIOID51005    -            394   6.3e-12   44.6  16.2   1   1   9.3e-16   6.3e-12   44.6  11.2    43   188    39   181    11   184 0.83 Sugar (and other) transporter
2-oxoacid_dh         PF00198.18   231 seq658_BIOID51005    -            630   3.4e-78  261.9   0.0   1   1   3.2e-81   4.8e-78  261.4   0.0     3   230   399   629   397   630 0.98 2-oxoacid dehydrogenases acyltransferase (catalytic domain)
Biotin_lipoyl        PF00364.17    74 seq658_BIOID51005    -            630     1e-66  220.3  35.1   1   3   1.3e-24     2e-21   75.3   4.6     2    73     4    73     3    74 0.97 Biotin-requiring enzyme
Biotin_lipoyl        PF00364.17    74 seq658_BIOID51005    -            630     1e-66  220.3  35.1   2   3   2.8e-26   4.3e-23   80.6   3.8     2    73   107   176   106   177 0.96 Biotin-requiring enzyme
Biotin_lipoyl        PF00364.17    74 seq658_BIOID51005    -            630     1e-66  220.3  35.1   3   3   4.5e-25   6.9e-22   76.7   4.9     1    73   207   277   207   278 0.97 Biotin-requiring enzyme
E3_binding           PF02817.12    39 seq658_BIOID51005    -            630   3.6e-16   58.4   0.1   1   1   2.3e-19   3.6e-16   58.4   0.1     3    39   327   363   325   363 0.97 e3 binding domain
LZ_Tnp_IS66          PF13007.2     78 seq659_BIOID51005    -            126   2.1e-08   34.5   0.2   1   1   3.1e-12   4.2e-08   33.6   0.0     1    41    38    75    38   111 0.82 Transposase C of IS166 homeodomain
Fer4_11              PF13247.1     99 seq663_BIOID51005    -            205   1.2e-31  108.4  10.9   1   1   8.5e-35   1.2e-31  108.4   7.5     3    97    60   153    58   155 0.97 4Fe-4S dicluster domain
Fer4_2               PF12797.2     22 seq663_BIOID51005    -            205   1.1e-13   50.0  30.8   1   1   6.7e-10   9.1e-07   28.3   0.6     2    20     6    24     5    33 0.89 4Fe-4S binding domain
Fer4                 PF00037.22    24 seq663_BIOID51005    -            205   9.1e-13   47.1  35.1   1   1   8.5e-11   1.2e-07   30.9   3.3     1    23    92   114    92   115 0.94 4Fe-4S binding domain
Fer4_7               PF12838.2     52 seq663_BIOID51005    -            205   2.4e-12   46.9  28.1   1   1   9.2e-10   1.3e-06   28.6   7.3     2    50    99   147    98   149 0.87 4Fe-4S dicluster domain
Fer4_9               PF13187.1     55 seq663_BIOID51005    -            205   8.2e-12   45.0  26.6   1   1   5.5e-10   7.5e-07   29.2   7.4     2    53    99   148    98   150 0.95 4Fe-4S dicluster domain
Fer4_10              PF13237.1     52 seq663_BIOID51005    -            205   4.5e-11   42.2  30.2   1   1   8.2e-09   1.1e-05   24.9   8.0     2    52    92   146    91   146 0.76 4Fe-4S dicluster domain
Fer4_4               PF12800.2     17 seq663_BIOID51005    -            205   1.7e-10   40.2  32.5   1   3     3e-05      0.04   14.1   2.3     1    15    11    25    11    29 0.90 4Fe-4S binding domain
Fer4_4               PF12800.2     17 seq663_BIOID51005    -            205   1.7e-10   40.2  32.5   2   3   3.3e-05     0.045   13.9   2.0     2    16    65    81    64    85 0.86 4Fe-4S binding domain
Fer4_4               PF12800.2     17 seq663_BIOID51005    -            205   1.7e-10   40.2  32.5   3   3   2.9e-07    0.0004   20.3   2.0     2    17    97   112    96   112 0.91 4Fe-4S binding domain
Fer4_6               PF12837.2     24 seq663_BIOID51005    -            205   2.4e-10   39.7  39.6   1   1   3.1e-09   4.2e-06   26.2   3.2     1    23    91   113    91   114 0.95 4Fe-4S binding domain
Fer4_3               PF12798.2     15 seq663_BIOID51005    -            205   7.3e-07   29.1  40.1   1   2   9.4e-06     0.013   15.9   4.2     1    15    67    83    67    83 0.98 4Fe-4S binding domain
Fer4_3               PF12798.2     15 seq663_BIOID51005    -            205   7.3e-07   29.1  40.1   2   2   4.8e-05     0.065   13.7   1.6     1    13   126   147   126   149 0.94 4Fe-4S binding domain
Methyltransf_27      PF13708.1    194 seq666_BIOID51005    -            283   4.8e-64  215.3   0.0   1   1   4.9e-68   6.8e-64  214.8   0.0     2   194    86   279    85   279 0.96 Methyltransferase domain
TerB                 PF05099.8    140 seq669_BIOID51005    -            143   1.4e-14   53.8   7.2   1   1   1.9e-18   2.6e-14   53.0   5.0     8   131    10   138     3   141 0.81 Tellurite resistance protein TerB
Pili_assembly_N      PF00345.15   122 seq670_BIOID51005    -            241   1.1e-40  138.0   0.1   1   1   2.7e-44   1.9e-40  137.3   0.0     1   121    37   156    37   157 0.91 Gram-negative pili assembly chaperone, N-terminal domain
Pili_assembly_C      PF02753.12    68 seq670_BIOID51005    -            241   9.5e-17   60.4   0.3   1   1   8.1e-20   5.6e-16   58.0   0.1     1    65   176   234   176   237 0.95 Gram-negative pili assembly chaperone, C-terminal domain
HlyD                 PF00529.15   306 seq671_BIOID51005    -            318   9.4e-39  133.3   1.6   1   1   1.7e-42   1.1e-38  133.1   1.1    44   305     8   280     3   281 0.97 HlyD family secretion protein
HlyD_3               PF13437.1    105 seq671_BIOID51005    -            318   8.5e-20   70.9   2.0   1   1   1.3e-23   8.6e-20   70.9   0.6     2    98   203   309   202   317 0.85 HlyD family secretion protein
SNARE_assoc          PF09335.6    123 seq673_BIOID51005    -            233   3.9e-19   68.9   5.8   1   1   2.9e-23   3.9e-19   68.9   4.0     1   122    48   173    48   174 0.96 SNARE associated Golgi protein
DDE_Tnp_IS66         PF03050.9    271 seq675_BIOID51005    -            424  5.7e-102  340.4   0.0   1   1  1.6e-105  7.5e-102  340.0   0.0     1   271    87   374    87   374 0.98 Transposase IS66 family
DDE_Tnp_IS66_C       PF13817.1     39 seq675_BIOID51005    -            424   1.6e-19   69.5   0.0   1   1   7.8e-23   3.6e-19   68.3   0.0     1    39   380   418   380   418 0.98 IS66 C-terminal element
HTH_Tnp_IS66         PF13005.2     59 seq675_BIOID51005    -            424   3.3e-17   61.9   0.8   1   1   1.3e-20   5.9e-17   61.1   0.5     3    59    27    81    25    81 0.96 putative Helix-turn-helix domain of transposase IS66
DUF4329              PF14220.1    124 seq678_BIOID51005    -            436     3e-37  127.5   1.0   1   1   7.5e-41   5.1e-37  126.7   0.7     2   116   304   421   303   427 0.95 Domain of unknown function (DUF4329)
RHS                  PF03527.9     41 seq678_BIOID51005    -            436   1.9e-19   69.0   0.7   1   1   5.8e-23     4e-19   68.0   0.5     1    41   168   208   168   208 0.98 RHS protein
MoaC                 PF01967.16   136 seq679_BIOID51005    -            161   1.5e-60  202.6   1.3   1   1   1.3e-64   1.7e-60  202.4   0.9     1   136    15   150    15   150 1.00 MoaC family
RPAP2_Rtr1           PF04181.8     79 seq680_BIOID51005    -             58   0.00015   21.6   1.9   1   1   3.3e-08   0.00023   21.0   1.3    22    71     8    53     3    57 0.76 Rtr1/RPAP2 family
His_Phos_2           PF00328.17   347 seq682_BIOID51005    -            442   1.3e-40  139.6   0.0   1   1   1.2e-44   1.6e-40  139.4   0.0     1   345    39   383    39   387 0.85 Histidine phosphatase superfamily (branch 2)
DmsC                 PF04976.7    276 seq685_BIOID51005    -            364  6.9e-116  386.2  20.0   1   1  6.1e-120  8.3e-116  385.9  13.9     1   276    81   354    81   354 0.99 DMSO reductase anchor subunit (DmsC)
DUF3521              PF12035.3     35 seq686_BIOID51005    -             50   4.3e-08   32.7   0.1   1   1   6.3e-12   8.6e-08   31.7   0.1     1    35    17    48    17    48 0.84 Protein of unknown function (DUF3521)
S-methyl_trans       PF02574.11   305 seq690_BIOID51005    -           1232  1.1e-104  349.8   0.1   1   1  7.7e-108  2.1e-104  348.9   0.1     1   304    21   331    21   332 0.98 Homocysteine S-methyltransferase
Met_synt_B12         PF02965.12   136 seq690_BIOID51005    -           1232   9.2e-54  180.5   0.0   1   1     9e-57   2.4e-53  179.2   0.0     1   136  1060  1197  1060  1197 0.99 Vitamin B12 dependent methionine synthase, activation domain
Pterin_bind          PF00809.17   210 seq690_BIOID51005    -           1232   1.5e-48  164.8   0.4   1   1   1.7e-51   4.6e-48  163.2   0.3     1   210   361   573   361   573 0.98 Pterin binding enzyme
B12-binding_2        PF02607.12    79 seq690_BIOID51005    -           1232   4.3e-21   74.6   0.0   1   1   6.5e-24   1.8e-20   72.6   0.0     4    79   664   739   662   739 0.96 B12 binding domain
B12-binding          PF02310.14   121 seq690_BIOID51005    -           1232   5.9e-20   71.2   0.2   1   1   1.8e-22     5e-19   68.2   0.1     2    94   753   845   752   856 0.93 B12 binding domain
DUF3927              PF13064.1     46 seq692_BIOID51005    -             52   5.3e-25   86.5  11.3   1   1   4.2e-29   5.8e-25   86.3   7.8     1    46     3    48     3    48 0.98 Protein of unknown function (DUF3927)
IlvN                 PF07991.7    165 seq696_BIOID51005    -            491   6.6e-61  204.3   0.2   1   1   1.6e-64   1.1e-60  203.6   0.1     2   165    35   204    34   204 0.98 Acetohydroxy acid isomeroreductase, catalytic domain
IlvC                 PF01450.14   145 seq696_BIOID51005    -            491     4e-56  188.8   0.1   1   2   3.3e-21   2.3e-17   63.1   0.0     1   128   210   337   210   345 0.91 Acetohydroxy acid isomeroreductase, catalytic domain
IlvC                 PF01450.14   145 seq696_BIOID51005    -            491     4e-56  188.8   0.1   2   2   7.7e-40   5.3e-36  123.6   0.0    15   145   359   485   349   485 0.93 Acetohydroxy acid isomeroreductase, catalytic domain
ThiS                 PF02597.15    78 seq698_BIOID51005    -             81     5e-22   77.9   0.0   1   1   4.1e-26   5.6e-22   77.8   0.0     1    78     4    81     4    81 0.99 ThiS family
T3SS_LEE_assoc       PF13327.1    163 seq699_BIOID51005    -             83   2.2e-15   56.4   0.0   1   1   1.9e-19   2.6e-15   56.2   0.0     3    71    10    80     9    83 0.95 Type III secretion system subunit
SBP_bac_8            PF13416.1    281 seq701_BIOID51005    -            438   1.7e-45  155.7  14.1   1   1     3e-49   2.1e-45  155.5   9.8     2   278    44   368    43   371 0.79 Bacterial extracellular solute-binding protein
SBP_bac_1            PF01547.20   314 seq701_BIOID51005    -            438   4.7e-39  134.8  13.1   1   1   9.1e-43   6.2e-39  134.4   9.1    10   313    41   337    34   338 0.87 Bacterial extracellular solute-binding protein
Ead_Ea22             PF13935.1    139 seq702_BIOID51005    -            199     3e-44  150.6   1.0   1   1   2.7e-48   3.7e-44  150.3   0.7     1   139     2   145     2   145 0.98 Ead/Ea22-like protein
Exonuc_VIII          PF06630.6    182 seq704_BIOID51005    -            883   2.8e-71  238.5   0.2   1   1   7.4e-75     5e-71  237.6   0.1     1   182     1   182     1   182 0.89 Enterobacterial exodeoxyribonuclease VIII
DUF3799              PF12684.2    237 seq704_BIOID51005    -            883     6e-06   25.6   0.0   1   1   1.7e-09   1.2e-05   24.6   0.0     3   226   631   867   630   869 0.81 PDDEXK-like domain of unknown function (DUF3799)
Usher                PF00577.15   552 seq705_BIOID51005    -            878  1.1e-222  740.5  25.9   1   1    3e-226  1.3e-222  740.2  17.9     1   552   208   790   208   790 0.99 Type VII secretion system (T7SS), usher protein
PapC_N               PF13954.1    146 seq705_BIOID51005    -            878   4.4e-48  162.4   0.0   1   1   2.4e-51   1.1e-47  161.1   0.0     2   146    48   194    47   194 0.98 PapC N-terminal domain
PapC_C               PF13953.1     68 seq705_BIOID51005    -            878   1.1e-27   95.3   0.1   1   1   1.1e-30   4.8e-27   93.2   0.1     1    67   800   865   800   866 0.97 PapC C-terminal domain
Ring_hydroxyl_A      PF00848.14   209 seq706_BIOID51005    -            453   2.4e-32  112.1   0.0   1   1   4.9e-36   3.4e-32  111.6   0.0     2   208   164   433   163   435 0.90 Ring hydroxylating alpha subunit (catalytic domain)
Rieske               PF00355.21    98 seq706_BIOID51005    -            453   2.5e-24   84.5   0.1   1   1   6.3e-28   4.3e-24   83.7   0.1     1    86    42   125    42   142 0.90 Rieske [2Fe-2S] domain
T3SS_LEE_assoc       PF13327.1    163 seq711_BIOID51005    -             80   5.9e-13   48.6   0.0   1   1   5.7e-17   7.8e-13   48.2   0.0   111   163     1    53     1    53 0.98 Type III secretion system subunit
Ribonuc_red_lgC      PF02867.10   537 seq712_BIOID51005    -            761  6.7e-135  450.5   0.0   1   1  3.2e-137  1.5e-133  446.1   0.0     1   536   222   731   222   732 0.95 Ribonucleotide reductase, barrel domain
ATP-cone             PF03477.11    90 seq712_BIOID51005    -            761   5.9e-15   55.3   0.1   1   1   2.8e-18   1.3e-14   54.2   0.1     3    90     7    92     5    92 0.97 ATP cone domain
Ribonuc_red_lgN      PF00317.16    83 seq712_BIOID51005    -            761   1.5e-12   47.0   1.0   1   1     5e-16   2.3e-12   46.4   0.1     2    82   142   219   141   220 0.93 Ribonucleotide reductase, all-alpha domain
DUF1737              PF08410.5     54 seq713_BIOID51005    -            163   3.4e-18   65.0   0.0   1   1     9e-22   6.1e-18   64.2   0.0     1    53     1    50     1    51 0.97 Domain of unknown function (DUF1737)
DUF303               PF03629.13   255 seq713_BIOID51005    -            163   2.8e-06   26.6   0.0   1   1   5.5e-10   3.7e-06   26.2   0.0     1    78    64   157    64   161 0.70 Domain of unknown function (DUF303)
AzlC                 PF03591.9    143 seq715_BIOID51005    -            245   7.3e-42  142.5  10.2   1   1   5.3e-46   7.3e-42  142.5   7.1     1   141    23   165    23   167 0.97 AzlC protein
AAA_5                PF07728.9    139 seq720_BIOID51005    -            498   5.9e-25   87.5   0.0   1   1     4e-28   1.1e-24   86.6   0.0     1   139    41   171    41   171 0.92 AAA domain (dynein-related subfamily)
DUF3763              PF12592.3     57 seq720_BIOID51005    -            498   4.1e-22   77.4   1.3   1   1   4.1e-25   1.1e-21   76.0   0.9     3    57   444   498   442   498 0.97 Protein of unknown function (DUF3763)
Bax1-I               PF01027.15   205 seq723_BIOID51005    -            261   5.2e-59  199.1  36.8   1   1   4.5e-63   6.1e-59  198.9  25.5     2   205    46   257    45   257 0.92 Inhibitor of apoptosis-promoting Bax1
Peptidase_S24        PF00717.18    70 seq727_BIOID51005    -            216     7e-18   63.9   0.1   1   1   3.7e-21     1e-17   63.4   0.0     2    70   128   200   127   200 0.97 Peptidase S24-like
HTH_3                PF01381.17    55 seq727_BIOID51005    -            216   2.9e-17   62.1   0.1   1   1   1.5e-20   4.2e-17   61.6   0.1     1    55    10    64    10    64 0.99 Helix-turn-helix
HTH_19               PF12844.2     64 seq727_BIOID51005    -            216   1.2e-11   44.4   0.0   1   1   6.9e-15   1.9e-11   43.7   0.0     1    63     7    69     7    70 0.98 Helix-turn-helix domain
HTH_31               PF13560.1     64 seq727_BIOID51005    -            216   6.3e-10   38.9   0.1   1   1   3.6e-13   9.9e-10   38.3   0.1     2    59     6    62     5    66 0.96 Helix-turn-helix domain
Nitrate_red_del      PF02613.10   136 seq728_BIOID51005    -            204     4e-31  107.5   1.1   1   1   4.1e-35   5.6e-31  107.0   0.7     7   134    41   164    19   166 0.93 Nitrate reductase delta subunit
RHH_1                PF01402.16    39 seq729_BIOID51005    -            110   2.2e-06   27.1   0.6   1   1   1.2e-09   1.7e-05   24.3   0.0     4    31    21    48    18    56 0.91 Ribbon-helix-helix protein, copG family
DUF303               PF03629.13   255 seq731_BIOID51005    -            471   1.4e-18   66.9   0.0   1   1   1.4e-22   1.9e-18   66.5   0.0    68   200     2   150     1   213 0.82 Domain of unknown function (DUF303)
DctA-YdbH            PF11739.3    207 seq734_BIOID51005    -            879   1.4e-55  187.8   1.7   1   1   2.7e-59   3.6e-55  186.5   0.1     1   207   656   859   656   859 0.99 Dicarboxylate transport
Relaxase             PF03432.9    242 seq736_BIOID51005    -            906   2.8e-54  183.9   0.0   1   1   6.9e-54   9.5e-50  169.1   0.0     2   242    62   315    61   315 0.95 Relaxase/Mobilisation nuclease domain
AzlD                 PF05437.7     99 seq737_BIOID51005    -            111   1.8e-12   46.9   5.7   1   1   1.5e-16   2.1e-12   46.7   4.0     1    98     5   104     5   105 0.92 Branched-chain amino acid transport protein (AzlD)
Fe-ADH               PF00465.14   366 seq738_BIOID51005    -            387   4.3e-88  295.3   0.1   1   1   7.4e-92     5e-88  295.0   0.1     1   351     9   363     9   377 0.91 Iron-containing alcohol dehydrogenase
Fe-ADH_2             PF13685.1    250 seq738_BIOID51005    -            387   1.8e-13   50.2   0.1   1   1   3.3e-11   2.3e-07   30.3   0.0     4   101    16   111    13   114 0.81 Iron-containing alcohol dehydrogenase
DUF551               PF04448.7     69 seq739_BIOID51005    -            288   6.1e-16   58.8   5.7   1   1   1.2e-19   1.7e-15   57.4   3.9     1    69   226   283   226   283 0.98 Protein of unknown function (DUF551)
Rsd_AlgQ             PF04353.8    153 seq740_BIOID51005    -            158     5e-50  169.0   0.4   1   1   4.2e-54   5.7e-50  168.8   0.3     1   150     1   148     1   151 0.98 Regulator of RNA polymerase sigma(70) subunit, Rsd/AlgQ
SNase                PF00565.12   108 seq742_BIOID51005    -            157   3.1e-28   98.0   0.0   1   1   2.8e-32   3.9e-28   97.7   0.0     1   108    48   144    48   144 0.98 Staphylococcal nuclease homologue
Pyr_redox_2          PF07992.9    200 seq743_BIOID51005    -            485   1.6e-44  152.1   1.7   1   1   1.9e-47   2.5e-44  151.4   1.2     1   198    19   328    19   330 0.94 Pyridine nucleotide-disulphide oxidoreductase
Pyr_redox_dim        PF02852.17   110 seq743_BIOID51005    -            485   9.1e-35  118.9   0.0   1   1   1.6e-37   2.2e-34  117.6   0.0     1   109   358   466   358   467 0.98 Pyridine nucleotide-disulphide oxidoreductase, dimerisation domain
Pyr_redox            PF00070.22    80 seq743_BIOID51005    -            485   2.7e-15   56.4   0.8   1   1   1.9e-18   2.7e-15   56.4   0.5     1    78   188   264   188   267 0.94 Pyridine nucleotide-disulphide oxidoreductase
GIDA                 PF01134.17   392 seq743_BIOID51005    -            485   1.9e-08   33.4   1.1   1   1   9.3e-11   1.3e-07   30.7   0.4     1    60    19    81    19    94 0.91 Glucose inhibited division protein A
FAD_oxidored         PF12831.2    428 seq743_BIOID51005    -            485   2.9e-08   33.0   0.9   1   1   4.5e-11   6.2e-08   32.0   0.6     1    38    19    56    19    74 0.94 FAD dependent oxidoreductase
FAD_binding_2        PF00890.19   421 seq743_BIOID51005    -            485   1.5e-06   27.2   0.7   1   1   3.4e-08   4.6e-05   22.3   0.2     2    35    20    53    19    58 0.90 FAD binding domain
Thi4                 PF01946.12   230 seq743_BIOID51005    -            485   1.5e-05   24.1   0.1   1   1   2.7e-08   3.7e-05   22.8   0.1    11    63    11    63     4    95 0.79 Thi4 family
FliP                 PF00813.15   194 seq745_BIOID51005    -             79   3.1e-08   33.4   0.2   1   1   2.3e-12   3.1e-08   33.4   0.1    41   112     1    74     1    79 0.85 FliP family
BPD_transp_1         PF00528.17   185 seq746_BIOID51005    -            295   4.4e-20   71.8  20.9   1   1   3.2e-24   4.4e-20   71.8  14.5     3   184    88   293    86   294 0.90 Binding-protein-dependent transport system inner membrane component
Voltage_CLC          PF00654.15   355 seq748_BIOID51005    -            438   1.1e-72  244.9  33.6   1   1   7.9e-77   1.1e-72  244.9  23.3     5   354    83   422    79   423 0.91 Voltage gated chloride channel
Ring_hydroxyl_B      PF00866.13   145 seq749_BIOID51005    -            172   2.4e-47  160.1   5.2   1   1     2e-51   2.7e-47  159.9   3.6     1   145    19   166    19   166 0.98 Ring hydroxylating beta subunit
MarR                 PF01047.17    59 seq751_BIOID51005    -            176   1.6e-17   62.8   2.8   1   1   1.3e-20     6e-17   60.9   0.1     1    58    53   112    53   113 0.98 MarR family
MarR_2               PF12802.2     62 seq751_BIOID51005    -            176     1e-08   34.5   0.1   1   1   4.8e-12   2.2e-08   33.5   0.0     5    61    55   111    51   112 0.90 MarR family
HTH_27               PF13463.1     68 seq751_BIOID51005    -            176   3.6e-07   30.3   0.1   1   1   1.8e-10   8.1e-07   29.1   0.0    17    68    70   121    54   121 0.86 Winged helix DNA-binding domain
FliP                 PF00813.15   194 seq754_BIOID51005    -             68   1.3e-28   99.9   9.7   1   1   1.1e-32   1.4e-28   99.7   6.7   131   193     2    64     1    65 0.96 FliP family
Bax1-I               PF01027.15   205 seq756_BIOID51005    -            237   5.4e-12   45.6  24.8   1   1     5e-16   6.8e-12   45.3  17.2     3   201    19   220    17   225 0.82 Inhibitor of apoptosis-promoting Bax1
DDE_Tnp_1_assoc      PF13808.1     90 seq757_BIOID51005    -             59   4.9e-19   67.6   0.0   1   1   3.8e-23   5.2e-19   67.5   0.0     1    53     6    58     6    59 0.97 DDE_Tnp_1-associated
HHA                  PF05321.6     57 seq759_BIOID51005    -             62   4.6e-21   74.6   0.0   1   1   3.9e-25   5.3e-21   74.3   0.0    12    57    14    59     9    59 0.96 Haemolysin expression modulating protein
DEAD                 PF00270.24   173 seq760_BIOID51005    -            756   7.3e-19   67.7   0.0   1   1   5.3e-22   2.4e-18   66.0   0.0     4   168   227   386   224   391 0.83 DEAD/DEAH box helicase
Helicase_C           PF00271.26    78 seq760_BIOID51005    -            756   6.5e-11   41.8   0.0   1   1   1.8e-11   8.2e-08   31.8   0.0     8    78   529   613   524   613 0.79 Helicase conserved C-terminal domain
ResIII               PF04851.10   184 seq760_BIOID51005    -            756   3.6e-10   39.8   0.0   1   1   2.1e-13   9.7e-10   38.4   0.0     3   182   222   383   220   385 0.79 Type III restriction enzyme, res subunit
Bac_export_3         PF01313.14    76 seq761_BIOID51005    -             89   1.2e-26   92.0  11.6   1   1   1.1e-30   1.5e-26   91.7   8.1     3    74     6    77     4    78 0.97 Bacterial export proteins, family 3
ThiC                 PF01964.13   421 seq762_BIOID51005    -            631  3.9e-201  667.9   0.0   1   1  2.8e-204  1.9e-200  665.6   0.0     1   420   148   597   148   598 0.99 ThiC family
ThiC-associated      PF13667.1     80 seq762_BIOID51005    -            631   7.6e-34  115.0   0.1   1   1     3e-37   2.1e-33  113.6   0.0     2    80    26   109    25   109 0.94 ThiC-associated domain
DDE_Tnp_1            PF01609.16   211 seq764_BIOID51005    -            285   2.6e-31  108.7   0.2   1   1   2.5e-35   3.5e-31  108.3   0.2     3   211     9   250     7   250 0.93 Transposase DDE domain
Rieske               PF00355.21    98 seq767_BIOID51005    -            106   1.7e-17   62.6   0.0   1   1   2.8e-21   1.9e-17   62.4   0.0     3    97     4    94     2    95 0.85 Rieske [2Fe-2S] domain
Rieske_2             PF13806.1    104 seq767_BIOID51005    -            106   1.9e-12   46.6   0.0   1   1   3.3e-16   2.2e-12   46.4   0.0    18   103    17    99     4   100 0.82 Rieske-like [2Fe-2S] domain
VWA_CoxE             PF05762.9    222 seq768_BIOID51005    -            483   3.5e-12   45.8   0.2   1   1   8.4e-16   1.1e-11   44.1   0.0    56   196   319   459   284   465 0.82 VWA domain containing CoxE-like protein
Bac_export_1         PF01311.15   249 seq769_BIOID51005    -            258   2.9e-51  174.0  24.6   1   1   2.5e-55   3.4e-51  173.8  17.0     2   240     3   242     2   248 0.95 Bacterial export proteins, family 1
DUF4222              PF13973.1     53 seq770_BIOID51005    -             70   1.5e-13   49.7   0.1   1   1   1.4e-17     2e-13   49.4   0.1     2    48     4    49     3    50 0.97 Domain of unknown function (DUF4222)
HlyD                 PF00529.15   306 seq772_BIOID51005    -            390   3.6e-79  266.1  15.0   1   1   1.3e-82   4.5e-79  265.8  10.4     1   306    60   343    60   343 0.99 HlyD family secretion protein
HlyD_2               PF12700.2    328 seq772_BIOID51005    -            390   2.2e-17   63.1   1.3   1   1   9.2e-21   3.1e-17   62.6   0.9    20   234    60   290    51   316 0.77 HlyD family secretion protein
HlyD_3               PF13437.1    105 seq772_BIOID51005    -            390   5.2e-16   58.7   3.5   1   1   1.4e-16   4.9e-13   49.2   0.2     2   105   218   338   217   338 0.79 HlyD family secretion protein
Biotin_lipoyl_2      PF13533.1     50 seq772_BIOID51005    -            390   1.1e-08   34.4   1.6   1   1   5.4e-11   1.9e-07   30.5   0.1     2    49    61   108    60   109 0.91 Biotin-lipoyl like
BPD_transp_1         PF00528.17   185 seq773_BIOID51005    -            281   1.6e-22   79.8  18.0   1   1   1.1e-26   1.6e-22   79.8  12.5     3   183    93   276    91   278 0.94 Binding-protein-dependent transport system inner membrane component
adh_short            PF00106.20   167 seq774_BIOID51005    -            270   2.1e-22   79.7   0.3   1   1   7.4e-26   3.4e-22   79.0   0.2     2   166     8   174     7   175 0.87 short chain dehydrogenase
adh_short_C2         PF13561.1    243 seq774_BIOID51005    -            270   1.8e-13   50.7   0.0   1   1   4.6e-17   2.1e-13   50.5   0.0     6   225    16   238    13   257 0.75 Enoyl-(Acyl carrier protein) reductase
KR                   PF08659.5    181 seq774_BIOID51005    -            270   2.1e-06   27.4   0.0   1   1   1.2e-09   5.5e-06   26.0   0.0     4   103    10   103     8   122 0.84 KR domain
DUF2726              PF10881.3    126 seq776_BIOID51005    -             84   1.1e-16   60.4   0.0   1   1   8.9e-21   1.2e-16   60.3   0.0    53   108     2    57     1    70 0.92 Protein of unknown function (DUF2726)
Semialdhyde_dh       PF01118.19   121 seq777_BIOID51005    -            334   7.5e-33  113.2   0.0   1   1   1.9e-36   1.3e-32  112.5   0.0     3   121     5   146     3   146 0.97 Semialdehyde dehydrogenase, NAD binding domain
Semialdhyde_dhC      PF02774.13   184 seq777_BIOID51005    -            334   2.3e-19   69.8   0.0   1   1   5.1e-23   3.5e-19   69.2   0.0     1   184   163   311   163   311 0.95 Semialdehyde dehydrogenase, dimerisation domain
Aldo_ket_red         PF00248.16   283 seq778_BIOID51005    -            275   7.7e-57  192.1   0.0   1   1   6.7e-61   9.2e-57  191.8   0.0     2   282    18   261    17   262 0.96 Aldo/keto reductase family
DUF1233              PF06806.7     72 seq780_BIOID51005    -             84   1.1e-33  114.4   0.5   1   1   9.8e-38   1.3e-33  114.1   0.4     1    72     4    76     4    76 0.97 Putative excisionase (DUF1233)
UvrD_C               PF13361.1    319 seq781_BIOID51005    -            690   8.9e-93  311.1   0.0   1   1   3.7e-95   8.4e-92  307.9   0.0     1   318   288   630   288   631 0.97 UvrD-like helicase C-terminal domain
UvrD-helicase        PF00580.16   315 seq781_BIOID51005    -            690   2.2e-74  250.5   0.4   1   1   1.4e-76   3.1e-73  246.6   0.3     1   314    20   282    20   283 0.94 UvrD/REP helicase N-terminal domain
AAA_19               PF13245.1     76 seq781_BIOID51005    -            690   2.2e-13   49.6   0.6   1   1   2.1e-16   4.9e-13   48.5   0.4     8    75    32   104    25   105 0.82 Part of AAA domain
UvrD_C_2             PF13538.1    104 seq781_BIOID51005    -            690   2.2e-10   40.4   0.0   1   1   5.8e-13   1.3e-09   37.9   0.0    54   103   563   626   513   627 0.80 Family description
Ribonuc_red_sm       PF00268.16   281 seq784_BIOID51005    -            376   7.3e-30  103.8   2.5   1   2   4.3e-17   5.8e-13   48.3   0.3    13   143    31   158    22   165 0.91 Ribonucleotide reductase, small chain
Ribonuc_red_sm       PF00268.16   281 seq784_BIOID51005    -            376   7.3e-30  103.8   2.5   2   2   2.8e-19   3.9e-15   55.5   0.1   155   274   200   329   182   336 0.89 Ribonucleotide reductase, small chain
RecT                 PF03837.9    199 seq785_BIOID51005    -            246   1.4e-49  167.9   0.0   1   1   1.3e-53   1.8e-49  167.6   0.0     1   171    53   226    53   239 0.93 RecT family
Fimbrial             PF00419.15   145 seq786_BIOID51005    -            176   1.7e-21   76.8   4.1   1   1   1.5e-25     2e-21   76.6   2.8     1   145    27   176    27   176 0.94 Fimbrial protein
RepB-RCR_reg         PF10723.4     85 seq790_BIOID51005    -             82   8.8e-36  121.4   1.4   1   1   1.4e-39   9.4e-36  121.3   1.0     1    79     1    79     1    82 0.98 Replication regulatory protein RepB
RHH_1                PF01402.16    39 seq790_BIOID51005    -             82   0.00015   21.3   0.0   1   1   3.9e-08   0.00027   20.5   0.0     6    36    48    78    46    80 0.93 Ribbon-helix-helix protein, copG family
Bac_export_2         PF01312.14   343 seq791_BIOID51005    -             54   4.7e-13   48.6   0.1   1   1   3.5e-17   4.8e-13   48.5   0.1     1    53     1    52     1    54 0.94 FlhB HrpN YscU SpaS Family
Bac_export_2         PF01312.14   343 seq795_BIOID51005    -            278   1.4e-81  273.9   3.2   1   1   1.2e-85   1.7e-81  273.6   2.2    74   341     6   272     2   274 0.97 FlhB HrpN YscU SpaS Family
Exonuc_X-T_C         PF08411.5    269 seq796_BIOID51005    -            491  5.1e-104  346.9   0.1   1   1  9.1e-108  6.2e-104  346.6   0.1     1   268   228   489   228   490 0.99 Exonuclease C-terminal
RNase_T              PF00929.19   164 seq796_BIOID51005    -            491   3.2e-25   89.2   0.0   1   1   8.9e-29   6.1e-25   88.2   0.0     2   162    29   208    28   210 0.95 Exonuclease
Antitoxin-MazE       PF04014.13    47 seq797_BIOID51005    -             76   3.8e-09   35.9   0.1   1   1   3.8e-13   5.2e-09   35.5   0.1     1    37     7    46     7    55 0.87 Antidote-toxin recognition MazE
ABC_tran             PF00005.22   118 seq798_BIOID51005    -            369   2.2e-22   79.5   0.0   1   1   1.9e-25   6.4e-22   78.0   0.0     1   117    57   175    57   176 0.91 ABC transporter
TOBE_2               PF08402.5     75 seq798_BIOID51005    -            369   4.8e-08   32.7   0.1   1   1   5.7e-11   1.9e-07   30.8   0.0     1    75   291   361   291   361 0.91 TOBE domain
DUF2528              PF10800.3    102 seq799_BIOID51005    -            122   3.1e-47  159.0   0.3   1   1   2.7e-51   3.6e-47  158.8   0.2     2   101    15   121    14   122 0.98 Protein of unknown function (DUF2528)
Phage_integrase      PF00589.17   173 seq800_BIOID51005    -            290   9.5e-20   70.8   0.1   1   1     1e-23   1.4e-19   70.3   0.1     3   166    65   258    63   264 0.87 Phage integrase family
Pyr_redox_2          PF07992.9    200 seq801_BIOID51005    -            384   5.2e-23   81.8   0.0   1   1   1.3e-25   3.4e-22   79.1   0.0    14   196     2   261     1   265 0.87 Pyridine nucleotide-disulphide oxidoreductase
Pyr_redox            PF00070.22    80 seq801_BIOID51005    -            384   9.8e-18   64.2   0.2   1   1     2e-20   5.4e-17   61.8   0.1     1    77   130   206   130   210 0.92 Pyridine nucleotide-disulphide oxidoreductase
Fimbrial             PF00419.15   145 seq802_BIOID51005    -            169   1.7e-09   37.9   8.2   1   1   1.6e-13   2.1e-09   37.6   5.7     1   144    30   168    30   169 0.76 Fimbrial protein
PIN                  PF01850.16   121 seq803_BIOID51005    -            133   2.6e-12   47.0   0.0   1   1   2.1e-16   2.9e-12   46.8   0.0     2   119     1   124     1   126 0.93 PIN domain
MFS_1                PF07690.11   354 seq805_BIOID51005    -            512   5.7e-55  186.3  38.3   1   1   4.2e-59   5.7e-55  186.3  26.5     1   353    19   413    19   414 0.89 Major Facilitator Superfamily
IncFII_repA          PF02387.10   281 seq806_BIOID51005    -            289   2.6e-96  321.9   0.1   1   1  2.3e-100   3.1e-96  321.7   0.1     3   271     9   269     1   276 0.98 IncFII RepA protein family
AA_kinase            PF00696.23   241 seq808_BIOID51005    -             66   1.6e-08   34.3   0.0   1   1   1.2e-12   1.6e-08   34.2   0.0     3    54     5    57     3    65 0.88 Amino acid kinase family
DUF3828              PF12883.2    120 seq809_BIOID51005    -            308   8.4e-12   44.9   2.7   1   1   4.2e-11   2.8e-07   30.3   0.1     2   118    26   142    25   144 0.88 Protein of unknown function (DUF3828)
Lumazine_bd          PF12870.2    111 seq809_BIOID51005    -            308   3.1e-07   30.3   3.1   1   1   1.8e-08   0.00012   21.9   0.1    66   110   240   283   196   284 0.92 Lumazine-binding domain
Lambda_CIII          PF02061.11    45 seq811_BIOID51005    -             54   9.1e-31  105.4   0.1   1   1   7.8e-35   1.1e-30  105.2   0.1     1    45     1    43     1    43 1.00 Lambda Phage CIII
Lambda_Kil           PF06301.6     43 seq812_BIOID51005    -             96   5.9e-27   92.7   1.2   1   1   5.7e-31   7.8e-27   92.3   0.9     1    43    43    85    43    85 0.98 Bacteriophage lambda Kil protein
Na_Pi_cotrans        PF02690.10   142 seq813_BIOID51005    -            543   1.6e-44  150.9  30.2   1   2   1.4e-39   9.5e-36  122.5   7.0     1   140    13   148    13   150 0.98 Na+/Pi-cotransporter
Na_Pi_cotrans        PF02690.10   142 seq813_BIOID51005    -            543   1.6e-44  150.9  30.2   2   2   1.6e-13   1.1e-09   38.0  10.2     1   123   139   265   139   284 0.90 Na+/Pi-cotransporter
AA_kinase            PF00696.23   241 seq814_BIOID51005    -            192   1.6e-25   89.9   2.1   1   1   1.3e-29   1.8e-25   89.7   1.5    66   240     3   169     1   170 0.89 Amino acid kinase family
DUF1187              PF06688.6     61 seq816_BIOID51005    -             86   8.3e-38  128.2   2.2   1   1     8e-42   1.1e-37  127.8   1.5     1    61    26    86    26    86 0.98 Protein of unknown function (DUF1187)
DUF1318              PF07027.7     95 seq817_BIOID51005    -            133   7.9e-34  115.6   1.0   1   1   7.2e-38   9.9e-34  115.3   0.7     2    95    40   132    39   132 0.98 Protein of unknown function (DUF1318)
TMP-TENI             PF02581.12   180 seq818_BIOID51005    -            211     6e-57  191.5   0.4   1   1   5.2e-61     7e-57  191.3   0.3     3   180    17   189    15   189 0.98 Thiamine monophosphate synthase/TENI
Fer2                 PF00111.22    78 seq819_BIOID51005    -             84   9.2e-11   41.2   2.6   1   1   7.5e-15     1e-10   41.0   1.8     7    78    10    77     4    77 0.83 2Fe-2S iron-sulfur cluster binding domain
FimH_man-bind        PF09160.5    147 seq820_BIOID51005    -            303   4.3e-55  185.4   0.2   1   1   1.2e-58   8.3e-55  184.5   0.1     1   147    27   171    27   171 0.99 FimH, mannose binding
Fimbrial             PF00419.15   145 seq820_BIOID51005    -            303   4.6e-09   36.5   7.6   1   1   6.7e-13   4.6e-09   36.5   5.3     7   145   176   303   170   303 0.83 Fimbrial protein
Exc                  PF07825.6     77 seq825_BIOID51005    -             93   2.9e-14   52.4   0.2   1   1   3.1e-18   4.3e-14   51.9   0.1     3    56     4    58     2    87 0.88 Excisionase-like protein
MerR_1               PF13411.1     69 seq826_BIOID51005    -            215   4.2e-09   35.9   0.2   1   1   2.7e-12   3.6e-08   32.9   0.0    26    68     2    44     1    45 0.96 MerR HTH family regulatory protein
GDPD                 PF03009.12   255 seq829_BIOID51005    -            247   2.5e-44  151.6   0.0   1   1   2.1e-48   2.9e-44  151.3   0.0     1   254    12   238    12   239 0.95 Glycerophosphoryl diester phosphodiesterase family
LacI                 PF00356.16    46 seq830_BIOID51005    -            117   2.7e-20   71.5   0.9   1   1     3e-24   4.1e-20   71.0   0.6     1    46    11    56    11    56 0.98 Bacterial regulatory proteins, lacI family
Lyase_1              PF00206.15   312 seq831_BIOID51005    -            457  1.3e-101  339.8   0.0   1   1  4.8e-105  6.5e-101  337.4   0.0     1   312     6   301     6   301 0.99 Lyase
ThiF                 PF00899.16   136 seq832_BIOID51005    -            282   6.3e-44  148.9   0.1   1   1   1.3e-47   9.2e-44  148.4   0.1     2   134    59   190    58   192 0.98 ThiF family
MoeZ_MoeB            PF05237.8     84 seq832_BIOID51005    -            282   4.5e-29   99.7   0.0   1   1   1.2e-32   8.2e-29   98.9   0.0     4    82   199   276   197   278 0.96 MoeZ/MoeB domain
Phage_integ_N        PF09003.5     81 seq834_BIOID51005    -            358   7.2e-22   76.7   1.0   1   1     2e-25   1.4e-21   75.9   0.7     3    81     2    76     1    76 0.95 Bacteriophage lambda integrase, N-terminal domain
Phage_integrase      PF00589.17   173 seq834_BIOID51005    -            358   1.4e-13   50.7   0.0   1   1   3.5e-17   2.4e-13   50.0   0.0     9   171   186   352   178   354 0.84 Phage integrase family
HTH_Tnp_1            PF01527.15    76 seq837_BIOID51005    -             95   5.7e-16   58.1   0.2   1   1   5.1e-20     7e-16   57.8   0.1     2    75     3    75     2    76 0.95 Transposase
DoxX                 PF07681.7     85 seq839_BIOID51005    -            155   9.8e-17   61.0  14.4   1   1   2.5e-20   1.7e-16   60.2  10.0     1    85    31   113    31   113 0.98 DoxX
SURF4                PF02077.10   267 seq839_BIOID51005    -            155   4.6e-08   32.6   5.5   1   1   2.9e-11     2e-07   30.5   3.8   154   262    30   154    23   155 0.74 SURF4 family
Peripla_BP_3         PF13377.1    160 seq844_BIOID51005    -            224   1.2e-44  152.0   0.0   1   1   3.3e-48   1.5e-44  151.7   0.0     1   160    59   220    59   220 0.95 Periplasmic binding protein-like domain
Peripla_BP_1         PF00532.16   279 seq844_BIOID51005    -            224   1.4e-26   93.1   0.0   1   1   3.7e-30   1.7e-26   92.9   0.0    54   259     4   198     1   216 0.90 Periplasmic binding proteins and sugar binding domain of LacI family
Peripla_BP_4         PF13407.1    258 seq844_BIOID51005    -            224   3.1e-11   43.0   0.0   1   1     1e-14   4.6e-11   42.4   0.0    94   257    41   201    30   202 0.85 Periplasmic binding protein domain
AsnC_trans_reg       PF01037.16    74 seq846_BIOID51005    -            152   1.6e-18   66.0   0.1   1   1   8.4e-22   2.9e-18   65.2   0.1     4    73    75   143    72   144 0.92 AsnC family
HTH_AsnC-type        PF13404.1     42 seq846_BIOID51005    -            152   1.5e-13   49.9   0.0   1   1   8.8e-17     3e-13   48.9   0.0     1    42     6    47     6    47 0.97 AsnC-type helix-turn-helix domain
HTH_24               PF13412.1     48 seq846_BIOID51005    -            152   2.6e-13   49.0   0.0   1   1   1.2e-16   4.2e-13   48.3   0.0     1    48     6    53     6    53 0.97 Winged helix-turn-helix DNA-binding
HTH_11               PF08279.7     55 seq846_BIOID51005    -            152   1.6e-05   24.3   0.0   1   1   9.9e-09   3.4e-05   23.2   0.0    17    54    24    66    11    67 0.87 HTH domain
HTH_21               PF13276.1     60 seq848_BIOID51005    -            138   7.1e-10   38.6   5.4   1   1   7.6e-14     1e-09   38.1   3.8     3    59    27    82    23    83 0.89 HTH-like domain
Aconitase_2_N        PF06434.8    204 seq849_BIOID51005    -            916   1.5e-95  318.2   0.0   1   1   5.4e-99   2.4e-95  317.6   0.0     1   204   219   433   219   433 0.99 Aconitate hydratase 2 N-terminus
Aconitase_B_N        PF11791.3    154 seq849_BIOID51005    -            916   9.2e-68  226.7   0.1   1   1   3.6e-71   1.6e-67  225.9   0.1     1   154    55   207    55   207 1.00 Aconitate B N-terminal domain
Aconitase            PF00330.15   465 seq849_BIOID51005    -            916   2.7e-25   88.6   0.1   1   2   1.1e-12   5.2e-09   34.9   0.0   102   305   524   749   515   752 0.75 Aconitase family (aconitate hydratase)
Aconitase            PF00330.15   465 seq849_BIOID51005    -            916   2.7e-25   88.6   0.1   2   2   2.1e-17   9.6e-14   50.5   0.0   337   465   750   869   746   869 0.90 Aconitase family (aconitate hydratase)
DUF1401              PF07180.6    146 seq851_BIOID51005    -            143   5.7e-61  204.4   0.1   1   1   4.9e-65   6.6e-61  204.2   0.1     1   115    16   127    16   141 0.95 Protein of unknown function (DUF1401)
ThiG                 PF05690.9    247 seq853_BIOID51005    -            328  1.7e-109  364.5   1.2   1   1  2.8e-113  1.9e-109  364.3   0.9     2   247    76   319    75   319 0.99 Thiazole biosynthesis protein ThiG
ThiS                 PF02597.15    78 seq854_BIOID51005    -             66   1.2e-17   63.9   0.1   1   1   9.5e-22   1.3e-17   63.8   0.1     1    78     3    66     3    66 0.98 ThiS family
Flavodoxin_1         PF00258.20   143 seq856_BIOID51005    -            147   1.7e-21   76.5   0.0   1   1   1.4e-25   1.9e-21   76.4   0.0     2   143     7   138     6   138 0.93 Flavodoxin
Sdh_cyt              PF01127.17   121 seq858_BIOID51005    -            133   4.8e-30  103.7   4.3   1   1   4.3e-34   5.8e-30  103.4   3.0     3   120    11   127    10   128 0.90 Succinate dehydrogenase/Fumarate reductase transmembrane subunit
Aldedh               PF00171.17   462 seq860_BIOID51005    -            499  2.3e-163  543.6   0.0   1   1  2.1e-167  2.8e-163  543.4   0.0     5   462    33   495    30   495 0.97 Aldehyde dehydrogenase family
G_glu_transpept      PF01019.16   510 seq861_BIOID51005    -            580    2e-187  623.6   0.6   1   1  1.7e-191  2.3e-187  623.4   0.4     2   508    64   572    63   574 0.99 Gamma-glutamyltranspeptidase
UxuA                 PF03786.8    351 seq862_BIOID51005    -            394  4.2e-163  541.7   0.2   1   1    7e-167  4.8e-163  541.6   0.1     1   350     1   388     1   389 0.99 D-mannonate dehydratase (UxuA)
AP_endonuc_2         PF01261.19   211 seq862_BIOID51005    -            394     1e-08   34.6   0.0   1   1   8.1e-12   5.6e-08   32.2   0.0     3   189    18   299    16   320 0.82 Xylose isomerase-like TIM barrel
YbhQ                 PF11076.3    135 seq863_BIOID51005    -            136   4.3e-79  262.5  13.2   1   1   3.7e-83   5.1e-79  262.3   9.1     1   134     1   132     1   134 0.98 Putative inner membrane protein YbhQ
Sdh_cyt              PF01127.17   121 seq866_BIOID51005    -            115   8.9e-12   44.7  15.1   1   1   7.9e-16   1.1e-11   44.5  10.5    18   120    11   104     2   113 0.83 Succinate dehydrogenase/Fumarate reductase transmembrane subunit
LysR_substrate       PF03466.15   209 seq867_BIOID51005    -            315   9.6e-55  184.8   0.6   1   1   1.9e-58   1.3e-54  184.3   0.4     4   208    99   303    96   304 0.99 LysR substrate binding domain
HTH_1                PF00126.22    60 seq867_BIOID51005    -            315   8.8e-22   76.4   0.5   1   1   2.5e-25   1.7e-21   75.5   0.1     1    59    13    71    13    72 0.98 Bacterial regulatory helix-turn-helix protein, lysR family
Iso_dh               PF00180.15   348 seq868_BIOID51005    -            416  7.1e-116  386.8   0.0   1   1    6e-120  8.2e-116  386.6   0.0     2   348    29   412    28   412 0.98 Isocitrate/isopropylmalate dehydrogenase
MFS_1                PF07690.11   354 seq869_BIOID51005    -            417   5.8e-39  133.7  62.6   1   2   3.2e-31   2.2e-27   95.6  18.9     1   224    41   261    40   270 0.82 Major Facilitator Superfamily
MFS_1                PF07690.11   354 seq869_BIOID51005    -            417   5.8e-39  133.7  62.6   2   2   9.1e-15   6.2e-11   41.5  23.0     7   168   249   407   247   415 0.82 Major Facilitator Superfamily
Sugar_tr             PF00083.19   451 seq869_BIOID51005    -            417   2.8e-14   52.4  34.3   1   1   9.1e-18   6.2e-14   51.2   7.0    46   197    71   217    11   223 0.90 Sugar (and other) transporter
GIDA                 PF01134.17   392 seq870_BIOID51005    -            629  5.1e-171  568.7   0.0   1   1  2.9e-174  6.7e-171  568.3   0.0     1   391     8   398     8   399 0.99 Glucose inhibited division protein A
GIDA_assoc_3         PF13932.1     72 seq870_BIOID51005    -            629     4e-31  106.7   0.1   1   1   6.2e-34   1.4e-30  105.0   0.1     1    72   546   617   546   617 0.99 GidA associated domain 3
FAD_oxidored         PF12831.2    428 seq870_BIOID51005    -            629   3.1e-08   33.0   4.1   1   1   2.9e-11   6.6e-08   31.9   2.9     1   142     8   151     8   152 0.72 FAD dependent oxidoreductase
Pyr_redox_2          PF07992.9    200 seq870_BIOID51005    -            629   2.4e-06   27.4   0.6   1   1   2.2e-09     5e-06   26.4   0.4     1   118     8   156     8   162 0.62 Pyridine nucleotide-disulphide oxidoreductase
FAD_binding_2        PF00890.19   421 seq871_BIOID51005    -            588  2.6e-117  392.1   6.1   1   1    7e-121  3.2e-117  391.8   4.2     1   421     9   405     9   405 0.98 FAD binding domain
Succ_DH_flav_C       PF02910.15   129 seq871_BIOID51005    -            588     1e-37  128.7   0.1   1   1   4.4e-41     2e-37  127.8   0.1     1   129   460   588   460   588 0.96 Fumarate reductase flavoprotein C-term
Radical_SAM          PF04055.16   166 seq872_BIOID51005    -            219   1.6e-07   31.5   0.0   1   1   1.9e-11   2.6e-07   30.8   0.0     4   120    82   194    79   209 0.88 Radical SAM superfamily
DUF3521              PF12035.3     35 seq873_BIOID51005    -             51   1.7e-14   53.2   0.6   1   1   1.5e-18     2e-14   52.9   0.4     1    33     6    38     6    40 0.94 Protein of unknown function (DUF3521)
Proteasome           PF00227.21   190 seq876_BIOID51005    -            176   1.5e-25   89.4   0.2   1   1     2e-29   2.8e-25   88.6   0.1     5   186     2   168     2   172 0.94 Proteasome subunit
DUF1449              PF07290.6    202 seq878_BIOID51005    -             67   2.5e-22   79.0   0.0   1   1     2e-26   2.8e-22   78.9   0.0   140   202     1    63     1    63 0.99 Protein of unknown function (DUF1449)
Mannitol_dh_C        PF08125.8    245 seq880_BIOID51005    -            486   1.8e-96  321.9   0.0   1   1  3.5e-100   2.4e-96  321.5   0.0     1   245   216   463   216   463 0.99 Mannitol dehydrogenase C-terminal domain
Mannitol_dh          PF01232.18   151 seq880_BIOID51005    -            486   2.9e-54  182.9   0.0   1   1   7.2e-58   4.9e-54  182.2   0.0     2   151    24   188    23   188 0.99 Mannitol dehydrogenase Rossmann domain
BATS                 PF06968.8     92 seq881_BIOID51005    -            140     2e-22   78.6   0.0   1   1   1.7e-26   2.4e-22   78.4   0.0     1    92    19   124    19   124 0.98 Biotin and Thiamin Synthesis associated domain
AAA_2                PF07724.9    171 seq882_BIOID51005    -            443   5.3e-52  176.0   0.7   1   2   6.4e-10   1.5e-06   28.1   0.0     5    66    52   113    49   115 0.92 AAA domain (Cdc48 subfamily)
AAA_2                PF07724.9    171 seq882_BIOID51005    -            443   5.3e-52  176.0   0.7   2   2   3.9e-46   8.9e-43  146.0   0.1    10   171   188   329   170   329 0.89 AAA domain (Cdc48 subfamily)
AAA                  PF00004.24   132 seq882_BIOID51005    -            443     2e-16   60.2   0.1   1   2   2.2e-10   5.1e-07   29.8   0.0     1    57    53   107    53   142 0.72 ATPase family associated with various cellular activities (AAA)
AAA                  PF00004.24   132 seq882_BIOID51005    -            443     2e-16   60.2   0.1   2   2   9.6e-10   2.2e-06   27.7   0.0    39   130   226   332   188   334 0.73 ATPase family associated with various cellular activities (AAA)
AAA_5                PF07728.9    139 seq882_BIOID51005    -            443   7.8e-08   32.0   0.3   1   1   1.4e-09   3.3e-06   26.7   0.0     1    99    52   149    52   206 0.77 AAA domain (dynein-related subfamily)
ClpB_D2-small        PF10431.4     81 seq882_BIOID51005    -            443   2.3e-06   27.3   0.8   1   1     7e-09   1.6e-05   24.6   0.0     1    62   335   405   335   411 0.90 C-terminal, D2-small domain, of ClpB protein
DNA_pol3_theta       PF06440.6     75 seq887_BIOID51005    -             82   1.8e-38  129.8   0.3   1   1   1.5e-42   2.1e-38  129.6   0.2     3    74     9    80     7    81 0.97 DNA polymerase III, theta subunit
Asr                  PF06392.6     19 seq889_BIOID51005    -            111   7.1e-07   29.3  23.9   1   1   5.2e-11   7.1e-07   29.3  16.6     1    19    53    71    53    71 0.99 Acid shock protein repeat
UPF0231              PF06062.6    121 seq890_BIOID51005    -            136   2.9e-41  140.0   2.4   1   1   2.4e-45   3.3e-41  139.8   1.6     1   121    17   134    17   134 0.99 Uncharacterised protein family (UPF0231)
Thioredoxin          PF00085.15   104 seq891_BIOID51005    -            109   3.5e-34  116.5   0.0   1   1   8.4e-38   3.8e-34  116.3   0.0     2   103     5   106     4   107 0.98 Thioredoxin
Thioredoxin_2        PF13098.1    112 seq891_BIOID51005    -            109   1.6e-10   41.0   0.1   1   1   3.2e-13   1.4e-09   37.9   0.0     7   112    23   104    17   104 0.90 Thioredoxin-like domain
CN_hydrolase         PF00795.17   184 seq894_BIOID51005    -            172   2.1e-14   53.1   0.0   1   1   1.7e-18   2.3e-14   53.0   0.0     1   119     5   114     5   150 0.91 Carbon-nitrogen hydrolase
Fer2_3               PF13085.1    110 seq895_BIOID51005    -            238   3.8e-31  107.0   0.0   1   1   1.6e-34   5.5e-31  106.5   0.0     2   109     5   111     4   112 0.93 2Fe-2S iron-sulfur cluster binding domain
Fer4_17              PF13534.1     61 seq895_BIOID51005    -            238     2e-10   40.7   0.8   1   1   1.1e-13   3.9e-10   39.8   0.5     1    61   148   221   148   221 0.80 4Fe-4S dicluster domain
Fer4_8               PF13183.1     57 seq895_BIOID51005    -            238   1.3e-09   37.8   1.5   1   1     8e-13   2.7e-09   36.7   1.0     2    56   146   219   145   220 0.71 4Fe-4S dicluster domain
Fer4_18              PF13746.1     69 seq895_BIOID51005    -            238   2.7e-07   30.8   0.9   1   1     1e-09   3.5e-06   27.2   0.1     2    67   155   221   154   223 0.97 4Fe-4S dicluster domain
DAO                  PF01266.19   358 seq896_BIOID51005    -            542   1.2e-56  192.0   2.9   1   1   5.5e-60   1.9e-56  191.4   2.0     1   344    10   343    10   367 0.86 FAD dependent oxidoreductase
FAD_binding_2        PF00890.19   421 seq896_BIOID51005    -            542     5e-08   32.0   8.6   1   1     3e-10     1e-06   27.7   6.0     1   206    10   215    10   234 0.78 FAD binding domain
FAD_binding_3        PF01494.14   356 seq896_BIOID51005    -            542   1.3e-06   27.5   3.7   1   1   4.2e-09   1.4e-05   24.1   2.7     2   173     9   214     8   225 0.85 FAD binding domain
Fer2_BFD             PF04324.10    55 seq896_BIOID51005    -            542   2.2e-06   27.4   2.4   1   1   6.5e-10   2.2e-06   27.4   1.7     2    45   432   480   431   486 0.87 BFD-like [2Fe-2S] binding domain
Trypsin              PF00089.21   220 seq899_BIOID51005    -            273   1.3e-11   44.4   0.0   1   1     6e-15   4.1e-11   42.7   0.0     9   198    50   244    44   266 0.74 Trypsin
Trypsin_2            PF13365.1    120 seq899_BIOID51005    -            273   1.3e-07   31.5   0.0   1   1   3.1e-11   2.1e-07   30.8   0.0     1   120    69   240    69   240 0.67 Trypsin-like peptidase domain
ATP-synt_ab          PF00006.20   215 seq900_BIOID51005    -            443   5.9e-42  143.4   0.0   1   1   2.9e-45   7.9e-42  143.0   0.0     3   214   183   388   181   389 0.95 ATP synthase alpha/beta family, nucleotide-binding domain
Rho_RNA_bind         PF07497.7     78 seq900_BIOID51005    -            443   6.5e-42  140.9   0.1   1   1   4.2e-45   1.1e-41  140.1   0.0     1    78    73   150    73   150 0.98 Rho termination factor, RNA-binding domain
Rho_N                PF07498.7     43 seq900_BIOID51005    -            443   8.2e-18   63.7   0.8   1   1   1.7e-20   4.8e-17   61.3   0.2     1    43    29    71    29    71 0.98 Rho termination factor, N-terminal domain
NACHT                PF05729.7    167 seq900_BIOID51005    -            443   8.9e-05   22.0   0.0   1   1   6.2e-08   0.00017   21.1   0.0    12    96   207   297   203   311 0.80 NACHT domain
UbiA                 PF01040.13   257 seq902_BIOID51005    -            308   7.6e-37  126.7  21.2   1   1   7.3e-41     1e-36  126.4  14.7     1   225    21   273    21   306 0.76 UbiA prenyltransferase family
GntR                 PF00392.16    64 seq905_BIOID51005    -            257   1.8e-23   81.5   1.4   1   1     7e-27   3.2e-23   80.8   0.2     1    64    10    73    10    73 0.99 Bacterial regulatory proteins, gntR family
FCD                  PF07729.7    125 seq905_BIOID51005    -            257   3.9e-21   75.5   7.6   1   1   1.3e-24   5.8e-21   74.9   5.3     1   125    97   226    97   226 0.92 FCD domain
Rrf2                 PF02082.15    83 seq905_BIOID51005    -            257   5.4e-05   23.1   0.1   1   1   2.9e-08   0.00013   21.8   0.0    28    69    36    76    23    82 0.88 Transcriptional regulator
TetR_N               PF00440.18    47 seq906_BIOID51005    -            234   3.3e-13   48.9   1.6   1   1   5.1e-17     7e-13   47.8   0.1     1    46    34    80    34    81 0.95 Bacterial regulatory proteins, tetR family
RNase_T              PF00929.19   164 seq907_BIOID51005    -            220     4e-18   66.1   0.0   1   1   7.2e-22   9.8e-18   64.8   0.0     2   164     4   147     3   147 0.91 Exonuclease
E1_dh                PF00676.15   300 seq910_BIOID51005    -            518   2.6e-41  141.1   0.0   1   1   4.3e-45   5.8e-41  140.0   0.0    15   252   219   481   207   490 0.83 Dehydrogenase E1 component
DUF1422              PF07226.6    118 seq911_BIOID51005    -            119   1.1e-54  183.0   1.2   1   1   9.1e-59   1.2e-54  182.9   0.9     3   116     2   115     1   117 0.97 Protein of unknown function (DUF1422)
ATP_synt_I           PF03899.10   100 seq912_BIOID51005    -            130   4.8e-14   52.2  13.1   1   1   4.9e-18   6.7e-14   51.7   9.1     1    99    17   112    17   113 0.95 ATP synthase I chain
Methyltransf_6       PF03737.10   154 seq915_BIOID51005    -            161   4.3e-55  185.6   0.4   1   1   3.5e-59   4.8e-55  185.5   0.2     1   153     1   152     1   153 0.99 Demethylmenaquinone methyltransferase
FAD_binding_2        PF00890.19   421 seq919_BIOID51005    -            419   1.7e-56  191.7   0.0   1   1   2.8e-60   1.9e-56  191.5   0.0     1   421     4   399     4   399 0.95 FAD binding domain
ATP-synt_A           PF00119.15   215 seq920_BIOID51005    -            271   1.6e-64  217.1  20.5   1   1   1.4e-68   1.9e-64  216.9  14.2     1   214    39   265    39   266 0.97 ATP synthase A chain
CSD                  PF00313.17    66 seq922_BIOID51005    -             70   2.6e-33  113.5   0.3   1   1   4.1e-37   2.8e-33  113.3   0.2     1    65     5    69     5    70 0.98 'Cold-shock' DNA-binding domain
OB_RNB               PF08206.6     58 seq922_BIOID51005    -             70   1.5e-05   24.2   0.3   1   1   3.5e-09   2.4e-05   23.6   0.2     7    28    15    36    11    40 0.87 Ribonuclease B OB domain
Glycos_transf_4      PF00953.16   159 seq925_BIOID51005    -            367   1.1e-28   99.9  21.3   1   1   7.8e-33   1.1e-28   99.9  14.8     3   157    75   233    73   235 0.94 Glycosyl transferase family 4
FHIPEP               PF00771.15   658 seq933_BIOID51005    -            675  1.1e-214  714.5  13.2   1   1  8.9e-219  1.2e-214  714.3   9.2     1   657    25   663    25   664 0.92 FHIPEP family
UPF0118              PF01594.11   327 seq935_BIOID51005    -            344   5.1e-74  249.0  42.7   1   1   4.2e-78   5.8e-74  248.8  29.6     2   326    14   328    13   329 0.99 Domain of unknown function DUF20
GnsAB                PF08178.6     54 seq936_BIOID51005    -             57   6.1e-33  112.1   4.2   1   1     5e-37   6.8e-33  111.9   2.9     1    54     1    54     1    54 1.00 GnsA/GnsB family
Transket_pyr         PF02779.19   178 seq938_BIOID51005    -            438   1.3e-67  226.6   0.0   1   1   1.5e-71     2e-67  226.0   0.0     3   178    96   290    94   290 0.99 Transketolase, pyrimidine binding domain
Cu-oxidase_3         PF07732.10   120 seq940_BIOID51005    -            516   9.7e-32  109.1   0.1   1   1   5.8e-35   2.7e-31  107.6   0.1     5   119    55   166    51   167 0.93 Multicopper oxidase
Cu-oxidase_2         PF07731.9    138 seq940_BIOID51005    -            516   1.5e-20   72.9  10.5   1   1     1e-22   4.6e-19   68.1   7.0    16   134   396   516   373   516 0.76 Multicopper oxidase
Cu-oxidase           PF00394.17   159 seq940_BIOID51005    -            516   1.7e-09   37.6   0.0   1   1   1.7e-09   7.9e-06   25.7   0.0    54   130   203   292   167   312 0.77 Multicopper oxidase
ATP-synt_C           PF00137.16    66 seq943_BIOID51005    -             79   1.1e-16   60.3  13.8   1   1   9.3e-21   1.3e-16   60.1   9.6     2    66     9    77     8    77 0.98 ATP synthase subunit C
HisG                 PF01634.13   163 seq944_BIOID51005    -            299   8.2e-55  184.7   0.0   1   1   1.7e-58   1.2e-54  184.1   0.0     1   163    53   221    53   221 0.94 ATP phosphoribosyltransferase
HisG_C               PF08029.6     75 seq944_BIOID51005    -            299   5.6e-28   96.5   0.1   1   1   2.2e-31   1.5e-27   95.2   0.0     1    75   222   297   222   297 0.98 HisG, C-terminal domain
MIP                  PF00230.15   227 seq946_BIOID51005    -            281   1.8e-76  256.4  12.9   1   1   1.5e-80     2e-76  256.2   9.0     2   227     2   251     1   251 0.97 Major intrinsic protein
GFO_IDH_MocA         PF01408.17   120 seq948_BIOID51005    -            345   3.5e-27   95.2   0.0   1   1   1.2e-30   5.7e-27   94.5   0.0     1   117     3   120     3   123 0.96 Oxidoreductase family, NAD-binding Rossmann fold
GFO_IDH_MocA_C       PF02894.12   115 seq948_BIOID51005    -            345   6.7e-14   51.5   0.0   1   1   2.5e-17   1.1e-13   50.7   0.0     1   113   135   237   135   239 0.92 Oxidoreductase family, C-terminal alpha/beta domain
NAD_binding_3        PF03447.11   117 seq948_BIOID51005    -            345   5.8e-07   29.7   0.0   1   1   2.8e-10   1.3e-06   28.6   0.0    26   114    33   119    19   120 0.83 Homoserine dehydrogenase, NAD binding domain
ATP-synt_B           PF00430.13   132 seq951_BIOID51005    -            156   3.3e-35  120.6  18.3   1   1   2.8e-39   3.9e-35  120.4  12.7     1   132     6   137     6   137 0.98 ATP synthase B/B' CF(0)
CCG                  PF02754.11    85 seq952_BIOID51005    -            396   2.2e-33  113.9   0.6   1   2     3e-19   8.3e-16   57.6   0.0     1    85   163   249   163   249 0.94 Cysteine-rich domain
CCG                  PF02754.11    85 seq952_BIOID51005    -            396   2.2e-33  113.9   0.6   2   2   2.5e-18     7e-15   54.7   0.0     1    84   293   376   293   377 0.95 Cysteine-rich domain
Fer4_8               PF13183.1     57 seq952_BIOID51005    -            396   6.4e-10   38.8   5.9   1   1   2.3e-13   6.4e-10   38.8   4.1     2    57     6    70     5    71 0.81 4Fe-4S dicluster domain
Fer4_17              PF13534.1     61 seq952_BIOID51005    -            396     3e-07   30.5   6.3   1   1   1.1e-10     3e-07   30.5   4.4     1    60     8    70     8    71 0.78 4Fe-4S dicluster domain
GPW_gp25             PF04965.9     99 seq953_BIOID51005    -            130   5.5e-12   44.9   0.0   1   1     5e-16   6.9e-12   44.6   0.0     5    92    20   106    16   113 0.90 Gene 25-like lysozyme
Wzz                  PF02706.10   152 seq955_BIOID51005    -            348   4.9e-15   55.5   2.0   1   1   7.6e-19     1e-14   54.4   1.4     1   113    15   188    15   244 0.69 Chain length determinant protein
TonB_dep_Rec         PF00593.19   276 seq957_BIOID51005    -            628   1.4e-30  107.0  21.3   1   1     2e-34   1.4e-30  107.0  14.8     1   276   404   627   404   627 0.90 TonB dependent receptor
Plug                 PF07715.10   108 seq957_BIOID51005    -            628   6.4e-30  103.5   1.5   1   1   9.4e-34   6.4e-30  103.5   1.0     4   108    55   160    52   160 0.97 TonB-dependent Receptor Plug Domain
PTPS                 PF01242.14   123 seq958_BIOID51005    -            121   8.8e-36  122.1   0.0   1   1   7.1e-40   9.7e-36  122.0   0.0     2   123     6   121     5   121 0.97 6-pyruvoyl tetrahydropterin synthase
OSCP                 PF00213.13   172 seq960_BIOID51005    -            177   8.5e-51  172.1   1.0   1   1   6.9e-55   9.4e-51  171.9   0.7     1   171     7   174     7   175 0.97 ATP synthase delta (OSCP) subunit
YmgB                 PF10798.3     61 seq961_BIOID51005    -             78   3.6e-05   23.3   0.0   1   1     4e-09   5.4e-05   22.7   0.0     4    35    27    58    25    63 0.93 Biofilm development protein YmgB/AriR
Lact-deh-memb        PF09330.6    291 seq962_BIOID51005    -            571  9.4e-154  510.8   1.9   1   1  1.7e-157  1.2e-153  510.5   1.3     1   291   278   567   278   567 1.00 D-lactate dehydrogenase, membrane binding
FAD_binding_4        PF01565.18   139 seq962_BIOID51005    -            571   2.5e-08   33.3   0.0   1   1   6.1e-12   4.2e-08   32.6   0.0     2   115    47   166    46   186 0.84 FAD binding domain
FGGY_N               PF00370.16   245 seq964_BIOID51005    -            509   6.6e-93  310.4   0.2   1   1   1.4e-96   9.2e-93  309.9   0.1     1   245    13   260    13   260 0.99 FGGY family of carbohydrate kinases, N-terminal domain
FGGY_C               PF02782.11   197 seq964_BIOID51005    -            509   9.6e-63  211.2   0.5   1   1     4e-66   2.8e-62  209.7   0.7     1   197   269   459   269   459 0.96 FGGY family of carbohydrate kinases, C-terminal domain
Histidinol_dh        PF00815.15   413 seq965_BIOID51005    -            434    1e-182  607.2   1.5   1   1  8.8e-187  1.2e-182  607.0   1.0     2   413    18   428    17   428 0.99 Histidinol dehydrogenase
DAO                  PF01266.19   358 seq967_BIOID51005    -            423     3e-22   78.9   7.8   1   2     2e-12   2.5e-09   36.4   0.6     1    37     6    42     6    63 0.84 FAD dependent oxidoreductase
DAO                  PF01266.19   358 seq967_BIOID51005    -            423     3e-22   78.9   7.8   2   2   3.1e-15   3.8e-12   45.6   0.6   140   357    95   324    52   325 0.65 FAD dependent oxidoreductase
FAD_oxidored         PF12831.2    428 seq967_BIOID51005    -            423   4.3e-11   42.4   0.0   1   1     6e-14   7.4e-11   41.6   0.0     1   143     6   151     6   165 0.75 FAD dependent oxidoreductase
HI0933_like          PF03486.9    409 seq967_BIOID51005    -            423     6e-10   38.0   0.0   1   1   3.3e-10   4.1e-07   28.7   0.0     1    43     5    47     5    81 0.92 HI0933-like protein
FAD_binding_2        PF00890.19   421 seq967_BIOID51005    -            423   1.1e-09   37.5   1.0   1   1   1.3e-10   1.7e-07   30.3   0.3     1    32     6    37     6    52 0.88 FAD binding domain
Pyr_redox_2          PF07992.9    200 seq967_BIOID51005    -            423   1.7e-08   34.4   0.0   1   1     2e-11   2.5e-08   33.9   0.0     1   123     6   160     6   177 0.86 Pyridine nucleotide-disulphide oxidoreductase
FAD_binding_3        PF01494.14   356 seq967_BIOID51005    -            423   1.4e-07   30.7   1.6   1   1   3.9e-09   4.9e-06   25.7   1.1     1   202     4   188     4   356 0.76 FAD binding domain
NAD_binding_8        PF13450.1     68 seq967_BIOID51005    -            423   2.1e-07   30.7   0.2   1   1     6e-10   7.4e-07   28.9   0.1     1    32     9    40     9    64 0.87 NAD(P)-binding Rossmann-like domain
GIDA                 PF01134.17   392 seq967_BIOID51005    -            423     1e-06   27.7   1.0   1   1   4.7e-09   5.8e-06   25.2   0.7     1    38     6    57     6   188 0.63 Glucose inhibited division protein A
Lycopene_cycl        PF05834.7    374 seq967_BIOID51005    -            423   5.3e-06   25.4   0.2   1   1   1.2e-08   1.5e-05   23.9   0.2     1   149     6   165     6   177 0.76 Lycopene cyclase protein
Thi4                 PF01946.12   230 seq967_BIOID51005    -            423   3.7e-05   22.8   0.0   1   1   5.5e-08   6.9e-05   21.9   0.0    18    65     5    52     2    59 0.93 Thi4 family
2-oxoacid_dh         PF00198.18   231 seq970_BIOID51005    -            405   7.8e-82  273.8   0.0   1   1   2.2e-85     1e-81  273.5   0.0     3   231   175   403   173   403 0.98 2-oxoacid dehydrogenases acyltransferase (catalytic domain)
Biotin_lipoyl        PF00364.17    74 seq970_BIOID51005    -            405   6.9e-18   63.9   0.3   1   1   3.6e-21   1.6e-17   62.7   0.2     2    73     5    76     4    77 0.96 Biotin-requiring enzyme
E3_binding           PF02817.12    39 seq970_BIOID51005    -            405     4e-15   55.0   2.3   1   1     1e-18   4.6e-15   54.8   0.1     5    39   114   148   111   148 0.96 e3 binding domain
DEAD                 PF00270.24   173 seq972_BIOID51005    -            454   2.3e-49  167.0   0.1   1   1   5.9e-52   2.7e-48  163.5   0.0     1   172    25   196    25   197 0.94 DEAD/DEAH box helicase
Helicase_C           PF00271.26    78 seq972_BIOID51005    -            454   8.2e-26   89.5   0.0   1   1   4.8e-29   2.2e-25   88.2   0.0     2    77   264   339   263   340 0.98 Helicase conserved C-terminal domain
ATP-synt_ab          PF00006.20   215 seq973_BIOID51005    -            513   1.5e-72  243.4   0.1   1   1   9.7e-76   2.7e-72  242.6   0.0     1   215   148   375   148   375 0.99 ATP synthase alpha/beta family, nucleotide-binding domain
ATP-synt_ab_C        PF00306.22   113 seq973_BIOID51005    -            513   1.3e-18   67.3   1.3   1   1   9.8e-22   2.7e-18   66.3   0.9     1    95   387   468   387   488 0.87 ATP synthase alpha/beta chain, C terminal domain
ATP-synt_ab_N        PF02874.18    69 seq973_BIOID51005    -            513   2.9e-14   52.9   0.1   1   1   2.3e-17   6.2e-14   51.8   0.1     5    69    28    92    25    92 0.98 ATP synthase alpha/beta family, beta-barrel domain
HAS-barrel           PF09378.5     91 seq973_BIOID51005    -            513   1.3e-06   28.1   0.1   1   1   3.5e-09   9.5e-06   25.3   0.0     6    84    29    89    25   109 0.85 HAS barrel domain
KaiC                 PF06745.8    226 seq973_BIOID51005    -            513   4.6e-05   22.5   0.0   1   1     3e-08   8.2e-05   21.6   0.0     1    71   146   213   146   249 0.85 KaiC
PaaA_PaaC            PF05138.7    263 seq974_BIOID51005    -            309  1.5e-100  335.3   0.5   1   1  1.2e-104  1.7e-100  335.2   0.3     4   263    17   291     1   291 0.97 Phenylacetic acid catabolic protein
Pirin                PF02678.11   107 seq975_BIOID51005    -            231     2e-36  123.9   0.4   1   1   4.5e-40   3.1e-36  123.3   0.3     5   107     7   119     3   119 0.94 Pirin
Cupin_2              PF07883.6     71 seq975_BIOID51005    -            231   1.8e-07   30.4   0.8   1   1   6.3e-11   4.3e-07   29.2   0.2     5    67    48   114    46   120 0.88 Cupin domain
YmgB                 PF10798.3     61 seq976_BIOID51005    -             88   5.3e-29   99.7   2.6   1   1   3.8e-33   5.3e-29   99.7   1.8     1    61    28    88    28    88 0.98 Biofilm development protein YmgB/AriR
Epimerase_2          PF02350.14   346 seq978_BIOID51005    -            376  1.2e-126  422.0   0.0   1   1    1e-130  1.4e-126  421.8   0.0     2   346    22   370    21   370 0.97 UDP-N-acetylglucosamine 2-epimerase
DUF2776              PF10951.3    347 seq979_BIOID51005    -            383  1.1e-165  550.7  33.0   1   1  9.5e-170  1.3e-165  550.5  22.9     1   347    34   381    34   381 0.99 Protein of unknown function (DUF2776)
ATP-synt_ab          PF00006.20   215 seq980_BIOID51005    -            446   9.1e-70  234.3   0.0   1   1   1.1e-73   1.4e-69  233.7   0.0     2   215   157   365   156   365 0.98 ATP synthase alpha/beta family, nucleotide-binding domain
Transposase_31       PF04754.7    205 seq983_BIOID51005    -            300   3.3e-82  274.7   0.1   1   1   3.3e-86   4.5e-82  274.2   0.1     2   204     9   209     8   210 0.99 Putative transposase, YhgA-like
PseudoU_synth_2      PF00849.17   164 seq987_BIOID51005    -            290     1e-15   57.8   0.1   1   1   6.3e-18   4.3e-14   52.5   0.1     2   164    69   195    68   195 0.87 RNA pseudouridylate synthase
S4                   PF01479.20    48 seq987_BIOID51005    -            290     3e-14   52.0   1.3   1   1   1.5e-17     1e-13   50.3   0.0     1    48     7    52     7    52 0.97 S4 domain
Aminotran_1_2        PF00155.16   363 seq991_BIOID51005    -            356   1.3e-68  231.4   0.0   1   1   1.1e-72   1.6e-68  231.2   0.0    31   363    46   351    30   351 0.94 Aminotransferase class I and II
PaaB                 PF06243.6     94 seq992_BIOID51005    -             95   4.3e-35  119.6   0.0   1   1   3.4e-39   4.6e-35  119.5   0.0     3    94     6    95     4    95 0.97 Phenylacetic acid degradation B
Peripla_BP_1         PF00532.16   279 seq993_BIOID51005    -            331   3.3e-30  105.1   0.0   1   1   1.2e-33   4.3e-30  104.7   0.0     2   259    64   309    63   319 0.93 Periplasmic binding proteins and sugar binding domain of LacI family
Peripla_BP_3         PF13377.1    160 seq993_BIOID51005    -            331   1.9e-24   86.3   0.0   1   1   5.5e-27   1.9e-23   83.1   0.0     5   159   176   330   172   331 0.84 Periplasmic binding protein-like domain
LacI                 PF00356.16    46 seq993_BIOID51005    -            331   5.1e-18   64.2   0.0   1   1   3.1e-21   1.1e-17   63.2   0.0     2    46     8    52     7    52 0.98 Bacterial regulatory proteins, lacI family
Peripla_BP_4         PF13407.1    258 seq993_BIOID51005    -            331   3.4e-12   46.1   0.0   1   1   1.3e-15   4.4e-12   45.7   0.0     1   217    66   275    66   309 0.88 Periplasmic binding protein domain
EAL                  PF00563.15   236 seq994_BIOID51005    -            521   6.6e-63  212.2   0.0   1   1   1.7e-66   1.2e-62  211.4   0.0     2   236   265   500   264   500 0.96 EAL domain
CSS-motif            PF12792.2    208 seq994_BIOID51005    -            521   7.9e-30  103.6   0.0   1   1   1.6e-33   1.1e-29  103.1   0.0     3   207    44   238    42   239 0.90 CSS motif domain associated with EAL
Asp_Glu_race         PF01177.17   217 seq995_BIOID51005    -            285   3.4e-30  105.4   0.1   1   1   3.4e-34   4.7e-30  105.0   0.0     2   215    25   234    24   236 0.86 Asp/Glu/Hydantoin racemase
OEP                  PF02321.13   188 seq997_BIOID51005    -            457     4e-51  173.1  39.0   1   2   1.1e-26   1.4e-22   80.0  12.2     3   188    65   247    63   247 0.97 Outer membrane efflux protein
OEP                  PF02321.13   188 seq997_BIOID51005    -            457     4e-51  173.1  39.0   2   2   1.3e-32   1.7e-28   99.3   9.3     7   188   275   455   270   455 0.94 Outer membrane efflux protein
ATP-grasp_2          PF08442.5    202 seq1000_BIOID51005   -            388   1.4e-82  275.8   0.0   1   1   5.7e-86   1.9e-82  275.4   0.0     1   202     2   203     2   203 1.00 ATP-grasp domain
Ligase_CoA           PF00549.14   153 seq1000_BIOID51005   -            388     1e-24   86.7   3.4   1   1   5.1e-28   1.8e-24   86.0   2.4     1   153   262   382   262   382 0.98 CoA-ligase
ATP-grasp_5          PF13549.1    222 seq1000_BIOID51005   -            388   1.5e-13   50.3   0.1   1   1   1.2e-16     4e-13   48.9   0.1    10   219     3   215     1   217 0.83 ATP-grasp domain
ATP-grasp_4          PF13535.1    184 seq1000_BIOID51005   -            388   7.1e-08   32.2   0.1   1   1   5.1e-11   1.7e-07   31.0   0.0     7   110     7   126     4   200 0.77 ATP-grasp domain
G3P_antiterm         PF04309.7    175 seq1001_BIOID51005   -            191   2.3e-70  235.0   0.3   1   1   1.9e-74   2.6e-70  234.9   0.2     1   175    11   185    11   185 0.99 Glycerol-3-phosphate responsive antiterminator
PaaA_PaaC            PF05138.7    263 seq1003_BIOID51005   -            248   1.3e-96  322.4   0.9   1   1  1.1e-100   1.5e-96  322.3   0.6    17   263     3   248     1   248 0.99 Phenylacetic acid catabolic protein
UDPG_MGDP_dh_N       PF03721.9    185 seq1005_BIOID51005   -            420   3.6e-61  205.6   0.2   1   1     1e-62   3.5e-59  199.2   0.0     2   183     5   189     4   191 0.96 UDP-glucose/GDP-mannose dehydrogenase family, NAD binding domain
UDPG_MGDP_dh         PF00984.14    96 seq1005_BIOID51005   -            420     4e-30  103.7   0.0   1   1   2.3e-33     8e-30  102.7   0.0     2    93   206   292   205   296 0.88 UDP-glucose/GDP-mannose dehydrogenase family, central domain
UDPG_MGDP_dh_C       PF03720.10   106 seq1005_BIOID51005   -            420   7.4e-19   67.7   0.0   1   1   5.7e-22   1.9e-18   66.4   0.0     1   104   324   419   324   420 0.91 UDP-glucose/GDP-mannose dehydrogenase family, UDP binding domain
NAD_binding_2        PF03446.10   162 seq1005_BIOID51005   -            420     7e-07   29.1   0.1   1   1   2.1e-09   7.1e-06   25.8   0.0     2   110     4   136     3   141 0.76 NAD binding domain of 6-phosphogluconate dehydrogenase
FBPase_glpX          PF03320.8    309 seq1006_BIOID51005   -            297  2.3e-116  387.6   6.7   1   1  1.9e-120  2.6e-116  387.4   4.6    39   309     1   283     1   283 0.99 Bacterial fructose-1,6-bisphosphatase, glpX-encoded
ATP-grasp            PF02222.17   172 seq1008_BIOID51005   -            392   3.1e-56  189.3   0.0   1   1   1.8e-59   4.8e-56  188.6   0.0     2   171   123   294   122   295 0.98 ATP-grasp domain
ATP-grasp_4          PF13535.1    184 seq1008_BIOID51005   -            392   7.3e-19   68.1   0.0   1   1   5.6e-22   1.5e-18   67.0   0.0    10   179   120   284   110   289 0.86 ATP-grasp domain
Dala_Dala_lig_C      PF07478.8    203 seq1008_BIOID51005   -            392   2.1e-08   33.6   0.0   1   1   1.6e-10   4.4e-07   29.3   0.0    24   175   138   284   112   295 0.75 D-ala D-ala ligase C-terminus
ATP-grasp_3          PF02655.9    161 seq1008_BIOID51005   -            392   1.7e-07   31.1   0.0   1   1   1.9e-10   5.2e-07   29.5   0.0     9   159   118   285   113   287 0.83 ATP-grasp domain
CPSase_L_D2          PF02786.12   211 seq1008_BIOID51005   -            392   2.1e-06   27.0   0.0   1   1   1.3e-09   3.6e-06   26.3   0.0    14    89   125   198   114   218 0.82 Carbamoyl-phosphate synthase L chain, ATP binding domain
Trans_reg_C          PF00486.23    77 seq1009_BIOID51005   -            219   1.8e-22   78.8   0.5   1   1     5e-26   3.4e-22   78.0   0.1     1    77   145   216   145   216 0.98 Transcriptional regulatory protein, C terminal
Response_reg         PF00072.19   112 seq1009_BIOID51005   -            219   3.7e-21   75.0   0.0   1   1   7.5e-25   5.1e-21   74.6   0.0     1   111     3   112     3   113 0.98 Response regulator receiver domain
ATP-synt             PF00231.14   290 seq1011_BIOID51005   -            287    1e-109  366.3   0.0   1   1  8.2e-114  1.1e-109  366.1   0.0     2   290     3   287     2   287 0.98 ATP synthase
DUF59                PF01883.14    72 seq1016_BIOID51005   -            172   6.5e-15   54.7   0.0   1   1     1e-18   1.4e-14   53.7   0.0     2    64    20    82    19    92 0.92 Domain of unknown function DUF59
IGPD                 PF00475.13   145 seq1017_BIOID51005   -            355   1.2e-64  216.3   0.3   1   1   6.7e-68   2.3e-64  215.5   0.2     1   145   196   338   196   338 0.99 Imidazoleglycerol-phosphate dehydratase
HAD_2                PF13419.1    176 seq1017_BIOID51005   -            355   5.5e-07   29.9   0.0   1   1   5.3e-09   1.8e-05   24.9   0.0    76   173    30   145    19   148 0.81 Haloacid dehalogenase-like hydrolase
PNK3P                PF08645.6    158 seq1017_BIOID51005   -            355   7.5e-07   28.6   0.0   1   1   5.7e-10   1.9e-06   27.2   0.0     5   129     8   134     4   166 0.76 Polynucleotide kinase 3 phosphatase
Hydrolase_like       PF13242.1     75 seq1017_BIOID51005   -            355   1.8e-06   27.4   0.0   1   1   1.1e-09   3.8e-06   26.4   0.0     1    44   102   144   102   149 0.90 HAD-hyrolase-like
SKI                  PF01202.17   158 seq1020_BIOID51005   -            182   1.4e-13   50.9   0.0   1   1   5.2e-17   1.8e-13   50.5   0.0     1   156    24   177    24   179 0.80 Shikimate kinase
AAA_33               PF13671.1    143 seq1020_BIOID51005   -            182   7.3e-09   35.5   0.0   1   1   3.1e-12   1.1e-08   35.0   0.0     3   121    19   134    17   151 0.79 AAA domain
APS_kinase           PF01583.15   157 seq1020_BIOID51005   -            182   2.8e-06   26.9   0.0   1   1     1e-09   3.5e-06   26.6   0.0     6   116    19   127    14   155 0.80 Adenylylsulphate kinase
Peptidase_C26        PF07722.8    217 seq1021_BIOID51005   -            254   3.3e-69  232.5   0.0   1   1   5.6e-73   3.8e-69  232.3   0.0     1   217     8   224     8   224 0.96 Peptidase C26
GATase               PF00117.23   192 seq1021_BIOID51005   -            254   8.2e-12   44.8   0.0   1   1   1.6e-15   1.1e-11   44.4   0.0    43   190    62   241    31   243 0.69 Glutamine amidotransferase class-I
ROK                  PF00480.15   179 seq1022_BIOID51005   -            397   1.2e-27   96.8   0.0   1   1   1.2e-31   1.6e-27   96.3   0.0    26   179   111   267    85   267 0.89 ROK family
DUF1106              PF06523.6     91 seq1023_BIOID51005   -             73   1.7e-35  120.5   0.6   1   1   1.4e-39   1.9e-35  120.4   0.4     1    70     1    69     1    72 0.93 Protein of unknown function (DUF1106)
HATPase_c            PF02518.21   111 seq1024_BIOID51005   -            449   6.9e-19   67.4   0.0   1   1   2.3e-22   1.6e-18   66.3   0.0     4   106   351   447   348   449 0.93 Histidine kinase-, DNA gyrase B-, and HSP90-like ATPase
HisKA                PF00512.20    68 seq1024_BIOID51005   -            449   8.1e-13   48.0   1.6   1   1   2.9e-16     2e-12   46.7   1.1     3    67   238   301   236   302 0.96 His Kinase A (phospho-acceptor) domain
Band_7               PF01145.20   179 seq1025_BIOID51005   -            375   1.3e-24   86.9   0.2   1   1   4.1e-27   5.6e-23   81.6   0.2     2   178   147   318   146   320 0.94 SPFH domain / Band 7 family
Fer2                 PF00111.22    78 seq1026_BIOID51005   -            426   1.3e-17   63.1   0.6   1   1   5.4e-21   2.5e-17   62.2   0.4     2    77   337   411   336   412 0.91 2Fe-2S iron-sulfur cluster binding domain
FAD_binding_6        PF00970.19    99 seq1026_BIOID51005   -            426   5.2e-16   58.4   0.0   1   1   1.9e-19   8.7e-16   57.7   0.0     2    99    77   175    76   175 0.91 Oxidoreductase FAD-binding domain
NAD_binding_1        PF00175.16   109 seq1026_BIOID51005   -            426   2.1e-15   57.0   0.0   1   1   7.9e-19   3.6e-15   56.3   0.0     2   107   188   295   187   297 0.92 Oxidoreductase NAD-binding domain
CoA_binding          PF02629.14    96 seq1027_BIOID51005   -            289   1.7e-30  105.2   0.7   1   1   4.9e-34   1.7e-30  105.2   0.5     1    96     6    99     6    99 0.99 CoA binding domain
Ligase_CoA           PF00549.14   153 seq1027_BIOID51005   -            289   2.4e-20   72.5   0.6   1   1   1.2e-23     4e-20   71.8   0.4     1   152   151   271   151   272 0.96 CoA-ligase
Succ_CoA_lig         PF13607.1    138 seq1027_BIOID51005   -            289   8.7e-12   44.7   0.0   1   1   4.4e-15   1.5e-11   43.9   0.0     1   138   145   284   145   287 0.83 Succinyl-CoA ligase like flavodoxin domain
NAD_binding_1        PF00175.16   109 seq1028_BIOID51005   -            248   5.7e-17   62.1   0.0   1   1   1.2e-20   8.1e-17   61.6   0.0     1   109   111   223   111   223 0.89 Oxidoreductase NAD-binding domain
FAD_binding_6        PF00970.19    99 seq1028_BIOID51005   -            248   2.8e-10   40.0   0.0   1   1     8e-14   5.5e-10   39.1   0.0     9    90    14    90     6    98 0.85 Oxidoreductase FAD-binding domain
SepQ                 PF06622.6    305 seq1029_BIOID51005   -            305  9.2e-212  701.2   6.6   1   1  7.5e-216    1e-211  701.0   4.6     1   305     1   305     1   305 1.00 SepQ protein
ATP-synt_ab          PF00006.20   215 seq1030_BIOID51005   -            460   2.5e-64  216.6   0.0   1   1   7.8e-68   3.6e-64  216.1   0.0     1   215   129   342   129   342 0.97 ATP synthase alpha/beta family, nucleotide-binding domain
ATP-synt_ab_C        PF00306.22   113 seq1030_BIOID51005   -            460   9.9e-28   96.7   0.1   1   1     4e-31   1.8e-27   95.9   0.1     2   109   356   458   355   460 0.94 ATP synthase alpha/beta chain, C terminal domain
ATP-synt_ab_N        PF02874.18    69 seq1030_BIOID51005   -            460   3.3e-22   78.3   2.5   1   1   1.5e-25     7e-22   77.3   1.7     1    68     6    72     6    73 0.97 ATP synthase alpha/beta family, beta-barrel domain
Peripla_BP_1         PF00532.16   279 seq1034_BIOID51005   -            342   3.5e-94  315.0   0.0   1   1   5.9e-98     4e-94  314.8   0.0     1   279    44   337    44   337 0.98 Periplasmic binding proteins and sugar binding domain of LacI family
Peripla_BP_4         PF13407.1    258 seq1034_BIOID51005   -            342   1.6e-19   70.1   0.0   1   1     3e-23     2e-19   69.8   0.0     5   257    51   296    49   297 0.87 Periplasmic binding protein domain
Epimerase            PF01370.16   236 seq1035_BIOID51005   -            355   5.6e-79  264.7   0.0   1   1     3e-82   6.9e-79  264.4   0.0     1   236     4   252     4   252 0.97 NAD dependent epimerase/dehydratase family
RmlD_sub_bind        PF04321.12   287 seq1035_BIOID51005   -            355   2.8e-17   62.4   0.0   1   1   1.7e-20   3.9e-17   61.9   0.0     2   254     3   296     1   333 0.79 RmlD substrate binding domain
Polysacc_synt_2      PF02719.10   294 seq1035_BIOID51005   -            355     2e-16   59.6   0.0   1   1   1.5e-19   3.3e-16   58.9   0.0     1   117     4   114     4   135 0.92 Polysaccharide biosynthesis protein
NAD_binding_4        PF07993.7    249 seq1035_BIOID51005   -            355     3e-15   55.7   0.1   1   1   2.9e-14   6.5e-11   41.5   0.0    87   197    74   189    62   250 0.85 Male sterility protein
3Beta_HSD            PF01073.14   280 seq1035_BIOID51005   -            355     3e-15   55.5   0.0   1   1   2.1e-18   4.7e-15   54.9   0.0     1   229     5   240     5   250 0.82 3-beta hydroxysteroid dehydrogenase/isomerase family
adh_short            PF00106.20   167 seq1035_BIOID51005   -            355   3.8e-08   33.3   0.3   1   1   2.7e-10   6.1e-07   29.3   0.0     3    96     4    91     2   126 0.79 short chain dehydrogenase
CusF_Ec              PF11604.3     70 seq1036_BIOID51005   -            110   1.2e-21   76.2   0.3   1   1   1.2e-25   1.6e-21   75.7   0.2     1    67    42   107    42   110 0.93 Copper binding periplasmic protein CusF
GntP_permease        PF02447.11   441 seq1038_BIOID51005   -            446  1.1e-166  554.6  44.7   1   1  2.7e-170  1.2e-166  554.4  31.0     2   438     5   441     4   445 0.98 GntP family permease
CitMHS               PF03600.11   349 seq1038_BIOID51005   -            446   2.5e-11   42.6  32.8   1   1   9.8e-15   4.5e-11   41.8  22.8     6   329    14   375     9   393 0.72 Citrate transporter
DUF401               PF04165.7    386 seq1038_BIOID51005   -            446   1.3e-07   30.9   4.7   1   1   2.8e-11   1.3e-07   30.9   3.3   223   367   270   422   267   444 0.78 Protein of unknown function (DUF401)
Pribosyltran         PF00156.22   125 seq1040_BIOID51005   -            178   3.8e-18   65.3   0.1   1   1   3.5e-22   4.8e-18   64.9   0.1     9   124    17   128     7   129 0.91 Phosphoribosyl transferase domain
DUF1471              PF07338.8     56 seq1042_BIOID51005   -            314   4.1e-62  205.5   5.4   1   3   2.8e-22   3.9e-18   64.7   0.0     2    56    34    90    33    90 0.98 Protein of unknown function (DUF1471)
DUF1471              PF07338.8     56 seq1042_BIOID51005   -            314   4.1e-62  205.5   5.4   2   3     3e-22   4.1e-18   64.6   0.1     3    56   119   174   117   174 0.98 Protein of unknown function (DUF1471)
DUF1471              PF07338.8     56 seq1042_BIOID51005   -            314   4.1e-62  205.5   5.4   3   3   3.1e-26   4.3e-22   77.3   0.1     2    56   259   314   258   314 0.99 Protein of unknown function (DUF1471)
Cupin_2              PF07883.6     71 seq1043_BIOID51005   -            185     9e-18   63.4   0.1   1   1   5.2e-21   1.4e-17   62.8   0.1     2    69   111   178   110   180 0.94 Cupin domain
HTH_3                PF01381.17    55 seq1043_BIOID51005   -            185   1.1e-14   53.9   0.4   1   1   5.9e-18   1.6e-14   53.3   0.2     2    55    13    66    12    66 0.97 Helix-turn-helix
HTH_31               PF13560.1     64 seq1043_BIOID51005   -            185     1e-10   41.4   0.0   1   1     6e-14   1.6e-10   40.8   0.0     3    60     9    65     7    68 0.95 Helix-turn-helix domain
HTH_19               PF12844.2     64 seq1043_BIOID51005   -            185   1.7e-10   40.6   0.0   1   1     1e-13   2.7e-10   40.0   0.0     1    62     9    70     9    72 0.96 Helix-turn-helix domain
PTS_2-RNA            PF01885.11   186 seq1045_BIOID51005   -            184   3.5e-51  173.0   0.0   1   1   3.1e-55   4.3e-51  172.7   0.0     2   180     6   175     5   180 0.96 RNA 2'-phosphotransferase, Tpt1 / KptA family
HlyD_2               PF12700.2    328 seq1046_BIOID51005   -            407   1.3e-14   53.9   0.0   1   1   1.2e-17     8e-14   51.4   0.0   136   327   187   378    98   379 0.77 HlyD family secretion protein
HlyD_3               PF13437.1    105 seq1046_BIOID51005   -            407   1.7e-13   50.6   0.2   1   1     2e-14   1.4e-10   41.3   0.0     1   105   209   310   209   310 0.96 HlyD family secretion protein
GATase               PF00117.23   192 seq1048_BIOID51005   -            196   3.9e-28   98.0   0.0   1   1   1.3e-31   4.5e-28   97.8   0.0     1   189     4   194     4   196 0.82 Glutamine amidotransferase class-I
GATase_3             PF07685.9    158 seq1048_BIOID51005   -            196   9.5e-06   25.1   0.0   1   1   4.1e-09   1.4e-05   24.6   0.0     8    80    39   101    32   107 0.87 CobB/CobQ-like glutamine amidotransferase domain
PHO4                 PF01384.15   326 seq1049_BIOID51005   -            499  4.3e-100  334.4  19.9   1   1  3.7e-104    5e-100  334.2  13.8     1   326    30   488    30   488 0.88 Phosphate transporter family
SNARE_assoc          PF09335.6    123 seq1050_BIOID51005   -            192   3.1e-18   66.0   1.9   1   1   2.3e-22   3.1e-18   66.0   1.3     3   122    23   143    21   144 0.92 SNARE associated Golgi protein
RHS_repeat           PF05593.9     38 seq1051_BIOID51005   -            873   1.2e-42  143.0  71.7   1   5   3.4e-08   0.00023   21.1   0.3     1    36     3    38     3    39 0.91 RHS Repeat
RHS_repeat           PF05593.9     38 seq1051_BIOID51005   -            873   1.2e-42  143.0  71.7   2   5   5.8e-13     4e-09   36.3   0.5     1    37    45    81    45    82 0.98 RHS Repeat
RHS_repeat           PF05593.9     38 seq1051_BIOID51005   -            873   1.2e-42  143.0  71.7   3   5   1.8e-11   1.3e-07   31.5   0.3     1    37    87   122    87   123 0.97 RHS Repeat
RHS_repeat           PF05593.9     38 seq1051_BIOID51005   -            873   1.2e-42  143.0  71.7   4   5   2.1e-08   0.00014   21.7   0.9     1    31   190   223   190   232 0.79 RHS Repeat
RHS_repeat           PF05593.9     38 seq1051_BIOID51005   -            873   1.2e-42  143.0  71.7   5   5   2.4e-10   1.6e-06   27.9   1.2     1    29   416   453   416   463 0.90 RHS Repeat
RHS                  PF03527.9     41 seq1051_BIOID51005   -            873   3.9e-21   74.4   3.2   1   1     2e-24   1.4e-20   72.6   0.4     1    41   620   660   620   660 0.98 RHS protein
Nuc-transf           PF10127.4    247 seq1057_BIOID51005   -            263   6.6e-98  326.8   0.0   1   1  5.4e-102   7.4e-98  326.6   0.0     1   246    10   256    10   257 0.99 Predicted nucleotidyltransferase
ECH                  PF00378.15   245 seq1060_BIOID51005   -            255   2.2e-73  246.2   2.7   1   1     2e-77   2.7e-73  246.0   1.9     4   245     8   247     6   247 0.99 Enoyl-CoA hydratase/isomerase family
Aldedh               PF00171.17   462 seq1061_BIOID51005   -            527  2.8e-170  566.5   0.0   1   1  2.3e-174  3.1e-170  566.3   0.0     4   462    63   521    60   521 0.97 Aldehyde dehydrogenase family
Autotransporter      PF03797.14   265 seq1062_BIOID51005   -            773     9e-44  149.6  18.0   1   1   1.3e-47     9e-44  149.6  12.5     3   265   488   759   486   762 0.95 Autotransporter beta-domain
Pertactin            PF03212.9    121 seq1062_BIOID51005   -            773   2.9e-09   36.5   1.1   1   1   4.2e-13   2.9e-09   36.5   0.8     1   120   297   422   297   423 0.83 Pertactin
His_biosynth         PF00977.16   228 seq1063_BIOID51005   -            245   5.2e-76  254.7   0.2   1   1   1.7e-79   5.8e-76  254.6   0.1     1   228     1   234     1   234 0.98 Histidine biosynthesis protein
Trp_syntA            PF00290.15   259 seq1063_BIOID51005   -            245   1.6e-06   26.6   0.7   1   1     1e-08   3.6e-05   22.2   0.0   174   232    51   108    33   114 0.89 Tryptophan synthase alpha chain
NTP_transferase      PF00483.18   248 seq1064_BIOID51005   -            293   1.2e-72  244.0   0.0   1   1   2.1e-76   1.4e-72  243.8   0.0     1   246     2   238     2   240 0.98 Nucleotidyl transferase
NTP_transf_3         PF12804.2    179 seq1064_BIOID51005   -            293   1.1e-08   35.3   0.0   1   1     2e-12   1.4e-08   35.0   0.0     1   120     3   133     3   188 0.83 MobA-like NTP transferase domain
ATP-synt_DE_N        PF02823.11    80 seq1066_BIOID51005   -            139   1.9e-30  104.2   0.1   1   1   4.2e-34   2.9e-30  103.7   0.1     2    80     6    84     5    84 0.99 ATP synthase, Delta/Epsilon chain, beta-sandwich domain
ATP-synt_DE          PF00401.15    48 seq1066_BIOID51005   -            139   1.4e-16   59.9   5.1   1   1   3.3e-20   2.3e-16   59.2   3.5     1    47    88   134    88   135 0.97 ATP synthase, Delta/Epsilon chain, long alpha-helix domain
NUDIX                PF00293.23   135 seq1067_BIOID51005   -            141   4.3e-21   74.8   0.1   1   1   3.7e-25   5.1e-21   74.6   0.0     2   130     3   136     2   140 0.88 NUDIX domain
AA_permease_2        PF13520.1    426 seq1068_BIOID51005   -            460   1.4e-79  267.5  39.9   1   1   1.2e-83   1.6e-79  267.2  27.7     1   420     5   441     5   449 0.91 Amino acid permease
ABC_tran             PF00005.22   118 seq1070_BIOID51005   -            308   2.2e-21   76.3   0.0   1   1   6.2e-25   4.2e-21   75.3   0.0     1   118    45   165    45   165 0.86 ABC transporter
AAA_21               PF13304.1    303 seq1070_BIOID51005   -            308   2.4e-15   57.1   0.3   1   1     5e-17   3.4e-13   50.0   0.2     2   298    34   195    33   198 0.69 AAA domain
PTS_EIIA_2           PF00359.17   142 seq1072_BIOID51005   -            658   2.4e-31  108.2   0.0   1   1   8.9e-35     4e-31  107.5   0.0     5   141    29   170    25   171 0.95 Phosphoenolpyruvate-dependent sugar phosphotransferase system, EIIA 2
PTS_IIB              PF02302.12    90 seq1072_BIOID51005   -            658   1.4e-15   57.3   0.1   1   1   5.6e-19   2.6e-15   56.5   0.1     2    90   188   279   187   279 0.95 PTS system, Lactose/Cellobiose specific IIB subunit
PTS_EIIC             PF02378.13   321 seq1072_BIOID51005   -            658   2.1e-11   43.1  35.1   1   1   4.6e-14   2.1e-10   39.8  24.3     2   268   312   562   311   638 0.73 Phosphotransferase system, EIIC
ACR_tran             PF00873.14  1021 seq1073_BIOID51005   -           1047  8.2e-239  794.7   1.6   1   1  7.6e-243    1e-238  794.4   1.1     2  1019     6  1037     2  1039 0.98 AcrB/AcrD/AcrF family
Flavodoxin_2         PF02525.12   199 seq1074_BIOID51005   -            193   6.5e-38  130.1   0.0   1   1   7.2e-42   9.8e-38  129.5   0.0     2   199     3   188     2   190 0.87 Flavodoxin-like fold
ECH                  PF00378.15   245 seq1076_BIOID51005   -            262     6e-63  212.1   0.0   1   1     5e-67   6.8e-63  211.9   0.0     3   244     8   253     6   254 0.96 Enoyl-CoA hydratase/isomerase family
His_biosynth         PF00977.16   228 seq1077_BIOID51005   -            258     1e-78  263.6   0.6   1   1   3.3e-82   1.1e-78  263.4   0.4     1   227     5   239     5   240 0.96 Histidine biosynthesis protein
Cytochrom_NNT        PF03264.9    174 seq1078_BIOID51005   -            390   2.9e-65  218.8   7.6   1   1   4.6e-68   3.1e-64  215.4   4.3     2   174    11   184    10   184 0.98 NapC/NirT cytochrome c family, N-terminal region
Acetyltransf_1       PF00583.19    83 seq1081_BIOID51005   -            224   6.6e-06   25.9   0.4   1   1   3.1e-09   2.1e-05   24.3   0.3    39    78   170   209   144   214 0.93 Acetyltransferase (GNAT) family
Acetyltransf_10      PF13673.1    117 seq1081_BIOID51005   -            224   1.8e-05   24.7   0.4   1   1   4.3e-09   2.9e-05   24.0   0.3     1   114    92   207    92   212 0.80 Acetyltransferase (GNAT) domain
Hexapep              PF00132.19    36 seq1082_BIOID51005   -            456   3.8e-30  101.9  14.0   1   3   1.3e-09   4.3e-06   25.8   2.5     4    36   268   300   266   300 0.94 Bacterial transferase hexapeptide (six repeats)
Hexapep              PF00132.19    36 seq1082_BIOID51005   -            456   3.8e-30  101.9  14.0   2   3   4.3e-08   0.00015   21.0   0.1     2    32   353   382   352   384 0.94 Bacterial transferase hexapeptide (six repeats)
Hexapep              PF00132.19    36 seq1082_BIOID51005   -            456   3.8e-30  101.9  14.0   3   3   2.8e-12   9.7e-09   34.2   0.2     2    36   395   429   394   429 0.96 Bacterial transferase hexapeptide (six repeats)
NTP_transf_3         PF12804.2    179 seq1082_BIOID51005   -            456   3.4e-20   72.8   0.6   1   1   2.2e-23   7.6e-20   71.7   0.4     1   112     8   122     8   252 0.91 MobA-like NTP transferase domain
NTP_transferase      PF00483.18   248 seq1082_BIOID51005   -            456   1.2e-13   50.8   0.0   1   1   5.2e-17   1.8e-13   50.2   0.0     3   220     9   214     7   220 0.85 Nucleotidyl transferase
IspD                 PF01128.14   221 seq1082_BIOID51005   -            456   1.4e-06   27.8   0.1   1   1   8.5e-10   2.9e-06   26.8   0.0     1    45     6    50     6    78 0.83 Uncharacterized protein family UPF0007
DUF1454              PF07305.7    200 seq1083_BIOID51005   -            199  1.4e-111  370.1   1.7   1   1  1.2e-115  1.6e-111  369.9   1.2     1   200     1   199     1   199 1.00 Protein of unknown function (DUF1454)
IpaB_EvcA            PF03278.8    153 seq1084_BIOID51005   -            203   3.7e-66  220.9   6.0   1   1   3.2e-70   4.4e-66  220.6   4.2     2   151    42   192    41   194 0.98 IpaB/EvcA family
Semialdhyde_dhC      PF02774.13   184 seq1087_BIOID51005   -            387   5.3e-61  205.5   0.0   1   1   9.7e-65   6.6e-61  205.2   0.0     1   184   164   373   164   373 0.97 Semialdehyde dehydrogenase, dimerisation domain
Semialdhyde_dh       PF01118.19   121 seq1087_BIOID51005   -            387     2e-23   82.8   0.0   1   1   5.3e-27   3.6e-23   82.0   0.0     1   119    23   140    23   142 0.90 Semialdehyde dehydrogenase, NAD binding domain
EII-GUT              PF03608.8    168 seq1088_BIOID51005   -            187     7e-77  256.8   0.7   1   1   5.9e-81     8e-77  256.6   0.5     2   168     5   171     4   171 0.99 PTS system enzyme II sorbitol-specific factor
ABM                  PF03992.11    78 seq1089_BIOID51005   -            104   5.2e-22   77.5   0.1   1   1   4.5e-26   6.2e-22   77.3   0.0     1    78     1    87     1    87 0.92 Antibiotic biosynthesis monooxygenase
Globin               PF00042.17   108 seq1090_BIOID51005   -            403   3.4e-15   56.1   0.0   1   1   1.7e-18   7.7e-15   55.0   0.0     2   107    14   109    13   110 0.96 Globin
NAD_binding_1        PF00175.16   109 seq1090_BIOID51005   -            403   1.8e-14   54.0   0.0   1   1   7.5e-18   3.4e-14   53.2   0.0     1   108   271   379   271   380 0.82 Oxidoreductase NAD-binding domain
FAD_binding_6        PF00970.19    99 seq1090_BIOID51005   -            403     1e-13   51.0   0.0   1   1   4.8e-17   2.2e-13   50.0   0.0     2    97   162   259   161   261 0.90 Oxidoreductase FAD-binding domain
ABC2_membrane        PF01061.19   209 seq1092_BIOID51005   -            256   5.5e-36  123.5  24.8   1   1     4e-40   5.5e-36  123.5  17.2     3   209     9   219     7   219 0.93 ABC-2 type transporter
3HCDH_N              PF02737.13   180 seq1093_BIOID51005   -            490   7.6e-65  217.8   1.4   1   1   2.2e-68   7.6e-65  217.8   0.9     1   178    22   199    22   201 0.99 3-hydroxyacyl-CoA dehydrogenase, NAD binding domain
3HCDH                PF00725.17    97 seq1093_BIOID51005   -            490   1.3e-46  156.8   0.0   1   2   5.5e-32   1.9e-28   98.5   0.0     1    97   203   300   203   300 0.98 3-hydroxyacyl-CoA dehydrogenase, C-terminal domain
3HCDH                PF00725.17    97 seq1093_BIOID51005   -            490   1.3e-46  156.8   0.0   2   2   1.3e-18   4.6e-15   55.6   0.0     1    80   402   481   402   486 0.96 3-hydroxyacyl-CoA dehydrogenase, C-terminal domain
NAD_binding_2        PF03446.10   162 seq1093_BIOID51005   -            490   1.3e-06   28.3   2.3   1   1   4.4e-10   1.5e-06   28.0   0.2     2    95    21   137    20   164 0.76 NAD binding domain of 6-phosphogluconate dehydrogenase
PRA-CH               PF01502.13    75 seq1094_BIOID51005   -            203   1.2e-33  114.4   0.0   1   1   3.4e-37   2.3e-33  113.5   0.0     1    74    33   106    33   107 0.99 Phosphoribosyl-AMP cyclohydrolase
PRA-PH               PF01503.12    83 seq1094_BIOID51005   -            203   1.5e-13   50.6   0.5   1   1   3.2e-17   2.2e-13   50.1   0.4     2    82   116   201   115   202 0.96 Phosphoribosyl-ATP pyrophosphohydrolase
DAO                  PF01266.19   358 seq1097_BIOID51005   -            426   5.5e-72  242.5   0.2   1   1   2.8e-75   6.3e-72  242.3   0.1     1   358    29   381    29   381 0.96 FAD dependent oxidoreductase
Thi4                 PF01946.12   230 seq1097_BIOID51005   -            426   1.7e-07   30.4   0.2   1   1   1.4e-10   3.1e-07   29.6   0.1     9    64    19    75    12   102 0.91 Thi4 family
NAD_binding_8        PF13450.1     68 seq1097_BIOID51005   -            426   2.2e-06   27.4   0.7   1   1   3.9e-09   8.8e-06   25.5   0.5     1    42    32    71    32    88 0.82 NAD(P)-binding Rossmann-like domain
FAD_binding_3        PF01494.14   356 seq1097_BIOID51005   -            426     7e-06   25.2   0.6   1   1   3.1e-09     7e-06   25.2   0.4     2    33    28    59    27    68 0.94 FAD binding domain
FAD_binding_2        PF00890.19   421 seq1097_BIOID51005   -            426   2.1e-05   23.4   0.6   1   1   1.5e-08   3.4e-05   22.7   0.5     1    43    29    71    29    82 0.85 FAD binding domain
DegT_DnrJ_EryC1      PF01041.12   363 seq1098_BIOID51005   -            376   3.7e-87  292.6   0.0   1   1   9.7e-91   4.4e-87  292.3   0.0     7   361    13   370     9   372 0.93 DegT/DnrJ/EryC1/StrS aminotransferase family
Aminotran_1_2        PF00155.16   363 seq1098_BIOID51005   -            376   7.6e-11   41.4   0.1   1   1   3.7e-14   1.7e-10   40.3   0.0    67   189    46   154     9   187 0.88 Aminotransferase class I and II
Aminotran_5          PF00266.14   371 seq1098_BIOID51005   -            376   4.7e-08   32.0   0.1   1   1   1.6e-11   7.5e-08   31.3   0.0    62   182    47   159    33   204 0.90 Aminotransferase class-V
DegT_DnrJ_EryC1      PF01041.12   363 seq1099_BIOID51005   -            385  7.3e-132  439.6   0.0   1   1    3e-135  8.3e-132  439.5   0.0     3   363    18   380    16   380 0.98 DegT/DnrJ/EryC1/StrS aminotransferase family
Aminotran_1_2        PF00155.16   363 seq1099_BIOID51005   -            385   5.7e-09   35.2   0.1   1   1   7.7e-12   2.1e-08   33.4   0.0    46   197    41   170    24   215 0.89 Aminotransferase class I and II
Cys_Met_Meta_PP      PF01053.15   386 seq1099_BIOID51005   -            385   1.6e-08   33.1   0.1   1   1   8.4e-12   2.3e-08   32.6   0.1    54   193    38   176    36   258 0.81 Cys/Met metabolism PLP-dependent enzyme
Beta_elim_lyase      PF01212.16   290 seq1099_BIOID51005   -            385   8.3e-07   28.3   0.0   1   1   5.2e-10   1.4e-06   27.5   0.0    29   235    39   245    32   302 0.71 Beta-eliminating lyase
Aminotran_5          PF00266.14   371 seq1099_BIOID51005   -            385   2.6e-06   26.2   0.2   1   1   1.3e-09   3.6e-06   25.8   0.1    55   296    48   282    41   326 0.80 Aminotransferase class-V
TIM                  PF00121.13   244 seq1100_BIOID51005   -            255   3.2e-93  311.1   1.0   1   1   2.6e-97   3.6e-93  311.0   0.7     1   243     4   245     4   246 0.97 Triosephosphate isomerase
EIIBC-GUT_N          PF03612.9    183 seq1101_BIOID51005   -             67   5.3e-05   22.7   0.2   1   1   4.6e-09   6.2e-05   22.5   0.1     2    26     3    27     2    35 0.86 Sorbitol phosphotransferase enzyme II N-terminus
adh_short            PF00106.20   167 seq1102_BIOID51005   -            240   4.5e-16   59.1   0.2   1   1   1.3e-19     6e-16   58.6   0.1     3   166     9   170     8   171 0.87 short chain dehydrogenase
adh_short_C2         PF13561.1    243 seq1102_BIOID51005   -            240   8.1e-08   32.2   0.0   1   1   2.2e-11     1e-07   31.9   0.0     8   192    18   193    13   238 0.73 Enoyl-(Acyl carrier protein) reductase
KR                   PF08659.5    181 seq1102_BIOID51005   -            240   2.9e-07   30.2   0.5   1   1   1.1e-10   5.1e-07   29.4   0.3     4   172    10   175     8   184 0.85 KR domain
Molybdopterin        PF00384.17   432 seq1105_BIOID51005   -            848  8.7e-106  354.1   0.0   1   1  1.5e-109  1.1e-105  353.8   0.0     1   431    99   572    99   573 0.95 Molybdopterin oxidoreductase
Molydop_binding      PF01568.16   109 seq1105_BIOID51005   -            848   1.8e-23   82.3   0.0   1   1   5.3e-27   3.6e-23   81.3   0.0     1   108   690   811   690   812 0.95 Molydopterin dinucleotide binding domain
Usp                  PF00582.21   140 seq1106_BIOID51005   -            144   5.2e-21   75.1   0.0   1   1   4.3e-25   5.9e-21   75.0   0.0     2   140     3   138     2   138 0.98 Universal stress protein family
EIIBC-GUT_C          PF07663.6     93 seq1107_BIOID51005   -            216   2.8e-48  161.8   5.0   1   1   4.1e-52   2.8e-48  161.8   3.5     1    93   123   215   123   215 0.99 Sorbitol phosphotransferase enzyme II C-terminus
EIIBC-GUT_N          PF03612.9    183 seq1107_BIOID51005   -            216   1.8e-13   50.3   0.1   1   1   6.2e-17   4.3e-13   49.1   0.1   104   183     2    68     1    68 0.90 Sorbitol phosphotransferase enzyme II N-terminus
Tir_receptor_N       PF07490.6    266 seq1108_BIOID51005   -            538  2.1e-152  506.0   5.2   1   1  4.6e-156  2.1e-152  506.0   3.6     1   266     1   259     1   259 0.99 Translocated intimin receptor (Tir) N-terminus
Tir_receptor_C       PF07489.6    221 seq1108_BIOID51005   -            538  6.7e-111  369.2  13.8   1   1  1.5e-114  6.7e-111  369.2   9.5     1   221   326   538   326   538 0.99 Translocated intimin receptor (Tir) C-terminus
Tir_receptor_M       PF03549.9     66 seq1108_BIOID51005   -            538   2.1e-38  130.1  12.8   1   1   9.5e-42   4.3e-38  129.1   8.9     1    66   260   325   260   325 0.99 Translocated intimin receptor (Tir) intimin-binding domain
EIIA-man             PF03610.11   116 seq1111_BIOID51005   -            146   1.8e-28   98.8   0.0   1   1   1.5e-32     2e-28   98.6   0.0     1   115     3   116     3   117 0.98 PTS system fructose IIA component
DUF1768              PF08719.6    157 seq1114_BIOID51005   -            149   3.8e-46  156.5   0.1   1   1   3.1e-50   4.3e-46  156.4   0.1     1   155     6   145     6   147 0.97 Domain of unknown function (DUF1768)
SIS                  PF01380.17   131 seq1116_BIOID51005   -            609   1.8e-64  215.0   0.1   1   2   4.2e-36   1.1e-32  112.2   0.0     2   130   290   418   289   419 0.97 SIS domain
SIS                  PF01380.17   131 seq1116_BIOID51005   -            609   1.8e-64  215.0   0.1   2   2   1.2e-32   3.4e-29  100.9   0.0     2   130   462   591   461   592 0.97 SIS domain
GATase_2             PF00310.16   361 seq1116_BIOID51005   -            609   5.2e-26   91.0   0.7   1   2   2.4e-08   6.5e-05   21.6   0.1     1    54     2    44     2    62 0.85 Glutamine amidotransferases class-II
GATase_2             PF00310.16   361 seq1116_BIOID51005   -            609   5.2e-26   91.0   0.7   2   2   1.9e-22   5.2e-19   68.0   0.1   190   293    61   152    50   160 0.95 Glutamine amidotransferases class-II
GATase_6             PF13522.1    133 seq1116_BIOID51005   -            609   2.1e-24   85.8   0.1   1   1   1.3e-27   3.6e-24   85.0   0.1    11   123    65   183    46   193 0.85 Glutamine amidotransferase domain
GATase_7             PF13537.1    124 seq1116_BIOID51005   -            609   2.6e-17   62.6   0.0   1   1   1.7e-20   4.6e-17   61.8   0.0     1   118    72   194    72   199 0.85 Glutamine amidotransferase domain
GATase_4             PF13230.1    272 seq1116_BIOID51005   -            609     2e-07   29.8   0.1   1   1   3.1e-10   8.6e-07   27.7   0.1    59   133    54   128    45   148 0.86 Glutamine amidotransferases class-II
Glyco_hydro_38       PF01074.17   277 seq1117_BIOID51005   -            877   1.4e-43  149.0   0.0   1   1   4.8e-47   2.2e-43  148.4   0.0     2   263     7   263     6   274 0.88 Glycosyl hydrolases family 38 N-terminal domain
Glyco_hydro_38C      PF07748.8    458 seq1117_BIOID51005   -            877   1.3e-29  103.1   0.0   1   1   4.3e-33     2e-29  102.6   0.0     2   417   386   843   385   862 0.80 Glycosyl hydrolases family 38 C-terminal domain
Alpha-mann_mid       PF09261.6     80 seq1117_BIOID51005   -            877   1.2e-06   28.4   0.0   1   1   6.3e-10   2.9e-06   27.2   0.0     2    79   280   356   279   357 0.88 Alpha mannosidase, middle domain
CBM_48               PF02922.13    85 seq1118_BIOID51005   -            728   1.8e-29  101.4   0.0   1   1   5.3e-30   2.4e-26   91.4   0.0     2    85   125   207   124   207 0.95 Carbohydrate-binding module 48 (Isoamylase N-terminal domain)
Alpha-amylase_C      PF02806.13    96 seq1118_BIOID51005   -            728   3.4e-22   78.2   0.0   1   1   1.5e-25   6.8e-22   77.2   0.0     1    92   628   724   628   728 0.92 Alpha amylase, C-terminal all-beta domain
Alpha-amylase        PF00128.19   316 seq1118_BIOID51005   -            728   9.4e-15   54.6   0.0   1   1   2.5e-15   1.1e-11   44.5   0.0    10    82   273   346   267   371 0.88 Alpha amylase, catalytic domain
PTSIIA_gutA          PF03829.8    117 seq1121_BIOID51005   -            123   7.6e-45  151.2   0.0   1   1   6.7e-49   9.1e-45  150.9   0.0     1   116     1   116     1   118 0.98 PTS system glucitol/sorbitol-specific IIA component
PTR2                 PF00854.16   373 seq1122_BIOID51005   -            489     2e-79  266.9  25.0   1   1   3.9e-83   2.6e-79  266.5  17.3     2   372    82   427    81   428 0.97 POT family
MFS_1                PF07690.11   354 seq1122_BIOID51005   -            489     5e-15   54.9  59.4   1   1   1.4e-16   9.4e-13   47.5  20.8    12   304    30   291    16   341 0.65 Major Facilitator Superfamily
Polysacc_synt        PF01943.12   273 seq1123_BIOID51005   -            416   2.5e-13   49.7  19.2   1   1   1.8e-17   2.5e-13   49.7  13.3     1   272     3   283     3   284 0.83 Polysaccharide biosynthesis protein
Polysacc_deac_1      PF01522.16   124 seq1124_BIOID51005   -            409   2.6e-20   72.1   0.0   1   1     3e-24   4.1e-20   71.5   0.0     3   122   228   366   226   368 0.93 Polysaccharide deacetylase
DDE_Tnp_1_assoc      PF13808.1     90 seq1127_BIOID51005   -            248   1.2e-32  111.2   0.0   1   1   2.8e-36   1.9e-32  110.6   0.0     1    90     6    95     6    95 0.99 DDE_Tnp_1-associated
DDE_Tnp_1            PF01609.16   211 seq1127_BIOID51005   -            248   3.6e-14   52.7   0.0   1   1   7.3e-18     5e-14   52.2   0.0     4   125   103   222   100   243 0.80 Transposase DDE domain
Glycos_transf_2      PF00535.21   169 seq1128_BIOID51005   -            322   1.1e-30  106.4   0.0   1   1   3.2e-34   1.4e-30  106.0   0.0     1   165    11   171    11   175 0.85 Glycosyl transferase family 2
Glyco_tranf_2_3      PF13641.1    230 seq1128_BIOID51005   -            322   3.5e-12   46.5   0.0   1   1   1.2e-15   5.4e-12   45.9   0.0     2   132     9   135     8   205 0.81 Glycosyltransferase like family 2
Glyco_tranf_2_2      PF10111.4    281 seq1128_BIOID51005   -            322   9.6e-06   24.7   0.0   1   1   3.1e-09   1.4e-05   24.2   0.0     1   104    11   108    11   120 0.81 Glycosyltransferase like family 2
Trans_reg_C          PF00486.23    77 seq1129_BIOID51005   -            251   1.2e-20   73.0   0.2   1   1   6.4e-24   4.3e-20   71.2   0.0     2    77   170   245   169   245 0.98 Transcriptional regulatory protein, C terminal
Response_reg         PF00072.19   112 seq1129_BIOID51005   -            251   2.7e-20   72.3   0.1   1   1   6.2e-24   4.2e-20   71.7   0.0     2   111    17   124    16   125 0.97 Response regulator receiver domain
Aminotran_3          PF00202.16   339 seq1130_BIOID51005   -            421  2.8e-108  361.6   0.6   1   1    5e-112  3.5e-108  361.3   0.4     3   338    27   359    25   360 0.97 Aminotransferase class-III
Aminotran_1_2        PF00155.16   363 seq1130_BIOID51005   -            421   3.8e-05   22.6   0.1   1   1   2.7e-08   0.00018   20.4   0.0   125   278   159   323    40   377 0.62 Aminotransferase class I and II
4HBT                 PF03061.17    79 seq1132_BIOID51005   -            140   5.8e-22   77.4   0.2   1   1   7.2e-26   9.8e-22   76.7   0.0     3    79    50   123    48   123 0.96 Thioesterase superfamily
adh_short            PF00106.20   167 seq1133_BIOID51005   -            259     4e-26   91.7   1.6   1   1   1.1e-29   4.9e-26   91.5   1.1     2   166     4   172     3   173 0.94 short chain dehydrogenase
adh_short_C2         PF13561.1    243 seq1133_BIOID51005   -            259   2.6e-16   60.0   0.0   1   1   8.4e-20   3.8e-16   59.4   0.0     7   241    13   255     9   256 0.87 Enoyl-(Acyl carrier protein) reductase
Thiolase_N           PF00108.18   264 seq1136_BIOID51005   -            401   7.2e-81  270.9   0.1   1   1   1.4e-84   9.3e-81  270.5   0.0     1   264     1   269     1   269 0.95 Thiolase, N-terminal domain
Thiolase_C           PF02803.13   123 seq1136_BIOID51005   -            401   2.4e-46  156.0   0.2   1   1   6.8e-50   4.6e-46  155.1   0.2     2   123   277   400   276   400 0.96 Thiolase, C-terminal domain
PGI                  PF00342.14   486 seq1138_BIOID51005   -            549  9.1e-235  779.4   0.1   1   1  7.6e-239    1e-234  779.3   0.0     1   486    52   541    52   541 0.99 Phosphoglucose isomerase
HTH_6                PF01418.12    77 seq1139_BIOID51005   -            135   2.1e-33  113.7   0.0   1   1   2.2e-37     3e-33  113.2   0.0     1    76     1    76     1    77 0.99 Helix-turn-helix domain, rpiR family
DDE_Tnp_1            PF01609.16   211 seq1140_BIOID51005   -             66   1.7e-06   27.6   0.2   1   1   1.4e-10   1.9e-06   27.5   0.1   143   197     7    65     2    66 0.94 Transposase DDE domain
HATPase_c            PF02518.21   111 seq1141_BIOID51005   -            437   1.9e-22   78.9   0.0   1   1   8.2e-26   3.8e-22   78.0   0.0     6   110   324   427   320   428 0.96 Histidine kinase-, DNA gyrase B-, and HSP90-like ATPase
HisKA                PF00512.20    68 seq1141_BIOID51005   -            437   6.4e-08   32.3   1.3   1   1   3.8e-11   1.7e-07   30.9   0.9     1    67   215   274   215   275 0.90 His Kinase A (phospho-acceptor) domain
HAMP                 PF00672.20    70 seq1141_BIOID51005   -            437   1.7e-06   28.0   0.0   1   1   3.6e-10   1.7e-06   28.0   0.0     3    69   144   210   143   211 0.90 HAMP domain
Autotransporter      PF03797.14   265 seq1142_BIOID51005   -            108   3.2e-09   36.4   0.1   1   1   2.6e-13   3.6e-09   36.2   0.1   168   262     3    91     1    94 0.93 Autotransporter beta-domain
AA_permease          PF00324.16   479 seq1143_BIOID51005   -            470    1e-115  386.7  42.2   1   1  1.7e-119  1.1e-115  386.5  29.3     1   464    39   462    39   470 0.93 Amino acid permease
AA_permease_2        PF13520.1    426 seq1143_BIOID51005   -            470   2.2e-43  148.2  46.9   1   1   4.3e-47   2.9e-43  147.8  32.5     9   410    43   444    39   464 0.82 Amino acid permease
Epimerase            PF01370.16   236 seq1144_BIOID51005   -            660   1.7e-41  142.1   0.0   1   1     8e-45   2.7e-41  141.4   0.0     1   236   318   566   318   566 0.91 NAD dependent epimerase/dehydratase family
Formyl_trans_N       PF00551.14   181 seq1144_BIOID51005   -            660   5.4e-25   87.8   0.0   1   1   2.4e-28   8.1e-25   87.2   0.0    67   178    63   174    20   177 0.90 Formyl transferase
Formyl_trans_C       PF02911.13   100 seq1144_BIOID51005   -            660   2.3e-20   72.4   0.0   1   1   1.2e-23   4.3e-20   71.5   0.0     3    98   202   295   200   297 0.95 Formyl transferase, C-terminal domain
3Beta_HSD            PF01073.14   280 seq1144_BIOID51005   -            660   5.8e-06   25.0   0.0   1   1   2.4e-09   8.2e-06   24.5   0.0     1   157   319   474   319   504 0.79 3-beta hydroxysteroid dehydrogenase/isomerase family
CesT                 PF05932.8    119 seq1146_BIOID51005   -            156   3.3e-26   91.3   0.0   1   1     3e-30     4e-26   91.0   0.0     2   118     8   123     7   124 0.98 Tir chaperone protein (CesT) family
MFS_1                PF07690.11   354 seq1148_BIOID51005   -            425   9.2e-23   80.4  44.4   1   1   7.7e-27     1e-22   80.2  26.6    13   342    26   359    12   365 0.75 Major Facilitator Superfamily
GutM                 PF06923.6    109 seq1149_BIOID51005   -            119   6.1e-37  125.5   0.0   1   1   5.1e-41   6.9e-37  125.3   0.0     2   109     3   110     2   110 0.98 Glucitol operon activator protein (GutM)
Glyco_transf_56      PF07429.6    361 seq1150_BIOID51005   -            359  4.5e-193  640.9   0.0   1   1  3.7e-197    5e-193  640.7   0.0     1   359     1   357     1   359 0.99 4-alpha-L-fucosyltransferase glycosyl transferase group 56
SIS                  PF01380.17   131 seq1151_BIOID51005   -            143   1.3e-19   70.0   0.1   1   1   2.2e-23   1.5e-19   69.7   0.1    26   130     3   106     1   107 0.94 SIS domain
SIS_2                PF13580.1    138 seq1151_BIOID51005   -            143   9.5e-09   34.9   0.1   1   1   2.4e-12   1.6e-08   34.2   0.0    99   138    25    64    12    64 0.89 SIS domain
DDE_Tnp_1            PF01609.16   211 seq1152_BIOID51005   -            353   1.6e-31  109.4   0.3   1   1   3.3e-35   2.3e-31  108.9   0.2     3   211    77   318    75   318 0.93 Transposase DDE domain
DDE_Tnp_1_assoc      PF13808.1     90 seq1152_BIOID51005   -            353   1.1e-21   76.1   0.0   1   1   3.4e-25   2.3e-21   75.1   0.0    23    90     3    70     1    70 0.97 DDE_Tnp_1-associated
LrgA                 PF03788.9     96 seq1155_BIOID51005   -            132     5e-29   99.7  10.2   1   1   4.5e-33   6.2e-29   99.4   7.0     1    94    21   114    21   116 0.98 LrgA family
DeoRC                PF00455.17   162 seq1157_BIOID51005   -            257   6.9e-53  178.4   0.6   1   1   2.4e-56   1.1e-52  177.8   0.3     3   161    74   232    72   233 0.97 DeoR C terminal sensor domain
HTH_DeoR             PF08220.7     57 seq1157_BIOID51005   -            257     9e-22   76.2   0.1   1   1   3.8e-25   1.7e-21   75.3   0.1     1    56     6    61     6    62 0.98 DeoR-like helix-turn-helix domain
HTH_11               PF08279.7     55 seq1157_BIOID51005   -            257   5.3e-09   35.4   0.1   1   1   3.9e-12   1.8e-08   33.8   0.0     1    46     6    50     6    56 0.92 HTH domain
PK                   PF00224.16   348 seq1161_BIOID51005   -            527  8.8e-144  478.2   4.6   1   1  1.8e-147  1.2e-143  477.8   3.2     2   345    53   394    52   397 0.98 Pyruvate kinase, barrel domain
PK_C                 PF02887.11   117 seq1161_BIOID51005   -            527   1.7e-31  108.0   1.5   1   1   7.7e-35   5.3e-31  106.4   1.1     2   116   410   524   409   525 0.98 Pyruvate kinase, alpha/beta domain
Nitrate_red_del      PF02613.10   136 seq1162_BIOID51005   -            199   1.4e-21   76.6   1.6   1   1   1.9e-25   2.7e-21   75.7   1.1     3   135    41   171    14   173 0.87 Nitrate reductase delta subunit
AMP-binding          PF00501.23   418 seq1163_BIOID51005   -            316     4e-16   58.2   0.0   1   1   3.2e-20   4.4e-16   58.1   0.0   130   323   103   298    18   308 0.84 AMP-binding enzyme
DUF3442              PF11924.3    280 seq1164_BIOID51005   -            893   3.3e-98  328.6  10.5   1   1  3.5e-101   9.7e-98  327.0   7.3     1   280   118   396   118   396 0.99 Protein of unknown function (DUF3442)
Big_1                PF02369.11   100 seq1164_BIOID51005   -            893   1.3e-42  143.6  46.4   1   2   3.6e-21   9.8e-18   63.8   8.3     2    98   514   602   511   604 0.91 Bacterial Ig-like domain (group 1)
Big_1                PF02369.11   100 seq1164_BIOID51005   -            893   1.3e-42  143.6  46.4   2   2   3.8e-30     1e-26   92.6   8.3     1   100   606   702   606   702 0.98 Bacterial Ig-like domain (group 1)
Intimin_C            PF07979.6    101 seq1164_BIOID51005   -            893   3.5e-39  132.9   6.3   1   1   3.4e-42   9.3e-39  131.6   3.5     3   101   794   893   792   893 0.97 Intimin C-type lectin domain
Big_2                PF02368.13    79 seq1164_BIOID51005   -            893   3.5e-24   84.3   8.2   1   1   1.3e-27   3.5e-24   84.3   5.7     3    79   713   789   711   789 0.98 Bacterial Ig-like domain (group 2)
LysM                 PF01476.15    44 seq1164_BIOID51005   -            893   1.7e-08   34.0   0.0   1   1   2.6e-11   7.1e-08   32.1   0.0     1    44    19    67    19    67 0.97 LysM domain
Transposase_31       PF04754.7    205 seq1166_BIOID51005   -            319   1.8e-80  269.0   0.3   1   1   1.8e-84   2.4e-80  268.5   0.2     1   203    26   226    26   228 0.98 Putative transposase, YhgA-like
Fimbrial             PF00419.15   145 seq1167_BIOID51005   -            190   1.4e-18   67.4   4.8   1   1   1.2e-22   1.7e-18   67.1   3.3     1   145    28   189    28   189 0.88 Fimbrial protein
CBM_48               PF02922.13    85 seq1170_BIOID51005   -            657   3.9e-21   74.7   0.0   1   1   1.1e-24   7.8e-21   73.8   0.0     1    85    11    97    11    97 0.89 Carbohydrate-binding module 48 (Isoamylase N-terminal domain)
Alpha-amylase        PF00128.19   316 seq1170_BIOID51005   -            657   2.1e-19   69.9   0.0   1   1   2.5e-20   1.7e-16   60.3   0.0    10   312   185   522   183   527 0.73 Alpha amylase, catalytic domain
LrgB                 PF04172.11   215 seq1171_BIOID51005   -            231   1.2e-82  276.2  15.2   1   1   9.7e-87   1.3e-82  276.0  10.6     1   215    12   226    12   226 0.99 LrgB-like family
Ter                  PF05472.6    290 seq1174_BIOID51005   -            309  9.8e-115  382.5   6.8   1   1    8e-119  1.1e-114  382.3   4.7     2   290     9   307     8   307 0.99 DNA replication terminus site-binding protein (Ter protein)
WzyE                 PF06899.6    449 seq1175_BIOID51005   -            450    3e-277  919.3  44.7   1   1  2.4e-281  3.3e-277  919.1  31.0     1   448     1   449     1   450 1.00 WzyE protein
SIS                  PF01380.17   131 seq1177_BIOID51005   -            321   3.8e-27   94.3   0.0   1   1   9.9e-31   6.8e-27   93.5   0.0     2   130    39   169    38   170 0.98 SIS domain
CBS                  PF00571.23    57 seq1177_BIOID51005   -            321   2.9e-15   55.5   0.0   1   2   1.9e-08   0.00013   21.4   0.0     1    56   199   256   199   257 0.92 CBS domain
CBS                  PF00571.23    57 seq1177_BIOID51005   -            321   2.9e-15   55.5   0.0   2   2   1.9e-10   1.3e-06   27.8   0.0     2    51   266   315   265   318 0.89 CBS domain
FGGY_C               PF02782.11   197 seq1180_BIOID51005   -            492   1.2e-23   83.7   0.0   1   1   2.8e-27   1.9e-23   83.0   0.0     1   196   225   419   225   420 0.80 FGGY family of carbohydrate kinases, C-terminal domain
FGGY_N               PF00370.16   245 seq1180_BIOID51005   -            492   1.3e-20   73.6   0.0   1   2   9.6e-15   6.5e-11   41.8   0.0     1   105     5   110     5   120 0.92 FGGY family of carbohydrate kinases, N-terminal domain
FGGY_N               PF00370.16   245 seq1180_BIOID51005   -            492   1.3e-20   73.6   0.0   2   2   4.1e-11   2.8e-07   29.9   0.0   154   245   123   216   112   216 0.91 FGGY family of carbohydrate kinases, N-terminal domain
Pili_assembly_N      PF00345.15   122 seq1181_BIOID51005   -            123   1.1e-14   54.1   0.0   1   1   9.8e-19   1.3e-14   53.8   0.0     1    66    38   102    38   111 0.89 Gram-negative pili assembly chaperone, N-terminal domain
PspA_IM30            PF04012.7    221 seq1182_BIOID51005   -            222   6.9e-48  162.8  32.6   1   1     6e-52   8.2e-48  162.5  22.6     1   220     2   217     2   219 0.97 PspA/IM30 family
dCMP_cyt_deam_2      PF08211.6    124 seq1184_BIOID51005   -            294   2.3e-50  169.6   0.2   1   1   6.8e-52   4.7e-48  162.1   0.0     1   123   157   278   157   279 0.98 Cytidine and deoxycytidylate deaminase zinc-binding region
dCMP_cyt_deam_1      PF00383.17   102 seq1184_BIOID51005   -            294   1.3e-17   63.2   0.0   1   1   4.4e-18     3e-14   52.3   0.0    10    93    56   139    47   143 0.86 Cytidine and deoxycytidylate deaminase zinc-binding region
Pili_assembly_N      PF00345.15   122 seq1185_BIOID51005   -            132   1.1e-15   57.3   0.1   1   1   2.2e-19   1.5e-15   56.9   0.1    75   121     2    47     1    48 0.91 Gram-negative pili assembly chaperone, N-terminal domain
Pili_assembly_C      PF02753.12    68 seq1185_BIOID51005   -            132   1.9e-14   53.1   0.0   1   1   5.5e-18   3.8e-14   52.1   0.0     2    65    68   126    67   129 0.95 Gram-negative pili assembly chaperone, C-terminal domain
YjbE                 PF11106.3     80 seq1186_BIOID51005   -             80   1.5e-43  146.4  27.9   1   1   1.2e-47   1.7e-43  146.3  19.3     1    80     1    80     1    80 0.99 Exopolysaccharide production protein YjbE
Polysacc_deac_1      PF01522.16   124 seq1191_BIOID51005   -            252   5.9e-09   35.5   0.2   1   1     1e-12   1.4e-08   34.2   0.1    47   123    46   125    15   126 0.88 Polysaccharide deacetylase
Bac_Ubq_Cox          PF01654.12   436 seq1192_BIOID51005   -            523  1.2e-183  610.3  21.3   1   1    1e-187  1.4e-183  610.1  14.7     1   435     8   503     8   504 0.98 Bacterial Cytochrome Ubiquinol Oxidase
PaaX_C               PF08223.6    172 seq1193_BIOID51005   -            316   9.4e-55  184.8   2.8   1   1   1.9e-58   1.3e-54  184.3   1.9     1   172   104   274   104   274 0.98 PaaX-like protein C-terminal domain
PaaX                 PF07848.7     70 seq1193_BIOID51005   -            316   3.4e-29  100.5   0.5   1   1   9.4e-33   6.4e-29   99.6   0.4     3    70    20    87    18    87 0.98 PaaX-like protein
Usher                PF00577.15   552 seq1194_BIOID51005   -            840  1.1e-184  615.1  27.8   1   1    3e-188  1.4e-184  614.8  19.3     1   552   192   749   192   749 0.96 Type VII secretion system (T7SS), usher protein
PapC_N               PF13954.1    146 seq1194_BIOID51005   -            840   2.4e-35  121.1   0.0   1   1   1.1e-38   5.1e-35  120.0   0.0     3   146    29   176    27   176 0.95 PapC N-terminal domain
PapC_C               PF13953.1     68 seq1194_BIOID51005   -            840   3.5e-21   74.4   0.0   1   1   3.6e-24   1.6e-20   72.3   0.0     2    66   760   826   759   828 0.90 PapC C-terminal domain
DUF2886              PF11102.3    200 seq1196_BIOID51005   -            212   8.1e-56  188.6   1.4   1   1   6.6e-60   9.1e-56  188.4   1.0     1   199    13   206    13   207 0.98 Protein of unknown function (DUF2886)
PspB                 PF06667.7     75 seq1198_BIOID51005   -             74   7.7e-32  108.9   0.4   1   1   6.1e-36   8.4e-32  108.8   0.3     1    74     1    73     1    74 0.97 Phage shock protein B
OEP                  PF02321.13   188 seq1199_BIOID51005   -            495   6.9e-60  201.7  39.4   1   2   1.2e-30   1.7e-26   92.9  13.5     2   188    28   211    27   211 0.98 Outer membrane efflux protein
OEP                  PF02321.13   188 seq1199_BIOID51005   -            495   6.9e-60  201.7  39.4   2   2   1.8e-37   2.5e-33  115.1   8.2     2   188   234   429   233   429 0.98 Outer membrane efflux protein
Ivy                  PF08816.6    118 seq1201_BIOID51005   -            149   5.8e-35  119.7   0.1   1   1   5.1e-39     7e-35  119.4   0.1     1   118    29   144    29   144 0.98 Inhibitor of vertebrate lysozyme (Ivy)
PspC                 PF04024.7     61 seq1202_BIOID51005   -            119   4.5e-19   67.5   0.4   1   1   4.2e-23   5.7e-19   67.2   0.2     1    60     7    68     7    69 0.92 PspC domain
Glyco_tran_WecB      PF03808.8    172 seq1203_BIOID51005   -            246   3.1e-56  189.3   0.1   1   1   3.1e-60   4.2e-56  188.9   0.1     2   172    61   231    60   231 0.96 Glycosyl transferase WecB/TagA/CpsF family
DUF218               PF02698.12   155 seq1206_BIOID51005   -            239   3.3e-21   75.2   0.0   1   1   3.3e-25   4.6e-21   74.8   0.0     4   132    47   172    45   186 0.93 DUF218 domain
PMT                  PF02366.13   245 seq1207_BIOID51005   -            550   1.4e-54  184.9  21.1   1   1   2.1e-58   1.4e-54  184.9  14.7     3   245     5   237     3   237 0.98 Dolichyl-phosphate-mannose-protein mannosyltransferase
PMT_2                PF13231.1    159 seq1207_BIOID51005   -            550   6.8e-12   45.4  22.0   1   1     1e-15   6.8e-12   45.4  15.3     2   159    61   222    60   222 0.80 Dolichyl-phosphate-mannose-protein mannosyltransferase
Fels1                PF05666.6     45 seq1208_BIOID51005   -            122   1.4e-39  133.0   2.3   1   2   2.6e-21   3.6e-17   61.3   0.1     2    45    20    62    19    62 0.95 Fels-1 Prophage Protein-like
Fels1                PF05666.6     45 seq1208_BIOID51005   -            122   1.4e-39  133.0   2.3   2   2   1.2e-24   1.7e-20   72.0   0.2     1    45    66   121    66   121 0.98 Fels-1 Prophage Protein-like
Caps_synth_GfcC      PF06251.6    229 seq1210_BIOID51005   -            245   4.5e-92  307.2   0.0   1   1   3.7e-96   5.1e-92  307.0   0.0     2   229    20   245    19   245 0.99 Capsule biosynthesis GfcC
NTP_transferase      PF00483.18   248 seq1211_BIOID51005   -            438   2.2e-70  236.6   0.0   1   1   3.9e-74   2.6e-70  236.4   0.0     2   246    29   298    28   300 0.97 Nucleotidyl transferase
NTP_transf_3         PF12804.2    179 seq1211_BIOID51005   -            438   5.3e-07   29.8   0.0   1   1   1.3e-10   8.6e-07   29.1   0.0     1   121    29   173    29   241 0.79 MobA-like NTP transferase domain
Phageshock_PspD      PF09584.5     66 seq1212_BIOID51005   -             73   2.2e-31  107.2   4.5   1   1   1.8e-35   2.4e-31  107.0   3.1     1    64    10    71    10    73 0.98 Phage shock protein PspD (Phageshock_PspD)
Hexapep              PF00132.19    36 seq1214_BIOID51005   -            196   1.7e-16   58.7  14.7   1   3   9.6e-10   1.3e-05   24.3   0.0     3    36    12    45    10    45 0.90 Bacterial transferase hexapeptide (six repeats)
Hexapep              PF00132.19    36 seq1214_BIOID51005   -            196   1.7e-16   58.7  14.7   2   3   5.5e-08   0.00075   18.7   1.4     1    34    71   103    71   103 0.97 Bacterial transferase hexapeptide (six repeats)
Hexapep              PF00132.19    36 seq1214_BIOID51005   -            196   1.7e-16   58.7  14.7   3   3   1.5e-12     2e-08   33.2   1.9     1    35    88   122    88   123 0.95 Bacterial transferase hexapeptide (six repeats)
Rhodanese            PF00581.15   113 seq1216_BIOID51005   -            104   1.2e-14   54.5   0.0   1   1   1.1e-18   1.5e-14   54.1   0.0    16   109    23    96    20    99 0.88 Rhodanese-like domain
DUF519               PF04378.8    245 seq1219_BIOID51005   -            280  1.3e-115  384.4   0.0   1   1  1.1e-119  1.5e-115  384.2   0.0     1   245    33   278    33   278 1.00 Protein of unknown function (DUF519)
AA_permease          PF00324.16   479 seq1221_BIOID51005   -            461   4.9e-99  331.7  55.9   1   1  9.1e-103   6.2e-99  331.3  38.8     1   435    16   427    16   455 0.94 Amino acid permease
AA_permease_2        PF13520.1    426 seq1221_BIOID51005   -            461   1.6e-43  148.7  59.1   1   1   3.1e-47   2.1e-43  148.3  41.0     9   425    20   440    15   441 0.88 Amino acid permease
DUF2542              PF10808.3     79 seq1222_BIOID51005   -             79     5e-46  154.7   5.7   1   1     4e-50   5.5e-46  154.6   3.9     1    79     1    79     1    79 1.00 Protein of unknown function (DUF2542)
Transposase_31       PF04754.7    205 seq1225_BIOID51005   -            314   2.7e-83  278.2   0.5   1   1   2.6e-87   3.6e-83  277.8   0.3     1   204     8   210     8   211 0.98 Putative transposase, YhgA-like
DUF940               PF06082.6    658 seq1226_BIOID51005   -            698  4.2e-258  858.1  13.4   1   1  3.5e-262  4.8e-258  857.9   9.3     1   658    29   693    29   693 0.97 Bacterial putative lipoprotein (DUF940)
Response_reg         PF00072.19   112 seq1227_BIOID51005   -            232   5.1e-29  100.4   0.4   1   1   1.2e-32     8e-29   99.8   0.3     1   112     4   112     4   112 0.98 Response regulator receiver domain
Trans_reg_C          PF00486.23    77 seq1227_BIOID51005   -            232   1.4e-21   76.0   0.0   1   1   5.1e-25   3.5e-21   74.7   0.0     1    77   152   228   152   228 0.95 Transcriptional regulatory protein, C terminal
Alpha-amylase        PF00128.19   316 seq1229_BIOID51005   -            139     6e-05   22.5   0.2   1   1   6.9e-09   9.4e-05   21.8   0.1    21    81    84   138    71   139 0.83 Alpha amylase, catalytic domain
Cyto_ox_2            PF02322.10   328 seq1230_BIOID51005   -            379  7.9e-121  403.1  36.0   1   1  6.7e-125  9.2e-121  402.8  25.0     2   327     7   362     6   363 0.99 Cytochrome oxidase subunit II
Aldo_ket_red         PF00248.16   283 seq1232_BIOID51005   -            286   4.6e-54  183.0   0.0   1   1   3.9e-58   5.3e-54  182.8   0.0     1   281    15   283    15   285 0.96 Aldo/keto reductase family
DUF1190              PF06693.6    165 seq1236_BIOID51005   -            234     7e-56  188.7  12.3   1   1   6.7e-60   9.1e-56  188.3   8.5     2   164    51   221    50   222 0.96 Protein of unknown function (DUF1190)
Lactamase_B          PF00753.22   194 seq1237_BIOID51005   -            479   5.4e-28   97.8   0.2   1   1   1.6e-31   7.4e-28   97.4   0.1     2   158    31   179    30   246 0.90 Metallo-beta-lactamase superfamily
Rubredoxin           PF00301.15    47 seq1237_BIOID51005   -            479   1.2e-19   69.8   2.7   1   1   4.7e-23   2.2e-19   68.9   1.9     1    47   425   471   425   471 0.98 Rubredoxin
Flavodoxin_1         PF00258.20   143 seq1237_BIOID51005   -            479     1e-11   44.9   0.0   1   1   3.8e-15   1.7e-11   44.1   0.0     1   142   256   388   256   389 0.78 Flavodoxin
Pyr_redox_2          PF07992.9    200 seq1238_BIOID51005   -            412   3.7e-16   59.4   0.0   1   1     4e-18   4.5e-15   55.9   0.0     1   198   126   384   126   386 0.79 Pyridine nucleotide-disulphide oxidoreductase
Pyr_redox            PF00070.22    80 seq1238_BIOID51005   -            412   7.9e-14   51.6   0.9   1   1     3e-10   3.5e-07   30.4   0.0     2    76   256   328   255   332 0.77 Pyridine nucleotide-disulphide oxidoreductase
NAD_binding_8        PF13450.1     68 seq1238_BIOID51005   -            412   3.4e-09   36.4   0.0   1   1   7.6e-12   8.6e-09   35.1   0.0     1    37   129   165   129   185 0.91 NAD(P)-binding Rossmann-like domain
HI0933_like          PF03486.9    409 seq1238_BIOID51005   -            412   1.5e-06   26.8   0.3   1   1   1.2e-08   1.4e-05   23.6   0.0     2    36   126   160   125   164 0.94 HI0933-like protein
FAD_binding_3        PF01494.14   356 seq1238_BIOID51005   -            412   2.2e-05   23.5   0.3   1   1     1e-07   0.00012   21.2   0.0     3    34   126   157   125   170 0.93 FAD binding domain
Thi4                 PF01946.12   230 seq1238_BIOID51005   -            412     5e-05   22.4   0.1   1   1     1e-07   0.00012   21.1   0.0    20    59   127   166   121   217 0.90 Thi4 family
Glyco_transf_5       PF08323.6    245 seq1241_BIOID51005   -            477   1.1e-72  244.3   0.2   1   1   1.4e-75   6.3e-72  241.8   0.0     1   244     2   233     2   234 0.92 Starch synthase catalytic domain
Glycos_transf_1      PF00534.15   172 seq1241_BIOID51005   -            477   2.2e-16   59.6   0.0   1   1   7.9e-20   3.6e-16   58.9   0.0    12   155   289   438   283   448 0.93 Glycosyl transferases group 1
Glyco_trans_4_4      PF13579.1    160 seq1241_BIOID51005   -            477   1.3e-10   41.5   7.7   1   1   1.1e-12   5.2e-09   36.3   3.4     1   144    17   219    17   225 0.58 Glycosyl transferase 4-like domain
FAA_hydrolase        PF01557.13   217 seq1243_BIOID51005   -            219   3.8e-56  189.8   0.0   1   1   3.6e-60   4.9e-56  189.4   0.0     1   206    18   209    18   218 0.94 Fumarylacetoacetate (FAA) hydrolase family
Pyr_redox_2          PF07992.9    200 seq1244_BIOID51005   -            450   4.6e-43  147.3   1.5   1   1   2.2e-46   7.4e-43  146.6   0.7     2   196     7   305     6   308 0.95 Pyridine nucleotide-disulphide oxidoreductase
Pyr_redox_dim        PF02852.17   110 seq1244_BIOID51005   -            450   3.9e-37  126.5   0.7   1   1   1.8e-39   6.1e-36  122.6   0.2     1   110   339   450   339   450 0.99 Pyridine nucleotide-disulphide oxidoreductase, dimerisation domain
Pyr_redox            PF00070.22    80 seq1244_BIOID51005   -            450   5.3e-18   65.0   0.0   1   1   5.6e-21   1.9e-17   63.2   0.0     1    80   169   249   169   250 0.96 Pyridine nucleotide-disulphide oxidoreductase
Pyr_redox_3          PF13738.1    203 seq1244_BIOID51005   -            450   3.3e-09   36.9   0.1   1   1   7.3e-11   2.5e-07   30.8   0.0     3   200    10   200     8   203 0.77 Pyridine nucleotide-disulphide oxidoreductase
HATPase_c            PF02518.21   111 seq1248_BIOID51005   -            457     1e-25   89.4   0.0   1   1   2.3e-28   7.9e-25   86.6   0.0     2   110   346   453   345   454 0.97 Histidine kinase-, DNA gyrase B-, and HSP90-like ATPase
HisKA                PF00512.20    68 seq1248_BIOID51005   -            457   9.8e-15   54.1   3.5   1   1   2.9e-18   9.8e-15   54.1   2.4     1    67   238   299   238   300 0.95 His Kinase A (phospho-acceptor) domain
HAMP                 PF00672.20    70 seq1248_BIOID51005   -            457   8.2e-13   48.2   0.1   1   1   2.4e-16   8.2e-13   48.2   0.1     2    70   165   234   164   234 0.96 HAMP domain
HATPase_c_3          PF13589.1    137 seq1248_BIOID51005   -            457   5.7e-07   29.1   0.0   1   1   3.4e-10   1.2e-06   28.1   0.0     3    82   350   424   348   430 0.88 Histidine kinase-, DNA gyrase B-, and HSP90-like ATPase
His_Phos_2           PF00328.17   347 seq1249_BIOID51005   -            413   1.7e-39  135.9   0.0   1   1   1.5e-43   2.1e-39  135.7   0.0     1   344    30   359    30   364 0.85 Histidine phosphatase superfamily (branch 2)
EamA                 PF00892.15   126 seq1251_BIOID51005   -            111   3.2e-10   40.0   8.9   1   1   8.4e-14   3.8e-10   39.7   6.2    24   124     3   107     1   109 0.84 EamA-like transporter family
Multi_Drug_Res       PF00893.14    93 seq1251_BIOID51005   -            111   3.4e-08   33.7   4.9   1   1     1e-11   4.6e-08   33.2   3.4     1    93     1   100     1   100 0.87 Small Multidrug Resistance protein
GSP_synth            PF03738.9     97 seq1252_BIOID51005   -            386   2.8e-29  101.0   0.1   1   1   5.1e-33     7e-29   99.8   0.1     2    97   174   265   173   265 0.97 Glutathionylspermidine synthase preATP-grasp
Fimbrial             PF00419.15   145 seq1253_BIOID51005   -            357     5e-25   88.3   6.3   1   1   3.7e-29     5e-25   88.3   4.3     2   144   204   355   203   356 0.94 Fimbrial protein
DUF2773              PF10971.3     81 seq1256_BIOID51005   -            768   1.8e-43  146.2   2.6   1   1   3.9e-47   5.4e-43  144.7   1.4     1    81   688   768   688   768 0.99 Protein of unknown function (DUF2773)
YbgT_YccB            PF08173.6     28 seq1257_BIOID51005   -             37   6.1e-16   57.8   4.2   1   1   4.9e-20   6.7e-16   57.6   2.9     1    28     1    28     1    28 0.97 Membrane bound YbgT-like protein
HrpJ                 PF07201.6    166 seq1258_BIOID51005   -            154   1.2e-11   44.7   0.7   1   1   1.6e-15   2.2e-11   43.9   0.5     2   100    56   148    52   150 0.95 HrpJ-like domain
FliB                 PF03692.10    85 seq1259_BIOID51005   -            189   1.5e-08   34.8  10.3   1   1   2.8e-12   3.8e-08   33.5   7.1     2    85    65   133    64   133 0.97 Flagellin N-methylase
Cyd_oper_YbgE        PF09600.5     82 seq1260_BIOID51005   -             97   1.5e-33  114.6   7.9   1   1   1.4e-37   1.9e-33  114.3   5.5     1    81    16    96    16    97 0.97 Cyd operon protein YbgE (Cyd_oper_YbgE)
Methyltransf_10      PF05971.7    299 seq1263_BIOID51005   -            335  4.8e-154  511.7   0.0   1   1  8.2e-158  5.6e-154  511.4   0.0     2   299    30   323    29   323 0.99 Protein of unknown function (DUF890)
MTS                  PF05175.9    170 seq1263_BIOID51005   -            335   3.9e-05   22.9   0.0   1   1   1.2e-08   8.3e-05   21.9   0.0    30   115   128   222   114   232 0.77 Methyltransferase small domain
Repair_PSII          PF04536.9    119 seq1266_BIOID51005   -            313   1.4e-33  115.2   0.4   1   1   1.3e-37   1.8e-33  114.8   0.2     2   118    59   176    58   177 0.98 Repair protein
DHO_dh               PF01180.16   293 seq1267_BIOID51005   -            411   6.5e-35  120.4   0.0   1   1   1.8e-38   8.2e-35  120.0   0.0     2   293     6   304     5   304 0.83 Dihydroorotate dehydrogenase
Dus                  PF01207.12   310 seq1267_BIOID51005   -            411   6.3e-08   31.6   0.2   1   1   2.6e-11   1.2e-07   30.8   0.1    44   153    92   198    80   203 0.82 Dihydrouridine synthase (Dus)
Pyr_redox_2          PF07992.9    200 seq1268_BIOID51005   -            377   9.1e-27   94.1   0.0   1   1   2.1e-29   3.1e-26   92.3   0.0     2   198     5   277     4   279 0.90 Pyridine nucleotide-disulphide oxidoreductase
Pyr_redox            PF00070.22    80 seq1268_BIOID51005   -            377   2.9e-18   65.8   0.0   1   1   4.2e-20   6.4e-17   61.6   0.0     1    75   143   216   143   223 0.95 Pyridine nucleotide-disulphide oxidoreductase
Pyr_redox_3          PF13738.1    203 seq1268_BIOID51005   -            377   3.9e-11   43.2   0.0   1   1   5.7e-10   8.6e-07   29.0   0.0    66   199    38   173     8   177 0.76 Pyridine nucleotide-disulphide oxidoreductase
K_oxygenase          PF13434.1    341 seq1268_BIOID51005   -            377     1e-09   37.6   0.1   1   1   2.9e-09   4.5e-06   25.7   0.0   139   216    91   167    68   187 0.85 L-lysine 6-monooxygenase (NADPH-requiring)
SBP_bac_1            PF01547.20   314 seq1270_BIOID51005   -            430   2.3e-38  132.5   4.0   1   1   4.6e-42   3.1e-38  132.1   2.7     7   310    43   325    36   329 0.88 Bacterial extracellular solute-binding protein
SBP_bac_8            PF13416.1    281 seq1270_BIOID51005   -            430   3.9e-30  105.4   9.7   1   1   7.7e-34   5.2e-30  105.0   6.7     1   276    48   355    48   360 0.77 Bacterial extracellular solute-binding protein
PMI_typeI            PF01238.16   373 seq1271_BIOID51005   -            417  2.9e-124  414.7   0.1   1   1  3.3e-127  2.3e-123  411.7   0.0     1   373    27   383    27   383 0.98 Phosphomannose isomerase type I
4HBT                 PF03061.17    79 seq1273_BIOID51005   -            134     8e-19   67.4   0.4   1   1   2.4e-22   1.1e-18   66.9   0.3     1    77    20   103    20   105 0.98 Thioesterase superfamily
4HBT_2               PF13279.1    121 seq1273_BIOID51005   -            134   2.7e-12   47.0   0.2   1   1   7.1e-16   3.2e-12   46.8   0.1     3   117    14   128    12   132 0.88 Thioesterase-like superfamily
Acyl-ACP_TE          PF01643.12   249 seq1273_BIOID51005   -            134   1.3e-05   24.2   0.1   1   1   3.1e-09   1.4e-05   24.0   0.0    31   132    33   132     4   134 0.79 Acyl-ACP thioesterase
SIS_2                PF13580.1    138 seq1275_BIOID51005   -            246   3.1e-31  107.7   0.3   1   1   9.4e-35   6.4e-31  106.7   0.2    15   138    78   200    56   200 0.92 SIS domain
SIS                  PF01380.17   131 seq1275_BIOID51005   -            246   5.9e-08   32.2   0.0   1   1   2.3e-11   1.6e-07   30.9   0.0    51   104   163   216   152   229 0.91 SIS domain
Radical_SAM          PF04055.16   166 seq1276_BIOID51005   -            411   6.1e-13   49.1   0.0   1   1     3e-16     1e-12   48.4   0.0     6   160    20   182    16   208 0.84 Radical SAM superfamily
DUF4008              PF13186.1     64 seq1276_BIOID51005   -            411     2e-12   47.1   0.6   1   1   1.3e-15   4.3e-12   46.0   0.4     4    64   282   343   276   343 0.90 Domain of unknown function (DUF4008)
Fer4_12              PF13353.1    139 seq1276_BIOID51005   -            411   4.8e-07   29.8   0.0   1   1   2.7e-10   9.1e-07   28.9   0.0    13   115    19   126    17   150 0.60 4Fe-4S single cluster domain
Phosphorylase        PF00343.15   713 seq1277_BIOID51005   -            218   2.9e-50  170.8   0.1   1   1   2.7e-54   3.7e-50  170.4   0.1     1   103   101   202   101   211 0.95 Carbohydrate phosphorylase
HOK_GEF              PF01848.11    43 seq1280_BIOID51005   -             50   2.4e-18   65.0   1.1   1   1     2e-22   2.7e-18   64.8   0.8     1    43     4    46     4    46 0.99 Hok/gef family
MotA_ExbB            PF01618.11   139 seq1281_BIOID51005   -            230   6.2e-47  158.6   0.2   1   1     6e-51   8.1e-47  158.2   0.1     2   138    74   210    73   211 0.98 MotA/TolQ/ExbB proton channel family
PBP_like_2           PF12849.2    281 seq1285_BIOID51005   -            346   9.1e-56  189.2   7.2   1   1   1.8e-59   1.2e-55  188.8   5.0    10   278    27   306     8   308 0.91 PBP superfamily domain
PBP_like             PF12727.2    193 seq1285_BIOID51005   -            346   1.6e-10   40.1   0.0   1   1   5.2e-14   3.6e-10   39.0   0.0     3   168    47   236    45   302 0.76 PBP superfamily domain
EspA                 PF03433.8    188 seq1287_BIOID51005   -            192   1.4e-60  203.8  17.1   1   1   1.3e-64   1.8e-60  203.5  11.9     2   188     4   187     2   187 0.96 EspA-like secreted protein
HOK_GEF              PF01848.11    43 seq1288_BIOID51005   -             83   7.1e-18   63.5   1.4   1   1   6.8e-22   9.3e-18   63.1   1.0     1    43    37    79    37    79 0.99 Hok/gef family
PsiE                 PF06146.7     69 seq1289_BIOID51005   -            136   1.8e-16   59.9   5.7   1   1   1.3e-20   1.8e-16   59.9   3.9     5    69    62   123    58   123 0.95 Phosphate-starvation-inducible E
DUF1127              PF06568.6     40 seq1290_BIOID51005   -             59   5.1e-13   48.0   8.2   1   1   3.7e-17   5.1e-13   48.0   5.7     2    39    22    59    21    59 0.96 Domain of unknown function (DUF1127)
Phosphorylase        PF00343.15   713 seq1291_BIOID51005   -            585  6.5e-301  999.3   2.7   1   1  5.3e-305  7.3e-301  999.2   1.9   132   713     1   582     1   582 1.00 Carbohydrate phosphorylase
GATase_4             PF13230.1    272 seq1292_BIOID51005   -            255  3.2e-107  357.1   0.0   1   1  7.7e-111  3.5e-107  357.0   0.0     1   252     1   252     1   255 0.99 Glutamine amidotransferases class-II
GATase_2             PF00310.16   361 seq1292_BIOID51005   -            255   3.3e-17   62.1   0.1   1   1   2.1e-15   9.7e-12   44.1   0.1   189   359    65   215    60   217 0.87 Glutamine amidotransferases class-II
HTH_5                PF01022.15    47 seq1294_BIOID51005   -            117   2.6e-18   65.2   1.9   1   1   6.1e-22   4.2e-18   64.6   1.3     1    45    15    60    15    62 0.98 Bacterial regulatory protein, arsR family
HTH_20               PF12840.2     61 seq1294_BIOID51005   -            117   4.7e-11   42.2   0.3   1   1   9.9e-15   6.8e-11   41.7   0.2     2    61     8    67     7    67 0.97 Helix-turn-helix domain
ExbD                 PF02472.11   130 seq1295_BIOID51005   -            142   3.7e-23   81.8   0.1   1   1     3e-27   4.1e-23   81.6   0.1     2   129    10   141     9   142 0.89 Biopolymer transport protein ExbD/TolR
DUF262               PF03235.9    221 seq1296_BIOID51005   -            697   4.2e-34  118.3   0.2   1   1   6.1e-38   4.2e-34  118.3   0.2     2   220     9   222     8   223 0.82 Protein of unknown function DUF262
DUF1524              PF07510.6    142 seq1296_BIOID51005   -            697   8.8e-32  109.7   2.8   1   1   2.4e-35   1.7e-31  108.9   1.9     1   141   414   547   414   548 0.95 Protein of unknown function (DUF1524)
SseC                 PF04888.7    306 seq1298_BIOID51005   -            380   1.1e-35  123.3  35.9   1   1   7.2e-36   9.9e-32  110.3  17.5     1   183   117   307   117   310 0.96 Secretion system effector C (SseC) like family
BPD_transp_1         PF00528.17   185 seq1300_BIOID51005   -            293   7.9e-24   84.0  16.9   1   1   5.8e-28   7.9e-24   84.0  11.7     2   171    88   282    87   285 0.88 Binding-protein-dependent transport system inner membrane component
Zip                  PF02535.17   319 seq1301_BIOID51005   -            265   2.2e-32  112.2  21.1   1   1   4.2e-31   5.7e-27   94.4   3.7   150   317    94   254    89   256 0.96 ZIP Zinc transporter
DUF945               PF06097.6    459 seq1302_BIOID51005   -            502  4.7e-150  500.2  18.0   1   1  3.9e-154  5.3e-150  500.0  12.5     1   459     1   482     1   482 0.99 Bacterial protein of unknown function (DUF945)
KGG                  PF10685.4     23 seq1303_BIOID51005   -             57   2.5e-20   71.7  18.2   1   2   5.5e-14   7.5e-10   38.3   4.3     1    23    10    31    10    31 0.98 Stress-induced bacterial acidophilic repeat motif
KGG                  PF10685.4     23 seq1303_BIOID51005   -             57   2.5e-20   71.7  18.2   2   2   2.5e-14   3.4e-10   39.5   2.8     1    23    32    53    32    53 0.99 Stress-induced bacterial acidophilic repeat motif
ArsB                 PF02040.10   423 seq1305_BIOID51005   -            429  1.7e-230  765.0  39.1   1   1  2.9e-234    2e-230  764.9  27.1     1   423     3   425     3   425 1.00 Arsenical pump membrane protein
CitMHS               PF03600.11   349 seq1305_BIOID51005   -            429   2.2e-15   55.9  35.6   1   1   4.5e-19   3.1e-15   55.5  24.7     3   343     7   363     5   369 0.82 Citrate transporter
Peptidase_S24        PF00717.18    70 seq1307_BIOID51005   -            139   1.7e-13   49.8   0.0   1   1   1.8e-17   2.5e-13   49.3   0.0     2    68    56   120    55   122 0.91 Peptidase S24-like
BPD_transp_1         PF00528.17   185 seq1310_BIOID51005   -            319   1.5e-17   63.5  20.4   1   1   1.1e-21   1.5e-17   63.5  14.2     3   175    95   304    89   314 0.87 Binding-protein-dependent transport system inner membrane component
CDP-OH_P_transf      PF01066.16   101 seq1312_BIOID51005   -            201     7e-13   48.6  12.8   1   1   2.8e-16   3.8e-12   46.2   8.8     3    77    26   121    24   198 0.79 CDP-alcohol phosphatidyltransferase
IMS                  PF00817.15   148 seq1314_BIOID51005   -            174   1.6e-39  134.9   0.0   1   1   1.4e-43   1.9e-39  134.7   0.0     1   147     5   150     5   151 0.96 impB/mucB/samB family
SBP_bac_3            PF00497.15   225 seq1316_BIOID51005   -            518   1.1e-30  106.5   0.0   1   1   4.4e-34     2e-30  105.6   0.0    10   224    52   267    45   268 0.91 Bacterial extracellular solute-binding proteins, family 3
SLT                  PF01464.15   121 seq1316_BIOID51005   -            518   4.8e-27   93.7   0.1   1   1   1.7e-30     8e-27   93.0   0.1     5   118   295   404   292   407 0.95 Transglycosylase SLT domain
Lysozyme_like        PF13702.1    160 seq1316_BIOID51005   -            518   1.5e-06   27.7   0.0   1   1   1.2e-09   5.3e-06   25.8   0.0     8   100   291   391   283   448 0.65 Lysozyme-like
BPD_transp_1         PF00528.17   185 seq1317_BIOID51005   -            280   2.2e-17   63.0  17.9   1   1   1.6e-21   2.2e-17   63.0  12.4     2   178    89   267    88   271 0.81 Binding-protein-dependent transport system inner membrane component
EspB                 PF05802.6    317 seq1319_BIOID51005   -            314  4.9e-186  616.9  38.3   1   1    4e-190  5.5e-186  616.7  26.5     1   317     1   314     1   314 1.00 Enterobacterial EspB protein
DUF4113              PF13438.1     75 seq1322_BIOID51005   -            267   1.1e-28   98.7   0.3   1   1   6.6e-32     3e-28   97.4   0.0     1    75   192   266   192   266 0.98 Domain of unknown function (DUF4113)
IMS_C                PF11799.3    137 seq1322_BIOID51005   -            267   5.4e-09   36.4   0.0   1   1   1.7e-12   7.7e-09   35.9   0.0     3   122    59   178    57   189 0.89 impB/mucB/samB family C-terminal
IMS_HHH              PF11798.3     32 seq1322_BIOID51005   -            267   1.5e-07   30.9   0.1   1   1     8e-11   3.7e-07   29.7   0.0     4    32    17    45    14    45 0.92 IMS family HHH motif
CTP_transf_1         PF01148.15   259 seq1323_BIOID51005   -            298   4.6e-60  203.3  21.2   1   1   5.2e-64   7.1e-60  202.7  14.7     3   258    38   295    36   296 0.88 Cytidylyltransferase family
BPD_transp_1         PF00528.17   185 seq1324_BIOID51005   -            296   6.3e-31  107.2  17.5   1   1   4.6e-35   6.3e-31  107.2  12.1     1   175   101   289    97   293 0.95 Binding-protein-dependent transport system inner membrane component
TolA                 PF06519.6     96 seq1325_BIOID51005   -             48   1.9e-16   59.6   0.1   1   1   1.5e-20   2.1e-16   59.5   0.0    50    96     1    46     1    46 0.97 TolA C-terminal
ArsC                 PF03960.10   110 seq1327_BIOID51005   -            141     9e-32  109.3   0.0   1   1   7.8e-36   1.1e-31  109.0   0.0     1   109     7   114     7   115 0.99 ArsC family
PD40                 PF07676.7     39 seq1330_BIOID51005   -            431   1.2e-35  120.5   5.0   1   4   2.5e-08   8.6e-05   21.9   0.0    11    34   203   224   198   227 0.82 WD40-like Beta Propeller Repeat
PD40                 PF07676.7     39 seq1330_BIOID51005   -            431   1.2e-35  120.5   5.0   2   4   8.4e-13   2.9e-09   36.2   0.0     2    39   238   273   237   273 0.95 WD40-like Beta Propeller Repeat
PD40                 PF07676.7     39 seq1330_BIOID51005   -            431   1.2e-35  120.5   5.0   3   4   6.4e-13   2.2e-09   36.6   0.1     2    38   282   316   281   317 0.96 WD40-like Beta Propeller Repeat
PD40                 PF07676.7     39 seq1330_BIOID51005   -            431   1.2e-35  120.5   5.0   4   4   4.2e-07    0.0014   18.0   0.0     3    30   370   397   368   403 0.93 WD40-like Beta Propeller Repeat
TolB_N               PF04052.8    105 seq1330_BIOID51005   -            431   9.2e-32  109.1   0.0   1   1   7.2e-35   2.5e-31  107.7   0.0     1    99    24   122    24   127 0.97 TolB amino-terminal domain
DPPIV_N              PF00930.16   353 seq1330_BIOID51005   -            431   1.6e-13   49.8   0.0   1   1   2.3e-13     8e-10   37.7   0.0   239   348   249   353   220   358 0.87 Dipeptidyl peptidase IV (DPP IV) N-terminal region
ADH_zinc_N           PF00107.21   130 seq1331_BIOID51005   -            350   1.2e-25   89.4   0.0   1   1   1.4e-29   1.9e-25   88.7   0.0     1   101   168   269   168   297 0.89 Zinc-binding dehydrogenase
PBP_like_2           PF12849.2    281 seq1332_BIOID51005   -            411   1.2e-33  116.6   1.7   1   1   1.2e-37   1.6e-33  116.2   1.2     8   279   148   391   142   393 0.81 PBP superfamily domain
LcrR                 PF09621.5    139 seq1335_BIOID51005   -            135   1.1e-07   31.1   0.0   1   1   9.5e-12   1.3e-07   30.8   0.0     3   125     8   133     6   135 0.73 Type III secretion system regulator (LcrR)
NLPC_P60             PF00877.14   105 seq1338_BIOID51005   -            257   3.3e-31  107.0   0.0   1   1   8.7e-35     6e-31  106.2   0.0     1   105   139   249   139   249 0.98 NlpC/P60 family
Methyltransf_20      PF12147.3    311 seq1339_BIOID51005   -           1020  2.2e-144  479.9   0.0   1   1  2.2e-147  3.3e-144  479.3   0.0     1   304   273   575   273   579 0.99 Putative methyltransferase
Hydrolase_4          PF12146.3     79 seq1339_BIOID51005   -           1020   5.4e-26   90.1   0.4   1   1   5.9e-28     9e-25   86.2   0.1     1    78    17    95    17    96 0.98 Putative lysophospholipase
DSPc                 PF00782.15   133 seq1339_BIOID51005   -           1020   8.2e-25   86.8   0.0   1   1   1.2e-27   1.8e-24   85.6   0.0     1   132   896  1019   896  1020 0.96 Dual specificity phosphatase, catalytic domain
Abhydrolase_6        PF12697.2    228 seq1339_BIOID51005   -           1020   2.3e-18   66.8   5.6   1   1   2.5e-21   3.8e-18   66.0   3.1     1   216    36   261    36   273 0.73 Alpha/beta hydrolase family
Abhydrolase_5        PF12695.2    142 seq1339_BIOID51005   -           1020   6.5e-11   42.0   2.6   1   1     8e-13   1.2e-09   37.9   0.5     1   141    35   260    35   261 0.82 Alpha/beta hydrolase family
PAP2                 PF01569.16   129 seq1339_BIOID51005   -           1020   4.8e-10   39.0   3.9   1   1   8.2e-13   1.3e-09   37.7   2.7     5   126   676   789   670   792 0.87 PAP2 superfamily
Methyltransf_18      PF12847.2    112 seq1339_BIOID51005   -           1020   5.9e-09   36.3   0.0   1   1   9.1e-12   1.4e-08   35.1   0.0     4   110   410   519   408   520 0.86 Methyltransferase domain
PAP2_3               PF14378.1    191 seq1339_BIOID51005   -           1020     2e-08   33.9   1.5   1   1   3.7e-11   5.6e-08   32.4   1.0    72   189   671   780   661   782 0.85 PAP2 superfamily
Y_phosphatase        PF00102.22   236 seq1339_BIOID51005   -           1020   7.5e-05   22.0   0.0   1   1   8.7e-08   0.00013   21.2   0.0   152   223   945  1007   920  1014 0.83 Protein-tyrosine phosphatase
RhaT                 PF06379.7    344 seq1341_BIOID51005   -            344  1.2e-218  724.7  32.8   1   1  9.5e-223  1.3e-218  724.6  22.7     1   343     1   343     1   344 1.00 L-rhamnose-proton symport protein (RhaT)
BMFP                 PF04380.8     79 seq1342_BIOID51005   -            108   3.1e-27   94.3   6.0   1   1   2.7e-31   3.7e-27   94.1   4.2     1    78    13    90    13    91 0.98 Membrane fusogenic activity
ABC_tran             PF00005.22   118 seq1343_BIOID51005   -            257   2.3e-20   73.0   0.0   1   1   5.2e-24   3.6e-20   72.3   0.0     1   117    50   181    50   182 0.85 ABC transporter
AAA_21               PF13304.1    303 seq1343_BIOID51005   -            257   2.6e-14   53.7   0.0   1   1   1.1e-10   7.3e-07   29.3   0.0   219   298   130   211    97   213 0.82 AAA domain
MxiH                 PF09392.5     90 seq1344_BIOID51005   -             73   3.3e-12   46.6   0.4   1   1   3.5e-16   4.8e-12   46.1   0.3    25    89     5    70     2    71 0.79 Type III secretion needle MxiH like
DUF318               PF03773.8    307 seq1345_BIOID51005   -            337   1.1e-53  182.0  24.2   1   1   1.1e-57   1.5e-53  181.6  16.8     2   306    11   334    10   335 0.87 Predicted permease
DUF1039              PF06287.6     66 seq1349_BIOID51005   -             92   1.1e-29  101.9   0.2   1   1     1e-33   1.4e-29  101.6   0.2     1    66    16    82    16    82 0.99 Protein of unknown function (DUF1039)
AP_endonuc_2         PF01261.19   211 seq1351_BIOID51005   -            262   2.6e-24   85.6   0.3   1   1   2.1e-28   2.9e-24   85.4   0.2     1   210    19   218    19   243 0.90 Xylose isomerase-like TIM barrel
Fimbrial             PF00419.15   145 seq1354_BIOID51005   -            183   1.2e-18   67.6   3.1   1   1     1e-22   1.4e-18   67.3   2.1     1   145    30   183    30   183 0.85 Fimbrial protein
OmpA                 PF00691.15    97 seq1358_BIOID51005   -            173   1.1e-19   70.5   0.0   1   1   1.4e-23     2e-19   69.6   0.0     1    97    72   167    72   167 0.95 OmpA family
PhoU                 PF01895.14    88 seq1360_BIOID51005   -            241   2.4e-34  117.4   9.6   1   2   8.1e-21   1.1e-16   60.9   1.5     2    86    26   111    25   113 0.96 PhoU domain
PhoU                 PF01895.14    88 seq1360_BIOID51005   -            241   2.4e-34  117.4   9.6   2   2   5.7e-21   7.8e-17   61.3   0.6     1    87   128   212   128   213 0.91 PhoU domain
Esterase             PF00756.15   251 seq1361_BIOID51005   -            405   1.2e-49  168.8   0.0   1   1   1.8e-53   1.2e-49  168.8   0.0     1   251   172   391   172   391 0.98 Putative esterase
DUF3327              PF11806.3    122 seq1361_BIOID51005   -            405   1.9e-37  128.1   2.5   1   1   4.3e-41   2.9e-37  127.5   0.3     3   121    29   155    21   156 0.97 Domain of unknown function (DUF3327)
EspF                 PF04806.7     47 seq1362_BIOID51005   -            207     1e-15   57.4  18.2   1   2   2.4e-09   3.3e-05   23.8   1.1    14    45    72   106    58   108 0.82 EspF protein repeat
EspF                 PF04806.7     47 seq1362_BIOID51005   -            207     1e-15   57.4  18.2   2   2   1.2e-09   1.6e-05   24.8   1.7    15    45   167   200   164   202 0.85 EspF protein repeat
TPR_6                PF13174.1     33 seq1363_BIOID51005   -            263   1.8e-22   78.0   1.7   1   3   2.8e-07   0.00047   20.3   0.0     4    33   146   176   145   176 0.86 Tetratricopeptide repeat
TPR_6                PF13174.1     33 seq1363_BIOID51005   -            263   1.8e-22   78.0   1.7   2   3   2.2e-08   3.8e-05   23.7   0.1     3    33   183   213   181   213 0.95 Tetratricopeptide repeat
TPR_6                PF13174.1     33 seq1363_BIOID51005   -            263   1.8e-22   78.0   1.7   3   3   7.2e-11   1.2e-07   31.5   0.0     1    33   218   250   218   250 0.96 Tetratricopeptide repeat
TPR_16               PF13432.1     65 seq1363_BIOID51005   -            263   6.3e-12   45.7   0.0   1   1   1.6e-09   2.7e-06   27.7   0.0     2    65   147   214   146   214 0.92 Tetratricopeptide repeat
TPR_2                PF07719.12    34 seq1363_BIOID51005   -            263   1.1e-09   37.3   0.2   1   2   2.1e-06    0.0035   17.0   0.1     2    33   181   212   180   213 0.93 Tetratricopeptide repeat
TPR_2                PF07719.12    34 seq1363_BIOID51005   -            263   1.1e-09   37.3   0.2   2   2   5.3e-06    0.0091   15.7   0.0     1    33   217   249   217   250 0.95 Tetratricopeptide repeat
TPR_8                PF13181.1     34 seq1363_BIOID51005   -            263   2.9e-06   26.5   0.9   1   2   0.00027      0.46   10.2   0.2     2    29   181   208   180   213 0.89 Tetratricopeptide repeat
TPR_8                PF13181.1     34 seq1363_BIOID51005   -            263   2.9e-06   26.5   0.9   2   2   2.7e-05     0.046   13.3   0.0     5    29   221   245   217   250 0.85 Tetratricopeptide repeat
PapC_N               PF13954.1    146 seq1364_BIOID51005   -            137   1.2e-17   63.7   0.1   1   1     1e-21   1.4e-17   63.4   0.1     1    96    22   117    22   125 0.95 PapC N-terminal domain
GFO_IDH_MocA         PF01408.17   120 seq1367_BIOID51005   -            351   9.4e-32  109.9   0.0   1   1   4.7e-35   2.1e-31  108.7   0.0     1   118    10   128    10   130 0.97 Oxidoreductase family, NAD-binding Rossmann fold
GFO_IDH_MocA_C       PF02894.12   115 seq1367_BIOID51005   -            351   1.9e-12   46.8   0.0   1   1   8.1e-16   3.7e-12   45.9   0.0     1   112   142   250   142   253 0.94 Oxidoreductase family, C-terminal alpha/beta domain
SIS                  PF01380.17   131 seq1369_BIOID51005   -            306   1.7e-30  105.2   0.5   1   1   4.3e-34     3e-30  104.4   0.3     1   131   152   282   152   282 0.99 SIS domain
HTH_6                PF01418.12    77 seq1369_BIOID51005   -            306   1.1e-29  101.9   0.2   1   1   3.1e-33   2.1e-29  100.9   0.1     1    76    25   100    25   101 0.98 Helix-turn-helix domain, rpiR family
Usher                PF00577.15   552 seq1374_BIOID51005   -            696    1e-177  592.1  30.7   1   1  2.6e-181  1.2e-177  591.9  21.3     3   551    57   608    55   609 0.96 Type VII secretion system (T7SS), usher protein
PapC_C               PF13953.1     68 seq1374_BIOID51005   -            696   1.9e-14   52.9   0.4   1   1   2.9e-16   1.3e-12   47.0   0.0     3    59   621   675   620   682 0.91 PapC C-terminal domain
PapC_N               PF13954.1    146 seq1374_BIOID51005   -            696     1e-12   47.7   0.3   1   1   7.1e-16   3.2e-12   46.1   0.2   106   146     1    41     1    41 0.96 PapC N-terminal domain
PRD                  PF00874.15    90 seq1379_BIOID51005   -            278     1e-46  156.8   2.2   1   2   2.2e-29   1.5e-25   88.9   0.0     2    90    78   164    77   164 0.97 PRD domain
PRD                  PF00874.15    90 seq1379_BIOID51005   -            278     1e-46  156.8   2.2   2   2   1.8e-22   1.2e-18   66.8   0.9     1    89   181   273   181   274 0.96 PRD domain
CAT_RBD              PF03123.10    59 seq1379_BIOID51005   -            278   3.9e-25   87.1   0.8   1   1   1.1e-28   7.4e-25   86.3   0.6     1    57     3    59     3    61 0.96 CAT RNA binding domain
MbtH                 PF03621.8     54 seq1382_BIOID51005   -             72   1.8e-21   75.1   0.6   1   1   1.6e-25   2.1e-21   74.8   0.4     1    53     1    54     1    55 0.96 MbtH-like protein
PTS_EIIC             PF02378.13   321 seq1383_BIOID51005   -            474   3.6e-42  144.2  31.5   1   1   9.3e-46   6.4e-42  143.4  21.9     3   321   113   396   111   396 0.92 Phosphotransferase system, EIIC
PTS_EIIB             PF00367.15    35 seq1383_BIOID51005   -            474   1.4e-16   59.2   0.2   1   1   3.5e-20   2.4e-16   58.5   0.1     1    35     9    43     9    43 0.98 phosphotransferase system, EIIB
AMP-binding          PF00501.23   418 seq1384_BIOID51005   -           1335  6.2e-117  390.3   0.0   1   1    3e-120  8.3e-117  389.9   0.0     1   417   524   928   524   929 0.96 AMP-binding enzyme
Condensation         PF00668.15   301 seq1384_BIOID51005   -           1335   9.4e-58  195.3   0.0   1   1   5.2e-61   1.4e-57  194.7   0.0     2   300    44   342    43   343 0.91 Condensation domain
Thioesterase         PF00975.15   229 seq1384_BIOID51005   -           1335   7.1e-46  157.1   0.6   1   1   1.3e-46   3.6e-43  148.3   0.0     2   215  1109  1318  1108  1332 0.96 Thioesterase domain
PP-binding           PF00550.20    67 seq1384_BIOID51005   -           1335   4.3e-11   42.8   0.1   1   1   4.7e-14   1.3e-10   41.2   0.1     3    65  1022  1082  1020  1084 0.91 Phosphopantetheine attachment site
Abhydrolase_6        PF12697.2    228 seq1384_BIOID51005   -           1335   5.9e-06   26.2   0.2   1   1   2.2e-09   5.9e-06   26.2   0.1     2   127  1111  1240  1110  1309 0.66 Alpha/beta hydrolase family
Fer4_10              PF13237.1     52 seq1388_BIOID51005   -             86   4.7e-13   48.5  11.7   1   1   2.4e-16   6.4e-13   48.1   8.1     4    52     5    55     2    55 0.88 4Fe-4S dicluster domain
Fer4_7               PF12838.2     52 seq1388_BIOID51005   -             86   2.2e-08   34.2  10.7   1   1     1e-11   2.8e-08   33.9   7.4     1    49     8    55     8    70 0.90 4Fe-4S dicluster domain
Fer4_9               PF13187.1     55 seq1388_BIOID51005   -             86   3.4e-07   30.3  11.0   1   1   1.7e-10   4.6e-07   29.8   7.7     1    51     8    55     8    72 0.94 4Fe-4S dicluster domain
Fer4                 PF00037.22    24 seq1388_BIOID51005   -             86   9.1e-07   28.1  17.0   1   1   1.3e-09   3.5e-06   26.2   1.9     5    24     6    25     3    25 0.92 4Fe-4S binding domain
Hexapep              PF00132.19    36 seq1389_BIOID51005   -            318     6e-25   85.4  47.2   1   4   2.1e-12   2.9e-08   32.7   2.0     1    34   107   140   107   140 0.95 Bacterial transferase hexapeptide (six repeats)
Hexapep              PF00132.19    36 seq1389_BIOID51005   -            318     6e-25   85.4  47.2   2   4   8.1e-10   1.1e-05   24.5   5.9     2    35   132   165   131   166 0.93 Bacterial transferase hexapeptide (six repeats)
Hexapep              PF00132.19    36 seq1389_BIOID51005   -            318     6e-25   85.4  47.2   3   4   8.7e-12   1.2e-07   30.8   1.4     1    34   209   242   209   244 0.93 Bacterial transferase hexapeptide (six repeats)
Hexapep              PF00132.19    36 seq1389_BIOID51005   -            318     6e-25   85.4  47.2   4   4   6.3e-08   0.00086   18.5   3.1     1    35   245   279   245   280 0.95 Bacterial transferase hexapeptide (six repeats)
Glyco_hydro_65m      PF03632.10   370 seq1390_BIOID51005   -            755  8.6e-129  429.2   0.1   1   1  2.6e-132  1.2e-128  428.8   0.0     2   370   299   677   298   677 0.97 Glycosyl hydrolase family 65 central catalytic domain
Glyco_hydro_65N      PF03636.10   255 seq1390_BIOID51005   -            755   3.1e-63  213.3   0.0   1   1   9.6e-67   4.4e-63  212.8   0.0     1   255     6   241     6   241 0.96 Glycosyl hydrolase family 65, N-terminal domain
Glyco_hydro_65C      PF03633.10    54 seq1390_BIOID51005   -            755   1.2e-13   50.7   0.0   1   1   1.1e-16   4.9e-13   48.8   0.0     1    50   681   727   681   731 0.95 Glycosyl hydrolase family 65, C-terminal domain
PTS_EIIA_1           PF00358.15   133 seq1397_BIOID51005   -            650   2.8e-52  175.6   0.3   1   1     1e-55   4.7e-52  174.9   0.2     4   132   502   630   499   631 0.98 phosphoenolpyruvate-dependent sugar phosphotransferase system, EIIA 1
PTS_EIIC             PF02378.13   321 seq1397_BIOID51005   -            650   5.1e-29  101.0  27.9   1   1   1.1e-32   5.1e-29  101.0  19.4     2   319   131   413   130   416 0.81 Phosphotransferase system, EIIC
PTS_EIIB             PF00367.15    35 seq1397_BIOID51005   -            650   4.6e-16   57.6   0.1   1   1   1.7e-19   7.8e-16   56.9   0.0     1    34    30    63    30    64 0.97 phosphotransferase system, EIIB
FGGY_N               PF00370.16   245 seq1401_BIOID51005   -            489   6.8e-29  100.7   0.0   1   1   1.4e-32   9.7e-29  100.2   0.0    27   242    36   241     6   244 0.85 FGGY family of carbohydrate kinases, N-terminal domain
FGGY_C               PF02782.11   197 seq1401_BIOID51005   -            489   8.8e-26   90.6   0.1   1   1   2.3e-29   1.6e-25   89.8   0.0     1   195   253   439   253   441 0.89 FGGY family of carbohydrate kinases, C-terminal domain
Slp                  PF03843.8    160 seq1402_BIOID51005   -            246   1.1e-45  154.4   0.0   1   1     1e-49   1.4e-45  154.0   0.0     1   157    74   231    74   234 0.91 Outer membrane lipoprotein Slp family
Adenylate_cycl       PF01295.13   605 seq1403_BIOID51005   -            848    9e-275  912.5   0.0   1   1  1.6e-278  1.1e-274  912.3   0.0     1   601   228   826   228   830 0.98 Adenylate cyclase, class-I
Adenyl_cycl_N        PF12633.2    204 seq1403_BIOID51005   -            848   3.3e-87  291.1   0.0   1   1   2.2e-86   1.5e-82  275.9   0.0     1   203     1   200     1   201 0.96 Adenylate cyclase NT domain
Glyco_hydro_1        PF00232.13   455 seq1407_BIOID51005   -            476    2e-132  441.5   0.3   1   1  1.8e-136  2.5e-132  441.2   0.2     4   454     5   472     2   473 0.92 Glycosyl hydrolase family 1
NadA                 PF02445.11   296 seq1410_BIOID51005   -            347  2.3e-105  351.5   0.0   1   1  1.9e-109  2.6e-105  351.3   0.0     2   295    31   340    30   341 0.98 Quinolinate synthetase A protein
DUF3418              PF11898.3    586 seq1411_BIOID51005   -           1300  9.6e-242  803.4   0.7   1   1  5.6e-245  1.3e-241  803.0   0.5     2   586   712  1298   711  1298 0.99 Domain of unknown function (DUF3418)
OB_NTP_bind          PF07717.11   111 seq1411_BIOID51005   -           1300   1.1e-24   86.1   0.0   1   1   9.4e-28   2.1e-24   85.2   0.0     2   111   600   699   599   699 0.97 Oligonucleotide/oligosaccharide-binding (OB)-fold
HA2                  PF04408.18   102 seq1411_BIOID51005   -           1300   2.7e-24   85.0   0.0   1   1   2.5e-27   5.8e-24   83.9   0.0     2   101   465   558   464   559 0.90 Helicase associated domain (HA2)
Helicase_C           PF00271.26    78 seq1411_BIOID51005   -           1300   1.1e-10   41.0   0.1   1   1   1.1e-13   2.5e-10   39.9   0.1     2    77   312   403   311   404 0.94 Helicase conserved C-terminal domain
DEAD                 PF00270.24   173 seq1411_BIOID51005   -           1300   5.9e-07   28.9   0.0   1   1     6e-10   1.4e-06   27.7   0.0     7   167    86   233    80   239 0.72 DEAD/DEAH box helicase
ABC_tran             PF00005.22   118 seq1412_BIOID51005   -            108   3.2e-06   27.3   0.0   1   1   5.7e-10   3.9e-06   27.1   0.0     1    61    43   101    43   108 0.85 ABC transporter
DUF258               PF03193.11   161 seq1412_BIOID51005   -            108   1.8e-05   23.8   0.0   1   1   2.7e-09   1.9e-05   23.8   0.0    26    63    19    57     1    75 0.77 Protein of unknown function, DUF258
Pili_assembly_N      PF00345.15   122 seq1413_BIOID51005   -            128   1.3e-27   95.8   0.6   1   1   1.1e-31   1.5e-27   95.6   0.4     2    96    30   125    29   128 0.88 Gram-negative pili assembly chaperone, N-terminal domain
TetR_C_3             PF08362.6    143 seq1415_BIOID51005   -            212   5.4e-59  197.9   0.0   1   1     1e-62   7.1e-59  197.5   0.0     1   143    70   212    70   212 0.99 YcdC-like protein, C-terminal region
TetR_N               PF00440.18    47 seq1415_BIOID51005   -            212   1.3e-16   59.8   0.2   1   1   2.9e-20     2e-16   59.2   0.1     1    47    23    69    23    69 0.98 Bacterial regulatory proteins, tetR family
ABC_tran             PF00005.22   118 seq1416_BIOID51005   -            375   8.1e-22   77.6   0.0   1   1   6.5e-25   2.2e-21   76.2   0.0     1   117    44   162    44   163 0.92 ABC transporter
TOBE_2               PF08402.5     75 seq1416_BIOID51005   -            375   4.6e-05   23.2   0.0   1   1   3.3e-08   0.00011   21.9   0.0     2    73   290   361   289   363 0.79 TOBE domain
ABC_tran             PF00005.22   118 seq1417_BIOID51005   -            263   5.1e-12   46.1   0.3   1   1   2.8e-15   1.3e-11   44.8   0.0    66   117     3    53     2    54 0.96 ABC transporter
TOBE_2               PF08402.5     75 seq1417_BIOID51005   -            263   3.9e-12   45.8   0.4   1   1   4.4e-15     2e-11   43.5   0.1     1    75   175   247   175   247 0.95 TOBE domain
OMP_b-brl            PF13505.1    176 seq1418_BIOID51005   -            171   3.9e-27   95.2  13.5   1   1   6.8e-31   4.7e-27   94.9   9.3     2   176     9   171     6   171 0.87 Outer membrane protein beta-barrel domain
Ail_Lom              PF06316.6    199 seq1418_BIOID51005   -            171   1.5e-23   83.2   4.7   1   2   2.2e-18   1.5e-14   53.8   0.9     1   126     1   115     1   127 0.77 Enterobacterial Ail/Lom protein
Ail_Lom              PF06316.6    199 seq1418_BIOID51005   -            171   1.5e-23   83.2   4.7   2   2   2.2e-11   1.5e-07   31.0   0.1   154   199   126   171   120   171 0.93 Enterobacterial Ail/Lom protein
Pili_assembly_C      PF02753.12    68 seq1420_BIOID51005   -            123   8.1e-08   31.8   0.4   1   1   8.6e-12   1.2e-07   31.3   0.3     2    64    42   101    41   105 0.84 Gram-negative pili assembly chaperone, C-terminal domain
RhaA                 PF06134.6    417 seq1422_BIOID51005   -            419  1.4e-237  788.3   0.0   1   1  1.2e-241  1.6e-237  788.1   0.0     1   417     3   418     3   418 1.00 L-rhamnose isomerase (RhaA)
Lactamase_B_2        PF12706.2    194 seq1424_BIOID51005   -            294   1.8e-27   96.0   0.0   1   1   4.4e-31     3e-27   95.3   0.0     3   193    24   259    23   260 0.82 Beta-lactamase superfamily domain
Lactamase_B          PF00753.22   194 seq1424_BIOID51005   -            294   2.7e-14   53.1   0.2   1   1   5.1e-17   3.5e-13   49.5   0.0     3   128     5   131     3   138 0.92 Metallo-beta-lactamase superfamily
Rhodanese            PF00581.15   113 seq1425_BIOID51005   -            108     1e-15   57.9   0.0   1   1   8.8e-20   1.2e-15   57.7   0.0     4   112    11    98     8    99 0.93 Rhodanese-like domain
HAD_2                PF13419.1    176 seq1426_BIOID51005   -            219   5.3e-24   85.3   0.0   1   1   1.4e-27   6.3e-24   85.0   0.0     1   176     6   190     6   190 0.88 Haloacid dehalogenase-like hydrolase
Hydrolase            PF00702.21   204 seq1426_BIOID51005   -            219   5.7e-11   43.2   0.0   1   1   1.8e-14   8.1e-11   42.7   0.0     3   203     5   183     3   184 0.83 haloacid dehalogenase-like hydrolase
Hydrolase_like       PF13242.1     75 seq1426_BIOID51005   -            219   5.3e-07   29.1   0.0   1   1   2.2e-10     1e-06   28.2   0.0     3    56   146   198   144   207 0.93 HAD-hyrolase-like
NMN_transporter      PF04973.7    182 seq1429_BIOID51005   -            234   1.1e-46  158.4  27.0   1   1   1.1e-48   1.5e-44  151.5  18.7     1   180    18   222    18   224 0.94 Nicotinamide mononucleotide transporter
Glyco_hydro_1        PF00232.13   455 seq1430_BIOID51005   -            466    1e-151  505.1   0.4   1   1  1.7e-155  1.1e-151  504.9   0.3     3   454     2   459     1   460 0.95 Glycosyl hydrolase family 1
Esterase             PF00756.15   251 seq1431_BIOID51005   -            278   4.5e-73  245.6   0.0   1   1   1.5e-76   5.2e-73  245.4   0.0     1   251    21   271    21   271 0.99 Putative esterase
Abhydrolase_5        PF12695.2    142 seq1431_BIOID51005   -            278   1.3e-07   31.3   0.0   1   1   5.2e-11   1.8e-07   30.9   0.0     6   142    50   257    44   257 0.61 Alpha/beta hydrolase family
Peptidase_S9         PF00326.16   213 seq1431_BIOID51005   -            278   8.4e-07   28.3   0.0   1   1   4.3e-10   1.5e-06   27.4   0.0    54   208   127   274   118   278 0.77 Prolyl oligopeptidase family
DAO                  PF01266.19   358 seq1432_BIOID51005   -            432   5.6e-74  249.0   0.5   1   1   4.8e-77   6.5e-74  248.8   0.3     2   358     3   397     2   397 0.95 FAD dependent oxidoreductase
Pyr_redox_2          PF07992.9    200 seq1432_BIOID51005   -            432   7.5e-09   35.6   0.3   1   1   3.9e-08   5.3e-05   23.0   0.2     1    36     2    37     2    65 0.92 Pyridine nucleotide-disulphide oxidoreductase
Pyr_redox            PF00070.22    80 seq1432_BIOID51005   -            432   3.2e-08   33.7   0.2   1   1     7e-09   9.6e-06   25.7   0.2     1    33     2    34     2    47 0.91 Pyridine nucleotide-disulphide oxidoreductase
NAD_binding_8        PF13450.1     68 seq1432_BIOID51005   -            432   8.6e-07   28.7   0.1   1   1   5.6e-09   7.6e-06   25.7   0.0     1    34     5    38     5    69 0.85 NAD(P)-binding Rossmann-like domain
ApbA                 PF02558.11   151 seq1432_BIOID51005   -            432   2.3e-05   23.7   0.2   1   1   3.8e-08   5.3e-05   22.6   0.1     1    33     3    34     3    48 0.87 Ketopantoate reductase PanE/ApbA
AlaDh_PNT_C          PF01262.16   168 seq1432_BIOID51005   -            432   0.00013   21.5   0.1   1   1   1.7e-07   0.00023   20.6   0.1    22    59     2    39     1    52 0.85 Alanine dehydrogenase/PNT, C-terminal domain
DUF3582              PF12122.3    101 seq1434_BIOID51005   -            276   3.6e-33  113.4   0.0   1   1     1e-36   7.1e-33  112.5   0.0     1   101     1    99     1    99 0.97 Protein of unknown function (DUF3582)
Rhomboid             PF01694.17   146 seq1434_BIOID51005   -            276   3.2e-27   95.2  14.7   1   1   4.7e-31   3.2e-27   95.2  10.2     3   142   131   269   129   273 0.88 Rhomboid family
LamB                 PF02264.10   398 seq1435_BIOID51005   -            446  8.4e-169  561.7  25.0   1   1  6.9e-173  9.5e-169  561.5  17.3     1   398    28   446    28   446 0.97 LamB porin
Fimbrial             PF00419.15   145 seq1436_BIOID51005   -            176   4.7e-11   42.9   0.2   1   1   4.1e-15   5.6e-11   42.7   0.1    13   145    41   176    27   176 0.90 Fimbrial protein
ABC_tran             PF00005.22   118 seq1440_BIOID51005   -            360     1e-20   74.1   0.0   1   1   7.3e-24     2e-20   73.2   0.0     1   117    44   162    44   163 0.93 ABC transporter
TOBE                 PF03459.12    64 seq1440_BIOID51005   -            360   9.2e-09   35.1   0.0   1   1   1.2e-08   3.3e-05   23.7   0.0     4    64   295   350   292   350 0.92 TOBE domain
TOBE_2               PF08402.5     75 seq1440_BIOID51005   -            360   1.5e-08   34.4   0.0   1   1   1.1e-11   2.9e-08   33.4   0.0     2    75   282   351   281   351 0.88 TOBE domain
TrmB                 PF01978.14    68 seq1441_BIOID51005   -             98   2.4e-19   68.6   0.1   1   1   5.3e-23   3.6e-19   68.0   0.1     3    68    10    75     8    75 0.98 Sugar-specific transcriptional regulator TrmB
HTH_11               PF08279.7     55 seq1441_BIOID51005   -             98   9.3e-05   21.9   0.0   1   1   2.6e-08   0.00018   20.9   0.0     7    47    23    63    18    69 0.81 HTH domain
Peptidase_C48        PF02902.14   216 seq1442_BIOID51005   -            412   1.1e-30  106.7   1.6   1   1   1.1e-34   1.5e-30  106.3   1.1     2   215   174   371   173   372 0.96 Ulp1 protease family, C-terminal catalytic domain
DUF2222              PF09984.4    146 seq1443_BIOID51005   -            918   9.3e-58  193.6   0.2   1   1   7.9e-61   1.8e-57  192.7   0.1     1   146    31   178    31   178 0.98 Uncharacterized signal transduction histidine kinase domain (DUF2222)
HATPase_c            PF02518.21   111 seq1443_BIOID51005   -            918     8e-33  112.3   0.2   1   1   6.4e-36   1.5e-32  111.5   0.2     1   110   404   518   404   519 0.97 Histidine kinase-, DNA gyrase B-, and HSP90-like ATPase
Response_reg         PF00072.19   112 seq1443_BIOID51005   -            918   1.6e-28   98.8   0.6   1   1   7.1e-32   1.6e-28   98.8   0.4     1   110   670   780   670   782 0.97 Response regulator receiver domain
HisKA                PF00512.20    68 seq1443_BIOID51005   -            918   5.4e-22   77.4   2.7   1   1   3.9e-25     9e-22   76.7   0.1     2    68   293   357   292   357 0.98 His Kinase A (phospho-acceptor) domain
Hpt                  PF01627.18    90 seq1443_BIOID51005   -            918   6.1e-14   51.6   0.1   1   1   2.7e-17   6.1e-14   51.6   0.1     1    88   828   910   828   912 0.93 Hpt domain
HAMP                 PF00672.20    70 seq1443_BIOID51005   -            918   7.7e-13   48.3   0.5   1   1   3.4e-16   7.7e-13   48.3   0.3     2    68   181   247   180   249 0.96 HAMP domain
Aldolase_II          PF00596.16   183 seq1446_BIOID51005   -            298   1.1e-30  106.4   0.0   1   1   1.1e-34   1.6e-30  106.0   0.0     2   182    36   262    35   263 0.88 Class II Aldolase and Adducin N-terminal domain
DeoRC                PF00455.17   162 seq1447_BIOID51005   -            252   1.2e-57  193.9   0.1   1   1   4.6e-61   1.6e-57  193.5   0.1     2   161    73   232    72   233 0.99 DeoR C terminal sensor domain
HTH_DeoR             PF08220.7     57 seq1447_BIOID51005   -            252   2.9e-26   90.6   0.0   1   1   1.5e-29   5.2e-26   89.8   0.0     1    56     6    61     6    62 0.98 DeoR-like helix-turn-helix domain
HTH_11               PF08279.7     55 seq1447_BIOID51005   -            252   7.2e-08   31.8   0.0   1   1   3.6e-11   1.2e-07   31.1   0.0     1    43     6    47     6    55 0.88 HTH domain
GntR                 PF00392.16    64 seq1447_BIOID51005   -            252   7.4e-06   25.1   0.0   1   1   5.5e-09   1.9e-05   23.8   0.0    26    61    21    56    13    58 0.93 Bacterial regulatory proteins, gntR family
Regulator_TrmB       PF11495.3    234 seq1448_BIOID51005   -            171   4.2e-09   35.6   0.0   1   1   3.5e-13   4.8e-09   35.4   0.0     2   112    10   115     9   148 0.86 Archaeal transcriptional regulator TrmB
DUF1449              PF07290.6    202 seq1453_BIOID51005   -            209  4.6e-112  372.0   0.3   1   1  3.8e-116  5.2e-112  371.9   0.2     1   202     4   205     4   205 1.00 Protein of unknown function (DUF1449)
Ala_racemase_N       PF01168.15   217 seq1454_BIOID51005   -            356   5.2e-59  199.3   0.1   1   1   9.8e-63   6.7e-59  198.9   0.0     2   217    10   217     9   217 0.95 Alanine racemase, N-terminal domain
Ala_racemase_C       PF00842.16   129 seq1454_BIOID51005   -            356   2.4e-39  133.5   0.4   1   1   6.2e-43   4.2e-39  132.7   0.3     1   127   232   354   232   356 0.97 Alanine racemase, C-terminal domain
LamB                 PF02264.10   398 seq1456_BIOID51005   -            538  1.5e-152  508.2  22.1   1   1  2.9e-156    2e-152  507.7  15.3     1   398   127   538   127   538 0.98 LamB porin
Sugarporin_N         PF11471.3     60 seq1456_BIOID51005   -            538   4.9e-17   61.2   5.4   1   1   1.2e-20   8.4e-17   60.4   3.7     4    59     3    59     1    60 0.91 Maltoporin periplasmic N-terminal extension
DUF308               PF03729.8     72 seq1457_BIOID51005   -            190   3.5e-19   68.4  37.0   1   2   1.1e-15   1.5e-11   43.9   9.4     2    71    27    97    26    98 0.93 Short repeat of unknown function (DUF308)
DUF308               PF03729.8     72 seq1457_BIOID51005   -            190   3.5e-19   68.4  37.0   2   2   6.2e-13   8.5e-09   35.1   9.2     1    71    84   153    84   154 0.94 Short repeat of unknown function (DUF308)
Wzz                  PF02706.10   152 seq1460_BIOID51005   -            394     8e-25   87.3   0.9   1   1   5.8e-29     8e-25   87.3   0.7     1   150    42   190    42   192 0.92 Chain length determinant protein
DUF1680              PF07944.7    520 seq1461_BIOID51005   -            627   9.9e-36  122.9   7.0   1   1   4.2e-39   5.8e-35  120.4   4.9    48   520    70   539    53   539 0.81 Putative glycosyl hydrolase of unknown function (DUF1680)
Porin_OmpG           PF09381.5    301 seq1462_BIOID51005   -            301  2.9e-219  725.8  13.9   1   1  7.2e-223  3.3e-219  725.6   9.6     1   301     1   301     1   301 1.00 Outer membrane protein G (OmpG)
DUF481               PF04338.7    210 seq1462_BIOID51005   -            301   5.9e-06   26.0   2.4   1   1   1.3e-09   5.9e-06   26.0   1.7    93   197    95   206    91   212 0.85 Protein of unknown function, DUF481
MalM                 PF07148.7    136 seq1464_BIOID51005   -            306   2.3e-50  169.4   0.1   1   1   2.4e-54   3.3e-50  168.9   0.0     2   136    75   210    74   210 0.98 Maltose operon periplasmic protein precursor (MalM)
Fe-ADH               PF00465.14   366 seq1465_BIOID51005   -            391  9.2e-118  392.9   4.8   1   1  1.5e-121    1e-117  392.7   3.3     4   366    20   383    17   383 0.97 Iron-containing alcohol dehydrogenase
Fe-ADH_2             PF13685.1    250 seq1465_BIOID51005   -            391   7.1e-17   61.4   1.0   1   1     1e-12   6.9e-09   35.2   0.0     3    95    23   116    22   129 0.94 Iron-containing alcohol dehydrogenase
Band_7               PF01145.20   179 seq1466_BIOID51005   -            283   6.4e-20   71.6   1.6   1   1   4.7e-24   6.4e-20   71.6   1.1     5   151    38   189    34   220 0.85 SPFH domain / Band 7 family
Fe_dep_repr_C        PF02742.10    71 seq1468_BIOID51005   -            155   1.4e-13   50.2   0.9   1   1   1.5e-16   2.9e-13   49.1   0.6     1    57    95   150    95   154 0.95 Iron dependent repressor, metal binding and dimerisation domain
Fe_dep_repress       PF01325.14    60 seq1468_BIOID51005   -            155   6.9e-11   41.8   0.0   1   1   6.3e-14   1.2e-10   40.9   0.0     6    60    38    92    35    92 0.95 Iron dependent repressor, N-terminal DNA binding domain
HTH_24               PF13412.1     48 seq1468_BIOID51005   -            155   1.2e-07   30.9   0.0   1   1     9e-11   1.8e-07   30.3   0.0     3    48    40    85    38    85 0.90 Winged helix-turn-helix DNA-binding
MarR                 PF01047.17    59 seq1468_BIOID51005   -            155   1.7e-06   27.4   0.0   1   1   1.6e-09   3.1e-06   26.6   0.0    11    48    48    85    47    87 0.95 MarR family
PTS_EIIC             PF02378.13   321 seq1469_BIOID51005   -            580   7.4e-83  277.9  29.3   1   1   1.1e-86   7.4e-83  277.9  20.3     1   321    69   411    69   411 0.94 Phosphotransferase system, EIIC
PTS_EIIB             PF00367.15    35 seq1469_BIOID51005   -            580   1.3e-16   59.3   0.1   1   1   4.4e-20     3e-16   58.2   0.1     3    35   504   536   502   536 0.97 phosphotransferase system, EIIB
HrpB_C               PF08482.5    133 seq1470_BIOID51005   -            824   7.1e-56  187.8   0.1   1   1   5.1e-59   1.8e-55  186.6   0.1     1   133   679   811   679   811 1.00 ATP-dependent helicase C-terminal
DEAD                 PF00270.24   173 seq1470_BIOID51005   -            824   3.6e-11   42.7   0.0   1   1   2.5e-14   8.6e-11   41.4   0.0    15   168    36   177    22   182 0.75 DEAD/DEAH box helicase
Helicase_C           PF00271.26    78 seq1470_BIOID51005   -            824   4.1e-10   39.2   0.0   1   1   2.3e-13   7.9e-10   38.3   0.0    10    77   257   342   252   343 0.96 Helicase conserved C-terminal domain
HA2                  PF04408.18   102 seq1470_BIOID51005   -            824   2.3e-09   37.0   0.1   1   1   1.4e-12   4.7e-09   36.0   0.1     2    62   404   463   403   519 0.85 Helicase associated domain (HA2)
DAHP_synth_1         PF00793.15   272 seq1473_BIOID51005   -            350  1.3e-105  351.8   0.0   1   1  1.1e-109  1.5e-105  351.6   0.0     8   271    40   338    25   339 0.96 DAHP synthetase I family
CitMHS               PF03600.11   349 seq1476_BIOID51005   -            372   2.1e-28   98.7  20.9   1   1   3.1e-32   2.1e-28   98.7  14.5    41   321    32   306    12   330 0.89 Citrate transporter
Na_sulph_symp        PF00939.14   471 seq1476_BIOID51005   -            372   1.1e-07   31.0   5.8   1   1   1.6e-11   1.1e-07   31.0   4.0   320   449    41   166    35   184 0.80 Sodium:sulfate symporter transmembrane region
GerE                 PF00196.14    58 seq1479_BIOID51005   -            186   8.2e-06   24.9   0.9   1   1   1.3e-09   1.8e-05   23.8   0.6     8    55   131   178   126   180 0.89 Bacterial regulatory proteins, luxR family
DUF718               PF05336.8    106 seq1483_BIOID51005   -            104   4.9e-37  125.8   0.4   1   1     4e-41   5.4e-37  125.7   0.3     2   105     3   103     2   104 0.99 Domain of unknown function (DUF718)
Esterase             PF00756.15   251 seq1484_BIOID51005   -            377   2.5e-18   66.2   0.0   1   1     5e-22   3.4e-18   65.8   0.0     1   153   159   318   159   357 0.84 Putative esterase
CBM_48               PF02922.13    85 seq1484_BIOID51005   -            377   7.3e-12   45.0   0.1   1   1     2e-15   1.4e-11   44.1   0.1     7    74    53   113    47   133 0.84 Carbohydrate-binding module 48 (Isoamylase N-terminal domain)
DUF218               PF02698.12   155 seq1485_BIOID51005   -            266   5.2e-24   84.3   0.0   1   1   5.6e-28   7.6e-24   83.8   0.0     1   137    36   183    36   208 0.92 DUF218 domain
SopA                 PF13981.1    135 seq1486_BIOID51005   -            442   2.4e-30  105.2   5.7   1   1   6.9e-34   2.4e-30  105.2   3.9     3   135   209   342   207   342 0.97 SopA-like central domain
Pentapeptide_4       PF13599.1     78 seq1486_BIOID51005   -            442   2.8e-18   65.3  19.6   1   1     1e-17   3.5e-14   52.2   5.1     6    78    90   165    85   168 0.93 Pentapeptide repeats (9 copies)
Pentapeptide_3       PF13576.1     48 seq1486_BIOID51005   -            442   1.4e-12   47.2  19.1   1   1   1.5e-11   5.2e-08   32.5   1.4     1    47   102   148   102   149 0.90 Pentapeptide repeats (9 copies)
Sigma54_activat      PF00158.21   168 seq1488_BIOID51005   -            328   3.2e-63  212.0   0.1   1   1   9.3e-67   4.2e-63  211.6   0.0     3   168     6   173     4   173 0.96 Sigma-54 interaction domain
HTH_8                PF02954.14    42 seq1488_BIOID51005   -            328   1.6e-08   33.8   0.5   1   1   3.5e-12   1.6e-08   33.8   0.3     7    40   284   317   280   319 0.92 Bacterial regulatory protein, Fis family
UPF0027              PF01139.12   420 seq1491_BIOID51005   -            408    8e-134  446.6   0.1   1   1  6.6e-138    9e-134  446.4   0.1     2   420    10   408     9   408 0.93 Uncharacterized protein family UPF0027
Glyco_hydro_38       PF01074.17   277 seq1492_BIOID51005   -            334   3.1e-15   56.1   0.1   1   1   3.9e-19   5.3e-15   55.3   0.0     2    70   250   316   249   324 0.95 Glycosyl hydrolases family 38 N-terminal domain
PTS_EIIA_2           PF00359.17   142 seq1494_BIOID51005   -            148   6.9e-31  106.7   0.0   1   1   5.7e-35   7.8e-31  106.5   0.0     3   141     4   144     2   145 0.97 Phosphoenolpyruvate-dependent sugar phosphotransferase system, EIIA 2
HlyD                 PF00529.15   306 seq1495_BIOID51005   -            385   2.4e-73  247.0  15.9   1   1   9.5e-77   3.2e-73  246.5  11.0     1   306    60   357    60   357 0.98 HlyD family secretion protein
HlyD_2               PF12700.2    328 seq1495_BIOID51005   -            385   2.6e-21   75.9   2.4   1   1   1.1e-24   3.7e-21   75.5   1.7    11   328    50   357    40   357 0.86 HlyD family secretion protein
HlyD_3               PF13437.1    105 seq1495_BIOID51005   -            385   3.8e-09   36.7   5.4   1   1   6.4e-11   2.2e-07   31.0   0.7     2   105   172   286   171   286 0.85 HlyD family secretion protein
Biotin_lipoyl_2      PF13533.1     50 seq1495_BIOID51005   -            385   3.5e-08   32.8   0.1   1   1     1e-11   3.5e-08   32.8   0.1     1    47    60   106    60   109 0.94 Biotin-lipoyl like
DUF463               PF04317.7    443 seq1496_BIOID51005   -            497  1.9e-187  623.1   0.0   1   1  1.6e-191  2.2e-187  622.9   0.0     1   443    52   496    52   496 0.99 YcjX-like family, DUF463
Aminotran_1_2        PF00155.16   363 seq1498_BIOID51005   -            390   2.1e-58  197.9   0.0   1   1   1.7e-62   2.4e-58  197.7   0.0     3   360    30   379    28   382 0.94 Aminotransferase class I and II
Peptidase_M28        PF04389.12   176 seq1501_BIOID51005   -            323   6.9e-24   84.4   0.0   1   1     2e-27   1.4e-23   83.4   0.0     2   175   107   308   106   309 0.76 Peptidase family M28
PTS_EIIC             PF02378.13   321 seq1502_BIOID51005   -            483   3.8e-29  101.4  32.4   1   1   5.6e-33   3.8e-29  101.4  22.5     2   318   134   406   133   410 0.90 Phosphotransferase system, EIIC
PTS_IIB              PF02302.12    90 seq1502_BIOID51005   -            483   2.5e-17   62.9   0.1   1   1   6.5e-21   4.5e-17   62.1   0.1     2    89     9   101     8   102 0.95 PTS system, Lactose/Cellobiose specific IIB subunit
Aldedh               PF00171.17   462 seq1503_BIOID51005   -            479  6.3e-164  545.5   0.9   1   1    1e-167    7e-164  545.4   0.7     8   462    22   475    15   475 0.98 Aldehyde dehydrogenase family
LuxC                 PF05893.9    400 seq1503_BIOID51005   -            479   0.00013   20.7   0.0   1   1   3.6e-08   0.00025   19.7   0.0    88   285   142   335   138   357 0.81 Acyl-CoA reductase (LuxC)
SSF                  PF00474.12   406 seq1504_BIOID51005   -            502  3.8e-148  493.3  30.0   1   1  4.3e-152  5.9e-148  492.7  20.8     1   406    35   437    35   437 0.99 Sodium:solute symporter family
FliE                 PF02049.13    97 seq1505_BIOID51005   -            113   1.4e-23   82.6   5.3   1   1   1.9e-27   2.5e-23   81.7   3.7     5    97    21   113    10   113 0.93 Flagellar hook-basal body complex protein FliE
Glucosamine_iso      PF01182.15   199 seq1506_BIOID51005   -            240   1.9e-16   60.2   0.0   1   1   2.8e-20   3.8e-16   59.2   0.0     5   198    12   206     9   207 0.77 Glucosamine-6-phosphate isomerases/6-phosphogluconolactonase
YscJ_FliF            PF01514.12   207 seq1509_BIOID51005   -            548   1.8e-47  161.1   1.3   1   1   3.4e-51   2.4e-47  160.6   0.3     9   201    32   225    21   232 0.91 Secretory protein of YscJ/FliF family
YscJ_FliF_C          PF08345.6    160 seq1509_BIOID51005   -            548   3.8e-38  130.8   0.2   1   1     1e-41     7e-38  129.9   0.1     1   160   259   418   259   418 0.88 Flagellar M-ring protein C-terminal
Glyco_hydro_38C      PF07748.8    458 seq1510_BIOID51005   -            677   9.1e-53  179.5   0.0   1   1   3.8e-56   1.7e-52  178.5   0.0    71   458   309   674   272   674 0.85 Glycosyl hydrolases family 38 C-terminal domain
Glyco_hydro_38       PF01074.17   277 seq1510_BIOID51005   -            677   1.8e-32  112.6   0.0   1   1   6.4e-36   2.9e-32  111.9   0.0   103   261     2   152     1   162 0.96 Glycosyl hydrolases family 38 N-terminal domain
Alpha-mann_mid       PF09261.6     80 seq1510_BIOID51005   -            677   1.5e-21   76.2   0.1   1   1   9.4e-25   4.3e-21   74.7   0.1     1    80   167   243   167   243 0.95 Alpha mannosidase, middle domain
Chor_lyase           PF04345.8    168 seq1512_BIOID51005   -            165   6.6e-31  106.8   0.0   1   1   5.8e-35     8e-31  106.6   0.0    13   163    18   165    12   165 0.90 Chorismate lyase
RTC                  PF01137.16   228 seq1513_BIOID51005   -            339   8.1e-87  289.6   0.1   1   1   1.4e-90   9.6e-87  289.4   0.0     1   225     8   326     8   329 0.99 RNA 3'-terminal phosphate cyclase
RTC_insert           PF05189.8    103 seq1513_BIOID51005   -            339   4.5e-14   52.1   0.2   1   1   1.1e-17   7.8e-14   51.4   0.1     2   102   185   277   184   278 0.96 RNA 3'-terminal phosphate cyclase (RTC), insert domain
Transgly             PF00912.17   178 seq1514_BIOID51005   -            844   2.6e-56  189.6   0.0   1   1     6e-60   4.1e-56  188.9   0.0    10   177   209   380   198   381 0.95 Transglycosylase
Transpeptidase       PF00905.17   304 seq1514_BIOID51005   -            844   1.2e-25   90.0   0.3   1   1   1.6e-28   1.1e-24   86.9   0.2     2   284   473   725   472   744 0.86 Penicillin binding protein transpeptidase domain
ABC_tran             PF00005.22   118 seq1516_BIOID51005   -            530   1.4e-36  125.3   0.0   1   2   1.1e-18   1.9e-15   57.1   0.0     1   118    41   184    41   184 0.98 ABC transporter
ABC_tran             PF00005.22   118 seq1516_BIOID51005   -            530   1.4e-36  125.3   0.0   2   2   2.2e-21   3.7e-18   65.8   0.0     1   118   359   467   359   467 0.95 ABC transporter
ABC_tran_2           PF12848.2     85 seq1516_BIOID51005   -            530   3.4e-23   81.1   3.0   1   1   1.8e-23     3e-20   71.7   1.4     2    85   224   309   223   309 0.91 ABC transporter
ACR_tran             PF00873.14  1021 seq1517_BIOID51005   -           1037         0 1418.0  26.3   1   1         0         0 1417.8  18.3     1  1020     1  1027     1  1028 1.00 AcrB/AcrD/AcrF family
MMPL                 PF03176.10   333 seq1517_BIOID51005   -           1037   1.2e-06   27.3  11.3   1   1   2.7e-10   1.2e-06   27.3   7.8   139   305   334   499   288   523 0.84 MMPL family
DUF1877              PF08974.5    167 seq1518_BIOID51005   -            167     3e-45  153.7   0.0   1   1   2.4e-49   3.3e-45  153.6   0.0     1   167     1   165     1   165 0.99 Domain of unknown function (DUF1877)
A_deaminase          PF00962.17   330 seq1520_BIOID51005   -            333  6.3e-101  337.5   0.0   1   1  5.2e-105  7.1e-101  337.3   0.0     2   329     6   328     5   329 0.99 Adenosine/AMP deaminase
UbiA                 PF01040.13   257 seq1521_BIOID51005   -            290   8.5e-41  139.7  25.0   1   1   7.6e-45     1e-40  139.4  17.3     2   256    26   277    25   283 0.85 UbiA prenyltransferase family
DUF697               PF05128.7    162 seq1522_BIOID51005   -            353   4.1e-54  182.3   0.2   1   1     3e-58   4.1e-54  182.3   0.1     2   161   183   341   182   342 0.98 Domain of unknown function (DUF697)
LPAM_2               PF13627.1     24 seq1523_BIOID51005   -             67   2.1e-08   33.5   2.0   1   1     2e-12   2.7e-08   33.1   1.4     1    24     6    29     6    29 0.93 Prokaryotic lipoprotein-attachment site
Peptidase_M42        PF05343.9    292 seq1525_BIOID51005   -            356  2.5e-102  341.4   0.0   1   1  2.2e-106    3e-102  341.2   0.0     1   292    43   333    43   333 0.98 M42 glutamyl aminopeptidase
SLT                  PF01464.15   121 seq1526_BIOID51005   -            203   1.4e-25   89.0   0.1   1   1   1.3e-29   1.8e-25   88.6   0.1     3   120    43   168    41   169 0.95 Transglycosylase SLT domain
MFS_1                PF07690.11   354 seq1527_BIOID51005   -            416   1.6e-25   89.5  61.2   1   2   3.7e-20   2.5e-16   59.2  19.0     1   224    22   237    22   242 0.81 Major Facilitator Superfamily
MFS_1                PF07690.11   354 seq1527_BIOID51005   -            416   1.6e-25   89.5  61.2   2   2   7.4e-13     5e-09   35.2  19.8    10   179   237   409   232   415 0.80 Major Facilitator Superfamily
MFS_3                PF05977.8    524 seq1527_BIOID51005   -            416   4.8e-21   74.3  33.9   1   1   9.1e-25   6.2e-21   73.9  23.5     9   396    16   400    12   414 0.89 Transmembrane secretion effector
DAP_epimerase        PF01678.14   121 seq1528_BIOID51005   -            275   1.3e-77  257.4   0.7   1   2   1.8e-43   1.2e-39  134.8   0.0     1   120     4   124     4   125 0.98 Diaminopimelate epimerase
DAP_epimerase        PF01678.14   121 seq1528_BIOID51005   -            275   1.3e-77  257.4   0.7   2   2   2.5e-39   1.7e-35  121.4   0.1     2   121   153   268   152   268 0.97 Diaminopimelate epimerase
PhzC-PhzF            PF02567.11   282 seq1528_BIOID51005   -            275   3.6e-05   23.0   0.0   1   1   7.7e-09   5.2e-05   22.5   0.0    45   224    51   224    46   229 0.86 Phenazine biosynthesis-like protein
Cons_hypoth698       PF03601.9    305 seq1530_BIOID51005   -            349  3.8e-117  390.1  25.3   1   1  3.3e-121  4.4e-117  389.9  17.5     1   305    18   326    18   326 0.98 Conserved hypothetical protein 698
FliG_C               PF01706.11   110 seq1532_BIOID51005   -            336   2.8e-31  107.6  14.2   1   1   4.6e-34   3.2e-30  104.2   2.4     1   110   219   328   219   328 0.99 FliG C-terminal domain
FTR1                 PF03239.9    306 seq1534_BIOID51005   -            279   1.8e-76  256.8  18.6   1   1   1.5e-80     2e-76  256.7  12.9     1   304     4   277     4   279 0.98 Iron permease FTR1 family
PAS_8                PF13188.1     64 seq1535_BIOID51005   -            157    0.0001   21.8   0.0   1   1   3.8e-08   0.00026   20.6   0.0     3    49    82   132    81   143 0.77 PAS domain
ACT                  PF01842.20    66 seq1535_BIOID51005   -            157   0.00012   21.3   0.0   1   1   2.8e-08   0.00019   20.7   0.0     2    64     2    61     1    63 0.88 ACT domain
DUF484               PF04340.7    225 seq1537_BIOID51005   -            235   1.1e-89  299.6   0.4   1   1   9.5e-94   1.3e-89  299.4   0.3     1   224    10   232    10   233 0.99 Protein of unknown function, DUF484
HTH_11               PF08279.7     55 seq1539_BIOID51005   -            427   1.9e-09   36.8   0.1   1   1   2.8e-13   1.9e-09   36.8   0.1     1    55     5    60     5    60 0.94 HTH domain
Cytochrom_B_N        PF00033.14   188 seq1541_BIOID51005   -            188   6.7e-25   87.4   9.4   1   1   1.1e-28   7.6e-25   87.2   6.5     3   187    16   184    14   185 0.96 Cytochrome b(N-terminal)/b6/petB
Ni_hydr_CYTB         PF01292.15   182 seq1541_BIOID51005   -            188     1e-21   77.0  10.2   1   1   1.7e-25   1.2e-21   76.8   7.0     1   181    16   184    16   185 0.92 Prokaryotic cytochrome b561
AP_endonuc_2         PF01261.19   211 seq1542_BIOID51005   -            285   7.7e-39  133.0   0.3   1   1   7.7e-43   1.1e-38  132.6   0.2     3   211    20   239    19   239 0.93 Xylose isomerase-like TIM barrel
Sigma54_activat      PF00158.21   168 seq1543_BIOID51005   -            355     2e-56  189.9   0.0   1   1   4.4e-60     3e-56  189.3   0.0     2   167    49   207    48   208 0.98 Sigma-54 interaction domain
AAA                  PF00004.24   132 seq1543_BIOID51005   -            355   1.6e-05   24.9   0.0   1   1   5.8e-09   3.9e-05   23.7   0.0     1   111    72   183    72   202 0.85 ATPase family associated with various cellular activities (AAA)
Xan_ur_permease      PF00860.15   389 seq1546_BIOID51005   -            445   1.3e-42  145.6  51.4   1   1   9.3e-47   1.3e-42  145.6  35.6     3   387    31   404    29   406 0.92 Permease family
Transgly_assoc       PF04226.8     48 seq1547_BIOID51005   -             84     2e-13   50.0  14.1   1   1   1.5e-17     2e-13   50.0   9.8     2    48    34    83    33    83 0.98 Transglycosylase associated protein
FliH                 PF02108.11   128 seq1548_BIOID51005   -            236   1.2e-30  105.9   0.1   1   1   2.3e-34   1.6e-30  105.5   0.1     2   128    97   221    96   221 0.97 Flagellar assembly protein FliH
Peptidase_M75        PF09375.5    285 seq1549_BIOID51005   -            375   3.3e-52  177.4   5.4   1   1   6.5e-56   4.5e-52  177.0   3.7     1   285   135   368   135   368 0.96 Imelysin
Cupredoxin_1         PF13473.1    104 seq1549_BIOID51005   -            375   4.7e-25   87.3   0.1   1   1   1.1e-28   7.8e-25   86.6   0.1     4   104    13   115    10   115 0.95 Cupredoxin-like domain
Phage_integrase      PF00589.17   173 seq1550_BIOID51005   -            298   4.6e-50  169.5   0.0   1   1   1.1e-53   7.7e-50  168.8   0.0     3   172   114   281   112   282 0.97 Phage integrase family
Phage_integr_N       PF02899.12    84 seq1550_BIOID51005   -            298   7.9e-27   93.1   0.7   1   1   2.9e-30     2e-26   91.8   0.5     1    83     8    90     8    91 0.98 Phage integrase, N-terminal SAM-like domain
TonB_dep_Rec         PF00593.19   276 seq1552_BIOID51005   -            747   7.1e-28   98.1  10.2   1   1     1e-31   7.1e-28   98.1   7.1     1   276   510   746   510   746 0.98 TonB dependent receptor
Plug                 PF07715.10   108 seq1552_BIOID51005   -            747   1.9e-21   76.2   0.1   1   1   6.6e-25   4.5e-21   75.0   0.1     2   107    76   180    75   181 0.94 TonB-dependent Receptor Plug Domain
PfkB                 PF00294.19   301 seq1556_BIOID51005   -            362   1.1e-57  195.3   0.0   1   1   3.1e-61   1.4e-57  194.9   0.0     2   293    58   344    57   352 0.92 pfkB family carbohydrate kinase
HTH_24               PF13412.1     48 seq1556_BIOID51005   -            362   8.2e-11   41.0   2.4   1   1   4.9e-14   2.2e-10   39.6   1.7     1    48     1    48     1    48 0.98 Winged helix-turn-helix DNA-binding
HTH_11               PF08279.7     55 seq1556_BIOID51005   -            362   6.7e-05   22.3   0.8   1   1   4.1e-08   0.00019   20.9   0.5     1    52     4    50     4    53 0.83 HTH domain
ATP-synt_ab          PF00006.20   215 seq1558_BIOID51005   -            445   2.5e-63  213.3   0.0   1   1   2.4e-67   3.3e-63  212.9   0.0     2   215   147   357   146   357 0.99 ATP synthase alpha/beta family, nucleotide-binding domain
HHA                  PF05321.6     57 seq1559_BIOID51005   -             71   3.8e-25   87.6   0.0   1   1   3.2e-29   4.3e-25   87.4   0.0     1    57     8    68     8    68 0.97 Haemolysin expression modulating protein
HAD_2                PF13419.1    176 seq1561_BIOID51005   -            238   2.1e-19   70.3   0.1   1   1   5.9e-23   2.7e-19   69.9   0.0     1   176    13   207    13   207 0.74 Haloacid dehalogenase-like hydrolase
Hydrolase_like       PF13242.1     75 seq1561_BIOID51005   -            238   4.6e-09   35.7   0.0   1   1   2.2e-12   9.9e-09   34.6   0.0     2    50   161   209   160   223 0.93 HAD-hyrolase-like
Hydrolase            PF00702.21   204 seq1561_BIOID51005   -            238   1.5e-08   35.2   0.0   1   1   4.8e-12   2.2e-08   34.7   0.0     1   202    10   199    10   201 0.71 haloacid dehalogenase-like hydrolase
DUF2569              PF10754.4    149 seq1562_BIOID51005   -            146     4e-48  163.2  10.5   1   1   3.3e-52   4.5e-48  163.1   7.3     2   149     4   145     3   145 0.99 Protein of unknown function (DUF2569)
Chorismate_bind      PF00425.13   257 seq1563_BIOID51005   -            391     2e-68  230.3   0.0   1   1   1.8e-72   2.5e-68  230.0   0.0     2   257   126   380   125   380 0.97 chorismate binding enzyme
FAD_binding_2        PF00890.19   421 seq1564_BIOID51005   -            540  2.8e-107  359.0   1.8   1   1  9.8e-111  3.3e-107  358.8   1.3     1   421    10   392    10   392 0.95 FAD binding domain
Succ_DH_flav_C       PF02910.15   129 seq1564_BIOID51005   -            540   3.1e-19   68.9   0.2   1   1   1.6e-22   5.5e-19   68.1   0.1     2    88   441   521   440   526 0.96 Fumarate reductase flavoprotein C-term
Pyr_redox_2          PF07992.9    200 seq1564_BIOID51005   -            540   4.1e-11   43.0   3.3   1   1   3.6e-12   1.2e-08   34.9   2.3     1   196    10   377    10   380 0.79 Pyridine nucleotide-disulphide oxidoreductase
Dyp_perox            PF04261.7    313 seq1565_BIOID51005   -            423  4.4e-111  370.4   0.0   1   1  3.7e-115    5e-111  370.2   0.0     1   312    61   410    61   411 0.99 Dyp-type peroxidase family
MCPsignal            PF00015.16   213 seq1566_BIOID51005   -            546   1.7e-70  236.8  47.0   1   1   7.7e-73   3.5e-69  232.4  20.0     2   212   333   525   331   526 0.99 Methyl-accepting chemotaxis protein (MCP) signalling domain
TarH                 PF02203.10   171 seq1566_BIOID51005   -            546   1.3e-30  106.3   2.2   1   1   2.9e-34   1.3e-30  106.3   1.5     2   166    12   177    11   189 0.95 Tar ligand binding domain homologue
HAMP                 PF00672.20    70 seq1566_BIOID51005   -            546   2.2e-14   53.2   0.7   1   1   4.7e-18   2.2e-14   53.2   0.5     2    68   205   271   204   273 0.93 HAMP domain
MR_MLE_N             PF02746.11   117 seq1569_BIOID51005   -            321   1.8e-32  111.6   0.0   1   1   9.6e-36   4.4e-32  110.4   0.0     1   117     1   112     1   112 0.99 Mandelate racemase / muconate lactonizing enzyme, N-terminal domain
MR_MLE               PF01188.16    67 seq1569_BIOID51005   -            321   2.1e-11   44.0   3.4   1   1   7.5e-15   3.4e-11   43.3   1.2     3    67   162   225   160   225 0.85 Mandelate racemase / muconate lactonizing enzyme, C-terminal domain
MR_MLE_C             PF13378.1    111 seq1569_BIOID51005   -            321   4.4e-10   39.4   0.0   1   1   2.5e-13   1.1e-09   38.0   0.0     1    82   225   304   225   321 0.80 Enolase C-terminal domain-like
Rnf-Nqr              PF02508.9    190 seq1570_BIOID51005   -            193   3.8e-71  238.5  20.8   1   1   3.1e-75   4.2e-71  238.3  14.4     1   189     1   191     1   192 0.99 Rnf-Nqr subunit, membrane protein
DAGK_prokar          PF01219.14   104 seq1572_BIOID51005   -            122   5.5e-39  131.8   8.1   1   1   4.6e-43   6.3e-39  131.6   5.6     2   104    16   118    15   118 0.99 Prokaryotic diacylglycerol kinase
UvrD_C               PF13361.1    319 seq1573_BIOID51005   -            738   1.3e-99  333.6   0.0   1   1  7.5e-103   1.7e-99  333.2   0.0     1   318   295   634   295   635 0.98 UvrD-like helicase C-terminal domain
UvrD-helicase        PF00580.16   315 seq1573_BIOID51005   -            738   2.1e-76  257.0   0.0   1   1   2.7e-79   6.1e-76  255.6   0.0     1   314    28   289    28   290 0.98 UvrD/REP helicase N-terminal domain
AAA_19               PF13245.1     76 seq1573_BIOID51005   -            738   5.6e-14   51.5   0.2   1   1   8.5e-17   1.9e-13   49.8   0.1     1    75    34   111    34   112 0.85 Part of AAA domain
UvrD_C_2             PF13538.1    104 seq1573_BIOID51005   -            738   7.3e-11   42.0   0.0   1   1   7.4e-14   1.7e-10   40.8   0.0    54   103   561   630   509   631 0.77 Family description
Phosphorylase        PF00343.15   713 seq1575_BIOID51005   -            797         0 1154.0   0.9   1   1         0         0 1153.9   0.2     1   712    91   796    91   797 0.99 Carbohydrate phosphorylase
FliJ                 PF02050.11   123 seq1576_BIOID51005   -            144   4.5e-09   36.2   2.6   1   1   3.3e-13   4.5e-09   36.2   1.8    37   122    51   136    41   137 0.92 Flagellar FliJ protein
FeS                  PF04060.8     35 seq1577_BIOID51005   -            192     1e-14   53.6   5.2   1   1   1.9e-17   2.8e-14   52.2   3.6     1    35    43    77    43    77 0.97 Putative Fe-S cluster
Fer4                 PF00037.22    24 seq1577_BIOID51005   -            192   8.5e-13   47.2  25.0   1   2     1e-10   1.5e-07   30.5   4.8     2    23   111   132   110   133 0.95 4Fe-4S binding domain
Fer4                 PF00037.22    24 seq1577_BIOID51005   -            192   8.5e-13   47.2  25.0   2   2   2.5e-09   3.8e-06   26.1   2.4     2    24   141   163   140   163 0.91 4Fe-4S binding domain
Fer4_9               PF13187.1     55 seq1577_BIOID51005   -            192   2.3e-10   40.4  32.0   1   1     1e-10   1.6e-07   31.3  10.2     1    55   116   162   116   162 0.95 4Fe-4S dicluster domain
Fer4_6               PF12837.2     24 seq1577_BIOID51005   -            192   2.9e-08   33.0  28.2   1   1   4.9e-10   7.5e-07   28.6   4.5     1    24   109   132   109   132 0.96 4Fe-4S binding domain
Fer4_10              PF13237.1     52 seq1577_BIOID51005   -            192   3.3e-08   33.0  25.8   1   1   1.2e-10   1.8e-07   30.7   9.6     3    52   111   158   109   158 0.86 4Fe-4S dicluster domain
Fer4_2               PF12797.2     22 seq1577_BIOID51005   -            192   1.6e-07   30.6  20.1   1   1   8.7e-09   1.3e-05   24.6   2.9     3    22   110   129   108   129 0.93 4Fe-4S binding domain
LexA_DNA_bind        PF01726.11    65 seq1578_BIOID51005   -            202   6.6e-32  108.7   0.1   1   1   1.5e-35   1.1e-31  108.1   0.1     1    65     1    65     1    65 0.99 LexA DNA binding domain
Peptidase_S24        PF00717.18    70 seq1578_BIOID51005   -            202   8.9e-17   60.3   0.8   1   1   1.9e-20   1.3e-16   59.8   0.5     1    68   114   180   114   182 0.96 Peptidase S24-like
AMP-binding          PF00501.23   418 seq1580_BIOID51005   -            536   4.5e-86  288.7   0.0   1   1   7.8e-90   5.3e-86  288.4   0.0     1   417    50   461    50   462 0.95 AMP-binding enzyme
DUF4009              PF13193.1     41 seq1580_BIOID51005   -            536     8e-08   31.4   0.1   1   1   3.6e-11   2.4e-07   29.9   0.0     1    29   501   529   501   535 0.92 Domain of unknown function (DUF4009)
CTP_transf_2         PF01467.21   157 seq1582_BIOID51005   -            131   3.6e-12   46.4   0.0   1   1   7.3e-16     5e-12   46.0   0.0     1   117     5   115     5   126 0.81 Cytidylyltransferase
ABC_tran             PF00005.22   118 seq1584_BIOID51005   -            265   1.1e-20   74.1   0.0   1   1   2.3e-24   1.6e-20   73.5   0.0     1   118    51   176    51   176 0.94 ABC transporter
Complex1_51K         PF01512.12   151 seq1585_BIOID51005   -            740   1.7e-48  164.0   1.6   1   1   2.2e-51   2.4e-48  163.5   0.0     1   151   139   284   139   284 0.98 Respiratory-chain NADH dehydrogenase 51 Kd subunit
RnfC_N               PF13375.1    101 seq1585_BIOID51005   -            740   2.1e-34  117.1   0.2   1   1   7.2e-37   7.6e-34  115.3   0.0     1   101    14   115    14   115 0.96 RnfC Barrel sandwich hybrid domain
SLBB                 PF10531.4     59 seq1585_BIOID51005   -            740   2.3e-11   43.2   0.1   1   1   5.8e-14   6.1e-11   41.9   0.0     1    58   296   344   296   345 0.95 SLBB domain
Fer4_7               PF12838.2     52 seq1585_BIOID51005   -            740   1.6e-09   37.8   8.8   1   1   5.3e-12   5.6e-09   36.1   6.1     1    52   376   430   376   430 0.81 4Fe-4S dicluster domain
Fer4_8               PF13183.1     57 seq1585_BIOID51005   -            740   4.9e-09   35.9   5.1   1   1   1.4e-11   1.5e-08   34.4   3.5     3    57   375   430   373   460 0.79 4Fe-4S dicluster domain
Fer4_10              PF13237.1     52 seq1585_BIOID51005   -            740   6.1e-08   32.2  10.5   1   1   1.6e-10   1.7e-07   30.8   7.3     6    52   374   427   370   427 0.91 4Fe-4S dicluster domain
Fer4_9               PF13187.1     55 seq1585_BIOID51005   -            740   3.7e-07   30.1   8.6   1   1   1.3e-09   1.4e-06   28.3   5.9     2    53   377   429   376   430 0.71 4Fe-4S dicluster domain
Fer4_4               PF12800.2     17 seq1585_BIOID51005   -            740   5.3e-07   29.3  11.4   1   2   5.7e-06     0.006   16.7   2.0     2    16   375   389   374   395 0.90 4Fe-4S binding domain
Fer4_4               PF12800.2     17 seq1585_BIOID51005   -            740   5.3e-07   29.3  11.4   2   2   5.4e-06    0.0057   16.7   1.0     3    16   415   428   413   436 0.91 4Fe-4S binding domain
Fer4_17              PF13534.1     61 seq1585_BIOID51005   -            740   1.4e-06   28.4  10.3   1   1   1.2e-08   1.3e-05   25.3   6.9     2    61   377   431   376   431 0.82 4Fe-4S dicluster domain
MatE                 PF01554.13   162 seq1586_BIOID51005   -            459   4.6e-39  133.5  30.5   1   2   8.5e-35   1.2e-30  106.2   5.9     1   161    35   195    35   196 0.99 MatE
MatE                 PF01554.13   162 seq1586_BIOID51005   -            459   4.6e-39  133.5  30.5   2   2   2.5e-13   3.5e-09   36.3   6.9     2   143   259   400   259   422 0.91 MatE
HypA                 PF01155.14   113 seq1588_BIOID51005   -            120   9.1e-33  112.2   6.4   1   1   7.4e-37     1e-32  112.0   4.4     1   112     5   117     5   118 0.98 Hydrogenase expression/synthesis hypA family
PhoH                 PF02562.11   205 seq1589_BIOID51005   -            307     6e-76  254.1   0.0   1   1   5.6e-80   7.7e-76  253.7   0.0     2   204   102   306   101   307 0.98 PhoH-like protein
ABC_tran             PF00005.22   118 seq1590_BIOID51005   -            251   3.4e-21   75.6   0.0   1   1   8.5e-25   5.8e-21   74.9   0.0     1   118    44   149    44   149 0.90 ABC transporter
AAA_21               PF13304.1    303 seq1590_BIOID51005   -            251   2.8e-10   40.5   0.0   1   1   4.8e-11   3.3e-07   30.4   0.0     4   302    35   184    32   186 0.87 AAA domain
SH3_3                PF08239.6     52 seq1591_BIOID51005   -            206   9.6e-06   25.0   0.1   1   1   1.4e-09   1.9e-05   24.0   0.0     5    46    36    80    30    86 0.91 Bacterial SH3 domain
cobW                 PF02492.14   178 seq1593_BIOID51005   -            290   2.2e-48  163.9   0.0   1   1   2.1e-52   2.9e-48  163.5   0.0     2   177   106   267   105   268 0.98 CobW/HypB/UreG, nucleotide-binding domain
Peripla_BP_2         PF01497.13   238 seq1594_BIOID51005   -            296   9.9e-27   93.4   0.0   1   1   8.3e-31   1.1e-26   93.2   0.0     1   235    38   270    38   273 0.94 Periplasmic binding protein
Molybdop_Fe4S4       PF04879.11    55 seq1595_BIOID51005   -            195   8.1e-20   70.2   0.3   1   1   2.3e-23   1.6e-19   69.3   0.1     2    55    44   104    43   104 0.91 Molybdopterin oxidoreductase Fe4S4 domain
Molybdopterin        PF00384.17   432 seq1595_BIOID51005   -            195   1.8e-06   26.8   0.0   1   1   3.2e-10   2.2e-06   26.6   0.0     1    56   107   155   107   191 0.75 Molybdopterin oxidoreductase
DEAD                 PF00270.24   173 seq1597_BIOID51005   -            444   1.3e-45  154.7   0.0   1   1   1.1e-48   5.1e-45  152.8   0.0     1   171    28   197    28   199 0.92 DEAD/DEAH box helicase
Helicase_C           PF00271.26    78 seq1597_BIOID51005   -            444   5.9e-27   93.2   0.0   1   1   2.5e-30   1.1e-26   92.3   0.0     3    78   268   343   266   343 0.98 Helicase conserved C-terminal domain
ResIII               PF04851.10   184 seq1597_BIOID51005   -            444   8.1e-05   22.4   0.2   1   1   3.8e-08   0.00017   21.3   0.0    31   183    47   192    18   193 0.73 Type III restriction enzyme, res subunit
ABC-3                PF00950.12   258 seq1598_BIOID51005   -            261   1.6e-87  292.9  26.0   1   1   2.6e-91   1.8e-87  292.7  18.0     2   257     2   257     1   258 0.99 ABC 3 transport family
FecCD                PF01032.13   311 seq1598_BIOID51005   -            261   8.9e-07   27.9  27.7   1   1   1.3e-10   8.9e-07   27.9  19.2   103   309    56   255    29   257 0.76 FecCD transport family
PolyA_pol            PF01743.15   126 seq1600_BIOID51005   -            412   1.3e-27   96.3   0.0   1   1   7.3e-31   3.3e-27   95.0   0.0     1   126     3   122     3   122 0.87 Poly A polymerase head domain
PolyA_pol_RNAbd      PF12627.2     64 seq1600_BIOID51005   -            412   5.4e-17   61.0   0.1   1   1   3.3e-20   1.5e-16   59.5   0.1     1    62   149   212   149   214 0.97 Probable RNA and SrmB- binding site of polymerase A
HD                   PF01966.17   122 seq1600_BIOID51005   -            412   4.4e-13   49.2   0.1   1   1   5.7e-16   2.6e-12   46.6   0.0     2   121   229   328   228   329 0.96 HD domain
Isochorismatase      PF00857.15   174 seq1601_BIOID51005   -            285   5.9e-38  130.3   0.0   1   1   1.1e-41   7.6e-38  130.0   0.0     2   173    32   204    31   205 0.97 Isochorismatase family
PP-binding           PF00550.20    67 seq1601_BIOID51005   -            285   2.5e-08   33.9   0.0   1   1   9.9e-12   6.8e-08   32.5   0.0     2    62   217   275   216   280 0.86 Phosphopantetheine attachment site
GTP_cyclohydroI      PF01227.17    86 seq1604_BIOID51005   -            282   3.8e-18   64.8   0.0   1   1   5.2e-20   7.1e-16   57.5   0.0     1    83   196   271   196   274 0.97 GTP cyclohydrolase I
DUF1338              PF07063.8    302 seq1605_BIOID51005   -            447   7.7e-96  320.6   0.1   1   1  6.6e-100     9e-96  320.3   0.1     1   302    11   401    11   401 0.98 Domain of unknown function (DUF1338)
Molybdopterin        PF00384.17   432 seq1607_BIOID51005   -            804   6.4e-22   77.7   0.0   1   1   1.4e-24   9.4e-21   73.9   0.0   103   380     2   378     1   380 0.82 Molybdopterin oxidoreductase
Molydop_binding      PF01568.16   109 seq1607_BIOID51005   -            804   2.1e-16   59.5   0.0   1   1   9.2e-20   6.3e-16   58.0   0.0     4   108   682   797   679   798 0.95 Molydopterin dinucleotide binding domain
HupF_HypC            PF01455.13    68 seq1609_BIOID51005   -             90   1.9e-25   88.4   0.2   1   1   1.7e-29   2.3e-25   88.2   0.1     1    68     1    72     1    72 0.98 HupF/HypC family
cNMP_binding         PF00027.24    91 seq1610_BIOID51005   -            232   1.2e-13   50.5   0.0   1   1   1.5e-17     2e-13   49.8   0.0     3    83    35   115    33   121 0.95 Cyclic nucleotide-binding domain
CsbD                 PF05532.7     53 seq1611_BIOID51005   -             69   1.5e-21   75.6   8.3   1   1   1.3e-25   1.8e-21   75.4   5.8     1    53     4    56     4    56 0.97 CsbD-like
FecCD                PF01032.13   311 seq1612_BIOID51005   -            660  6.9e-145  481.5  85.8   1   2   3.4e-73   4.6e-69  232.5  27.5     7   310    13   324     7   325 0.93 FecCD transport family
FecCD                PF01032.13   311 seq1612_BIOID51005   -            660  6.9e-145  481.5  85.8   2   2   6.1e-80   8.4e-76  254.6  26.6     2   311   358   657   347   657 0.94 FecCD transport family
Glyco_hydro_77       PF02446.12   496 seq1614_BIOID51005   -            694  7.6e-163  542.5   0.0   1   1  6.6e-167    9e-163  542.2   0.0     1   495   148   683   148   684 0.97 4-alpha-glucanotransferase
DUF2592              PF10766.4     41 seq1615_BIOID51005   -             49     1e-26   91.8   4.7   1   1   8.2e-31   1.1e-26   91.7   3.3     1    41     4    44     4    44 0.98 Protein of unknown function (DUF2592)
HypD                 PF01924.11   356 seq1616_BIOID51005   -            373  9.8e-154  511.2   0.0   1   1  8.2e-158  1.1e-153  511.0   0.0     5   355    13   368     9   369 0.96 Hydrogenase formation hypA family
DUF2726              PF10881.3    126 seq1617_BIOID51005   -            228   2.6e-22   78.6   0.0   1   1   3.4e-26   4.6e-22   77.8   0.0     4   116    91   206    88   215 0.93 Protein of unknown function (DUF2726)
SBP_bac_11           PF13531.1    231 seq1618_BIOID51005   -            257   4.3e-55  186.7   4.8   1   1   7.3e-59     5e-55  186.5   3.3     1   231    29   255    29   255 0.95 Bacterial extracellular solute-binding protein
SBP_bac_1            PF01547.20   314 seq1618_BIOID51005   -            257   2.4e-16   60.2   6.9   1   1   4.5e-20   3.1e-16   59.8   4.8     1   313    34   246    34   247 0.89 Bacterial extracellular solute-binding protein
adh_short_C2         PF13561.1    243 seq1619_BIOID51005   -            258   4.2e-29  101.9   0.1   1   1   1.2e-32   5.3e-29  101.6   0.1     3   242    24   254    22   255 0.93 Enoyl-(Acyl carrier protein) reductase
adh_short            PF00106.20   167 seq1619_BIOID51005   -            258   1.9e-27   96.1   8.8   1   1   2.6e-30   1.2e-26   93.5   6.1     2   164    17   170    16   173 0.89 short chain dehydrogenase
KR                   PF08659.5    181 seq1619_BIOID51005   -            258   8.9e-11   41.6   8.2   1   1   3.4e-13   1.5e-09   37.6   5.5    54   160    55   165    17   183 0.90 KR domain
NQR2_RnfD_RnfE       PF03116.10   314 seq1622_BIOID51005   -            352  8.2e-122  406.1  15.5   1   1  6.8e-126  9.3e-122  405.9  10.7     3   314     4   350     2   350 0.93 NQR2, RnfD, RnfE family
DUF3412              PF11892.3    123 seq1623_BIOID51005   -            454   1.8e-57  192.3   0.0   1   1   6.2e-61   4.2e-57  191.1   0.0     2   122   333   453   332   454 0.98 Domain of unknown function (DUF3412)
Lysine_decarbox      PF03641.9    133 seq1623_BIOID51005   -            454   9.5e-34  115.9   0.1   1   1     2e-37   1.4e-33  115.4   0.0     1   133   190   329   190   329 0.95 Possible lysine decarboxylase
DUF3521              PF12035.3     35 seq1625_BIOID51005   -             50   1.6e-18   66.1   1.0   1   1   1.4e-22     2e-18   65.8   0.7     1    35    16    50    16    50 0.98 Protein of unknown function (DUF3521)
CorA                 PF01544.13   292 seq1627_BIOID51005   -            316   4.9e-56  189.7   0.4   1   1   4.4e-60     6e-56  189.5   0.2     4   292    26   312    24   312 0.95 CorA-like Mg2+ transporter protein
Transaldolase        PF00923.14   287 seq1629_BIOID51005   -            222   1.2e-44  152.4   0.1   1   1     2e-48   2.7e-44  151.3   0.1     1   242     5   206     5   217 0.95 Transaldolase
BPD_transp_1         PF00528.17   185 seq1630_BIOID51005   -            229     4e-22   78.5  13.4   1   1   3.7e-26     5e-22   78.1   9.3     2   175    26   215    25   227 0.78 Binding-protein-dependent transport system inner membrane component
4HBT                 PF03061.17    79 seq1631_BIOID51005   -            137   7.5e-17   61.1   0.1   1   1   8.9e-21   1.2e-16   60.4   0.1     1    79    50   127    50   127 0.98 Thioesterase superfamily
AIRS_C               PF02769.17   153 seq1632_BIOID51005   -            336   6.5e-24   84.5   2.0   1   1   1.6e-27   1.1e-23   83.8   1.4     2   149   166   313   165   315 0.95 AIR synthase related protein, C-terminal domain
AIRS                 PF00586.19    96 seq1632_BIOID51005   -            336   1.5e-13   50.6   2.4   1   1   5.2e-17   3.6e-13   49.4   0.1    10    96    44   132    35   132 0.90 AIR synthase related protein, N-terminal domain
DUF2713              PF10897.3    246 seq1635_BIOID51005   -            246  1.1e-163  542.2   7.9   1   1  8.6e-168  1.2e-163  542.1   5.5     1   246     1   246     1   246 1.00 Protein of unknown function (DUF2713)
MdoG                 PF04349.7    484 seq1636_BIOID51005   -            551    1e-150  502.0   0.1   1   1  9.1e-155  1.2e-150  501.8   0.1     1   482    45   534    45   536 0.92 Periplasmic glucan biosynthesis protein, MdoG
2-Hacid_dh_C         PF02826.14   178 seq1639_BIOID51005   -            325   1.6e-45  154.3   0.0   1   1   9.3e-49   6.3e-45  152.3   0.0     2   178   118   290   117   290 0.95 D-isomer specific 2-hydroxyacid dehydrogenase, NAD binding domain
NAD_binding_2        PF03446.10   162 seq1639_BIOID51005   -            325   1.7e-06   27.9   0.0   1   1   6.1e-10   4.2e-06   26.6   0.0     3    90   151   236   149   242 0.92 NAD binding domain of 6-phosphogluconate dehydrogenase
FMN_bind             PF04205.9     81 seq1644_BIOID51005   -            159   3.7e-08   33.2   0.0   1   1   7.5e-12     1e-07   31.8   0.0     1    49    99   149    99   154 0.95 FMN-binding domain
CstA                 PF02554.9    376 seq1645_BIOID51005   -            701  4.9e-156  518.9  29.1   1   1  7.1e-160  4.9e-156  518.9  20.1     1   359    32   420    32   436 0.95 Carbon starvation protein CstA
DUF4161              PF13722.1    127 seq1645_BIOID51005   -            701   1.8e-46  157.4   7.5   1   1   2.7e-50   1.8e-46  157.4   5.2     3   127   467   596   464   596 0.98 C-terminal domain on CstA (DUF4161)
LysR_substrate       PF03466.15   209 seq1647_BIOID51005   -            257   2.3e-27   95.3   0.0   1   1   5.3e-31   3.6e-27   94.7   0.0     2   166    90   255    89   257 0.93 LysR substrate binding domain
HTH_1                PF00126.22    60 seq1647_BIOID51005   -            257   5.5e-21   73.9   2.8   1   1   1.5e-24     1e-20   73.1   1.9     2    60     7    65     6    65 0.97 Bacterial regulatory helix-turn-helix protein, lysR family
LysE                 PF01810.13   191 seq1649_BIOID51005   -            195   3.7e-14   52.3  17.2   1   1   3.1e-18   4.3e-14   52.1  11.9     1   188    14   194    14   195 0.81 LysE type translocator
ABC_tran             PF00005.22   118 seq1650_BIOID51005   -            352   6.3e-26   90.9   0.0   1   1   2.9e-29   1.3e-25   89.9   0.0     1   117    38   156    38   157 0.91 ABC transporter
TOBE                 PF03459.12    64 seq1650_BIOID51005   -            352   3.2e-18   65.4   0.0   1   1   1.8e-19   8.2e-16   57.7   0.0     1    62   290   350   290   352 0.97 TOBE domain
Sigma54_activat      PF00158.21   168 seq1652_BIOID51005   -            642   3.5e-36  124.1   0.0   1   1   2.7e-39   6.3e-36  123.2   0.0     5   168   334   494   330   494 0.96 Sigma-54 interaction domain
PAS                  PF00989.19   113 seq1652_BIOID51005   -            642   4.4e-14   52.1   0.0   1   1     6e-17   1.4e-13   50.5   0.0     2   113   207   309   206   309 0.97 PAS fold
HTH_8                PF02954.14    42 seq1652_BIOID51005   -            642   1.7e-13   49.7   0.1   1   1   7.4e-17   1.7e-13   49.7   0.1     2    42   591   631   590   631 0.96 Bacterial regulatory protein, Fis family
GAF                  PF01590.21   154 seq1652_BIOID51005   -            642   3.1e-06   27.2   0.2   1   1   3.6e-09   8.2e-06   25.9   0.2     4   151    58   189    56   192 0.92 GAF domain
PAS_8                PF13188.1     64 seq1652_BIOID51005   -            642   0.00012   21.6   0.0   1   1   1.4e-07   0.00032   20.3   0.0     2    46   207   255   206   276 0.70 PAS domain
DUF830               PF05708.7    158 seq1653_BIOID51005   -            279   7.9e-44  149.3   0.0   1   1   7.8e-48   1.1e-43  148.8   0.0     2   158    88   264    87   264 0.98 Orthopoxvirus protein of unknown function (DUF830)
HTH_Tnp_1            PF01527.15    76 seq1654_BIOID51005   -            100   6.7e-16   57.9   0.2   1   1   6.1e-20   8.3e-16   57.6   0.1     2    75     3    75     2    76 0.95 Transposase
FMN_bind             PF04205.9     81 seq1657_BIOID51005   -             47   7.8e-06   25.8   0.0   1   1   6.3e-10   8.6e-06   25.7   0.0    51    77     2    28     1    32 0.92 FMN-binding domain
Fer4_11              PF13247.1     99 seq1660_BIOID51005   -            300   1.4e-28   98.5  12.8   1   1   1.6e-31   1.8e-28   98.1   5.3     2    98    92   188    91   189 0.94 4Fe-4S dicluster domain
Form-deh_trans       PF09163.6     44 seq1660_BIOID51005   -            300   4.8e-21   73.8   0.1   1   1   8.7e-24   9.9e-21   72.8   0.1     1    43   246   288   246   289 0.98 Formate dehydrogenase N, transmembrane
Fer4_7               PF12838.2     52 seq1660_BIOID51005   -            300     5e-15   55.5  22.2   1   1   7.4e-11   8.4e-08   32.3   3.7     1    50    38   114    38   117 0.90 4Fe-4S dicluster domain
Fer4_9               PF13187.1     55 seq1660_BIOID51005   -            300   4.7e-14   52.2  24.0   1   1     1e-10   1.2e-07   31.7   7.7     2    55   133   184   132   184 0.97 4Fe-4S dicluster domain
Fer4_10              PF13237.1     52 seq1660_BIOID51005   -            300   1.8e-12   46.7  26.0   1   1   1.2e-10   1.4e-07   31.0   7.4     2    52    93   144    92   144 0.91 4Fe-4S dicluster domain
Fer4_3               PF12798.2     15 seq1660_BIOID51005   -            300   2.6e-07   30.6  41.4   1   3    0.0005      0.57   10.7   3.8     1    14   100   116   100   117 0.87 4Fe-4S binding domain
Fer4_3               PF12798.2     15 seq1660_BIOID51005   -            300   2.6e-07   30.6  41.4   2   3   7.2e-05     0.082   13.3   2.8     1    14   133   146   133   147 0.94 4Fe-4S binding domain
Fer4_3               PF12798.2     15 seq1660_BIOID51005   -            300   2.6e-07   30.6  41.4   3   3   5.6e-06    0.0063   16.8   2.9     1    15   160   183   160   183 0.98 4Fe-4S binding domain
Fer4_4               PF12800.2     17 seq1660_BIOID51005   -            300   8.1e-07   28.7  31.6   1   2     5e-05     0.057   13.6   1.7     3    15    38    50    36    56 0.91 4Fe-4S binding domain
Fer4_4               PF12800.2     17 seq1660_BIOID51005   -            300   8.1e-07   28.7  31.6   2   2   4.7e-07   0.00053   19.9   2.0     1    17   130   146   130   146 0.90 4Fe-4S binding domain
Fer4                 PF00037.22    24 seq1660_BIOID51005   -            300   1.5e-06   27.3  37.4   1   1     7e-08   7.9e-05   21.9   1.8     5    22   130   147   126   149 0.87 4Fe-4S binding domain
Rnf-Nqr              PF02508.9    190 seq1661_BIOID51005   -            231   7.9e-59  198.3   9.5   1   1   6.7e-63   9.1e-59  198.1   6.6     1   189     1   200     1   201 0.98 Rnf-Nqr subunit, membrane protein
G3P_acyltransf       PF02660.10   178 seq1662_BIOID51005   -            205   3.4e-57  192.7  10.4   1   1   2.9e-61   3.9e-57  192.5   7.2     1   177    10   184    10   185 0.96 Glycerol-3-phosphate acyltransferase
Dus                  PF01207.12   310 seq1664_BIOID51005   -            345   1.1e-99  333.1   0.0   1   1  9.2e-104   1.3e-99  332.8   0.0     2   308    30   340    29   342 0.98 Dihydrouridine synthase (Dus)
rve                  PF00665.21   120 seq1665_BIOID51005   -            272   4.8e-25   87.8   0.0   1   1   2.3e-28     8e-25   87.1   0.0     2   119   106   221   105   222 0.97 Integrase core domain
rve_3                PF13683.1     67 seq1665_BIOID51005   -            272   1.4e-17   62.8   0.2   1   1   9.7e-21   3.3e-17   61.6   0.2     2    67   194   260   193   260 0.98 Integrase core domain
rve_2                PF13333.1     52 seq1665_BIOID51005   -            272     1e-12   47.7   0.7   1   1   6.5e-16   2.2e-12   46.7   0.5     1    51   212   267   212   267 0.93 Integrase core domain
HTH_21               PF13276.1     60 seq1665_BIOID51005   -            272   1.5e-09   37.5   5.4   1   1   1.2e-12   3.9e-09   36.2   3.8     3    59    27    82    23    83 0.89 HTH-like domain
PHP                  PF02811.14   175 seq1666_BIOID51005   -            245   1.5e-17   63.8   1.3   1   1   1.9e-21   2.6e-17   63.0   0.9     1   169     4   164     4   174 0.91 PHP domain
Trehalase            PF01204.13   512 seq1673_BIOID51005   -            549  1.2e-161  538.6   0.1   1   1  1.1e-165  1.5e-161  538.3   0.1     1   511    70   546    70   547 0.96 Trehalase
Sigma54_activat      PF00158.21   168 seq1674_BIOID51005   -            570   2.9e-71  238.2   0.1   1   1   2.7e-74   5.2e-71  237.4   0.0     1   168   259   426   259   426 0.99 Sigma-54 interaction domain
GAF                  PF01590.21   154 seq1674_BIOID51005   -            570   3.8e-14   52.9   0.1   1   1   1.1e-14   2.1e-11   44.0   0.0     1   154    80   222    80   222 0.91 GAF domain
GAF_3                PF13492.1    129 seq1674_BIOID51005   -            570   6.7e-13   48.7   0.0   1   1   4.7e-15   9.2e-12   45.0   0.0     1   129    80   224    80   224 0.85 GAF domain
GAF_2                PF13185.1    148 seq1674_BIOID51005   -            570   2.5e-09   37.6   0.0   1   1   3.8e-12   7.5e-09   36.1   0.0     3   148    80   223    72   223 0.76 GAF domain
AAA_5                PF07728.9    139 seq1674_BIOID51005   -            570   3.7e-08   33.0   0.1   1   1   4.7e-11   9.2e-08   31.7   0.0     2   130   283   407   282   416 0.79 AAA domain (dynein-related subfamily)
AAA                  PF00004.24   132 seq1674_BIOID51005   -            570   2.2e-06   27.7   0.0   1   1   3.4e-09   6.7e-06   26.2   0.0     1   112   283   403   283   419 0.81 ATPase family associated with various cellular activities (AAA)
HTH_8                PF02954.14    42 seq1674_BIOID51005   -            570     6e-05   22.4   0.2   1   1   3.1e-08     6e-05   22.4   0.1     6    42   523   562   520   562 0.90 Bacterial regulatory protein, Fis family
HhH-GPD              PF00730.20   121 seq1676_BIOID51005   -            211   9.7e-19   67.6   0.0   1   1   3.1e-22   1.4e-18   67.1   0.0     1   120    34   168    34   169 0.95 HhH-GPD superfamily base excision DNA repair protein
HHH                  PF00633.18    30 seq1676_BIOID51005   -            211   2.8e-08   32.8   0.0   1   1   1.5e-11   6.8e-08   31.6   0.0     2    29   100   127    99   128 0.94 Helix-hairpin-helix motif
EndIII_4Fe-2S        PF10576.4     17 seq1676_BIOID51005   -            211   9.7e-05   22.2   3.3   1   1   3.7e-08   0.00017   21.5   2.3     1    17   187   203   187   203 0.99 Iron-sulfur binding domain of endonuclease III
SBP_bac_5            PF00496.17   374 seq1680_BIOID51005   -            544   9.3e-87  291.1  12.8   1   1   9.1e-91   1.2e-86  290.7   8.8     1   368    84   459    84   464 0.95 Bacterial extracellular solute-binding proteins, family 5 Middle
DUF465               PF04325.8     49 seq1681_BIOID51005   -             74   2.6e-14   52.5   2.0   1   1   3.5e-18   4.7e-14   51.6   0.9     1    49    19    68    19    68 0.97 Protein of unknown function (DUF465)
Cytochrom_B_N        PF00033.14   188 seq1683_BIOID51005   -            211   2.5e-23   82.3  20.0   1   1   4.7e-27   3.2e-23   81.9  13.9     2   188     8   184     7   184 0.88 Cytochrome b(N-terminal)/b6/petB
Ni_hydr_CYTB         PF01292.15   182 seq1683_BIOID51005   -            211   3.2e-22   78.6  18.2   1   1   5.9e-26     4e-22   78.3  12.6     1   182     9   184     9   184 0.88 Prokaryotic cytochrome b561
Nitrate_red_del      PF02613.10   136 seq1684_BIOID51005   -            184   3.9e-19   68.6   0.4   1   1   4.2e-23   5.8e-19   68.1   0.3     3   135    31   150    29   151 0.90 Nitrate reductase delta subunit
UDG                  PF03167.14   152 seq1685_BIOID51005   -            229   3.2e-30  104.4   0.1   1   1   3.4e-34   4.6e-30  103.9   0.0     6   152    54   211    50   211 0.96 Uracil DNA glycosylase superfamily
CorA                 PF01544.13   292 seq1687_BIOID51005   -             67   1.3e-12   47.2   2.7   1   1   1.2e-16   1.6e-12   46.9   1.8   246   292    20    63    18    63 0.95 CorA-like Mg2+ transporter protein
Acetyltransf_3       PF13302.1    142 seq1689_BIOID51005   -            178   4.5e-21   75.5   0.0   1   1   1.2e-24   5.3e-21   75.2   0.0     2   141    11   150    10   151 0.86 Acetyltransferase (GNAT) domain
Acetyltransf_4       PF13420.1    155 seq1689_BIOID51005   -            178   6.7e-11   42.2   0.1   1   1   1.7e-14   7.9e-11   42.0   0.0    25   154    39   170    21   171 0.85 Acetyltransferase (GNAT) domain
Acetyltransf_1       PF00583.19    83 seq1689_BIOID51005   -            178   1.9e-10   40.5   0.0   1   1   6.8e-14   3.1e-10   39.8   0.0     3    82    74   150    72   151 0.96 Acetyltransferase (GNAT) family
Voltage_CLC          PF00654.15   355 seq1692_BIOID51005   -            473   1.2e-89  300.6  36.9   1   1   9.3e-92   1.3e-87  294.0  21.5     2   354    89   437    88   438 0.94 Voltage gated chloride channel
Phageshock_PspG      PF09583.5     65 seq1693_BIOID51005   -             80   1.4e-25   89.0  25.7   1   1   1.1e-29   1.5e-25   88.8  17.8     1    64     1    64     1    65 0.98 Phage shock protein G (Phageshock_PspG)
FdhE                 PF04216.7    293 seq1695_BIOID51005   -            309  7.4e-114  380.2   1.0   1   1  6.5e-118  8.9e-114  380.0   0.7     5   293    19   304     9   304 0.98 Protein involved in formate dehydrogenase formation
DUF1097              PF06496.6    144 seq1698_BIOID51005   -            173   1.6e-46  157.6  25.0   1   1   1.4e-50   1.9e-46  157.3  17.4     1   143    18   156    18   157 0.99 Protein of unknown function (DUF1097)
Lactonase            PF10282.4    344 seq1700_BIOID51005   -            331   5.9e-87  291.8   0.0   1   1   1.6e-90   7.5e-87  291.4   0.0     2   343     5   327     4   328 0.95 Lactonase, 7-bladed beta-propeller
SDH_alpha            PF03313.10   283 seq1701_BIOID51005   -            455  1.2e-102  342.6  11.1   1   1  2.3e-106  1.6e-102  342.2   7.7     2   282   183   449   182   450 0.96 Serine dehydratase alpha chain
SDH_beta             PF03315.10   158 seq1701_BIOID51005   -            455     1e-55  188.0   0.1   1   1   3.7e-59   2.6e-55  186.7   0.0     1   157     3   158     3   159 0.96 Serine dehydratase beta chain
Asparaginase_2       PF01112.13   319 seq1704_BIOID51005   -            321  3.1e-125  417.0   2.9   1   1  2.8e-129  3.8e-125  416.7   2.0     2   315     3   315     2   317 0.99 Asparaginase
DUF466               PF04328.8     65 seq1706_BIOID51005   -             65   2.9e-32  110.1   0.5   1   1   2.3e-36   3.1e-32  110.0   0.3     1    65     1    65     1    65 0.99 Protein of unknown function (DUF466)
Fumerase             PF05681.9    271 seq1707_BIOID51005   -            303   9.1e-82  274.0   0.0   1   1   7.6e-86     1e-81  273.8   0.0     1   268    14   284    14   287 0.96 Fumarate hydratase (Fumerase)
PTR2                 PF00854.16   373 seq1709_BIOID51005   -            500   2.5e-75  253.5  26.1   1   1   6.9e-79   4.7e-75  252.5  15.9     2   370    89   428    88   431 0.97 POT family
MFS_1                PF07690.11   354 seq1709_BIOID51005   -            500   1.9e-20   72.8  54.6   1   1   3.5e-21   2.4e-17   62.6  25.7    10   301    35   372    26   382 0.78 Major Facilitator Superfamily
Flg_bbr_C            PF06429.8     74 seq1712_BIOID51005   -            143   1.5e-09   37.5   0.1   1   1   2.2e-13   1.5e-09   37.5   0.1    32    74    98   140    68   140 0.88 Flagellar basal body rod FlgEFG protein C-terminal
Flg_bb_rod           PF00460.15    31 seq1712_BIOID51005   -            143   3.2e-06   26.6   4.5   1   1   4.6e-10   3.2e-06   26.6   3.1     3    26     9    32     8    34 0.93 Flagella basal body rod protein
DDE_Tnp_ISL3         PF01610.12   248 seq1714_BIOID51005   -            539   1.2e-36  126.4   0.1   1   2   8.9e-23   6.1e-19   68.4   0.0     1   139   160   294   160   359 0.81 Transposase
DDE_Tnp_ISL3         PF01610.12   248 seq1714_BIOID51005   -            539   1.2e-36  126.4   0.1   2   2   5.5e-19   3.8e-15   56.0   0.1   122   248   414   534   391   534 0.86 Transposase
HTH_Tnp_ISL3         PF13542.1     65 seq1714_BIOID51005   -            539   1.6e-07   30.8   6.0   1   1   5.8e-11     4e-07   29.5   4.2     3    53    39    92    37   100 0.89 Helix-turn-helix domain of transposase family ISL3
FlgD                 PF03963.9     82 seq1715_BIOID51005   -            237   1.1e-16   60.4   9.5   1   1   4.3e-20     2e-16   59.7   6.6     9    79    12    81     2    84 0.76 Flagellar hook capping protein - N-terminal region
FLgD_tudor           PF13861.1     61 seq1715_BIOID51005   -            237   5.3e-13   48.6   0.7   1   1     2e-16     9e-13   47.9   0.5     2    60    91   227    90   228 0.97 FlgD Tudor-like domain
FlgD_ig              PF13860.1     81 seq1715_BIOID51005   -            237   1.1e-08   34.5   0.4   1   1   5.3e-12   2.4e-08   33.4   0.3     8    80   112   185   106   186 0.82 FlgD Ig-like domain
C4dic_mal_tran       PF03595.12   330 seq1717_BIOID51005   -            366   6.1e-54  182.7  37.4   1   1   5.1e-58     7e-54  182.5  25.9     2   329    44   342    43   343 0.97 C4-dicarboxylate transporter/malic acid transport protein
ABC_tran             PF00005.22   118 seq1718_BIOID51005   -            329   1.2e-18   67.4   0.2   1   1   4.6e-22   2.1e-18   66.6   0.1    23   118    89   197    56   197 0.81 ABC transporter
oligo_HPY            PF08352.7     64 seq1718_BIOID51005   -            329   2.4e-09   37.3   0.1   1   1     1e-12   4.6e-09   36.3   0.0     1    33   248   280   248   303 0.88 Oligopeptide/dipeptide transporter, C-terminal region
AAA_21               PF13304.1    303 seq1718_BIOID51005   -            329   1.1e-08   35.2   0.0   1   1   3.8e-10   1.7e-06   28.0   0.0   232   298   164   228   105   233 0.85 AAA domain
Fumerase_C           PF05683.7    206 seq1719_BIOID51005   -            201   1.8e-48  164.3   0.0   1   1   1.5e-52     2e-48  164.1   0.0    31   203     5   178     1   181 0.97 Fumarase C-terminus
DnaB_C               PF03796.10   265 seq1720_BIOID51005   -            471  4.1e-108  360.1   0.2   1   1  1.2e-111  5.4e-108  359.7   0.1     1   263   206   463   206   465 0.97 DnaB-like helicase C terminal domain
DnaB                 PF00772.16   103 seq1720_BIOID51005   -            471   8.7e-38  128.2   0.0   1   1   4.2e-41   1.9e-37  127.1   0.0     1   103    26   128    26   128 0.99 DnaB-like helicase N terminal domain
AAA_25               PF13481.1    194 seq1720_BIOID51005   -            471     1e-13   51.0   0.1   1   1   3.6e-17   1.6e-13   50.3   0.0    29   190   220   386   179   390 0.84 AAA domain
Fe-S_biosyn          PF01521.15    91 seq1721_BIOID51005   -            114   4.3e-29   99.9   0.0   1   1   3.7e-33     5e-29   99.7   0.0     1    91     9   100     9   100 0.99 Iron-sulphur cluster biosynthesis
MutS_V               PF00488.16   235 seq1722_BIOID51005   -            853  7.7e-105  349.3   0.0   1   1  4.6e-108  1.3e-104  348.6   0.0     1   234   567   798   567   799 0.99 MutS domain V
MutS_III             PF05192.13   204 seq1722_BIOID51005   -            853     3e-49  167.4   3.1   1   1   2.1e-52   5.7e-49  166.5   2.2     1   204   271   560   271   560 0.96 MutS domain III
MutS_I               PF01624.15   113 seq1722_BIOID51005   -            853   6.2e-44  148.5   0.0   1   1   6.1e-47   1.7e-43  147.1   0.0     1   112    11   122    11   123 0.99 MutS domain I
MutS_II              PF05188.12   137 seq1722_BIOID51005   -            853   1.8e-33  115.3   0.0   1   1   1.6e-36   4.5e-33  114.1   0.0     1   137   131   256   131   256 0.98 MutS domain II
MutS_IV              PF05190.13    92 seq1722_BIOID51005   -            853   3.6e-28   97.4   0.1   1   1   3.6e-31   9.9e-28   96.0   0.1     1    90   428   517   428   519 0.97 MutS family domain IV
DEDD_Tnp_IS110       PF01548.12   144 seq1723_BIOID51005   -            326   4.2e-44  149.5   0.2   1   1   2.4e-47   1.7e-43  147.6   0.1     1   144     7   151     7   151 0.99 Transposase
Transposase_20       PF02371.11    87 seq1723_BIOID51005   -            326   1.1e-27   95.7   0.4   1   1     3e-31     2e-27   94.9   0.3     2    85   196   280   195   282 0.96 Transposase IS116/IS110/IS902 family
Thioredoxin          PF00085.15   104 seq1724_BIOID51005   -            139   4.4e-30  103.3   0.9   1   1   2.9e-32   6.6e-29   99.5   0.0     2   102    37   136    36   138 0.94 Thioredoxin
Thioredoxin_2        PF13098.1    112 seq1724_BIOID51005   -            139   1.4e-12   47.6   0.0   1   1     4e-15     9e-12   45.0   0.0     7   112    54   135    49   135 0.88 Thioredoxin-like domain
Thioredoxin_7        PF13899.1     82 seq1724_BIOID51005   -            139   5.9e-08   32.5   0.4   1   1     3e-10   6.7e-07   29.1   0.0     7    81    42   114    36   115 0.82 Thioredoxin-like
Redoxin              PF08534.5    146 seq1724_BIOID51005   -            139   2.6e-06   26.9   0.0   1   1     4e-08     9e-05   21.9   0.0    28    73    52    95    34   103 0.87 Redoxin
HyaE                 PF07449.6    107 seq1724_BIOID51005   -            139   8.6e-05   22.2   0.0   1   1   6.1e-08   0.00014   21.6   0.0    52   100    76   124    67   129 0.87 Hydrogenase-1 expression protein HyaE
Abhydrolase_6        PF12697.2    228 seq1726_BIOID51005   -            256   3.7e-33  115.2   2.1   1   1   9.2e-37   4.2e-33  115.0   1.4     1   227    16   247    16   248 0.93 Alpha/beta hydrolase family
Abhydrolase_1        PF00561.15   230 seq1726_BIOID51005   -            256   2.2e-26   92.7   0.0   1   1   5.8e-30   2.6e-26   92.4   0.0     1   229    40   250    40   251 0.93 alpha/beta hydrolase fold
Abhydrolase_5        PF12695.2    142 seq1726_BIOID51005   -            256   3.9e-16   58.9   0.0   1   1   2.5e-18   1.1e-14   54.2   0.0     2   141    16   235    15   236 0.84 Alpha/beta hydrolase family
5_3_exonuc_N         PF02739.11   169 seq1727_BIOID51005   -            281   3.7e-25   88.1   0.0   1   1   8.1e-29   5.5e-25   87.5   0.0    35   149    56   172    35   188 0.90 5'-3' exonuclease, N-terminal resolvase-like domain
5_3_exonuc           PF01367.15   101 seq1727_BIOID51005   -            281   1.2e-23   83.1   0.0   1   1   2.7e-27   1.8e-23   82.5   0.0     1    91   190   279   190   281 0.97 5'-3' exonuclease, C-terminal SAM fold
LysR_substrate       PF03466.15   209 seq1728_BIOID51005   -            323   5.7e-42  143.0   0.2   1   1   1.1e-45   7.8e-42  142.6   0.1     3   206   113   316   111   319 0.97 LysR substrate binding domain
HTH_1                PF00126.22    60 seq1728_BIOID51005   -            323   7.3e-19   67.1   0.6   1   1     2e-22   1.3e-18   66.3   0.4     2    59    29    86    28    87 0.97 Bacterial regulatory helix-turn-helix protein, lysR family
Aminotran_1_2        PF00155.16   363 seq1731_BIOID51005   -            386   9.2e-58  195.7   0.0   1   1   3.1e-61     1e-57  195.6   0.0     3   363    32   383    30   383 0.94 Aminotransferase class I and II
Cys_Met_Meta_PP      PF01053.15   386 seq1731_BIOID51005   -            386   4.6e-08   31.6   0.0   1   1   2.3e-11   7.8e-08   30.8   0.0    75   180    96   205    63   212 0.85 Cys/Met metabolism PLP-dependent enzyme
DegT_DnrJ_EryC1      PF01041.12   363 seq1731_BIOID51005   -            386   1.3e-05   24.2   0.0   1   1   9.1e-09   3.1e-05   23.0   0.0    46   146    97   202    86   204 0.88 DegT/DnrJ/EryC1/StrS aminotransferase family
Aminotran_5          PF00266.14   371 seq1731_BIOID51005   -            386   3.1e-05   22.7   0.0   1   1   1.3e-08   4.5e-05   22.2   0.0    46   165    74   189    48   236 0.80 Aminotransferase class-V
FlaE                 PF07559.9    130 seq1732_BIOID51005   -            400   4.2e-26   92.0  13.6   1   1   9.1e-30   4.2e-26   92.0   9.5     1   130   170   281   170   281 0.96 Flagellar basal body protein FlaE
Flg_bbr_C            PF06429.8     74 seq1732_BIOID51005   -            400   5.4e-17   61.3   0.1   1   1   1.2e-20   5.4e-17   61.3   0.0     2    72   322   397   321   399 0.87 Flagellar basal body rod FlgEFG protein C-terminal
Flg_bb_rod           PF00460.15    31 seq1732_BIOID51005   -            400   1.8e-06   27.4   2.4   1   1   3.9e-10   1.8e-06   27.4   1.7     3    31     5    33     4    33 0.97 Flagella basal body rod protein
DTW                  PF03942.10   204 seq1734_BIOID51005   -            240   7.1e-60  201.5   0.0   1   1   6.1e-64   8.3e-60  201.3   0.0     1   202    35   224    35   226 0.97 DTW domain
Na_sulph_symp        PF00939.14   471 seq1735_BIOID51005   -            487  1.5e-182  607.6  40.1   1   1  1.2e-186  1.7e-182  607.4  27.8     2   468     5   485     4   487 0.99 Sodium:sulfate symporter transmembrane region
MarR                 PF01047.17    59 seq1737_BIOID51005   -            165     5e-15   54.8   0.1   1   1   1.1e-18   7.5e-15   54.2   0.1     1    58    46   103    46   104 0.98 MarR family
MarR_2               PF12802.2     62 seq1737_BIOID51005   -            165   2.5e-07   30.1   0.0   1   1   7.1e-11   4.9e-07   29.2   0.0     1    61    44   102    44   103 0.94 MarR family
GST_C                PF00043.20    95 seq1741_BIOID51005   -            201   3.2e-15   55.7   0.1   1   1   1.9e-18   5.3e-15   55.0   0.1     5    95   104   189   100   189 0.94 Glutathione S-transferase, C-terminal domain
GST_N_2              PF13409.1     70 seq1741_BIOID51005   -            201   9.7e-12   44.6   0.0   1   1   1.4e-14   3.7e-11   42.7   0.0     5    69    11    75     9    76 0.95 Glutathione S-transferase, N-terminal domain
GST_N_3              PF13417.1     75 seq1741_BIOID51005   -            201   3.7e-11   42.9   0.0   1   1   2.8e-14   7.6e-11   41.9   0.0    15    73    16    79    11    81 0.89 Glutathione S-transferase, N-terminal domain
GST_C_2              PF13410.1     69 seq1741_BIOID51005   -            201   7.1e-10   38.5   0.1   1   1   3.8e-13   1.1e-09   37.9   0.0     7    69   125   184    71   184 0.90 Glutathione S-transferase, C-terminal domain
GST_N                PF02798.15    76 seq1741_BIOID51005   -            201   8.4e-09   35.3   0.0   1   1     9e-12   2.5e-08   33.8   0.0     3    76     1    75     1    75 0.94 Glutathione S-transferase, N-terminal domain
ABC_tran             PF00005.22   118 seq1742_BIOID51005   -            299   7.6e-21   74.5   0.0   1   1   2.6e-24   1.2e-20   73.9   0.0     1   117    40   167    40   168 0.93 ABC transporter
oligo_HPY            PF08352.7     64 seq1742_BIOID51005   -            299   7.9e-10   38.8   0.0   1   1     3e-13   1.4e-09   38.0   0.0     1    33   219   251   219   271 0.84 Oligopeptide/dipeptide transporter, C-terminal region
DUF2534              PF10749.4     85 seq1743_BIOID51005   -             85   8.3e-44  147.3   3.7   1   1   6.7e-48   9.2e-44  147.1   2.6     2    85     1    84     1    84 0.97 Protein of unknown function (DUF2534)
TehB                 PF03848.9    192 seq1744_BIOID51005   -            197  5.1e-103  342.0   0.1   1   1  3.7e-106  5.7e-103  341.9   0.0     1   192     1   193     1   193 0.99 Tellurite resistance protein TehB
Methyltransf_23      PF13489.1    162 seq1744_BIOID51005   -            197   1.2e-12   47.7   0.0   1   1   9.2e-16   1.4e-12   47.4   0.0    20   115    28   133    10   173 0.77 Methyltransferase domain
Methyltransf_11      PF08241.7     95 seq1744_BIOID51005   -            197     2e-12   47.3   0.0   1   1   2.7e-15   4.1e-12   46.3   0.0     1    93    35   130    35   132 0.96 Methyltransferase domain
Methyltransf_12      PF08242.7     99 seq1744_BIOID51005   -            197   2.1e-11   44.0   0.0   1   1   2.2e-14   3.4e-11   43.3   0.0     1    98    35   129    35   130 0.95 Methyltransferase domain
Methyltransf_31      PF13847.1    152 seq1744_BIOID51005   -            197   8.1e-11   41.6   0.0   1   1   6.3e-14   9.6e-11   41.3   0.0     5   110    32   134    29   183 0.89 Methyltransferase domain
MTS                  PF05175.9    170 seq1744_BIOID51005   -            197     5e-10   38.9   0.0   1   1   4.2e-13   6.4e-10   38.5   0.0    23   140    22   134     3   152 0.85 Methyltransferase small domain
Methyltransf_18      PF12847.2    112 seq1744_BIOID51005   -            197   1.5e-08   35.1   0.0   1   1   1.4e-11   2.2e-08   34.5   0.0     2   109    31   132    30   136 0.79 Methyltransferase domain
PLA1                 PF02253.10   260 seq1745_BIOID51005   -            289   1.6e-93  312.8   5.0   1   1   1.4e-97   1.9e-93  312.5   3.4     8   260    39   286    33   286 0.98 Phospholipase A1
PrpF                 PF04303.8    371 seq1746_BIOID51005   -            343  4.6e-158  525.7   1.7   1   1  7.5e-162  5.1e-158  525.5   1.2     8   371     1   343     1   343 0.99 PrpF protein
LZ_Tnp_IS66          PF13007.2     78 seq1747_BIOID51005   -            197   1.2e-13   51.3   3.2   1   1   1.8e-17   1.2e-13   51.3   2.2     1    77    49   121    49   122 0.80 Transposase C of IS166 homeodomain
HTH_Tnp_IS66         PF13005.2     59 seq1747_BIOID51005   -            197   3.3e-09   36.3   0.0   1   1   9.5e-13   6.5e-09   35.3   0.0     3    41   126   164   124   166 0.93 putative Helix-turn-helix domain of transposase IS66
MCPsignal            PF00015.16   213 seq1749_BIOID51005   -            554   3.8e-74  248.7  37.0   1   1   2.2e-75   9.8e-72  240.8  18.4     1   213   324   518   324   518 0.99 Methyl-accepting chemotaxis protein (MCP) signalling domain
TarH                 PF02203.10   171 seq1749_BIOID51005   -            554   2.5e-53  180.3   3.7   1   1   5.5e-57   2.5e-53  180.3   2.6     1   170     1   176     1   177 0.97 Tar ligand binding domain homologue
HAMP                 PF00672.20    70 seq1749_BIOID51005   -            554   3.1e-14   52.7   0.4   1   1   6.8e-18   3.1e-14   52.7   0.3     1    68   196   263   196   265 0.95 HAMP domain
ATP-grasp_5          PF13549.1    222 seq1750_BIOID51005   -            886   3.7e-75  251.8   0.2   1   1   3.9e-78     9e-75  250.5   0.1     1   221   472   693   472   694 0.96 ATP-grasp domain
Succ_CoA_lig         PF13607.1    138 seq1750_BIOID51005   -            886   1.1e-46  157.7   0.1   1   1   8.9e-50     2e-46  156.8   0.1     1   138   147   280   147   280 0.97 Succinyl-CoA ligase like flavodoxin domain
CoA_binding_2        PF13380.1    115 seq1750_BIOID51005   -            886     2e-23   82.6   0.0   1   1   1.1e-25   2.6e-22   79.0   0.0     1   113    13   130    13   132 0.95 CoA binding domain
Acetyltransf_1       PF00583.19    83 seq1750_BIOID51005   -            886   9.8e-11   41.4   0.0   1   1   1.6e-13   3.7e-10   39.5   0.0    10    82   781   863   775   864 0.81 Acetyltransferase (GNAT) family
Acetyltransf_3       PF13302.1    142 seq1750_BIOID51005   -            886   1.9e-09   37.8   0.0   1   1   1.7e-12   3.9e-09   36.8   0.0     1   142   725   864   725   864 0.80 Acetyltransferase (GNAT) domain
Acetyltransf_4       PF13420.1    155 seq1750_BIOID51005   -            886     1e-06   28.6   0.0   1   1   4.8e-08   0.00011   22.0   0.0     4   135   731   864   728   871 0.80 Acetyltransferase (GNAT) domain
Virul_fac_BrkB       PF03631.10   260 seq1751_BIOID51005   -            337   3.4e-49  167.4  16.0   1   1     3e-53   4.1e-49  167.1  11.1     4   258    65   325    62   327 0.91 Virulence factor BrkB
Ala_racemase_N       PF01168.15   217 seq1752_BIOID51005   -            365   3.2e-61  206.5   0.0   1   1   5.9e-65     4e-61  206.2   0.0     1   217     8   219     8   219 0.94 Alanine racemase, N-terminal domain
Ala_racemase_C       PF00842.16   129 seq1752_BIOID51005   -            365   8.3e-40  135.0   0.1   1   1   1.9e-43   1.3e-39  134.4   0.1     1   129   234   358   234   358 0.97 Alanine racemase, C-terminal domain
Flg_bbr_C            PF06429.8     74 seq1754_BIOID51005   -            245   3.3e-18   65.2   2.2   1   1   4.8e-22   3.3e-18   65.2   1.5     2    74   170   241   169   241 0.96 Flagellar basal body rod FlgEFG protein C-terminal
Flg_bb_rod           PF00460.15    31 seq1754_BIOID51005   -            245   3.1e-07   29.8   3.7   1   1   1.3e-10   8.6e-07   28.4   2.6     1    31     5    35     5    35 0.97 Flagella basal body rod protein
Isochorismatase      PF00857.15   174 seq1756_BIOID51005   -            188   1.7e-38  132.1   0.0   1   1   1.5e-42     2e-38  131.9   0.0     1   173     9   182     9   183 0.90 Isochorismatase family
DDE_Tnp_IS66         PF03050.9    271 seq1757_BIOID51005   -             84   1.3e-23   83.4   0.0   1   1   1.1e-27   1.5e-23   83.2   0.0    13    86     2    77     1    83 0.93 Transposase IS66 family
SBP_bac_5            PF00496.17   374 seq1758_BIOID51005   -            512   8.1e-94  314.3  10.8   1   1   7.6e-98     1e-93  314.0   7.5     1   372    70   429    70   431 0.95 Bacterial extracellular solute-binding proteins, family 5 Middle
DUF3313              PF11769.3    201 seq1759_BIOID51005   -            222   9.3e-66  220.9   0.1   1   1   7.7e-70   1.1e-65  220.7   0.1     1   199    16   214    16   216 0.99 Protein of unknown function (DUF3313)
DDE_Tnp_IS66         PF03050.9    271 seq1762_BIOID51005   -            266   5.5e-67  225.7   1.4   1   1   9.8e-71   6.7e-67  225.4   1.0    85   271    15   216     7   216 0.97 Transposase IS66 family
DDE_Tnp_IS66_C       PF13817.1     39 seq1762_BIOID51005   -            266   1.7e-19   69.4   0.1   1   1   6.7e-23   4.6e-19   68.0   0.0     1    39   222   260   222   260 0.98 IS66 C-terminal element
RQC                  PF09382.5    106 seq1763_BIOID51005   -            611   4.4e-28   96.9   0.0   1   1   3.5e-31   1.2e-27   95.6   0.0     1   104   413   514   413   516 0.97 RQC domain
Helicase_C           PF00271.26    78 seq1763_BIOID51005   -            611   4.6e-24   83.9   0.0   1   1   2.6e-24   8.9e-21   73.4   0.1     3    78   258   333   256   333 0.98 Helicase conserved C-terminal domain
HRDC                 PF00570.18    68 seq1763_BIOID51005   -            611   8.1e-24   83.0   0.1   1   1   6.4e-27   2.2e-23   81.6   0.0     2    68   535   601   534   601 0.97 HRDC domain
DEAD                 PF00270.24   173 seq1763_BIOID51005   -            611   2.6e-21   75.7   0.0   1   1   8.5e-24   2.9e-20   72.3   0.0     2   168    30   189    29   194 0.85 DEAD/DEAH box helicase
Na_sulph_symp        PF00939.14   471 seq1765_BIOID51005   -            477  2.2e-177  590.5  46.1   1   1  1.8e-181  2.5e-177  590.3  32.0     2   471     4   474     3   474 0.99 Sodium:sulfate symporter transmembrane region
DUF72                PF01904.13   230 seq1768_BIOID51005   -            272   1.1e-52  178.9   0.8   1   1   9.6e-57   1.3e-52  178.7   0.5    11   229    21   251    11   252 0.90 Protein of unknown function DUF72
Curlin_rpt           PF07012.7     34 seq1769_BIOID51005   -            160   8.3e-22   76.5  32.2   1   3   1.1e-15   1.5e-11   43.7   0.8     1    34    62    95    62    95 0.99 Curlin associated repeat
Curlin_rpt           PF07012.7     34 seq1769_BIOID51005   -            160   8.3e-22   76.5  32.2   2   3   2.3e-09   3.2e-05   23.4   2.1     9    32    92   115    91   116 0.95 Curlin associated repeat
Curlin_rpt           PF07012.7     34 seq1769_BIOID51005   -            160   8.3e-22   76.5  32.2   3   3   7.8e-12   1.1e-07   31.3   4.2     1    34   106   139   106   139 0.98 Curlin associated repeat
Flg_bbr_C            PF06429.8     74 seq1771_BIOID51005   -            261   7.9e-27   92.8   2.2   1   1   1.1e-30   7.9e-27   92.8   1.5     1    73   182   259   182   260 0.95 Flagellar basal body rod FlgEFG protein C-terminal
Flg_bb_rod           PF00460.15    31 seq1771_BIOID51005   -            261   8.2e-13   47.6   0.6   1   1   4.6e-16   3.1e-12   45.7   0.4     1    31     5    35     5    35 0.98 Flagella basal body rod protein
Metallophos          PF00149.23   201 seq1772_BIOID51005   -            218     1e-15   57.6   4.0   1   1   4.3e-19   2.9e-15   56.1   2.8     2   197    16   187    15   191 0.83 Calcineurin-like phosphoesterase
Metallophos_2        PF12850.2    156 seq1772_BIOID51005   -            218   8.9e-07   28.7   0.0   1   1   2.1e-10   1.4e-06   28.0   0.0     3   118    17   188    16   211 0.60 Calcineurin-like phosphoesterase superfamily domain
Aminotran_1_2        PF00155.16   363 seq1773_BIOID51005   -            411   1.5e-86  290.5   0.0   1   1   1.2e-90   1.7e-86  290.3   0.0     2   362    41   406    40   407 0.98 Aminotransferase class I and II
Sugar_tr             PF00083.19   451 seq1776_BIOID51005   -            440   1.9e-35  122.2  33.9   1   2   1.1e-31   7.8e-28   97.1   5.7     2   203    23   232    22   236 0.89 Sugar (and other) transporter
Sugar_tr             PF00083.19   451 seq1776_BIOID51005   -            440   1.9e-35  122.2  33.9   2   2   4.1e-12   2.8e-08   32.6  11.9   241   443   239   439   225   440 0.69 Sugar (and other) transporter
MFS_1                PF07690.11   354 seq1776_BIOID51005   -            440     3e-29  101.7  61.5   1   2   4.8e-21   3.3e-17   62.1  18.9     2   239    28   275    27   287 0.71 Major Facilitator Superfamily
MFS_1                PF07690.11   354 seq1776_BIOID51005   -            440     3e-29  101.7  61.5   2   2   9.5e-16   6.5e-12   44.7  19.8    27   176   283   435   271   440 0.81 Major Facilitator Superfamily
HD                   PF01966.17   122 seq1777_BIOID51005   -            443     4e-11   42.8   0.1   1   1     2e-14   1.3e-10   41.1   0.0     1    64     4    84     4   121 0.88 HD domain
Curlin_rpt           PF07012.7     34 seq1778_BIOID51005   -            151   9.8e-29   98.6  29.3   1   3   3.6e-16   4.9e-12   45.2   0.6     1    34    40    74    40    74 0.99 Curlin associated repeat
Curlin_rpt           PF07012.7     34 seq1778_BIOID51005   -            151   9.8e-29   98.6  29.3   2   3   7.7e-17   1.1e-12   47.3   0.3     2    34    86   119    85   119 0.98 Curlin associated repeat
Curlin_rpt           PF07012.7     34 seq1778_BIOID51005   -            151   9.8e-29   98.6  29.3   3   3   1.2e-09   1.7e-05   24.3   3.5     8    34   115   141   114   141 0.95 Curlin associated repeat
OrfB_IS605           PF01385.14   227 seq1779_BIOID51005   -            402   1.6e-51  174.7   3.7   1   1   4.7e-55   2.2e-51  174.3   2.6     1   224    69   275    69   278 0.98 Probable transposase
OrfB_Zn_ribbon       PF07282.6     69 seq1779_BIOID51005   -            402   8.9e-26   89.2   0.7   1   1   6.3e-29   2.9e-25   87.6   0.5     1    67   304   371   304   373 0.98 Putative transposase DNA-binding domain
HTH_OrfB_IS605       PF12323.3     46 seq1779_BIOID51005   -            402   4.2e-13   48.2   0.8   1   1   9.3e-17   4.2e-13   48.2   0.5     1    46     1    48     1    48 0.95 Helix-turn-helix domain
MAPEG                PF01124.13   129 seq1781_BIOID51005   -            131   2.1e-26   91.9   9.4   1   1   1.7e-30   2.4e-26   91.7   6.5     1   129     3   120     3   120 0.98 MAPEG family
FlgH                 PF02107.11   180 seq1782_BIOID51005   -            246   7.2e-62  208.0   0.0   1   1   6.7e-66   9.2e-62  207.6   0.0     3   180    66   245    64   245 0.97 Flagellar L-ring protein
Abhydrolase_3        PF07859.8    211 seq1784_BIOID51005   -            327   1.1e-66  224.3   0.1   1   1     3e-70   1.3e-66  224.0   0.1     1   210   100   305   100   306 0.97 alpha/beta hydrolase fold
COesterase           PF00135.23   538 seq1784_BIOID51005   -            327   3.6e-08   32.4   0.1   1   1   2.3e-11     1e-07   30.9   0.0   110   225    84   187    71   200 0.88 Carboxylesterase family
DUF2424              PF10340.4    374 seq1784_BIOID51005   -            327   5.8e-05   21.7   0.0   1   1     2e-08   9.1e-05   21.1   0.0   114   240    90   214    67   248 0.77 Protein of unknown function (DUF2424)
Ribosomal_S21        PF01165.15    57 seq1785_BIOID51005   -             71   3.2e-24   84.0   8.1   1   1   2.3e-28   3.2e-24   84.0   5.6     2    57     3    58     2    59 0.97 Ribosomal protein S21
MFS_1                PF07690.11   354 seq1786_BIOID51005   -            393   8.8e-40  136.4  62.4   1   1   1.5e-41     2e-37  128.6  27.4     2   353    21   356    20   357 0.90 Major Facilitator Superfamily
BPD_transp_1         PF00528.17   185 seq1787_BIOID51005   -            306     4e-43  146.9  10.6   1   1   2.9e-47     4e-43  146.9   7.4     1   184   113   304   113   305 0.99 Binding-protein-dependent transport system inner membrane component
Bac_DnaA             PF00308.13   219 seq1788_BIOID51005   -            471  2.1e-100  334.7   0.2   1   1  1.1e-103  3.1e-100  334.1   0.1     2   218   137   353   136   354 0.99 Bacterial dnaA  protein
Bac_DnaA_C           PF08299.6     70 seq1788_BIOID51005   -            471   3.7e-35  119.5   0.1   1   1   3.6e-38   9.9e-35  118.1   0.1     1    70   379   448   379   448 0.99 Bacterial dnaA protein helix-turn-helix
DnaA_N               PF11638.3     65 seq1788_BIOID51005   -            471   1.3e-20   72.5   0.1   1   1   1.3e-23   3.5e-20   71.2   0.1     2    63     8    67     7    69 0.92 DnaA N-terminal domain
IstB_IS21            PF01695.12   178 seq1788_BIOID51005   -            471   7.1e-13   48.2   0.0   1   1   4.7e-16   1.3e-12   47.3   0.0    50   151   172   276   151   284 0.89 IstB-like ATP binding protein
AAA                  PF00004.24   132 seq1788_BIOID51005   -            471     2e-06   27.9   0.0   1   1   4.1e-09   1.1e-05   25.4   0.0     2   111   173   274   172   294 0.78 ATPase family associated with various cellular activities (AAA)
Tafi-CsgC            PF10610.4    106 seq1789_BIOID51005   -            110   5.5e-67  222.1   4.5   1   1   4.6e-71   6.3e-67  221.9   3.1     1   106     5   110     5   110 0.99 Thin aggregative fimbriae synthesis protein
MFS_1                PF07690.11   354 seq1790_BIOID51005   -            438   5.5e-21   74.5  37.6   1   1   8.1e-25   5.5e-21   74.5  26.1     2   342    32   389    30   398 0.77 Major Facilitator Superfamily
Sugar_tr             PF00083.19   451 seq1790_BIOID51005   -            438   2.5e-06   26.2   7.6   1   1   3.7e-10   2.5e-06   26.2   5.3    43   182    52   222     5   246 0.78 Sugar (and other) transporter
Methyltransf_18      PF12847.2    112 seq1792_BIOID51005   -            247   7.1e-15   55.4   0.0   1   1   7.3e-18   1.1e-14   54.8   0.0     2   110    57   163    56   165 0.92 Methyltransferase domain
Methyltransf_11      PF08241.7     95 seq1792_BIOID51005   -            247   6.9e-12   45.5   0.0   1   1   9.1e-15   1.4e-11   44.6   0.0     2    95    62   162    61   162 0.95 Methyltransferase domain
Methyltransf_31      PF13847.1    152 seq1792_BIOID51005   -            247   1.5e-10   40.7   0.0   1   1   1.3e-13     2e-10   40.3   0.0     3   110    56   164    54   215 0.86 Methyltransferase domain
Methyltransf_25      PF13649.1    101 seq1792_BIOID51005   -            247   1.2e-09   38.3   0.0   1   1   1.6e-12   2.4e-09   37.3   0.0     1   101    60   158    60   158 0.89 Methyltransferase domain
Methyltransf_12      PF08242.7     99 seq1792_BIOID51005   -            247   3.7e-09   36.8   0.0   1   1     4e-12     6e-09   36.1   0.0     2    99    62   160    61   160 0.91 Methyltransferase domain
Methyltransf_23      PF13489.1    162 seq1792_BIOID51005   -            247   3.3e-07   30.0   0.0   1   1   3.4e-10   5.2e-07   29.3   0.0    14   131    51   181    36   228 0.68 Methyltransferase domain
MTS                  PF05175.9    170 seq1792_BIOID51005   -            247   1.7e-05   24.1   0.0   1   1   1.6e-08   2.4e-05   23.6   0.0    23   166    49   190    44   194 0.78 Methyltransferase small domain
Ubie_methyltran      PF01209.13   233 seq1792_BIOID51005   -            247   1.9e-05   23.7   0.0   1   1   2.3e-08   3.5e-05   22.9   0.0    45   154    54   165    48   240 0.80 ubiE/COQ5 methyltransferase family
Toprim_N             PF08275.6    128 seq1793_BIOID51005   -            581   1.5e-43  147.6   0.0   1   1   1.3e-46   2.5e-43  146.9   0.0     1   127   126   251   126   252 0.98 DNA primase catalytic core, N-terminal domain
zf-CHC2              PF01807.15    98 seq1793_BIOID51005   -            581   1.8e-40  136.2   0.1   1   1   1.7e-43   3.4e-40  135.4   0.1     3    96     7   100     5   102 0.96 CHC2 zinc finger
DnaG_DnaB_bind       PF08278.6    127 seq1793_BIOID51005   -            581   2.2e-39  134.4   1.3   1   1   2.7e-42   5.3e-39  133.2   0.9     1   127   450   575   450   575 0.99 DNA primase DnaG DnaB-binding
DnaB_bind            PF10410.4     59 seq1793_BIOID51005   -            581   7.2e-18   64.2   0.0   1   1     1e-20     2e-17   62.8   0.0     1    58   368   425   368   426 0.97 DnaB-helicase binding domain of primase
Toprim_4             PF13662.1     81 seq1793_BIOID51005   -            581   5.4e-16   58.2   0.0   1   1   6.5e-19   1.3e-15   57.0   0.0     2    70   260   325   259   335 0.90 Toprim domain
Toprim_2             PF13155.1     95 seq1793_BIOID51005   -            581   3.8e-12   46.2   0.0   1   1   4.4e-15   8.6e-12   45.0   0.0     2    93   263   348   262   350 0.86 Toprim-like
Toprim               PF01751.17    88 seq1793_BIOID51005   -            581     1e-11   44.4   0.0   1   1     1e-14     2e-11   43.4   0.0     2    78   261   331   260   339 0.93 Toprim domain
Aconitase            PF00330.15   465 seq1794_BIOID51005   -            753   1.7e-47  161.8   0.1   1   1   3.6e-51   2.4e-47  161.3   0.0    91   450   113   456    38   471 0.87 Aconitase family (aconitate hydratase)
Aconitase_C          PF00694.14   131 seq1794_BIOID51005   -            753   6.8e-06   26.1   0.0   1   1     2e-09   1.4e-05   25.1   0.0    84   129   637   683   624   685 0.89 Aconitase C-terminal domain
LysE                 PF01810.13   191 seq1796_BIOID51005   -            206   5.7e-54  182.1  12.2   1   1   4.9e-58   6.7e-54  181.9   8.5     2   190    14   205    13   206 0.98 LysE type translocator
FlgI                 PF02119.11   342 seq1797_BIOID51005   -            371  2.3e-130  434.1  11.6   1   1  1.9e-134  2.6e-130  433.9   8.0     2   342    30   371    29   371 0.98 Flagellar P-ring protein
PLDc_2               PF13091.1    126 seq1798_BIOID51005   -            451   1.4e-22   79.6   0.0   1   1   3.2e-19   2.2e-15   56.4   0.0     4   123   259   406   256   409 0.84 PLD-like domain
PLDc                 PF00614.17    28 seq1798_BIOID51005   -            451   1.3e-13   50.0   2.2   1   1   2.4e-11   1.6e-07   30.7   0.1     2    28   353   379   352   379 0.94 Phospholipase D Active site motif
PDZ                  PF00595.19    81 seq1799_BIOID51005   -            474   3.1e-29  100.8   8.2   1   2   2.7e-19   9.1e-16   57.6   0.1     7    80   285   367   279   368 0.90 PDZ domain (Also known as DHR or GLGF)
PDZ                  PF00595.19    81 seq1799_BIOID51005   -            474   3.1e-29  100.8   8.2   2   2   3.7e-15   1.3e-11   44.4   2.2    11    81   394   463   385   463 0.89 PDZ domain (Also known as DHR or GLGF)
PDZ_2                PF13180.1     82 seq1799_BIOID51005   -            474   3.2e-26   90.9   2.8   1   2   1.2e-18   4.1e-15   55.3   0.0    12    82   300   380   285   380 0.88 PDZ domain
PDZ_2                PF13180.1     82 seq1799_BIOID51005   -            474   3.2e-26   90.9   2.8   2   2   3.7e-12   1.3e-08   34.5   0.6     4    59   399   454   396   469 0.90 PDZ domain
Trypsin              PF00089.21   220 seq1799_BIOID51005   -            474   1.4e-20   73.7   0.3   1   1   6.5e-24   2.2e-20   73.0   0.2    21   218   114   275    87   277 0.82 Trypsin
Trypsin_2            PF13365.1    120 seq1799_BIOID51005   -            474   2.4e-20   72.6   0.7   1   1   1.6e-23   5.4e-20   71.4   0.5     1   120   114   250   114   250 0.79 Trypsin-like peptidase domain
BPD_transp_1         PF00528.17   185 seq1800_BIOID51005   -            303   7.2e-31  107.0  13.0   1   1   1.1e-34   7.2e-31  107.0   9.0     1   184   119   302   119   303 0.99 Binding-protein-dependent transport system inner membrane component
OppC_N               PF12911.2     56 seq1800_BIOID51005   -            303   1.3e-17   62.7   0.2   1   1     2e-21   1.3e-17   62.7   0.2     2    56    24    79    23    79 0.86 N-terminal TM domain of oligopeptide transport permease C
Macro                PF01661.16   118 seq1801_BIOID51005   -            177   7.1e-41  138.7   0.0   1   1   6.5e-45   8.9e-41  138.3   0.0     1   118    21   137    21   137 0.99 Macro domain
NAD_binding_2        PF03446.10   162 seq1802_BIOID51005   -            302   1.8e-36  125.4   5.8   1   1   1.9e-40   2.6e-36  124.8   4.1     3   161     8   168     6   169 0.95 NAD binding domain of 6-phosphogluconate dehydrogenase
Methyltransf_9       PF08003.6    315 seq1804_BIOID51005   -            323  7.9e-174  576.5   0.1   1   1  3.9e-177  8.9e-174  576.4   0.0     1   315     7   322     7   322 1.00 Protein of unknown function (DUF1698)
Methyltransf_23      PF13489.1    162 seq1804_BIOID51005   -            323   4.2e-11   42.6   0.0   1   1   3.3e-14   7.6e-11   41.8   0.0    12   159   114   269   103   272 0.71 Methyltransferase domain
Methyltransf_18      PF12847.2    112 seq1804_BIOID51005   -            323   7.8e-08   32.7   0.0   1   1   7.1e-11   1.6e-07   31.7   0.0     2   111   123   226   122   227 0.86 Methyltransferase domain
Methyltransf_31      PF13847.1    152 seq1804_BIOID51005   -            323   1.2e-07   31.2   0.0   1   1     1e-10   2.3e-07   30.3   0.0     5   112   124   228   121   276 0.90 Methyltransferase domain
Methyltransf_11      PF08241.7     95 seq1804_BIOID51005   -            323   2.6e-05   24.4   0.0   1   1   2.2e-08   4.9e-05   23.6   0.0     1    94   127   223   127   224 0.81 Methyltransferase domain
CMAS                 PF02353.15   273 seq1804_BIOID51005   -            323   6.6e-05   22.0   0.0   1   1   5.5e-08   0.00012   21.0   0.0    50   172   110   232   105   269 0.79 Mycolic acid cyclopropane synthetase
PLDc_2               PF13091.1    126 seq1809_BIOID51005   -            565   8.9e-35  119.0   0.0   1   2   1.5e-13     1e-09   38.1   0.0     6   124   131   274   127   276 0.68 PLD-like domain
PLDc_2               PF13091.1    126 seq1809_BIOID51005   -            565   8.9e-35  119.0   0.0   2   2   3.4e-26   2.3e-22   78.9   0.0     5   123   367   509   363   512 0.92 PLD-like domain
Elong-fact-P_C       PF09285.6     56 seq1810_BIOID51005   -            253     2e-21   74.9   0.0   1   1     1e-24   4.6e-21   73.8   0.0     1    56   196   251   196   251 0.99 Elongation factor P, C-terminal
EFP                  PF01132.15    55 seq1810_BIOID51005   -            253   4.2e-14   51.8   2.2   1   1   1.7e-17   7.7e-14   50.9   1.5     1    54   132   187   132   188 0.91 Elongation factor P (EF-P) OB domain
EFP_N                PF08207.7     58 seq1810_BIOID51005   -            253   3.3e-13   49.1   0.1   1   1   1.8e-16   8.2e-13   47.9   0.1     2    57    67   124    66   125 0.88 Elongation factor P (EF-P) KOW-like domain
DUF2583              PF10762.4     89 seq1812_BIOID51005   -             92     1e-51  172.9   1.0   1   1   8.5e-56   1.2e-51  172.7   0.7     1    89     1    89     1    89 0.99 Protein of unknown function (DUF2583)
DNA_pol3_beta        PF00712.14   120 seq1813_BIOID51005   -            366     5e-48  161.8   0.0   1   1   4.8e-46   2.2e-42  143.6   0.0     1   120     1   120     1   120 0.99 DNA polymerase III beta subunit, N-terminal domain
DNA_pol3_beta_2      PF02767.11   116 seq1813_BIOID51005   -            366   1.2e-47  160.6   0.0   1   1     6e-46   2.7e-42  143.3   0.0     1   116   129   243   129   243 0.99 DNA polymerase III beta subunit, central domain
DNA_pol3_beta_3      PF02768.10   121 seq1813_BIOID51005   -            366   1.2e-44  150.6   0.3   1   1     6e-48   2.7e-44  149.4   0.1     1   121   245   365   245   365 0.99 DNA polymerase III beta subunit, C-terminal domain
Fucose_iso_N1        PF07881.7    171 seq1814_BIOID51005   -            591   1.7e-87  291.2   0.0   1   1   6.2e-91   2.8e-87  290.4   0.0     3   171     6   174     4   174 0.99 L-fucose isomerase, first N-terminal domain
Fucose_iso_N2        PF07882.7    181 seq1814_BIOID51005   -            591   5.5e-81  270.4   1.0   1   1   1.9e-84   8.8e-81  269.7   0.7     1   181   175   355   175   355 0.99 L-fucose isomerase, second N-terminal domain
Fucose_iso_C         PF02952.12   142 seq1814_BIOID51005   -            591   9.8e-55  183.8   0.0   1   1   3.4e-58   1.5e-54  183.2   0.0     2   142   385   554   384   554 0.94 L-fucose isomerase, C-terminal domain
Acid_phosphat_B      PF03767.9    230 seq1816_BIOID51005   -            237   8.7e-50  169.1   0.0   1   1   7.2e-54   9.9e-50  168.9   0.0     2   229    11   220    10   221 0.96 HAD superfamily, subfamily IIIB (Acid phosphatase)
Rod-binding          PF10135.4     49 seq1817_BIOID51005   -             99   1.1e-17   63.6   0.0   1   1   1.4e-21   1.9e-17   62.8   0.0     1    49    42    93    42    93 0.98 Rod binding protein
DUF1537              PF07005.6    223 seq1819_BIOID51005   -            420   2.3e-62  210.4  15.2   1   1   2.8e-66   3.9e-62  209.7  10.5     1   223   161   380   161   380 0.95 Protein of unknown function, DUF1537
EAL                  PF00563.15   236 seq1820_BIOID51005   -            808   1.5e-63  214.3   0.1   1   1   1.9e-67   2.6e-63  213.5   0.1     2   236   558   793   557   793 0.97 EAL domain
Abhydrolase_1        PF00561.15   230 seq1821_BIOID51005   -            340   2.3e-31  109.0   0.0   1   1   8.6e-35     3e-31  108.6   0.0     1   228    82   319    82   321 0.97 alpha/beta hydrolase fold
Hydrolase_4          PF12146.3     79 seq1821_BIOID51005   -            340     4e-24   84.1   0.5   1   1   1.9e-27   6.4e-24   83.4   0.3     3    79    42   122    40   122 0.90 Putative lysophospholipase
Abhydrolase_6        PF12697.2    228 seq1821_BIOID51005   -            340   3.5e-20   72.7   3.3   1   1   1.5e-23   5.2e-20   72.2   2.3     2   220    58   310    57   316 0.72 Alpha/beta hydrolase family
Abhydrolase_5        PF12695.2    142 seq1821_BIOID51005   -            340     3e-12   46.3   0.0   1   1   1.5e-15     5e-12   45.6   0.0     1   141    56   305    56   306 0.79 Alpha/beta hydrolase family
HTH_3                PF01381.17    55 seq1822_BIOID51005   -            178     6e-17   61.1   0.0   1   1   3.7e-20   8.5e-17   60.6   0.0     1    53    12    64    12    66 0.97 Helix-turn-helix
HTH_31               PF13560.1     64 seq1822_BIOID51005   -            178   1.2e-10   41.2   0.0   1   1   8.8e-14     2e-10   40.5   0.0     4    57    10    62     8    74 0.94 Helix-turn-helix domain
HTH_19               PF12844.2     64 seq1822_BIOID51005   -            178   9.9e-10   38.2   0.0   1   1   6.5e-13   1.5e-09   37.6   0.0     3    59    11    67     9    71 0.95 Helix-turn-helix domain
Cupin_2              PF07883.6     71 seq1822_BIOID51005   -            178   8.4e-10   37.9   0.3   1   1   6.6e-13   1.5e-09   37.0   0.2     4    69   105   171   102   173 0.92 Cupin domain
HTH_26               PF13443.1     63 seq1822_BIOID51005   -            178   5.3e-06   26.4   0.0   1   1   3.5e-09     8e-06   25.8   0.0     2    59    12    68    11    72 0.93 Cro/C1-type HTH DNA-binding domain
HTH_25               PF13413.1     62 seq1822_BIOID51005   -            178   4.6e-06   26.0   0.0   1   1   3.4e-09   7.9e-06   25.3   0.0     2    35    12    45    11    49 0.94 Helix-turn-helix domain
DUF2279              PF10043.4     85 seq1823_BIOID51005   -             90   5.2e-33  113.0   4.0   1   1   4.2e-37   5.8e-33  112.9   2.8     2    84     3    87     2    88 0.96 Predicted periplasmic lipoprotein (DUF2279)
Sigma70_ner          PF04546.8    211 seq1824_BIOID51005   -            613     2e-81  272.5   6.8   1   1   8.7e-85     2e-81  272.5   4.7     1   211   137   348   137   348 0.96 Sigma-70, non-essential region
Sigma70_r1_1         PF03979.9     82 seq1824_BIOID51005   -            613   4.3e-30  103.3   4.6   1   1   1.9e-33   4.3e-30  103.3   3.2     2    81     2    80     1    81 0.96 Sigma-70 factor, region 1.1
Sigma70_r3           PF04539.11    78 seq1824_BIOID51005   -            613     7e-29   99.4   1.1   1   1   3.1e-32     7e-29   99.4   0.7     1    77   458   534   458   535 0.97 Sigma-70 region 3
Sigma70_r2           PF04542.9     71 seq1824_BIOID51005   -            613   1.8e-23   81.8   0.3   1   1   2.3e-26   5.3e-23   80.3   0.2     1    71   379   449   379   449 0.98 Sigma-70 region 2
Sigma70_r4           PF04545.11    50 seq1824_BIOID51005   -            613   3.5e-19   67.7   0.8   1   1   1.5e-22   3.5e-19   67.7   0.6     1    50   547   600   547   600 0.98 Sigma-70, region 4
Sigma70_r1_2         PF00140.15    37 seq1824_BIOID51005   -            613   9.5e-15   53.8   0.7   1   1   2.2e-17   4.9e-14   51.5   0.1     1    32    95   126    95   130 0.96 Sigma-70 factor, region 1.2
Flg_bbr_C            PF06429.8     74 seq1825_BIOID51005   -            458   2.3e-10   40.1   4.5   1   1   1.7e-14   2.3e-10   40.1   3.1    17    73   397   455   386   456 0.78 Flagellar basal body rod FlgEFG protein C-terminal
Mannitol_dh_C        PF08125.8    245 seq1826_BIOID51005   -            488   1.7e-96  322.0   0.0   1   1  3.4e-100   2.3e-96  321.5   0.0     1   245   216   462   216   462 0.99 Mannitol dehydrogenase C-terminal domain
Mannitol_dh          PF01232.18   151 seq1826_BIOID51005   -            488   5.6e-54  182.0   0.0   1   1   1.9e-57   1.3e-53  180.8   0.0     2   151    26   188    25   188 0.99 Mannitol dehydrogenase Rossmann domain
AhpC-TSA             PF00578.16   124 seq1827_BIOID51005   -            187   1.5e-33  114.9   0.1   1   1   4.3e-37     2e-33  114.6   0.1     4   123     7   133     4   134 0.94 AhpC/TSA family
Redoxin              PF08534.5    146 seq1827_BIOID51005   -            187   1.8e-13   50.1   0.0   1   1   4.7e-17   2.2e-13   49.9   0.0    15   140    18   146     4   152 0.84 Redoxin
1-cysPrx_C           PF10417.4     40 seq1827_BIOID51005   -            187   1.6e-06   27.4   0.1   1   1   6.5e-10     3e-06   26.6   0.1     1    31   154   182   154   186 0.88 C-terminal domain of 1-Cys peroxiredoxin
Diacid_rec           PF05651.8    135 seq1828_BIOID51005   -            376     5e-51  171.5   1.0   1   1   1.2e-54   8.4e-51  170.8   0.7     5   135     1   131     1   131 0.99 Putative sugar diacid recognition
HTH_30               PF13556.1     59 seq1828_BIOID51005   -            376   2.9e-23   81.1   2.8   1   1   5.8e-26     4e-22   77.4   1.7     1    59   314   372   314   372 0.98 PucR C-terminal helix-turn-helix domain
UPF0047              PF01894.12   118 seq1829_BIOID51005   -            138   4.5e-39  132.8   0.0   1   1   3.7e-43   5.1e-39  132.6   0.0     1   117    17   135    17   136 0.97 Uncharacterised protein family UPF0047
SMC_N                PF02463.14   220 seq1830_BIOID51005   -            357   3.3e-41  140.8   0.0   1   1   8.7e-45     4e-41  140.5   0.0     2   218     3   354     2   356 0.97 RecF/RecN/SMC N terminal domain
AAA_23               PF13476.1    202 seq1830_BIOID51005   -            357   1.7e-09   38.2   0.0   1   1   6.4e-13   2.9e-09   37.4   0.0     1    88     5   143     5   247 0.64 AAA domain
AAA_21               PF13304.1    303 seq1830_BIOID51005   -            357   1.8e-07   31.3   0.0   1   1   4.3e-10     2e-06   27.8   0.0     1    33    25    59    25   100 0.70 AAA domain
Peptidase_U32        PF01136.14   233 seq1833_BIOID51005   -            667   1.5e-70  236.6   0.1   1   1   3.6e-71   2.4e-67  226.1   0.0     2   231    93   319    92   321 0.90 Peptidase family U32
DUF3656              PF12392.3    122 seq1833_BIOID51005   -            667   2.4e-26   92.1   0.0   1   1   6.9e-30   4.7e-26   91.1   0.0     2   122   405   522   404   522 0.97 Collagenase
Rick_17kDa_Anti      PF05433.10    42 seq1836_BIOID51005   -            155   1.4e-07   30.9  26.2   1   1   1.8e-11   2.5e-07   30.1  18.2     1    42    62   103    62   103 0.96 Glycine zipper 2TM domain
DUF419               PF04237.8     92 seq1837_BIOID51005   -            118   1.2e-22   79.9   0.1   1   1   1.1e-26   1.5e-22   79.6   0.0     1    91    10   102    10   103 0.98 Protein of unknown function (DUF419)
Hydrolase_3          PF08282.7    254 seq1838_BIOID51005   -            266   2.7e-61  207.2   0.0   1   1   6.7e-65     3e-61  207.0   0.0     1   254     5   260     5   260 0.96 haloacid dehalogenase-like hydrolase
S6PP                 PF05116.8    247 seq1838_BIOID51005   -            266     4e-16   58.9   0.0   1   2     4e-09   1.8e-05   24.0   0.0     4    75     4    73     1    91 0.89 Sucrose-6F-phosphate phosphohydrolase
S6PP                 PF05116.8    247 seq1838_BIOID51005   -            266     4e-16   58.9   0.0   2   2   7.2e-12   3.3e-08   33.0   0.0   135   218   159   242   141   251 0.83 Sucrose-6F-phosphate phosphohydrolase
Hydrolase            PF00702.21   204 seq1838_BIOID51005   -            266   2.6e-11   44.3   0.1   1   1     2e-13   9.2e-10   39.2   0.1     2   204     3   226     2   226 0.59 haloacid dehalogenase-like hydrolase
[truncated: 1,495,840 more chars]
