# Supplementary material for: A domain sequence approach to pangenomics: applications to Escherichia coli
Source: F1000Res. 2013 May 29;1:19. Originally published 2012 Oct 1. [Version 2] doi: 10.12688/f1000research.1-19.v2 (PMC3901455; doi:10.12688/f1000research.1-19.v2)
Supplement: The 347 text files show the results from scanning each of the fasta-files against the Pfam-A database [file f1000research-1-1101-s0002.tgz › Escherichia_coli_DEC10E_BIOID51007.txt]

#                                                                            --- full sequence --- -------------- this domain -------------   hmm coord   ali coord   env coord
# target name        accession   tlen query name           accession   qlen   E-value  score  bias   #  of  c-Evalue  i-Evalue  score  bias  from    to  from    to  from    to  acc description of target
#------------------- ---------- ----- -------------------- ---------- ----- --------- ------ ----- --- --- --------- --------- ------ ----- ----- ----- ----- ----- ----- ----- ---- ---------------------
RHS_repeat           PF05593.9     38 seq1_BIOID51007      -            997   5.2e-61  201.6 109.4   1   7   1.8e-11   2.4e-07   30.6   1.3     1    38   414   452   414   452 0.97 RHS Repeat
RHS_repeat           PF05593.9     38 seq1_BIOID51007      -            997   5.2e-61  201.6 109.4   2   7     4e-09   5.5e-05   23.1   1.4     1    26   478   503   478   517 0.90 RHS Repeat
RHS_repeat           PF05593.9     38 seq1_BIOID51007      -            997   5.2e-61  201.6 109.4   3   7   1.8e-09   2.4e-05   24.2   0.2     1    36   522   557   522   559 0.92 RHS Repeat
RHS_repeat           PF05593.9     38 seq1_BIOID51007      -            997   5.2e-61  201.6 109.4   4   7   6.5e-14   8.9e-10   38.3   1.2     1    37   564   600   564   601 0.98 RHS Repeat
RHS_repeat           PF05593.9     38 seq1_BIOID51007      -            997   5.2e-61  201.6 109.4   5   7   5.9e-13   8.1e-09   35.3   0.4     1    38   626   663   626   663 0.99 RHS Repeat
RHS_repeat           PF05593.9     38 seq1_BIOID51007      -            997   5.2e-61  201.6 109.4   6   7   3.6e-09   4.9e-05   23.2   1.1     1    31   688   718   688   726 0.92 RHS Repeat
RHS_repeat           PF05593.9     38 seq1_BIOID51007      -            997   5.2e-61  201.6 109.4   7   7   9.1e-13   1.2e-08   34.7   3.6     1    37   928   973   928   974 0.92 RHS Repeat
DDE_Tnp_1            PF01609.16   211 seq3_BIOID51007      -            370   2.5e-29  102.2   0.0   1   1   2.3e-33   3.2e-29  101.9   0.0     2   211   107   348   106   348 0.96 Transposase DDE domain
Ogr_Delta            PF04606.7     47 seq4_BIOID51007      -             86     4e-18   64.6   4.0   1   1   3.8e-22   5.1e-18   64.3   2.8     1    46     3    50     3    51 0.97 Ogr/Delta-like zinc finger
Transgly             PF00912.17   178 seq5_BIOID51007      -            844   2.6e-56  189.6   0.0   1   1     6e-60   4.1e-56  188.9   0.0    10   177   209   380   198   381 0.95 Transglycosylase
Transpeptidase       PF00905.17   304 seq5_BIOID51007      -            844   1.2e-25   90.0   0.3   1   1   1.6e-28   1.1e-24   86.9   0.2     2   284   473   725   472   744 0.86 Penicillin binding protein transpeptidase domain
Plasmid_stab_B       PF10784.4     72 seq6_BIOID51007      -            103   9.1e-25   85.9   0.1   1   1   8.3e-29   1.1e-24   85.6   0.1     1    71     6    76     6    77 0.97 Plasmid stability protein
AA_permease          PF00324.16   479 seq7_BIOID51007      -            466  8.6e-122  406.7  48.0   1   1  1.4e-125  9.7e-122  406.5  33.2     1   476    18   455    18   458 0.98 Amino acid permease
AA_permease_2        PF13520.1    426 seq7_BIOID51007      -            466   1.4e-42  145.6  47.8   1   1   2.5e-46   1.7e-42  145.3  33.1     5   424    18   439    14   445 0.86 Amino acid permease
RHS                  PF03527.9     41 seq8_BIOID51007      -            267   7.1e-22   76.7   0.6   1   1   9.8e-26   1.3e-21   75.9   0.4     1    41   168   208   168   208 0.98 RHS protein
Phage_base_V         PF04717.7     79 seq10_BIOID51007     -            446   8.6e-28   95.9   0.2   1   1   2.5e-31   1.7e-27   95.0   0.1     1    77   110   202   110   204 0.92 Phage-related baseplate assembly protein
Phage_GPD            PF05954.6    292 seq10_BIOID51007     -            446   7.1e-10   38.4   0.1   1   1   1.8e-13   1.2e-09   37.6   0.0   224   291     2    72     1    73 0.91 Phage late control gene D protein (GPD)
rve                  PF00665.21   120 seq11_BIOID51007     -            180   1.7e-24   86.1   0.0   1   1   3.7e-28   2.5e-24   85.5   0.0     4   119     3   122     2   123 0.97 Integrase core domain
rve_3                PF13683.1     67 seq11_BIOID51007     -            180   6.7e-18   63.8   0.0   1   1   2.5e-21   1.7e-17   62.5   0.0     2    67    95   160    94   160 0.98 Integrase core domain
DDE_Tnp_IS66         PF03050.9    271 seq12_BIOID51007     -            467   1.2e-97  326.2   1.0   1   1  4.5e-101   1.6e-97  325.9   0.1     1   271   126   417   126   417 0.98 Transposase IS66 family
DDE_Tnp_IS66_C       PF13817.1     39 seq12_BIOID51007     -            467   4.7e-20   71.2   0.2   1   1   3.5e-23   1.2e-19   69.8   0.1     2    39   424   461   423   461 0.99 IS66 C-terminal element
HTH_Tnp_IS66         PF13005.2     59 seq12_BIOID51007     -            467   1.2e-14   53.8   4.2   1   1   3.4e-18   1.2e-14   53.8   2.9     1    59    64   120    64   120 0.98 putative Helix-turn-helix domain of transposase IS66
LZ_Tnp_IS66          PF13007.2     78 seq12_BIOID51007     -            467   9.1e-09   35.7   4.0   1   1   2.7e-12   9.1e-09   35.7   2.7    13    76     1    60     1    62 0.81 Transposase C of IS166 homeodomain
zf-C4_ClpX           PF06689.8     41 seq19_BIOID51007     -            110   7.5e-18   63.6   9.6   1   1   7.1e-22   9.6e-18   63.3   5.7     2    41    63   101    62   101 0.95 ClpX C4-type zinc finger
HOK_GEF              PF01848.11    43 seq20_BIOID51007     -             46   5.5e-18   63.8   2.0   1   1   4.3e-22   5.9e-18   63.8   1.4     2    43     3    44     2    44 0.96 Hok/gef family
KilA-N               PF04383.8    111 seq21_BIOID51007     -            261   2.6e-24   84.8   0.0   1   1   2.7e-28   3.7e-24   84.3   0.0     6   108     4   100     1   103 0.93 KilA-N domain
SecE                 PF00584.15    57 seq22_BIOID51007     -            127   2.4e-21   74.9   1.0   1   1   1.8e-25   2.4e-21   74.9   0.7     2    56    68   122    67   123 0.97 SecE/Sec61-gamma subunits of protein translocation complex
Big_1                PF02369.11   100 seq26_BIOID51007     -            383   2.6e-13   49.5   8.8   1   1   1.5e-14   1.1e-10   41.2   4.0    34   100    13    78    10    78 0.92 Bacterial Ig-like domain (group 1)
TM2                  PF05154.11    51 seq28_BIOID51007     -             98     1e-18   67.1   7.0   1   1     2e-22   1.3e-18   66.7   4.9     2    51    33    83    32    84 0.96 TM2 domain
zf-ribbon_3          PF13248.1     26 seq28_BIOID51007     -             98   1.2e-06   27.4   3.2   1   1   3.1e-10   2.1e-06   26.6   2.2     2    26     4    28     3    28 0.94 zinc-ribbon domain
DDE_Tnp_1            PF01609.16   211 seq30_BIOID51007     -            259   1.3e-09   37.8   0.0   1   1   1.2e-13   1.6e-09   37.5   0.0     2   125   107   222   106   256 0.86 Transposase DDE domain
SNase                PF00565.12   108 seq31_BIOID51007     -            178   1.6e-28   98.9   0.1   1   1   1.5e-32   2.1e-28   98.6   0.0     1   108    69   165    69   165 0.98 Staphylococcal nuclease homologue
NusG                 PF02357.14    92 seq34_BIOID51007     -            181   5.3e-25   87.3   0.0   1   1   1.1e-28   7.7e-25   86.8   0.0     1    92     7   106     7   106 0.93 Transcription termination factor nusG
KOW                  PF00467.24    32 seq34_BIOID51007     -            181   1.3e-08   33.9   0.1   1   1   9.1e-12   6.2e-08   31.7   0.0     1    28   130   161   130   165 0.86 KOW motif
DEAD                 PF00270.24   173 seq35_BIOID51007     -            756   7.7e-19   67.6   0.0   1   1   5.3e-22   2.4e-18   66.0   0.0     4   168   227   386   224   391 0.83 DEAD/DEAH box helicase
Helicase_C           PF00271.26    78 seq35_BIOID51007     -            756   1.2e-10   41.0   0.0   1   1   3.2e-11   1.5e-07   31.1   0.0    22    78   545   613   527   613 0.84 Helicase conserved C-terminal domain
ResIII               PF04851.10   184 seq35_BIOID51007     -            756   3.6e-10   39.8   0.0   1   1   2.1e-13   9.7e-10   38.4   0.0     3   182   222   383   220   385 0.79 Type III restriction enzyme, res subunit
HTH_Tnp_1            PF01527.15    76 seq38_BIOID51007     -             49   5.2e-10   39.0   0.0   1   1   4.5e-14   6.2e-10   38.7   0.0     3    41    11    49     9    49 0.95 Transposase
DUF3672              PF12421.3    136 seq41_BIOID51007     -            271   4.1e-44  149.9   3.5   1   1   8.6e-48   5.9e-44  149.3   2.4     1   136    88   230    88   230 0.94 Fibronectin type III protein
DUF1983              PF09327.6     81 seq41_BIOID51007     -            271   2.4e-23   81.7   0.4   1   1   1.6e-26   1.1e-22   79.6   0.1    18    81     1    64     1    64 0.99 Domain of unknown function (DUF1983)
Caudo_TAP            PF02413.12   130 seq45_BIOID51007     -            177   2.3e-34  118.2   1.1   1   1   2.3e-38   3.2e-34  117.7   0.8     1   130    39   177    39   177 0.99 Caudovirales tail fibre assembly protein
CSD                  PF00313.17    66 seq46_BIOID51007     -             67   3.7e-09   36.1   1.9   1   1     4e-13   5.4e-09   35.5   1.3     2    65     3    66     2    67 0.90 'Cold-shock' DNA-binding domain
DUF968               PF06147.6    200 seq48_BIOID51007     -            331   2.4e-78  262.4   0.0   1   1   2.4e-82   3.2e-78  262.1   0.0     2   200   131   328   130   328 0.99 Protein of unknown function (DUF968)
N6_N4_Mtase          PF01555.13   231 seq51_BIOID51007     -            263   3.8e-31  108.2   0.1   1   2   2.8e-12   1.3e-08   34.5   0.0     1   111    45   172    45   178 0.92 DNA methylase
N6_N4_Mtase          PF01555.13   231 seq51_BIOID51007     -            263   3.8e-31  108.2   0.1   2   2     1e-23   4.6e-20   71.9   0.0   169   229   194   253   175   255 0.90 DNA methylase
Methyltransf_26      PF13659.1    117 seq51_BIOID51007     -            263   1.4e-16   60.4   0.0   1   2     1e-10   4.5e-07   29.7   0.0    49   115    23   120     5   122 0.83 Methyltransferase domain
Methyltransf_26      PF13659.1    117 seq51_BIOID51007     -            263   1.4e-16   60.4   0.0   2   2   6.6e-10     3e-06   27.1   0.0     1    45   216   259   216   262 0.93 Methyltransferase domain
HHA                  PF05321.6     57 seq52_BIOID51007     -             73   5.1e-24   84.0   0.0   1   1   4.4e-28     6e-24   83.8   0.0     1    57    14    70    14    70 0.99 Haemolysin expression modulating protein
TnpB_IS66            PF05717.8    108 seq53_BIOID51007     -            116   1.1e-40  137.2   0.0   1   1   9.1e-45   1.2e-40  137.1   0.0     2   104     7   107     6   111 0.97 IS66 Orf2 like protein
RES                  PF08808.6    170 seq56_BIOID51007     -            240     1e-10   41.8   0.0   1   1   9.6e-15   1.3e-10   41.5   0.0    34   154    95   205    67   224 0.74 RES domain
Caudo_TAP            PF02413.12   130 seq57_BIOID51007     -            175   2.2e-38  131.2   2.5   1   1     2e-42   2.8e-38  130.9   1.8     2   130    40   175    39   175 0.97 Caudovirales tail fibre assembly protein
FCD                  PF07729.7    125 seq59_BIOID51007     -            220   5.2e-18   65.4  11.5   1   1   1.2e-21   8.1e-18   64.8   8.0     1   124    76   207    76   208 0.85 FCD domain
GntR                 PF00392.16    64 seq59_BIOID51007     -            220   9.6e-13   47.2   0.0   1   1   3.1e-16   2.1e-12   46.1   0.0     7    64    10    66     6    66 0.96 Bacterial regulatory proteins, gntR family
DUF2726              PF10881.3    126 seq61_BIOID51007     -            196   2.1e-27   95.0   0.1   1   1   2.4e-31   3.2e-27   94.4   0.0     2   108    59   169    58   180 0.94 Protein of unknown function (DUF2726)
DDE_Tnp_1            PF01609.16   211 seq63_BIOID51007     -            124   4.4e-11   42.6   0.2   1   1   5.2e-15   7.1e-11   41.9   0.2   167   211     4    48     1    48 0.94 Transposase DDE domain
LZ_Tnp_IS66          PF13007.2     78 seq65_BIOID51007     -            161   9.3e-07   29.3   4.5   1   1   6.8e-11   9.3e-07   29.3   3.1     1    39    59    97    59   102 0.82 Transposase C of IS166 homeodomain
Phage_fiber_2        PF03406.8     44 seq69_BIOID51007     -            427   5.7e-43  144.1  23.5   1   2   5.7e-26   3.9e-22   77.4   5.4     1    44     7    50     7    50 0.98 Phage tail fibre repeat
Phage_fiber_2        PF03406.8     44 seq69_BIOID51007     -            427   5.7e-43  144.1  23.5   2   2   2.5e-24   1.7e-20   72.2   5.3     1    44    51    94    51    94 0.98 Phage tail fibre repeat
Collar               PF07484.7     57 seq69_BIOID51007     -            427     2e-11   43.4   0.6   1   1   5.9e-15     4e-11   42.4   0.1     1    56   343   389   343   390 0.97 Phage Tail Collar Domain
Ail_Lom              PF06316.6    199 seq70_BIOID51007     -            199  2.9e-119  395.6   6.5   1   1  7.1e-123  3.3e-119  395.4   4.5     1   199     1   199     1   199 1.00 Enterobacterial Ail/Lom protein
OMP_b-brl            PF13505.1    176 seq70_BIOID51007     -            199   9.4e-26   90.6   6.9   1   1   2.6e-29   1.2e-25   90.3   4.8     2   176    11   199     9   199 0.87 Outer membrane protein beta-barrel domain
Ribosomal_L1         PF00687.16   221 seq71_BIOID51007     -            234   9.2e-50  168.8   0.2   1   1   7.9e-54   1.1e-49  168.6   0.2    13   220    28   220     8   221 0.90 Ribosomal protein L1p/L10e family
DDE_Tnp_1_assoc      PF13808.1     90 seq72_BIOID51007     -            253     1e-33  114.7   0.0   1   1   2.5e-37   1.7e-33  114.0   0.0     1    90     6    95     6    95 0.99 DDE_Tnp_1-associated
DDE_Tnp_1            PF01609.16   211 seq72_BIOID51007     -            253   6.9e-19   68.1   0.2   1   1   1.6e-22   1.1e-18   67.5   0.1     3   152   102   235   100   249 0.87 Transposase DDE domain
Phage_antitermQ      PF06530.7    126 seq76_BIOID51007     -            127   2.5e-57  191.7   0.4   1   1     2e-61   2.8e-57  191.6   0.3     1   125     1   125     1   126 0.99 Phage antitermination protein Q
DDE_Tnp_IS66         PF03050.9    271 seq82_BIOID51007     -            331   4.7e-93  311.2   0.3   1   1   7.7e-97   5.3e-93  311.0   0.2    13   271     2   281     1   281 0.98 Transposase IS66 family
DDE_Tnp_IS66_C       PF13817.1     39 seq82_BIOID51007     -            331   2.7e-20   71.9   0.2   1   1   1.1e-23   7.6e-20   70.5   0.1     2    39   288   325   287   325 0.99 IS66 C-terminal element
HTH_Tnp_1            PF01527.15    76 seq84_BIOID51007     -            256   4.4e-13   48.8   0.0   1   1   9.4e-17   6.5e-13   48.3   0.0     3    49    11    58     9   101 0.85 Transposase
RepB-RCR_reg         PF10723.4     85 seq85_BIOID51007     -             86   1.7e-36  123.6   0.7   1   1   1.5e-40     2e-36  123.4   0.5     1    83     1    81     1    83 0.98 Replication regulatory protein RepB
Phage_GPD            PF05954.6    292 seq87_BIOID51007     -            369   6.3e-56  189.6   0.2   1   1   5.4e-60   7.4e-56  189.3   0.1     1   292    45   350    45   350 0.90 Phage late control gene D protein (GPD)
AAA_21               PF13304.1    303 seq89_BIOID51007     -            489   3.9e-21   76.1   2.2   1   1   6.8e-24   2.3e-20   73.6   1.5     1   299    46   271    46   275 0.72 AAA domain
AAA_15               PF13175.1    415 seq89_BIOID51007     -            489     2e-14   53.3   5.7   1   1   1.2e-10     4e-07   29.3   0.1   369   411   227   270   199   272 0.86 AAA ATPase domain
AAA_23               PF13476.1    202 seq89_BIOID51007     -            489   1.1e-09   38.8   2.2   1   1   4.4e-13   1.5e-09   38.3   1.3     1    99    26   121    26   263 0.65 AAA domain
phage_tail_N         PF08400.5    134 seq90_BIOID51007     -            661   5.4e-59  197.5   0.3   1   1   1.2e-62   5.4e-59  197.5   0.2     1   134     1   134     1   134 0.99 Prophage tail fibre N-terminal
Phage_fiber_2        PF03406.8     44 seq90_BIOID51007     -            661   1.1e-39  133.6  23.5   1   2   1.5e-25   6.9e-22   76.7   5.4     1    44   462   505   462   505 0.98 Phage tail fibre repeat
Phage_fiber_2        PF03406.8     44 seq90_BIOID51007     -            661   1.1e-39  133.6  23.5   2   2   6.5e-24     3e-20   71.4   5.3     1    44   506   549   506   549 0.98 Phage tail fibre repeat
CarboxypepD_reg      PF13620.1     82 seq90_BIOID51007     -            661   9.1e-07   28.7   0.2   1   1     2e-10   9.1e-07   28.7   0.1     1    74     4    82     4    89 0.81 Carboxypeptidase regulatory-like domain
RHH_1                PF01402.16    39 seq93_BIOID51007     -            107   3.2e-08   33.0   0.0   1   1   5.2e-12   7.2e-08   31.8   0.0     3    37    17    51    15    53 0.93 Ribbon-helix-helix protein, copG family
Phage_Cox            PF10743.4     87 seq94_BIOID51007     -            108   3.1e-08   33.4   0.1   1   1   2.7e-12   3.7e-08   33.1   0.1    11    86    14    90     7    91 0.90 Regulatory phage protein cox
DUF2799              PF10973.3     89 seq97_BIOID51007     -            134   3.4e-17   62.1   0.9   1   1   3.3e-21   4.5e-17   61.7   0.6     1    88    44   126    44   127 0.93 Protein of unknown function (DUF2799)
TonB_dep_Rec         PF00593.19   276 seq98_BIOID51007     -            747   7.1e-28   98.1  10.2   1   1     1e-31   7.1e-28   98.1   7.1     1   276   510   746   510   746 0.98 TonB dependent receptor
Plug                 PF07715.10   108 seq98_BIOID51007     -            747     2e-21   76.2   0.1   1   1   6.6e-25   4.5e-21   75.0   0.1     2   107    76   180    75   181 0.94 TonB-dependent Receptor Plug Domain
TnpB_IS66            PF05717.8    108 seq99_BIOID51007     -            116   1.1e-40  137.2   0.0   1   1   9.1e-45   1.2e-40  137.1   0.0     2   104     7   107     6   111 0.97 IS66 Orf2 like protein
RHS_repeat           PF05593.9     38 seq101_BIOID51007    -            951     2e-53  177.4  88.0   1   5   1.2e-10     8e-07   28.9   3.0     1    38    42    81    42    81 0.92 RHS Repeat
RHS_repeat           PF05593.9     38 seq101_BIOID51007    -            951     2e-53  177.4  88.0   2   5   2.9e-10     2e-06   27.7   0.0     1    36    86   121    86   122 0.92 RHS Repeat
RHS_repeat           PF05593.9     38 seq101_BIOID51007    -            951     2e-53  177.4  88.0   3   5   1.1e-13   7.5e-10   38.6   1.8     1    37   128   164   128   165 0.97 RHS Repeat
RHS_repeat           PF05593.9     38 seq101_BIOID51007    -            951     2e-53  177.4  88.0   4   5   7.8e-10   5.4e-06   26.3   0.2     1    37   170   205   170   206 0.97 RHS Repeat
RHS_repeat           PF05593.9     38 seq101_BIOID51007    -            951     2e-53  177.4  88.0   5   5   1.4e-10   9.7e-07   28.6   0.6     1    29   499   536   499   546 0.90 RHS Repeat
RHS                  PF03527.9     41 seq101_BIOID51007    -            951   9.6e-22   76.3   5.8   1   1   9.7e-24   6.6e-20   70.4   0.6     1    40   703   742   703   743 0.97 RHS protein
Phage_GPO            PF05929.6    276 seq102_BIOID51007    -            289     3e-66  223.3   0.3   1   1   2.6e-70   3.6e-66  223.1   0.2     2   275    21   288    20   289 0.90 Phage capsid scaffolding protein (GPO) serine peptidase
IncFII_repA          PF02387.10   281 seq105_BIOID51007    -            289   1.8e-96  322.5   0.1   1   1  1.6e-100   2.1e-96  322.2   0.0     3   271     9   269     1   276 0.98 IncFII RepA protein family
DUF1722              PF08349.6    117 seq106_BIOID51007    -            169   7.6e-38  128.8   0.1   1   1   6.8e-42   9.3e-38  128.6   0.0     1   116    41   157    41   158 0.98 Protein of unknown function (DUF1722)
HTH_5                PF01022.15    47 seq107_BIOID51007    -             99   1.2e-14   53.5   0.1   1   1   7.3e-18     2e-14   52.8   0.1     1    47    23    70    23    70 0.97 Bacterial regulatory protein, arsR family
HTH_20               PF12840.2     61 seq107_BIOID51007    -             99   2.4e-11   43.1   0.4   1   1   1.3e-14   3.5e-11   42.6   0.3     2    58    16    72    15    75 0.96 Helix-turn-helix domain
MarR_2               PF12802.2     62 seq107_BIOID51007    -             99     2e-09   36.8   0.1   1   1   1.2e-12   3.3e-09   36.1   0.1     5    60    24    75    19    77 0.89 MarR family
HTH_24               PF13412.1     48 seq107_BIOID51007    -             99     2e-08   33.3   0.0   1   1   1.9e-11   5.1e-08   32.0   0.0     5    47    26    68    24    69 0.96 Winged helix-turn-helix DNA-binding
MarR                 PF01047.17    59 seq107_BIOID51007    -             99   6.7e-06   25.6   0.0   1   1   4.6e-09   1.3e-05   24.7   0.0     5    53    26    74    23    75 0.95 MarR family
Cys_Met_Meta_PP      PF01053.15   386 seq110_BIOID51007    -            445  4.4e-140  466.2   0.0   1   1  1.1e-143  5.1e-140  466.0   0.0     1   385    65   439    65   440 0.99 Cys/Met metabolism PLP-dependent enzyme
Aminotran_1_2        PF00155.16   363 seq110_BIOID51007    -            445   1.2e-07   30.9   0.0   1   1   3.8e-11   1.7e-07   30.3   0.0    49   192   116   237   102   270 0.84 Aminotransferase class I and II
Aminotran_5          PF00266.14   371 seq110_BIOID51007    -            445   0.00011   20.9   0.0   1   1     4e-08   0.00018   20.2   0.0    68   201   132   257   103   273 0.84 Aminotransferase class-V
Hydrolase_3          PF08282.7    254 seq112_BIOID51007    -            368   1.1e-14   54.4   0.1   1   1   1.8e-16   6.1e-13   48.8   0.0   187   251   295   358   282   361 0.92 haloacid dehalogenase-like hydrolase
HAD                  PF12710.2    191 seq112_BIOID51007    -            368   6.9e-13   49.0   0.0   1   1   2.3e-16     8e-13   48.8   0.0    45   191   191   327    41   327 0.79 haloacid dehalogenase-like hydrolase
Hydrolase            PF00702.21   204 seq112_BIOID51007    -            368   1.3e-10   42.0   1.0   1   1     5e-14   1.7e-10   41.6   0.4    65   204   170   330    99   330 0.77 haloacid dehalogenase-like hydrolase
Ribosomal_L10        PF00466.15   100 seq114_BIOID51007    -            165   2.5e-26   91.3   0.0   1   1   2.6e-30   3.6e-26   90.8   0.0     3   100     5   101     3   101 0.98 Ribosomal protein L10
DDE_Tnp_IS66         PF03050.9    271 seq118_BIOID51007    -            537   2.3e-97  325.3   0.1   1   1  6.7e-101   2.3e-97  325.3   0.1     1   271   196   487   196   487 0.98 Transposase IS66 family
DDE_Tnp_IS66_C       PF13817.1     39 seq118_BIOID51007    -            537   4.9e-20   71.1   0.2   1   1   4.2e-23   1.5e-19   69.6   0.1     2    39   494   531   493   531 0.99 IS66 C-terminal element
HTH_Tnp_IS66         PF13005.2     59 seq118_BIOID51007    -            537   1.4e-14   53.5   4.2   1   1   4.1e-18   1.4e-14   53.5   2.9     1    59   134   190   134   190 0.98 putative Helix-turn-helix domain of transposase IS66
LZ_Tnp_IS66          PF13007.2     78 seq118_BIOID51007    -            537   3.7e-13   49.8   9.1   1   1   1.1e-16   3.7e-13   49.8   6.3     1    76    59   130    59   132 0.83 Transposase C of IS166 homeodomain
HTH_Tnp_1            PF01527.15    76 seq119_BIOID51007    -            136   4.5e-19   68.0   0.6   1   1   1.2e-22     8e-19   67.2   0.4     2    74    23   102    22   104 0.89 Transposase
HTH_28               PF13518.1     52 seq119_BIOID51007    -            136   2.1e-06   27.4   0.5   1   1   6.5e-10   4.4e-06   26.4   0.0     1    43    32    75    32    78 0.93 Helix-turn-helix domain
LacI                 PF00356.16    46 seq121_BIOID51007    -            117   2.7e-20   71.5   0.9   1   1     3e-24   4.1e-20   71.0   0.6     1    46    11    56    11    56 0.98 Bacterial regulatory proteins, lacI family
Phage_fiber          PF03335.8     14 seq122_BIOID51007    -             74     2e-08   32.6  31.8   1   4   3.4e-07    0.0046   16.2   3.2     1    14     9    22     9    22 0.92 Phage tail fibre repeat
Phage_fiber          PF03335.8     14 seq122_BIOID51007    -             74     2e-08   32.6  31.8   2   4   3.5e-06     0.047   13.2   2.0     2    13    24    35    23    36 0.89 Phage tail fibre repeat
Phage_fiber          PF03335.8     14 seq122_BIOID51007    -             74     2e-08   32.6  31.8   3   4   3.9e-06     0.054   13.0   1.3     2    12    33    43    32    44 0.86 Phage tail fibre repeat
Phage_fiber          PF03335.8     14 seq122_BIOID51007    -             74     2e-08   32.6  31.8   4   4   4.9e-06     0.068   12.7   0.9     2    13    42    53    41    54 0.87 Phage tail fibre repeat
DUF4154              PF13689.1    145 seq123_BIOID51007    -            172     6e-33  113.3   0.0   1   1   5.4e-37   7.3e-33  113.0   0.0     6   145    32   168    27   168 0.95 Domain of unknown function (DUF4154)
Rhodanese            PF00581.15   113 seq125_BIOID51007    -            174   2.1e-11   44.0   0.0   1   1   4.8e-15   3.3e-11   43.4   0.0     2   112     8    98     7    99 0.82 Rhodanese-like domain
DUF2892              PF11127.3     66 seq125_BIOID51007    -            174   3.2e-11   42.7   3.2   1   1     7e-15   4.8e-11   42.2   2.2    10    60   115   170   112   174 0.88 Protein of unknown function (DUF2892)
Sugar_tr             PF00083.19   451 seq132_BIOID51007    -            171   7.4e-16   57.6   6.6   1   1   1.2e-19   8.5e-16   57.4   4.6     6   147    27   170    23   171 0.88 Sugar (and other) transporter
MFS_1                PF07690.11   354 seq132_BIOID51007    -            171   1.7e-09   36.8  14.9   1   1   3.5e-13   2.4e-09   36.3  10.2    37   130    69   169    27   171 0.73 Major Facilitator Superfamily
CcdA                 PF07362.7     72 seq133_BIOID51007    -             72     9e-28   95.8   0.9   1   1   7.2e-32   9.8e-28   95.7   0.7     1    72     1    72     1    72 0.99 Post-segregation antitoxin CcdA
FAD_binding_7        PF03441.9    277 seq134_BIOID51007    -            472  1.2e-107  359.1   0.8   1   1  2.2e-111  1.5e-107  358.8   0.6     3   276   205   468   203   469 0.96 FAD binding domain of DNA photolyase
DNA_photolyase       PF00875.13   165 seq134_BIOID51007    -            472   5.4e-46  156.2   0.2   1   1   1.8e-49   1.2e-45  155.0   0.1     2   159     5   168     4   174 0.93 DNA photolyase
Resolvase            PF00239.16   141 seq135_BIOID51007    -            196   2.9e-50  169.6   0.0   1   1   6.9e-54   4.7e-50  169.0   0.0     2   140     3   135     2   136 0.98 Resolvase, N terminal domain
HTH_7                PF02796.10    45 seq135_BIOID51007    -            196   3.8e-12   45.7   1.5   1   1   3.9e-15   2.7e-11   43.0   0.4     1    44   138   181   138   182 0.98 Helix-turn-helix domain of resolvase
Caudo_TAP            PF02413.12   130 seq136_BIOID51007    -            194   7.2e-40  136.0   0.5   1   1   6.7e-44   9.1e-40  135.7   0.3     1   129    72   191    72   192 0.98 Caudovirales tail fibre assembly protein
rve                  PF00665.21   120 seq137_BIOID51007    -            301   2.7e-24   85.4   0.0   1   1   1.1e-27   4.9e-24   84.6   0.0     3   119   123   243   121   244 0.97 Integrase core domain
rve_3                PF13683.1     67 seq137_BIOID51007    -            301   1.4e-17   62.8   0.1   1   1   9.9e-21   4.5e-17   61.2   0.0     2    67   216   281   215   281 0.98 Integrase core domain
HTH_21               PF13276.1     60 seq137_BIOID51007    -            301   3.7e-17   61.9   1.4   1   1     7e-19   3.2e-15   55.7   0.4     6    57    49   106    44   109 0.80 HTH-like domain
Peripla_BP_3         PF13377.1    160 seq140_BIOID51007    -            224   3.5e-44  150.5   0.0   1   1   9.5e-48   4.3e-44  150.2   0.0     1   160    59   220    59   220 0.95 Periplasmic binding protein-like domain
Peripla_BP_1         PF00532.16   279 seq140_BIOID51007    -            224   8.9e-27   93.8   0.0   1   1   2.3e-30     1e-26   93.6   0.0    54   259     4   198     1   216 0.90 Periplasmic binding proteins and sugar binding domain of LacI family
Peripla_BP_4         PF13407.1    258 seq140_BIOID51007    -            224   4.1e-11   42.6   0.0   1   1   1.3e-14   6.1e-11   42.0   0.0    94   257    41   201    30   202 0.85 Periplasmic binding protein domain
CcdB                 PF01845.12   102 seq142_BIOID51007    -            101   1.1e-42  143.9   0.0   1   1   8.8e-47   1.2e-42  143.8   0.0     1   102     1   101     1   101 0.99 CcdB protein
Ogr_Delta            PF04606.7     47 seq144_BIOID51007    -             86     4e-18   64.6   4.0   1   1   3.8e-22   5.1e-18   64.3   2.8     1    46     3    50     3    51 0.97 Ogr/Delta-like zinc finger
Ribosomal_L12        PF00542.14    68 seq145_BIOID51007    -            121   1.8e-31  107.8   8.6   1   1   2.8e-35   3.8e-31  106.7   6.0     1    68    54   121    54   121 0.99 Ribosomal protein L7/L12 C-terminal domain
Phage_cap_P2         PF05125.7    333 seq148_BIOID51007    -             60    0.0001   21.2   0.0   1   1   7.7e-09   0.00011   21.1   0.0     2    49    11    58    10    60 0.91 Phage major capsid protein, P2 family
GGDEF                PF00990.16   161 seq149_BIOID51007    -            408   6.4e-45  152.5   0.5   1   1   7.4e-49     1e-44  151.8   0.3     1   159   249   403   249   405 0.96 GGDEF domain
Phage_cap_P2         PF05125.7    333 seq151_BIOID51007    -            290     1e-90  303.9   0.3   1   1   8.3e-95   1.1e-90  303.7   0.2    52   329     1   283     1   287 0.94 Phage major capsid protein, P2 family
MFS_1                PF07690.11   354 seq153_BIOID51007    -            253   1.1e-14   53.8  27.5   1   1   1.2e-15   5.6e-12   44.9  16.2    22   172    91   246    78   253 0.77 Major Facilitator Superfamily
MFS_2                PF13347.1    427 seq153_BIOID51007    -            253   3.7e-09   35.3   7.1   1   1   8.2e-13   3.7e-09   35.3   4.9   182   343    19   187     4   198 0.77 MFS/sugar transport protein
Sugar_tr             PF00083.19   451 seq153_BIOID51007    -            253   1.1e-07   30.7  18.7   1   1   2.1e-10   9.7e-07   27.5  12.9   222   418    38   223     1   248 0.72 Sugar (and other) transporter
Phage_integrase      PF00589.17   173 seq154_BIOID51007    -            253   1.2e-36  125.8   0.1   1   1   1.3e-40   1.7e-36  125.3   0.0     1   171    50   242    50   244 0.88 Phage integrase family
HTH_Tnp_1            PF01527.15    76 seq156_BIOID51007    -            144   1.4e-13   50.4   0.0   1   1   2.7e-17   1.8e-13   50.0   0.0     3    49    11    58     9   101 0.84 Transposase
HTH_28               PF13518.1     52 seq156_BIOID51007    -            144   4.4e-05   23.2   0.0   1   1   9.2e-09   6.3e-05   22.7   0.0     1    41    19    60    19    67 0.92 Helix-turn-helix domain
HOK_GEF              PF01848.11    43 seq158_BIOID51007    -             46   1.7e-17   62.3   1.3   1   1   1.3e-21   1.8e-17   62.2   0.9     2    43     3    44     2    44 0.96 Hok/gef family
AAA_25               PF13481.1    194 seq160_BIOID51007    -            476   2.1e-26   92.4   0.0   1   1   1.8e-29   3.5e-26   91.6   0.0    10   194    88   242    80   242 0.90 AAA domain
KaiC                 PF06745.8    226 seq160_BIOID51007    -            476   1.7e-18   66.4   0.1   1   1   6.7e-19   1.3e-15   56.9   0.1     2   202    94   277    93   294 0.85 KaiC
ChlI                 PF13541.1    121 seq160_BIOID51007    -            476   5.9e-12   45.0   0.0   1   1   6.9e-15   1.3e-11   43.8   0.0    35   121   364   449   337   449 0.92 Subunit ChlI of Mg-chelatase
Lon_C                PF05362.8    205 seq160_BIOID51007    -            476   4.3e-08   32.5   0.1   1   1     5e-11   9.7e-08   31.4   0.0    94   200   372   471   363   473 0.88 Lon protease (S16) C-terminal proteolytic domain
RecA                 PF00154.16   323 seq160_BIOID51007    -            476   2.4e-05   23.4   0.1   1   1   2.4e-08   4.8e-05   22.4   0.0    17   140    77   195    65   205 0.77 recA bacterial DNA recombination protein
N6_N4_Mtase          PF01555.13   231 seq162_BIOID51007    -             83   6.1e-19   68.2   0.0   1   1   1.1e-22   7.3e-19   68.0   0.0   169   229     9    68     2    70 0.92 DNA methylase
Methyltransf_26      PF13659.1    117 seq162_BIOID51007    -             83   1.1e-06   28.5   0.0   1   1   2.6e-10   1.8e-06   27.8   0.0     1    44    31    73    31    81 0.93 Methyltransferase domain
RNA_pol_Rpb2_6       PF00562.23   386 seq163_BIOID51007    -           1342  4.7e-162  539.0   0.0   1   1  3.5e-162  7.9e-159  528.4   0.1     2   386   716  1264   715  1264 0.98 RNA polymerase Rpb2, domain 6
RNA_pol_Rpb2_7       PF04560.15    83 seq163_BIOID51007    -           1342   5.7e-32  109.6   0.1   1   1   8.2e-35   1.9e-31  108.0   0.0     1    82  1266  1341  1266  1342 0.98 RNA polymerase Rpb2, domain 7
RNA_pol_Rpb2_3       PF04565.11    68 seq163_BIOID51007    -           1342   7.1e-30  102.4   0.0   1   1   7.4e-33   1.7e-29  101.2   0.0     1    68   513   582   513   582 0.98 RNA polymerase Rpb2, domain 3
RNA_pol_Rpb2_45      PF10385.4     66 seq163_BIOID51007    -           1342   4.6e-29   99.9   0.3   1   1   1.5e-31   3.5e-28   97.0   0.2     1    66   591   656   591   656 1.00 RNA polymerase beta subunit external 1 domain
RNA_pol_Rpb2_1       PF04563.10   203 seq163_BIOID51007    -           1342   1.5e-26   92.4   0.0   1   1   1.4e-29   3.1e-26   91.4   0.0     2   203    27   509    26   509 0.98 RNA polymerase beta subunit
RNA_pol_Rpb2_2       PF04561.9    190 seq163_BIOID51007    -           1342   1.6e-25   89.5   0.9   1   2   8.4e-11   1.9e-07   30.5   0.0     1    74   151   225   151   276 0.82 RNA polymerase Rpb2, domain 2
RNA_pol_Rpb2_2       PF04561.9    190 seq163_BIOID51007    -           1342   1.6e-25   89.5   0.9   2   2   1.9e-18   4.4e-15   55.4   0.0    80   190   340   454   329   454 0.88 RNA polymerase Rpb2, domain 2
Homoserine_dh        PF00742.14   179 seq164_BIOID51007    -            810   6.9e-51  172.3   0.0   1   1   2.3e-54   1.1e-50  171.7   0.0     1   178   608   803   608   804 0.99 Homoserine dehydrogenase
AA_kinase            PF00696.23   241 seq164_BIOID51007    -            810   1.8e-42  145.4   0.0   1   1   8.3e-46   3.8e-42  144.3   0.0     2   238    12   284    11   287 0.89 Amino acid kinase family
NAD_binding_3        PF03447.11   117 seq164_BIOID51007    -            810   3.5e-24   85.3   0.0   1   1   1.8e-27   8.4e-24   84.1   0.0     1   116   465   599   465   600 0.98 Homoserine dehydrogenase, NAD binding domain
SPOR                 PF05036.8     76 seq165_BIOID51007    -            319   3.8e-17   62.1   0.4   1   1   1.3e-20   1.8e-16   59.9   0.0     3    72   246   312   244   315 0.91 Sporulation related domain
DEDD_Tnp_IS110       PF01548.12   144 seq166_BIOID51007    -            159   4.8e-30  104.0   0.2   1   1   3.9e-34   5.4e-30  103.8   0.1     2   144     9   153     8   153 0.93 Transposase
HTS                  PF04204.11   298 seq167_BIOID51007    -            309  2.3e-131  436.7   0.0   1   1  1.9e-135  2.6e-131  436.6   0.0     1   298     2   299     2   299 1.00 Homoserine O-succinyltransferase
TnpB_IS66            PF05717.8    108 seq168_BIOID51007    -            116   1.1e-40  137.2   0.0   1   1   9.1e-45   1.2e-40  137.1   0.0     2   104     7   107     6   111 0.97 IS66 Orf2 like protein
Lysis_S              PF04971.7     68 seq170_BIOID51007    -             71   2.5e-47  158.3   0.6   1   1     2e-51   2.8e-47  158.1   0.4     1    68     4    71     4    71 1.00 Lysis protein S
Phage_GPO            PF05929.6    276 seq171_BIOID51007    -            289   1.5e-67  227.6   0.7   1   1   1.3e-71   1.8e-67  227.4   0.5     2   275    21   288    20   289 0.91 Phage capsid scaffolding protein (GPO) serine peptidase
BCCT                 PF02028.12   485 seq175_BIOID51007    -            536  4.5e-132  440.6  40.5   1   1  3.9e-136  5.3e-132  440.3  28.1     3   485    14   499    12   499 0.98 BCCT family transporter
RES                  PF08808.6    170 seq178_BIOID51007    -            277   1.7e-13   50.9   0.0   1   1   4.9e-17   6.7e-13   48.9   0.0    14   156    67   236    54   250 0.74 RES domain
Phage_lysozyme       PF00959.14   110 seq180_BIOID51007    -            165   8.4e-32  109.6   0.3   1   1   7.6e-36     1e-31  109.3   0.2     1   109    48   154    48   155 0.98 Phage lysozyme
AMNp_N               PF10423.4    160 seq182_BIOID51007    -            299   3.1e-51  173.0   0.1   1   1   2.9e-55   3.9e-51  172.6   0.1     2   158    47   205    46   207 0.96 Bacterial AMP nucleoside phosphorylase N-terminus
DDE_Tnp_Tn3          PF01526.12   388 seq183_BIOID51007    -            994  6.2e-116  387.0   0.0   1   1  1.2e-119  8.3e-116  386.6   0.0     1   388   581   973   581   973 0.98 Tn3 transposase DDE domain
DUF4158              PF13700.1    166 seq183_BIOID51007    -            994     5e-35  120.3   0.6   1   1   2.6e-38   1.8e-34  118.5   0.0    15   165     9   158     5   159 0.96 Domain of unknown function (DUF4158)
Collar               PF07484.7     57 seq185_BIOID51007    -            138   9.6e-13   47.6   0.2   1   1   1.3e-16   1.8e-12   46.7   0.1     1    56    74   120    74   121 0.97 Phage Tail Collar Domain
HTH_24               PF13412.1     48 seq188_BIOID51007    -             81   7.6e-07   28.3   0.0   1   1   9.5e-11   1.3e-06   27.5   0.0     8    45     3    40     1    42 0.97 Winged helix-turn-helix DNA-binding
Abi                  PF02517.11    92 seq189_BIOID51007    -            217   9.2e-16   57.6   5.4   1   1   6.7e-20   9.2e-16   57.6   3.8     5    87   121   207   117   212 0.90 CAAX protease self-immunity
Phage_term_smal      PF05944.7    132 seq191_BIOID51007    -            266   2.7e-42  143.4   0.1   1   1   4.4e-46     6e-42  142.3   0.0     2   132    36   170    35   170 0.95 Phage small terminase subunit
Caudo_TAP            PF02413.12   130 seq192_BIOID51007    -             61   1.1e-08   35.1   0.1   1   1   8.7e-13   1.2e-08   35.0   0.1    55   104    12    61     4    61 0.83 Caudovirales tail fibre assembly protein
Transposase_20       PF02371.11    87 seq193_BIOID51007    -            140   2.9e-22   78.4   0.7   1   1     3e-26   4.1e-22   77.9   0.3     1    86    13    96    13    97 0.96 Transposase IS116/IS110/IS902 family
DUF1144              PF06610.8    143 seq194_BIOID51007    -            149   4.1e-71  237.2   7.6   1   1   3.3e-75   4.5e-71  237.0   5.3     4   143     3   142     1   142 0.98 Protein of unknown function (DUF1144)
RHS                  PF03527.9     41 seq195_BIOID51007    -            311   9.6e-22   76.3   0.5   1   1   1.2e-25   1.6e-21   75.6   0.3     1    41    55    95    55    95 0.98 RHS protein
LZ_Tnp_IS66          PF13007.2     78 seq197_BIOID51007    -            123   2.9e-10   40.5   7.1   1   1   1.1e-13   7.5e-10   39.2   2.7    13    76     1    60     1    62 0.81 Transposase C of IS166 homeodomain
HTH_Tnp_IS66         PF13005.2     59 seq197_BIOID51007    -            123   8.8e-10   38.1   1.8   1   1   7.6e-13   5.2e-09   35.7   0.2     1    42    64   105    64   107 0.96 putative Helix-turn-helix domain of transposase IS66
OmpA                 PF00691.15    97 seq199_BIOID51007    -            137   5.6e-14   52.2   0.0   1   1     6e-18   8.2e-14   51.6   0.0     1    80    55   134    55   137 0.93 OmpA family
ABC_tran             PF00005.22   118 seq200_BIOID51007    -            265   1.1e-20   74.0   0.0   1   1   2.3e-24   1.6e-20   73.5   0.0     1   118    51   176    51   176 0.94 ABC transporter
Ureidogly_hydro      PF04115.7    165 seq201_BIOID51007    -            160   1.7e-52  177.0   0.0   1   1   1.4e-56   1.9e-52  176.8   0.0     3   159     2   153     1   158 0.95 Ureidoglycolate hydrolase
Hexapep              PF00132.19    36 seq206_BIOID51007    -            293   8.6e-19   66.0   6.7   1   3   1.6e-09   2.2e-05   23.5   0.0     2    36   122   156   121   156 0.96 Bacterial transferase hexapeptide (six repeats)
Hexapep              PF00132.19    36 seq206_BIOID51007    -            293   8.6e-19   66.0   6.7   2   3   2.3e-10   3.1e-06   26.3   0.7     3    33   191   220   189   221 0.94 Bacterial transferase hexapeptide (six repeats)
Hexapep              PF00132.19    36 seq206_BIOID51007    -            293   8.6e-19   66.0   6.7   3   3   1.8e-11   2.5e-07   29.7   0.6     1    34   206   239   206   241 0.95 Bacterial transferase hexapeptide (six repeats)
TetR_C_2             PF08361.6    121 seq207_BIOID51007    -            215   4.5e-57  191.0   1.6   1   1   9.1e-61   6.2e-57  190.6   1.1     1   119    84   202    84   204 0.99 MAATS-type transcriptional repressor, C-terminal region
TetR_N               PF00440.18    47 seq207_BIOID51007    -            215   4.8e-20   70.8   0.0   1   1     1e-23   7.1e-20   70.2   0.0     1    47    16    62    16    62 0.98 Bacterial regulatory proteins, tetR family
Phage_lysis          PF03245.8    125 seq208_BIOID51007    -            153     4e-49  165.6  13.4   1   1   3.4e-53   4.6e-49  165.4   9.3     1   125    29   153    29   153 0.99 Bacteriophage lysis protein
Aldo_ket_red         PF00248.16   283 seq212_BIOID51007    -            267   4.9e-57  192.7   0.6   1   1   4.6e-61   6.3e-57  192.4   0.4     2   281     6   250     5   251 0.95 Aldo/keto reductase family
HTH_29               PF13551.1    113 seq214_BIOID51007    -            153     1e-18   67.3   0.0   1   1   2.4e-22   1.7e-18   66.6   0.0     2    89    14   100    13   111 0.91 Winged helix-turn helix
HTH_28               PF13518.1     52 seq214_BIOID51007    -            153     2e-07   30.7   0.0   1   1   4.5e-11   3.1e-07   30.1   0.0     8    51    20    63    13    64 0.87 Helix-turn-helix domain
Phage_fiber          PF03335.8     14 seq218_BIOID51007    -             74     2e-08   32.6  31.8   1   4   3.4e-07    0.0046   16.2   3.2     1    14     9    22     9    22 0.92 Phage tail fibre repeat
Phage_fiber          PF03335.8     14 seq218_BIOID51007    -             74     2e-08   32.6  31.8   2   4   3.5e-06     0.047   13.2   2.0     2    13    24    35    23    36 0.89 Phage tail fibre repeat
Phage_fiber          PF03335.8     14 seq218_BIOID51007    -             74     2e-08   32.6  31.8   3   4   3.9e-06     0.054   13.0   1.3     2    12    33    43    32    44 0.86 Phage tail fibre repeat
Phage_fiber          PF03335.8     14 seq218_BIOID51007    -             74     2e-08   32.6  31.8   4   4   4.9e-06     0.068   12.7   0.9     2    13    42    53    41    54 0.87 Phage tail fibre repeat
FCD                  PF07729.7    125 seq219_BIOID51007    -            230   1.6e-19   70.3   1.7   1   1   3.4e-23   1.6e-19   70.3   1.2     3   124   108   226   105   227 0.94 FCD domain
GntR                 PF00392.16    64 seq219_BIOID51007    -            230   2.2e-19   68.5   0.5   1   1   9.5e-23   4.3e-19   67.5   0.3     5    64    18    77    14    77 0.97 Bacterial regulatory proteins, gntR family
Phage_cap_P2         PF05125.7    333 seq220_BIOID51007    -             63   6.2e-09   35.0   0.1   1   1     5e-13   6.9e-09   34.9   0.1     2    50    11    59    10    62 0.93 Phage major capsid protein, P2 family
Rz1                  PF06085.6     40 seq221_BIOID51007    -             60   4.4e-24   83.4  10.6   1   1   4.2e-28   5.7e-24   83.1   7.3     1    40    20    60    20    60 0.98 Lipoprotein Rz1 precursor
DDE_Tnp_IS66         PF03050.9    271 seq223_BIOID51007    -            331   4.7e-93  311.2   0.3   1   1   7.7e-97   5.3e-93  311.0   0.2    13   271     2   281     1   281 0.98 Transposase IS66 family
DDE_Tnp_IS66_C       PF13817.1     39 seq223_BIOID51007    -            331   2.7e-20   71.9   0.2   1   1   1.1e-23   7.6e-20   70.5   0.1     2    39   288   325   287   325 0.99 IS66 C-terminal element
Esterase             PF00756.15   251 seq224_BIOID51007    -            400   2.6e-49  167.8   0.0   1   1   3.8e-53   2.6e-49  167.8   0.0     1   251   172   391   172   391 0.98 Putative esterase
DUF3327              PF11806.3    122 seq224_BIOID51007    -            400   2.9e-37  127.5   0.5   1   1   4.2e-41   2.9e-37  127.5   0.3     3   121    29   155    21   156 0.97 Domain of unknown function (DUF3327)
Proteasome           PF00227.21   190 seq225_BIOID51007    -            176   1.5e-25   89.4   0.2   1   1     2e-29   2.8e-25   88.6   0.1     5   186     2   168     2   172 0.94 Proteasome subunit
TnpB_IS66            PF05717.8    108 seq229_BIOID51007    -            115   2.7e-42  142.4   0.0   1   1   2.2e-46   2.9e-42  142.3   0.0     2   104     7   107     6   111 0.97 IS66 Orf2 like protein
Antitoxin-MazE       PF04014.13    47 seq231_BIOID51007    -             85   9.6e-05   21.9   0.0   1   1   8.9e-09   0.00012   21.5   0.0     1    46     7    51     7    52 0.94 Antidote-toxin recognition MazE
Phage_cap_P2         PF05125.7    333 seq232_BIOID51007    -            290   2.1e-91  306.2   0.3   1   1   1.7e-95   2.3e-91  306.0   0.2    52   329     1   283     1   287 0.94 Phage major capsid protein, P2 family
PNP_UDP_1            PF01048.15   234 seq233_BIOID51007    -            230   5.9e-20   71.1   0.0   1   1   5.3e-24   7.3e-20   70.8   0.0    38   200    13   175     3   201 0.83 Phosphorylase superfamily
Y2_Tnp               PF04986.8    183 seq234_BIOID51007    -            410   7.9e-47  159.2   1.8   1   1   1.8e-50   1.2e-46  158.6   1.2     1   181   157   337   157   339 0.96 Putative transposase
Zn_Tnp_IS91          PF14319.1    111 seq234_BIOID51007    -            410   2.1e-26   91.4   5.0   1   1     5e-30   3.4e-26   90.8   3.5     2   109    22   133    21   136 0.91 Transposase zinc-binding domain
Malate_synthase      PF01274.17   523 seq235_BIOID51007    -            539  1.2e-213  709.7   0.0   1   1    1e-217  1.4e-213  709.5   0.0     3   522    19   538    17   539 0.99 Malate synthase
AAA_28               PF13521.1    163 seq237_BIOID51007    -            410   4.7e-29  101.3   0.0   1   1     2e-32   6.9e-29  100.7   0.0     2   163   234   394   233   394 0.92 AAA domain
HTH_3                PF01381.17    55 seq237_BIOID51007    -            410   1.3e-09   37.6   0.1   1   1   1.3e-12   4.4e-09   35.9   0.0     1    52     7    59     7    61 0.95 Helix-turn-helix
HTH_19               PF12844.2     64 seq237_BIOID51007    -            410   2.5e-08   33.7   0.0   1   1   1.9e-10   6.6e-07   29.1   0.0     3    55     6    59     5    67 0.94 Helix-turn-helix domain
IclR                 PF01614.13   129 seq238_BIOID51007    -            271   6.1e-40  135.7   0.0   1   1   1.4e-43   9.6e-40  135.1   0.0     2   128   140   263   139   264 0.98 Bacterial transcriptional regulator
HTH_IclR             PF09339.5     52 seq238_BIOID51007    -            271   1.1e-12   47.1   0.1   1   1   5.9e-16     4e-12   45.4   0.0     1    51    23    73    23    74 0.98 IclR helix-turn-helix domain
Phage_GPL            PF05926.6    140 seq243_BIOID51007    -            164   6.9e-51  171.6   0.2   1   1   5.8e-55   7.9e-51  171.4   0.2     2   140    26   164    25   164 0.99 Phage head completion protein (GPL)
PemK                 PF02452.12   110 seq245_BIOID51007    -            110   6.4e-25   87.3   0.0   1   1   5.1e-29     7e-25   87.2   0.0     1   109     2   108     2   109 0.92 PemK-like protein
HTH_Tnp_1            PF01527.15    76 seq246_BIOID51007    -            108     1e-11   44.5   1.4   1   1   2.9e-15     4e-11   42.5   1.0     1    74     1    87     1    88 0.86 Transposase
Peripla_BP_2         PF01497.13   238 seq248_BIOID51007    -            296     1e-26   93.4   0.0   1   1   8.5e-31   1.2e-26   93.2   0.0     1   235    38   270    38   273 0.94 Periplasmic binding protein
DUF883               PF05957.8     94 seq250_BIOID51007    -            113   6.8e-27   93.5   1.2   1   1   5.9e-31   8.1e-27   93.3   0.9     1    94    19   111    19   111 0.97 Bacterial protein of unknown function (DUF883)
MscS_TM              PF12794.2    340 seq251_BIOID51007    -           1120     2e-97  325.7  28.8   1   1  4.5e-101     2e-97  325.7  20.0     5   340   508   826   505   826 0.97 Mechanosensitive ion channel inner membrane domain 1
MscS_porin           PF12795.2    240 seq251_BIOID51007    -           1120   4.9e-66  222.3  54.0   1   1   1.1e-69   4.9e-66  222.3  37.4     1   240    49   290    49   290 0.98 Mechanosensitive ion channel porin domain
MS_channel           PF00924.13   206 seq251_BIOID51007    -           1120   3.3e-61  206.0   0.5   1   1   7.3e-65   3.3e-61  206.0   0.3     2   206   887  1086   886  1086 0.99 Mechanosensitive ion channel
Esterase             PF00756.15   251 seq252_BIOID51007    -            278   1.1e-72  244.3   0.0   1   1   3.7e-76   1.3e-72  244.1   0.0     1   251    21   271    21   271 0.99 Putative esterase
Abhydrolase_5        PF12695.2    142 seq252_BIOID51007    -            278   9.7e-08   31.7   0.0   1   1   3.8e-11   1.3e-07   31.3   0.0     6   142    50   257    44   257 0.62 Alpha/beta hydrolase family
Peptidase_S9         PF00326.16   213 seq252_BIOID51007    -            278   9.5e-07   28.1   0.0   1   1   4.3e-10   1.5e-06   27.4   0.0    54   208   127   274   118   278 0.77 Prolyl oligopeptidase family
AAA_2                PF07724.9    171 seq254_BIOID51007    -            443   5.3e-52  176.0   0.7   1   2   6.4e-10   1.5e-06   28.1   0.0     5    66    52   113    49   115 0.92 AAA domain (Cdc48 subfamily)
AAA_2                PF07724.9    171 seq254_BIOID51007    -            443   5.3e-52  176.0   0.7   2   2   3.9e-46   8.9e-43  146.0   0.1    10   171   188   329   170   329 0.89 AAA domain (Cdc48 subfamily)
AAA                  PF00004.24   132 seq254_BIOID51007    -            443     2e-16   60.2   0.1   1   2   2.2e-10   5.1e-07   29.8   0.0     1    57    53   107    53   142 0.72 ATPase family associated with various cellular activities (AAA)
AAA                  PF00004.24   132 seq254_BIOID51007    -            443     2e-16   60.2   0.1   2   2   9.6e-10   2.2e-06   27.7   0.0    39   130   226   332   188   334 0.73 ATPase family associated with various cellular activities (AAA)
AAA_5                PF07728.9    139 seq254_BIOID51007    -            443   7.7e-08   32.0   0.3   1   1   1.4e-09   3.3e-06   26.7   0.0     1    99    52   149    52   206 0.77 AAA domain (dynein-related subfamily)
ClpB_D2-small        PF10431.4     81 seq254_BIOID51007    -            443   1.6e-06   27.7   0.8   1   1     5e-09   1.1e-05   25.0   0.0     1    62   335   405   335   411 0.90 C-terminal, D2-small domain, of ClpB protein
zf-ribbon_3          PF13248.1     26 seq255_BIOID51007    -            110   3.6e-06   25.8   3.0   1   1   3.6e-10     5e-06   25.4   2.1     3    26     4    27     2    27 0.92 zinc-ribbon domain
MFS_1                PF07690.11   354 seq256_BIOID51007    -            475     1e-47  162.5  49.9   1   1   1.1e-49   7.3e-46  156.4  33.9     2   353    17   406    16   407 0.89 Major Facilitator Superfamily
MFS_3                PF05977.8    524 seq256_BIOID51007    -            475   9.6e-07   27.1  27.0   1   1   1.7e-08   0.00012   20.2   7.9    30   176    31   172    10   192 0.83 Transmembrane secretion effector
rve                  PF00665.21   120 seq258_BIOID51007    -            296   1.1e-25   89.9   0.1   1   1   1.2e-28     4e-25   88.1   0.0     2   119   126   240   125   241 0.97 Integrase core domain
HTH_21               PF13276.1     60 seq258_BIOID51007    -            296   1.4e-16   60.0   3.9   1   1     1e-19   3.4e-16   58.8   2.7     2    60    47   104    45   104 0.94 HTH-like domain
rve_3                PF13683.1     67 seq258_BIOID51007    -            296   1.4e-11   43.6   0.2   1   1   8.8e-15     3e-11   42.5   0.0     6    67   217   278   212   278 0.93 Integrase core domain
rve_2                PF13333.1     52 seq258_BIOID51007    -            296   2.8e-06   27.1   0.0   1   1   1.7e-09   5.8e-06   26.1   0.0     1    44   231   277   231   284 0.88 Integrase core domain
HTH_Tnp_1            PF01527.15    76 seq259_BIOID51007    -            124   4.6e-19   68.0   0.6   1   1     9e-23   6.1e-19   67.6   0.4     2    74    23   102    22   104 0.89 Transposase
HTH_28               PF13518.1     52 seq259_BIOID51007    -            124   1.7e-06   27.7   0.5   1   1   5.4e-10   3.7e-06   26.6   0.0     1    43    32    75    32    78 0.93 Helix-turn-helix domain
PseudoU_synth_2      PF00849.17   164 seq260_BIOID51007    -            326   8.2e-32  110.1   0.1   1   1   1.8e-35   1.2e-31  109.6   0.1     1   164    92   242    92   242 0.96 RNA pseudouridylate synthase
S4                   PF01479.20    48 seq260_BIOID51007    -            326   2.4e-12   45.9   0.0   1   1   6.1e-16   4.2e-12   45.1   0.0     1    48    18    65    18    65 0.97 S4 domain
Phage_tail_X         PF05489.7     60 seq262_BIOID51007    -             59   2.3e-14   52.4   0.0   1   1     2e-18   2.8e-14   52.2   0.0     1    35     1    35     1    39 0.97 Phage Tail Protein X
Ring_hydroxyl_A      PF00848.14   209 seq264_BIOID51007    -            374   4.9e-36  124.2   0.6   1   1   9.8e-40   6.7e-36  123.7   0.4     3   205   184   370   182   374 0.91 Ring hydroxylating alpha subunit (catalytic domain)
Rieske               PF00355.21    98 seq264_BIOID51007    -            374   4.8e-21   74.0   0.1   1   1   1.2e-24   7.9e-21   73.3   0.1     1    87    46   130    46   148 0.88 Rieske [2Fe-2S] domain
Phage_holin_3        PF05106.7    100 seq265_BIOID51007    -            144   7.2e-18   64.3   0.8   1   1   6.7e-22   9.2e-18   63.9   0.5     6   100    44   138    39   138 0.95 Phage holin family (Lysis protein S)
DUF3121              PF11319.3    183 seq266_BIOID51007    -            297   2.3e-18   66.2   4.5   1   1   9.9e-13   1.4e-08   34.3   0.0     2   183   114   290   113   290 0.75 Protein of unknown function (DUF3121)
TPP_enzyme_N         PF02776.13   172 seq267_BIOID51007    -            623   2.4e-54  183.2   2.8   1   1   4.8e-56   2.2e-52  176.9   0.9     1   170    34   203    34   205 0.98 Thiamine pyrophosphate enzyme, N-terminal TPP binding domain
TPP_enzyme_C         PF02775.16   153 seq267_BIOID51007    -            623   1.2e-35  122.2   0.2   1   1   2.7e-37   1.2e-33  115.7   0.0     2   153   423   583   422   583 0.96 Thiamine pyrophosphate enzyme, C-terminal TPP binding domain
TPP_enzyme_M         PF00205.17   137 seq267_BIOID51007    -            623     1e-34  119.1   0.6   1   1   4.8e-38   2.2e-34  118.0   0.0     1   136   223   358   223   359 0.94 Thiamine pyrophosphate enzyme, central domain
Phage_term_smal      PF05944.7    132 seq268_BIOID51007    -            266   2.8e-42  143.4   0.1   1   1   4.4e-46     6e-42  142.3   0.0     2   132    36   170    35   170 0.95 Phage small terminase subunit
Glutaredoxin         PF00462.19    60 seq269_BIOID51007    -             81   7.9e-14   51.2   0.0   1   1   6.6e-18     9e-14   51.0   0.0     1    57     3    58     3    61 0.95 Glutaredoxin
rve                  PF00665.21   120 seq270_BIOID51007    -            301   2.7e-24   85.4   0.0   1   1   1.1e-27   4.9e-24   84.6   0.0     3   119   123   243   121   244 0.97 Integrase core domain
rve_3                PF13683.1     67 seq270_BIOID51007    -            301   1.4e-17   62.8   0.1   1   1   9.9e-21   4.5e-17   61.2   0.0     2    67   216   281   215   281 0.98 Integrase core domain
HTH_21               PF13276.1     60 seq270_BIOID51007    -            301   7.4e-17   61.0   1.9   1   1     7e-19   3.2e-15   55.7   0.4     6    57    49   106    44   109 0.80 HTH-like domain
DDE_Tnp_1_assoc      PF13808.1     90 seq272_BIOID51007    -             59   2.7e-19   68.4   0.0   1   1   2.2e-23     3e-19   68.3   0.0     1    53     6    58     6    59 0.97 DDE_Tnp_1-associated
Transcrip_reg        PF01709.15   234 seq273_BIOID51007    -            238   1.2e-82  276.4   0.7   1   1   9.8e-87   1.3e-82  276.2   0.5     1   233     3   235     3   236 0.98 Transcriptional regulator
MbtH                 PF03621.8     54 seq274_BIOID51007    -             72   1.8e-21   75.1   0.6   1   1   1.6e-25   2.1e-21   74.8   0.4     1    53     1    54     1    55 0.96 MbtH-like protein
NIF3                 PF01784.13   242 seq275_BIOID51007    -            247     1e-56  192.1   0.0   1   1   9.1e-61   1.2e-56  191.8   0.0     2   240     6   235     5   238 0.95 NIF3 (NGG1p interacting factor 3)
DDE_Tnp_1_assoc      PF13808.1     90 seq277_BIOID51007    -             84   2.4e-27   94.3   0.0   1   1     2e-31   2.7e-27   94.1   0.0     1    75     6    80     6    83 0.98 DDE_Tnp_1-associated
AMP-binding          PF00501.23   418 seq278_BIOID51007    -           1335  6.2e-117  390.3   0.0   1   1  2.4e-120  8.3e-117  389.9   0.0     1   417   524   928   524   929 0.96 AMP-binding enzyme
Condensation         PF00668.15   301 seq278_BIOID51007    -           1335   1.6e-57  194.5   0.0   1   1   7.1e-61   2.4e-57  193.9   0.0     2   300    44   342    43   343 0.91 Condensation domain
Thioesterase         PF00975.15   229 seq278_BIOID51007    -           1335   1.3e-44  153.0   0.6   1   1   1.8e-45   6.1e-42  144.2   0.0     2   223  1109  1327  1108  1333 0.95 Thioesterase domain
PP-binding           PF00550.20    67 seq278_BIOID51007    -           1335   4.3e-11   42.8   0.1   1   1   3.8e-14   1.3e-10   41.2   0.1     3    65  1022  1082  1020  1084 0.91 Phosphopantetheine attachment site
Peptidase_M15_4      PF13539.1     67 seq279_BIOID51007    -            130   2.4e-14   53.4   0.2   1   1   2.6e-18   3.6e-14   52.8   0.1     4    67    58   123    55   123 0.71 D-alanyl-D-alanine carboxypeptidase
Flavodoxin_NdrI      PF07972.6    122 seq282_BIOID51007    -            136   5.1e-47  158.6   0.0   1   1   4.3e-51   5.8e-47  158.4   0.0     1   122     5   123     5   123 0.97 NrdI Flavodoxin like
FecCD                PF01032.13   311 seq283_BIOID51007    -            660  1.2e-144  480.8  86.5   1   2   4.7e-73   6.4e-69  232.0  27.9     8   310    14   324     7   325 0.93 FecCD transport family
FecCD                PF01032.13   311 seq283_BIOID51007    -            660  1.2e-144  480.8  86.5   2   2   5.9e-80   8.1e-76  254.6  26.3     2   311   358   657   350   657 0.94 FecCD transport family
DDE_Tnp_1            PF01609.16   211 seq286_BIOID51007    -            285   2.6e-31  108.7   0.2   1   1   2.5e-35   3.5e-31  108.3   0.2     3   211     9   250     7   250 0.93 Transposase DDE domain
MurB_C               PF02873.11   105 seq287_BIOID51007    -            342   5.4e-41  138.4   0.0   1   1   1.4e-44   9.4e-41  137.7   0.0     1   105   203   330   203   330 0.99 UDP-N-acetylenolpyruvoylglucosamine reductase, C-terminal domain
FAD_binding_4        PF01565.18   139 seq287_BIOID51007    -            342   5.4e-27   93.8   0.1   1   1   2.7e-30   1.8e-26   92.1   0.0     2   138    18   149    17   150 0.91 FAD binding domain
Phage_GPA            PF05840.8    371 seq288_BIOID51007    -            517  3.3e-126  420.8   0.0   1   1  3.6e-130  4.9e-126  420.2   0.0     1   314   179   499   179   503 0.99 Bacteriophage replication gene A protein (GPA)
Hydrolase_like       PF13242.1     75 seq289_BIOID51007    -            147   3.9e-14   51.9   0.1   1   1   8.2e-18   5.6e-14   51.4   0.1     1    75    64   135    64   135 0.90 HAD-hyrolase-like
PNK3P                PF08645.6    158 seq289_BIOID51007    -            147   6.3e-05   22.3   0.0   1   1   2.2e-08   0.00015   21.1   0.0    46   126     3    93     1   104 0.82 Polynucleotide kinase 3 phosphatase
Mg_chelatase         PF01078.16   207 seq290_BIOID51007    -            516   1.5e-89  298.5   0.0   1   1   1.3e-92   2.6e-89  297.7   0.0     1   200   199   396   199   401 0.98 Magnesium chelatase, subunit ChlI
ChlI                 PF13541.1    121 seq290_BIOID51007    -            516   6.1e-45  151.5   0.1   1   1   5.3e-48     1e-44  150.7   0.1     1   121    31   152    31   152 0.96 Subunit ChlI of Mg-chelatase
Mg_chelatase_2       PF13335.1     96 seq290_BIOID51007    -            516   3.2e-32  110.6   0.3   1   1   4.2e-35   8.2e-32  109.3   0.2     2    96   410   502   409   502 0.99 Magnesium chelatase, subunit ChlI
AAA_5                PF07728.9    139 seq290_BIOID51007    -            516   1.2e-12   47.6   0.0   1   1   1.1e-15   2.2e-12   46.7   0.0     1   126   222   362   222   372 0.90 AAA domain (dynein-related subfamily)
MCM                  PF00493.18   332 seq290_BIOID51007    -            516   1.1e-12   47.3   0.0   1   1   5.2e-12     1e-08   34.2   0.0   114   201   297   392   281   407 0.85 MCM2/3/5 family
Sigma54_activat      PF00158.21   168 seq290_BIOID51007    -            516   4.2e-06   26.2   0.0   1   1   2.1e-08   4.1e-05   23.0   0.0    18   145   216   358   205   368 0.71 Sigma-54 interaction domain
DUF2570              PF10828.3    110 seq291_BIOID51007    -            135   6.5e-05   22.3   0.1   1   1   5.6e-09   7.7e-05   22.1   0.1     3   100     3    99     1   108 0.88 Protein of unknown function (DUF2570)
Phage_AlpA           PF05930.7     51 seq292_BIOID51007    -             68   4.1e-20   71.1   0.1   1   1   7.1e-24   4.8e-20   70.9   0.1     1    51    10    59    10    59 0.98 Prophage CP4-57 regulatory protein (AlpA)
HTH_17               PF12728.2     51 seq292_BIOID51007    -             68   1.1e-07   31.8   0.0   1   1   1.9e-11   1.3e-07   31.6   0.0     9    50    20    62    15    63 0.90 Helix-turn-helix domain
Ribonuc_red_lgC      PF02867.10   537 seq293_BIOID51007    -            714  8.8e-152  506.2   0.0   1   1  8.8e-154    4e-150  500.8   0.0     1   537   175   694   175   694 0.96 Ribonucleotide reductase, barrel domain
RNR_N                PF08343.5     82 seq293_BIOID51007    -            714     3e-29  100.5   0.1   1   1   1.7e-32   7.8e-29   99.2   0.1     1    82    16    97    16    97 0.99 Ribonucleotide reductase N-terminal
Ribonuc_red_lgN      PF00317.16    83 seq293_BIOID51007    -            714     4e-12   45.6   0.0   1   1   2.2e-15     1e-11   44.3   0.0     2    82    99   171    98   172 0.95 Ribonucleotide reductase, all-alpha domain
Cu-oxidase_4         PF02578.10   233 seq294_BIOID51007    -            243   4.4e-78  261.4   0.0   1   1   3.7e-82     5e-78  261.2   0.0     2   233    20   242    19   242 0.97 Multi-copper polyphenol oxidoreductase laccase
MTHFR                PF02219.12   287 seq295_BIOID51007    -            296  1.1e-108  362.5   0.0   1   1    9e-113  1.2e-108  362.4   0.0     4   287    14   291    11   291 0.97 Methylenetetrahydrofolate reductase
ICL                  PF00463.16   526 seq296_BIOID51007    -            439  3.2e-200  665.6   1.7   1   2  4.6e-118  3.2e-114  381.9   0.0     1   255    12   262    12   264 0.99 Isocitrate lyase family
ICL                  PF00463.16   526 seq296_BIOID51007    -            439  3.2e-200  665.6   1.7   2   2   1.5e-88     1e-84  284.5   1.0   353   526   262   439   260   439 0.98 Isocitrate lyase family
PEP_mutase           PF13714.1    238 seq296_BIOID51007    -            439   4.8e-19   68.4   0.0   1   1   2.3e-22   1.6e-18   66.7   0.0    26   198    86   320    74   352 0.86 Phosphoenolpyruvate phosphomutase
Exo_endo_phos        PF03372.18   251 seq299_BIOID51007    -            259   1.1e-11   45.0   0.5   1   1   1.4e-15     2e-11   44.2   0.4     2   251    41   245    40   245 0.65 Endonuclease/Exonuclease/phosphatase family
Phage_GPL            PF05926.6    140 seq302_BIOID51007    -            164   4.3e-51  172.3   0.1   1   1   3.6e-55   4.9e-51  172.1   0.1     2   140    26   164    25   164 0.99 Phage head completion protein (GPL)
UbiA                 PF01040.13   257 seq303_BIOID51007    -            308   7.6e-37  126.7  21.2   1   1   7.3e-41     1e-36  126.4  14.7     1   225    21   273    21   306 0.76 UbiA prenyltransferase family
Fer2                 PF00111.22    78 seq307_BIOID51007    -            321   2.5e-12   46.2   3.7   1   1   1.6e-15   5.4e-12   45.1   2.6     6    77   242   312   238   313 0.88 2Fe-2S iron-sulfur cluster binding domain
FAD_binding_6        PF00970.19    99 seq307_BIOID51007    -            321   1.8e-10   40.6   0.0   1   1   1.7e-13   5.7e-10   39.1   0.0     2    97     9   106     8   108 0.90 Oxidoreductase FAD-binding domain
NAD_binding_1        PF00175.16   109 seq307_BIOID51007    -            321   1.5e-09   38.2   0.0   1   1   2.6e-12   8.9e-09   35.7   0.0     1   108   117   207   117   208 0.81 Oxidoreductase NAD-binding domain
AHS1                 PF02682.11   202 seq308_BIOID51007    -            218   2.9e-69  232.4   0.0   1   1   2.4e-73   3.3e-69  232.2   0.0     2   202     5   202     4   202 0.95 Allophanate hydrolase subunit 1
P2_Phage_GpR         PF06891.6    135 seq313_BIOID51007    -            155   2.1e-37  127.8   0.0   1   1   1.8e-41   2.4e-37  127.6   0.0     1   135     1   130     1   130 0.98 P2 phage tail completion protein R (GpR)
Tautomerase          PF01361.16    60 seq317_BIOID51007    -             88   5.8e-14   51.3   0.0   1   1     6e-18   8.2e-14   50.8   0.0     1    51    15    66    15    68 0.98 Tautomerase enzyme
AAA_5                PF07728.9    139 seq318_BIOID51007    -            498   5.9e-25   87.5   0.0   1   1     4e-28   1.1e-24   86.6   0.0     1   139    41   171    41   171 0.92 AAA domain (dynein-related subfamily)
DUF3763              PF12592.3     57 seq318_BIOID51007    -            498   4.1e-22   77.4   1.3   1   1   4.1e-25   1.1e-21   76.0   0.9     3    57   444   498   442   498 0.97 Protein of unknown function (DUF3763)
Phage_tail_X         PF05489.7     60 seq319_BIOID51007    -             84   2.4e-21   74.8   0.0   1   1     2e-25   2.7e-21   74.6   0.0     1    57     1    56     1    59 0.95 Phage Tail Protein X
BPL_LplA_LipB        PF03099.14   125 seq320_BIOID51007    -            321   9.6e-21   73.9   0.0   1   1   3.2e-24   1.4e-20   73.4   0.0     4   125    86   208    83   208 0.89 Biotin/lipoate A/B protein ligase family
HTH_11               PF08279.7     55 seq320_BIOID51007    -            321   8.4e-13   47.6   0.0   1   1   4.4e-16     2e-12   46.4   0.0     4    54     9    58     8    59 0.92 HTH domain
BPL_C                PF02237.12    48 seq320_BIOID51007    -            321   1.6e-11   43.5   0.2   1   1   8.9e-15   4.1e-11   42.2   0.1     1    48   271   317   271   317 0.97 Biotin protein ligase C terminal domain
AAA_2                PF07724.9    171 seq321_BIOID51007    -            861   3.2e-58  196.3   0.0   1   1   7.1e-59   8.8e-56  188.3   0.0     1   171   600   764   600   764 0.98 AAA domain (Cdc48 subfamily)
ClpB_D2-small        PF10431.4     81 seq321_BIOID51007    -            861   1.1e-28   98.8   2.2   1   1   1.4e-31   1.7e-28   98.2   0.2     1    80   770   849   770   850 0.98 C-terminal, D2-small domain, of ClpB protein
AAA                  PF00004.24   132 seq321_BIOID51007    -            861   5.6e-28   97.6   0.0   1   2   5.7e-17   7.1e-14   52.0   0.0     2   128   207   341   206   345 0.82 ATPase family associated with various cellular activities (AAA)
AAA                  PF00004.24   132 seq321_BIOID51007    -            861   5.6e-28   97.6   0.0   2   2   6.4e-14     8e-11   42.1   0.0     2   117   606   731   605   742 0.86 ATPase family associated with various cellular activities (AAA)
Clp_N                PF02861.15    53 seq321_BIOID51007    -            861     2e-27   94.7   6.1   1   2   3.4e-16   4.2e-13   48.8   0.1     1    53    21    73    21    73 0.98 Clp amino terminal domain
Clp_N                PF02861.15    53 seq321_BIOID51007    -            861     2e-27   94.7   6.1   2   2   4.7e-16   5.8e-13   48.4   0.1     1    53    98   149    98   149 0.96 Clp amino terminal domain
AAA_5                PF07728.9    139 seq321_BIOID51007    -            861   2.5e-19   69.2   0.8   1   1   3.9e-16   4.9e-13   48.8   0.0     2   124   605   725   604   766 0.87 AAA domain (dynein-related subfamily)
AAA_16               PF13191.1    166 seq321_BIOID51007    -            861   5.2e-11   43.0   7.3   1   1   9.9e-10   1.2e-06   28.8   0.2     2   141   184   285   183   310 0.81 AAA ATPase domain
Sigma54_activat      PF00158.21   168 seq321_BIOID51007    -            861   7.3e-10   38.4   0.1   1   1   7.2e-10     9e-07   28.4   0.0    23   156   603   735   574   746 0.78 Sigma-54 interaction domain
Phage_AlpA           PF05930.7     51 seq323_BIOID51007    -             92   1.9e-19   69.0   0.1   1   1   3.6e-23   2.5e-19   68.6   0.1     1    51    34    83    34    83 0.98 Prophage CP4-57 regulatory protein (AlpA)
HTH_17               PF12728.2     51 seq323_BIOID51007    -             92   1.4e-07   31.4   0.1   1   1   2.8e-11   1.9e-07   31.0   0.1     9    50    44    86    39    87 0.90 Helix-turn-helix domain
AHS2                 PF02626.10   272 seq326_BIOID51007    -            310  1.4e-100  335.9   0.0   1   1  1.2e-104  1.6e-100  335.7   0.0     2   272    24   288    23   288 0.98 Allophanate hydrolase subunit 2
Methyltransf_11      PF08241.7     95 seq327_BIOID51007    -            256   1.3e-24   86.3   0.0   1   1   2.2e-27   2.3e-24   85.5   0.0     1    95    49   145    49   145 0.97 Methyltransferase domain
Methyltransf_31      PF13847.1    152 seq327_BIOID51007    -            256   9.2e-21   73.9   0.0   1   1   1.1e-23   1.2e-20   73.5   0.0     4   112    45   149    43   234 0.86 Methyltransferase domain
Methyltransf_23      PF13489.1    162 seq327_BIOID51007    -            256   2.4e-19   69.4   0.0   1   1   3.2e-22   3.4e-19   68.9   0.0     7   159    31   191    26   194 0.82 Methyltransferase domain
Ubie_methyltran      PF01209.13   233 seq327_BIOID51007    -            256   9.3e-18   64.0   0.0   1   1   1.2e-20   1.2e-17   63.6   0.0    39   158    36   152     2   162 0.83 ubiE/COQ5 methyltransferase family
Methyltransf_18      PF12847.2    112 seq327_BIOID51007    -            256   2.8e-16   59.9   0.1   1   1   5.4e-19   5.7e-16   58.9   0.0     2   109    45   145    44   148 0.90 Methyltransferase domain
Methyltransf_12      PF08242.7     99 seq327_BIOID51007    -            256   4.2e-14   52.7   0.0   1   1   6.7e-17     7e-14   51.9   0.0     1    98    49   142    49   143 0.93 Methyltransferase domain
Methyltransf_25      PF13649.1    101 seq327_BIOID51007    -            256   2.1e-13   50.3   0.3   1   1   3.9e-16   4.1e-13   49.4   0.1     1   101    48   141    48   141 0.92 Methyltransferase domain
Methyltransf_26      PF13659.1    117 seq327_BIOID51007    -            256   3.3e-11   43.1   0.8   1   1   6.8e-14   7.2e-11   42.0   0.2     3   113    47   145    45   147 0.92 Methyltransferase domain
MTS                  PF05175.9    170 seq327_BIOID51007    -            256   2.3e-09   36.7   0.1   1   1   4.3e-12   4.5e-09   35.8   0.0    25   144    38   150    32   175 0.79 Methyltransferase small domain
Methyltransf_8       PF05148.10   219 seq327_BIOID51007    -            256   5.3e-08   32.6   0.0   1   1   3.9e-10   4.1e-07   29.7   0.0    49   164    15   153     6   177 0.69 Hypothetical methyltransferase
Methyltransf_29      PF03141.11   506 seq327_BIOID51007    -            256   7.1e-08   31.1   0.1   1   1   8.5e-11     9e-08   30.7   0.0   115   218    42   146     8   170 0.78 Putative S-adenosyl-L-methionine-dependent methyltransferase
TehB                 PF03848.9    192 seq327_BIOID51007    -            256   9.1e-06   24.8   0.0   1   1   1.7e-08   1.8e-05   23.9   0.0    31   135    45   149    14   157 0.79 Tellurite resistance protein TehB
PrmA                 PF06325.8    295 seq327_BIOID51007    -            256   6.6e-05   22.0   0.0   1   1   8.6e-08     9e-05   21.6   0.0   161   262    44   150    29   188 0.74 Ribosomal protein L11 methyltransferase (PrmA)
Phage_tail_S         PF05069.8    148 seq328_BIOID51007    -            214     8e-28   96.9   3.6   1   2   2.6e-15   3.6e-11   42.9   1.2     4    61     9    68     6    91 0.85 Phage virion morphogenesis family
Phage_tail_S         PF05069.8    148 seq328_BIOID51007    -            214     8e-28   96.9   3.6   2   2   9.2e-19   1.3e-14   54.1   0.0    63   144   127   206   117   210 0.85 Phage virion morphogenesis family
Phage_holin_3        PF05106.7    100 seq330_BIOID51007    -             72   1.8e-11   43.7   0.1   1   1   1.6e-15   2.2e-11   43.5   0.1    37   100     3    66     2    66 0.96 Phage holin family (Lysis protein S)
Phage_Nu1            PF07471.7    164 seq333_BIOID51007    -            181   1.2e-92  307.6   1.4   1   1   9.9e-97   1.3e-92  307.4   1.0     1   164     1   164     1   164 0.99 Phage DNA packaging protein Nu1
peroxidase           PF00141.18   229 seq334_BIOID51007    -            739   4.5e-87  291.2   0.0   1   2   4.1e-53   5.6e-49  166.5   0.0     3   229    89   409    87   409 0.87 Peroxidase
peroxidase           PF00141.18   229 seq334_BIOID51007    -            739   4.5e-87  291.2   0.0   2   2   1.3e-39   1.8e-35  122.4   0.0     3   229   416   713   414   713 0.88 Peroxidase
AP_endonuc_2         PF01261.19   211 seq335_BIOID51007    -            258   3.9e-32  111.1   0.2   1   1   3.7e-36   5.1e-32  110.8   0.1     1   207    21   215    21   219 0.93 Xylose isomerase-like TIM barrel
Peptidase_M15_4      PF13539.1     67 seq337_BIOID51007    -            130   2.4e-14   53.3   0.2   1   1   2.6e-18   3.6e-14   52.8   0.1     4    67    58   123    55   123 0.71 D-alanyl-D-alanine carboxypeptidase
Phage_GPA            PF05840.8    371 seq338_BIOID51007    -            436   6.4e-17   61.1   0.1   1   1   1.2e-20   1.7e-16   59.8   0.0   323   371    12    60     2    60 0.92 Bacteriophage replication gene A protein (GPA)
Methyltransf_6       PF03737.10   154 seq339_BIOID51007    -            161   4.3e-55  185.6   0.4   1   1   3.5e-59   4.8e-55  185.5   0.2     1   153     1   152     1   153 0.99 Demethylmenaquinone methyltransferase
RNA_pol_Rpb1_1       PF04997.7    338 seq341_BIOID51007    -           1407  1.8e-100  336.3   0.1   1   1  1.8e-103  4.8e-100  335.0   0.1     2   338    15   342    14   342 0.95 RNA polymerase Rpb1, domain 1
RNA_pol_Rpb1_5       PF04998.12   277 seq341_BIOID51007    -           1407   1.1e-80  270.7   0.0   1   1     8e-84   2.2e-80  269.7   0.0     1   276   766  1321   766  1322 1.00 RNA polymerase Rpb1, domain 5
RNA_pol_Rpb1_2       PF00623.15   166 seq341_BIOID51007    -           1407   6.1e-51  172.5   0.0   1   1   5.3e-53   1.5e-49  168.0   0.0     1   166   344   486   344   486 0.95 RNA polymerase Rpb1, domain 2
RNA_pol_Rpb1_3       PF04983.13   157 seq341_BIOID51007    -           1407   1.4e-27   96.2   0.0   1   1   1.2e-30   3.3e-27   95.0   0.0     1   157   489   644   489   644 0.93 RNA polymerase Rpb1, domain 3
RNA_pol_Rpb1_4       PF05000.12   108 seq341_BIOID51007    -           1407   2.5e-18   65.7   0.3   1   1   9.1e-22   2.5e-18   65.7   0.2     2   107   674   763   673   764 0.82 RNA polymerase Rpb1, domain 4
Enterotoxin_ST       PF02048.11    54 seq350_BIOID51007    -             79   4.4e-19   68.3  12.7   1   1     4e-23   5.5e-19   68.0   8.8     1    54    27    78    27    78 0.96 Heat-stable enterotoxin ST
Terminase_GpA        PF05876.7    557 seq351_BIOID51007    -            641  3.5e-178  593.3   0.4   1   1  3.3e-182  4.4e-178  592.9   0.3     1   547    39   600    39   607 0.97 Phage terminase large subunit (GpA)
Acetyltransf_2       PF00797.12   240 seq353_BIOID51007    -            281     9e-84  280.6   0.2   1   1   7.8e-88   1.1e-83  280.4   0.2     1   237    21   256    21   259 0.97 N-acetyltransferase
AceK                 PF06315.6    562 seq354_BIOID51007    -            578    7e-240  796.9   0.0   1   1  5.8e-244  7.9e-240  796.7   0.0     1   562     9   568     9   568 0.99 Isocitrate dehydrogenase kinase/phosphatase (AceK)
SLT                  PF01464.15   121 seq360_BIOID51007    -            654     4e-31  106.9   0.1   1   1   5.2e-35   7.1e-31  106.1   0.0     2   116   492   606   491   611 0.95 Transglycosylase SLT domain
LamB_YcsF            PF03746.11   242 seq361_BIOID51007    -            244  9.1e-103  342.4   0.5   1   1  7.6e-107    1e-102  342.2   0.4     1   241     2   237     2   238 0.99 LamB/YcsF family
HTH_1                PF00126.22    60 seq362_BIOID51007    -            279   2.8e-21   74.8   1.5   1   1   7.6e-25   5.2e-21   74.0   1.0     2    60     4    62     3    62 0.96 Bacterial regulatory helix-turn-helix protein, lysR family
LysR_substrate       PF03466.15   209 seq362_BIOID51007    -            279   6.7e-15   54.6   0.0   1   1   3.2e-18   2.2e-14   52.9   0.0     5   201    88   270    84   272 0.90 LysR substrate binding domain
DDE_Tnp_1_5          PF13737.1    112 seq364_BIOID51007    -             87   9.2e-16   57.8   0.0   1   1   8.7e-20   1.2e-15   57.5   0.0     3    51    21    69    19    72 0.96 Transposase DDE domain
Cytochrom_C_asm      PF01578.15   214 seq366_BIOID51007    -            288   5.7e-45  153.3  17.3   1   1   4.2e-49   5.7e-45  153.3  12.0     5   212    62   286    58   288 0.97 Cytochrome C assembly protein
NAD_binding_2        PF03446.10   162 seq367_BIOID51007    -            292   6.5e-49  165.8   0.7   1   1   2.2e-52   1.5e-48  164.6   0.3     2   161     1   160     1   162 0.97 NAD binding domain of 6-phosphogluconate dehydrogenase
F420_oxidored        PF03807.12    96 seq367_BIOID51007    -            292   1.9e-07   31.2   0.2   1   1   1.3e-10   9.2e-07   29.0   0.1     1    93     2    92     2    94 0.81 NADP oxidoreductase coenzyme F420-dependent
Ribonuc_red_sm       PF00268.16   281 seq369_BIOID51007    -            319   9.9e-81  270.7   0.1   1   1   8.4e-85   1.1e-80  270.4   0.0     1   280     1   280     1   281 0.97 Ribonucleotide reductase, small chain
VWA_CoxE             PF05762.9    222 seq370_BIOID51007    -            483   3.5e-12   45.8   0.2   1   1   8.4e-16   1.1e-11   44.1   0.0    56   196   319   459   284   465 0.82 VWA domain containing CoxE-like protein
ECH                  PF00378.15   245 seq371_BIOID51007    -            798   2.5e-78  262.4   0.0   1   1   1.3e-81   5.8e-78  261.2   0.0     3   244    81   335    79   336 0.99 Enoyl-CoA hydratase/isomerase family
3HCDH_N              PF02737.13   180 seq371_BIOID51007    -            798   1.8e-60  203.5   0.2   1   1   9.2e-64   4.2e-60  202.3   0.1     2   180   385   563   384   563 0.99 3-hydroxyacyl-CoA dehydrogenase, NAD binding domain
3HCDH                PF00725.17    97 seq371_BIOID51007    -            798   2.8e-34  117.2   1.7   1   2   2.2e-29   9.9e-26   89.8   0.1     1    97   565   661   565   661 0.97 3-hydroxyacyl-CoA dehydrogenase, C-terminal domain
3HCDH                PF00725.17    97 seq371_BIOID51007    -            798   2.8e-34  117.2   1.7   2   2   1.2e-08   5.5e-05   23.3   0.0     4    62   697   759   696   780 0.85 3-hydroxyacyl-CoA dehydrogenase, C-terminal domain
P2_Phage_GpR         PF06891.6    135 seq372_BIOID51007    -            155   2.1e-37  127.8   0.0   1   1   1.8e-41   2.4e-37  127.6   0.0     1   135     1   130     1   130 0.98 P2 phage tail completion protein R (GpR)
MIP                  PF00230.15   227 seq375_BIOID51007    -            281   1.8e-76  256.4  12.9   1   1   1.5e-80     2e-76  256.2   9.0     2   227     2   251     1   251 0.97 Major intrinsic protein
FtsX                 PF02687.16   121 seq377_BIOID51007    -            107   1.7e-05   24.4   7.6   1   1   1.4e-09   1.9e-05   24.2   5.2    22   107     5    84     1    98 0.85 FtsX-like permease family
StbA                 PF06406.6    318 seq378_BIOID51007    -            319  6.7e-152  504.8   0.0   1   1  1.1e-155  7.5e-152  504.6   0.0     1   318     1   316     1   316 0.99 StbA protein
H2TH                 PF06831.9     93 seq379_BIOID51007    -            263   3.5e-18   65.0   0.0   1   1   1.4e-21   6.4e-18   64.1   0.0     1    77   126   205   126   215 0.85 Formamidopyrimidine-DNA glycosylase H2TH domain
Fapy_DNA_glyco       PF01149.19   116 seq379_BIOID51007    -            263   7.7e-15   55.1   0.0   1   1     3e-18   1.4e-14   54.3   0.0     1   106     2   104     2   110 0.88 Formamidopyrimidine-DNA glycosylase N-terminal domain
zf-FPG_IleRS         PF06827.9     30 seq379_BIOID51007    -            263   6.9e-07   28.6   2.7   1   1   2.8e-10   1.3e-06   27.8   1.9     1    29   235   263   235   263 0.97 Zinc finger found in FPG and IleRS
Phage_tail_S         PF05069.8    148 seq380_BIOID51007    -            204   2.7e-27   95.2   3.5   1   2     1e-14   1.4e-10   40.9   1.0    10    61     5    58     1    81 0.80 Phage virion morphogenesis family
Phage_tail_S         PF05069.8    148 seq380_BIOID51007    -            204   2.7e-27   95.2   3.5   2   2   6.1e-19   8.4e-15   54.7   0.0    59   144   114   196   106   200 0.85 Phage virion morphogenesis family
Pep_deformylase      PF01327.16   157 seq381_BIOID51007    -            169   6.4e-53  178.2   0.1   1   1   5.6e-57   7.6e-53  177.9   0.1     2   156     4   152     3   153 0.94 Polypeptide deformylase
TraI                 PF07057.6    126 seq383_BIOID51007    -            318   2.1e-56  189.2   0.2   1   1   5.1e-60     7e-56  187.5   0.0     6   126     1   122     1   122 0.98 DNA helicase TraI
Pep_deformylase      PF01327.16   157 seq385_BIOID51007    -            169     7e-53  178.1   0.1   1   1   6.2e-57   8.4e-53  177.8   0.1     2   156     4   152     3   153 0.94 Polypeptide deformylase
DUF21                PF01595.15   183 seq386_BIOID51007    -            420   3.5e-55  186.0   4.7   1   1   1.1e-58   4.9e-55  185.5   3.3     3   175     2   175     1   180 0.98 Domain of unknown function DUF21
CorC_HlyC            PF03471.12    81 seq386_BIOID51007    -            420   3.1e-20   71.6   0.2   1   1   2.2e-23   9.8e-20   70.0   0.1     2    79   335   410   334   412 0.95 Transporter associated domain
CBS                  PF00571.23    57 seq386_BIOID51007    -            420   9.3e-06   25.1   0.2   1   1   8.6e-08   0.00039   19.9   0.0     8    56   270   318   249   319 0.87 CBS domain
Transp_cyt_pur       PF02133.10   439 seq392_BIOID51007    -            484  3.9e-140  467.2  42.9   1   1  3.2e-144  4.4e-140  467.0  29.7     1   439    19   457    19   457 0.99 Permease for cytosine/purines, uracil, thiamine, allantoin
Voltage_CLC          PF00654.15   355 seq393_BIOID51007    -            473   1.4e-90  303.8  35.9   1   1   1.1e-92   1.5e-88  297.1  20.9     2   354    89   437    88   438 0.94 Voltage gated chloride channel
DUF454               PF04304.8     71 seq394_BIOID51007    -            125   3.1e-22   78.2  15.2   1   1   2.3e-26   3.1e-22   78.2  10.6     1    71    46   115    46   115 0.95 Protein of unknown function (DUF454)
ABC_tran             PF00005.22   118 seq395_BIOID51007    -            467   5.4e-26   91.1   0.0   1   1   3.3e-29   1.1e-25   90.1   0.0     1   117   135   259   135   260 0.97 ABC transporter
CBS                  PF00571.23    57 seq395_BIOID51007    -            467   2.8e-06   26.7   0.0   1   1   4.2e-07    0.0014   18.0   0.0    32    55   436   459   413   461 0.86 CBS domain
Phage_base_V         PF04717.7     79 seq396_BIOID51007    -            193   1.5e-25   88.8   0.6   1   1   2.2e-29     3e-25   87.8   0.3     1    78    16    90    16    91 0.98 Phage-related baseplate assembly protein
Formyl_trans_N       PF00551.14   181 seq397_BIOID51007    -            315   3.3e-55  186.3   0.0   1   1     7e-59   4.8e-55  185.8   0.0     2   180     6   183     5   184 0.98 Formyl transferase
Formyl_trans_C       PF02911.13   100 seq397_BIOID51007    -            315   1.1e-33  115.1   0.1   1   1   2.5e-37   1.7e-33  114.5   0.0     1    99   207   304   207   305 0.98 Formyl transferase, C-terminal domain
FGGY_N               PF00370.16   245 seq399_BIOID51007    -            481   5.8e-84  281.1   0.1   1   1   1.2e-87   8.3e-84  280.6   0.1    17   245     1   232     1   232 0.99 FGGY family of carbohydrate kinases, N-terminal domain
FGGY_C               PF02782.11   197 seq399_BIOID51007    -            481   8.3e-63  211.4   0.5   1   1   3.6e-66   2.4e-62  209.9   0.7     1   197   241   431   241   431 0.96 FGGY family of carbohydrate kinases, C-terminal domain
EamA                 PF00892.15   126 seq400_BIOID51007    -            312   1.3e-47  160.8  35.9   1   2   2.4e-25   1.7e-21   76.4  11.3     1   125    31   152    31   153 0.93 EamA-like transporter family
EamA                 PF00892.15   126 seq400_BIOID51007    -            312   1.3e-47  160.8  35.9   2   2     1e-29   7.1e-26   90.6   8.1     1   125   173   300   173   301 0.97 EamA-like transporter family
gpW                  PF02831.10    68 seq401_BIOID51007    -             68   3.5e-37  125.6   1.1   1   1   2.7e-41   3.8e-37  125.5   0.8     1    68     1    68     1    68 0.99 gpW
Plasmid_stab_B       PF10784.4     72 seq402_BIOID51007    -            103   5.4e-24   83.4   0.0   1   1   5.1e-28   6.9e-24   83.1   0.0     1    66     6    71     6    77 0.94 Plasmid stability protein
Pribosyltran         PF00156.22   125 seq404_BIOID51007    -            183   3.4e-20   71.8   0.2   1   1   3.2e-24   4.4e-20   71.5   0.1     2   124    33   155    32   156 0.95 Phosphoribosyl transferase domain
Phage_portal_2       PF05136.8    355 seq405_BIOID51007    -            533  6.2e-105  350.5   1.4   1   1  5.6e-109  7.6e-105  350.2   0.9     2   355    30   401    29   401 0.98 Phage portal protein, lambda family
DUF2164              PF09932.4     76 seq406_BIOID51007    -             63   6.5e-05   22.5   0.0   1   1   5.9e-09   8.1e-05   22.2   0.0    34    70    21    57    18    61 0.90 Uncharacterized conserved protein (DUF2164)
TraX                 PF05857.6    219 seq408_BIOID51007    -            248   6.2e-52  176.2   9.4   1   1   5.2e-56     7e-52  176.1   6.5     2   218    32   247    31   248 0.96 TraX protein
Wzz                  PF02706.10   152 seq410_BIOID51007    -            377   3.9e-24   85.1   0.9   1   1   2.8e-28   3.9e-24   85.1   0.6     1   150    25   173    25   175 0.93 Chain length determinant protein
GPW_gp25             PF04965.9     99 seq411_BIOID51007    -            116   7.6e-21   73.3   0.0   1   1   7.3e-25     1e-20   73.0   0.0     5    93    17   105    14   111 0.92 Gene 25-like lysozyme
Trp_repressor        PF01371.14    88 seq414_BIOID51007    -             98   2.8e-31  107.1   0.1   1   1   2.3e-35   3.2e-31  106.9   0.0     1    87     7    93     7    94 0.98 Trp repressor protein
Methyltransf_11      PF08241.7     95 seq415_BIOID51007    -            240   2.3e-12   47.1   0.0   1   1   2.6e-16   3.6e-12   46.4   0.0    45    95    67   125    50   125 0.83 Methyltransferase domain
MMR_HSR1             PF01926.18   114 seq416_BIOID51007    -            311   1.5e-13   50.6   0.0   1   1   2.2e-16   6.1e-13   48.6   0.0     2   111    60   171    59   179 0.76 50S ribosome-binding GTPase
DUF258               PF03193.11   161 seq416_BIOID51007    -            311   6.7e-07   28.5   0.0   1   1   4.3e-10   1.2e-06   27.7   0.0    24   108    45   126    25   139 0.72 Protein of unknown function, DUF258
Methyltransf_30      PF05430.6    124 seq418_BIOID51007    -            688   3.7e-51  171.8   0.0   1   1   1.6e-54   7.1e-51  170.9   0.0     1   123   138   264   138   265 0.98 S-adenosyl-L-methionine-dependent methyltransferase
DAO                  PF01266.19   358 seq418_BIOID51007    -            688   8.4e-47  159.6   0.2   1   1   8.8e-50     4e-46  157.4   0.1     2   357   287   652   286   653 0.87 FAD dependent oxidoreductase
Baseplate_J          PF04865.9    243 seq419_BIOID51007    -            298   8.3e-49  166.0   2.4   1   1   1.1e-49   1.5e-45  155.3   0.8    96   243   112   258   107   258 0.97 Baseplate J-like protein
Nol1_Nop2_Fmu        PF01189.12   283 seq421_BIOID51007    -            429  2.7e-104  348.3   0.0   1   1  1.8e-107  3.4e-104  348.0   0.0     1   282   164   426   164   427 0.99 NOL1/NOP2/sun family
NusB                 PF01029.13   134 seq421_BIOID51007    -            429   6.1e-26   90.8   0.0   1   1   5.1e-29   9.9e-26   90.1   0.0     1   134     5   127     5   127 0.97 NusB family
Methyltransf_26      PF13659.1    117 seq421_BIOID51007    -            429   3.7e-11   42.9   0.0   1   1   3.7e-14   7.3e-11   42.0   0.0     2   116   248   375   247   376 0.90 Methyltransferase domain
Methyltransf_18      PF12847.2    112 seq421_BIOID51007    -            429   2.3e-10   40.9   0.0   1   1   2.2e-13   4.2e-10   40.0   0.0     2   112   247   375   246   375 0.84 Methyltransferase domain
Methyltransf_31      PF13847.1    152 seq421_BIOID51007    -            429   1.9e-09   37.1   0.0   1   1   1.8e-12   3.5e-09   36.3   0.0     2   113   245   380   244   416 0.82 Methyltransferase domain
MTS                  PF05175.9    170 seq421_BIOID51007    -            429   1.1e-06   28.0   0.0   1   1   1.1e-09   2.1e-06   27.1   0.0    24   151   239   385   229   397 0.86 Methyltransferase small domain
FtsJ                 PF01728.14   181 seq421_BIOID51007    -            429   8.9e-05   22.4   0.0   1   1   9.1e-08   0.00018   21.4   0.0    19    99   242   323   233   400 0.60 FtsJ-like methyltransferase
DNA_pol3_delta2      PF13177.1    162 seq426_BIOID51007    -            441   1.7e-40  138.2   0.0   1   1   1.4e-43   2.6e-40  137.6   0.0     1   161    20   178    20   179 0.98 DNA polymerase III, delta subunit
DNA_pol3_gamma3      PF12169.3    143 seq426_BIOID51007    -            441   2.8e-31  108.1   4.8   1   1   3.9e-34   7.7e-31  106.6   0.8     1   131   232   360   232   372 0.91 DNA polymerase III subunits gamma and tau domain III
AAA                  PF00004.24   132 seq426_BIOID51007    -            441   3.8e-12   46.4   0.0   1   1   1.3e-14   2.6e-11   43.7   0.0     2   125    42   171    41   177 0.80 ATPase family associated with various cellular activities (AAA)
RuvB_N               PF05496.7    234 seq426_BIOID51007    -            441   7.2e-07   28.3   0.0   1   1   1.1e-08   2.2e-05   23.5   0.0    15    85     7    73     2    82 0.85 Holliday junction DNA helicase ruvB N-terminus
AAA_5                PF07728.9    139 seq426_BIOID51007    -            441   1.5e-05   24.6   0.0   1   1   2.4e-08   4.8e-05   23.0   0.0     3    93    42   147    40   161 0.76 AAA domain (dynein-related subfamily)
DNA_pol3_delta       PF06144.8    172 seq426_BIOID51007    -            441   6.5e-05   22.3   0.1   1   1   5.6e-08   0.00011   21.6   0.1    73   161   131   215   121   219 0.86 DNA polymerase III, delta subunit
Thiolase_N           PF00108.18   264 seq431_BIOID51007    -            387   4.6e-93  310.9   1.6   1   1   1.4e-96   6.4e-93  310.4   1.1     1   264     1   254     1   254 0.97 Thiolase, N-terminal domain
Thiolase_C           PF02803.13   123 seq431_BIOID51007    -            387   1.6e-50  169.5   0.2   1   1   9.2e-54   4.2e-50  168.1   0.1     1   123   261   386   261   386 0.98 Thiolase, C-terminal domain
ketoacyl-synt        PF00109.21   255 seq431_BIOID51007    -            387   3.5e-05   23.3   1.0   1   1   7.6e-09   3.5e-05   23.3   0.7   169   217    83   131    76   145 0.85 Beta-ketoacyl synthase, N-terminal domain
Abhydrolase_5        PF12695.2    142 seq432_BIOID51007    -            286   4.2e-20   71.8   0.0   1   1   1.9e-22     3e-19   69.1   0.0     1   141    27   262    27   263 0.85 Alpha/beta hydrolase family
Abhydrolase_6        PF12697.2    228 seq432_BIOID51007    -            286   9.1e-19   68.1   0.0   1   1     8e-22   1.2e-18   67.7   0.0     1   213    28   258    28   272 0.76 Alpha/beta hydrolase family
Abhydrolase_1        PF00561.15   230 seq432_BIOID51007    -            286   8.1e-18   64.6   0.0   1   1   6.2e-21   9.4e-18   64.4   0.0     1   228    54   274    54   276 0.91 alpha/beta hydrolase fold
Peptidase_S15        PF02129.13   272 seq432_BIOID51007    -            286   1.1e-14   54.4   0.0   1   1   1.6e-17   2.4e-14   53.3   0.0    52   255    48   249    19   259 0.78 X-Pro dipeptidyl-peptidase (S15 family)
Peptidase_S9         PF00326.16   213 seq432_BIOID51007    -            286   6.1e-12   45.0   0.1   1   1   7.8e-12   1.2e-08   34.3   0.1    10   101    49   135    45   164 0.84 Prolyl oligopeptidase family
DLH                  PF01738.13   218 seq432_BIOID51007    -            286   9.3e-09   34.7   0.2   1   1   7.2e-08   0.00011   21.4   0.0     8   127    19   128    13   149 0.81 Dienelactone hydrolase family
Hydrolase_4          PF12146.3     79 seq432_BIOID51007    -            286     3e-08   33.2   0.0   1   1   3.5e-11   5.3e-08   32.4   0.0    11    64    19    74    11    88 0.81 Putative lysophospholipase
Abhydrolase_3        PF07859.8    211 seq432_BIOID51007    -            286   6.9e-05   22.4   0.0   1   1   8.8e-08   0.00013   21.4   0.0    48   180    79   235    50   265 0.57 alpha/beta hydrolase fold
Cons_hypoth698       PF03601.9    305 seq434_BIOID51007    -            349  3.8e-117  390.1  25.3   1   1  3.3e-121  4.4e-117  389.9  17.5     1   305    18   326    18   326 0.98 Conserved hypothetical protein 698
Amidohydro_4         PF13147.1    304 seq435_BIOID51007    -            453   4.4e-30  105.5   0.2   1   1   3.5e-33   1.2e-29  104.1   0.2     1   304    45   389    45   389 0.86 Amidohydrolase
Amidohydro_1         PF01979.15   333 seq435_BIOID51007    -            453   3.1e-19   69.6   0.0   1   1   2.1e-21   7.1e-18   65.2   0.0     1   332    50   391    50   392 0.67 Amidohydrolase family
Amidohydro_5         PF13594.1     68 seq435_BIOID51007    -            453   4.2e-17   61.6   0.9   1   1   2.9e-20   9.8e-17   60.4   0.6     1    68    23    88    23    88 0.84 Amidohydrolase
Fe-S_biosyn          PF01521.15    91 seq436_BIOID51007    -            114   4.3e-29   99.9   0.0   1   1   3.7e-33     5e-29   99.7   0.0     1    91     9   100     9   100 0.99 Iron-sulphur cluster biosynthesis
BPD_transp_1         PF00528.17   185 seq437_BIOID51007    -            354   2.5e-26   92.2  16.2   1   1   1.8e-30   2.5e-26   92.2  11.2     1   176   163   324   163   332 0.91 Binding-protein-dependent transport system inner membrane component
OEP                  PF02321.13   188 seq439_BIOID51007    -            460   1.3e-50  171.4  39.7   1   2   9.7e-26   1.3e-21   76.9  12.9     3   188    65   247    63   247 0.97 Outer membrane efflux protein
OEP                  PF02321.13   188 seq439_BIOID51007    -            460   1.3e-50  171.4  39.7   2   2   4.8e-33   6.6e-29  100.7   9.1     7   188   275   455   270   455 0.94 Outer membrane efflux protein
AsnC_trans_reg       PF01037.16    74 seq440_BIOID51007    -            152   1.6e-18   66.0   0.1   1   1   8.4e-22   2.9e-18   65.2   0.1     4    73    75   143    72   144 0.92 AsnC family
HTH_AsnC-type        PF13404.1     42 seq440_BIOID51007    -            152   1.5e-13   49.9   0.0   1   1   8.8e-17     3e-13   48.9   0.0     1    42     6    47     6    47 0.97 AsnC-type helix-turn-helix domain
HTH_24               PF13412.1     48 seq440_BIOID51007    -            152   2.6e-13   49.0   0.0   1   1   1.2e-16   4.2e-13   48.3   0.0     1    48     6    53     6    53 0.97 Winged helix-turn-helix DNA-binding
HTH_11               PF08279.7     55 seq440_BIOID51007    -            152   1.6e-05   24.3   0.0   1   1   9.9e-09   3.4e-05   23.2   0.0    17    54    24    66    11    67 0.87 HTH domain
His_Phos_1           PF00300.17   158 seq442_BIOID51007    -            215   5.6e-38  130.3   0.2   1   1     5e-42   6.8e-38  130.1   0.1     1   157     3   156     3   157 0.91 Histidine phosphatase superfamily (branch 1)
FBPase_glpX          PF03320.8    309 seq443_BIOID51007    -            379  8.4e-135  448.2   7.6   1   1  7.1e-139  9.8e-135  448.0   5.3     2   309    46   365    45   365 0.99 Bacterial fructose-1,6-bisphosphatase, glpX-encoded
NAD_kinase           PF01513.16   285 seq447_BIOID51007    -            292   6.2e-73  244.9   0.0   1   1   5.2e-77     7e-73  244.7   0.0     2   284     8   271     7   272 0.98 ATP-NAD kinase
Tail_P2_I            PF09684.5    139 seq449_BIOID51007    -            176   7.6e-53  177.6   0.0   1   1   6.5e-57   8.9e-53  177.4   0.0     1   139     6   142     6   142 0.99 Phage tail protein (Tail_P2_I)
ABC_tran             PF00005.22   118 seq450_BIOID51007    -             84   2.7e-12   46.9   0.0   1   1   6.2e-16   4.2e-12   46.3   0.0    86   118     9    41     2    41 0.92 ABC transporter
AAA_21               PF13304.1    303 seq450_BIOID51007    -             84     1e-09   38.6   0.0   1   1   1.7e-13   1.2e-09   38.5   0.0   233   302     9    75     3    76 0.95 AAA domain
ESPR                 PF13018.1     24 seq452_BIOID51007    -            297   6.5e-09   34.9   0.1   1   1   1.3e-12   1.7e-08   33.5   0.1     2    24    31    53    31    53 0.96 Extended Signal Peptide of Type V secretion system
RNase_T              PF00929.19   164 seq453_BIOID51007    -            246     5e-40  137.3   0.4   1   1   9.7e-44   1.3e-39  135.9   0.1     1   164    12   178    12   178 0.93 Exonuclease
Peptidase_S49        PF01343.13   154 seq454_BIOID51007    -            439   3.5e-46  156.6   0.6   1   1   5.1e-50   3.5e-46  156.6   0.4     2   151   149   297   148   300 0.96 Peptidase family S49
Flavodoxin_1         PF00258.20   143 seq455_BIOID51007    -            147   1.7e-21   76.5   0.0   1   1   1.4e-25   1.9e-21   76.4   0.0     2   143     7   138     6   138 0.93 Flavodoxin
ProQ                 PF04352.8    115 seq457_BIOID51007    -            186   1.8e-30  104.7   2.2   1   1   4.7e-33   3.2e-29  100.7   0.0     6   113    73   180    68   181 0.96 ProQ/FINO family
FinO_N               PF12602.3     72 seq457_BIOID51007    -            186   9.2e-25   86.6  12.4   1   1   2.8e-28   1.9e-24   85.5   8.6     1    72     1    62     1    62 0.98 Fertility inhibition protein N terminal
TrkA_N               PF02254.13   116 seq458_BIOID51007    -            458   4.2e-58  194.2   3.5   1   2   5.4e-33   5.3e-30  103.6   0.0     1   108     3   111     3   125 0.92 TrkA-N domain
TrkA_N               PF02254.13   116 seq458_BIOID51007    -            458   4.2e-58  194.2   3.5   2   2   5.9e-29   5.7e-26   90.6   0.7     1   116   235   350   235   350 0.95 TrkA-N domain
TrkA_C               PF02080.16    71 seq458_BIOID51007    -            458   1.9e-21   75.3   0.7   1   2   4.7e-13   4.5e-10   38.8   0.0     3    70   157   225   155   226 0.91 TrkA-C domain
TrkA_C               PF02080.16    71 seq458_BIOID51007    -            458   1.9e-21   75.3   0.7   2   2     2e-11   1.9e-08   33.6   0.2     8    70   390   451   388   452 0.89 TrkA-C domain
F420_oxidored        PF03807.12    96 seq458_BIOID51007    -            458   1.9e-12   47.2   2.2   1   2   1.5e-07   0.00015   22.0   0.0     1    52     2    49     2    88 0.87 NADP oxidoreductase coenzyme F420-dependent
F420_oxidored        PF03807.12    96 seq458_BIOID51007    -            458   1.9e-12   47.2   2.2   2   2   1.5e-07   0.00015   22.0   0.3     2    48   235   279   234   355 0.80 NADP oxidoreductase coenzyme F420-dependent
NAD_binding_7        PF13241.1    103 seq458_BIOID51007    -            458   1.2e-11   44.6   3.0   1   1   7.5e-08   7.3e-05   22.8   0.0     8    82   233   319   228   323 0.75 Putative NAD(P)-binding
Shikimate_DH         PF01488.15   135 seq458_BIOID51007    -            458   1.4e-11   44.4   0.6   1   1   5.3e-09   5.2e-06   26.4   0.2    12   102   232   332   222   367 0.77 Shikimate / quinate 5-dehydrogenase
DNA_pol3_tau_5       PF12170.3    142 seq460_BIOID51007    -            202   1.6e-94  313.2   6.5   1   1   3.1e-98   2.1e-94  312.8   4.5     1   142    58   199    58   199 1.00 DNA polymerase III tau subunit V interacting with alpha
DNA_pol3_tau_4       PF12168.3     84 seq460_BIOID51007    -            202     4e-16   59.0   4.6   1   1   5.9e-20     4e-16   59.0   3.2    26    84     2    57     1    57 0.97 DNA polymerase III subunits tau domain IV DnaB-binding
AP_endonuc_2         PF01261.19   211 seq461_BIOID51007    -            285   7.7e-39  133.0   0.3   1   1   7.7e-43   1.1e-38  132.6   0.2     3   211    20   239    19   239 0.93 Xylose isomerase-like TIM barrel
OpuAC                PF04069.7    257 seq464_BIOID51007    -            330   1.4e-55  188.3   3.7   1   1   1.2e-59   1.7e-55  188.0   2.6     2   256    30   312    29   313 0.94 Substrate binding domain of ABC-type glycine betaine transport system
SMC_N                PF02463.14   220 seq467_BIOID51007    -            553   8.4e-19   67.5   0.0   1   1   2.4e-22   1.6e-18   66.5   0.0     1   217     1   511     1   514 0.94 RecF/RecN/SMC N terminal domain
AAA_23               PF13476.1    202 seq467_BIOID51007    -            553     2e-18   67.3   4.3   1   1   1.5e-19   9.9e-16   58.5   3.0     1   195     4   215     4   381 0.48 AAA domain
Xan_ur_permease      PF00860.15   389 seq469_BIOID51007    -            433   1.2e-97  326.7  32.6   1   1    1e-101   1.4e-97  326.5  22.6     2   387     9   394     8   396 0.97 Permease family
Autotransporter      PF03797.14   265 seq470_BIOID51007    -            696   9.1e-56  189.0  17.7   1   1   6.7e-60   9.1e-56  189.0  12.3     2   265   396   680   395   680 0.98 Autotransporter beta-domain
NAD_binding_1        PF00175.16   109 seq471_BIOID51007    -            248   5.9e-17   62.1   0.0   1   1   1.2e-20   8.3e-17   61.6   0.0     1   109   111   223   111   223 0.90 Oxidoreductase NAD-binding domain
FAD_binding_6        PF00970.19    99 seq471_BIOID51007    -            248   2.7e-10   40.1   0.0   1   1     8e-14   5.5e-10   39.1   0.0     9    90    14    90     6    98 0.85 Oxidoreductase FAD-binding domain
CusF_Ec              PF11604.3     70 seq472_BIOID51007    -            110   1.3e-21   76.0   0.3   1   1   1.3e-25   1.7e-21   75.6   0.2     1    67    42   107    42   110 0.93 Copper binding periplasmic protein CusF
GIDA                 PF01134.17   392 seq474_BIOID51007    -            629  5.1e-171  568.7   0.0   1   1  2.9e-174  6.7e-171  568.3   0.0     1   391     8   398     8   399 0.99 Glucose inhibited division protein A
GIDA_assoc_3         PF13932.1     72 seq474_BIOID51007    -            629     4e-31  106.7   0.1   1   1   6.2e-34   1.4e-30  105.0   0.1     1    72   546   617   546   617 0.99 GidA associated domain 3
FAD_oxidored         PF12831.2    428 seq474_BIOID51007    -            629   3.2e-08   32.9   4.1   1   1   2.9e-11   6.6e-08   31.9   2.9     1   142     8   151     8   152 0.72 FAD dependent oxidoreductase
Pyr_redox_2          PF07992.9    200 seq474_BIOID51007    -            629   2.4e-06   27.4   0.6   1   1   2.2e-09     5e-06   26.4   0.4     1   118     8   156     8   162 0.62 Pyridine nucleotide-disulphide oxidoreductase
S-methyl_trans       PF02574.11   305 seq477_BIOID51007    -           1232  1.4e-104  349.6   0.1   1   1  9.1e-108  2.5e-104  348.7   0.1     1   304    21   331    21   332 0.98 Homocysteine S-methyltransferase
Met_synt_B12         PF02965.12   136 seq477_BIOID51007    -           1232   9.2e-54  180.5   0.0   1   1     9e-57   2.4e-53  179.2   0.0     1   136  1060  1197  1060  1197 0.99 Vitamin B12 dependent methionine synthase, activation domain
Pterin_bind          PF00809.17   210 seq477_BIOID51007    -           1232   1.5e-48  164.8   0.4   1   1   1.7e-51   4.6e-48  163.2   0.3     1   210   361   573   361   573 0.98 Pterin binding enzyme
B12-binding_2        PF02607.12    79 seq477_BIOID51007    -           1232   4.4e-21   74.5   0.0   1   1   6.5e-24   1.8e-20   72.6   0.0     4    79   664   739   662   739 0.96 B12 binding domain
B12-binding          PF02310.14   121 seq477_BIOID51007    -           1232   6.7e-20   71.0   0.2   1   1   1.8e-22     5e-19   68.2   0.1     2    94   753   845   752   856 0.93 B12 binding domain
YbaB_DNA_bd          PF02575.11    93 seq478_BIOID51007    -            109   3.4e-38  129.3   7.0   1   1   2.8e-42   3.8e-38  129.1   4.8     1    93    11   102    11   102 0.99 YbaB/EbfC DNA-binding family
MMR_HSR1             PF01926.18   114 seq480_BIOID51007    -            348   3.1e-13   49.6   0.0   1   1   3.3e-16   1.1e-12   47.8   0.0     2   110    97   207    96   214 0.74 50S ribosome-binding GTPase
DUF258               PF03193.11   161 seq480_BIOID51007    -            348   2.4e-06   26.7   0.0   1   1   1.2e-09   4.1e-06   25.9   0.0    24   103    82   158    62   175 0.69 Protein of unknown function, DUF258
HlyD_2               PF12700.2    328 seq483_BIOID51007    -            407   1.4e-14   53.8   0.0   1   1   1.2e-17   8.3e-14   51.3   0.0   136   327   187   378    98   379 0.78 HlyD family secretion protein
HlyD_3               PF13437.1    105 seq483_BIOID51007    -            407   1.6e-13   50.7   0.2   1   1     2e-14   1.4e-10   41.3   0.0     1   105   209   310   209   310 0.96 HlyD family secretion protein
CreA                 PF05981.7    129 seq485_BIOID51007    -            157     1e-57  193.0   0.0   1   1   8.6e-62   1.2e-57  192.8   0.0     1   128    24   156    24   157 0.96 CreA protein
PfkB                 PF00294.19   301 seq486_BIOID51007    -            362   1.1e-57  195.3   0.0   1   1   3.1e-61   1.4e-57  194.9   0.0     2   293    58   344    57   352 0.92 pfkB family carbohydrate kinase
HTH_24               PF13412.1     48 seq486_BIOID51007    -            362   8.2e-11   41.0   2.4   1   1   4.9e-14   2.2e-10   39.6   1.7     1    48     1    48     1    48 0.98 Winged helix-turn-helix DNA-binding
HTH_11               PF08279.7     55 seq486_BIOID51007    -            362   6.7e-05   22.3   0.8   1   1   4.1e-08   0.00019   20.9   0.5     1    52     4    50     4    53 0.83 HTH domain
HDPD                 PF02924.9    118 seq487_BIOID51007    -            112   8.1e-16   57.7   1.1   1   1   6.8e-20   9.3e-16   57.5   0.8     4   114     7   108     4   111 0.87 Bacteriophage lambda head decoration protein D
Toprim_4             PF13662.1     81 seq488_BIOID51007    -            201   2.6e-22   78.5   0.0   1   1   8.9e-26   4.1e-22   77.8   0.0     1    81    81   172    81   172 0.95 Toprim domain
RecR                 PF02132.10    41 seq488_BIOID51007    -            201   4.7e-16   57.8   1.1   1   1     1e-19   4.7e-16   57.8   0.8     2    41    39    78    38    78 0.95 RecR protein
Toprim               PF01751.17    88 seq488_BIOID51007    -            201   9.5e-11   41.3   0.0   1   1   3.6e-14   1.7e-10   40.5   0.0     2    77    83   166    82   173 0.90 Toprim domain
Phage_cap_E          PF03864.10   329 seq494_BIOID51007    -            350   1.3e-63  214.7   0.1   1   1   1.1e-67   1.5e-63  214.6   0.0     1   328    13   348    13   349 0.93 Phage major capsid protein E
Response_reg         PF00072.19   112 seq496_BIOID51007    -            229   2.3e-26   91.9   0.0   1   1     5e-30   3.4e-26   91.3   0.0     1   111     6   115     6   116 0.98 Response regulator receiver domain
Trans_reg_C          PF00486.23    77 seq496_BIOID51007    -            229   7.4e-23   80.1   0.0   1   1   1.9e-26   1.3e-22   79.3   0.0     2    77   151   226   150   226 0.94 Transcriptional regulatory protein, C terminal
MFS_1                PF07690.11   354 seq497_BIOID51007    -            394   1.1e-36  126.1  55.2   1   2   1.5e-29     1e-25   90.1  17.3     2   188    17   198    16   220 0.86 Major Facilitator Superfamily
MFS_1                PF07690.11   354 seq497_BIOID51007    -            394   1.1e-36  126.1  55.2   2   2     1e-14   7.2e-11   41.3  16.1     3   175   218   387   216   394 0.89 Major Facilitator Superfamily
Sugar_tr             PF00083.19   451 seq497_BIOID51007    -            394   3.2e-12   45.6  16.5   1   1   4.7e-16   3.2e-12   45.6  11.4    43   188    39   181    11   184 0.83 Sugar (and other) transporter
MscL                 PF01741.13   128 seq498_BIOID51007    -            136     1e-56  190.4   3.2   1   1   8.4e-61   1.1e-56  190.2   2.2     1   128     3   132     3   132 0.98 Large-conductance mechanosensitive channel, MscL
Gly_kinase           PF02595.10   378 seq500_BIOID51007    -            381  1.7e-183  609.4  20.0   1   1  1.4e-187  1.9e-183  609.2  13.9     1   377     1   377     1   378 1.00 Glycerate kinase family
HSP90                PF00183.13   531 seq501_BIOID51007    -            624  3.6e-115  385.2   8.5   1   1  1.3e-117  6.1e-114  381.2   5.7    74   491   212   622   209   624 0.93 Hsp90 protein
HATPase_c_3          PF13589.1    137 seq501_BIOID51007    -            624   2.2e-15   56.3   1.5   1   1   7.1e-19   3.2e-15   55.8   0.1     2   123    26   171    25   183 0.79 Histidine kinase-, DNA gyrase B-, and HSP90-like ATPase
HATPase_c            PF02518.21   111 seq501_BIOID51007    -            624   8.1e-12   44.7   0.1   1   1   3.2e-15   1.5e-11   43.9   0.1     6   109    32   181    27   183 0.84 Histidine kinase-, DNA gyrase B-, and HSP90-like ATPase
HD                   PF01966.17   122 seq502_BIOID51007    -            443     4e-11   42.8   0.1   1   1     2e-14   1.3e-10   41.1   0.0     1    64     4    84     4   121 0.88 HD domain
ACR_tran             PF00873.14  1021 seq504_BIOID51007    -           1047  8.7e-238  791.3   1.7   1   1  8.1e-242  1.1e-237  791.0   1.2     2  1019     6  1037     2  1039 0.98 AcrB/AcrD/AcrF family
Autotransporter      PF03797.14   265 seq505_BIOID51007    -           1065   1.2e-56  191.8  16.8   1   1   1.8e-60   1.2e-56  191.8  11.6     2   265   765  1049   764  1049 0.98 Autotransporter beta-domain
ESPR                 PF13018.1     24 seq505_BIOID51007    -           1065   3.3e-08   32.6   0.1   1   1   1.1e-11   7.8e-08   31.4   0.1     2    24    31    53    31    53 0.96 Extended Signal Peptide of Type V secretion system
HATPase_c            PF02518.21   111 seq506_BIOID51007    -            474   1.9e-21   75.7   0.0   1   1   7.1e-25   3.2e-21   74.9   0.0     5   109   367   470   363   472 0.92 Histidine kinase-, DNA gyrase B-, and HSP90-like ATPase
HisKA                PF00512.20    68 seq506_BIOID51007    -            474     4e-13   49.0   0.3   1   1   2.8e-16   1.3e-12   47.4   0.2     6    67   260   319   256   320 0.91 His Kinase A (phospho-acceptor) domain
HAMP                 PF00672.20    70 seq506_BIOID51007    -            474   2.2e-11   43.6  11.1   1   1   2.5e-13   1.1e-09   38.1   0.1     2    69   185   251   184   252 0.90 HAMP domain
SmpA_OmlA            PF04355.8     71 seq507_BIOID51007    -            113   5.7e-27   93.0   0.3   1   1   5.1e-31     7e-27   92.7   0.2     1    70    35   104    35   105 0.98 SmpA / OmlA family
Ribonuc_L-PSP        PF01042.16   121 seq508_BIOID51007    -            114   3.3e-28   97.7   0.5   1   1   2.6e-32   3.6e-28   97.6   0.4     2   121     3   114     2   114 0.96 Endoribonuclease L-PSP
MFS_1                PF07690.11   354 seq509_BIOID51007    -            416   3.9e-26   91.5  60.5   1   2     4e-20   2.7e-16   59.1  19.0     1   224    22   237    22   242 0.81 Major Facilitator Superfamily
MFS_1                PF07690.11   354 seq509_BIOID51007    -            416   3.9e-26   91.5  60.5   2   2   1.7e-13   1.2e-09   37.3  19.3    10   179   237   409   232   415 0.81 Major Facilitator Superfamily
MFS_3                PF05977.8    524 seq509_BIOID51007    -            416   1.7e-21   75.8  33.9   1   1   3.2e-25   2.2e-21   75.4  23.5     9   396    16   400    12   414 0.89 Transmembrane secretion effector
GidB                 PF02527.10   184 seq511_BIOID51007    -            207   7.4e-67  223.9   0.0   1   1   1.3e-70     9e-67  223.6   0.0     1   184    20   200    20   200 0.98 rRNA small subunit methyltransferase G
Methyltransf_31      PF13847.1    152 seq511_BIOID51007    -            207   9.4e-10   38.1   0.0   1   1   5.5e-13   3.8e-09   36.2   0.0     4    94    66   149    64   195 0.82 Methyltransferase domain
Packaging_FI         PF14000.1    125 seq512_BIOID51007    -            131   5.4e-42  142.8   3.4   1   1   4.4e-46     6e-42  142.6   2.4     1   125     2   128     2   128 0.97 DNA packaging protein FI
DUF905               PF06006.7     71 seq514_BIOID51007    -             64   5.7e-19   67.1   0.0   1   1   4.8e-23   6.6e-19   66.9   0.0     3    47    20    64    18    64 0.98 Bacterial protein of unknown function (DUF905)
NusG                 PF02357.14    92 seq516_BIOID51007    -            162   3.6e-22   78.2   0.0   1   1   3.7e-26     5e-22   77.8   0.0     2    91     3    90     2    91 0.92 Transcription termination factor nusG
AzlC                 PF03591.9    143 seq517_BIOID51007    -            245   1.3e-41  141.7  10.1   1   1   9.5e-46   1.3e-41  141.7   7.0     1   141    23   165    23   167 0.97 AzlC protein
DUF1454              PF07305.7    200 seq518_BIOID51007    -            195  7.1e-108  358.0   2.6   1   1  5.7e-112  7.8e-108  357.9   1.8     9   200     5   195     1   195 0.98 Protein of unknown function (DUF1454)
Phage_attach         PF05354.6    117 seq519_BIOID51007    -            117     2e-62  207.7   0.1   1   1   3.3e-66   2.2e-62  207.6   0.1     1   117     1   117     1   117 1.00 Phage Head-Tail Attachment
Gifsy-2              PF13856.1     95 seq519_BIOID51007    -            117     1e-29  102.4   0.0   1   1   1.7e-33   1.1e-29  102.2   0.0     1    95     4   105     4   105 0.99 ATP-binding sugar transporter from pro-phage
DUF1889              PF08986.5    119 seq520_BIOID51007    -            119   2.3e-83  276.1   0.8   1   1   1.8e-87   2.5e-83  276.0   0.6     1   119     1   119     1   119 1.00 Domain of unknown function (DUF1889)
DUF932               PF06067.6    239 seq521_BIOID51007    -            272   1.7e-62  210.7   0.0   1   1   1.4e-66     2e-62  210.5   0.0     2   239    37   261    36   261 0.99 Domain of unknown function (DUF932)
Minor_tail_Z         PF06763.6    189 seq524_BIOID51007    -            192   2.4e-91  304.4  15.1   1   1     2e-95   2.7e-91  304.2  10.5     1   189     3   192     3   192 1.00 Prophage minor tail protein Z (GPZ)
PDZ                  PF00595.19    81 seq526_BIOID51007    -            474   3.1e-29  100.8   8.2   1   2   2.7e-19   9.1e-16   57.6   0.1     7    80   285   367   279   368 0.90 PDZ domain (Also known as DHR or GLGF)
PDZ                  PF00595.19    81 seq526_BIOID51007    -            474   3.1e-29  100.8   8.2   2   2   3.7e-15   1.3e-11   44.4   2.2    11    81   394   463   385   463 0.89 PDZ domain (Also known as DHR or GLGF)
PDZ_2                PF13180.1     82 seq526_BIOID51007    -            474   3.3e-26   90.8   2.8   1   2   1.2e-18   4.1e-15   55.3   0.0    12    82   300   380   285   380 0.88 PDZ domain
PDZ_2                PF13180.1     82 seq526_BIOID51007    -            474   3.3e-26   90.8   2.8   2   2   3.7e-12   1.3e-08   34.5   0.6     4    59   399   454   396   469 0.90 PDZ domain
Trypsin_2            PF13365.1    120 seq526_BIOID51007    -            474   8.2e-21   74.0   0.6   1   1   5.5e-24   1.9e-20   72.9   0.4     1   120   114   250   114   250 0.79 Trypsin-like peptidase domain
Trypsin              PF00089.21   220 seq526_BIOID51007    -            474   1.4e-20   73.7   0.3   1   1   6.5e-24   2.2e-20   73.0   0.2    21   218   114   275    87   277 0.83 Trypsin
SmpB                 PF01668.13    68 seq527_BIOID51007    -            160   1.3e-29  101.6   0.0   1   1   1.5e-33   2.1e-29  100.9   0.0     2    67    13    78    12    80 0.96 SmpB protein
TIM                  PF00121.13   244 seq528_BIOID51007    -            255   3.2e-93  311.1   1.0   1   1   2.6e-97   3.6e-93  311.0   0.7     1   243     4   245     4   246 0.97 Triosephosphate isomerase
AzlD                 PF05437.7     99 seq529_BIOID51007    -            111   2.4e-12   46.5   5.6   1   1   2.1e-16   2.9e-12   46.2   3.9     1    98     5   104     5   105 0.92 Branched-chain amino acid transport protein (AzlD)
CreD                 PF06123.7    430 seq531_BIOID51007    -            450  1.2e-157  524.8   0.0   1   1  9.7e-162  1.3e-157  524.6   0.0     2   430     5   428     4   428 0.99 Inner membrane protein CreD
Chorismate_bind      PF00425.13   257 seq533_BIOID51007    -            453   1.9e-91  305.8   0.0   1   1   3.5e-95   2.4e-91  305.5   0.0     2   257   190   443   189   443 0.98 chorismate binding enzyme
Anth_synt_I_N        PF04715.8    140 seq533_BIOID51007    -            453   7.8e-30  103.6   0.2   1   1   8.9e-33   6.1e-29  100.7   0.0     9   139    22   153    16   154 0.90 Anthranilate synthase component I, N terminal region
ATP_synt_I           PF03899.10   100 seq534_BIOID51007    -            130   4.8e-14   52.2  13.1   1   1   4.9e-18   6.7e-14   51.7   9.1     1    99    17   112    17   113 0.95 ATP synthase I chain
Antirestrict         PF03230.8     94 seq535_BIOID51007    -            271   1.5e-38  130.4   0.2   1   1   1.7e-42   2.3e-38  129.9   0.1     1    94   174   271   174   271 0.98 Antirestriction protein
ADK                  PF00406.17   151 seq537_BIOID51007    -            214   1.3e-60  203.5   0.0   1   1   3.4e-64   1.5e-60  203.3   0.0     1   150     5   186     5   187 0.99 Adenylate kinase
ADK_lid              PF05191.9     36 seq537_BIOID51007    -            214   8.2e-17   60.4   0.0   1   1   3.2e-20   1.5e-16   59.6   0.0     1    36   123   158   123   158 1.00 Adenylate kinase, active site lid
AAA_17               PF13207.1    121 seq537_BIOID51007    -            214   4.3e-09   37.0   0.0   1   1   1.3e-12   5.9e-09   36.6   0.0     1   109     2   117     2   170 0.63 AAA domain
Phage_tail_U         PF06141.6    133 seq538_BIOID51007    -            131   5.2e-63  210.8   0.4   1   1   4.2e-67   5.8e-63  210.7   0.3     1   133     1   131     1   131 0.99 Phage minor tail protein U
MarR                 PF01047.17    59 seq540_BIOID51007    -            176   1.3e-17   63.1   2.8   1   1   1.3e-20     6e-17   60.9   0.1     1    58    53   112    53   113 0.98 MarR family
MarR_2               PF12802.2     62 seq540_BIOID51007    -            176     1e-08   34.5   0.1   1   1   4.8e-12   2.2e-08   33.5   0.0     5    61    55   111    51   112 0.90 MarR family
HTH_27               PF13463.1     68 seq540_BIOID51007    -            176   3.6e-07   30.2   0.1   1   1   1.8e-10   8.1e-07   29.1   0.0    17    68    70   121    54   121 0.86 Winged helix DNA-binding domain
StbA                 PF06406.6    318 seq541_BIOID51007    -            326  1.1e-149  497.5   0.1   1   1  1.8e-153  1.3e-149  497.3   0.1     1   318     1   324     1   324 0.98 StbA protein
ATP-synt_A           PF00119.15   215 seq543_BIOID51007    -            271   1.6e-64  217.1  20.5   1   1   1.4e-68   1.9e-64  216.9  14.2     1   214    39   265    39   266 0.97 ATP synthase A chain
HTH_3                PF01381.17    55 seq545_BIOID51007    -            152   1.6e-15   56.5   0.0   1   1   1.3e-18   4.5e-15   55.1   0.0     1    55    27    81    27    81 0.99 Helix-turn-helix
HTH_31               PF13560.1     64 seq545_BIOID51007    -            152   9.3e-13   48.0   1.4   1   1   9.1e-16   3.1e-12   46.3   0.1     2    58    23    78    22    89 0.95 Helix-turn-helix domain
HTH_19               PF12844.2     64 seq545_BIOID51007    -            152   1.8e-12   47.0   0.0   1   1   4.1e-15   1.4e-11   44.1   0.0     1    63    24    86    24    87 0.98 Helix-turn-helix domain
Big_2                PF02368.13    79 seq546_BIOID51007    -            246   3.1e-13   49.3  10.3   1   1   2.3e-17   3.1e-13   49.3   7.1     2    76   161   238   160   241 0.94 Bacterial Ig-like domain (group 2)
cNMP_binding         PF00027.24    91 seq551_BIOID51007    -            232   1.2e-13   50.5   0.0   1   1   1.5e-17     2e-13   49.8   0.0     3    83    35   115    33   121 0.95 Cyclic nucleotide-binding domain
HlyD                 PF00529.15   306 seq552_BIOID51007    -            390   3.6e-79  266.1  15.0   1   1   1.3e-82   4.5e-79  265.8  10.4     1   306    60   343    60   343 0.99 HlyD family secretion protein
HlyD_2               PF12700.2    328 seq552_BIOID51007    -            390   2.2e-17   63.1   1.3   1   1   9.2e-21   3.1e-17   62.6   0.9    20   234    60   290    51   316 0.77 HlyD family secretion protein
HlyD_3               PF13437.1    105 seq552_BIOID51007    -            390   5.2e-16   58.7   3.5   1   1   1.4e-16   4.9e-13   49.2   0.2     2   105   218   338   217   338 0.79 HlyD family secretion protein
Biotin_lipoyl_2      PF13533.1     50 seq552_BIOID51007    -            390   1.1e-08   34.4   1.6   1   1   5.4e-11   1.9e-07   30.5   0.1     2    49    61   108    60   109 0.91 Biotin-lipoyl like
RadC                 PF04002.10   123 seq553_BIOID51007    -            158   1.3e-46  157.2   0.0   1   1   1.2e-50   1.6e-46  156.8   0.0     2   123    37   158    36   158 0.98 RadC-like JAB domain
Na_Pi_cotrans        PF02690.10   142 seq554_BIOID51007    -            543   1.6e-44  150.9  30.2   1   2   1.4e-39   9.5e-36  122.5   7.0     1   140    13   148    13   150 0.98 Na+/Pi-cotransporter
Na_Pi_cotrans        PF02690.10   142 seq554_BIOID51007    -            543   1.6e-44  150.9  30.2   2   2   1.6e-13   1.1e-09   38.0  10.2     1   123   139   265   139   284 0.90 Na+/Pi-cotransporter
Ferrochelatase       PF00762.14   316 seq555_BIOID51007    -            320    6e-108  360.3   0.0   1   1  9.8e-112  6.7e-108  360.2   0.0     1   313     5   317     5   320 0.98 Ferrochelatase
Phage_integrase      PF00589.17   173 seq556_BIOID51007    -            423   2.1e-22   79.5   0.3   1   1   7.9e-26   5.4e-22   78.1   0.0     2   169   232   396   231   399 0.90 Phage integrase family
DUF4102              PF13356.1     89 seq556_BIOID51007    -            423   1.5e-22   79.1   0.0   1   1   6.8e-26   4.7e-22   77.5   0.0     1    87    22   112    22   114 0.91 Domain of unknown function (DUF4102)
DUF1391              PF07151.7     49 seq557_BIOID51007    -             50   2.1e-33  113.4   0.4   1   1   1.6e-37   2.2e-33  113.3   0.3     1    48     2    49     2    50 0.98 Protein of unknown function (DUF1391)
Chorismate_bind      PF00425.13   257 seq558_BIOID51007    -            391     2e-68  230.3   0.0   1   1   1.8e-72   2.5e-68  230.0   0.0     2   257   126   380   125   380 0.97 chorismate binding enzyme
Diacid_rec           PF05651.8    135 seq561_BIOID51007    -            385   1.9e-52  176.1   0.9   1   1   4.7e-56   3.2e-52  175.4   0.6     1   135     6   140     6   140 0.99 Putative sugar diacid recognition
HTH_30               PF13556.1     59 seq561_BIOID51007    -            385     3e-23   81.0   2.8   1   1     6e-26   4.1e-22   77.3   1.7     1    59   323   381   323   381 0.98 PucR C-terminal helix-turn-helix domain
Plasmid_stab_B       PF10784.4     72 seq563_BIOID51007    -            142   1.6e-32  110.8   0.2   1   1   4.2e-36   5.8e-32  109.0   0.1     1    72     7    78     7    78 0.99 Plasmid stability protein
ATP-synt_C           PF00137.16    66 seq564_BIOID51007    -             79   1.1e-16   60.3  13.8   1   1   9.3e-21   1.3e-16   60.1   9.6     2    66     9    77     8    77 0.98 ATP synthase subunit C
Phage_lambd_GpG      PF06894.6    127 seq565_BIOID51007    -            137   1.8e-53  179.3   0.8   1   1   1.5e-57   2.1e-53  179.1   0.6     1   126     1   122     1   123 0.98 Bacteriophage lambda minor tail protein (GpG)
NUDIX                PF00293.23   135 seq566_BIOID51007    -            192   4.3e-16   58.6   0.0   1   1   4.3e-20   5.9e-16   58.2   0.0     4   124    33   151    29   159 0.87 NUDIX domain
DUF987               PF06174.6     66 seq569_BIOID51007    -             73   1.3e-43  146.1   0.2   1   1   1.1e-47   1.5e-43  146.0   0.1     1    66     1    66     1    66 0.99 Protein of unknown function (DUF987)
RES                  PF08808.6    170 seq572_BIOID51007    -            109   2.3e-05   24.4   0.0   1   1   1.8e-09   2.4e-05   24.3   0.0   102   154    24    74     6    98 0.77 RES domain
ATP-synt_B           PF00430.13   132 seq573_BIOID51007    -            156   3.3e-35  120.6  18.3   1   1   2.8e-39   3.9e-35  120.4  12.7     1   132     6   137     6   137 0.98 ATP synthase B/B' CF(0)
AA_permease          PF00324.16   479 seq574_BIOID51007    -            470    1e-115  386.7  42.2   1   1  1.7e-119  1.1e-115  386.5  29.3     1   464    39   462    39   470 0.93 Amino acid permease
AA_permease_2        PF13520.1    426 seq574_BIOID51007    -            470   2.2e-43  148.2  46.9   1   1   4.3e-47   2.9e-43  147.8  32.5     9   410    43   444    39   464 0.82 Amino acid permease
HTH_Tnp_1            PF01527.15    76 seq576_BIOID51007    -            160   1.8e-13   50.1   0.0   1   1   3.5e-17   2.4e-13   49.7   0.0     3    49    11    58     9   101 0.84 Transposase
HTH_28               PF13518.1     52 seq576_BIOID51007    -            160   5.2e-05   23.0   0.0   1   1   1.1e-08   7.7e-05   22.4   0.0     1    41    19    60    19    67 0.92 Helix-turn-helix domain
Smr                  PF01713.16    83 seq577_BIOID51007    -            183     2e-17   63.0   0.3   1   1   2.8e-21   3.8e-17   62.1   0.2     1    82    98   172    98   173 0.98 Smr domain
Phage_tail_T         PF06223.7    103 seq578_BIOID51007    -            144   1.1e-57  192.6   0.9   1   1   5.4e-56   7.3e-52  173.9   0.1     1   103    11   113    11   113 0.99 Minor tail protein T
PTS_IIB              PF02302.12    90 seq579_BIOID51007    -            106   8.7e-21   74.0   1.6   1   1   7.5e-25     1e-20   73.8   1.1     2    88     6    95     5    97 0.94 PTS system, Lactose/Cellobiose specific IIB subunit
YagB_YeeU_YfjZ       PF06154.6    105 seq581_BIOID51007    -            122   3.2e-52  175.0   0.0   1   1   2.8e-56   3.9e-52  174.8   0.0     2   104    16   118    15   119 0.98 YagB/YeeU/YfjZ family
MFS_1                PF07690.11   354 seq583_BIOID51007    -            512   5.7e-55  186.3  38.3   1   1   4.2e-59   5.7e-55  186.3  26.5     1   353    19   413    19   414 0.89 Major Facilitator Superfamily
OSCP                 PF00213.13   172 seq584_BIOID51007    -            177   8.5e-51  172.1   1.0   1   1   6.9e-55   9.4e-51  171.9   0.7     1   171     7   174     7   175 0.97 ATP synthase delta (OSCP) subunit
SDH_alpha            PF03313.10   283 seq585_BIOID51007    -            454  7.6e-104  346.5   5.6   1   1  1.4e-107  9.8e-104  346.2   3.9     3   282   184   449   182   450 0.96 Serine dehydratase alpha chain
SDH_beta             PF03315.10   158 seq585_BIOID51007    -            454   8.5e-56  188.2   0.0   1   1   2.2e-59   1.5e-55  187.4   0.0     1   157     3   158     3   159 0.96 Serine dehydratase beta chain
PFL                  PF02901.10   648 seq586_BIOID51007    -            765  3.8e-205  683.0   0.0   1   1  6.8e-209  4.7e-205  682.7   0.0     1   648     1   626     1   626 0.98 Pyruvate formate lyase
Gly_radical          PF01228.16   106 seq586_BIOID51007    -            765   2.7e-25   88.6   0.0   1   1   9.7e-29   6.6e-25   87.4   0.0     3   106   645   747   643   747 0.97 Glycine radical
DUF1281              PF06924.6    134 seq587_BIOID51007    -            308   6.8e-61  203.4   0.0   1   1   6.9e-65   9.4e-61  202.9   0.0     1   134     9   142     9   142 0.99 Protein of unknown function (DUF1281)
TnpB_IS66            PF05717.8    108 seq588_BIOID51007    -            116   1.1e-40  137.2   0.0   1   1   9.1e-45   1.2e-40  137.1   0.0     2   104     7   107     6   111 0.97 IS66 Orf2 like protein
TMP_2                PF06791.8    210 seq589_BIOID51007    -            853   2.2e-67  226.6  13.9   1   1   3.2e-71   2.2e-67  226.6   9.6     2   209    50   257    49   258 0.97 Prophage tail length tape measure protein
Tape_meas_lam_C      PF09718.5     78 seq589_BIOID51007    -            853   1.7e-20   72.5   5.8   1   1   2.5e-24   1.7e-20   72.5   4.0     1    78   626   703   626   703 0.98 Lambda phage tail tape-measure protein (Tape_meas_lam_C)
DUF1219              PF06755.7    117 seq591_BIOID51007    -            124   2.1e-59  198.0   0.0   1   1   1.7e-63   2.4e-59  197.8   0.0     1   113     1   113     1   123 0.98 Protein of unknown function (DUF1219)
AMP-binding          PF00501.23   418 seq592_BIOID51007    -            536   8.4e-86  287.7   0.0   1   1   1.5e-89     1e-85  287.5   0.0     1   417    50   461    50   462 0.95 AMP-binding enzyme
DUF4009              PF13193.1     41 seq592_BIOID51007    -            536   8.1e-08   31.4   0.1   1   1   3.6e-11   2.4e-07   29.9   0.0     1    29   501   529   501   535 0.92 Domain of unknown function (DUF4009)
DicB                 PF05358.6     62 seq593_BIOID51007    -             62   9.6e-38  127.3   0.0   1   1   7.7e-42     1e-37  127.2   0.0     1    62     1    62     1    62 0.99 DicB protein
DDE_Tnp_IS66         PF03050.9    271 seq595_BIOID51007    -            476   4.8e-78  261.9   0.1   1   1     1e-81   4.8e-78  261.9   0.1     1   228   196   444   196   453 0.97 Transposase IS66 family
HTH_Tnp_IS66         PF13005.2     59 seq595_BIOID51007    -            476   1.2e-14   53.7   4.2   1   1   2.6e-18   1.2e-14   53.7   2.9     1    59   134   190   134   190 0.98 putative Helix-turn-helix domain of transposase IS66
LZ_Tnp_IS66          PF13007.2     78 seq595_BIOID51007    -            476   3.1e-13   50.0   9.1   1   1   6.8e-17   3.1e-13   50.0   6.3     1    76    59   130    59   132 0.83 Transposase C of IS166 homeodomain
DUF1482              PF07358.6     57 seq596_BIOID51007    -             66   2.5e-28   97.3   0.2   1   1   2.1e-32   2.8e-28   97.1   0.1     1    57     7    65     7    65 0.98 Protein of unknown function (DUF1482)
Sdh_cyt              PF01127.17   121 seq597_BIOID51007    -            134   6.7e-30  103.2   4.7   1   1   5.8e-34   7.9e-30  103.0   3.2     2   120    11   128    10   129 0.89 Succinate dehydrogenase/Fumarate reductase transmembrane subunit
ATP-synt_ab          PF00006.20   215 seq599_BIOID51007    -            513   1.5e-72  243.4   0.1   1   1   9.7e-76   2.7e-72  242.6   0.0     1   215   148   375   148   375 0.99 ATP synthase alpha/beta family, nucleotide-binding domain
ATP-synt_ab_C        PF00306.22   113 seq599_BIOID51007    -            513   1.3e-18   67.3   1.3   1   1   9.8e-22   2.7e-18   66.3   0.9     1    95   387   468   387   488 0.87 ATP synthase alpha/beta chain, C terminal domain
ATP-synt_ab_N        PF02874.18    69 seq599_BIOID51007    -            513   2.9e-14   52.9   0.1   1   1   2.3e-17   6.2e-14   51.8   0.1     5    69    28    92    25    92 0.98 ATP synthase alpha/beta family, beta-barrel domain
HAS-barrel           PF09378.5     91 seq599_BIOID51007    -            513   1.3e-06   28.1   0.1   1   1   3.5e-09   9.5e-06   25.3   0.0     6    84    29    89    25   109 0.85 HAS barrel domain
KaiC                 PF06745.8    226 seq599_BIOID51007    -            513   4.6e-05   22.5   0.0   1   1     3e-08   8.2e-05   21.6   0.0     1    71   146   213   146   249 0.85 KaiC
SpoU_methylase       PF00588.14   142 seq602_BIOID51007    -            261   5.1e-33  113.8   0.0   1   1   5.3e-37   7.2e-33  113.3   0.0     2   142     3   153     2   153 0.87 SpoU rRNA Methylase family
Ligase_CoA           PF00549.14   153 seq603_BIOID51007    -            555     2e-51  173.5   0.5   1   1   6.1e-55   4.2e-51  172.4   0.0     1   152   336   491   336   492 0.98 CoA-ligase
CoA_binding          PF02629.14    96 seq603_BIOID51007    -            555   5.4e-17   61.9   0.0   1   1   1.4e-19   9.6e-16   57.9   0.1     3    96   193   288   191   288 0.96 CoA binding domain
PfkB                 PF00294.19   301 seq609_BIOID51007    -            434   2.4e-56  190.9   0.0   1   1   2.5e-60   3.4e-56  190.4   0.0     4   294    55   414    52   422 0.91 pfkB family carbohydrate kinase
Sdh_cyt              PF01127.17   121 seq610_BIOID51007    -            115   9.4e-12   44.7  15.2   1   1   8.3e-16   1.1e-11   44.4  10.5    18   120    11   104     2   113 0.83 Succinate dehydrogenase/Fumarate reductase transmembrane subunit
CcdA                 PF07362.7     72 seq611_BIOID51007    -             72     9e-28   95.8   0.9   1   1   7.2e-32   9.8e-28   95.7   0.7     1    72     1    72     1    72 0.99 Post-segregation antitoxin CcdA
FAD_binding_2        PF00890.19   421 seq612_BIOID51007    -            588  2.6e-117  392.1   6.1   1   1    7e-121  3.2e-117  391.8   4.2     1   421     9   405     9   405 0.98 FAD binding domain
Succ_DH_flav_C       PF02910.15   129 seq612_BIOID51007    -            588   3.1e-38  130.4   0.1   1   1   1.1e-41   5.1e-38  129.7   0.1     1   129   460   588   460   588 0.96 Fumarate reductase flavoprotein C-term
CcdB                 PF01845.12   102 seq613_BIOID51007    -            101   1.1e-42  143.9   0.0   1   1   8.8e-47   1.2e-42  143.8   0.0     1   102     1   101     1   101 0.99 CcdB protein
N6_N4_Mtase          PF01555.13   231 seq614_BIOID51007    -            227     1e-34  119.8   0.0   1   2   3.3e-15   2.2e-11   43.5   0.0     1   114    21   124    21   129 0.89 DNA methylase
N6_N4_Mtase          PF01555.13   231 seq614_BIOID51007    -            227     1e-34  119.8   0.0   2   2   1.1e-24   7.8e-21   74.4   0.0   169   228   141   200   126   203 0.90 DNA methylase
PseudoU_synth_2      PF00849.17   164 seq616_BIOID51007    -            290   9.9e-16   57.8   0.1   1   1   6.3e-18   4.3e-14   52.5   0.1     2   164    69   195    68   195 0.87 RNA pseudouridylate synthase
S4                   PF01479.20    48 seq616_BIOID51007    -            290   2.7e-14   52.1   1.5   1   1   1.1e-17   7.6e-14   50.7   0.0     1    48     7    52     7    52 0.98 S4 domain
NUDIX                PF00293.23   135 seq617_BIOID51007    -            257   1.9e-21   75.9   0.1   1   1   1.3e-24     6e-21   74.3   0.0     6   125   132   240   127   249 0.90 NUDIX domain
zf-NADH-PPase        PF09297.6     32 seq617_BIOID51007    -            257   2.8e-10   39.4   5.4   1   1     1e-13   4.8e-10   38.6   3.8     1    32    93   124    93   124 0.98 NADH pyrophosphatase zinc ribbon domain
NUDIX-like           PF09296.6     98 seq617_BIOID51007    -            257   3.7e-06   27.0   0.1   1   1   1.6e-09   7.3e-06   26.1   0.1     2    97    11    90    10    91 0.96 NADH pyrophosphatase-like rudimentary NUDIX domain
EAL                  PF00563.15   236 seq618_BIOID51007    -            532   1.2e-59  201.5   0.2   1   1   2.8e-63   1.9e-59  200.8   0.2     4   236   273   501   270   501 0.93 EAL domain
CSS-motif            PF12792.2    208 seq618_BIOID51007    -            532   3.8e-41  140.5   0.4   1   1   9.4e-45   6.4e-41  139.8   0.1     3   203    42   242    40   247 0.91 CSS motif domain associated with EAL
Leader_Thr           PF08254.6     22 seq619_BIOID51007    -             21   1.1e-09   37.3  14.8   1   1   8.3e-14   1.1e-09   37.2  10.3     1    22     1    21     1    21 0.99 Threonine leader peptide
Homoserine_dh        PF00742.14   179 seq620_BIOID51007    -            834   6.3e-52  175.7   0.0   1   1   6.1e-55   1.7e-51  174.3   0.0     1   179   628   825   628   825 0.98 Homoserine dehydrogenase
AA_kinase            PF00696.23   241 seq620_BIOID51007    -            834   6.2e-45  153.5   0.5   1   1   3.5e-47   9.5e-44  149.6   0.1     2   241    15   298    14   298 0.81 Amino acid kinase family
NAD_binding_3        PF03447.11   117 seq620_BIOID51007    -            834   3.5e-31  107.9   0.0   1   1     4e-34   1.1e-30  106.3   0.0     1   116   486   619   486   620 0.97 Homoserine dehydrogenase, NAD binding domain
ACT_7                PF13840.1     65 seq620_BIOID51007    -            834   2.3e-20   71.7   1.5   1   2   1.3e-11   3.6e-08   32.6   0.0     5    63   328   388   326   390 0.91 Family description
ACT_7                PF13840.1     65 seq620_BIOID51007    -            834   2.3e-20   71.7   1.5   2   2     5e-13   1.4e-09   37.2   0.3     3    62   407   468   405   471 0.93 Family description
ACT                  PF01842.20    66 seq620_BIOID51007    -            834   4.4e-17   61.0   0.3   1   2   5.1e-10   1.4e-06   27.5   0.0     6    63   338   390   334   393 0.86 ACT domain
ACT                  PF01842.20    66 seq620_BIOID51007    -            834   4.4e-17   61.0   0.3   2   2   8.1e-11   2.2e-07   30.0   0.4     2    53   415   461   414   471 0.79 ACT domain
Phage_integrase      PF00589.17   173 seq621_BIOID51007    -            268   3.1e-36  124.5   0.0   1   1   3.2e-40   4.4e-36  124.0   0.0     1   170    50   241    50   244 0.88 Phage integrase family
Isochorismatase      PF00857.15   174 seq624_BIOID51007    -            285   5.9e-38  130.3   0.0   1   1   1.1e-41   7.6e-38  130.0   0.0     2   173    32   204    31   205 0.97 Isochorismatase family
PP-binding           PF00550.20    67 seq624_BIOID51007    -            285   2.5e-08   33.9   0.0   1   1   9.9e-12   6.8e-08   32.5   0.0     2    62   217   275   216   280 0.86 Phosphopantetheine attachment site
ATP-synt             PF00231.14   290 seq626_BIOID51007    -            287  2.3e-109  365.1   0.0   1   1  1.9e-113  2.6e-109  364.9   0.0     2   290     3   287     2   287 0.98 ATP synthase
DUF1380              PF07128.7    139 seq627_BIOID51007    -            144     8e-79  262.1   1.3   1   1   6.6e-83     9e-79  261.9   0.9     1   139     1   138     1   138 1.00 Protein of unknown function (DUF1380)
Radical_SAM          PF04055.16   166 seq629_BIOID51007    -            292   1.9e-22   80.0   0.0   1   1   5.8e-26   2.6e-22   79.6   0.0     1   157    41   222    41   231 0.94 Radical SAM superfamily
Fer4_12              PF13353.1    139 seq629_BIOID51007    -            292   1.1e-10   41.6   0.1   1   1   9.2e-14   4.2e-10   39.7   0.1     2    82    34   145    33   186 0.81 4Fe-4S single cluster domain
Fer4_14              PF13394.1    117 seq629_BIOID51007    -            292     1e-06   28.6   0.6   1   1     6e-09   2.7e-05   24.0   0.4     3   103    42   171    40   183 0.83 4Fe-4S single cluster domain
URO-D                PF01208.12   343 seq630_BIOID51007    -            354  1.7e-140  467.7   0.0   1   1  1.4e-144  1.9e-140  467.5   0.0     2   342     5   347     4   348 0.98 Uroporphyrinogen decarboxylase (URO-D)
DUF1116              PF06545.6    216 seq632_BIOID51007    -            419   3.3e-99  330.2   1.3   1   1  3.3e-103   4.5e-99  329.7   0.9     1   216    87   303    87   303 0.99 Protein of unknown function (DUF1116)
HTH_Tnp_1            PF01527.15    76 seq634_BIOID51007    -            108   8.6e-12   44.7   1.3   1   1   2.5e-15   3.4e-11   42.8   0.9     1    74     1    87     1    88 0.86 Transposase
Phage_min_tail       PF05939.8    109 seq637_BIOID51007    -            109   1.3e-37  127.9   0.0   1   1   1.1e-41   1.4e-37  127.8   0.0     1   109     1   109     1   109 0.99 Phage minor tail protein
adh_short_C2         PF13561.1    243 seq638_BIOID51007    -            248   6.6e-29  101.2   0.1   1   1   1.8e-32   8.3e-29  100.9   0.0     3   242    14   244    12   245 0.93 Enoyl-(Acyl carrier protein) reductase
adh_short            PF00106.20   167 seq638_BIOID51007    -            248   4.1e-27   95.0   8.2   1   1   5.8e-30   2.6e-26   92.3   5.7     2   164     7   160     6   163 0.89 short chain dehydrogenase
KR                   PF08659.5    181 seq638_BIOID51007    -            248   1.6e-10   40.7   7.4   1   1   6.1e-13   2.8e-09   36.7   4.7    54   160    45   155     7   163 0.90 KR domain
HTH_21               PF13276.1     60 seq640_BIOID51007    -            160   2.7e-17   62.4   3.5   1   1     5e-21   6.8e-17   61.1   2.4     2    60    47   104    45   104 0.94 HTH-like domain
DUF905               PF06006.7     71 seq641_BIOID51007    -             77   1.3e-34  117.2   0.0   1   1   1.1e-38   1.5e-34  117.0   0.0     2    71     7    76     6    76 0.97 Bacterial protein of unknown function (DUF905)
Phage_tail_L         PF05100.7    206 seq642_BIOID51007    -            232   3.6e-96  320.1   0.2   1   1  3.1e-100   4.2e-96  319.8   0.1     1   206    29   230    29   230 0.99 Phage minor tail protein L
ATP-synt_ab          PF00006.20   215 seq644_BIOID51007    -            460   2.5e-64  216.6   0.0   1   1   7.8e-68   3.6e-64  216.1   0.0     1   215   129   342   129   342 0.97 ATP synthase alpha/beta family, nucleotide-binding domain
ATP-synt_ab_C        PF00306.22   113 seq644_BIOID51007    -            460   9.9e-28   96.7   0.1   1   1     4e-31   1.8e-27   95.9   0.1     2   109   356   458   355   460 0.94 ATP synthase alpha/beta chain, C terminal domain
ATP-synt_ab_N        PF02874.18    69 seq644_BIOID51007    -            460   3.3e-22   78.3   2.5   1   1   1.5e-25     7e-22   77.3   1.7     1    68     6    72     6    73 0.97 ATP synthase alpha/beta family, beta-barrel domain
Fer2_3               PF13085.1    110 seq645_BIOID51007    -            238   3.8e-31  107.0   0.0   1   1   1.6e-34   5.5e-31  106.5   0.0     2   109     5   111     4   112 0.93 2Fe-2S iron-sulfur cluster binding domain
Fer4_17              PF13534.1     61 seq645_BIOID51007    -            238     2e-10   40.7   0.8   1   1   1.1e-13   3.9e-10   39.8   0.5     1    61   148   221   148   221 0.80 4Fe-4S dicluster domain
Fer4_8               PF13183.1     57 seq645_BIOID51007    -            238   1.3e-09   37.8   1.5   1   1     8e-13   2.7e-09   36.7   1.0     2    56   146   219   145   220 0.71 4Fe-4S dicluster domain
Fer4_18              PF13746.1     69 seq645_BIOID51007    -            238   3.2e-07   30.5   1.1   1   1     1e-09   3.5e-06   27.2   0.1     2    67   155   221   154   223 0.97 4Fe-4S dicluster domain
DUF932               PF06067.6    239 seq646_BIOID51007    -            272   6.7e-63  212.0   0.0   1   1   5.6e-67   7.6e-63  211.8   0.0     1   239    36   261    36   261 0.99 Domain of unknown function (DUF932)
Band_7               PF01145.20   179 seq647_BIOID51007    -            375   1.3e-24   86.9   0.2   1   1   4.1e-27   5.6e-23   81.6   0.2     2   178   147   318   146   320 0.94 SPFH domain / Band 7 family
PTS_IIB              PF02302.12    90 seq649_BIOID51007    -            113   7.1e-13   48.6   0.0   1   1   6.3e-17   8.6e-13   48.4   0.0     2    87     6    94     5    97 0.92 PTS system, Lactose/Cellobiose specific IIB subunit
DUF1233              PF06806.7     72 seq650_BIOID51007    -             83   2.3e-32  110.2   0.1   1   1     2e-36   2.7e-32  110.0   0.1     1    70     4    74     4    77 0.97 Putative excisionase (DUF1233)
Endonuclease_5       PF04493.9    206 seq651_BIOID51007    -            223   2.3e-70  236.0   0.0   1   1   1.9e-74   2.6e-70  235.8   0.0     1   205     9   208     9   209 0.99 Endonuclease V
4HBT                 PF03061.17    79 seq652_BIOID51007    -            137   7.5e-17   61.1   0.1   1   1   8.9e-21   1.2e-16   60.4   0.1     1    79    50   127    50   127 0.98 Thioesterase superfamily
DUF3596              PF12167.3     88 seq654_BIOID51007    -            431   4.4e-30  102.9   0.0   1   1   1.2e-33   8.4e-30  102.0   0.0     1    87     9    94     9    95 0.98 Domain of unknown function (DUF3596)
Phage_integrase      PF00589.17   173 seq654_BIOID51007    -            431   6.5e-20   71.3   0.2   1   1   2.1e-23   1.5e-19   70.2   0.1     3   167   205   398   204   403 0.88 Phage integrase family
DUF2877              PF11392.3    111 seq656_BIOID51007    -            271   9.7e-29   99.7   0.0   1   1   1.5e-32   2.1e-28   98.6   0.0     1   110   158   265   158   266 0.91 Protein of unknown function (DUF2877)
Molybdop_Fe4S4       PF04879.11    55 seq657_BIOID51007    -            195   2.2e-21   75.3   0.2   1   1   2.6e-24   1.8e-20   72.4   0.1     2    55    44   104    43   104 0.96 Molybdopterin oxidoreductase Fe4S4 domain
Molybdopterin        PF00384.17   432 seq657_BIOID51007    -            195   2.4e-06   26.4   0.1   1   1   4.2e-10   2.9e-06   26.1   0.0     1    35   107   139   107   190 0.79 Molybdopterin oxidoreductase
Prok-JAB             PF14464.1    105 seq658_BIOID51007    -            247   5.8e-20   70.7   0.1   1   1   1.4e-23   9.6e-20   69.9   0.1     4    96     4    98     1   109 0.93 Prokaryotic homologs of the JAB domain
NLPC_P60             PF00877.14   105 seq658_BIOID51007    -            247     3e-13   49.3   0.0   1   1   6.2e-17   4.3e-13   48.8   0.0     1   104   111   223   111   224 0.92 NlpC/P60 family
RVT_1                PF00078.22   214 seq660_BIOID51007    -            507   3.4e-54  183.3   0.0   1   1   7.6e-58   5.2e-54  182.7   0.0     1   214    91   337    91   337 0.97 Reverse transcriptase (RNA-dependent DNA polymerase)
GIIM                 PF08388.6     80 seq660_BIOID51007    -            507   9.5e-12   44.4   1.8   1   1   1.4e-15   9.5e-12   44.4   1.3     3    69   360   426   358   448 0.85 Group II intron, maturase-specific domain
Antirestrict         PF03230.8     94 seq661_BIOID51007    -            141   1.5e-30  104.9   0.0   1   1   1.4e-34   1.8e-30  104.6   0.0     1    94    42   141    42   141 0.93 Antirestriction protein
Transket_pyr         PF02779.19   178 seq662_BIOID51007    -            933   5.3e-67  224.6   0.0   1   1   1.3e-70     9e-67  223.8   0.0     3   178   591   785   589   785 0.99 Transketolase, pyrimidine binding domain
E1_dh                PF00676.15   300 seq662_BIOID51007    -            933   1.7e-46  158.1   0.0   1   1   5.4e-50   3.7e-46  157.1   0.0    15   282   219   511   207   516 0.84 Dehydrogenase E1 component
Antirestrict         PF03230.8     94 seq664_BIOID51007    -            159     1e-38  131.0   0.1   1   1   9.8e-43   1.3e-38  130.6   0.1     1    94    62   159    62   159 0.98 Antirestriction protein
CstA                 PF02554.9    376 seq665_BIOID51007    -            701  4.9e-156  518.9  29.1   1   1  7.1e-160  4.9e-156  518.9  20.1     1   359    32   420    32   436 0.95 Carbon starvation protein CstA
DUF4161              PF13722.1    127 seq665_BIOID51007    -            701   1.8e-46  157.4   7.5   1   1   2.7e-50   1.8e-46  157.4   5.2     3   127   467   596   464   596 0.98 C-terminal domain on CstA (DUF4161)
DUF416               PF04222.7    191 seq666_BIOID51007    -            196   2.2e-87  291.0   0.1   1   1   1.8e-91   2.5e-87  290.8   0.0     1   189     4   192     4   194 0.99 Protein of unknown function (DUF416)
GHMP_kinases_N       PF00288.21    67 seq667_BIOID51007    -            310   1.7e-17   63.1   0.3   1   1   5.7e-21   3.9e-17   61.9   0.2     2    67    84   150    83   150 0.95 GHMP kinases N terminal domain
GHMP_kinases_C       PF08544.8     85 seq667_BIOID51007    -            310     1e-11   44.7   1.8   1   1   1.9e-15   1.3e-11   44.3   0.0     2    83   211   287   210   289 0.92 GHMP kinases C terminal
Nuc-transf           PF10127.4    247 seq669_BIOID51007    -            263   1.7e-96  322.2   0.0   1   1  1.4e-100   1.9e-96  322.0   0.0     1   246    10   256    10   257 0.99 Predicted nucleotidyltransferase
Molybdopterin        PF00384.17   432 seq670_BIOID51007    -            803   9.6e-25   87.0   0.0   1   1   3.1e-25   2.1e-21   76.0   0.0   103   379     2   377     1   381 0.84 Molybdopterin oxidoreductase
Molydop_binding      PF01568.16   109 seq670_BIOID51007    -            803   5.5e-17   61.4   0.1   1   1     3e-20     2e-16   59.6   0.1     4   108   681   796   678   797 0.93 Molydopterin dinucleotide binding domain
Lambda_tail_I        PF06805.7     82 seq672_BIOID51007    -            190   2.2e-13   49.6   0.0   1   1   2.9e-17   3.9e-13   48.9   0.0    25    82     2    64     1    64 0.97 Bacteriophage lambda tail assembly protein I
DUF1380              PF07128.7    139 seq673_BIOID51007    -            140   1.2e-07   31.4   0.3   1   1     1e-11   1.4e-07   31.3   0.2     1   103     1   100     1   131 0.83 Protein of unknown function (DUF1380)
ATP-synt_DE_N        PF02823.11    80 seq674_BIOID51007    -            139   1.9e-30  104.2   0.1   1   1   4.2e-34   2.9e-30  103.7   0.1     2    80     6    84     5    84 0.99 ATP synthase, Delta/Epsilon chain, beta-sandwich domain
ATP-synt_DE          PF00401.15    48 seq674_BIOID51007    -            139   1.4e-16   59.9   5.1   1   1   3.3e-20   2.3e-16   59.2   3.5     1    47    88   134    88   135 0.97 ATP synthase, Delta/Epsilon chain, long alpha-helix domain
AA_kinase            PF00696.23   241 seq675_BIOID51007    -            297   7.1e-25   87.8   0.0   1   1   1.2e-28   1.7e-24   86.5   0.0     1   239     2   277     2   279 0.79 Amino acid kinase family
RadC                 PF04002.10   123 seq676_BIOID51007    -            158   4.9e-47  158.5   0.0   1   1   4.6e-51   6.2e-47  158.1   0.0     2   123    37   158    36   158 0.98 RadC-like JAB domain
Bac_DNA_binding      PF00216.16    90 seq680_BIOID51007    -             90   3.2e-33  113.4   1.4   1   1   2.6e-37   3.6e-33  113.3   1.0     1    90     1    90     1    90 0.99 Bacterial DNA-binding protein
PALP                 PF00291.20   307 seq683_BIOID51007    -            428   1.9e-33  115.8   0.0   1   1     2e-37   2.7e-33  115.3   0.0    30   289    96   366    94   374 0.81 Pyridoxal-phosphate dependent enzyme
DUF987               PF06174.6     66 seq684_BIOID51007    -             73   4.9e-43  144.3   0.1   1   1     4e-47   5.4e-43  144.2   0.1     1    66     1    66     1    66 0.99 Protein of unknown function (DUF987)
PTSIIB_sorb          PF03830.10   151 seq687_BIOID51007    -            323   1.5e-58  196.8   1.4   1   1   3.3e-62   2.2e-58  196.2   1.0     2   149   164   311   163   313 0.99 PTS system sorbose subfamily IIB component
EIIA-man             PF03610.11   116 seq687_BIOID51007    -            323   2.6e-35  120.8   0.1   1   1   9.9e-39   6.8e-35  119.5   0.0     1   114     4   117     4   119 0.98 PTS system fructose IIA component
DUF1481              PF07356.7    195 seq688_BIOID51007    -            211   5.4e-71  237.9   0.6   1   1   4.5e-75   6.2e-71  237.7   0.4     1   195    22   207    22   207 0.99 Protein of unknown function (DUF1481)
Hexapep              PF00132.19    36 seq689_BIOID51007    -            456   3.8e-30  101.9  14.0   1   3   1.3e-09   4.3e-06   25.8   2.5     4    36   268   300   266   300 0.94 Bacterial transferase hexapeptide (six repeats)
Hexapep              PF00132.19    36 seq689_BIOID51007    -            456   3.8e-30  101.9  14.0   2   3   4.3e-08   0.00015   21.0   0.1     2    32   353   382   352   384 0.94 Bacterial transferase hexapeptide (six repeats)
Hexapep              PF00132.19    36 seq689_BIOID51007    -            456   3.8e-30  101.9  14.0   3   3   2.8e-12   9.7e-09   34.2   0.2     2    36   395   429   394   429 0.96 Bacterial transferase hexapeptide (six repeats)
NTP_transf_3         PF12804.2    179 seq689_BIOID51007    -            456   3.4e-20   72.8   0.6   1   1   2.2e-23   7.6e-20   71.7   0.4     1   112     8   122     8   252 0.91 MobA-like NTP transferase domain
NTP_transferase      PF00483.18   248 seq689_BIOID51007    -            456   1.2e-13   50.8   0.0   1   1   5.2e-17   1.8e-13   50.2   0.0     3   220     9   214     7   220 0.85 Nucleotidyl transferase
IspD                 PF01128.14   221 seq689_BIOID51007    -            456   1.4e-06   27.8   0.1   1   1   8.5e-10   2.9e-06   26.8   0.0     1    45     6    50     6    78 0.83 Uncharacterized protein family UPF0007
DUF1706              PF08020.6    166 seq692_BIOID51007    -            172   6.9e-59  197.9   0.1   1   1   5.7e-63   7.8e-59  197.7   0.1     1   166     1   166     1   166 0.99 Protein of unknown function (DUF1706)
YagB_YeeU_YfjZ       PF06154.6    105 seq695_BIOID51007    -            122   2.7e-52  175.3   0.0   1   1   2.3e-56   3.2e-52  175.0   0.0     2   104    16   118    15   119 0.98 YagB/YeeU/YfjZ family
rve                  PF00665.21   120 seq698_BIOID51007    -            128   3.7e-13   49.5   0.0   1   1   2.6e-16   1.2e-12   47.8   0.0    49   119     3    72     1    73 0.95 Integrase core domain
rve_3                PF13683.1     67 seq698_BIOID51007    -            128   3.9e-12   45.3   0.0   1   1   1.2e-15   5.3e-12   44.9   0.0     6    67    49   110    44   110 0.93 Integrase core domain
rve_2                PF13333.1     52 seq698_BIOID51007    -            128   6.8e-07   29.1   0.0   1   1   2.6e-10   1.2e-06   28.4   0.0     1    44    63   109    63   117 0.88 Integrase core domain
DLH                  PF01738.13   218 seq700_BIOID51007    -            289   4.8e-76  254.7   0.0   1   1   2.2e-79   5.9e-76  254.4   0.0     1   217    60   283    60   284 0.99 Dienelactone hydrolase family
Abhydrolase_5        PF12695.2    142 seq700_BIOID51007    -            289   1.5e-15   57.0   0.1   1   1   8.2e-19   2.2e-15   56.5   0.0     2   142    77   255    76   255 0.76 Alpha/beta hydrolase family
Abhydrolase_6        PF12697.2    228 seq700_BIOID51007    -            289     3e-12   46.8   2.3   1   1   1.5e-09     4e-06   26.7   0.0   162   221   192   260   180   266 0.74 Alpha/beta hydrolase family
BAAT_C               PF08840.6    213 seq700_BIOID51007    -            289   1.5e-08   34.5   0.1   1   1   4.8e-09   1.3e-05   24.9   0.2   109   178   204   271   190   287 0.78 BAAT / Acyl-CoA thioester hydrolase C terminal
Peptidase_S9         PF00326.16   213 seq700_BIOID51007    -            289   9.3e-07   28.1   0.0   1   1   1.6e-08   4.4e-05   22.6   0.0   136   210   202   284   194   287 0.78 Prolyl oligopeptidase family
Ribosomal_S2         PF00318.15   211 seq703_BIOID51007    -            304   3.3e-85  284.5   0.0   1   1   2.9e-89   3.9e-85  284.2   0.0     1   211    72   288    72   288 0.99 Ribosomal protein S2
5_nucleotid_C        PF02872.13   156 seq704_BIOID51007    -            550   7.9e-33  113.5   0.5   1   1   2.6e-36   1.8e-32  112.3   0.3     1   155   363   510   363   511 0.95 5'-nucleotidase, C-terminal domain
Metallophos          PF00149.23   201 seq704_BIOID51007    -            550   1.2e-17   63.9   0.1   1   1   2.4e-21   1.7e-17   63.4   0.1     1   198    34   253    34   256 0.93 Calcineurin-like phosphoesterase
DDE_Tnp_ISL3         PF01610.12   248 seq706_BIOID51007    -            406   4.5e-57  193.3   2.7   1   1   9.1e-61   6.2e-57  192.8   1.9     2   246   158   393   157   395 0.95 Transposase
HTH_Tnp_ISL3         PF13542.1     65 seq706_BIOID51007    -            406   3.3e-12   45.8   5.9   1   1   1.2e-15     8e-12   44.5   4.1     4    65    42   101    39   101 0.93 Helix-turn-helix domain of transposase family ISL3
DUF1219              PF06755.7    117 seq707_BIOID51007    -            124     4e-60  200.3   0.0   1   1   3.4e-64   4.6e-60  200.1   0.0     1   113     1   113     1   123 0.97 Protein of unknown function (DUF1219)
EII-Sor              PF03609.9    237 seq710_BIOID51007    -            266   7.1e-89  297.0  38.7   1   1   5.9e-93     8e-89  296.8  26.8     1   237     1   238     1   238 1.00 PTS system sorbose-specific iic component
DUF466               PF04328.8     65 seq713_BIOID51007    -             65   2.9e-32  110.1   0.5   1   1   2.3e-36   3.1e-32  110.0   0.3     1    65     1    65     1    65 0.99 Protein of unknown function (DUF466)
HATPase_c            PF02518.21   111 seq714_BIOID51007    -            458   1.5e-28   98.5   0.8   1   1   6.1e-32   4.2e-28   97.1   0.1     2   110   346   449   345   450 0.98 Histidine kinase-, DNA gyrase B-, and HSP90-like ATPase
HisKA                PF00512.20    68 seq714_BIOID51007    -            458   1.5e-14   53.5   0.4   1   1     8e-18   5.5e-14   51.7   0.0     2    65   238   300   237   302 0.91 His Kinase A (phospho-acceptor) domain
DUF2502              PF10697.4     82 seq715_BIOID51007    -             98   1.1e-24   86.1  16.7   1   1   9.8e-29   1.3e-24   85.9  11.5     1    82    25    97    25    97 0.95 Protein of unknown function (DUF2502)
Fer4_11              PF13247.1     99 seq718_BIOID51007    -            294   1.2e-29  101.9  13.1   1   1   1.8e-32   2.2e-29  101.1   5.5     2    98    92   188    91   189 0.94 4Fe-4S dicluster domain
Form-deh_trans       PF09163.6     44 seq718_BIOID51007    -            294   7.8e-20   69.9   0.0   1   1   1.1e-22   1.4e-19   69.1   0.0     1    44   246   289   246   290 0.96 Formate dehydrogenase N, transmembrane
Fer4_7               PF12838.2     52 seq718_BIOID51007    -            294   4.9e-15   55.5  25.2   1   1   8.3e-11     1e-07   32.0   5.6     1    50    38   114    38   117 0.90 4Fe-4S dicluster domain
Fer4_9               PF13187.1     55 seq718_BIOID51007    -            294   3.3e-13   49.5  27.2   1   1   4.6e-11   5.7e-08   32.7   7.7     1    55   132   184   132   184 0.97 4Fe-4S dicluster domain
Fer4_10              PF13237.1     52 seq718_BIOID51007    -            294   2.6e-12   46.2  27.8   1   1   3.4e-11   4.2e-08   32.7   7.1     2    52    93   144    92   144 0.86 4Fe-4S dicluster domain
Fer4_2               PF12797.2     22 seq718_BIOID51007    -            294   3.3e-10   39.1  34.5   1   1   6.4e-09     8e-06   25.3   2.4     4    20    33    49    31    51 0.91 4Fe-4S binding domain
Fer4_3               PF12798.2     15 seq718_BIOID51007    -            294   9.7e-08   31.9  41.1   1   3   0.00035      0.43   11.1   3.8     1    15   100   117   100   117 0.89 4Fe-4S binding domain
Fer4_3               PF12798.2     15 seq718_BIOID51007    -            294   9.7e-08   31.9  41.1   2   3   6.7e-05     0.083   13.3   2.9     1    14   133   146   133   147 0.94 4Fe-4S binding domain
Fer4_3               PF12798.2     15 seq718_BIOID51007    -            294   9.7e-08   31.9  41.1   3   3   3.4e-06    0.0042   17.4   2.5     1    15   160   183   160   183 0.98 4Fe-4S binding domain
Fer4_4               PF12800.2     17 seq718_BIOID51007    -            294   3.1e-07   30.0  31.6   1   2   4.7e-05     0.059   13.6   1.8     3    15    38    50    36    56 0.91 4Fe-4S binding domain
Fer4_4               PF12800.2     17 seq718_BIOID51007    -            294   3.1e-07   30.0  31.6   2   2     1e-07   0.00013   21.9   1.8     1    17   130   146   130   146 0.92 4Fe-4S binding domain
Fer4                 PF00037.22    24 seq718_BIOID51007    -            294   3.1e-07   29.6  37.3   1   1   4.1e-08   5.1e-05   22.5   2.0     5    22   130   147   126   149 0.87 4Fe-4S binding domain
SIS                  PF01380.17   131 seq719_BIOID51007    -            609   1.8e-64  215.0   0.1   1   2   4.2e-36   1.1e-32  112.2   0.0     2   130   290   418   289   419 0.97 SIS domain
SIS                  PF01380.17   131 seq719_BIOID51007    -            609   1.8e-64  215.0   0.1   2   2   1.2e-32   3.4e-29  100.9   0.0     2   130   462   591   461   592 0.97 SIS domain
GATase_2             PF00310.16   361 seq719_BIOID51007    -            609   5.2e-26   91.0   0.7   1   2   2.4e-08   6.5e-05   21.6   0.1     1    54     2    44     2    62 0.85 Glutamine amidotransferases class-II
GATase_2             PF00310.16   361 seq719_BIOID51007    -            609   5.2e-26   91.0   0.7   2   2   1.9e-22   5.2e-19   68.0   0.1   190   293    61   152    50   160 0.95 Glutamine amidotransferases class-II
GATase_6             PF13522.1    133 seq719_BIOID51007    -            609   2.1e-24   85.8   0.1   1   1   1.3e-27   3.6e-24   85.0   0.1    11   123    65   183    46   193 0.85 Glutamine amidotransferase domain
GATase_7             PF13537.1    124 seq719_BIOID51007    -            609   2.6e-17   62.6   0.0   1   1   1.7e-20   4.6e-17   61.8   0.0     1   118    72   194    72   199 0.85 Glutamine amidotransferase domain
GATase_4             PF13230.1    272 seq719_BIOID51007    -            609     2e-07   29.8   0.1   1   1   3.1e-10   8.6e-07   27.7   0.1    59   133    54   128    45   148 0.86 Glutamine amidotransferases class-II
2-oxoacid_dh         PF00198.18   231 seq720_BIOID51007    -            405   7.8e-82  273.8   0.0   1   1   2.2e-85     1e-81  273.5   0.0     3   231   175   403   173   403 0.98 2-oxoacid dehydrogenases acyltransferase (catalytic domain)
Biotin_lipoyl        PF00364.17    74 seq720_BIOID51007    -            405   6.9e-18   63.9   0.3   1   1   3.6e-21   1.6e-17   62.7   0.2     2    73     5    76     4    77 0.96 Biotin-requiring enzyme
E3_binding           PF02817.12    39 seq720_BIOID51007    -            405   4.6e-15   54.8   2.3   1   1     1e-18   4.6e-15   54.8   0.1     5    39   114   148   111   148 0.96 e3 binding domain
EF_TS                PF00889.14   221 seq721_BIOID51007    -            283   2.3e-71  239.5   5.7   1   1   3.3e-75   2.3e-71  239.5   4.0     1   221    57   263    57   263 0.98 Elongation factor TS
UBA                  PF00627.26    37 seq721_BIOID51007    -            283   3.5e-11   42.4   0.1   1   1   3.4e-14   2.3e-10   39.8   0.1     1    35     4    39     4    40 0.96 UBA/TS-N domain
CsiD                 PF08943.5    297 seq722_BIOID51007    -            325  3.7e-148  492.1   0.0   1   1  6.1e-152  4.2e-148  491.9   0.0     1   297    20   315    20   315 1.00 CsiD
TauD                 PF02668.11   258 seq722_BIOID51007    -            325   1.7e-10   40.8   0.1   1   1   3.5e-14   2.4e-10   40.3   0.0    33   256    88   309    64   311 0.80 Taurine catabolism dioxygenase TauD, TfdA family
EIID-AGA             PF03613.9    264 seq723_BIOID51007    -            283    2e-114  380.8   1.2   1   1  1.7e-118  2.3e-114  380.6   0.8     1   264    11   281    11   281 0.99 PTS system mannose/fructose/sorbose family IID component
DEDD_Tnp_IS110       PF01548.12   144 seq724_BIOID51007    -            326   4.2e-44  149.5   0.2   1   1   2.4e-47   1.7e-43  147.6   0.1     1   144     7   151     7   151 0.99 Transposase
Transposase_20       PF02371.11    87 seq724_BIOID51007    -            326   1.1e-27   95.7   0.4   1   1     3e-31     2e-27   94.9   0.3     2    85   196   280   195   282 0.96 Transposase IS116/IS110/IS902 family
HOK_GEF              PF01848.11    43 seq728_BIOID51007    -             50   2.4e-18   65.0   1.1   1   1     2e-22   2.7e-18   64.8   0.8     1    43     4    46     4    46 0.99 Hok/gef family
MFS_1                PF07690.11   354 seq729_BIOID51007    -            393   1.1e-39  136.0  62.7   1   1   1.8e-41   2.5e-37  128.3  27.6     2   353    21   356    20   357 0.91 Major Facilitator Superfamily
DDE_Tnp_1            PF01609.16   211 seq730_BIOID51007    -            258   1.1e-09   38.1   0.0   1   1     1e-13   1.4e-09   37.7   0.0     2   125   107   225   106   256 0.85 Transposase DDE domain
Cytochrom_B_N        PF00033.14   188 seq731_BIOID51007    -            217   1.4e-20   73.3  19.2   1   1   2.5e-24   1.7e-20   73.0  13.3     4   188    10   186     7   186 0.92 Cytochrome b(N-terminal)/b6/petB
Ni_hydr_CYTB         PF01292.15   182 seq731_BIOID51007    -            217   1.4e-18   66.8  17.8   1   1   2.5e-22   1.7e-18   66.5  12.3     5   182    13   186     9   186 0.89 Prokaryotic cytochrome b561
Aminotran_1_2        PF00155.16   363 seq734_BIOID51007    -            386   9.2e-58  195.7   0.0   1   1   3.1e-61     1e-57  195.6   0.0     3   363    32   383    30   383 0.94 Aminotransferase class I and II
Cys_Met_Meta_PP      PF01053.15   386 seq734_BIOID51007    -            386   4.6e-08   31.6   0.0   1   1   2.3e-11   7.8e-08   30.8   0.0    75   180    96   205    63   212 0.85 Cys/Met metabolism PLP-dependent enzyme
DegT_DnrJ_EryC1      PF01041.12   363 seq734_BIOID51007    -            386   1.3e-05   24.2   0.0   1   1   9.1e-09   3.1e-05   23.0   0.0    46   146    97   202    86   204 0.88 DegT/DnrJ/EryC1/StrS aminotransferase family
Aminotran_5          PF00266.14   371 seq734_BIOID51007    -            386   3.1e-05   22.7   0.0   1   1   1.3e-08   4.5e-05   22.2   0.0    46   165    74   189    48   236 0.80 Aminotransferase class-V
Sigma54_activat      PF00158.21   168 seq737_BIOID51007    -            441   1.5e-72  242.4   0.1   1   1   8.9e-76   2.4e-72  241.7   0.1     1   168   141   308   141   308 0.99 Sigma-54 interaction domain
Response_reg         PF00072.19   112 seq737_BIOID51007    -            441   7.2e-30  103.1   0.2   1   1   5.4e-33   1.5e-29  102.1   0.1     1   111     8   117     8   118 0.98 Response regulator receiver domain
HTH_8                PF02954.14    42 seq737_BIOID51007    -            441     2e-14   52.7   0.6   1   1   7.2e-18     2e-14   52.7   0.4     3    39   403   439   401   441 0.93 Bacterial regulatory protein, Fis family
AAA_5                PF07728.9    139 seq737_BIOID51007    -            441   1.3e-07   31.2   0.0   1   1   9.7e-11   2.7e-07   30.3   0.0     2   123   165   283   164   301 0.84 AAA domain (dynein-related subfamily)
AAA                  PF00004.24   132 seq737_BIOID51007    -            441   1.5e-05   25.0   0.0   1   1   1.2e-08   3.4e-05   23.9   0.0     1   126   165   296   165   302 0.72 ATPase family associated with various cellular activities (AAA)
DUF986               PF06173.7    149 seq738_BIOID51007    -            152   3.7e-65  218.1   6.4   1   1     3e-69   4.1e-65  218.0   4.4     1   148     4   151     4   152 0.99 Protein of unknown function (DUF986)
DUF1283              PF06932.6     85 seq739_BIOID51007    -            113     1e-46  156.7   6.7   1   1   8.7e-51   1.2e-46  156.5   4.7     1    85    29   113    29   113 0.99 Protein of unknown function (DUF1283)
DAO                  PF01266.19   358 seq740_BIOID51007    -            422   1.9e-62  211.1   0.0   1   1   1.6e-66   2.2e-62  210.9   0.0     1   356     3   390     3   392 0.86 FAD dependent oxidoreductase
PGI                  PF00342.14   486 seq742_BIOID51007    -            549  8.9e-235  779.5   0.1   1   1  7.4e-239    1e-234  779.3   0.0     1   486    52   541    52   541 0.99 Phosphoglucose isomerase
ATP-grasp_2          PF08442.5    202 seq744_BIOID51007    -            388   1.4e-82  275.8   0.0   1   1   5.7e-86   1.9e-82  275.4   0.0     1   202     2   203     2   203 1.00 ATP-grasp domain
Ligase_CoA           PF00549.14   153 seq744_BIOID51007    -            388     1e-24   86.7   3.4   1   1   5.1e-28   1.8e-24   86.0   2.4     1   153   262   382   262   382 0.98 CoA-ligase
ATP-grasp_5          PF13549.1    222 seq744_BIOID51007    -            388   1.5e-13   50.3   0.1   1   1   1.2e-16     4e-13   48.9   0.1    10   219     3   215     1   217 0.83 ATP-grasp domain
ATP-grasp_4          PF13535.1    184 seq744_BIOID51007    -            388   7.1e-08   32.2   0.1   1   1   5.1e-11   1.7e-07   31.0   0.0     7   110     7   126     4   200 0.77 ATP-grasp domain
Acetyltransf_3       PF13302.1    142 seq747_BIOID51007    -            186   5.7e-23   81.6   0.0   1   1     4e-26   7.7e-23   81.2   0.0     3   141     8   140     7   141 0.80 Acetyltransferase (GNAT) domain
Acetyltransf_4       PF13420.1    155 seq747_BIOID51007    -            186   7.2e-15   55.1   0.6   1   1   4.7e-18   9.1e-15   54.8   0.4     1   152     9   158     9   160 0.93 Acetyltransferase (GNAT) domain
Acetyltransf_1       PF00583.19    83 seq747_BIOID51007    -            186     6e-15   54.9   0.1   1   1   4.5e-18   8.9e-15   54.3   0.1     2    82    63   140    62   141 0.97 Acetyltransferase (GNAT) family
Acetyltransf_8       PF13523.1    152 seq747_BIOID51007    -            186   1.2e-13   51.1   0.2   1   1   8.2e-17   1.6e-13   50.6   0.2     1   141     9   145     9   157 0.89 Acetyltransferase (GNAT) domain
Acetyltransf_7       PF13508.1     79 seq747_BIOID51007    -            186   3.7e-07   30.1   0.2   1   1   3.4e-10   6.7e-07   29.2   0.1     2    78    56   141    55   142 0.80 Acetyltransferase (GNAT) domain
Acetyltransf_10      PF13673.1    117 seq747_BIOID51007    -            186   1.3e-05   25.1   0.0   1   1   9.3e-09   1.8e-05   24.7   0.0     1   117    16   140    16   140 0.75 Acetyltransferase (GNAT) domain
FR47                 PF08445.5     86 seq747_BIOID51007    -            186   2.1e-05   24.0   0.0   1   1   1.9e-08   3.8e-05   23.2   0.0    26    79    87   142    69   150 0.92 FR47-like protein
DDE_Tnp_1            PF01609.16   211 seq750_BIOID51007    -            140   1.5e-12   47.4   0.1   1   1   1.6e-16   2.2e-12   46.8   0.0   156   211     5    64     1    64 0.88 Transposase DDE domain
tRNA-synt_1e         PF01406.14   301 seq753_BIOID51007    -            461  4.5e-144  479.0   0.1   1   1  2.1e-147  5.7e-144  478.6   0.1     2   300    15   313    14   314 0.99 tRNA synthetases class I (C) catalytic domain
DALR_2               PF09190.6     63 seq753_BIOID51007    -            461     2e-26   91.9   1.7   1   1   7.1e-30     2e-26   91.9   1.2     1    63   341   402   341   402 0.99 DALR domain
tRNA-synt_1g         PF09334.6    391 seq753_BIOID51007    -            461   2.2e-16   59.4   1.6   1   2   3.9e-10   1.1e-06   27.5   0.1    13   112    35   133    29   147 0.82 tRNA synthetases class I (M)
tRNA-synt_1g         PF09334.6    391 seq753_BIOID51007    -            461   2.2e-16   59.4   1.6   2   2   3.1e-11   8.6e-08   31.1   0.1   312   373   251   311   231   317 0.85 tRNA synthetases class I (M)
tRNA-synt_1f         PF01921.13   360 seq753_BIOID51007    -            461   1.7e-07   30.1   0.0   1   1     2e-08   5.6e-05   21.8   0.0   276   317   261   301   214   329 0.85 tRNA synthetases class I (K)
tRNA-synt_1          PF00133.17   601 seq753_BIOID51007    -            461   1.1e-06   26.8   0.2   1   1   3.5e-09   9.5e-06   23.7   0.0   515   596   221   300   206   305 0.81 tRNA synthetases class I (I, L, M and V)
rve                  PF00665.21   120 seq754_BIOID51007    -            272   1.6e-25   89.4   0.0   1   1   7.8e-29   2.7e-25   88.7   0.0     2   119   106   221   105   222 0.97 Integrase core domain
rve_3                PF13683.1     67 seq754_BIOID51007    -            272   7.4e-18   63.7   0.3   1   1   5.1e-21   1.7e-17   62.5   0.2     2    67   194   260   193   260 0.98 Integrase core domain
rve_2                PF13333.1     52 seq754_BIOID51007    -            272   4.4e-12   45.7   0.7   1   1   2.6e-15     9e-12   44.7   0.5     1    51   212   267   212   267 0.93 Integrase core domain
HTH_21               PF13276.1     60 seq754_BIOID51007    -            272   1.5e-09   37.5   5.4   1   1   1.2e-12   3.9e-09   36.2   3.8     3    59    27    82    23    83 0.89 HTH-like domain
DUF3560              PF12083.3    126 seq755_BIOID51007    -            453   5.6e-44  149.1   8.5   1   1   9.2e-48   1.3e-43  147.9   5.9     3   126    88   212    86   212 0.98 Domain of unknown function (DUF3560)
Elong-fact-P_C       PF09285.6     56 seq756_BIOID51007    -            275   2.4e-21   74.7   0.0   1   1   1.2e-24   5.2e-21   73.6   0.0     1    56   218   273   218   273 0.99 Elongation factor P, C-terminal
EFP                  PF01132.15    55 seq756_BIOID51007    -            275     5e-14   51.6   2.2   1   1     2e-17   8.9e-14   50.7   1.5     1    54   154   209   154   210 0.91 Elongation factor P (EF-P) OB domain
EFP_N                PF08207.7     58 seq756_BIOID51007    -            275   4.8e-13   48.6   0.6   1   1   2.1e-16   9.5e-13   47.7   0.1     2    57    89   146    88   147 0.88 Elongation factor P (EF-P) KOW-like domain
DUF204               PF02659.10    67 seq757_BIOID51007    -            206   9.1e-39  131.3  23.3   1   2   1.2e-24   1.7e-20   72.7   1.6     1    67    31    99    31    99 0.98 Domain of unknown function DUF
DUF204               PF02659.10    67 seq757_BIOID51007    -            206   9.1e-39  131.3  23.3   2   2   5.6e-22   7.6e-18   64.2   9.2     1    67   133   196   133   196 0.99 Domain of unknown function DUF
RRF                  PF01765.14   165 seq759_BIOID51007    -            185   3.9e-68  227.9   1.7   1   1   3.7e-72     5e-68  227.6   1.2     1   165    19   183    19   183 0.99 Ribosome recycling factor
LysR_substrate       PF03466.15   209 seq760_BIOID51007    -            317   2.2e-43  147.6   1.4   1   1   4.6e-47   3.1e-43  147.1   1.0     3   207    86   288    84   290 0.97 LysR substrate binding domain
HTH_1                PF00126.22    60 seq760_BIOID51007    -            317   3.7e-17   61.6   1.4   1   1   1.4e-20   9.5e-17   60.3   1.0     2    60     5    63     4    63 0.97 Bacterial regulatory helix-turn-helix protein, lysR family
Fimbrial             PF00419.15   145 seq761_BIOID51007    -            190   1.7e-18   67.1   4.3   1   1   1.5e-22     2e-18   66.8   3.0     1   145    28   189    28   189 0.87 Fimbrial protein
HTH_3                PF01381.17    55 seq764_BIOID51007    -            131   2.5e-10   39.9   0.0   1   1   1.6e-13   1.1e-09   37.8   0.0     1    53    34    86    34    87 0.96 Helix-turn-helix
HTH_19               PF12844.2     64 seq764_BIOID51007    -            131   2.2e-07   30.6   0.1   1   1   1.6e-10   1.1e-06   28.4   0.0     8    56    38    86    32    93 0.90 Helix-turn-helix domain
DUF957               PF06117.6     65 seq767_BIOID51007    -             65   5.6e-34  115.3   0.7   1   1   4.4e-38   6.1e-34  115.2   0.5     1    65     1    65     1    65 0.98 Enterobacterial protein of unknown function (DUF957)
Aldedh               PF00171.17   462 seq769_BIOID51007    -            482  8.8e-176  584.6   0.1   1   1  7.2e-180  9.9e-176  584.4   0.1     1   461    19   477    19   478 0.99 Aldehyde dehydrogenase family
CoA_binding          PF02629.14    96 seq770_BIOID51007    -            289   1.7e-30  105.2   0.7   1   1   4.9e-34   1.7e-30  105.2   0.5     1    96     6    99     6    99 0.99 CoA binding domain
Ligase_CoA           PF00549.14   153 seq770_BIOID51007    -            289   2.4e-20   72.5   0.6   1   1   1.2e-23     4e-20   71.8   0.4     1   152   151   271   151   272 0.96 CoA-ligase
Succ_CoA_lig         PF13607.1    138 seq770_BIOID51007    -            289   8.7e-12   44.7   0.0   1   1   4.4e-15   1.5e-11   43.9   0.0     1   138   145   284   145   287 0.83 Succinyl-CoA ligase like flavodoxin domain
Phage_integrase      PF00589.17   173 seq771_BIOID51007    -            151   1.1e-27   96.6   0.0   1   1   9.6e-32   1.3e-27   96.4   0.0    59   171    13   130     3   132 0.95 Phage integrase family
DXP_reductoisom      PF02670.11   129 seq772_BIOID51007    -            398     6e-49  165.7   0.7   1   1   1.3e-52     6e-49  165.7   0.5     1   129     4   132     4   132 0.99 1-deoxy-D-xylulose 5-phosphate reductoisomerase
DXPR_C               PF13288.1    121 seq772_BIOID51007    -            398   2.4e-45  153.3   0.3   1   1   1.1e-48   5.2e-45  152.2   0.2     1   121   271   389   271   389 0.99 DXP reductoisomerase C-terminal domain
DXP_redisom_C        PF08436.7     84 seq772_BIOID51007    -            398   7.5e-34  115.3   0.0   1   1   4.4e-37     2e-33  113.9   0.0     1    84   146   239   146   239 0.96 1-deoxy-D-xylulose 5-phosphate reductoisomerase C-terminal
Pili_assembly_N      PF00345.15   122 seq773_BIOID51007    -            243     9e-39  131.9   0.2   1   1   1.7e-42   1.2e-38  131.5   0.2     1   121    38   158    38   159 0.92 Gram-negative pili assembly chaperone, N-terminal domain
Pili_assembly_C      PF02753.12    68 seq773_BIOID51007    -            243   5.4e-14   51.6   0.0   1   1     2e-17   1.4e-13   50.3   0.0     2    65   179   237   178   240 0.95 Gram-negative pili assembly chaperone, C-terminal domain
Methyltransf_27      PF13708.1    194 seq775_BIOID51007    -            189   4.1e-60  202.5   0.0   1   1   3.7e-64   5.1e-60  202.2   0.0    34   194    27   187    23   187 0.99 Methyltransferase domain
DUF1161              PF06649.7     52 seq776_BIOID51007    -            102   1.3e-25   88.9   0.0   1   1   1.2e-29   1.6e-25   88.6   0.0     1    52    27    80    27    80 0.99 Protein of unknown function (DUF1161)
Mannitol_dh_C        PF08125.8    245 seq777_BIOID51007    -            488   1.9e-96  321.8   0.0   1   1  3.8e-100   2.6e-96  321.4   0.0     1   245   216   462   216   462 0.99 Mannitol dehydrogenase C-terminal domain
Mannitol_dh          PF01232.18   151 seq777_BIOID51007    -            488   5.6e-54  182.0   0.0   1   1   1.9e-57   1.3e-53  180.8   0.0     2   151    26   188    25   188 0.99 Mannitol dehydrogenase Rossmann domain
YjbE                 PF11106.3     80 seq781_BIOID51007    -             80   1.5e-43  146.4  27.9   1   1   1.2e-47   1.7e-43  146.3  19.3     1    80     1    80     1    80 0.99 Exopolysaccharide production protein YjbE
Methyltransf_26      PF13659.1    117 seq783_BIOID51007    -            187   5.1e-11   42.5   0.0   1   1   2.8e-14   9.4e-11   41.6   0.0     2   114    52   147    51   150 0.90 Methyltransferase domain
Methyltransf_18      PF12847.2    112 seq783_BIOID51007    -            187     1e-07   32.4   0.0   1   1     6e-11     2e-07   31.4   0.0     4   109    53   146    50   148 0.89 Methyltransferase domain
MTS                  PF05175.9    170 seq783_BIOID51007    -            187   2.7e-07   30.0   0.0   1   1   1.1e-10   3.7e-07   29.5   0.0    31   141    50   149    41   165 0.84 Methyltransferase small domain
RrnaAD               PF00398.15   262 seq783_BIOID51007    -            187   5.7e-07   28.7   0.0   1   1   2.1e-10   7.2e-07   28.3   0.0     9   113    29   128    24   149 0.89 Ribosomal RNA adenine dimethylase
Molybdopterin        PF00384.17   432 seq784_BIOID51007    -            808     4e-96  322.2   0.0   1   1   1.1e-99     5e-96  321.9   0.0     1   432   111   566   111   566 0.92 Molybdopterin oxidoreductase
Molydop_binding      PF01568.16   109 seq784_BIOID51007    -            808   1.1e-27   95.8   0.0   1   1   5.8e-31   2.6e-27   94.6   0.0     1   107   687   800   687   802 0.96 Molydopterin dinucleotide binding domain
Molybdop_Fe4S4       PF04879.11    55 seq784_BIOID51007    -            808   2.2e-14   52.9   0.8   1   1   8.4e-18   3.8e-14   52.1   0.5     1    55    49   108    49   108 0.97 Molybdopterin oxidoreductase Fe4S4 domain
DUF1401              PF07180.6    146 seq785_BIOID51007    -            171   9.1e-08   31.8   0.0   1   1   8.8e-12   1.2e-07   31.4   0.0     8    73    28    94    20   138 0.81 Protein of unknown function (DUF1401)
Usher                PF00577.15   552 seq786_BIOID51007    -            840  4.6e-186  619.6  26.8   1   1  1.3e-189  5.9e-186  619.3  18.6     1   552   192   749   192   749 0.96 Type VII secretion system (T7SS), usher protein
PapC_N               PF13954.1    146 seq786_BIOID51007    -            840   2.4e-35  121.1   0.0   1   1   1.1e-38   5.1e-35  120.0   0.0     3   146    29   176    27   176 0.95 PapC N-terminal domain
PapC_C               PF13953.1     68 seq786_BIOID51007    -            840   3.8e-21   74.3   0.0   1   1   3.6e-24   1.6e-20   72.3   0.0     2    66   760   826   759   828 0.90 PapC C-terminal domain
DUF2886              PF11102.3    200 seq788_BIOID51007    -            212   4.8e-55  186.1   1.1   1   1   3.9e-59   5.4e-55  185.9   0.8     1   199    13   206    13   207 0.98 Protein of unknown function (DUF2886)
Aminotran_3          PF00202.16   339 seq789_BIOID51007    -            428  1.2e-121  405.5   0.1   1   1  1.1e-125  1.5e-121  405.3   0.1     2   338    29   362    28   363 0.98 Aminotransferase class-III
Semialdhyde_dh       PF01118.19   121 seq790_BIOID51007    -            334   6.7e-33  113.4   0.0   1   1   1.9e-36   1.3e-32  112.5   0.0     3   121     5   146     3   146 0.97 Semialdehyde dehydrogenase, NAD binding domain
Semialdhyde_dhC      PF02774.13   184 seq790_BIOID51007    -            334     3e-20   72.7   0.0   1   1   6.6e-24   4.5e-20   72.1   0.0     1   184   163   311   163   311 0.95 Semialdehyde dehydrogenase, dimerisation domain
GerE                 PF00196.14    58 seq791_BIOID51007    -            205   1.1e-05   24.4   0.0   1   1   1.3e-09   1.8e-05   23.8   0.0     2    55   144   197   143   200 0.94 Bacterial regulatory proteins, luxR family
Transaldolase        PF00923.14   287 seq792_BIOID51007    -            338    5e-104  347.3   0.3   1   1  4.2e-108  5.7e-104  347.1   0.2     1   287    35   334    35   334 0.95 Transaldolase
Prenyltransf         PF01255.14   223 seq794_BIOID51007    -            252   6.7e-82  273.8   0.0   1   1   5.6e-86   7.7e-82  273.6   0.0     1   222    23   243    23   244 0.99 Putative undecaprenyl diphosphate synthase
Caps_synth_GfcC      PF06251.6    229 seq795_BIOID51007    -            245   7.2e-92  306.5   0.0   1   1     6e-96   8.2e-92  306.3   0.0     2   229    20   245    19   245 0.99 Capsule biosynthesis GfcC
PTS_EIIA_2           PF00359.17   142 seq796_BIOID51007    -            658   2.4e-31  108.2   0.0   1   1   8.9e-35     4e-31  107.5   0.0     5   141    29   170    25   171 0.95 Phosphoenolpyruvate-dependent sugar phosphotransferase system, EIIA 2
PTS_IIB              PF02302.12    90 seq796_BIOID51007    -            658   1.4e-15   57.3   0.1   1   1   5.6e-19   2.6e-15   56.5   0.1     2    90   188   279   187   279 0.95 PTS system, Lactose/Cellobiose specific IIB subunit
PTS_EIIC             PF02378.13   321 seq796_BIOID51007    -            658   3.9e-11   42.2  35.1   1   1   5.9e-14   2.7e-10   39.4  23.9     2   268   312   562   311   632 0.72 Phosphotransferase system, EIIC
cobW                 PF02492.14   178 seq798_BIOID51007    -            328   9.6e-36  122.7   0.0   1   1   1.9e-39   1.3e-35  122.3   0.0     4   168     6   170     3   180 0.91 CobW/HypB/UreG, nucleotide-binding domain
CobW_C               PF07683.9     94 seq798_BIOID51007    -            328     2e-06   27.2   0.4   1   1   6.4e-10   4.4e-06   26.2   0.0     2    92   241   321   240   323 0.90 Cobalamin synthesis protein cobW C-terminal domain
Peptidase_A24        PF01478.13   106 seq799_BIOID51007    -            155   2.3e-23   82.2   8.7   1   1   1.7e-27   2.3e-23   82.2   6.0     2   103    10   116     8   121 0.88 Type IV leader peptidase family
SSB                  PF00436.20   104 seq800_BIOID51007    -            175   4.1e-39  132.5   0.3   1   1   4.1e-43   5.6e-39  132.0   0.2     1   101     6   109     6   112 0.96 Single-strand binding protein family
CTP_transf_1         PF01148.15   259 seq803_BIOID51007    -            285   1.3e-63  214.9  19.9   1   1   1.1e-67   1.5e-63  214.7  13.8     2   257     4   279     3   281 0.88 Cytidylyltransferase family
Glyco_transf_9       PF01075.12   247 seq804_BIOID51007    -            406   3.5e-07   29.5   0.0   1   1   4.2e-11   5.7e-07   28.8   0.0   104   208   215   317   198   333 0.88 Glycosyltransferase family 9 (heptosyltransferase)
AA_kinase            PF00696.23   241 seq806_BIOID51007    -            258     1e-39  136.4   2.0   1   1   8.4e-44   1.1e-39  136.2   1.4     3   240     5   235     3   236 0.93 Amino acid kinase family
DUF940               PF06082.6    658 seq807_BIOID51007    -            698  4.3e-258  858.1  13.4   1   1  3.5e-262  4.8e-258  857.9   9.3     1   658    29   693    29   693 0.97 Bacterial putative lipoprotein (DUF940)
MoCF_biosynth        PF00994.19   144 seq811_BIOID51007    -            195   9.4e-28   96.2   0.0   1   1   8.5e-32   1.2e-27   95.9   0.0     2   138     8   147     7   152 0.88 Probable molybdopterin binding domain
YobH                 PF13996.1     70 seq812_BIOID51007    -             79   1.7e-36  123.8   1.2   1   1   1.4e-40   1.9e-36  123.6   0.8     1    70     2    71     2    71 0.99 YobH-like protein
DUF905               PF06006.7     71 seq813_BIOID51007    -             77   1.2e-37  126.9   0.4   1   1     1e-41   1.4e-37  126.7   0.3     2    71     9    77     8    77 0.97 Bacterial protein of unknown function (DUF905)
Fimbrial             PF00419.15   145 seq816_BIOID51007    -            180     8e-20   71.4   7.7   1   1     7e-24   9.6e-20   71.1   5.3     1   145    30   180    30   180 0.87 Fimbrial protein
PAP2                 PF01569.16   129 seq818_BIOID51007    -            252   5.1e-17   61.6   4.5   1   1   3.7e-21   5.1e-17   61.6   3.1     3   122   105   227   103   233 0.89 PAP2 superfamily
Glutaminase          PF04960.10   286 seq819_BIOID51007    -            310  9.7e-114  379.0   0.1   1   1  8.2e-118  1.1e-113  378.8   0.0     1   286    24   308    24   308 0.99 Glutaminase
ParBc                PF02195.13    90 seq820_BIOID51007    -            446     5e-22   77.6   0.0   1   1   9.8e-26   1.3e-21   76.3   0.0     1    89    36   131    36   132 0.97 ParB-like nuclease domain
Toluene_X            PF03349.11   427 seq821_BIOID51007    -            448  1.9e-147  490.9  17.5   1   1  1.6e-151  2.2e-147  490.7  12.1     2   427    19   448    18   448 0.98 Outer membrane protein transport protein (OMPP1/FadL/TodX)
Peptidase_M50        PF02163.17   192 seq823_BIOID51007    -            450   2.7e-70  235.1   0.3   1   1   6.9e-74   3.1e-70  234.9   0.2     2   192    11   446    10   446 0.99 Peptidase family M50
PDZ                  PF00595.19    81 seq823_BIOID51007    -            450   8.1e-13   48.2   0.3   1   1     1e-13   4.6e-10   39.4   0.0     8    81   209   277   203   277 0.91 PDZ domain (Also known as DHR or GLGF)
PDZ_2                PF13180.1     82 seq823_BIOID51007    -            450   7.3e-11   41.6   0.0   1   1   1.1e-11   5.1e-08   32.5   0.0    19    78   227   285   211   287 0.84 PDZ domain
OsmC                 PF02566.14   100 seq824_BIOID51007    -            143   1.5e-19   69.9   0.1   1   1   1.4e-23   1.9e-19   69.5   0.0     2    99    42   139    41   140 0.89 OsmC-like protein
Lyase_1              PF00206.15   312 seq825_BIOID51007    -            457  3.8e-102  341.5   0.0   1   1  1.4e-105  1.9e-101  339.2   0.0     1   312     6   301     6   301 0.99 Lyase
LysE                 PF01810.13   191 seq827_BIOID51007    -            206   7.4e-46  155.7  14.2   1   1   6.3e-50   8.6e-46  155.5   9.9     1   189    14   202    14   204 0.98 LysE type translocator
Molybdopterin        PF00384.17   432 seq829_BIOID51007    -            808   1.8e-88  297.0   0.0   1   1   4.8e-92   2.2e-88  296.7   0.0     1   432   115   566   115   566 0.93 Molybdopterin oxidoreductase
Molydop_binding      PF01568.16   109 seq829_BIOID51007    -            808   5.3e-27   93.6   0.0   1   1   2.2e-30     1e-26   92.7   0.0     1   107   687   800   687   802 0.97 Molydopterin dinucleotide binding domain
Molybdop_Fe4S4       PF04879.11    55 seq829_BIOID51007    -            808   2.7e-13   49.4   0.9   1   1     1e-16   4.7e-13   48.6   0.6     1    55    53   112    53   112 0.96 Molybdopterin oxidoreductase Fe4S4 domain
Fimbrial             PF00419.15   145 seq831_BIOID51007    -            357   3.2e-25   88.9   6.2   1   1   2.4e-29   3.2e-25   88.9   4.3     2   144   204   355   203   356 0.94 Fimbrial protein
Autotransporter      PF03797.14   265 seq832_BIOID51007    -            984   2.9e-51  174.2  20.2   1   1   6.3e-55   2.9e-51  174.2  14.0     3   264   719   969   717   970 0.98 Autotransporter beta-domain
Pertactin            PF03212.9    121 seq832_BIOID51007    -            984   1.9e-41  140.4   0.9   1   1   4.2e-45   1.9e-41  140.4   0.6     1   120   506   626   506   627 0.98 Pertactin
ESPR                 PF13018.1     24 seq832_BIOID51007    -            984   1.1e-09   37.4   1.5   1   1   2.3e-13   1.1e-09   37.4   1.0     1    24     1    24     1    24 0.99 Extended Signal Peptide of Type V secretion system
Pili_assembly_N      PF00345.15   122 seq833_BIOID51007    -            230   2.2e-37  127.4   0.2   1   1   8.5e-41   5.8e-37  126.0   0.0     1   121    26   145    26   146 0.91 Gram-negative pili assembly chaperone, N-terminal domain
Pili_assembly_C      PF02753.12    68 seq833_BIOID51007    -            230   6.7e-17   60.9   0.2   1   1   1.8e-20   1.2e-16   60.1   0.1     1    65   165   223   165   226 0.96 Gram-negative pili assembly chaperone, C-terminal domain
Glyco_hydro_38       PF01074.17   277 seq835_BIOID51007    -            877   5.8e-44  150.3   0.0   1   1     2e-47   9.3e-44  149.6   0.0     2   266     7   266     6   274 0.88 Glycosyl hydrolases family 38 N-terminal domain
Glyco_hydro_38C      PF07748.8    458 seq835_BIOID51007    -            877   7.5e-31  107.2   0.0   1   1   2.4e-34   1.1e-30  106.7   0.0     2   417   386   843   385   862 0.77 Glycosyl hydrolases family 38 C-terminal domain
Alpha-mann_mid       PF09261.6     80 seq835_BIOID51007    -            877   1.2e-06   28.4   0.0   1   1   6.3e-10   2.9e-06   27.2   0.0     2    79   280   356   279   357 0.88 Alpha mannosidase, middle domain
AhpC-TSA             PF00578.16   124 seq836_BIOID51007    -            187   1.5e-33  114.9   0.1   1   1   4.3e-37     2e-33  114.6   0.1     4   123     7   133     4   134 0.94 AhpC/TSA family
Redoxin              PF08534.5    146 seq836_BIOID51007    -            187   1.8e-13   50.1   0.0   1   1   4.7e-17   2.2e-13   49.9   0.0    15   140    18   146     4   152 0.84 Redoxin
1-cysPrx_C           PF10417.4     40 seq836_BIOID51007    -            187   1.6e-06   27.4   0.1   1   1   6.5e-10     3e-06   26.6   0.1     1    31   154   182   154   186 0.88 C-terminal domain of 1-Cys peroxiredoxin
MFS_1                PF07690.11   354 seq839_BIOID51007    -            494   2.7e-50  171.0  47.5   1   1   5.8e-54   2.7e-50  171.0  32.9     2   353    59   449    58   450 0.90 Major Facilitator Superfamily
Sugar_tr             PF00083.19   451 seq839_BIOID51007    -            494   1.4e-08   33.6  16.2   1   1     3e-12   1.4e-08   33.6  11.3    44   192    86   229    54   232 0.88 Sugar (and other) transporter
MFS_3                PF05977.8    524 seq839_BIOID51007    -            494   0.00022   19.3  14.4   1   1   4.8e-08   0.00022   19.3  10.0    12   214    55   253    47   279 0.90 Transmembrane secretion effector
AA_permease_2        PF13520.1    426 seq840_BIOID51007    -            430     1e-31  109.8  54.4   1   1   3.1e-35   2.1e-31  108.7  37.6     1   406    13   398    13   423 0.84 Amino acid permease
AA_permease          PF00324.16   479 seq840_BIOID51007    -            430   1.3e-25   89.5  49.3   1   1   3.2e-29   2.2e-25   88.8  34.2     2   416    18   396    17   428 0.84 Amino acid permease
EII-GUT              PF03608.8    168 seq841_BIOID51007    -            187     7e-77  256.8   0.7   1   1   5.9e-81     8e-77  256.6   0.5     2   168     5   171     4   171 0.99 PTS system enzyme II sorbitol-specific factor
NLPC_P60             PF00877.14   105 seq844_BIOID51007    -            188   1.2e-34  118.1   0.1   1   1   1.3e-38   1.7e-34  117.6   0.0     1   105    79   183    79   183 0.98 NlpC/P60 family
Usher                PF00577.15   552 seq845_BIOID51007    -            869  2.3e-208  693.3  23.6   1   1    6e-212  2.7e-208  693.0  16.4     5   552   202   777   198   777 0.99 Type VII secretion system (T7SS), usher protein
PapC_N               PF13954.1    146 seq845_BIOID51007    -            869   4.3e-46  155.9   0.0   1   1   1.7e-49   7.7e-46  155.1   0.0     2   146    38   189    37   189 0.98 PapC N-terminal domain
PapC_C               PF13953.1     68 seq845_BIOID51007    -            869   7.4e-23   79.8   0.1   1   1   4.5e-26   2.1e-22   78.4   0.0     1    67   787   852   787   853 0.96 PapC C-terminal domain
Pyr_redox_2          PF07992.9    200 seq847_BIOID51007    -            531   1.5e-32  113.0   0.0   1   1   2.4e-34   4.7e-31  108.1   0.0     1   199   224   503   224   504 0.91 Pyridine nucleotide-disulphide oxidoreductase
Pyr_redox            PF00070.22    80 seq847_BIOID51007    -            531   1.9e-14   53.6   7.3   1   1   1.4e-17   2.7e-14   53.2   0.3     1    75   367   437   367   442 0.93 Pyridine nucleotide-disulphide oxidoreductase
Pyr_redox_3          PF13738.1    203 seq847_BIOID51007    -            531   3.9e-11   43.2   1.9   1   1   7.1e-13   1.4e-09   38.2   0.6    15   196   216   394   213   400 0.80 Pyridine nucleotide-disulphide oxidoreductase
Thioredoxin_3        PF13192.1     76 seq847_BIOID51007    -            531   2.5e-08   33.4   0.0   1   1   3.9e-11   7.6e-08   31.9   0.0     4    74   132   205   129   207 0.82 Thioredoxin domain
Bac_surface_Ag       PF01103.18   323 seq849_BIOID51007    -            810  1.7e-100  336.4  16.0   1   1  1.1e-103  3.7e-100  335.4  11.1     1   323   448   810   448   810 0.96 Surface antigen
Surf_Ag_VNR          PF07244.10    78 seq849_BIOID51007    -            810   3.1e-65  216.4  10.4   1   5   6.3e-10   2.2e-06   27.8   0.0     1    78    24    91    24    91 0.87 Surface antigen variable number repeat
Surf_Ag_VNR          PF07244.10    78 seq849_BIOID51007    -            810   3.1e-65  216.4  10.4   2   5   5.9e-15     2e-11   44.0   0.0     1    78    92   172    92   172 0.93 Surface antigen variable number repeat
Surf_Ag_VNR          PF07244.10    78 seq849_BIOID51007    -            810   3.1e-65  216.4  10.4   3   5   3.5e-17   1.2e-13   51.1   0.1     2    78   176   263   175   263 0.86 Surface antigen variable number repeat
Surf_Ag_VNR          PF07244.10    78 seq849_BIOID51007    -            810   3.1e-65  216.4  10.4   4   5   5.8e-14     2e-10   40.8   0.0     1    78   266   344   266   344 0.92 Surface antigen variable number repeat
Surf_Ag_VNR          PF07244.10    78 seq849_BIOID51007    -            810   3.1e-65  216.4  10.4   5   5     1e-18   3.5e-15   56.0   0.1     1    78   347   421   347   421 0.91 Surface antigen variable number repeat
EIIBC-GUT_N          PF03612.9    183 seq852_BIOID51007    -             67   5.1e-05   22.8   0.1   1   1   4.5e-09   6.1e-05   22.5   0.1     2    26     3    27     2    34 0.86 Sorbitol phosphotransferase enzyme II N-terminus
PBP_like_2           PF12849.2    281 seq854_BIOID51007    -            346   9.1e-56  189.2   7.2   1   1   1.8e-59   1.2e-55  188.8   5.0    10   278    27   306     8   308 0.91 PBP superfamily domain
PBP_like             PF12727.2    193 seq854_BIOID51007    -            346   1.6e-10   40.1   0.0   1   1   5.2e-14   3.6e-10   39.0   0.0     3   168    47   236    45   302 0.76 PBP superfamily domain
LysR_substrate       PF03466.15   209 seq855_BIOID51007    -            315   9.7e-54  181.5   0.6   1   1     2e-57   1.3e-53  181.0   0.4     4   208    99   303    96   304 0.98 LysR substrate binding domain
HTH_1                PF00126.22    60 seq855_BIOID51007    -            315   8.8e-22   76.4   0.5   1   1   2.5e-25   1.7e-21   75.5   0.1     1    59    13    71    13    72 0.98 Bacterial regulatory helix-turn-helix protein, lysR family
EAL                  PF00563.15   236 seq856_BIOID51007    -            518   1.3e-61  207.9   0.0   1   1   3.1e-65   2.1e-61  207.3   0.0     4   236   268   500   265   500 0.96 EAL domain
CSS-motif            PF12792.2    208 seq856_BIOID51007    -            518   3.8e-45  153.6   0.0   1   1   8.1e-49   5.5e-45  153.1   0.0     3   206    39   243    37   245 0.97 CSS motif domain associated with EAL
EIIBC-GUT_C          PF07663.6     93 seq858_BIOID51007    -            216   2.8e-48  161.8   5.0   1   1   4.1e-52   2.8e-48  161.8   3.5     1    93   123   215   123   215 0.99 Sorbitol phosphotransferase enzyme II C-terminus
EIIBC-GUT_N          PF03612.9    183 seq858_BIOID51007    -            216   1.8e-13   50.3   0.1   1   1   6.2e-17   4.3e-13   49.1   0.1   104   183     2    68     1    68 0.90 Sorbitol phosphotransferase enzyme II N-terminus
PsiB                 PF06290.6    143 seq859_BIOID51007    -            144   1.8e-72  241.3   0.0   1   1   1.4e-76     2e-72  241.1   0.0     1   143     1   143     1   143 0.99 Plasmid SOS inhibition protein (PsiB)
PsiE                 PF06146.7     69 seq860_BIOID51007    -            136   1.8e-16   59.9   5.7   1   1   1.3e-20   1.8e-16   59.9   3.9     5    69    62   123    58   123 0.95 Phosphate-starvation-inducible E
MerR_1               PF13411.1     69 seq863_BIOID51007    -            135   8.7e-20   70.1   0.4   1   1     4e-23   1.8e-19   69.1   0.0     1    66     1    67     1    69 0.94 MerR HTH family regulatory protein
MerR-DNA-bind        PF09278.6     65 seq863_BIOID51007    -            135   1.9e-16   60.1   2.6   1   1   6.1e-20   2.8e-16   59.5   1.8     2    65    45   108    44   108 0.96 MerR, DNA binding
MerR                 PF00376.18    38 seq863_BIOID51007    -            135   2.7e-16   58.6   0.1   1   1   1.1e-19   5.2e-16   57.8   0.0     1    38     2    39     2    39 0.98 MerR family regulatory protein
HSP70                PF00012.15   602 seq864_BIOID51007    -            638  4.8e-270  896.5  15.9   1   1  4.1e-274  5.7e-270  896.3  11.0     1   600     4   602     4   604 0.99 Hsp70 protein
PsiA                 PF06952.6    238 seq865_BIOID51007    -            239  1.1e-110  368.2   8.5   1   1  8.6e-115  1.2e-110  368.1   5.9     1   237     1   236     1   237 0.99 PsiA protein
PTSIIA_gutA          PF03829.8    117 seq867_BIOID51007    -            123   4.8e-45  151.8   0.0   1   1   4.3e-49   5.8e-45  151.6   0.0     1   116     1   116     1   118 0.98 PTS system glucitol/sorbitol-specific IIA component
Fer4_11              PF13247.1     99 seq869_BIOID51007    -            205   1.2e-31  108.4  10.9   1   1   8.5e-35   1.2e-31  108.4   7.5     3    97    60   153    58   155 0.97 4Fe-4S dicluster domain
Fer4_2               PF12797.2     22 seq869_BIOID51007    -            205   1.1e-13   50.0  30.8   1   1   6.7e-10   9.1e-07   28.3   0.6     2    20     6    24     5    33 0.89 4Fe-4S binding domain
Fer4                 PF00037.22    24 seq869_BIOID51007    -            205   9.1e-13   47.1  35.1   1   1   8.5e-11   1.2e-07   30.9   3.3     1    23    92   114    92   115 0.94 4Fe-4S binding domain
Fer4_7               PF12838.2     52 seq869_BIOID51007    -            205   2.4e-12   46.9  28.1   1   1   9.2e-10   1.3e-06   28.6   7.3     2    50    99   147    98   149 0.87 4Fe-4S dicluster domain
Fer4_9               PF13187.1     55 seq869_BIOID51007    -            205   8.2e-12   45.0  26.6   1   1   5.5e-10   7.5e-07   29.2   7.4     2    53    99   148    98   150 0.95 4Fe-4S dicluster domain
Fer4_10              PF13237.1     52 seq869_BIOID51007    -            205   4.5e-11   42.2  30.2   1   1   8.2e-09   1.1e-05   24.9   8.0     2    52    92   146    91   146 0.76 4Fe-4S dicluster domain
Fer4_4               PF12800.2     17 seq869_BIOID51007    -            205   1.7e-10   40.2  32.5   1   3     3e-05      0.04   14.1   2.3     1    15    11    25    11    29 0.90 4Fe-4S binding domain
Fer4_4               PF12800.2     17 seq869_BIOID51007    -            205   1.7e-10   40.2  32.5   2   3   3.3e-05     0.045   13.9   2.0     2    16    65    81    64    85 0.86 4Fe-4S binding domain
Fer4_4               PF12800.2     17 seq869_BIOID51007    -            205   1.7e-10   40.2  32.5   3   3   2.9e-07    0.0004   20.3   2.0     2    17    97   112    96   112 0.91 4Fe-4S binding domain
Fer4_6               PF12837.2     24 seq869_BIOID51007    -            205   2.4e-10   39.7  39.6   1   1   3.1e-09   4.2e-06   26.2   3.2     1    23    91   113    91   114 0.95 4Fe-4S binding domain
Fer4_3               PF12798.2     15 seq869_BIOID51007    -            205   7.3e-07   29.1  40.1   1   2   9.4e-06     0.013   15.9   4.2     1    15    67    83    67    83 0.98 4Fe-4S binding domain
Fer4_3               PF12798.2     15 seq869_BIOID51007    -            205   7.3e-07   29.1  40.1   2   2   4.8e-05     0.065   13.7   1.6     1    13   126   147   126   149 0.94 4Fe-4S binding domain
BPD_transp_1         PF00528.17   185 seq871_BIOID51007    -            319   1.5e-17   63.5  20.4   1   1   1.1e-21   1.5e-17   63.5  14.2     3   175    95   304    89   314 0.87 Binding-protein-dependent transport system inner membrane component
adh_short            PF00106.20   167 seq872_BIOID51007    -            259     4e-26   91.7   1.6   1   1   1.1e-29   4.9e-26   91.5   1.1     2   166     4   172     3   173 0.94 short chain dehydrogenase
adh_short_C2         PF13561.1    243 seq872_BIOID51007    -            259   2.6e-16   60.0   0.0   1   1   8.4e-20   3.8e-16   59.4   0.0     7   241    13   255     9   256 0.87 Enoyl-(Acyl carrier protein) reductase
DmsC                 PF04976.7    276 seq873_BIOID51007    -            364  6.8e-116  386.2  20.0   1   1  6.1e-120  8.3e-116  385.9  13.9     1   276    81   354    81   354 0.99 DMSO reductase anchor subunit (DmsC)
SBP_bac_5            PF00496.17   374 seq877_BIOID51007    -            604     4e-67  226.5  10.3   1   1   4.2e-71   5.8e-67  226.0   7.1     2   369    98   503    97   508 0.93 Bacterial extracellular solute-binding proteins, family 5 Middle
GutM                 PF06923.6    109 seq882_BIOID51007    -            119   6.1e-37  125.5   0.0   1   1   5.1e-41   6.9e-37  125.3   0.0     2   109     3   110     2   110 0.98 Glucitol operon activator protein (GutM)
ADH_N                PF08240.7    109 seq883_BIOID51007    -            412   2.4e-30  104.3   0.2   1   1   1.2e-33   5.4e-30  103.2   0.1     2   106    26   151    25   154 0.94 Alcohol dehydrogenase GroES-like domain
ADH_N_assoc          PF13823.1     23 seq883_BIOID51007    -            412   3.7e-13   48.7   0.1   1   1   1.5e-16     7e-13   47.8   0.1     1    23     1    23     1    23 0.99 Alcohol dehydrogenase GroES-associated
ADH_zinc_N           PF00107.21   130 seq883_BIOID51007    -            412   2.3e-12   46.4   0.2   1   1   4.5e-13     2e-09   36.9   0.0     1    69   197   268   197   286 0.90 Zinc-binding dehydrogenase
BPD_transp_1         PF00528.17   185 seq884_BIOID51007    -            296   6.3e-31  107.2  17.5   1   1   4.6e-35   6.3e-31  107.2  12.1     1   175   101   289    97   293 0.95 Binding-protein-dependent transport system inner membrane component
Fimbrial             PF00419.15   145 seq886_BIOID51007    -            335   5.8e-19   68.6   0.1   1   1   6.6e-23     9e-19   68.0   0.1     2   145   188   335   187   335 0.92 Fimbrial protein
Form_Nir_trans       PF01226.12   250 seq887_BIOID51007    -            310   9.1e-53  178.5  18.0   1   1   7.6e-57     1e-52  178.3  12.5     3   249    39   279    37   280 0.97 Formate/nitrite transporter
OmpH                 PF03938.9    158 seq890_BIOID51007    -            161   6.2e-23   81.3  16.0   1   1   5.4e-27   7.4e-23   81.1  11.1     3   157    10   160     6   161 0.93 Outer membrane protein (OmpH-like)
Bac_Ubq_Cox          PF01654.12   436 seq892_BIOID51007    -            523  1.2e-183  610.3  21.3   1   1    1e-187  1.4e-183  610.1  14.7     1   435     8   503     8   504 0.98 Bacterial Cytochrome Ubiquinol Oxidase
DeoRC                PF00455.17   162 seq894_BIOID51007    -            257   6.9e-53  178.4   0.6   1   1   2.4e-56   1.1e-52  177.8   0.3     3   161    74   232    72   233 0.97 DeoR C terminal sensor domain
HTH_DeoR             PF08220.7     57 seq894_BIOID51007    -            257     9e-22   76.2   0.1   1   1   3.8e-25   1.7e-21   75.3   0.1     1    56     6    61     6    62 0.98 DeoR-like helix-turn-helix domain
HTH_11               PF08279.7     55 seq894_BIOID51007    -            257   5.3e-09   35.4   0.1   1   1   3.9e-12   1.8e-08   33.8   0.0     1    46     6    50     6    56 0.92 HTH domain
ABC_tran             PF00005.22   118 seq895_BIOID51007    -            225   1.6e-18   67.1   0.0   1   1   1.2e-21   2.8e-18   66.2   0.0     1   117    47   165    47   166 0.87 ABC transporter
AAA                  PF00004.24   132 seq895_BIOID51007    -            225   2.6e-06   27.5   1.0   1   1   1.9e-08   4.3e-05   23.6   0.7     2   118    37   204    36   208 0.68 ATPase family associated with various cellular activities (AAA)
Adeno_IVa2           PF02456.10   370 seq895_BIOID51007    -            225    0.0001   20.9   0.0   1   1   7.3e-08   0.00017   20.2   0.0    71   132    15    76     3    86 0.79 Adenovirus IVa2 protein
Nitrate_red_del      PF02613.10   136 seq897_BIOID51007    -            204     4e-31  107.5   1.1   1   1   4.1e-35   5.6e-31  107.0   0.7     7   134    41   164    19   166 0.93 Nitrate reductase delta subunit
DnaJ_C               PF01556.13    81 seq898_BIOID51007    -            376   7.3e-34  115.4   0.1   1   1   3.5e-24   1.6e-20   72.6   0.0     1    81   262   340   262   340 0.95 DnaJ C terminal domain
DnaJ                 PF00226.26    64 seq898_BIOID51007    -            376   6.5e-29   99.3   4.4   1   1   2.3e-32     1e-28   98.6   3.1     1    64     5    67     5    67 0.99 DnaJ domain
DnaJ_CXXCXGXG        PF00684.14    66 seq898_BIOID51007    -            376   8.4e-16   57.6  16.9   1   1   3.3e-19   1.5e-15   56.8  11.7     1    66   144   204   144   204 0.97 DnaJ central domain
TetR_N               PF00440.18    47 seq899_BIOID51007    -            234   1.3e-13   50.1   2.0   1   1   1.5e-17   2.1e-13   49.5   0.1     1    46    34    80    34    81 0.95 Bacterial regulatory proteins, tetR family
Hexapep              PF00132.19    36 seq902_BIOID51007    -            341   4.3e-32  108.0  41.1   1   3   1.2e-14   8.4e-11   40.7   2.6     2    36   110   144   109   144 0.95 Bacterial transferase hexapeptide (six repeats)
Hexapep              PF00132.19    36 seq902_BIOID51007    -            341   4.3e-32  108.0  41.1   2   3   1.7e-12   1.2e-08   33.9   0.3     1    35   145   179   145   180 0.96 Bacterial transferase hexapeptide (six repeats)
Hexapep              PF00132.19    36 seq902_BIOID51007    -            341   4.3e-32  108.0  41.1   3   3   4.2e-11   2.9e-07   29.5   6.4     1    35   222   256   222   257 0.94 Bacterial transferase hexapeptide (six repeats)
LpxD                 PF04613.9     72 seq902_BIOID51007    -            341   1.9e-23   81.6   0.0   1   1   4.7e-27   3.2e-23   80.9   0.0     1    72    21    90    21    90 0.97 UDP-3-O-[3-hydroxymyristoyl] glucosamine N-acyltransferase, LpxD
4HBT                 PF03061.17    79 seq904_BIOID51007    -            161   9.3e-19   67.2   0.1   1   1   1.9e-22   1.3e-18   66.7   0.1     2    78    63   151    62   152 0.97 Thioesterase superfamily
4HBT_3               PF13622.1    256 seq904_BIOID51007    -            161   7.8e-07   29.0   0.3   1   1   1.5e-10   1.1e-06   28.5   0.2     3    85    58   159    53   160 0.85 Thioesterase-like superfamily
ABC_tran             PF00005.22   118 seq911_BIOID51007    -            257   2.3e-20   73.0   0.0   1   1   5.2e-24   3.6e-20   72.3   0.0     1   117    50   181    50   182 0.85 ABC transporter
AAA_21               PF13304.1    303 seq911_BIOID51007    -            257   2.6e-14   53.7   0.0   1   1   1.1e-10   7.3e-07   29.3   0.0   219   298   130   211    97   213 0.82 AAA domain
UPF0014              PF03649.8    250 seq912_BIOID51007    -            268  8.1e-119  395.2  17.6   1   1  7.1e-123  9.7e-119  394.9  12.2     2   250    12   256    11   256 0.99 Uncharacterised protein family (UPF0014)
Fimbrial             PF00419.15   145 seq913_BIOID51007    -            171   5.2e-15   55.8   0.1   1   1   4.6e-19   6.2e-15   55.5   0.1     1   145    29   171    27   171 0.88 Fimbrial protein
SIS                  PF01380.17   131 seq914_BIOID51007    -            321   4.5e-27   94.1   0.0   1   1   9.9e-31   6.8e-27   93.5   0.0     2   130    39   169    38   170 0.98 SIS domain
CBS                  PF00571.23    57 seq914_BIOID51007    -            321     9e-15   53.9   0.0   1   2   6.1e-08   0.00042   19.8   0.0     1    56   199   256   199   257 0.91 CBS domain
CBS                  PF00571.23    57 seq914_BIOID51007    -            321     9e-15   53.9   0.0   2   2   1.9e-10   1.3e-06   27.8   0.0     2    51   266   315   265   318 0.89 CBS domain
Voltage_CLC          PF00654.15   355 seq915_BIOID51007    -            430   1.8e-72  244.1  34.4   1   1   1.3e-76   1.8e-72  244.1  23.9     5   354    75   414    71   415 0.91 Voltage gated chloride channel
DUF932               PF06067.6    239 seq918_BIOID51007    -            273   3.3e-68  229.4   0.0   1   1     3e-72   4.1e-68  229.1   0.0     1   239    36   262    36   262 0.99 Domain of unknown function (DUF932)
DUF1422              PF07226.6    118 seq919_BIOID51007    -            119   1.1e-54  183.0   1.2   1   1   9.1e-59   1.2e-54  182.9   0.9     3   116     2   115     1   117 0.97 Protein of unknown function (DUF1422)
EamA                 PF00892.15   126 seq920_BIOID51007    -            295   2.7e-17   62.8  33.8   1   2   3.4e-16   2.3e-12   46.9   8.4     1   123    18   142    18   145 0.90 EamA-like transporter family
EamA                 PF00892.15   126 seq920_BIOID51007    -            295   2.7e-17   62.8  33.8   2   2     9e-09   6.2e-05   22.9   8.8     1   125   159   284   159   285 0.84 EamA-like transporter family
EmrE                 PF13536.1    113 seq920_BIOID51007    -            295   2.9e-08   33.7  35.1   1   1   9.3e-12   6.4e-08   32.6   9.2     4   108    42   147    39   151 0.90 Multidrug resistance efflux transporter
BPD_transp_1         PF00528.17   185 seq922_BIOID51007    -            364   1.1e-40  139.0  14.3   1   1   7.8e-45   1.1e-40  139.0   9.9     2   183   152   359   151   361 0.99 Binding-protein-dependent transport system inner membrane component
PhoU                 PF01895.14    88 seq927_BIOID51007    -            241   2.4e-34  117.4   9.6   1   2   8.1e-21   1.1e-16   60.9   1.5     2    86    26   111    25   113 0.96 PhoU domain
PhoU                 PF01895.14    88 seq927_BIOID51007    -            241   2.4e-34  117.4   9.6   2   2   5.7e-21   7.8e-17   61.3   0.6     1    87   128   212   128   213 0.91 PhoU domain
FabA                 PF07977.8    138 seq928_BIOID51007    -            151   8.4e-43  145.0   0.0   1   1   7.2e-47   9.8e-43  144.8   0.0     1   137    17   141    17   142 0.97 FabA-like domain
DUF796               PF05638.7    134 seq929_BIOID51007    -            172   9.9e-35  119.3   0.0   1   1   8.3e-39   1.1e-34  119.1   0.0     1   133     6   155     6   156 0.94 Protein of unknown function (DUF796)
Cyto_ox_2            PF02322.10   328 seq930_BIOID51007    -            379  7.9e-121  403.1  36.0   1   1  6.7e-125  9.2e-121  402.8  25.0     2   327     7   362     6   363 0.99 Cytochrome oxidase subunit II
Acetyltransf_11      PF13720.1     83 seq933_BIOID51007    -            262   2.4e-30  104.4   0.0   1   1   5.6e-34   3.8e-30  103.8   0.0     1    83   180   262   180   262 0.98 Udp N-acetylglucosamine O-acyltransferase; Domain 2
Hexapep              PF00132.19    36 seq933_BIOID51007    -            262     5e-30  101.5  21.3   1   5   3.6e-09   2.5e-05   23.4   0.3     4    35     2    33     1    34 0.91 Bacterial transferase hexapeptide (six repeats)
Hexapep              PF00132.19    36 seq933_BIOID51007    -            262     5e-30  101.5  21.3   2   5   5.4e-13   3.7e-09   35.5   3.3     1    36    17    52    17    52 0.96 Bacterial transferase hexapeptide (six repeats)
Hexapep              PF00132.19    36 seq933_BIOID51007    -            262     5e-30  101.5  21.3   3   5   1.5e-07     0.001   18.3   1.1     1    35    35    69    35    69 0.92 Bacterial transferase hexapeptide (six repeats)
Hexapep              PF00132.19    36 seq933_BIOID51007    -            262     5e-30  101.5  21.3   4   5   3.1e-07    0.0021   17.3   0.0     2    35    66    99    65   100 0.95 Bacterial transferase hexapeptide (six repeats)
Hexapep              PF00132.19    36 seq933_BIOID51007    -            262     5e-30  101.5  21.3   5   5   1.9e-13   1.3e-09   37.0   0.1     2    36   109   143   108   143 0.96 Bacterial transferase hexapeptide (six repeats)
BPD_transp_1         PF00528.17   185 seq934_BIOID51007    -            341     2e-28   99.0  11.7   1   1   2.7e-32   3.7e-28   98.1   8.1     1   182   158   338   155   341 0.89 Binding-protein-dependent transport system inner membrane component
Phage_GPD            PF05954.6    292 seq935_BIOID51007    -            713   2.2e-62  210.7   0.0   1   1   4.6e-66   3.1e-62  210.2   0.0     2   291    28   328    27   329 0.92 Phage late control gene D protein (GPD)
Phage_base_V         PF04717.7     79 seq935_BIOID51007    -            713   2.7e-27   94.4   0.1   1   1   7.7e-31   5.3e-27   93.4   0.1     1    77   366   458   366   460 0.91 Phage-related baseplate assembly protein
PRD                  PF00874.15    90 seq938_BIOID51007    -            278     1e-46  156.8   2.2   1   2   2.2e-29   1.5e-25   88.9   0.0     2    90    78   164    77   164 0.97 PRD domain
PRD                  PF00874.15    90 seq938_BIOID51007    -            278     1e-46  156.8   2.2   2   2   1.8e-22   1.2e-18   66.8   0.9     1    89   181   273   181   274 0.96 PRD domain
CAT_RBD              PF03123.10    59 seq938_BIOID51007    -            278   3.9e-25   87.1   0.8   1   1   1.1e-28   7.4e-25   86.3   0.6     1    57     3    59     3    61 0.96 CAT RNA binding domain
YbgT_YccB            PF08173.6     28 seq941_BIOID51007    -             37   6.1e-16   57.8   4.2   1   1   4.9e-20   6.7e-16   57.6   2.9     1    28     1    28     1    28 0.97 Membrane bound YbgT-like protein
LpxB                 PF02684.10   373 seq942_BIOID51007    -            382  4.4e-154  512.5   0.0   1   1  3.6e-158    5e-154  512.3   0.0     1   373     9   377     9   377 1.00 Lipid-A-disaccharide synthetase
Plug                 PF07715.10   108 seq943_BIOID51007    -            231   9.3e-31  106.2   1.5   1   1   6.8e-35   9.3e-31  106.2   1.0     4   108    55   160    52   160 0.97 TonB-dependent Receptor Plug Domain
PqiA                 PF04403.8    160 seq944_BIOID51007    -            427   5.6e-83  276.1  28.0   1   2   1.2e-41   1.7e-37  128.3   5.9     1   160    65   221    65   221 0.96 Paraquat-inducible protein A
PqiA                 PF04403.8    160 seq944_BIOID51007    -            427   5.6e-83  276.1  28.0   2   2   1.4e-49     2e-45  154.1   8.0     1   158   262   420   262   422 0.97 Paraquat-inducible protein A
Cyd_oper_YbgE        PF09600.5     82 seq945_BIOID51007    -             97   1.5e-33  114.6   7.9   1   1   1.4e-37   1.9e-33  114.3   5.5     1    81    16    96    16    97 0.97 Cyd operon protein YbgE (Cyd_oper_YbgE)
Tra_M                PF05261.6    127 seq946_BIOID51007    -            161   3.2e-57  191.9   1.0   1   1     3e-61     4e-57  191.6   0.7     1   127    35   161    35   161 1.00 TraM protein
rve                  PF00665.21   120 seq947_BIOID51007    -            324   1.9e-20   73.0   0.0   1   1   2.5e-24   3.4e-20   72.2   0.0     3   118   101   225   100   227 0.96 Integrase core domain
DUF3289              PF11692.3    277 seq948_BIOID51007    -            284   4.4e-82  275.3   4.9   1   1   4.1e-86   5.6e-82  275.0   3.4     6   271    11   277     2   282 0.92 Protein of unknown function (DUF3289)
ABC_tran             PF00005.22   118 seq949_BIOID51007    -            529   2.4e-43  147.1   0.3   1   2   1.7e-21   3.4e-18   66.0   0.0    15   118    68   185    51   185 0.88 ABC transporter
ABC_tran             PF00005.22   118 seq949_BIOID51007    -            529   2.4e-43  147.1   0.3   2   2   1.7e-25   3.4e-22   78.9   0.0     6   118   331   454   326   454 0.90 ABC transporter
AAA_21               PF13304.1    303 seq949_BIOID51007    -            529   5.8e-22   78.8   4.4   1   2   1.3e-10   2.4e-07   30.8   0.0   233   302   153   220   147   221 0.95 AAA domain
AAA_21               PF13304.1    303 seq949_BIOID51007    -            529   5.8e-22   78.8   4.4   2   2   1.3e-11   2.6e-08   34.0   0.3   227   302   416   489   372   490 0.83 AAA domain
oligo_HPY            PF08352.7     64 seq949_BIOID51007    -            529   4.3e-12   46.1   0.1   1   2   2.9e-10   5.6e-07   29.7   0.1     1    32   236   267   236   280 0.90 Oligopeptide/dipeptide transporter, C-terminal region
oligo_HPY            PF08352.7     64 seq949_BIOID51007    -            529   4.3e-12   46.1   0.1   2   2   2.5e-05     0.049   13.8   0.0     1    23   505   527   505   529 0.96 Oligopeptide/dipeptide transporter, C-terminal region
4HBT                 PF03061.17    79 seq951_BIOID51007    -            134     8e-19   67.4   0.4   1   1   2.4e-22   1.1e-18   66.9   0.3     1    77    20   103    20   105 0.98 Thioesterase superfamily
4HBT_2               PF13279.1    121 seq951_BIOID51007    -            134   2.7e-12   47.0   0.2   1   1   7.1e-16   3.2e-12   46.8   0.1     3   117    14   128    12   132 0.88 Thioesterase-like superfamily
Acyl-ACP_TE          PF01643.12   249 seq951_BIOID51007    -            134   1.3e-05   24.2   0.1   1   1   3.1e-09   1.4e-05   24.0   0.0    31   132    33   132     4   134 0.79 Acyl-ACP thioesterase
PTS_EIIA_1           PF00358.15   133 seq952_BIOID51007    -            650   2.8e-52  175.6   0.3   1   1     1e-55   4.7e-52  174.9   0.2     4   132   502   630   499   631 0.98 phosphoenolpyruvate-dependent sugar phosphotransferase system, EIIA 1
PTS_EIIC             PF02378.13   321 seq952_BIOID51007    -            650   5.1e-29  101.0  27.9   1   1   1.1e-32   5.1e-29  101.0  19.4     2   319   131   413   130   416 0.81 Phosphotransferase system, EIIC
PTS_EIIB             PF00367.15    35 seq952_BIOID51007    -            650   4.6e-16   57.6   0.1   1   1   1.7e-19   7.8e-16   56.9   0.0     1    34    30    63    30    64 0.97 phosphotransferase system, EIIB
TonB_dep_Rec         PF00593.19   276 seq954_BIOID51007    -            377   4.1e-31  108.8  21.3   1   1     3e-35   4.1e-31  108.8  14.8     1   276   153   376   153   376 0.90 TonB dependent receptor
Na_H_antiport_1      PF06965.7    378 seq956_BIOID51007    -            388  1.1e-165  550.8  29.2   1   1  9.6e-170  1.3e-165  550.6  20.2     2   378     5   380     4   380 0.99 Na+/H+ antiporter 1
Lactamase_B          PF00753.22   194 seq958_BIOID51007    -            434   1.6e-22   80.0   0.4   1   1   4.7e-26   2.1e-22   79.5   0.3    19   158     2   134     1   201 0.89 Metallo-beta-lactamase superfamily
Rubredoxin           PF00301.15    47 seq958_BIOID51007    -            434   1.1e-19   69.9   2.7   1   1   4.1e-23   1.9e-19   69.1   1.9     1    47   380   426   380   426 0.98 Rubredoxin
Flavodoxin_1         PF00258.20   143 seq958_BIOID51007    -            434   8.4e-12   45.1   0.0   1   1   3.1e-15   1.4e-11   44.4   0.0     1   142   211   343   211   344 0.78 Flavodoxin
MotA_ExbB            PF01618.11   139 seq959_BIOID51007    -            230   6.2e-47  158.6   0.2   1   1     6e-51   8.1e-47  158.2   0.1     2   138    74   210    73   211 0.98 MotA/TolQ/ExbB proton channel family
SlyX                 PF04102.7     69 seq960_BIOID51007    -             72   4.1e-26   91.0   2.4   1   1   3.4e-30   4.6e-26   90.8   1.7     1    69     5    72     5    72 0.99 SlyX
Glyco_hydro_32N      PF00251.15   308 seq961_BIOID51007    -            480   1.9e-99  332.7   0.8   1   1  3.6e-103   2.5e-99  332.4   0.6     1   308    32   333    32   333 0.95 Glycosyl hydrolases family 32 N-terminal domain
Glyco_hydro_32C      PF08244.7     86 seq961_BIOID51007    -            480   4.1e-09   36.5   0.0   1   1   1.1e-12   7.2e-09   35.7   0.0    23    86   387   443   371   443 0.87 Glycosyl hydrolases family 32 C terminal
ABC_tran             PF00005.22   118 seq963_BIOID51007    -            228   1.5e-21   76.8   0.0   1   1   3.3e-25   2.2e-21   76.2   0.0     1   117    50   174    50   175 0.92 ABC transporter
RNase_HII            PF01351.13   198 seq964_BIOID51007    -            198   6.2e-58  195.5   0.0   1   1   5.2e-62   7.1e-58  195.4   0.0     1   197    13   189    13   190 0.99 Ribonuclease HII
DUF943               PF06092.7    157 seq965_BIOID51007    -            159   1.2e-45  154.5   3.3   1   1   9.7e-50   1.3e-45  154.3   2.3     1   156     1   154     1   155 0.94 Enterobacterial putative membrane protein (DUF943)
MCE                  PF02470.15    81 seq966_BIOID51007    -            879   1.5e-64  213.8  10.5   1   3   3.5e-21   4.8e-17   61.6   0.1     2    81    48   139    47   139 0.97 mce related protein
MCE                  PF02470.15    81 seq966_BIOID51007    -            879   1.5e-64  213.8  10.5   2   3   1.6e-11   2.2e-07   30.6   0.0     2    76   282   357   281   371 0.88 mce related protein
MCE                  PF02470.15    81 seq966_BIOID51007    -            879   1.5e-64  213.8  10.5   3   3   1.2e-14   1.6e-10   40.7   0.0     4    81   638   726   636   726 0.96 mce related protein
ABC_tran             PF00005.22   118 seq968_BIOID51007    -            401   5.6e-22   78.2   0.0   1   1   3.6e-25   1.2e-21   77.0   0.0     1   117    73   191    73   192 0.92 ABC transporter
TOBE_2               PF08402.5     75 seq968_BIOID51007    -            401   9.6e-12   44.6   0.3   1   1   1.2e-14   4.2e-11   42.5   0.1     1    75   313   385   313   385 0.95 TOBE domain
TraY                 PF05509.6     49 seq971_BIOID51007    -             75   2.4e-21   75.0   0.1   1   1   2.1e-25   2.9e-21   74.8   0.1     1    46    14    59    14    62 0.95 TraY domain
ExbD                 PF02472.11   130 seq972_BIOID51007    -            142     5e-23   81.3   0.1   1   1   4.1e-27   5.6e-23   81.2   0.1     2   129    10   141     9   142 0.89 Biopolymer transport protein ExbD/TolR
RHS_repeat           PF05593.9     38 seq974_BIOID51007    -           1417   1.4e-63  209.8 112.9   1   8   4.6e-13   3.2e-09   36.6   1.5     1    38   434   472   434   472 0.99 RHS Repeat
RHS_repeat           PF05593.9     38 seq974_BIOID51007    -           1417   1.4e-63  209.8 112.9   2   8   3.8e-11   2.6e-07   30.5   2.4     1    37   456   492   456   493 0.94 RHS Repeat
RHS_repeat           PF05593.9     38 seq974_BIOID51007    -           1417   1.4e-63  209.8 112.9   3   8   5.4e-10   3.7e-06   26.8   2.1     1    38   498   537   498   537 0.89 RHS Repeat
RHS_repeat           PF05593.9     38 seq974_BIOID51007    -           1417   1.4e-63  209.8 112.9   4   8   5.9e-08   0.00041   20.3   0.3     1    36   542   577   542   578 0.91 RHS Repeat
RHS_repeat           PF05593.9     38 seq974_BIOID51007    -           1417   1.4e-63  209.8 112.9   5   8   5.3e-12   3.6e-08   33.2   0.1     1    37   584   620   584   621 0.98 RHS Repeat
RHS_repeat           PF05593.9     38 seq974_BIOID51007    -           1417   1.4e-63  209.8 112.9   6   8   3.2e-11   2.2e-07   30.7   0.3     1    37   626   661   626   662 0.97 RHS Repeat
RHS_repeat           PF05593.9     38 seq974_BIOID51007    -           1417   1.4e-63  209.8 112.9   7   8   3.3e-08   0.00023   21.1   1.1     1    31   667   697   667   701 0.93 RHS Repeat
RHS_repeat           PF05593.9     38 seq974_BIOID51007    -           1417   1.4e-63  209.8 112.9   8   8     3e-08    0.0002   21.2   0.3     1    31   729   762   729   770 0.89 RHS Repeat
RHS                  PF03527.9     41 seq974_BIOID51007    -           1417   1.7e-20   72.3   4.8   1   1   4.6e-24   3.1e-20   71.5   0.6     1    41  1153  1193  1153  1193 0.97 RHS protein
DNA_pol3_alpha       PF07733.7    426 seq975_BIOID51007    -           1160    2e-177  589.7   0.0   1   1  5.8e-181  2.6e-177  589.4   0.0     2   426   291   735   290   735 0.96 Bacterial DNA polymerase III alpha subunit
PHP                  PF02811.14   175 seq975_BIOID51007    -           1160   3.9e-30  104.7   0.0   1   1   2.4e-33   1.1e-29  103.3   0.0     1   170     7   178     7   192 0.96 PHP domain
tRNA_anti            PF01336.20    76 seq975_BIOID51007    -           1160   1.2e-08   34.4   0.1   1   1   5.4e-12   2.5e-08   33.5   0.1     2    75  1000  1072   994  1073 0.88 OB-fold nucleic acid binding domain
FtsX                 PF02687.16   121 seq977_BIOID51007    -            804     3e-22   78.5  17.5   1   2   7.6e-16   5.2e-12   45.4   5.7     3   121   247   364   245   364 0.87 FtsX-like permease family
FtsX                 PF02687.16   121 seq977_BIOID51007    -            804     3e-22   78.5  17.5   2   2     2e-16   1.4e-12   47.3   1.2     2   116   683   793   682   797 0.86 FtsX-like permease family
Asp_Glu_race         PF01177.17   217 seq978_BIOID51007    -            285   3.4e-30  105.4   0.1   1   1   3.4e-34   4.7e-30  105.0   0.0     2   215    25   234    24   236 0.86 Asp/Glu/Hydantoin racemase
TraA                 PF05513.6    119 seq979_BIOID51007    -            120   4.3e-61  204.2  11.5   1   1   3.5e-65   4.8e-61  204.0   8.0     1   119     1   118     1   118 0.99 TraA
PduV-EutP            PF10662.4    143 seq980_BIOID51007    -            121   1.7e-14   53.3   0.0   1   1   2.4e-18   3.3e-14   52.4   0.0    86   142    60   115    47   116 0.93 Ethanolamine utilisation - propanediol utilisation
HTH_1                PF00126.22    60 seq981_BIOID51007    -            301     5e-16   58.0   0.0   1   1   1.5e-19     1e-15   57.0   0.0     2    60     9    67     8    67 0.97 Bacterial regulatory helix-turn-helix protein, lysR family
LysR_substrate       PF03466.15   209 seq981_BIOID51007    -            301   4.8e-11   42.0   0.0   1   1   9.5e-15   6.5e-11   41.6   0.0     9   200    98   287    92   290 0.94 LysR substrate binding domain
TolA                 PF06519.6     96 seq982_BIOID51007    -            421   2.2e-38  129.9   0.0   1   1   3.3e-42   2.2e-38  129.9   0.0     1    96   325   419   325   419 0.98 TolA C-terminal
TonB_2               PF13103.1     85 seq982_BIOID51007    -            421   3.2e-05   23.7   0.0   1   1   1.4e-08   9.4e-05   22.2   0.0     2    73   338   405   337   414 0.86 TonB C terminal
Pyr_redox_2          PF07992.9    200 seq983_BIOID51007    -            377   8.4e-27   94.2   0.0   1   1   1.9e-29   2.9e-26   92.4   0.0     2   198     5   277     4   279 0.90 Pyridine nucleotide-disulphide oxidoreductase
Pyr_redox            PF00070.22    80 seq983_BIOID51007    -            377     3e-18   65.8   0.0   1   1   4.2e-20   6.4e-17   61.6   0.0     1    75   143   216   143   223 0.95 Pyridine nucleotide-disulphide oxidoreductase
K_oxygenase          PF13434.1    341 seq983_BIOID51007    -            377   9.8e-10   37.7   0.0   1   1   2.9e-09   4.4e-06   25.7   0.0   139   216    91   167    66   179 0.84 L-lysine 6-monooxygenase (NADPH-requiring)
TraL                 PF07178.6     95 seq985_BIOID51007    -            103   5.8e-37  125.4   0.2   1   1   4.7e-41   6.5e-37  125.3   0.2     1    95     9   103     9   103 0.99 TraL protein
MFS_1                PF07690.11   354 seq987_BIOID51007    -            417     3e-39  134.6  62.3   1   2   1.6e-31   1.1e-27   96.6  18.7     1   224    41   261    40   270 0.82 Major Facilitator Superfamily
MFS_1                PF07690.11   354 seq987_BIOID51007    -            417     3e-39  134.6  62.3   2   2   9.5e-15   6.5e-11   41.4  23.1     7   168   249   407   247   415 0.82 Major Facilitator Superfamily
Sugar_tr             PF00083.19   451 seq987_BIOID51007    -            417   5.3e-14   51.5  34.2   1   1   1.7e-17   1.2e-13   50.3   6.9    46   197    71   217    11   223 0.90 Sugar (and other) transporter
TraE                 PF05309.6    187 seq988_BIOID51007    -            188   4.2e-69  231.3   0.2   1   1   3.5e-73   4.8e-69  231.1   0.1     1   187     1   187     1   187 0.99 TraE protein
LamB                 PF02264.10   398 seq990_BIOID51007    -            446  8.4e-169  561.7  25.0   1   1  6.9e-173  9.5e-169  561.5  17.3     1   398    28   446    28   446 0.97 LamB porin
DUF2233              PF09992.4    170 seq992_BIOID51007    -            254   1.2e-19   70.8   0.1   1   1   1.1e-23   1.5e-19   70.5   0.1     2   145    84   232    83   252 0.85 Predicted periplasmic protein (DUF2233)
TraK                 PF06586.6    234 seq993_BIOID51007    -            242   5.5e-68  228.4   0.0   1   1   4.3e-72   5.9e-68  228.3   0.0     7   234    13   235     1   235 0.95 TraK protein
PD40                 PF07676.7     39 seq994_BIOID51007    -            431   1.2e-35  120.5   5.0   1   4   2.5e-08   8.6e-05   21.9   0.0    11    34   203   224   198   227 0.82 WD40-like Beta Propeller Repeat
PD40                 PF07676.7     39 seq994_BIOID51007    -            431   1.2e-35  120.5   5.0   2   4   8.4e-13   2.9e-09   36.2   0.0     2    39   238   273   237   273 0.95 WD40-like Beta Propeller Repeat
PD40                 PF07676.7     39 seq994_BIOID51007    -            431   1.2e-35  120.5   5.0   3   4   6.4e-13   2.2e-09   36.6   0.1     2    38   282   316   281   317 0.96 WD40-like Beta Propeller Repeat
PD40                 PF07676.7     39 seq994_BIOID51007    -            431   1.2e-35  120.5   5.0   4   4   4.2e-07    0.0014   18.0   0.0     3    30   370   397   368   403 0.93 WD40-like Beta Propeller Repeat
TolB_N               PF04052.8    105 seq994_BIOID51007    -            431   9.2e-32  109.1   0.0   1   1   7.2e-35   2.5e-31  107.7   0.0     1    99    24   122    24   127 0.97 TolB amino-terminal domain
DPPIV_N              PF00930.16   353 seq994_BIOID51007    -            431   1.6e-13   49.8   0.0   1   1   2.3e-13     8e-10   37.7   0.0   239   348   249   353   220   358 0.87 Dipeptidyl peptidase IV (DPP IV) N-terminal region
GntP_permease        PF02447.11   441 seq995_BIOID51007    -             72   3.2e-21   75.2   0.5   1   1   2.5e-25   3.4e-21   75.1   0.3   372   441     2    71     1    71 0.96 GntP family permease
TrbI                 PF03743.9    187 seq996_BIOID51007    -            407   1.8e-39  135.0   1.6   1   1   5.2e-43   7.1e-39  133.1   0.3     2   185   213   407   212   407 0.95 Bacterial conjugation TrbI-like protein
Nol1_Nop2_Fmu        PF01189.12   283 seq999_BIOID51007    -            481  2.9e-109  364.7   0.0   1   2   2.7e-31   7.4e-28   97.6   0.0    12   177    42   210    31   211 0.88 NOL1/NOP2/sun family
Nol1_Nop2_Fmu        PF01189.12   283 seq999_BIOID51007    -            481  2.9e-109  364.7   0.0   2   2   8.4e-85   2.3e-81  273.1   0.0     9   282   201   480   201   481 0.99 NOL1/NOP2/sun family
Nol1_Nop2_Fmu_2      PF13636.1    102 seq999_BIOID51007    -            481   7.3e-23   80.4   0.0   1   1   4.6e-26   1.3e-22   79.7   0.0     3   102   368   470   366   470 0.91 pre-rRNA processing and ribosome biogenesis
Methyltransf_26      PF13659.1    117 seq999_BIOID51007    -            481   3.2e-07   30.2   0.2   1   1   3.1e-10   8.4e-07   28.9   0.1     2   116   121   249   120   250 0.87 Methyltransferase domain
Methyltransf_18      PF12847.2    112 seq999_BIOID51007    -            481   5.6e-07   30.0   0.0   1   1   3.8e-10     1e-06   29.1   0.0     3   112   121   249   119   249 0.87 Methyltransferase domain
Sugarporin_N         PF11471.3     60 seq1000_BIOID51007   -            169   7.4e-18   63.8   5.4   1   1     9e-22   1.2e-17   63.1   3.7     4    59     3    59     1    60 0.91 Maltoporin periplasmic N-terminal extension
Asr                  PF06392.6     19 seq1001_BIOID51007   -            111   7.1e-07   29.3  23.9   1   1   5.2e-11   7.1e-07   29.3  16.6     1    19    53    71    53    71 0.99 Acid shock protein repeat
MalM                 PF07148.7    136 seq1003_BIOID51007   -            306   2.3e-50  169.4   0.1   1   1   2.4e-54   3.3e-50  168.9   0.0     2   136    75   210    74   210 0.98 Maltose operon periplasmic protein precursor (MalM)
HTH_Tnp_1            PF01527.15    76 seq1005_BIOID51007   -            136   4.5e-19   68.0   0.6   1   1   1.2e-22     8e-19   67.2   0.4     2    74    23   102    22   104 0.89 Transposase
HTH_28               PF13518.1     52 seq1005_BIOID51007   -            136   2.1e-06   27.4   0.5   1   1   6.5e-10   4.4e-06   26.4   0.0     1    43    32    75    32    78 0.93 Helix-turn-helix domain
ABC_tran             PF00005.22   118 seq1008_BIOID51007   -            637     1e-36  125.7   1.1   1   2   2.4e-18   3.3e-15   56.3   0.0     1   118    41   178    41   178 0.87 ABC transporter
ABC_tran             PF00005.22   118 seq1008_BIOID51007   -            637     1e-36  125.7   1.1   2   2   2.6e-21   3.6e-18   65.9   0.0     1   118   352   459   352   459 0.92 ABC transporter
ABC_tran_2           PF12848.2     85 seq1008_BIOID51007   -            637   6.6e-29   99.4   4.3   1   1   4.8e-32   6.6e-29   99.4   3.0     1    83   217   298   217   302 0.93 ABC transporter
Terminase_6          PF03237.10   384 seq1011_BIOID51007   -            590     2e-99  332.8   0.0   1   1  7.3e-103   2.5e-99  332.5   0.0     2   384   164   572   163   572 0.98 Terminase-like family
Terminase_5          PF06056.7     58 seq1011_BIOID51007   -            590   3.8e-26   90.2   0.8   1   1   2.2e-29   7.6e-26   89.3   0.1     1    58    12    69    12    69 0.98 Putative ATPase subunit of terminase (gpP-like)
HTH_23               PF13384.1     50 seq1011_BIOID51007   -            590   2.1e-06   27.0   0.0   1   1   1.7e-09     6e-06   25.6   0.0     7    45    14    49     9    54 0.86 Homeodomain-like domain
HTH_28               PF13518.1     52 seq1011_BIOID51007   -            590   1.7e-05   24.5   0.1   1   1     3e-08    0.0001   22.0   0.0     2    48    14    57    14    59 0.90 Helix-turn-helix domain
rve                  PF00665.21   120 seq1012_BIOID51007   -            301   2.7e-24   85.4   0.0   1   1   1.1e-27   4.9e-24   84.6   0.0     3   119   123   243   121   244 0.97 Integrase core domain
rve_3                PF13683.1     67 seq1012_BIOID51007   -            301   1.4e-17   62.8   0.1   1   1   9.9e-21   4.5e-17   61.2   0.0     2    67   216   281   215   281 0.98 Integrase core domain
HTH_21               PF13276.1     60 seq1012_BIOID51007   -            301   3.7e-17   61.9   1.4   1   1     7e-19   3.2e-15   55.7   0.4     6    57    49   106    44   109 0.80 HTH-like domain
Trypsin              PF00089.21   220 seq1013_BIOID51007   -            273   1.1e-11   44.6   0.0   1   1   4.4e-15     3e-11   43.2   0.0     9   198    50   244    44   266 0.72 Trypsin
Trypsin_2            PF13365.1    120 seq1013_BIOID51007   -            273   1.5e-07   31.2   0.0   1   1   3.8e-11   2.6e-07   30.5   0.0     1   120    69   240    69   240 0.66 Trypsin-like peptidase domain
ResIII               PF04851.10   184 seq1014_BIOID51007   -            586   4.7e-32  111.2   0.0   1   1   1.7e-35   7.8e-32  110.4   0.0     2   184     3   155     2   155 0.95 Type III restriction enzyme, res subunit
Helicase_C           PF00271.26    78 seq1014_BIOID51007   -            586   7.6e-12   44.8   0.0   1   1   6.6e-15     3e-11   42.9   0.0    10    76   277   343   273   345 0.96 Helicase conserved C-terminal domain
DEAD                 PF00270.24   173 seq1014_BIOID51007   -            586   2.2e-11   43.4   0.0   1   1   1.2e-13   5.7e-10   38.8   0.0     2   166     7   153     6   157 0.81 DEAD/DEAH box helicase
DUF1706              PF08020.6    166 seq1015_BIOID51007   -            172   6.9e-59  197.9   0.1   1   1   5.7e-63   7.8e-59  197.7   0.1     1   166     1   166     1   166 0.99 Protein of unknown function (DUF1706)
OmpA                 PF00691.15    97 seq1017_BIOID51007   -            173   1.1e-19   70.5   0.0   1   1   1.4e-23     2e-19   69.6   0.0     1    97    72   167    72   167 0.95 OmpA family
ACCA                 PF03255.9    145 seq1019_BIOID51007   -            319     6e-65  217.1   0.2   1   1   1.9e-68   8.7e-65  216.5   0.1     2   145     5   151     4   151 0.97 Acetyl co-enzyme A carboxylase carboxyltransferase alpha subunit
Carboxyl_trans       PF01039.17   493 seq1019_BIOID51007   -            319   1.5e-18   66.3   0.1   1   1   4.1e-22   1.9e-18   66.0   0.0   272   473    85   288    58   300 0.84 Carboxyl transferase domain
MdcE                 PF06833.6    234 seq1019_BIOID51007   -            319   6.6e-06   25.3   0.0   1   1     2e-09   9.1e-06   24.9   0.0     5   176    88   262    84   313 0.81 Malonate decarboxylase gamma subunit (MdcE)
TraP                 PF07296.6    202 seq1020_BIOID51007   -             80   7.7e-20   70.6   1.4   1   1   6.6e-24     9e-20   70.3   1.0     8    69     7    68     2    73 0.92 TraP protein
TPR_6                PF13174.1     33 seq1022_BIOID51007   -            263   1.8e-22   78.0   1.7   1   3   2.8e-07   0.00047   20.3   0.0     4    33   146   176   145   176 0.86 Tetratricopeptide repeat
TPR_6                PF13174.1     33 seq1022_BIOID51007   -            263   1.8e-22   78.0   1.7   2   3   2.2e-08   3.8e-05   23.7   0.1     3    33   183   213   181   213 0.95 Tetratricopeptide repeat
TPR_6                PF13174.1     33 seq1022_BIOID51007   -            263   1.8e-22   78.0   1.7   3   3   7.2e-11   1.2e-07   31.5   0.0     1    33   218   250   218   250 0.96 Tetratricopeptide repeat
TPR_16               PF13432.1     65 seq1022_BIOID51007   -            263   6.3e-12   45.7   0.0   1   1   1.6e-09   2.7e-06   27.7   0.0     2    65   147   214   146   214 0.92 Tetratricopeptide repeat
TPR_2                PF07719.12    34 seq1022_BIOID51007   -            263   1.1e-09   37.3   0.2   1   2   2.1e-06    0.0035   17.0   0.1     2    33   181   212   180   213 0.93 Tetratricopeptide repeat
TPR_2                PF07719.12    34 seq1022_BIOID51007   -            263   1.1e-09   37.3   0.2   2   2   5.3e-06    0.0091   15.7   0.0     1    33   217   249   217   250 0.95 Tetratricopeptide repeat
TPR_8                PF13181.1     34 seq1022_BIOID51007   -            263   2.9e-06   26.5   0.9   1   2   0.00027      0.46   10.2   0.2     2    29   181   208   180   213 0.89 Tetratricopeptide repeat
TPR_8                PF13181.1     34 seq1022_BIOID51007   -            263   2.9e-06   26.5   0.9   2   2   2.7e-05     0.046   13.3   0.0     5    29   221   245   217   250 0.85 Tetratricopeptide repeat
HTH_Tnp_1            PF01527.15    76 seq1025_BIOID51007   -            144   1.4e-13   50.4   0.0   1   1   2.7e-17   1.8e-13   50.0   0.0     3    49    11    58     9   101 0.84 Transposase
HTH_28               PF13518.1     52 seq1025_BIOID51007   -            144   4.4e-05   23.2   0.0   1   1   9.2e-09   6.3e-05   22.7   0.0     1    41    19    60    19    67 0.92 Helix-turn-helix domain
DUF1480              PF07351.8     80 seq1026_BIOID51007   -             78   3.5e-42  142.1   0.0   1   1   2.8e-46   3.8e-42  142.0   0.0     3    79     2    77     1    78 0.98 Protein of unknown function (DUF1480)
Pentapeptide_4       PF13599.1     78 seq1029_BIOID51007   -            315   1.4e-17   63.1  17.9   1   1   9.8e-17   3.3e-13   49.1   4.1     6    78    90   165    85   169 0.92 Pentapeptide repeats (9 copies)
SopA                 PF13981.1    135 seq1029_BIOID51007   -            315   6.3e-15   55.2   6.1   1   1   1.9e-18   6.3e-15   55.2   4.2     3    94   209   301   207   307 0.95 SopA-like central domain
LamB                 PF02264.10   398 seq1031_BIOID51007   -            408  1.2e-145  485.4  19.3   1   1    1e-149  1.4e-145  485.2  13.4    11   398     7   408     2   408 0.98 LamB porin
DUF1482              PF07358.6     57 seq1033_BIOID51007   -             91     5e-32  109.1   0.1   1   1   4.4e-36     6e-32  108.9   0.1     1    57    29    86    29    86 0.99 Protein of unknown function (DUF1482)
HTH_Tnp_1            PF01527.15    76 seq1034_BIOID51007   -            144   1.4e-13   50.4   0.0   1   1   2.7e-17   1.8e-13   50.0   0.0     3    49    11    58     9   101 0.84 Transposase
HTH_28               PF13518.1     52 seq1034_BIOID51007   -            144   4.4e-05   23.2   0.0   1   1   9.2e-09   6.3e-05   22.7   0.0     1    41    19    60    19    67 0.92 Helix-turn-helix domain
TnpB_IS66            PF05717.8    108 seq1039_BIOID51007   -            116   1.1e-40  137.2   0.0   1   1   9.1e-45   1.2e-40  137.1   0.0     2   104     7   107     6   111 0.97 IS66 Orf2 like protein
TnpB_IS66            PF05717.8    108 seq1047_BIOID51007   -            116   1.1e-40  137.2   0.0   1   1   9.1e-45   1.2e-40  137.1   0.0     2   104     7   107     6   111 0.97 IS66 Orf2 like protein
OKR_DC_1             PF01276.15   417 seq1048_BIOID51007   -            713    2e-194  645.8   0.0   1   1  5.3e-198  2.4e-194  645.5   0.0     1   417   130   545   130   545 1.00 Orn/Lys/Arg decarboxylase, major domain
OKR_DC_1_C           PF03711.10   137 seq1048_BIOID51007   -            713   8.5e-53  177.9   0.0   1   1   4.3e-56   1.9e-52  176.8   0.0     1   135   570   702   570   704 0.99 Orn/Lys/Arg decarboxylase, C-terminal domain
OKR_DC_1_N           PF03709.10   115 seq1048_BIOID51007   -            713   2.3e-26   92.0   0.0   1   1     1e-29   4.6e-26   91.0   0.0     1   115    14   124    14   124 0.99 Orn/Lys/Arg decarboxylase, N-terminal domain
Phage_portal         PF04860.7    347 seq1051_BIOID51007   -            344   5.5e-62  209.3   0.0   1   1   5.2e-66   7.1e-62  208.9   0.0     8   316    46   339    39   343 0.92 Phage portal protein
Abhydrolase_1        PF00561.15   230 seq1053_BIOID51007   -            340     3e-26   92.2   0.0   1   1   2.6e-29     9e-26   90.7   0.0     4   218   105   312   102   315 0.96 alpha/beta hydrolase fold
Abhydrolase_6        PF12697.2    228 seq1053_BIOID51007   -            340     3e-16   59.9   0.7   1   1   1.2e-19   4.2e-16   59.4   0.5     1   219    75   312    75   320 0.70 Alpha/beta hydrolase family
Abhydrolase_5        PF12695.2    142 seq1053_BIOID51007   -            340   7.6e-11   41.8   0.4   1   1   7.2e-14   2.5e-10   40.1   0.2     2   141    75   308    74   309 0.65 Alpha/beta hydrolase family
HTH_36               PF13730.1     55 seq1056_BIOID51007   -            313   9.1e-11   41.6   0.0   1   1   4.9e-14   2.2e-10   40.3   0.0     5    55    20    70    16    70 0.91 Helix-turn-helix domain
GntR                 PF00392.16    64 seq1056_BIOID51007   -            313   3.1e-07   29.6   0.0   1   1   1.5e-10   6.6e-07   28.5   0.0    25    60    41    76    35    78 0.95 Bacterial regulatory proteins, gntR family
PaaX                 PF07848.7     70 seq1056_BIOID51007   -            313   1.9e-05   24.4   0.1   1   1   1.1e-08   4.9e-05   23.1   0.0    29    60    46    79    38    89 0.80 PaaX-like protein
LZ_Tnp_IS66          PF13007.2     78 seq1059_BIOID51007   -            193   6.1e-14   52.3   9.1   1   1   8.9e-18   6.1e-14   52.3   6.3     1    76    59   130    59   132 0.83 Transposase C of IS166 homeodomain
HTH_Tnp_IS66         PF13005.2     59 seq1059_BIOID51007   -            193   1.8e-09   37.1   1.5   1   1   1.8e-12   1.2e-08   34.5   0.2     1    42   134   175   134   177 0.96 putative Helix-turn-helix domain of transposase IS66
Ribosomal_L25p       PF01386.14    88 seq1061_BIOID51007   -             94   3.9e-30  103.6   0.3   1   1   3.2e-34   4.4e-30  103.5   0.2     1    88     4    91     4    91 0.99 Ribosomal L25p family
UPF0118              PF01594.11   327 seq1062_BIOID51007   -            344   5.1e-74  249.0  42.7   1   1   4.2e-78   5.8e-74  248.8  29.6     2   326    14   328    13   329 0.99 Domain of unknown function DUF20
DDE_Tnp_1            PF01609.16   211 seq1063_BIOID51007   -            353   1.6e-31  109.4   0.3   1   1   3.3e-35   2.2e-31  108.9   0.2     3   211    77   318    75   318 0.93 Transposase DDE domain
DDE_Tnp_1_assoc      PF13808.1     90 seq1063_BIOID51007   -            353   4.5e-22   77.4   0.0   1   1   1.4e-25   9.5e-22   76.3   0.0    23    90     3    70     1    70 0.97 DDE_Tnp_1-associated
Esterase             PF00756.15   251 seq1065_BIOID51007   -            398   4.8e-19   68.6   0.0   1   1   3.4e-22   2.3e-18   66.4   0.0     1   153   159   318   159   396 0.78 Putative esterase
CBM_48               PF02922.13    85 seq1065_BIOID51007   -            398   7.5e-12   45.0   0.1   1   1   2.2e-15   1.5e-11   44.0   0.1     7    74    53   113    47   133 0.84 Carbohydrate-binding module 48 (Isoamylase N-terminal domain)
HATPase_c            PF02518.21   111 seq1066_BIOID51007   -            572     2e-19   69.1   0.0   1   1     1e-22   3.5e-19   68.4   0.0     2   110   449   559   448   560 0.95 Histidine kinase-, DNA gyrase B-, and HSP90-like ATPase
PAS_8                PF13188.1     64 seq1066_BIOID51007   -            572   2.9e-06   26.8   0.0   1   1   4.1e-09   1.4e-05   24.6   0.0     2    49   243   296   242   312 0.73 PAS domain
PAS                  PF00989.19   113 seq1066_BIOID51007   -            572   1.2e-05   24.9   0.0   1   1     1e-08   3.5e-05   23.4   0.0     4    64   245   305   242   313 0.88 PAS fold
Chor_lyase           PF04345.8    168 seq1068_BIOID51007   -            165   5.8e-31  107.0   0.0   1   1     5e-35   6.8e-31  106.8   0.0    13   163    18   165    11   165 0.90 Chorismate lyase
DDE_Tnp_IS66         PF03050.9    271 seq1069_BIOID51007   -            331   4.7e-93  311.2   0.3   1   1   7.7e-97   5.3e-93  311.0   0.2    13   271     2   281     1   281 0.98 Transposase IS66 family
DDE_Tnp_IS66_C       PF13817.1     39 seq1069_BIOID51007   -            331   2.7e-20   71.9   0.2   1   1   1.1e-23   7.6e-20   70.5   0.1     2    39   288   325   287   325 0.99 IS66 C-terminal element
UPF0270              PF06794.7     70 seq1071_BIOID51007   -             72   9.2e-36  121.3   0.1   1   1   7.4e-40     1e-35  121.2   0.0     1    70     1    70     1    70 0.99 Uncharacterised protein family (UPF0270)
PerC                 PF06069.6     90 seq1072_BIOID51007   -            164   3.3e-09   36.5   1.2   1   1   3.9e-13   5.4e-09   35.8   0.9     5    56   100   151    96   156 0.92 PerC transcriptional activator
UbiA                 PF01040.13   257 seq1076_BIOID51007   -            290   8.5e-41  139.7  25.0   1   1   7.6e-45     1e-40  139.4  17.3     2   256    26   277    25   283 0.85 UbiA prenyltransferase family
NadA                 PF02445.11   296 seq1078_BIOID51007   -            347  2.3e-105  351.5   0.0   1   1  1.9e-109  2.6e-105  351.3   0.0     2   295    31   340    30   341 0.98 Quinolinate synthetase A protein
PRK                  PF00485.13   194 seq1080_BIOID51007   -            289     3e-74  248.6   0.0   1   1   2.7e-78   3.6e-74  248.4   0.0     1   194     7   214     7   214 0.99 Phosphoribulokinase / Uridine kinase family
PTS_EIIC             PF02378.13   321 seq1081_BIOID51007   -            485   2.3e-41  141.6  32.4   1   1   3.3e-45   2.3e-41  141.6  22.4     3   321   113   396   111   396 0.92 Phosphotransferase system, EIIC
PTS_EIIB             PF00367.15    35 seq1081_BIOID51007   -            485   1.5e-16   59.2   0.2   1   1   3.6e-20   2.4e-16   58.5   0.1     1    35     9    43     9    43 0.98 phosphotransferase system, EIIB
HATPase_c_3          PF13589.1    137 seq1082_BIOID51007   -            652   3.2e-29  101.1   0.3   1   1     1e-32   7.1e-29  100.0   0.2     2   114    22   139    21   158 0.84 Histidine kinase-, DNA gyrase B-, and HSP90-like ATPase
HATPase_c            PF02518.21   111 seq1082_BIOID51007   -            652   2.9e-06   26.8   0.0   1   1   1.5e-09     1e-05   25.1   0.0     9    97    27   121    24   162 0.84 Histidine kinase-, DNA gyrase B-, and HSP90-like ATPase
FAD_syn              PF06574.7    158 seq1083_BIOID51007   -            313   2.2e-57  193.0   0.0   1   1   4.4e-61     3e-57  192.5   0.0     2   158    12   168    11   168 0.98 FAD synthetase
Flavokinase          PF01687.12   125 seq1083_BIOID51007   -            313   6.1e-40  135.8   0.0   1   1   1.4e-43   9.4e-40  135.2   0.0     1   124   184   307   184   308 0.97 Riboflavin kinase
Exonuc_X-T_C         PF08411.5    269 seq1084_BIOID51007   -            491    3e-104  347.6   0.1   1   1  5.5e-108  3.8e-104  347.3   0.1     1   268   228   489   228   490 0.99 Exonuclease C-terminal
RNase_T              PF00929.19   164 seq1084_BIOID51007   -            491     1e-24   87.5   0.0   1   1   2.8e-28   1.9e-24   86.6   0.0     2   162    29   208    28   210 0.95 Exonuclease
Dam                  PF05869.6    181 seq1085_BIOID51007   -            217   2.9e-65  218.9   0.0   1   1   2.5e-69   3.4e-65  218.7   0.0     2   181    15   207    14   207 0.98 DNA N-6-adenine-methyltransferase (Dam)
Glucosamine_iso      PF01182.15   199 seq1087_BIOID51007   -            240   1.9e-16   60.2   0.0   1   1   2.8e-20   3.8e-16   59.2   0.0     5   198    12   206     9   207 0.77 Glucosamine-6-phosphate isomerases/6-phosphogluconolactonase
DUF1414              PF07208.6     44 seq1088_BIOID51007   -             75   2.5e-25   87.7   0.9   1   1   2.5e-29   3.4e-25   87.3   0.6     1    44    26    69    26    69 0.99 Protein of unknown function (DUF1414)
PALP                 PF00291.20   307 seq1089_BIOID51007   -            265   3.2e-31  108.5   0.0   1   1   2.9e-35     4e-31  108.2   0.0    74   289     1   222     1   233 0.84 Pyridoxal-phosphate dependent enzyme
Glyoxalase           PF00903.20   128 seq1092_BIOID51007   -            129   7.8e-23   80.7   0.0   1   1   1.9e-26   8.7e-23   80.5   0.0     2   128     7   126     6   126 0.97 Glyoxalase/Bleomycin resistance protein/Dioxygenase superfamily
Glyoxalase_2         PF12681.2    108 seq1092_BIOID51007   -            129   3.8e-18   65.9   0.0   1   1   9.7e-22   4.4e-18   65.7   0.0     1   108    12   127    12   127 0.79 Glyoxalase-like domain
Glyoxalase_4         PF13669.1    110 seq1092_BIOID51007   -            129   2.6e-13   49.8   0.0   1   1   6.9e-17   3.2e-13   49.5   0.0     1    96     8   102     8   115 0.85 Glyoxalase/Bleomycin resistance protein/Dioxygenase superfamily
DUF3413              PF11893.3    253 seq1093_BIOID51007   -            586  3.3e-109  363.5  10.1   1   1  1.1e-112  5.1e-109  362.8   7.0     1   252     1   253     1   254 0.99 Domain of unknown function (DUF3413)
Sulfatase            PF00884.18   379 seq1093_BIOID51007   -            586   2.7e-36  125.2   1.8   1   1   5.9e-40   2.7e-36  125.2   1.3     1   330   260   541   260   573 0.81 Sulfatase
Response_reg         PF00072.19   112 seq1097_BIOID51007   -            226   1.2e-18   67.0   0.0   1   1   9.1e-22   6.2e-18   64.7   0.0     1   111     7   118     7   119 0.97 Response regulator receiver domain
CitT                 PF12431.3     30 seq1097_BIOID51007   -            226   5.6e-08   32.5   0.0   1   1   1.5e-11     1e-07   31.6   0.0     1    28   134   160   134   162 0.97 Transcriptional regulator
LexA_DNA_bind        PF01726.11    65 seq1098_BIOID51007   -            108   1.6e-19   69.0   0.0   1   1   1.6e-23   2.1e-19   68.7   0.0     1    65     1    65     1    65 0.99 LexA DNA binding domain
DNA_pol3_theta       PF06440.6     75 seq1100_BIOID51007   -            105   3.9e-38  128.7   0.3   1   1   3.6e-42   4.9e-38  128.4   0.2     3    74    32   103    30   104 0.97 DNA polymerase III, theta subunit
NMN_transporter      PF04973.7    182 seq1101_BIOID51007   -            239   1.6e-46  157.9  27.1   1   1   1.3e-48   1.8e-44  151.2  18.8     1   180    23   227    23   229 0.94 Nicotinamide mononucleotide transporter
Ivy                  PF08816.6    118 seq1102_BIOID51007   -            149   5.8e-35  119.7   0.1   1   1   5.1e-39     7e-35  119.4   0.1     1   118    29   144    29   144 0.98 Inhibitor of vertebrate lysozyme (Ivy)
ATP_bind_3           PF01171.15   182 seq1104_BIOID51007   -            432   8.1e-60  201.3   0.0   1   1   2.4e-63   1.1e-59  200.8   0.0     1   180    14   191    14   193 0.97 PP-loop family
TilS_C               PF11734.3     74 seq1104_BIOID51007   -            432   2.9e-26   90.3   0.0   1   1   2.4e-29   1.1e-25   88.5   0.0     1    74   356   427   356   427 0.91 TilS substrate C-terminal domain
TilS                 PF09179.6     69 seq1104_BIOID51007   -            432     1e-22   79.8   5.2   1   1   2.2e-26     1e-22   79.8   3.6     1    69   241   309   241   309 0.99 TilS substrate binding domain
tRNA-synt_1          PF00133.17   601 seq1106_BIOID51007   -            938  9.3e-233  773.4   0.0   1   1  5.8e-236  1.1e-232  773.2   0.0     2   601    28   641    27   641 0.98 tRNA synthetases class I (I, L, M and V)
Anticodon_1          PF08264.8    153 seq1106_BIOID51007   -            938   4.3e-29  101.1   0.0   1   1   4.2e-32   8.2e-29  100.2   0.0     1   152   685   841   685   842 0.89 Anticodon-binding domain of tRNA
tRNA-synt_1g         PF09334.6    391 seq1106_BIOID51007   -            938   4.7e-21   74.7   0.2   1   2     7e-14   1.4e-10   40.3   0.0     8    69    58   119    56   246 0.63 tRNA synthetases class I (M)
tRNA-synt_1g         PF09334.6    391 seq1106_BIOID51007   -            938   4.7e-21   74.7   0.2   2   2   2.4e-08   4.8e-05   22.0   0.0   310   356   584   631   566   650 0.81 tRNA synthetases class I (M)
zf-FPG_IleRS         PF06827.9     30 seq1106_BIOID51007   -            938   1.1e-09   37.6   3.5   1   1   5.4e-13   1.1e-09   37.6   2.4     1    29   898   926   898   927 0.96 Zinc finger found in FPG and IleRS
tRNA-synt_1e         PF01406.14   301 seq1106_BIOID51007   -            938     3e-08   33.0   0.0   1   1   2.2e-09   4.2e-06   25.9   0.0   227   299   575   648   548   650 0.83 tRNA synthetases class I (C) catalytic domain
tRNA-synt_1_2        PF13603.1    185 seq1106_BIOID51007   -            938   8.1e-07   28.3   0.0   1   1   7.7e-10   1.5e-06   27.5   0.0    12   141   224   358   219   368 0.78 Leucyl-tRNA synthetase, Domain 2
tRNA-synt_1f         PF01921.13   360 seq1106_BIOID51007   -            938   2.9e-06   26.1   0.0   1   1     6e-09   1.2e-05   24.1   0.0   241   340   562   659   545   675 0.81 tRNA synthetases class I (K)
RusA                 PF05866.6    116 seq1107_BIOID51007   -            129   6.6e-21   74.7   0.0   1   1   5.6e-25   7.6e-21   74.5   0.0     1   115     5   120     5   121 0.92 Endodeoxyribonuclease RusA
CN_hydrolase         PF00795.17   184 seq1108_BIOID51007   -            218   4.2e-14   52.2   0.0   1   1   3.7e-18   5.1e-14   51.9   0.0     1   119     5   114     5   150 0.93 Carbon-nitrogen hydrolase
Glyco_hydro_1        PF00232.13   455 seq1109_BIOID51007   -            476  5.8e-133  443.2   0.3   1   1  5.2e-137  7.2e-133  442.9   0.2     4   454     5   472     2   473 0.92 Glycosyl hydrolase family 1
cNMP_binding         PF00027.24    91 seq1111_BIOID51007   -            210   8.9e-24   83.0   0.0   1   1     4e-27   1.4e-23   82.4   0.0     3    90    23   111    21   112 0.97 Cyclic nucleotide-binding domain
Crp                  PF00325.15    32 seq1111_BIOID51007   -            210   2.1e-15   55.7   0.4   1   1   1.1e-18   3.9e-15   54.8   0.3     1    32   166   197   166   197 0.98 Bacterial regulatory proteins, crp family
HTH_Crp_2            PF13545.1     76 seq1111_BIOID51007   -            210   2.2e-11   43.2   0.1   1   1   1.5e-14     5e-11   42.1   0.1     1    67   142   206   142   207 0.94 Crp-like helix-turn-helix domain
HTH_Tnp_1            PF01527.15    76 seq1112_BIOID51007   -            144   1.4e-13   50.4   0.0   1   1   2.7e-17   1.8e-13   50.0   0.0     3    49    11    58     9   101 0.84 Transposase
HTH_28               PF13518.1     52 seq1112_BIOID51007   -            144   4.4e-05   23.2   0.0   1   1   9.2e-09   6.3e-05   22.7   0.0     1    41    19    60    19    67 0.92 Helix-turn-helix domain
RNase_T              PF00929.19   164 seq1115_BIOID51007   -            220     4e-18   66.1   0.0   1   1   7.2e-22   9.8e-18   64.8   0.0     2   164     4   147     3   147 0.91 Exonuclease
TnpB_IS66            PF05717.8    108 seq1116_BIOID51007   -            116   1.1e-40  137.2   0.0   1   1   9.1e-45   1.2e-40  137.1   0.0     2   104     7   107     6   111 0.97 IS66 Orf2 like protein
DUF3304              PF11745.3    118 seq1117_BIOID51007   -            184     1e-20   74.0   0.0   1   1   9.6e-25   1.3e-20   73.6   0.0     5   116    41   145    37   147 0.92 Protein of unknown function (DUF3304)
FUSC-like            PF12805.2    284 seq1119_BIOID51007   -            696     3e-72  242.8   3.3   1   1   8.7e-76     3e-72  242.8   2.3     2   280    63   335    62   340 0.95 FUSC-like inner membrane protein yccS
FUSC_2               PF13515.1    128 seq1119_BIOID51007   -            696   8.6e-20   70.8  11.0   1   1   2.5e-23   8.6e-20   70.8   7.6     2   126   377   498   375   500 0.90 Fusaric acid resistance protein-like
FUSC                 PF04632.7    650 seq1119_BIOID51007   -            696   5.1e-08   31.7   4.2   1   1   1.5e-11   5.1e-08   31.7   2.9     7   280   369   659   363   690 0.80 Fusaric acid resistance protein family
ALMT                 PF11744.3    406 seq1119_BIOID51007   -            696   1.5e-05   23.7   1.9   1   1   1.7e-08   5.7e-05   21.8   1.0    41   193   389   528   373   594 0.80 Aluminium activated malate transporter
Phage_integrase      PF00589.17   173 seq1123_BIOID51007   -            413   1.7e-26   92.8   0.1   1   1   5.2e-30   3.6e-26   91.7   0.0     3   171   215   379   213   381 0.91 Phage integrase family
DUF4102              PF13356.1     89 seq1123_BIOID51007   -            413   8.3e-25   86.3   0.1   1   1   2.2e-28   1.5e-24   85.5   0.1     1    89     8    97     8    97 0.92 Domain of unknown function (DUF4102)
YaeQ                 PF07152.7    175 seq1125_BIOID51007   -            181   2.8e-72  241.5   1.2   1   1   2.3e-76   3.2e-72  241.3   0.8     1   174     1   175     1   176 0.99 YaeQ protein
Xan_ur_permease      PF00860.15   389 seq1126_BIOID51007   -            445   1.3e-42  145.6  51.4   1   1   9.3e-47   1.3e-42  145.6  35.6     3   387    31   404    29   406 0.92 Permease family
DUF1471              PF07338.8     56 seq1128_BIOID51007   -            314   4.1e-62  205.5   5.4   1   3   2.8e-22   3.9e-18   64.7   0.0     2    56    34    90    33    90 0.98 Protein of unknown function (DUF1471)
DUF1471              PF07338.8     56 seq1128_BIOID51007   -            314   4.1e-62  205.5   5.4   2   3     3e-22   4.1e-18   64.6   0.1     3    56   119   174   117   174 0.98 Protein of unknown function (DUF1471)
DUF1471              PF07338.8     56 seq1128_BIOID51007   -            314   4.1e-62  205.5   5.4   3   3   3.1e-26   4.3e-22   77.3   0.1     2    56   259   314   258   314 0.99 Protein of unknown function (DUF1471)
DAHP_synth_1         PF00793.15   272 seq1129_BIOID51007   -            350  1.3e-105  351.8   0.0   1   1  1.1e-109  1.5e-105  351.6   0.0     8   271    40   338    25   339 0.96 DAHP synthetase I family
DAGK_prokar          PF01219.14   104 seq1130_BIOID51007   -            122   5.5e-39  131.8   8.1   1   1   4.6e-43   6.3e-39  131.6   5.6     2   104    16   118    15   118 0.99 Prokaryotic diacylglycerol kinase
PagP                 PF07017.6    147 seq1131_BIOID51007   -            186   4.2e-75  249.8   5.4   1   1   3.7e-79   5.1e-75  249.5   3.7     1   147    36   183    36   183 0.99 Antimicrobial peptide resistance and lipid A acylation protein PagP
RF-1                 PF00472.15   114 seq1133_BIOID51007   -            140   5.7e-29  100.1   0.6   1   1   4.9e-33   6.7e-29   99.8   0.4     4   114     4   132     1   138 0.91 RF-1 domain
LexA_DNA_bind        PF01726.11    65 seq1135_BIOID51007   -            202   6.6e-32  108.7   0.1   1   1   1.5e-35   1.1e-31  108.1   0.1     1    65     1    65     1    65 0.99 LexA DNA binding domain
Peptidase_S24        PF00717.18    70 seq1135_BIOID51007   -            202   8.9e-17   60.3   0.8   1   1   1.9e-20   1.3e-16   59.8   0.5     1    68   114   180   114   182 0.96 Peptidase S24-like
Peptidase_A8         PF01252.13   150 seq1136_BIOID51007   -            164   1.8e-44  150.8   6.9   1   1   1.6e-48   2.2e-44  150.6   4.8     2   147    15   160    13   164 0.92 Signal peptidase (SPase) II
SIS_2                PF13580.1    138 seq1137_BIOID51007   -            246   3.1e-31  107.7   0.3   1   1   9.4e-35   6.4e-31  106.7   0.2    15   138    78   200    56   200 0.92 SIS domain
SIS                  PF01380.17   131 seq1137_BIOID51007   -            246   5.9e-08   32.2   0.0   1   1   2.3e-11   1.6e-07   30.9   0.0    51   104   163   216   152   229 0.91 SIS domain
NlpE                 PF04170.7     87 seq1139_BIOID51007   -            236   1.6e-35  121.2   0.0   1   1   1.9e-39   2.6e-35  120.5   0.0     1    86    45   130    45   131 0.99 NlpE N-terminal domain
CSD                  PF00313.17    66 seq1143_BIOID51007   -             69   5.2e-34  115.7   0.7   1   1   8.2e-38   5.6e-34  115.6   0.5     2    65     5    68     4    69 0.97 'Cold-shock' DNA-binding domain
OB_RNB               PF08206.6     58 seq1143_BIOID51007   -             69   1.2e-05   24.6   0.3   1   1   2.5e-09   1.7e-05   24.1   0.2     7    30    14    37     6    67 0.82 Ribonuclease B OB domain
AA_permease_2        PF13520.1    426 seq1145_BIOID51007   -            460   1.4e-79  267.5  39.9   1   1   1.2e-83   1.6e-79  267.2  27.7     1   420     5   441     5   449 0.91 Amino acid permease
Response_reg         PF00072.19   112 seq1146_BIOID51007   -            204   3.2e-26   91.4   0.4   1   1   6.8e-30   4.6e-26   90.8   0.3     2   111     4   113     3   114 0.98 Response regulator receiver domain
GerE                 PF00196.14    58 seq1146_BIOID51007   -            204   3.1e-22   77.5   0.1   1   1   1.1e-25   7.8e-22   76.2   0.0     2    58   142   198   141   198 0.97 Bacterial regulatory proteins, luxR family
FKBP_C               PF00254.23    94 seq1147_BIOID51007   -            149   1.2e-16   60.3   0.0   1   1   1.3e-20   1.7e-16   59.8   0.0     4    94     4   141     2   141 0.87 FKBP-type peptidyl-prolyl cis-trans isomerase
MatE                 PF01554.13   162 seq1149_BIOID51007   -            459   4.6e-39  133.5  30.5   1   2   8.5e-35   1.2e-30  106.2   5.9     1   161    35   195    35   196 0.99 MatE
MatE                 PF01554.13   162 seq1149_BIOID51007   -            459   4.6e-39  133.5  30.5   2   2   2.5e-13   3.5e-09   36.3   6.9     2   143   259   400   259   422 0.91 MatE
Phage_AlpA           PF05930.7     51 seq1150_BIOID51007   -             68   1.1e-11   44.1   0.1   1   1     1e-15   1.4e-11   43.8   0.1     2    51     6    56     5    56 0.92 Prophage CP4-57 regulatory protein (AlpA)
GATase_4             PF13230.1    272 seq1152_BIOID51007   -            255  3.2e-107  357.1   0.0   1   1  7.7e-111  3.5e-107  357.0   0.0     1   252     1   252     1   255 0.99 Glutamine amidotransferases class-II
GATase_2             PF00310.16   361 seq1152_BIOID51007   -            255   3.3e-17   62.1   0.1   1   1   2.1e-15   9.7e-12   44.1   0.1   189   359    65   215    60   217 0.87 Glutamine amidotransferases class-II
CN_hydrolase         PF00795.17   184 seq1153_BIOID51007   -            262   6.6e-21   74.3   0.1   1   1   6.6e-25     9e-21   73.9   0.0     6   184     7   172     2   172 0.85 Carbon-nitrogen hydrolase
LYTB                 PF02401.13   281 seq1154_BIOID51007   -            316  4.5e-120  399.6   0.2   1   1  3.8e-124  5.2e-120  399.5   0.1     1   280     3   284     3   285 0.99 LytB protein
SBP_bac_3            PF00497.15   225 seq1155_BIOID51007   -           1147   1.4e-41  142.1   0.0   1   2   1.3e-16   3.5e-13   49.2   0.0    16   223    24   226     9   228 0.89 Bacterial extracellular solute-binding proteins, family 3
SBP_bac_3            PF00497.15   225 seq1155_BIOID51007   -           1147   1.4e-41  142.1   0.0   2   2   3.9e-29   1.1e-25   90.1   0.0     2   224   255   470   254   471 0.93 Bacterial extracellular solute-binding proteins, family 3
Response_reg         PF00072.19   112 seq1155_BIOID51007   -           1147   2.4e-30  104.7   0.1   1   1   2.7e-32   7.3e-29   99.9   0.0     1   111   911  1020   911  1021 0.98 Response regulator receiver domain
HATPase_c            PF02518.21   111 seq1155_BIOID51007   -           1147   3.4e-25   87.8   0.1   1   1   2.3e-28   6.3e-25   86.9   0.1     2   110   775   886   774   887 0.91 Histidine kinase-, DNA gyrase B-, and HSP90-like ATPase
HisKA                PF00512.20    68 seq1155_BIOID51007   -           1147     1e-16   60.5   0.0   1   1   1.2e-19   3.2e-16   58.9   0.0     1    68   661   727   661   727 0.98 His Kinase A (phospho-acceptor) domain
Hpt                  PF01627.18    90 seq1155_BIOID51007   -           1147   3.8e-08   33.1   0.5   1   1   4.1e-11   1.1e-07   31.6   0.4     1    89  1054  1137  1054  1138 0.95 Hpt domain
Frataxin_Cyay        PF01491.11   109 seq1159_BIOID51007   -            106   3.6e-38  129.5   0.2   1   1   2.9e-42     4e-38  129.4   0.1     1   108     1   105     1   106 0.97 Frataxin-like domain
MttA_Hcf106          PF02416.11    53 seq1160_BIOID51007   -             67   1.7e-12   46.1   0.4   1   1   1.4e-16   1.9e-12   46.0   0.2     1    48     4    51     4    62 0.92 mttA/Hcf106 family
adh_short            PF00106.20   167 seq1161_BIOID51007   -            240   4.5e-16   59.1   0.2   1   1   1.3e-19     6e-16   58.6   0.1     3   166     9   170     8   171 0.87 short chain dehydrogenase
adh_short_C2         PF13561.1    243 seq1161_BIOID51007   -            240   8.1e-08   32.2   0.0   1   1   2.2e-11     1e-07   31.9   0.0     8   192    18   193    13   238 0.73 Enoyl-(Acyl carrier protein) reductase
KR                   PF08659.5    181 seq1161_BIOID51007   -            240   2.9e-07   30.2   0.5   1   1   1.1e-10   5.1e-07   29.4   0.3     4   172    10   175     8   184 0.85 KR domain
IU_nuc_hydro         PF01156.14   314 seq1163_BIOID51007   -            304     6e-93  311.4   0.0   1   1   4.9e-97   6.7e-93  311.2   0.0     3   312     4   302     2   304 0.96 Inosine-uridine preferring nucleoside hydrolase
CsbD                 PF05532.7     53 seq1165_BIOID51007   -             69   1.5e-21   75.6   8.3   1   1   1.3e-25   1.8e-21   75.4   5.8     1    53     4    56     4    56 0.97 CsbD-like
ATP-grasp            PF02222.17   172 seq1177_BIOID51007   -            392   3.1e-56  189.3   0.0   1   1   1.8e-59   4.8e-56  188.6   0.0     2   171   123   294   122   295 0.98 ATP-grasp domain
ATP-grasp_4          PF13535.1    184 seq1177_BIOID51007   -            392   7.3e-19   68.1   0.0   1   1   5.6e-22   1.5e-18   67.0   0.0    10   179   120   284   110   289 0.86 ATP-grasp domain
Dala_Dala_lig_C      PF07478.8    203 seq1177_BIOID51007   -            392   2.1e-08   33.6   0.0   1   1   1.6e-10   4.4e-07   29.3   0.0    24   175   138   284   112   295 0.75 D-ala D-ala ligase C-terminus
ATP-grasp_3          PF02655.9    161 seq1177_BIOID51007   -            392   1.7e-07   31.1   0.0   1   1   1.9e-10   5.2e-07   29.5   0.0     9   159   118   285   113   287 0.83 ATP-grasp domain
CPSase_L_D2          PF02786.12   211 seq1177_BIOID51007   -            392   2.1e-06   27.0   0.0   1   1   1.3e-09   3.6e-06   26.3   0.0    14    89   125   198   114   218 0.82 Carbamoyl-phosphate synthase L chain, ATP binding domain
DUF4222              PF13973.1     53 seq1179_BIOID51007   -             99   9.1e-24   82.5   5.4   1   1   8.3e-28   1.1e-23   82.2   3.7     2    53    17    68    16    68 0.96 Domain of unknown function (DUF4222)
DapB_C               PF05173.9    132 seq1180_BIOID51007   -            273   4.7e-47  158.9   0.3   1   1   9.8e-51   6.7e-47  158.4   0.2     1   132   132   268   132   268 0.98 Dihydrodipicolinate reductase, C-terminus
DapB_N               PF01113.15   124 seq1180_BIOID51007   -            273     5e-42  142.6   0.6   1   1   3.3e-45   2.2e-41  140.5   0.1     1   124     6   129     6   129 0.99 Dihydrodipicolinate reductase, N-terminus
Trans_reg_C          PF00486.23    77 seq1181_BIOID51007   -            251   1.2e-20   73.0   0.2   1   1   6.4e-24   4.3e-20   71.2   0.0     2    77   170   245   169   245 0.98 Transcriptional regulatory protein, C terminal
Response_reg         PF00072.19   112 seq1181_BIOID51007   -            251   2.7e-20   72.3   0.1   1   1   6.2e-24   4.2e-20   71.7   0.0     2   111    17   124    16   125 0.97 Response regulator receiver domain
AAA_25               PF13481.1    194 seq1183_BIOID51007   -            468   1.5e-36  125.4   0.0   1   1   4.7e-40   6.4e-36  123.4   0.0    20   193   151   317   138   318 0.84 AAA domain
NLPC_P60             PF00877.14   105 seq1184_BIOID51007   -            257   4.6e-31  106.6   0.0   1   1   1.2e-34   8.2e-31  105.8   0.0     1   105   139   249   139   249 0.98 NlpC/P60 family
DUF2713              PF10897.3    246 seq1185_BIOID51007   -            248  3.3e-166  550.4   6.5   1   1  2.7e-170  3.7e-166  550.3   4.5     1   246     1   248     1   248 0.99 Protein of unknown function (DUF2713)
HisG                 PF01634.13   163 seq1187_BIOID51007   -            299   1.9e-54  183.5   0.0   1   1     4e-58   2.7e-54  183.0   0.0     1   163    53   221    53   221 0.94 ATP phosphoribosyltransferase
HisG_C               PF08029.6     75 seq1187_BIOID51007   -            299   5.5e-28   96.5   0.1   1   1   2.2e-31   1.5e-27   95.2   0.0     1    75   222   297   222   297 0.98 HisG, C-terminal domain
HTH_3                PF01381.17    55 seq1188_BIOID51007   -             97   2.4e-08   33.5   0.0   1   1   5.4e-12   3.7e-08   32.9   0.0     1    43     7    49     7    53 0.94 Helix-turn-helix
HTH_19               PF12844.2     64 seq1188_BIOID51007   -             97   1.5e-07   31.2   0.0   1   1   2.8e-11   1.9e-07   30.9   0.0     2    46     5    49     4    61 0.93 Helix-turn-helix domain
HATPase_c            PF02518.21   111 seq1189_BIOID51007   -            433   1.9e-22   78.9   0.0   1   1   8.1e-26   3.7e-22   78.0   0.0     6   110   320   423   316   424 0.96 Histidine kinase-, DNA gyrase B-, and HSP90-like ATPase
HisKA                PF00512.20    68 seq1189_BIOID51007   -            433   6.3e-08   32.3   1.3   1   1   3.7e-11   1.7e-07   30.9   0.9     1    67   211   270   211   271 0.90 His Kinase A (phospho-acceptor) domain
HAMP                 PF00672.20    70 seq1189_BIOID51007   -            433   1.6e-06   28.0   0.0   1   1   3.6e-10   1.6e-06   28.0   0.0     3    69   140   206   139   207 0.90 HAMP domain
Phage_integrase      PF00589.17   173 seq1190_BIOID51007   -            336   3.6e-26   91.7   0.3   1   1   1.3e-29   1.7e-25   89.5   0.1     2   171   174   318   173   320 0.94 Phage integrase family
MFS_1                PF07690.11   354 seq1191_BIOID51007   -            393     2e-24   85.8  58.2   1   1   1.3e-26   1.8e-22   79.4  34.4     2   328    14   320    10   327 0.84 Major Facilitator Superfamily
CPSase_sm_chain      PF00988.17   131 seq1194_BIOID51007   -            391   1.7e-56  189.1   0.1   1   1   6.1e-60   2.8e-56  188.5   0.0     2   131    13   142    12   142 0.99 Carbamoyl-phosphate synthase small chain, CPSase domain
GATase               PF00117.23   192 seq1194_BIOID51007   -            391   1.3e-49  168.1   0.0   1   1   5.8e-53   2.6e-49  167.1   0.0     3   191   206   381   203   382 0.95 Glutamine amidotransferase class-I
Peptidase_C26        PF07722.8    217 seq1194_BIOID51007   -            391   1.2e-08   34.5   0.1   1   1     1e-10   4.8e-07   29.3   0.1    93   217   258   364   247   364 0.80 Peptidase C26
Dus                  PF01207.12   310 seq1195_BIOID51007   -            345  7.9e-100  333.5   0.0   1   1  6.8e-104  9.3e-100  333.3   0.0     2   308    30   340    29   342 0.98 Dihydrouridine synthase (Dus)
Histidinol_dh        PF00815.15   413 seq1196_BIOID51007   -            434  1.2e-182  606.9   1.2   1   1    1e-186  1.4e-182  606.7   0.8     2   413    18   428    17   428 0.99 Histidinol dehydrogenase
FCD                  PF07729.7    125 seq1198_BIOID51007   -            274   1.1e-22   80.5   6.2   1   1   2.4e-26   1.6e-22   80.0   4.3     1   124   116   246   116   247 0.90 FCD domain
GntR                 PF00392.16    64 seq1198_BIOID51007   -            274     6e-14   51.1   0.2   1   1   1.8e-17   1.2e-13   50.1   0.1     4    62    31    89    29    91 0.95 Bacterial regulatory proteins, gntR family
SSB                  PF00436.20   104 seq1199_BIOID51007   -            140   7.1e-17   61.0   0.0   1   1   7.2e-21   9.8e-17   60.6   0.0     3   101     4    99     2   102 0.94 Single-strand binding protein family
Porphobil_deam       PF01379.15   215 seq1200_BIOID51007   -            320   4.9e-92  306.5   0.0   1   1   8.8e-96     6e-92  306.2   0.0     2   214    13   223    12   224 0.99 Porphobilinogen deaminase, dipyromethane cofactor binding domain
Porphobil_deamC      PF03900.10    74 seq1200_BIOID51007   -            320   2.6e-25   88.2   0.1   1   1   7.3e-29     5e-25   87.2   0.1     1    74   232   303   232   303 0.97 Porphobilinogen deaminase, C-terminal domain
Ter                  PF05472.6    290 seq1202_BIOID51007   -             57   2.8e-08   33.1   0.2   1   1   2.4e-12   3.3e-08   32.9   0.1     2    40     9    47     8    50 0.95 DNA replication terminus site-binding protein (Ter protein)
Ter                  PF05472.6    290 seq1203_BIOID51007   -            252   1.3e-95  319.7   3.2   1   1     1e-99   1.4e-95  319.6   2.2    52   290     2   250     1   250 0.99 DNA replication terminus site-binding protein (Ter protein)
Pyr_redox_2          PF07992.9    200 seq1204_BIOID51007   -            847     2e-36  125.6   0.0   1   1   3.9e-39   8.8e-36  123.5   0.0     1   198     5   285     5   287 0.95 Pyridine nucleotide-disulphide oxidoreductase
NIR_SIR              PF01077.17   157 seq1204_BIOID51007   -            847   2.8e-27   94.8   0.1   1   1   3.5e-30     8e-27   93.4   0.0     2   150   632   770   631   776 0.94 Nitrite and sulphite reductase 4Fe-4S domain
Fer2_BFD             PF04324.10    55 seq1204_BIOID51007   -            847   2.8e-21   75.1   4.8   1   1     7e-19   1.6e-15   56.7   2.0     2    53   423   472   422   474 0.93 BFD-like [2Fe-2S] binding domain
Pyr_redox            PF00070.22    80 seq1204_BIOID51007   -            847   1.5e-15   57.2   0.7   1   1   6.4e-19   1.5e-15   57.2   0.5     2    72   148   219   147   229 0.91 Pyridine nucleotide-disulphide oxidoreductase
NIR_SIR_ferr         PF03460.12    69 seq1204_BIOID51007   -            847   4.4e-12   45.3   0.0   1   1     4e-15   9.1e-12   44.3   0.0     3    68   560   622   558   623 0.95 Nitrite/Sulfite reductase ferredoxin-like half domain
Pyr_redox_3          PF13738.1    203 seq1204_BIOID51007   -            847     2e-08   34.3   0.4   1   1   1.5e-09   3.5e-06   27.1   0.0    78   196    55   174    42   179 0.83 Pyridine nucleotide-disulphide oxidoreductase
CPSase_L_D2          PF02786.12   211 seq1205_BIOID51007   -           1073  9.6e-118  390.8   2.5   1   2     1e-80   1.6e-77  259.4   0.0     1   210   128   334   128   335 0.99 Carbamoyl-phosphate synthase L chain, ATP binding domain
CPSase_L_D2          PF02786.12   211 seq1205_BIOID51007   -           1073  9.6e-118  390.8   2.5   2   2   2.1e-41   3.2e-38  131.0   0.4     1   210   674   876   674   877 0.95 Carbamoyl-phosphate synthase L chain, ATP binding domain
CPSase_L_chain       PF00289.17   110 seq1205_BIOID51007   -           1073   5.3e-47  158.3   0.0   1   2   7.6e-26   1.1e-22   80.0   0.0     1   110     6   123     6   123 0.97 Carbamoyl-phosphate synthase L chain, N-terminal domain
CPSase_L_chain       PF00289.17   110 seq1205_BIOID51007   -           1073   5.3e-47  158.3   0.0   2   2     2e-24     3e-21   75.4   0.0     3   110   560   669   558   669 0.97 Carbamoyl-phosphate synthase L chain, N-terminal domain
CPSase_L_D3          PF02787.14   121 seq1205_BIOID51007   -           1073   2.6e-42  143.2   0.1   1   1   5.8e-45   8.8e-42  141.5   0.0     2   121   425   547   424   547 0.98 Carbamoyl-phosphate synthetase large chain, oligomerisation domain
ATP-grasp_4          PF13535.1    184 seq1205_BIOID51007   -           1073   7.4e-42  143.0   0.3   1   2   6.7e-22     1e-18   67.6   0.0     4   182   128   307   125   309 0.91 ATP-grasp domain
ATP-grasp_4          PF13535.1    184 seq1205_BIOID51007   -           1073   7.4e-42  143.0   0.3   2   2     2e-23   3.1e-20   72.5   0.1     2   180   672   847   671   849 0.91 ATP-grasp domain
MGS                  PF02142.17    95 seq1205_BIOID51007   -           1073     3e-19   68.6   0.1   1   1   1.4e-21   2.2e-18   65.8   0.0     2    94   957  1041   956  1042 0.97 MGS-like domain
ATP-grasp            PF02222.17   172 seq1205_BIOID51007   -           1073   1.2e-14   53.8   0.4   1   2   1.6e-08   2.5e-05   23.5   0.0     2   161   137   304   136   312 0.82 ATP-grasp domain
ATP-grasp            PF02222.17   172 seq1205_BIOID51007   -           1073   1.2e-14   53.8   0.4   2   2   7.2e-10   1.1e-06   28.0   0.1     3   161   684   846   682   849 0.86 ATP-grasp domain
ATP-grasp_3          PF02655.9    161 seq1205_BIOID51007   -           1073   5.4e-11   42.4   0.9   1   1   2.7e-10   4.1e-07   29.8   0.0     8   158   679   846   672   849 0.79 ATP-grasp domain
Dala_Dala_lig_C      PF07478.8    203 seq1205_BIOID51007   -           1073   7.3e-11   41.7   0.3   1   1   1.8e-09   2.8e-06   26.7   0.1    14   173   694   844   681   864 0.78 D-ala D-ala ligase C-terminus
Phageshock_PspG      PF09583.5     65 seq1206_BIOID51007   -             80   1.4e-25   89.0  25.7   1   1   1.1e-29   1.5e-25   88.8  17.8     1    64     1    64     1    65 0.98 Phage shock protein G (Phageshock_PspG)
Phage_cap_E          PF03864.10   329 seq1208_BIOID51007   -            346   1.7e-58  198.0   0.0   1   1   1.4e-62   1.8e-58  197.8   0.0     3   328     7   344     5   345 0.92 Phage major capsid protein E
Response_reg         PF00072.19   112 seq1209_BIOID51007   -            232   5.1e-29  100.4   0.4   1   1   1.2e-32     8e-29   99.8   0.3     1   112     4   112     4   112 0.98 Response regulator receiver domain
Trans_reg_C          PF00486.23    77 seq1209_BIOID51007   -            232   1.4e-21   76.0   0.0   1   1   5.1e-25   3.5e-21   74.7   0.0     1    77   152   228   152   228 0.95 Transcriptional regulatory protein, C terminal
Aminotran_1_2        PF00155.16   363 seq1210_BIOID51007   -            356   3.8e-68  229.9   0.0   1   1   3.4e-72   4.6e-68  229.6   0.0    31   363    46   351    30   351 0.94 Aminotransferase class I and II
HEM4                 PF02602.10   231 seq1212_BIOID51007   -            246   3.8e-39  134.1   0.0   1   1   3.1e-43   4.3e-39  134.0   0.0     2   230    14   242    13   243 0.93 Uroporphyrinogen-III synthase HemD
OmpA                 PF00691.15    97 seq1215_BIOID51007   -            296   5.5e-15   55.4   0.1   1   1   1.2e-18   1.7e-14   53.8   0.0     1    94   155   249   155   252 0.83 OmpA family
HATPase_c            PF02518.21   111 seq1217_BIOID51007   -            457     1e-25   89.4   0.0   1   1   2.3e-28   7.9e-25   86.6   0.0     2   110   346   453   345   454 0.97 Histidine kinase-, DNA gyrase B-, and HSP90-like ATPase
HisKA                PF00512.20    68 seq1217_BIOID51007   -            457   9.8e-15   54.1   3.5   1   1   2.9e-18   9.8e-15   54.1   2.4     1    67   238   299   238   300 0.95 His Kinase A (phospho-acceptor) domain
HAMP                 PF00672.20    70 seq1217_BIOID51007   -            457   8.2e-13   48.2   0.1   1   1   2.4e-16   8.2e-13   48.2   0.1     2    70   165   234   164   234 0.96 HAMP domain
HATPase_c_3          PF13589.1    137 seq1217_BIOID51007   -            457   5.7e-07   29.1   0.0   1   1   3.4e-10   1.2e-06   28.1   0.0     3    82   350   424   348   430 0.88 Histidine kinase-, DNA gyrase B-, and HSP90-like ATPase
HDPD                 PF02924.9    118 seq1218_BIOID51007   -            113   1.4e-15   57.0   2.8   1   1   1.2e-19   1.6e-15   56.7   1.9    22   112    17   102     3   106 0.85 Bacteriophage lambda head decoration protein D
HemX                 PF04375.9    372 seq1219_BIOID51007   -            401  1.6e-152  507.2  34.1   1   1  1.5e-156    2e-152  507.0  23.6     1   370     8   370     8   375 0.98 HemX
IGPD                 PF00475.13   145 seq1220_BIOID51007   -            355   1.4e-64  216.2   0.3   1   1   6.7e-68   2.3e-64  215.5   0.2     1   145   196   338   196   338 0.99 Imidazoleglycerol-phosphate dehydratase
HAD_2                PF13419.1    176 seq1220_BIOID51007   -            355   2.4e-07   31.0   0.0   1   1   2.3e-09   7.9e-06   26.1   0.0    76   173    30   145    19   148 0.81 Haloacid dehalogenase-like hydrolase
PNK3P                PF08645.6    158 seq1220_BIOID51007   -            355     6e-07   28.9   0.0   1   1   3.1e-10   1.1e-06   28.1   0.0     5   129     8   134     4   183 0.77 Polynucleotide kinase 3 phosphatase
Hydrolase_like       PF13242.1     75 seq1220_BIOID51007   -            355   9.4e-07   28.3   0.0   1   1   5.7e-10   1.9e-06   27.3   0.0     1    44   102   144   102   149 0.93 HAD-hyrolase-like
AMP-binding          PF00501.23   418 seq1221_BIOID51007   -            578   4.4e-83  278.8   0.0   1   1   3.9e-87   5.3e-83  278.5   0.0     2   413    49   488    48   491 0.95 AMP-binding enzyme
Phage_AlpA           PF05930.7     51 seq1222_BIOID51007   -            114   3.9e-12   45.5   0.1   1   1     4e-16   5.4e-12   45.1   0.1     1    51    22    72    22    72 0.98 Prophage CP4-57 regulatory protein (AlpA)
DnaB_C               PF03796.10   265 seq1223_BIOID51007   -            471  4.1e-108  360.1   0.2   1   1  1.2e-111  5.4e-108  359.7   0.1     1   263   206   463   206   465 0.97 DnaB-like helicase C terminal domain
DnaB                 PF00772.16   103 seq1223_BIOID51007   -            471   8.7e-38  128.2   0.0   1   1   4.2e-41   1.9e-37  127.1   0.0     1   103    26   128    26   128 0.99 DnaB-like helicase N terminal domain
AAA_25               PF13481.1    194 seq1223_BIOID51007   -            471     1e-13   51.0   0.1   1   1   3.6e-17   1.6e-13   50.3   0.0    29   190   220   386   179   390 0.84 AAA domain
IMS                  PF00817.15   148 seq1225_BIOID51007   -            351   9.7e-48  161.6   0.0   1   1   3.4e-51   1.6e-47  160.9   0.0     1   148     7   154     7   154 0.98 impB/mucB/samB family
IMS_C                PF11799.3    137 seq1225_BIOID51007   -            351   2.1e-09   37.7   0.1   1   1   8.2e-13   3.7e-09   36.9   0.0     3    99   211   309   210   327 0.85 impB/mucB/samB family C-terminal
IMS_HHH              PF11798.3     32 seq1225_BIOID51007   -            351   1.3e-08   34.2   0.0   1   1   7.1e-12   3.2e-08   33.0   0.0     1    32   166   197   166   197 0.96 IMS family HHH motif
Phage_Nu1            PF07471.7    164 seq1227_BIOID51007   -            184   3.8e-31  107.6   0.5   1   1   4.3e-35   5.9e-31  107.0   0.4     3   163    10   153     8   154 0.87 Phage DNA packaging protein Nu1
GATase               PF00117.23   192 seq1228_BIOID51007   -            196   6.2e-28   97.4   0.0   1   1   2.1e-31   7.1e-28   97.2   0.0     1   189     4   194     4   196 0.81 Glutamine amidotransferase class-I
GATase_3             PF07685.9    158 seq1228_BIOID51007   -            196   9.7e-06   25.1   0.0   1   1   4.3e-09   1.5e-05   24.5   0.0     8    79    39   100    32   106 0.87 CobB/CobQ-like glutamine amidotransferase domain
Rieske_2             PF13806.1    104 seq1229_BIOID51007   -            108   2.3e-40  136.3   0.0   1   1   1.9e-44   2.6e-40  136.2   0.0     1   103     3   106     3   107 0.98 Rieske-like [2Fe-2S] domain
HemY_N               PF07219.8    108 seq1230_BIOID51007   -            398   1.4e-37  127.4   1.8   1   1     2e-41   1.4e-37  127.4   1.3     1   108    26   133    26   133 1.00 HemY protein N-terminus
TPR_2                PF07719.12    34 seq1230_BIOID51007   -            398     7e-07   28.5  16.9   1   1   2.2e-09   1.5e-05   24.4   0.0     2    33   329   360   328   361 0.94 Tetratricopeptide repeat
HypA                 PF01155.14   113 seq1232_BIOID51007   -            120   9.1e-33  112.2   6.4   1   1   7.4e-37     1e-32  112.0   4.4     1   112     5   117     5   118 0.98 Hydrogenase expression/synthesis hypA family
Form_Nir_trans       PF01226.12   250 seq1233_BIOID51007   -            268   4.6e-62  209.0  28.1   1   1     4e-66   5.5e-62  208.7  19.5    16   249    20   248     4   249 0.92 Formate/nitrite transporter
Acetyltransf_10      PF13673.1    117 seq1234_BIOID51007   -            124   2.9e-17   62.7   0.0   1   1   7.8e-21   3.5e-17   62.4   0.0    17   117     4    98     1    98 0.92 Acetyltransferase (GNAT) domain
Acetyltransf_7       PF13508.1     79 seq1234_BIOID51007   -            124   4.4e-10   39.4   0.0   1   1   1.9e-13   8.5e-10   38.5   0.0     3    78    30    99    28   100 0.90 Acetyltransferase (GNAT) domain
Acetyltransf_1       PF00583.19    83 seq1234_BIOID51007   -            124   4.1e-07   29.8   0.0   1   1   2.4e-10   1.1e-06   28.4   0.0    25    83    49    99     8    99 0.77 Acetyltransferase (GNAT) family
DUF2592              PF10766.4     41 seq1235_BIOID51007   -             49     1e-26   91.8   4.7   1   1   8.2e-31   1.1e-26   91.7   3.3     1    41     4    44     4    44 0.98 Protein of unknown function (DUF2592)
HTH_6                PF01418.12    77 seq1236_BIOID51007   -            289   3.5e-33  113.0   0.2   1   1   3.7e-36   1.7e-32  110.8   0.0     1    76     1    76     1    77 0.99 Helix-turn-helix domain, rpiR family
SIS                  PF01380.17   131 seq1236_BIOID51007   -            289   2.9e-27   94.7   0.1   1   1   1.1e-30     5e-27   93.9   0.1     2   130   125   252   124   253 0.98 SIS domain
SIS_2                PF13580.1    138 seq1236_BIOID51007   -            289     1e-12   47.7   0.9   1   1   1.2e-11   5.3e-08   32.5   0.0    99   138   171   210   157   210 0.89 SIS domain
His_biosynth         PF00977.16   228 seq1237_BIOID51007   -            245   5.8e-76  254.6   0.2   1   1   1.9e-79   6.4e-76  254.4   0.2     1   228     1   234     1   234 0.98 Histidine biosynthesis protein
Trp_syntA            PF00290.15   259 seq1237_BIOID51007   -            245   2.1e-06   26.2   0.8   1   1   1.2e-08   4.3e-05   21.9   0.1   174   231    51   107    33   113 0.89 Tryptophan synthase alpha chain
Ala_racemase_N       PF01168.15   217 seq1238_BIOID51007   -            359   3.1e-61  206.5   0.0   1   1   5.7e-65   3.9e-61  206.2   0.0     1   217     8   219     8   219 0.94 Alanine racemase, N-terminal domain
Ala_racemase_C       PF00842.16   129 seq1238_BIOID51007   -            359     8e-40  135.1   0.1   1   1   1.8e-43   1.2e-39  134.5   0.1     1   129   234   358   234   358 0.97 Alanine racemase, C-terminal domain
cobW                 PF02492.14   178 seq1241_BIOID51007   -            290     1e-48  165.0   0.0   1   1   9.8e-53   1.3e-48  164.6   0.0     2   177   106   267   105   268 0.98 CobW/HypB/UreG, nucleotide-binding domain
Epimerase            PF01370.16   236 seq1243_BIOID51007   -            304   1.6e-24   86.5   0.0   1   1     6e-27     1e-23   83.9   0.0     1   233     5   206     5   209 0.89 NAD dependent epimerase/dehydratase family
NAD_binding_10       PF13460.1    183 seq1243_BIOID51007   -            304   9.8e-22   77.7   0.0   1   1   7.9e-25   1.3e-21   77.2   0.0     1   177     5   192     5   197 0.85 NADH(P)-binding
NAD_binding_4        PF07993.7    249 seq1243_BIOID51007   -            304   1.4e-16   60.0   0.3   1   2   8.2e-08   0.00014   20.7   0.1     1    33     7    37     7    51 0.81 Male sterility protein
NAD_binding_4        PF07993.7    249 seq1243_BIOID51007   -            304   1.4e-16   60.0   0.3   2   2   4.6e-08   7.9e-05   21.5   0.0    79   137    55   114    40   120 0.87 Male sterility protein
3Beta_HSD            PF01073.14   280 seq1243_BIOID51007   -            304   1.2e-15   56.8   0.0   1   1   4.5e-16   7.8e-13   47.6   0.0     1   212     6   179     6   207 0.80 3-beta hydroxysteroid dehydrogenase/isomerase family
NmrA                 PF05368.8    233 seq1243_BIOID51007   -            304     1e-12   47.7   0.0   1   1     8e-16   1.4e-12   47.3   0.0     1   105     5   114     5   148 0.87 NmrA-like family
adh_short            PF00106.20   167 seq1243_BIOID51007   -            304   2.2e-05   24.3   3.6   1   1   3.3e-08   5.6e-05   22.9   1.3     2   165     4   139     3   141 0.83 short chain dehydrogenase
DUF1401              PF07180.6    146 seq1245_BIOID51007   -            131   8.9e-07   28.6   0.1   1   1   8.2e-11   1.1e-06   28.3   0.1    19    75     5    61     2    97 0.90 Protein of unknown function (DUF1401)
SBP_bac_11           PF13531.1    231 seq1246_BIOID51007   -            204   1.7e-46  158.6   2.1   1   1   2.7e-50   1.9e-46  158.4   1.5    27   231     2   202     1   202 0.94 Bacterial extracellular solute-binding protein
SBP_bac_1            PF01547.20   314 seq1246_BIOID51007   -            204   1.6e-12   47.6   4.4   1   1   3.1e-16   2.1e-12   47.3   3.0    31   313     7   193     2   194 0.86 Bacterial extracellular solute-binding protein
UPF0027              PF01139.12   420 seq1247_BIOID51007   -            388   1.1e-97  327.6   0.0   1   2   1.8e-28   2.5e-24   85.9   0.0     6    98    23   115    19   124 0.93 Uncharacterized protein family UPF0027
UPF0027              PF01139.12   420 seq1247_BIOID51007   -            388   1.1e-97  327.6   0.0   2   2   2.9e-75     4e-71  240.1   0.0   144   419   127   381   113   382 0.90 Uncharacterized protein family UPF0027
TP_methylase         PF00590.15   210 seq1248_BIOID51007   -            457   9.3e-50  169.1   0.1   1   1   3.2e-53   1.5e-49  168.4   0.1     2   209   218   426   217   427 0.92 Tetrapyrrole (Corrin/Porphyrin) Methylases
NAD_binding_7        PF13241.1    103 seq1248_BIOID51007   -            457   6.1e-28   96.9   0.1   1   1   1.3e-29     6e-26   90.5   0.0     1   103     6   115     6   115 0.89 Putative NAD(P)-binding
CysG_dimeriser       PF10414.4     60 seq1248_BIOID51007   -            457   1.7e-19   68.9   0.9   1   1   3.7e-23   1.7e-19   68.9   0.6     2    60   150   209   149   209 0.97 Sirohaem synthase dimerisation region
His_biosynth         PF00977.16   228 seq1249_BIOID51007   -            258   1.2e-78  263.3   0.6   1   1     4e-82   1.4e-78  263.2   0.4     1   227     5   239     5   240 0.96 Histidine biosynthesis protein
PK                   PF00224.16   348 seq1251_BIOID51007   -            527  1.3e-143  477.7   4.3   1   1  2.5e-147  1.7e-143  477.3   3.0     2   345    53   394    52   397 0.98 Pyruvate kinase, barrel domain
PK_C                 PF02887.11   117 seq1251_BIOID51007   -            527   1.7e-31  108.0   1.5   1   1   7.7e-35   5.3e-31  106.4   1.1     2   116   410   524   409   525 0.98 Pyruvate kinase, alpha/beta domain
PMI_typeI            PF01238.16   373 seq1252_BIOID51007   -            417  3.5e-124  414.4   0.1   1   1    4e-127  2.8e-123  411.5   0.0     1   373    27   383    27   383 0.98 Phosphomannose isomerase type I
HupF_HypC            PF01455.13    68 seq1254_BIOID51007   -             90   1.9e-25   88.4   0.2   1   1   1.7e-29   2.3e-25   88.2   0.1     1    68     1    72     1    72 0.98 HupF/HypC family
BPD_transp_1         PF00528.17   185 seq1255_BIOID51007   -            229   9.1e-22   77.3  13.6   1   1   8.5e-26   1.2e-21   77.0   9.5     2   175    26   215    25   227 0.78 Binding-protein-dependent transport system inner membrane component
PP-binding           PF00550.20    67 seq1256_BIOID51007   -             82   1.2e-12   47.8   0.8   1   1   9.7e-17   1.3e-12   47.6   0.6     1    66     9    74     9    75 0.92 Phosphopantetheine attachment site
HypD                 PF01924.11   356 seq1257_BIOID51007   -            373  9.8e-154  511.2   0.0   1   1  8.2e-158  1.1e-153  511.0   0.0     5   355    13   368     9   369 0.96 Hydrogenase formation hypA family
Aminotran_1_2        PF00155.16   363 seq1258_BIOID51007   -            411     4e-86  289.1   0.0   1   1   3.3e-90   4.6e-86  288.9   0.0     2   362    41   406    40   407 0.98 Aminotransferase class I and II
Aminotran_1_2        PF00155.16   363 seq1261_BIOID51007   -            390   3.1e-54  184.2   0.0   1   1   1.1e-57   3.6e-54  183.9   0.0     2   362    44   384    43   385 0.92 Aminotransferase class I and II
Aminotran_5          PF00266.14   371 seq1261_BIOID51007   -            390   1.1e-05   24.1   0.0   1   1   5.6e-09   1.9e-05   23.4   0.0    48   181    93   216    67   219 0.90 Aminotransferase class-V
Cys_Met_Meta_PP      PF01053.15   386 seq1261_BIOID51007   -            390   2.4e-05   22.6   0.0   1   1     1e-08   3.5e-05   22.1   0.0    26   183    55   216    47   239 0.89 Cys/Met metabolism PLP-dependent enzyme
PRA-CH               PF01502.13    75 seq1262_BIOID51007   -            203   1.1e-32  111.3   0.0   1   1   3.1e-36   2.2e-32  110.4   0.0     1    74    33   106    33   107 0.99 Phosphoribosyl-AMP cyclohydrolase
PRA-PH               PF01503.12    83 seq1262_BIOID51007   -            203   1.7e-13   50.5   0.5   1   1   3.5e-17   2.4e-13   50.0   0.3     2    82   116   201   115   202 0.96 Phosphoribosyl-ATP pyrophosphohydrolase
RF-1                 PF00472.15   114 seq1264_BIOID51007   -            204   2.7e-23   81.8   1.9   1   1   3.5e-27   4.8e-23   81.0   1.3     9   103   103   196    97   200 0.84 RF-1 domain
ABC_tran             PF00005.22   118 seq1265_BIOID51007   -            352   6.2e-26   90.9   0.0   1   1   2.9e-29   1.3e-25   89.9   0.0     1   117    38   156    38   157 0.91 ABC transporter
TOBE                 PF03459.12    64 seq1265_BIOID51007   -            352   3.5e-19   68.5   0.0   1   1     2e-20   9.2e-17   60.7   0.0     1    62   290   350   290   352 0.97 TOBE domain
DUF945               PF06097.6    459 seq1267_BIOID51007   -            502  6.4e-149  496.5  18.3   1   1  5.2e-153  7.2e-149  496.3  12.7     1   459     1   482     1   482 0.99 Bacterial protein of unknown function (DUF945)
DUF4223              PF13978.1     56 seq1268_BIOID51007   -             55   1.2e-36  124.0   0.7   1   1   9.5e-41   1.3e-36  123.9   0.5     1    55     1    55     1    55 0.99 Protein of unknown function (DUF4223)
RhaT                 PF06379.7    344 seq1270_BIOID51007   -            344  2.6e-217  720.3  32.7   1   1  2.1e-221  2.9e-217  720.1  22.7     1   343     1   343     1   344 1.00 L-rhamnose-proton symport protein (RhaT)
AIRS_C               PF02769.17   153 seq1271_BIOID51007   -            336   5.8e-24   84.7   2.0   1   1   1.6e-27   1.1e-23   83.8   1.4     2   149   166   313   165   315 0.95 AIR synthase related protein, C-terminal domain
AIRS                 PF00586.19    96 seq1271_BIOID51007   -            336   7.8e-14   51.5   2.4   1   1   2.6e-17   1.8e-13   50.4   0.1     8    96    42   132    35   132 0.90 AIR synthase related protein, N-terminal domain
AA_permease_2        PF13520.1    426 seq1273_BIOID51007   -            462   2.8e-59  200.6  45.4   1   1     5e-63   3.5e-59  200.3  31.5     1   405    27   427    27   448 0.85 Amino acid permease
AA_permease          PF00324.16   479 seq1273_BIOID51007   -            462     5e-36  123.9  40.9   1   1   1.2e-39   8.5e-36  123.1  28.3     2   475    32   457    31   461 0.83 Amino acid permease
Bac_DnaA             PF00308.13   219 seq1276_BIOID51007   -            471  2.1e-100  334.7   0.2   1   1  1.1e-103  3.1e-100  334.1   0.1     2   218   137   353   136   354 0.99 Bacterial dnaA  protein
Bac_DnaA_C           PF08299.6     70 seq1276_BIOID51007   -            471   3.7e-35  119.5   0.1   1   1   3.6e-38   9.9e-35  118.1   0.1     1    70   379   448   379   448 0.99 Bacterial dnaA protein helix-turn-helix
DnaA_N               PF11638.3     65 seq1276_BIOID51007   -            471   1.3e-20   72.5   0.1   1   1   1.3e-23   3.5e-20   71.2   0.1     2    63     8    67     7    69 0.92 DnaA N-terminal domain
IstB_IS21            PF01695.12   178 seq1276_BIOID51007   -            471   7.1e-13   48.2   0.0   1   1   4.7e-16   1.3e-12   47.3   0.0    50   151   172   276   151   284 0.89 IstB-like ATP binding protein
AAA                  PF00004.24   132 seq1276_BIOID51007   -            471     2e-06   27.9   0.0   1   1   4.1e-09   1.1e-05   25.4   0.0     2   111   173   274   172   294 0.78 ATPase family associated with various cellular activities (AAA)
Sigma54_activat      PF00158.21   168 seq1278_BIOID51007   -            692   4.3e-71  237.6   0.1   1   1   3.8e-74   7.4e-71  236.9   0.0     1   168   381   548   381   548 0.99 Sigma-54 interaction domain
GAF_3                PF13492.1    129 seq1278_BIOID51007   -            692   5.7e-18   65.1   0.0   1   1   6.6e-15   1.3e-11   44.5   0.0     1   129   202   346   202   346 0.85 GAF domain
GAF                  PF01590.21   154 seq1278_BIOID51007   -            692   1.1e-16   61.2   0.1   1   1   1.5e-14     3e-11   43.6   0.0     1   154   202   344   202   344 0.91 GAF domain
GAF_2                PF13185.1    148 seq1278_BIOID51007   -            692   5.2e-13   49.6   0.0   1   1   5.4e-12     1e-08   35.6   0.0     3   148   202   345   194   345 0.76 GAF domain
AAA_5                PF07728.9    139 seq1278_BIOID51007   -            692   5.3e-08   32.5   0.1   1   1   6.5e-11   1.3e-07   31.3   0.0     2   130   405   529   404   538 0.79 AAA domain (dynein-related subfamily)
AAA                  PF00004.24   132 seq1278_BIOID51007   -            692   3.3e-06   27.2   0.0   1   1   4.7e-09   9.2e-06   25.7   0.0     1   112   405   525   405   541 0.81 ATPase family associated with various cellular activities (AAA)
HTH_8                PF02954.14    42 seq1278_BIOID51007   -            692   7.6e-05   22.0   0.2   1   1   3.9e-08   7.6e-05   22.0   0.1     6    42   645   684   642   684 0.90 Bacterial regulatory protein, Fis family
Acid_phosphat_B      PF03767.9    230 seq1280_BIOID51007   -            237   2.6e-50  170.8   0.0   1   1   2.1e-54   2.9e-50  170.6   0.0     2   229    11   220    10   221 0.96 HAD superfamily, subfamily IIIB (Acid phosphatase)
Lip_A_acyltrans      PF03279.8    295 seq1281_BIOID51007   -            328  4.5e-113  376.8   0.3   1   1  3.7e-117  5.1e-113  376.7   0.2     2   295    27   318    26   318 0.99 Bacterial lipid A biosynthesis acyltransferase
Lactonase            PF10282.4    344 seq1282_BIOID51007   -            331   4.7e-87  292.1   0.0   1   1   1.3e-90     6e-87  291.7   0.0     2   343     5   327     4   328 0.95 Lactonase, 7-bladed beta-propeller
Pribosyltran         PF00156.22   125 seq1283_BIOID51007   -            152   2.2e-11   43.4   0.0   1   1   2.3e-15   3.2e-11   42.9   0.0     2   112     4   105     3   112 0.87 Phosphoribosyl transferase domain
SIS                  PF01380.17   131 seq1284_BIOID51007   -            347   3.1e-21   75.2   0.0   1   2   1.2e-12   1.6e-08   34.0   0.0     5   122    51   170    48   175 0.87 SIS domain
SIS                  PF01380.17   131 seq1284_BIOID51007   -            347   3.1e-21   75.2   0.0   2   2     3e-14   4.1e-10   39.2   0.0     4    87   214   299   211   305 0.93 SIS domain
UPF0047              PF01894.12   118 seq1289_BIOID51007   -            138   1.6e-38  131.0   0.0   1   1   1.3e-42   1.8e-38  130.8   0.0     1   117    17   135    17   136 0.97 Uncharacterised protein family UPF0047
DUF1100              PF06500.6    411 seq1290_BIOID51007   -            414  5.9e-222  736.4   0.0   1   1  1.5e-225  6.6e-222  736.2   0.0     1   411     1   414     1   414 0.99 Alpha/beta hydrolase of unknown function (DUF1100)
Abhydrolase_5        PF12695.2    142 seq1290_BIOID51007   -            414   2.3e-08   33.7   0.0   1   1   9.2e-12   4.2e-08   32.9   0.0     1   121   196   375   196   392 0.75 Alpha/beta hydrolase family
Abhydrolase_6        PF12697.2    228 seq1290_BIOID51007   -            414   2.2e-06   27.6   0.4   1   1   9.9e-10   4.5e-06   26.6   0.1    12   107   208   326   197   390 0.70 Alpha/beta hydrolase family
DNA_pol3_beta        PF00712.14   120 seq1292_BIOID51007   -            366     5e-48  161.8   0.0   1   1   4.8e-46   2.2e-42  143.6   0.0     1   120     1   120     1   120 0.99 DNA polymerase III beta subunit, N-terminal domain
DNA_pol3_beta_2      PF02767.11   116 seq1292_BIOID51007   -            366   1.2e-47  160.6   0.0   1   1     6e-46   2.7e-42  143.3   0.0     1   116   129   243   129   243 0.99 DNA polymerase III beta subunit, central domain
DNA_pol3_beta_3      PF02768.10   121 seq1292_BIOID51007   -            366   1.2e-44  150.6   0.3   1   1     6e-48   2.7e-44  149.4   0.1     1   121   245   365   245   365 0.99 DNA polymerase III beta subunit, C-terminal domain
DUF419               PF04237.8     92 seq1293_BIOID51007   -            118   1.2e-22   79.9   0.1   1   1   1.1e-26   1.5e-22   79.6   0.0     1    91    10   102    10   103 0.98 Protein of unknown function (DUF419)
AP_endonuc_2         PF01261.19   211 seq1296_BIOID51007   -            305     1e-31  109.8   0.0   1   1   9.5e-36   1.3e-31  109.4   0.0     1   210    48   254    48   255 0.97 Xylose isomerase-like TIM barrel
FGGY_N               PF00370.16   245 seq1298_BIOID51007   -            489   9.3e-30  103.6   0.0   1   1     2e-33   1.4e-29  103.0   0.0     3   242     7   241     5   244 0.86 FGGY family of carbohydrate kinases, N-terminal domain
FGGY_C               PF02782.11   197 seq1298_BIOID51007   -            489   3.7e-25   88.6   0.1   1   1   9.6e-29   6.6e-25   87.8   0.0     1   195   253   439   253   441 0.88 FGGY family of carbohydrate kinases, C-terminal domain
SMC_N                PF02463.14   220 seq1301_BIOID51007   -            357   3.3e-41  140.8   0.0   1   1   8.7e-45     4e-41  140.5   0.0     2   218     3   354     2   356 0.97 RecF/RecN/SMC N terminal domain
AAA_23               PF13476.1    202 seq1301_BIOID51007   -            357   1.7e-09   38.2   0.0   1   1   6.4e-13   2.9e-09   37.4   0.0     1    88     5   143     5   247 0.64 AAA domain
AAA_21               PF13304.1    303 seq1301_BIOID51007   -            357   1.8e-07   31.3   0.0   1   1   4.3e-10     2e-06   27.8   0.0     1    33    25    59    25   100 0.70 AAA domain
Crl                  PF07417.7    127 seq1302_BIOID51007   -            133     1e-54  183.5   0.1   1   1   8.7e-59   1.2e-54  183.3   0.1     2   122     3   123     2   131 0.96 Transcriptional regulator Crl
PrpF                 PF04303.8    371 seq1303_BIOID51007   -            343  4.6e-158  525.7   1.7   1   1  7.5e-162  5.1e-158  525.5   1.2     8   371     1   343     1   343 0.99 PrpF protein
ABC_tran             PF00005.22   118 seq1304_BIOID51007   -            251   3.4e-21   75.6   0.0   1   1   8.5e-25   5.8e-21   74.9   0.0     1   118    44   149    44   149 0.90 ABC transporter
AAA_21               PF13304.1    303 seq1304_BIOID51007   -            251   2.8e-10   40.5   0.0   1   1   4.8e-11   3.3e-07   30.4   0.0     4   302    35   184    32   186 0.87 AAA domain
PfkB                 PF00294.19   301 seq1306_BIOID51007   -            261   4.1e-37  127.8   0.1   1   1   4.1e-41   5.6e-37  127.3   0.0    34   294    22   260     7   261 0.87 pfkB family carbohydrate kinase
MutS_V               PF00488.16   235 seq1308_BIOID51007   -            853  7.7e-105  349.3   0.0   1   1  4.6e-108  1.3e-104  348.6   0.0     1   234   567   798   567   799 0.99 MutS domain V
MutS_III             PF05192.13   204 seq1308_BIOID51007   -            853   3.1e-49  167.4   3.1   1   1   2.1e-52   5.7e-49  166.5   2.2     1   204   271   560   271   560 0.96 MutS domain III
MutS_I               PF01624.15   113 seq1308_BIOID51007   -            853   2.8e-44  149.6   0.0   1   1   2.8e-47   7.6e-44  148.2   0.0     1   112    11   122    11   123 0.99 MutS domain I
MutS_II              PF05188.12   137 seq1308_BIOID51007   -            853   1.9e-33  115.3   0.0   1   1   1.6e-36   4.5e-33  114.1   0.0     1   137   131   256   131   256 0.98 MutS domain II
MutS_IV              PF05190.13    92 seq1308_BIOID51007   -            853   3.6e-28   97.4   0.1   1   1   3.6e-31   9.9e-28   96.0   0.1     1    90   428   517   428   519 0.97 MutS family domain IV
ABC-3                PF00950.12   258 seq1310_BIOID51007   -            261   9.1e-88  293.7  25.8   1   1   1.5e-91     1e-87  293.5  17.9     2   257     2   257     1   258 0.99 ABC 3 transport family
FecCD                PF01032.13   311 seq1310_BIOID51007   -            261     7e-07   28.2  27.3   1   1     1e-10     7e-07   28.2  18.9   103   309    56   255    29   257 0.76 FecCD transport family
UTRA                 PF07702.8    141 seq1311_BIOID51007   -            265     2e-32  111.6   0.0   1   1   9.8e-36   4.5e-32  110.5   0.0     1   140   118   256   118   257 0.99 UTRA domain
GntR                 PF00392.16    64 seq1311_BIOID51007   -            265   8.6e-24   82.6   0.0   1   1   2.9e-27   1.3e-23   82.0   0.0     1    64    34    97    34    97 0.99 Bacterial regulatory proteins, gntR family
HTH_DeoR             PF08220.7     57 seq1311_BIOID51007   -            265   7.6e-05   22.0   0.0   1   1   3.8e-08   0.00017   20.9   0.0    18    54    61    97    46   100 0.88 DeoR-like helix-turn-helix domain
5TM-5TMR_LYT         PF07694.7    169 seq1312_BIOID51007   -            565   3.5e-43  146.7  19.3   1   1   1.5e-46   5.3e-43  146.1  13.4     1   167    28   192    28   194 0.95 5TMR of 5TMR-LYT
His_kinase           PF06580.8     82 seq1312_BIOID51007   -            565   7.7e-25   86.5   1.6   1   1   2.3e-28   7.7e-25   86.5   1.1     1    80   360   440   360   442 0.98 Histidine kinase
HATPase_c            PF02518.21   111 seq1312_BIOID51007   -            565     1e-11   44.4   0.0   1   1   5.9e-15     2e-11   43.4   0.0     9   110   456   552   453   553 0.93 Histidine kinase-, DNA gyrase B-, and HSP90-like ATPase
ECF-ribofla_trS      PF07155.7    169 seq1312_BIOID51007   -            565     9e-08   31.9  12.5   1   1   5.4e-11   1.9e-07   30.8   8.7     8   157    46   186    40   208 0.73 ECF-type riboflavin transporter, S component
RhaA                 PF06134.6    417 seq1313_BIOID51007   -            419  8.1e-239  792.4   0.0   1   1  6.8e-243  9.4e-239  792.2   0.0     1   417     3   418     3   418 1.00 L-rhamnose isomerase (RhaA)
DNA_gyraseB          PF00204.20   173 seq1314_BIOID51007   -            804   1.6e-62  209.6   0.0   1   1   9.9e-66   3.4e-62  208.5   0.0     1   173   221   391   221   391 0.99 DNA gyrase B
DNA_gyraseB_C        PF00986.16    65 seq1314_BIOID51007   -            804   1.2e-30  104.9   0.2   1   1   9.3e-34   3.2e-30  103.5   0.1     3    65   731   793   729   793 0.96 DNA gyrase B subunit, carboxyl terminus
Toprim               PF01751.17    88 seq1314_BIOID51007   -            804   1.9e-23   82.0   0.0   1   1   1.7e-26   5.9e-23   80.4   0.0     1    88   419   532   419   532 0.96 Toprim domain
HATPase_c            PF02518.21   111 seq1314_BIOID51007   -            804   1.3e-20   73.0   0.2   1   1   7.7e-24   2.6e-20   72.0   0.1     2   110    32   173    31   174 0.95 Histidine kinase-, DNA gyrase B-, and HSP90-like ATPase
Na_sulph_symp        PF00939.14   471 seq1315_BIOID51007   -            477  2.7e-177  590.2  46.3   1   1  2.3e-181  3.1e-177  590.0  32.1     2   471     4   474     3   474 0.99 Sodium:sulfate symporter transmembrane region
AA_kinase            PF00696.23   241 seq1319_BIOID51007   -            396   4.4e-43  147.4   2.1   1   1   8.2e-47   5.6e-43  147.1   1.5     2   240    35   263    34   264 0.93 Amino acid kinase family
PUA                  PF01472.15    74 seq1319_BIOID51007   -            396     1e-22   79.4   0.1   1   1   4.6e-26   3.1e-22   77.9   0.1     1    74   305   379   305   379 0.98 PUA domain
SSB                  PF00436.20   104 seq1320_BIOID51007   -            178   8.4e-43  144.3   0.5   1   1   7.4e-47     1e-42  144.1   0.4     1   103     6   112     6   113 0.97 Single-strand binding protein family
Aldolase_II          PF00596.16   183 seq1321_BIOID51007   -            274   7.2e-30  103.8   0.0   1   1   7.2e-34   9.9e-30  103.4   0.0     2   182    12   238    11   239 0.88 Class II Aldolase and Adducin N-terminal domain
ETF                  PF01012.16   164 seq1323_BIOID51007   -            277   6.2e-33  113.7   3.0   1   1   6.5e-37   8.8e-33  113.2   2.1     9   164    51   208    45   208 0.91 Electron transfer flavoprotein domain
LytTR                PF04397.10    98 seq1324_BIOID51007   -            250   9.3e-33  112.1   1.0   1   1   3.2e-36   2.2e-32  110.9   0.1     2    97   152   248   151   249 0.98 LytTr DNA-binding domain
Response_reg         PF00072.19   112 seq1324_BIOID51007   -            250   2.6e-23   82.0   0.1   1   1   6.3e-27   4.3e-23   81.3   0.0     1   110     9   117     9   119 0.96 Response regulator receiver domain
Aconitase            PF00330.15   465 seq1327_BIOID51007   -            753   1.7e-47  161.8   0.1   1   1   3.6e-51   2.4e-47  161.3   0.0    91   450   113   456    38   471 0.87 Aconitase family (aconitate hydratase)
Aconitase_C          PF00694.14   131 seq1327_BIOID51007   -            753   6.8e-06   26.1   0.0   1   1     2e-09   1.4e-05   25.1   0.0    84   129   637   683   624   685 0.89 Aconitase C-terminal domain
Aldedh               PF00171.17   462 seq1330_BIOID51007   -            417   4.4e-21   74.6   2.7   1   1   9.8e-21   1.3e-16   59.8   0.7    37   298     8   282     2   301 0.82 Aldehyde dehydrogenase family
Metallophos          PF00149.23   201 seq1331_BIOID51007   -            218   1.8e-15   56.8   3.4   1   1   7.4e-19   5.1e-15   55.3   2.4     2   197    16   187    15   191 0.83 Calcineurin-like phosphoesterase
Metallophos_2        PF12850.2    156 seq1331_BIOID51007   -            218   4.2e-07   29.8   0.0   1   1     1e-10   7.1e-07   29.0   0.0     3   137    17   207    16   213 0.62 Calcineurin-like phosphoesterase superfamily domain
DUF718               PF05336.8    106 seq1336_BIOID51007   -            104   4.9e-37  125.8   0.4   1   1     4e-41   5.4e-37  125.7   0.3     2   105     3   103     2   104 0.99 Domain of unknown function (DUF718)
ETF_alpha            PF00766.14    86 seq1338_BIOID51007   -            313   6.6e-32  108.8   0.1   1   1   2.2e-35   1.5e-31  107.7   0.1     2    86   190   275   189   275 0.97 Electron transfer flavoprotein FAD-binding domain
ETF                  PF01012.16   164 seq1338_BIOID51007   -            313   3.6e-19   68.9   0.5   1   1   9.4e-23   6.4e-19   68.1   0.1    19   163    19   153     6   154 0.91 Electron transfer flavoprotein domain
HTH_18               PF12833.2     81 seq1339_BIOID51007   -            285     5e-19   68.0   0.4   1   1   1.5e-22   1.1e-18   67.0   0.2     2    80   204   281   203   282 0.95 Helix-turn-helix domain
HTH_AraC             PF00165.18    42 seq1339_BIOID51007   -            285   3.1e-14   52.1   0.1   1   1   4.8e-14   3.3e-10   39.3   0.0     9    40   247   279   241   279 0.92 Bacterial regulatory helix-turn-helix proteins, AraC family
DUF1451              PF07295.6    146 seq1340_BIOID51007   -            160   7.1e-53  178.2   0.3   1   1   6.1e-57   8.3e-53  177.9   0.2     2   145    12   157    11   158 0.98 Protein of unknown function (DUF1451)
DUF830               PF05708.7    158 seq1342_BIOID51007   -            233   9.9e-43  145.7   0.0   1   1   8.7e-47   1.2e-42  145.4   0.0     2   158    42   218    41   218 0.98 Orthopoxvirus protein of unknown function (DUF830)
DUF937               PF06078.6    137 seq1343_BIOID51007   -            132   1.3e-18   67.4   6.4   1   1   1.2e-22   1.6e-18   67.1   4.4    41   137     6   107     1   107 0.84 Bacterial protein of unknown function (DUF937)
EAL                  PF00563.15   236 seq1344_BIOID51007   -            528     6e-66  222.1   0.4   1   1   1.3e-69   8.8e-66  221.6   0.3     2   235   273   505   272   506 0.96 EAL domain
CSS-motif            PF12792.2    208 seq1344_BIOID51007   -            528   2.2e-38  131.5   1.0   1   1   4.6e-42   3.2e-38  131.0   0.7     2   207    37   246    36   247 0.91 CSS motif domain associated with EAL
PTS_EIIA_2           PF00359.17   142 seq1346_BIOID51007   -            148   4.7e-30  104.0   0.0   1   1   3.9e-34   5.3e-30  103.8   0.0     3   141     4   144     2   145 0.97 Phosphoenolpyruvate-dependent sugar phosphotransferase system, EIIA 2
Hydrolase_3          PF08282.7    254 seq1348_BIOID51007   -            270   3.9e-68  229.6   0.0   1   1   9.6e-72   4.4e-68  229.5   0.0     1   254     6   264     6   264 0.95 haloacid dehalogenase-like hydrolase
S6PP                 PF05116.8    247 seq1348_BIOID51007   -            270   5.4e-16   58.5   0.0   1   2   4.5e-09     2e-05   23.8   0.0     3    79     4    82     2   144 0.79 Sucrose-6F-phosphate phosphohydrolase
S6PP                 PF05116.8    247 seq1348_BIOID51007   -            270   5.4e-16   58.5   0.0   2   2     8e-12   3.6e-08   32.8   0.0   144   214   175   244   155   268 0.80 Sucrose-6F-phosphate phosphohydrolase
Hydrolase            PF00702.21   204 seq1348_BIOID51007   -            270   9.2e-09   36.0   1.3   1   1     1e-11   4.6e-08   33.7   0.9     1   204     3   232     3   232 0.60 haloacid dehalogenase-like hydrolase
DAO                  PF01266.19   358 seq1349_BIOID51007   -            428   9.5e-21   73.9  12.2   1   2   5.2e-09   5.1e-06   25.5   2.7     1    39     7    45     7    82 0.81 FAD dependent oxidoreductase
DAO                  PF01266.19   358 seq1349_BIOID51007   -            428   9.5e-21   73.9  12.2   2   2   2.3e-17   2.2e-14   53.0   0.9   144   356   105   328    95   330 0.74 FAD dependent oxidoreductase
FAD_binding_3        PF01494.14   356 seq1349_BIOID51007   -            428     1e-11   44.3   6.6   1   1   9.5e-14   9.3e-11   41.2   4.6     3   197     7   189     6   311 0.64 FAD binding domain
FAD_oxidored         PF12831.2    428 seq1349_BIOID51007   -            428   1.3e-09   37.5   1.6   1   1   1.3e-12   1.3e-09   37.5   1.1     1   143     7   157     7   172 0.75 FAD dependent oxidoreductase
NAD_binding_8        PF13450.1     68 seq1349_BIOID51007   -            428   5.1e-09   35.9   1.3   1   1   4.5e-11   4.4e-08   32.9   0.4     1    34    10    43    10    74 0.77 NAD(P)-binding Rossmann-like domain
Thi4                 PF01946.12   230 seq1349_BIOID51007   -            428   3.8e-09   35.8   1.9   1   1   2.3e-09   2.2e-06   26.8   0.3    18    64     6    52     2    57 0.94 Thi4 family
HI0933_like          PF03486.9    409 seq1349_BIOID51007   -            428   3.2e-09   35.6   3.5   1   1   9.4e-12   9.2e-09   34.1   2.4     2   167     7   165     6   184 0.86 HI0933-like protein
FAD_binding_2        PF00890.19   421 seq1349_BIOID51007   -            428   4.2e-09   35.6   7.9   1   1   5.6e-09   5.5e-06   25.3   3.2     1    35     7    41     7    53 0.92 FAD binding domain
Pyr_redox_2          PF07992.9    200 seq1349_BIOID51007   -            428     1e-07   31.9   0.3   1   1   2.1e-10     2e-07   30.9   0.2     1   124     7   167     7   201 0.82 Pyridine nucleotide-disulphide oxidoreductase
Trp_halogenase       PF04820.9    454 seq1349_BIOID51007   -            428   1.5e-07   30.3   3.6   1   1   1.6e-07   0.00016   20.3   0.0   140   216    90   169    55   186 0.83 Tryptophan halogenase
GIDA                 PF01134.17   392 seq1349_BIOID51007   -            428   2.8e-07   29.6   1.2   1   1   2.9e-10   2.8e-07   29.6   0.8     1   150     7   162     7   194 0.82 Glucose inhibited division protein A
Lycopene_cycl        PF05834.7    374 seq1349_BIOID51007   -            428   1.7e-06   27.1   2.3   1   1   8.2e-09     8e-06   24.8   1.6     1   146     7   168     7   186 0.79 Lycopene cyclase protein
PTS_EIIC             PF02378.13   321 seq1351_BIOID51007   -            483   3.8e-29  101.4  32.4   1   1   5.6e-33   3.8e-29  101.4  22.5     2   318   134   406   133   410 0.90 Phosphotransferase system, EIIC
PTS_IIB              PF02302.12    90 seq1351_BIOID51007   -            483   2.5e-17   62.9   0.1   1   1   6.5e-21   4.5e-17   62.1   0.1     2    89     9   101     8   102 0.95 PTS system, Lactose/Cellobiose specific IIB subunit
Phage_integrase      PF00589.17   173 seq1353_BIOID51007   -            401   7.2e-29  100.5   0.0   1   1   1.7e-32   1.2e-28   99.8   0.0     2   171   206   371   205   373 0.92 Phage integrase family
DUF4102              PF13356.1     89 seq1353_BIOID51007   -            401     5e-29   99.9   0.2   1   1   1.4e-32   9.5e-29   99.0   0.2     1    88     3    89     3    90 0.98 Domain of unknown function (DUF4102)
NAD_binding_2        PF03446.10   162 seq1355_BIOID51007   -            284   1.8e-30  105.8   2.8   1   1     2e-34   2.7e-30  105.2   1.9    17   157     4   147     1   151 0.94 NAD binding domain of 6-phosphogluconate dehydrogenase
DUF1266              PF06889.6    172 seq1362_BIOID51007   -            235     3e-41  140.9  10.1   1   1   2.5e-45   3.5e-41  140.7   7.0     3   172    40   217    38   217 0.98 Protein of unknown function (DUF1266)
PTS_EIIC             PF02378.13   321 seq1365_BIOID51007   -            580   1.1e-82  277.3  29.6   1   1   1.7e-86   1.1e-82  277.3  20.5     1   321    69   411    69   411 0.94 Phosphotransferase system, EIIC
PTS_EIIB             PF00367.15    35 seq1365_BIOID51007   -            580   1.4e-16   59.3   0.1   1   1   4.4e-20     3e-16   58.2   0.1     3    35   504   536   502   536 0.97 phosphotransferase system, EIIB
DUF1537              PF07005.6    223 seq1366_BIOID51007   -            420   2.3e-62  210.4  15.2   1   1   2.8e-66   3.9e-62  209.7  10.5     1   223   161   380   161   380 0.95 Protein of unknown function, DUF1537
MerR-DNA-bind        PF09278.6     65 seq1371_BIOID51007   -            154     7e-15   55.0   0.1   1   1   2.6e-18   1.2e-14   54.3   0.0     2    65    55   119    54   119 0.96 MerR, DNA binding
MerR                 PF00376.18    38 seq1371_BIOID51007   -            154   4.6e-14   51.5   0.3   1   1   2.5e-17   1.1e-13   50.3   0.1     1    38    13    49    13    49 0.98 MerR family regulatory protein
MerR_1               PF13411.1     69 seq1371_BIOID51007   -            154   2.8e-12   46.1   0.0   1   1     1e-15   4.6e-12   45.4   0.0     2    65    13    76    12    78 0.96 MerR HTH family regulatory protein
DnaJ                 PF00226.26    64 seq1372_BIOID51007   -            475   6.9e-06   25.5   0.1   1   1   2.3e-09   3.2e-05   23.4   0.0     1    52     3    47     3    52 0.93 DnaJ domain
Peptidase_M42        PF05343.9    292 seq1374_BIOID51007   -            356  6.5e-102  340.1   0.0   1   1  5.6e-106  7.6e-102  339.8   0.0     1   292    43   333    43   333 0.98 M42 glutamyl aminopeptidase
Sugar_tr             PF00083.19   451 seq1376_BIOID51007   -            443   2.6e-52  177.7  26.8   1   1   4.9e-56   3.3e-52  177.4  18.5     9   449    26   434    21   436 0.92 Sugar (and other) transporter
MFS_1                PF07690.11   354 seq1376_BIOID51007   -            443   4.1e-37  127.6  64.1   1   1   1.9e-38   1.3e-34  119.4  23.6     6   353    28   386    25   387 0.83 Major Facilitator Superfamily
FCD                  PF07729.7    125 seq1377_BIOID51007   -            229   7.4e-24   84.3   9.5   1   1   1.7e-27   1.1e-23   83.7   6.6     3   123    99   218    97   220 0.94 FCD domain
GntR                 PF00392.16    64 seq1377_BIOID51007   -            229   1.6e-14   52.9   0.1   1   1   5.7e-18   3.9e-14   51.7   0.0     3    64     7    68     5    68 0.95 Bacterial regulatory proteins, gntR family
DGOK                 PF05035.7    287 seq1381_BIOID51007   -            292   1.8e-98  328.7   0.3   1   1  1.5e-102     2e-98  328.5   0.2     1   286     9   287     9   288 0.98 2-keto-3-deoxy-galactonokinase
Aldolase_II          PF00596.16   183 seq1383_BIOID51007   -            212   3.4e-44  150.5   0.0   1   1   2.8e-48   3.9e-44  150.3   0.0     2   181    14   190    13   192 0.93 Class II Aldolase and Adducin N-terminal domain
Xan_ur_permease      PF00860.15   389 seq1384_BIOID51007   -            449   4.1e-88  295.3  48.3   1   1   3.8e-92   5.3e-88  295.0  33.5     1   388    26   409    26   410 0.99 Permease family
PTS_EIIA_2           PF00359.17   142 seq1386_BIOID51007   -            582   1.1e-16   60.6   0.6   1   1   3.4e-20   2.3e-16   59.6   0.0    11   120   455   561   447   581 0.89 Phosphoenolpyruvate-dependent sugar phosphotransferase system, EIIA 2
HTH_11               PF08279.7     55 seq1386_BIOID51007   -            582   1.9e-09   36.8   0.0   1   1   1.2e-12   8.3e-09   34.8   0.0     1    55     5    60     5    60 0.93 HTH domain
Aminotran_1_2        PF00155.16   363 seq1389_BIOID51007   -            390   1.2e-59  201.9   0.0   1   1   9.9e-64   1.4e-59  201.8   0.0     3   360    30   379    28   382 0.94 Aminotransferase class I and II
Flavodoxin_2         PF02525.12   199 seq1390_BIOID51007   -            176   2.7e-41  141.1   0.0   1   1   4.8e-45   3.3e-41  140.8   0.0     3   199     2   167     1   167 0.90 Flavodoxin-like fold
FMN_red              PF03358.10   152 seq1390_BIOID51007   -            176   5.3e-08   32.3   0.0   1   1   1.1e-11   7.4e-08   31.9   0.0    58   125    43   117     2   135 0.76 NADPH-dependent FMN reductase
AP_endonuc_2         PF01261.19   211 seq1392_BIOID51007   -            258   1.1e-30  106.4   2.1   1   1   9.7e-35   1.3e-30  106.1   1.5     1   211    21   219    21   219 0.95 Xylose isomerase-like TIM barrel
Aldolase             PF01081.14   196 seq1394_BIOID51007   -            205   7.3e-30  103.4   0.4   1   1   1.3e-33   9.1e-30  103.1   0.3     6   183     5   183     2   194 0.92 KDPG and KHG aldolase
Na_H_Exchanger       PF00999.16   384 seq1396_BIOID51007   -            644   7.1e-64  215.5  46.4   1   1   1.5e-67     1e-63  215.0  32.1     2   378    35   399    34   403 0.93 Sodium/hydrogen exchanger family
TrkA_N               PF02254.13   116 seq1396_BIOID51007   -            644   5.8e-27   93.8   0.0   1   1   2.2e-30   1.5e-26   92.5   0.0     1   111   426   536   426   538 0.97 TrkA-N domain
GST_C_2              PF13410.1     69 seq1398_BIOID51007   -            304   5.3e-10   38.9   0.3   1   1   4.8e-13   1.3e-09   37.6   0.2     2    68   190   260   189   261 0.82 Glutathione S-transferase, C-terminal domain
GST_C                PF00043.20    95 seq1398_BIOID51007   -            304   9.3e-09   35.0   0.0   1   1   5.9e-12   1.6e-08   34.2   0.0    33    95   199   266   162   266 0.87 Glutathione S-transferase, C-terminal domain
GST_N_2              PF13409.1     70 seq1398_BIOID51007   -            304   1.8e-06   27.7   0.0   1   1   1.7e-09   4.7e-06   26.3   0.0     3    69    69   143    67   144 0.89 Glutathione S-transferase, N-terminal domain
GST_N                PF02798.15    76 seq1398_BIOID51007   -            304   3.4e-05   23.7   0.0   1   1   4.2e-08   0.00012   22.1   0.0    17    76    82   143    74   143 0.91 Glutathione S-transferase, N-terminal domain
DUF1266              PF06889.6    172 seq1399_BIOID51007   -            235   4.3e-41  140.4   6.3   1   1   3.8e-45   5.1e-41  140.1   4.4     3   172    40   217    38   217 0.96 Protein of unknown function (DUF1266)
MR_MLE_N             PF02746.11   117 seq1401_BIOID51007   -            382   3.7e-31  107.4   0.0   1   1   1.5e-34   6.9e-31  106.5   0.0    28   117    15   107     4   107 0.97 Mandelate racemase / muconate lactonizing enzyme, N-terminal domain
MR_MLE_C             PF13378.1    111 seq1401_BIOID51007   -            382   1.8e-29  101.8   0.0   1   1   7.8e-33   3.6e-29  100.8   0.0     1   111   234   351   234   351 0.88 Enolase C-terminal domain-like
MR_MLE               PF01188.16    67 seq1401_BIOID51007   -            382   3.8e-11   43.2   0.0   1   1   1.7e-14   7.7e-11   42.2   0.0     2    67   167   234   166   234 0.96 Mandelate racemase / muconate lactonizing enzyme, C-terminal domain
Isochorismatase      PF00857.15   174 seq1403_BIOID51007   -            188   1.7e-38  132.1   0.0   1   1   1.5e-42     2e-38  131.9   0.0     1   173     9   182     9   183 0.90 Isochorismatase family
Na_H_Exchanger       PF00999.16   384 seq1404_BIOID51007   -            549   3.4e-72  242.9  43.6   1   1   3.1e-76   4.2e-72  242.6  30.2     2   383     8   421     5   422 0.91 Sodium/hydrogen exchanger family
GntP_permease        PF02447.11   441 seq1405_BIOID51007   -            454  1.4e-153  511.4  49.8   1   1  2.3e-157  1.5e-153  511.2  34.5     2   440     5   453     4   454 0.97 GntP family permease
CitMHS               PF03600.11   349 seq1405_BIOID51007   -            454   1.4e-08   33.6  37.9   1   1   2.6e-12   1.8e-08   33.2  26.3     3   318    11   375     7   403 0.80 Citrate transporter
A_deaminase          PF00962.17   330 seq1406_BIOID51007   -            333  6.3e-101  337.5   0.0   1   1  5.2e-105  7.1e-101  337.3   0.0     2   329     6   328     5   329 0.99 Adenosine/AMP deaminase
BATS                 PF06968.8     92 seq1407_BIOID51007   -            346   1.7e-29  101.3   0.0   1   1   5.5e-33   3.7e-29  100.2   0.0     1    92   220   312   220   312 0.99 Biotin and Thiamin Synthesis associated domain
Radical_SAM          PF04055.16   166 seq1407_BIOID51007   -            346   3.9e-19   69.3   0.0   1   1   4.6e-22   3.2e-18   66.3   0.0     4   160    50   203    47   209 0.92 Radical SAM superfamily
DUF72                PF01904.13   230 seq1409_BIOID51007   -            272   1.4e-52  178.5   1.0   1   1   1.3e-56   1.8e-52  178.3   0.7    11   229    21   251    11   252 0.90 Protein of unknown function DUF72
MFS_1                PF07690.11   354 seq1416_BIOID51007   -            445   2.4e-64  217.2  76.6   1   2   2.3e-59   1.6e-55  188.2  26.1     1   354    36   404    36   404 0.86 Major Facilitator Superfamily
MFS_1                PF07690.11   354 seq1416_BIOID51007   -            445   2.4e-64  217.2  76.6   2   2   3.3e-15   2.3e-11   42.9  21.5     2   172   261   437   260   444 0.87 Major Facilitator Superfamily
Sugar_tr             PF00083.19   451 seq1416_BIOID51007   -            445   5.1e-11   41.7  28.9   1   1   1.1e-14   7.8e-11   41.0  20.0    43   430    59   431    26   442 0.76 Sugar (and other) transporter
Aminotran_1_2        PF00155.16   363 seq1417_BIOID51007   -            384   1.1e-68  231.6   0.0   1   1   2.8e-72   1.3e-68  231.5   0.0     2   363    40   380    39   380 0.96 Aminotransferase class I and II
Beta_elim_lyase      PF01212.16   290 seq1417_BIOID51007   -            384     7e-07   28.5   0.0   1   1   5.8e-10   2.6e-06   26.6   0.0    27    87    82   142    67   206 0.81 Beta-eliminating lyase
Cys_Met_Meta_PP      PF01053.15   386 seq1417_BIOID51007   -            384   9.1e-05   20.7   0.0   1   1     3e-08   0.00014   20.2   0.0    57   185    86   212    82   215 0.86 Cys/Met metabolism PLP-dependent enzyme
MAPEG                PF01124.13   129 seq1418_BIOID51007   -            131   1.3e-26   92.5   9.3   1   1   1.1e-30   1.5e-26   92.3   6.5     1   129     3   120     3   120 0.98 MAPEG family
Phage_AlpA           PF05930.7     51 seq1420_BIOID51007   -             88   2.6e-26   90.9   0.0   1   1   4.8e-30   3.3e-26   90.6   0.0     1    51    25    75    25    75 0.99 Prophage CP4-57 regulatory protein (AlpA)
HTH_17               PF12728.2     51 seq1420_BIOID51007   -             88   6.3e-10   39.0   0.0   1   1   1.1e-13   7.8e-10   38.7   0.0     2    50    28    78    27    79 0.87 Helix-turn-helix domain
DHFR_1               PF00186.14   161 seq1421_BIOID51007   -            196   1.2e-58  197.0   0.0   1   1   1.1e-62   1.5e-58  196.8   0.0     1   161    38   195    38   195 0.97 Dihydrofolate reductase
Phage_ASH            PF10554.4    108 seq1422_BIOID51007   -            199   3.7e-38  130.0   1.2   1   1   3.4e-42   4.7e-38  129.7   0.8     1   108    22   146    22   146 0.99 Ash protein family
Methyltransf_18      PF12847.2    112 seq1424_BIOID51007   -            247   7.1e-15   55.4   0.0   1   1   7.3e-18   1.1e-14   54.8   0.0     2   110    57   163    56   165 0.92 Methyltransferase domain
Methyltransf_11      PF08241.7     95 seq1424_BIOID51007   -            247   6.9e-12   45.5   0.0   1   1   9.1e-15   1.4e-11   44.6   0.0     2    95    62   162    61   162 0.95 Methyltransferase domain
Methyltransf_31      PF13847.1    152 seq1424_BIOID51007   -            247   1.5e-10   40.7   0.0   1   1   1.3e-13     2e-10   40.3   0.0     3   110    56   164    54   215 0.86 Methyltransferase domain
Methyltransf_25      PF13649.1    101 seq1424_BIOID51007   -            247   1.2e-09   38.3   0.0   1   1   1.6e-12   2.4e-09   37.3   0.0     1   101    60   158    60   158 0.89 Methyltransferase domain
Methyltransf_12      PF08242.7     99 seq1424_BIOID51007   -            247   3.7e-09   36.8   0.0   1   1     4e-12     6e-09   36.1   0.0     2    99    62   160    61   160 0.91 Methyltransferase domain
Methyltransf_23      PF13489.1    162 seq1424_BIOID51007   -            247   3.4e-07   29.9   0.0   1   1   3.5e-10   5.3e-07   29.3   0.0    14   131    51   181    38   228 0.68 Methyltransferase domain
MTS                  PF05175.9    170 seq1424_BIOID51007   -            247   1.7e-05   24.1   0.0   1   1   1.6e-08   2.4e-05   23.6   0.0    23   166    49   190    44   194 0.78 Methyltransferase small domain
Ubie_methyltran      PF01209.13   233 seq1424_BIOID51007   -            247   1.9e-05   23.7   0.0   1   1   2.3e-08   3.5e-05   22.9   0.0    45   154    54   165    48   240 0.80 ubiE/COQ5 methyltransferase family
Methyltransf_11      PF08241.7     95 seq1426_BIOID51007   -            251   2.5e-24   85.4   0.0   1   1   3.2e-27   4.4e-24   84.6   0.0     1    95    47   138    47   138 0.98 Methyltransferase domain
Methyltransf_23      PF13489.1    162 seq1426_BIOID51007   -            251   1.8e-15   56.9   0.1   1   1   1.9e-18   2.6e-15   56.3   0.0     4   151    25   174    17   181 0.78 Methyltransferase domain
Methyltransf_31      PF13847.1    152 seq1426_BIOID51007   -            251   9.2e-15   54.4   0.0   1   1   8.7e-18   1.2e-14   54.0   0.0     5   118    44   147    40   196 0.84 Methyltransferase domain
Methyltransf_12      PF08242.7     99 seq1426_BIOID51007   -            251   2.3e-11   43.9   0.0   1   1   3.3e-14   4.6e-11   42.9   0.0     1    98    47   135    47   136 0.86 Methyltransferase domain
Methyltransf_18      PF12847.2    112 seq1426_BIOID51007   -            251     1e-09   38.8   0.0   1   1   1.4e-12   1.9e-09   37.9   0.0     4   110    45   139    42   141 0.79 Methyltransferase domain
Methyltransf_25      PF13649.1    101 seq1426_BIOID51007   -            251   3.4e-09   36.8   0.0   1   1     8e-12   1.1e-08   35.2   0.0     1   101    46   134    46   134 0.87 Methyltransferase domain
Ubie_methyltran      PF01209.13   233 seq1426_BIOID51007   -            251   2.4e-09   36.5   0.0   1   1   2.4e-12   3.2e-09   36.1   0.0    44   168    39   155     9   169 0.85 ubiE/COQ5 methyltransferase family
Methyltransf_8       PF05148.10   219 seq1426_BIOID51007   -            251   3.8e-06   26.5   0.0   1   1   4.1e-09   5.6e-06   26.0   0.0    58   156    29   138    16   158 0.77 Hypothetical methyltransferase
MTS                  PF05175.9    170 seq1426_BIOID51007   -            251   6.4e-05   22.2   0.0   1   1   7.2e-08   9.9e-05   21.6   0.0    19    74    30    83    22   108 0.83 Methyltransferase small domain
Methyltransf_9       PF08003.6    315 seq1428_BIOID51007   -            323  5.1e-174  577.2   0.1   1   1  2.5e-177  5.7e-174  577.0   0.0     1   315     7   322     7   322 1.00 Protein of unknown function (DUF1698)
Methyltransf_23      PF13489.1    162 seq1428_BIOID51007   -            323   4.4e-11   42.6   0.0   1   1   3.5e-14     8e-11   41.7   0.0    12   159   114   269   103   272 0.71 Methyltransferase domain
Methyltransf_18      PF12847.2    112 seq1428_BIOID51007   -            323   7.1e-08   32.9   0.0   1   1   7.1e-11   1.6e-07   31.7   0.0     2   111   123   226   122   227 0.86 Methyltransferase domain
Methyltransf_31      PF13847.1    152 seq1428_BIOID51007   -            323   1.2e-07   31.2   0.0   1   1     1e-10   2.3e-07   30.3   0.0     5   112   124   228   121   276 0.90 Methyltransferase domain
Methyltransf_11      PF08241.7     95 seq1428_BIOID51007   -            323   2.7e-05   24.4   0.0   1   1   2.2e-08   4.9e-05   23.6   0.0     1    94   127   223   127   224 0.81 Methyltransferase domain
CMAS                 PF02353.15   273 seq1428_BIOID51007   -            323   6.6e-05   21.9   0.0   1   1   5.5e-08   0.00013   21.0   0.0    50   171   110   231   105   268 0.79 Mycolic acid cyclopropane synthetase
Molybdop_Fe4S4       PF04879.11    55 seq1430_BIOID51007   -            195   8.1e-20   70.2   0.3   1   1   2.3e-23   1.6e-19   69.3   0.1     2    55    44   104    43   104 0.91 Molybdopterin oxidoreductase Fe4S4 domain
Molybdopterin        PF00384.17   432 seq1430_BIOID51007   -            195   1.8e-06   26.8   0.0   1   1   3.2e-10   2.2e-06   26.6   0.0     1    56   107   155   107   191 0.75 Molybdopterin oxidoreductase
HHA                  PF05321.6     57 seq1433_BIOID51007   -             71   3.8e-25   87.6   0.0   1   1   3.2e-29   4.3e-25   87.4   0.0     1    57     8    68     8    68 0.97 Haemolysin expression modulating protein
Ecotin               PF03974.8    128 seq1435_BIOID51007   -            169   2.2e-52  176.0   0.1   1   1     2e-56   2.7e-52  175.7   0.1     2   128    35   160    34   160 0.97 Ecotin
DUF2569              PF10754.4    149 seq1437_BIOID51007   -            146     4e-48  163.2  10.5   1   1   3.3e-52   4.5e-48  163.1   7.3     2   149     4   145     3   145 0.99 Protein of unknown function (DUF2569)
AAA_26               PF13500.1    199 seq1438_BIOID51007   -            225   1.5e-41  142.1   0.0   1   1   3.8e-45   1.7e-41  141.9   0.0     1   193     3   208     3   213 0.95 AAA domain
CbiA                 PF01656.18   195 seq1438_BIOID51007   -            225   5.2e-20   71.5   0.0   1   1   1.4e-23   6.2e-20   71.3   0.0     2   180     6   199     5   217 0.78 CobQ/CobB/MinD/ParA nucleotide binding domain
Molybdopterin        PF00384.17   432 seq1439_BIOID51007   -            804   6.4e-22   77.7   0.0   1   1   1.4e-24   9.4e-21   73.9   0.0   103   380     2   378     1   380 0.82 Molybdopterin oxidoreductase
Molydop_binding      PF01568.16   109 seq1439_BIOID51007   -            804   2.1e-16   59.5   0.0   1   1   9.2e-20   6.3e-16   58.0   0.0     4   108   682   797   679   798 0.95 Molydopterin dinucleotide binding domain
Pox_D5               PF03288.11    86 seq1440_BIOID51007   -            777   6.3e-21   74.3   0.0   1   1   4.2e-24   1.1e-20   73.4   0.0     1    86   670   769   670   769 0.96 Poxvirus D5 protein-like
Prim_Zn_Ribbon       PF08273.7     40 seq1440_BIOID51007   -            777   1.3e-18   66.6   9.8   1   1   9.8e-22   2.7e-18   65.6   6.8     1    40    30    66    30    66 0.97 Zinc-binding domain of primase-helicase
Toprim_3             PF13362.1     96 seq1440_BIOID51007   -            777   5.7e-11   42.3   1.5   1   1   2.9e-14   7.9e-11   41.9   0.0     2    94   210   299   209   301 0.87 Toprim domain
D5_N                 PF08706.6    150 seq1440_BIOID51007   -            777   2.1e-10   40.7   0.0   1   1   1.7e-13   4.8e-10   39.6   0.0     2   148   337   468   336   470 0.79 D5 N terminal like
Toprim_4             PF13662.1     81 seq1440_BIOID51007   -            777   8.2e-09   35.2   0.1   1   1   1.1e-11     3e-08   33.4   0.0     1    69   208   277   208   285 0.89 Toprim domain
Voltage_CLC          PF00654.15   355 seq1441_BIOID51007   -            418   5.6e-19   68.2  37.1   1   1   4.1e-23   5.6e-19   68.2  25.7    34   317    93   365    65   397 0.79 Voltage gated chloride channel
DUF3748              PF12566.3    122 seq1442_BIOID51007   -            416   1.4e-64  215.3   2.8   1   1   3.7e-67   2.5e-63  211.2   2.1     1   122    74   191    74   191 0.99 Protein of unknown function (DUF3748)
Rnf-Nqr              PF02508.9    190 seq1444_BIOID51007   -            193   2.6e-71  239.0  21.0   1   1   2.1e-75   2.9e-71  238.8  14.6     1   189     1   191     1   192 0.99 Rnf-Nqr subunit, membrane protein
MarR                 PF01047.17    59 seq1445_BIOID51007   -            135   4.4e-12   45.3   0.2   1   1   1.7e-15   7.6e-12   44.6   0.0     1    58    29    86    29    87 0.98 MarR family
HTH_27               PF13463.1     68 seq1445_BIOID51007   -            135   5.4e-09   36.1   0.1   1   1   1.8e-12   8.3e-09   35.5   0.0     1    68    29    95    29    95 0.97 Winged helix DNA-binding domain
MarR_2               PF12802.2     62 seq1445_BIOID51007   -            135   4.8e-09   35.6   0.2   1   1   1.6e-12   7.3e-09   35.0   0.1     2    62    28    86    27    86 0.98 MarR family
FeS                  PF04060.8     35 seq1446_BIOID51007   -            192     1e-14   53.6   5.2   1   1   1.9e-17   2.8e-14   52.2   3.6     1    35    43    77    43    77 0.97 Putative Fe-S cluster
Fer4                 PF00037.22    24 seq1446_BIOID51007   -            192   8.5e-13   47.2  25.0   1   2     1e-10   1.5e-07   30.5   4.8     2    23   111   132   110   133 0.95 4Fe-4S binding domain
Fer4                 PF00037.22    24 seq1446_BIOID51007   -            192   8.5e-13   47.2  25.0   2   2   2.5e-09   3.8e-06   26.1   2.4     2    24   141   163   140   163 0.91 4Fe-4S binding domain
Fer4_9               PF13187.1     55 seq1446_BIOID51007   -            192   2.1e-10   40.5  31.8   1   1   1.1e-10   1.6e-07   31.3  10.3     1    55   116   162   116   162 0.95 4Fe-4S dicluster domain
Fer4_6               PF12837.2     24 seq1446_BIOID51007   -            192   2.9e-08   33.0  28.2   1   1   4.9e-10   7.5e-07   28.6   4.5     1    24   109   132   109   132 0.96 4Fe-4S binding domain
Fer4_10              PF13237.1     52 seq1446_BIOID51007   -            192   3.3e-08   33.0  25.8   1   1   1.2e-10   1.8e-07   30.7   9.6     3    52   111   158   109   158 0.86 4Fe-4S dicluster domain
Fer4_2               PF12797.2     22 seq1446_BIOID51007   -            192   1.6e-07   30.6  20.1   1   1   8.7e-09   1.3e-05   24.6   2.9     3    22   110   129   108   129 0.93 4Fe-4S binding domain
UvrB                 PF12344.3     44 seq1448_BIOID51007   -            673   6.7e-23   79.8   0.9   1   1   1.3e-25   2.9e-22   77.7   0.1     1    43   552   594   552   595 0.97 Ultra-violet resistance protein B
Helicase_C           PF00271.26    78 seq1448_BIOID51007   -            673   1.2e-15   57.0   0.0   1   1   1.2e-18   2.8e-15   55.8   0.0     2    77   465   545   464   546 0.98 Helicase conserved C-terminal domain
ResIII               PF04851.10   184 seq1448_BIOID51007   -            673   1.1e-11   44.8   0.0   1   1     3e-14   6.9e-11   42.1   0.0     4    94    13   101    10   134 0.79 Type III restriction enzyme, res subunit
UVR                  PF02151.14    36 seq1448_BIOID51007   -            673   5.2e-07   28.8   1.1   1   1     7e-10   1.6e-06   27.3   0.8     2    35   634   667   633   668 0.93 UvrB/uvrC motif
Complex1_51K         PF01512.12   151 seq1449_BIOID51007   -            740   1.7e-48  164.0   1.6   1   1   2.2e-51   2.4e-48  163.5   0.0     1   151   139   284   139   284 0.98 Respiratory-chain NADH dehydrogenase 51 Kd subunit
RnfC_N               PF13375.1    101 seq1449_BIOID51007   -            740   2.1e-34  117.1   0.2   1   1   7.2e-37   7.6e-34  115.3   0.0     1   101    14   115    14   115 0.96 RnfC Barrel sandwich hybrid domain
SLBB                 PF10531.4     59 seq1449_BIOID51007   -            740   2.3e-11   43.2   0.1   1   1   5.8e-14   6.1e-11   41.9   0.0     1    58   296   344   296   345 0.95 SLBB domain
Fer4_7               PF12838.2     52 seq1449_BIOID51007   -            740   1.6e-09   37.8   8.8   1   1   5.3e-12   5.6e-09   36.1   6.1     1    52   376   430   376   430 0.81 4Fe-4S dicluster domain
Fer4_8               PF13183.1     57 seq1449_BIOID51007   -            740   4.9e-09   35.9   5.1   1   1   1.4e-11   1.5e-08   34.4   3.5     3    57   375   430   373   460 0.79 4Fe-4S dicluster domain
Fer4_10              PF13237.1     52 seq1449_BIOID51007   -            740   6.1e-08   32.2  10.5   1   1   1.6e-10   1.7e-07   30.8   7.3     6    52   374   427   370   427 0.91 4Fe-4S dicluster domain
Fer4_9               PF13187.1     55 seq1449_BIOID51007   -            740   3.7e-07   30.1   8.6   1   1   1.3e-09   1.4e-06   28.3   5.9     2    53   377   429   376   430 0.71 4Fe-4S dicluster domain
Fer4_4               PF12800.2     17 seq1449_BIOID51007   -            740   5.3e-07   29.3  11.4   1   2   5.7e-06     0.006   16.7   2.0     2    16   375   389   374   395 0.90 4Fe-4S binding domain
Fer4_4               PF12800.2     17 seq1449_BIOID51007   -            740   5.3e-07   29.3  11.4   2   2   5.4e-06    0.0057   16.7   1.0     3    16   415   428   413   436 0.91 4Fe-4S binding domain
Fer4_17              PF13534.1     61 seq1449_BIOID51007   -            740   1.4e-06   28.4  10.3   1   1   1.2e-08   1.3e-05   25.3   6.9     2    61   377   431   376   431 0.82 4Fe-4S dicluster domain
DUF2502              PF10697.4     82 seq1450_BIOID51007   -            108   1.8e-22   79.1  25.5   1   1   1.7e-26   2.3e-22   78.7  17.7     1    82    23   106    23   106 0.97 Protein of unknown function (DUF2502)
HSP20                PF00011.16   102 seq1454_BIOID51007   -            137   1.4e-21   76.1   0.1   1   1   1.2e-25   1.7e-21   75.9   0.1     4   102    42   137    39   137 0.94 Hsp20/alpha crystallin family
Fer4_11              PF13247.1     99 seq1456_BIOID51007   -            300   1.4e-28   98.5  12.8   1   1   1.6e-31   1.8e-28   98.1   5.3     2    98    92   188    91   189 0.94 4Fe-4S dicluster domain
Form-deh_trans       PF09163.6     44 seq1456_BIOID51007   -            300   4.8e-21   73.8   0.1   1   1   8.7e-24   9.9e-21   72.8   0.1     1    43   246   288   246   289 0.98 Formate dehydrogenase N, transmembrane
Fer4_7               PF12838.2     52 seq1456_BIOID51007   -            300     5e-15   55.5  22.2   1   1   7.4e-11   8.4e-08   32.3   3.7     1    50    38   114    38   117 0.90 4Fe-4S dicluster domain
Fer4_9               PF13187.1     55 seq1456_BIOID51007   -            300   4.7e-14   52.2  24.0   1   1     1e-10   1.2e-07   31.7   7.7     2    55   133   184   132   184 0.97 4Fe-4S dicluster domain
Fer4_10              PF13237.1     52 seq1456_BIOID51007   -            300   1.8e-12   46.7  26.0   1   1   1.2e-10   1.4e-07   31.0   7.4     2    52    93   144    92   144 0.91 4Fe-4S dicluster domain
Fer4_3               PF12798.2     15 seq1456_BIOID51007   -            300   2.6e-07   30.6  41.4   1   3    0.0005      0.57   10.7   3.8     1    14   100   116   100   117 0.87 4Fe-4S binding domain
Fer4_3               PF12798.2     15 seq1456_BIOID51007   -            300   2.6e-07   30.6  41.4   2   3   7.2e-05     0.082   13.3   2.8     1    14   133   146   133   147 0.94 4Fe-4S binding domain
Fer4_3               PF12798.2     15 seq1456_BIOID51007   -            300   2.6e-07   30.6  41.4   3   3   5.6e-06    0.0063   16.8   2.9     1    15   160   183   160   183 0.98 4Fe-4S binding domain
Fer4_4               PF12800.2     17 seq1456_BIOID51007   -            300   8.1e-07   28.7  31.6   1   2     5e-05     0.057   13.6   1.7     3    15    38    50    36    56 0.91 4Fe-4S binding domain
Fer4_4               PF12800.2     17 seq1456_BIOID51007   -            300   8.1e-07   28.7  31.6   2   2   4.7e-07   0.00053   19.9   2.0     1    17   130   146   130   146 0.90 4Fe-4S binding domain
Fer4                 PF00037.22    24 seq1456_BIOID51007   -            300   1.5e-06   27.3  37.4   1   1     7e-08   7.9e-05   21.9   1.8     5    22   130   147   126   149 0.87 4Fe-4S binding domain
DEAD                 PF00270.24   173 seq1458_BIOID51007   -            421   3.7e-42  143.5   0.0   1   1   4.2e-43   2.8e-39  134.2   0.0     1   171    33   206    33   208 0.95 DEAD/DEAH box helicase
Helicase_C           PF00271.26    78 seq1458_BIOID51007   -            421   3.8e-25   87.4   0.0   1   1   1.6e-28   1.1e-24   85.9   0.0     3    78   276   351   274   351 0.97 Helicase conserved C-terminal domain
HSP20                PF00011.16   102 seq1459_BIOID51007   -            142   4.3e-19   68.1   0.0   1   1   3.8e-23   5.1e-19   67.9   0.0     3   102    39   135    37   135 0.94 Hsp20/alpha crystallin family
ABC_tran             PF00005.22   118 seq1460_BIOID51007   -            511   3.1e-30  104.8   0.1   1   2   1.7e-21   1.2e-17   64.2   0.0     1   118    51   169    51   169 0.95 ABC transporter
ABC_tran             PF00005.22   118 seq1460_BIOID51007   -            511   3.1e-30  104.8   0.1   2   2   1.8e-13   1.2e-09   38.4   0.0     3   117   305   431   303   432 0.77 ABC transporter
Asp-Al_Ex            PF06826.7    169 seq1463_BIOID51007   -            561   7.8e-92  305.2  44.6   1   2   9.2e-50   6.3e-46  155.8  15.3     2   168    19   187    18   188 0.99 Predicted Permease Membrane Region
Asp-Al_Ex            PF06826.7    169 seq1463_BIOID51007   -            561   7.8e-92  305.2  44.6   2   2   1.1e-49   7.6e-46  155.5  10.1     2   168   382   554   381   555 0.98 Predicted Permease Membrane Region
TrkA_C               PF02080.16    71 seq1463_BIOID51007   -            561   5.4e-20   70.6   4.0   1   2   1.3e-10     9e-07   28.2   0.1     8    68   220   280   214   283 0.85 TrkA-C domain
TrkA_C               PF02080.16    71 seq1463_BIOID51007   -            561   5.4e-20   70.6   4.0   2   2   3.5e-15   2.4e-11   42.9   0.5     2    71   299   368   298   368 0.95 TrkA-C domain
Cytochrom_B_N        PF00033.14   188 seq1464_BIOID51007   -            211   1.7e-23   82.8  20.0   1   1   3.3e-27   2.3e-23   82.4  13.8     2   188     8   184     7   184 0.88 Cytochrome b(N-terminal)/b6/petB
Ni_hydr_CYTB         PF01292.15   182 seq1464_BIOID51007   -            211   3.2e-22   78.6  18.2   1   1   5.9e-26     4e-22   78.3  12.6     1   182     9   184     9   184 0.88 Prokaryotic cytochrome b561
Nucleos_tra2_C       PF07662.8    210 seq1465_BIOID51007   -            413   2.3e-69  232.9  16.2   1   1   3.3e-73   2.3e-69  232.9  11.2     1   209   206   412   206   413 0.98 Na+ dependent nucleoside transporter C-terminus
Nucleos_tra2_N       PF01773.15    75 seq1465_BIOID51007   -            413   1.9e-24   85.6   4.2   1   1   2.8e-28   1.9e-24   85.6   2.9     1    74    22    95    22    96 0.98 Na+ dependent nucleoside transporter N-terminus
NQR2_RnfD_RnfE       PF03116.10   314 seq1466_BIOID51007   -            352  2.2e-121  404.7  15.0   1   1  1.8e-125  2.5e-121  404.5  10.4     3   314     4   350     2   350 0.93 NQR2, RnfD, RnfE family
FdhE                 PF04216.7    293 seq1468_BIOID51007   -            309  7.4e-114  380.2   1.0   1   1  6.5e-118  8.9e-114  380.0   0.7     5   293    19   304     9   304 0.98 Protein involved in formate dehydrogenase formation
Ppx-GppA             PF02541.11   285 seq1471_BIOID51007   -            497  1.6e-103  345.7   0.6   1   1  1.7e-107  2.4e-103  345.1   0.4     1   283    24   304    24   306 0.99 Ppx/GppA phosphatase family
BPD_transp_2         PF02653.11   267 seq1473_BIOID51007   -            342   8.3e-46  155.9  43.3   1   1   8.5e-50   1.2e-45  155.5  30.0     5   267    40   301    36   301 0.97 Branched-chain amino acid transport system / permease component
Mob_synth_C          PF06463.8    128 seq1475_BIOID51007   -            352     7e-36  122.6   0.0   1   1   3.6e-39   1.2e-35  121.8   0.0     1   127   209   335   209   336 0.98 Molybdenum Cofactor Synthesis C
Radical_SAM          PF04055.16   166 seq1475_BIOID51007   -            352   6.9e-27   94.5   0.0   1   1   2.7e-30   9.4e-27   94.0   0.0     2   166    42   204    41   204 0.97 Radical SAM superfamily
Fer4_12              PF13353.1    139 seq1475_BIOID51007   -            352   1.6e-07   31.4   0.0   1   1   8.7e-11     3e-07   30.5   0.0    15   116    47   148    36   154 0.84 4Fe-4S single cluster domain
Fer4_14              PF13394.1    117 seq1475_BIOID51007   -            352   5.9e-07   29.4   0.0   1   1   5.8e-10     2e-06   27.7   0.0     6    90    45   127    38   148 0.70 4Fe-4S single cluster domain
Cytochrom_C552       PF02335.10   435 seq1476_BIOID51007   -            441  9.2e-173  574.8   8.0   1   1  1.7e-176  1.1e-172  574.5   5.5     3   433     6   435     4   437 0.98 Cytochrome c552
FMN_bind             PF04205.9     81 seq1478_BIOID51007   -            206   2.6e-18   65.8   0.0   1   1     4e-22   5.5e-18   64.7   0.0     1    77    99   187    99   191 0.98 FMN-binding domain
Rhomboid             PF01694.17   146 seq1479_BIOID51007   -            625   7.3e-30  103.8  13.9   1   1   1.6e-33   7.3e-30  103.8   9.6     4   142    58   202    55   205 0.93 Rhomboid family
Lactonase            PF10282.4    344 seq1479_BIOID51007   -            625   3.3e-06   26.3   0.3   1   1   9.1e-09   4.2e-05   22.6   0.0   196   318   300   421   298   425 0.82 Lactonase, 7-bladed beta-propeller
DEDD_Tnp_IS110       PF01548.12   144 seq1480_BIOID51007   -            326   4.2e-44  149.5   0.2   1   1   2.4e-47   1.7e-43  147.6   0.1     1   144     7   151     7   151 0.99 Transposase
Transposase_20       PF02371.11    87 seq1480_BIOID51007   -            326   1.1e-27   95.7   0.4   1   1     3e-31     2e-27   94.9   0.3     2    85   196   280   195   282 0.96 Transposase IS116/IS110/IS902 family
BPD_transp_2         PF02653.11   267 seq1481_BIOID51007   -            330   4.7e-47  160.0  43.0   1   1   4.2e-51   5.8e-47  159.7  29.8     3   267    36   305    34   305 0.94 Branched-chain amino acid transport system / permease component
Rnf-Nqr              PF02508.9    190 seq1482_BIOID51007   -            231   7.9e-59  198.3   9.5   1   1   6.7e-63   9.1e-59  198.1   6.6     1   189     1   200     1   201 0.98 Rnf-Nqr subunit, membrane protein
Aldo_ket_red         PF00248.16   283 seq1483_BIOID51007   -            346   4.4e-75  251.9   0.0   1   1   3.7e-79   5.1e-75  251.7   0.0     2   282    28   332    27   333 0.96 Aldo/keto reductase family
MoCF_biosynth        PF00994.19   144 seq1484_BIOID51007   -            170   5.9e-31  106.6   0.0   1   1   5.4e-35   7.4e-31  106.3   0.0     1   143    14   156    14   157 0.92 Probable molybdopterin binding domain
PTS_EIIC             PF02378.13   321 seq1486_BIOID51007   -            607   2.6e-69  233.4  32.8   1   1   3.8e-73   2.6e-69  233.4  22.8     2   320    79   415    78   416 0.94 Phosphotransferase system, EIIC
PTS_EIIB             PF00367.15    35 seq1486_BIOID51007   -            607   7.6e-13   47.3   0.1   1   1     2e-16   1.4e-12   46.5   0.1     1    33   519   551   519   552 0.95 phosphotransferase system, EIIB
tRNA-synt_1d         PF00750.14   354 seq1487_BIOID51007   -            577  7.1e-149  495.3   0.3   1   1    2e-152  8.9e-149  494.9   0.2     1   354    95   446    95   446 0.99 tRNA synthetases class I (R)
DALR_1               PF05746.10   119 seq1487_BIOID51007   -            577   3.4e-36  123.6   0.4   1   1   4.5e-39     2e-35  121.1   0.3     1   119   460   577   460   577 0.98 DALR anticodon binding domain
Arg_tRNA_synt_N      PF03485.11    85 seq1487_BIOID51007   -            577   2.5e-22   79.0   0.2   1   1   2.4e-25   1.1e-21   77.0   0.1     3    85     7    87     1    87 0.91 Arginyl tRNA synthetase N terminal domain
DnaJ                 PF00226.26    64 seq1488_BIOID51007   -            271   2.8e-14   52.4   0.2   1   1   7.4e-18     5e-14   51.6   0.1     4    56   208   266   205   269 0.94 DnaJ domain
TerB                 PF05099.8    140 seq1488_BIOID51007   -            271   2.5e-09   36.8   0.7   1   1   3.7e-13   2.5e-09   36.8   0.5    14   137    44   170    32   173 0.89 Tellurite resistance protein TerB
Paired_CXXCH_1       PF09699.5     41 seq1490_BIOID51007   -            188   4.6e-08   32.3  25.5   1   1   1.9e-08   6.6e-05   22.2   3.7     4    40   133   171   129   172 0.78 Doubled CXXCH motif (Paired_CXXCH_1)
HhH-GPD              PF00730.20   121 seq1492_BIOID51007   -            211   9.8e-19   67.6   0.0   1   1   3.1e-22   1.4e-18   67.1   0.0     1   120    34   168    34   169 0.95 HhH-GPD superfamily base excision DNA repair protein
HHH                  PF00633.18    30 seq1492_BIOID51007   -            211   7.1e-08   31.6   0.0   1   1   3.7e-11   1.7e-07   30.4   0.0     2    29   100   127    99   128 0.94 Helix-hairpin-helix motif
EndIII_4Fe-2S        PF10576.4     17 seq1492_BIOID51007   -            211   9.7e-05   22.2   3.3   1   1   3.7e-08   0.00017   21.5   2.3     1    17   187   203   187   203 0.99 Iron-sulfur binding domain of endonuclease III
MoaC                 PF01967.16   136 seq1493_BIOID51007   -            161   1.5e-60  202.6   1.3   1   1   1.3e-64   1.7e-60  202.4   0.9     1   136    15   150    15   150 1.00 MoaC family
Peripla_BP_4         PF13407.1    258 seq1495_BIOID51007   -            287     7e-54  182.7   5.2   1   1   1.2e-57   8.1e-54  182.5   3.6     1   256    30   285    30   287 0.95 Periplasmic binding protein domain
Fer4_11              PF13247.1     99 seq1497_BIOID51007   -            223   1.4e-26   92.1  10.8   1   1     1e-29   1.4e-26   92.1   7.5     2    98    84   181    83   182 0.95 4Fe-4S dicluster domain
Fer4_7               PF12838.2     52 seq1497_BIOID51007   -            223     4e-17   62.2  26.6   1   2   2.1e-12   2.9e-09   37.0   5.6     2    52    46   108    45   108 0.75 4Fe-4S dicluster domain
Fer4_7               PF12838.2     52 seq1497_BIOID51007   -            223     4e-17   62.2  26.6   2   2   1.5e-09   2.1e-06   27.9   8.5     2    52   125   176   124   176 0.81 4Fe-4S dicluster domain
Fer4_9               PF13187.1     55 seq1497_BIOID51007   -            223   1.2e-15   57.3  25.1   1   2   4.7e-10   6.4e-07   29.4   4.8     2    54    46   108    45   111 0.87 4Fe-4S dicluster domain
Fer4_9               PF13187.1     55 seq1497_BIOID51007   -            223   1.2e-15   57.3  25.1   2   2     2e-11   2.8e-08   33.7   7.1     2    54   125   176   124   177 0.96 4Fe-4S dicluster domain
Fer4                 PF00037.22    24 seq1497_BIOID51007   -            223   3.5e-13   48.4  40.5   1   1   2.7e-09   3.7e-06   26.1   2.2     2    21   119   138   118   141 0.90 4Fe-4S binding domain
Fer4_10              PF13237.1     52 seq1497_BIOID51007   -            223   3.3e-12   45.8  50.0   1   2   7.1e-09   9.7e-06   25.1   8.5     7    52    90   136    84   136 0.93 4Fe-4S dicluster domain
Fer4_10              PF13237.1     52 seq1497_BIOID51007   -            223   3.3e-12   45.8  50.0   2   2   2.1e-09   2.9e-06   26.8   7.1     4    52   120   173   117   173 0.85 4Fe-4S dicluster domain
Fer4_2               PF12797.2     22 seq1497_BIOID51007   -            223     4e-10   38.8  36.2   1   1   9.6e-09   1.3e-05   24.6   1.2     2    20    38    56    37    64 0.89 4Fe-4S binding domain
Fer4_3               PF12798.2     15 seq1497_BIOID51007   -            223   1.6e-09   37.5  44.1   1   3   2.8e-05     0.039   14.4   5.2     1    15    92   108    92   108 0.98 4Fe-4S binding domain
Fer4_3               PF12798.2     15 seq1497_BIOID51007   -            223   1.6e-09   37.5  44.1   2   3   0.00027      0.37   11.3   3.7     1    13   125   137   125   139 0.94 4Fe-4S binding domain
Fer4_3               PF12798.2     15 seq1497_BIOID51007   -            223   1.6e-09   37.5  44.1   3   3   2.6e-07   0.00036   20.7   1.5     1    15   152   176   152   176 0.98 4Fe-4S binding domain
Fer4_4               PF12800.2     17 seq1497_BIOID51007   -            223   4.8e-07   29.4  37.0   1   3    0.0002      0.27   11.5   1.9     3    15    45    57    43    61 0.90 4Fe-4S binding domain
Fer4_4               PF12800.2     17 seq1497_BIOID51007   -            223   4.8e-07   29.4  37.0   2   3   0.00016      0.22   11.8   3.0     2    17    90   107    89   107 0.86 4Fe-4S binding domain
Fer4_4               PF12800.2     17 seq1497_BIOID51007   -            223   4.8e-07   29.4  37.0   3   3   1.9e-06    0.0026   17.8   2.4     2    17   123   138   122   138 0.91 4Fe-4S binding domain
ThiS                 PF02597.15    78 seq1499_BIOID51007   -             81   2.4e-22   79.0   0.0   1   1     2e-26   2.7e-22   78.8   0.0     1    78     4    81     4    81 0.99 ThiS family
MoaE                 PF02391.12   117 seq1503_BIOID51007   -            150   2.5e-40  136.7   0.0   1   1   2.2e-44     3e-40  136.5   0.0     2   116     6   121     5   122 0.97 MoaE protein
NrfD                 PF03916.9    313 seq1507_BIOID51007   -            318  3.8e-110  368.0  32.9   1   1  3.1e-114  4.3e-110  367.8  22.8     3   313     6   318     4   318 0.99 Polysulphide reductase, NrfD
adh_short_C2         PF13561.1    243 seq1508_BIOID51007   -            294   4.9e-30  104.9   0.0   1   1   1.3e-33   5.7e-30  104.7   0.0     5   241    58   290    55   292 0.92 Enoyl-(Acyl carrier protein) reductase
adh_short            PF00106.20   167 seq1508_BIOID51007   -            294   3.3e-26   92.0   0.2   1   1     9e-30   4.1e-26   91.7   0.1     3   166    52   217    50   218 0.95 short chain dehydrogenase
KR                   PF08659.5    181 seq1508_BIOID51007   -            294   2.3e-08   33.7   0.0   1   1   6.9e-12   3.2e-08   33.3   0.0     4   167    53   221    51   234 0.77 KR domain
DeoC                 PF01791.4    236 seq1509_BIOID51007   -            291     2e-16   59.8   0.1   1   1   1.9e-20   2.6e-16   59.5   0.1     1   235    51   258    51   259 0.90 DeoC/LacD family aldolase
PTR2                 PF00854.16   373 seq1510_BIOID51007   -            500   2.5e-75  253.5  26.1   1   1   6.9e-79   4.7e-75  252.5  15.9     2   370    89   428    88   431 0.97 POT family
MFS_1                PF07690.11   354 seq1510_BIOID51007   -            500   1.9e-20   72.8  54.6   1   1   3.5e-21   2.4e-17   62.6  25.7    10   301    35   372    26   382 0.78 Major Facilitator Superfamily
Bax1-I               PF01027.15   205 seq1511_BIOID51007   -            261   5.2e-59  199.1  36.8   1   1   4.5e-63   6.1e-59  198.9  25.5     2   205    46   257    45   257 0.92 Inhibitor of apoptosis-promoting Bax1
Glyco_hydro_4        PF02056.11   183 seq1512_BIOID51007   -            212   7.4e-74  246.9   0.0   1   1   6.2e-78   8.5e-74  246.7   0.0     1   182     5   184     5   185 0.99 Family 4 glycosyl hydrolase
DUF1323              PF07037.6    122 seq1514_BIOID51007   -            119   9.2e-49  164.5   0.0   1   1   8.9e-53   1.2e-48  164.1   0.0     1   122     6   118     6   118 0.94 Putative transcription regulator (DUF1323)
PemK                 PF02452.12   110 seq1515_BIOID51007   -            149     1e-11   44.9   0.1   1   1   1.2e-15   1.6e-11   44.2   0.1    14   109    38   141     8   142 0.75 PemK-like protein
DUF1323              PF07037.6    122 seq1517_BIOID51007   -            130   5.2e-55  184.7   0.0   1   1   1.3e-58   5.8e-55  184.5   0.0     1   122     8   129     8   129 0.99 Putative transcription regulator (DUF1323)
HTH_17               PF12728.2     51 seq1517_BIOID51007   -            130     2e-08   34.2   0.1   1   1   1.2e-11   5.5e-08   32.8   0.0     2    38     8    49     8    52 0.82 Helix-turn-helix domain
Transgly             PF00912.17   178 seq1518_BIOID51007   -            858   1.4e-67  226.3   0.0   1   1   4.3e-71   2.9e-67  225.2   0.0     1   177    62   237    62   238 0.98 Transglycosylase
Transpeptidase       PF00905.17   304 seq1518_BIOID51007   -            858   2.9e-28   98.6   3.2   1   1   1.5e-29     1e-25   90.3   0.0     2   204   436   617   435   681 0.79 Penicillin binding protein transpeptidase domain
ABM                  PF03992.11    78 seq1519_BIOID51007   -             96   5.4e-16   58.2   0.1   1   1   4.4e-20     6e-16   58.1   0.1     1    77     1    76     1    77 0.95 Antibiotic biosynthesis monooxygenase
Glyco_hydro_4C       PF11975.3    232 seq1520_BIOID51007   -             58   5.7e-05   22.8   0.1   1   1   5.2e-09   7.1e-05   22.5   0.1   200   232     1    33     1    33 0.97 Family 4 glycosyl hydrolase C-terminal domain
Cytochrom_C_asm      PF01578.15   214 seq1522_BIOID51007   -            552     4e-49  166.9  20.6   1   1   2.9e-53     4e-49  166.9  14.3     1   212    72   279    72   281 0.97 Cytochrome C assembly protein
Rotamase             PF00639.16    95 seq1523_BIOID51007   -             93   1.1e-22   80.4   0.0   1   1     2e-26   1.4e-22   80.1   0.0     1    93     9    89     9    91 0.96 PPIC-type PPIASE domain
Rotamase_3           PF13616.1    117 seq1523_BIOID51007   -             93   5.6e-20   71.6   0.0   1   1   8.7e-24     6e-20   71.5   0.0    16   115     5    91     1    93 0.93 PPIC-type PPIASE domain
Bax1-I               PF01027.15   205 seq1524_BIOID51007   -            237   5.4e-12   45.6  24.8   1   1     5e-16   6.8e-12   45.3  17.2     3   201    19   220    17   225 0.82 Inhibitor of apoptosis-promoting Bax1
Abhydrolase_3        PF07859.8    211 seq1525_BIOID51007   -            327   3.8e-67  225.8   0.1   1   1   1.1e-70   4.9e-67  225.4   0.1     1   210   100   305   100   306 0.97 alpha/beta hydrolase fold
COesterase           PF00135.23   538 seq1525_BIOID51007   -            327   2.3e-08   33.1   0.0   1   1   1.3e-11   5.8e-08   31.8   0.0   110   225    84   187    69   200 0.88 Carboxylesterase family
DUF2424              PF10340.4    374 seq1525_BIOID51007   -            327   7.1e-05   21.4   0.0   1   1   2.8e-08   0.00013   20.6   0.0   116   247    92   218    69   251 0.71 Protein of unknown function (DUF2424)
Methyltransf_23      PF13489.1    162 seq1526_BIOID51007   -            252   1.9e-19   69.7   0.0   1   1     2e-22   2.8e-19   69.2   0.0     2   159    13   176     9   178 0.82 Methyltransferase domain
Methyltransf_31      PF13847.1    152 seq1526_BIOID51007   -            252   1.3e-16   60.4   0.0   1   1   1.2e-19   1.6e-16   60.1   0.0     5   117    33   145    29   200 0.83 Methyltransferase domain
Methyltransf_18      PF12847.2    112 seq1526_BIOID51007   -            252   2.8e-16   59.9   0.0   1   1   1.3e-18   1.7e-15   57.4   0.0     5   111    35   130    31   131 0.90 Methyltransferase domain
Methyltransf_11      PF08241.7     95 seq1526_BIOID51007   -            252   9.7e-16   57.9   0.0   1   1     4e-18   5.5e-15   55.5   0.0     2    94    37   127    36   128 0.97 Methyltransferase domain
Methyltransf_25      PF13649.1    101 seq1526_BIOID51007   -            252   2.5e-11   43.6   0.0   1   1   5.4e-14   7.4e-11   42.1   0.0     1   101    35   124    35   124 0.89 Methyltransferase domain
Methyltransf_12      PF08242.7     99 seq1526_BIOID51007   -            252   3.4e-11   43.3   0.0   1   1     4e-14   5.5e-11   42.6   0.0     2    99    37   126    36   126 0.92 Methyltransferase domain
Methyltransf_26      PF13659.1    117 seq1526_BIOID51007   -            252   1.2e-06   28.3   0.0   1   1   1.7e-09   2.3e-06   27.4   0.0     4   116    35   131    33   132 0.90 Methyltransferase domain
MTS                  PF05175.9    170 seq1526_BIOID51007   -            252   8.3e-06   25.1   0.0   1   1   8.9e-09   1.2e-05   24.6   0.0    19   106    20   101    11   137 0.82 Methyltransferase small domain
Methyltransf_2       PF00891.13   241 seq1526_BIOID51007   -            252     3e-05   23.2   0.0   1   1   3.3e-08   4.5e-05   22.6   0.0    91   163    22    98     9   110 0.87 O-methyltransferase
FtsJ                 PF01728.14   181 seq1526_BIOID51007   -            252   0.00016   21.5   0.0   1   1   1.5e-07   0.00021   21.2   0.0    22    83    30    96    19   154 0.85 FtsJ-like methyltransferase
DUF1440              PF07274.7    136 seq1527_BIOID51007   -            204   1.7e-54  183.3   2.3   1   1   1.5e-58   2.1e-54  183.0   1.6     1   136    26   182    26   182 0.99 Protein of unknown function (DUF1440)
Hpt                  PF01627.18    90 seq1528_BIOID51007   -            890   2.1e-13   49.9   0.0   1   1   5.7e-16   3.9e-12   45.8   0.0     3    83   811   885   809   890 0.89 Hpt domain
HATPase_c            PF02518.21   111 seq1528_BIOID51007   -            890   3.4e-11   42.7   0.0   1   1   1.2e-14   8.5e-11   41.4   0.0     1   109   565   675   565   677 0.94 Histidine kinase-, DNA gyrase B-, and HSP90-like ATPase
GST_C                PF00043.20    95 seq1529_BIOID51007   -            201     3e-15   55.8   0.1   1   1   1.9e-18   5.3e-15   55.0   0.1     5    95   104   189   100   189 0.94 Glutathione S-transferase, C-terminal domain
GST_N_2              PF13409.1     70 seq1529_BIOID51007   -            201   2.7e-11   43.1   0.0   1   1   3.9e-14   1.1e-10   41.2   0.0     5    69    11    75     9    76 0.95 Glutathione S-transferase, N-terminal domain
GST_N_3              PF13417.1     75 seq1529_BIOID51007   -            201   4.4e-10   39.5   0.0   1   1   3.4e-13   9.2e-10   38.5   0.0    15    73    16    79    11    81 0.89 Glutathione S-transferase, N-terminal domain
GST_C_2              PF13410.1     69 seq1529_BIOID51007   -            201   7.2e-10   38.4   0.1   1   1   3.8e-13   1.1e-09   37.9   0.0     7    69   125   184    71   184 0.90 Glutathione S-transferase, C-terminal domain
GST_N                PF02798.15    76 seq1529_BIOID51007   -            201     2e-08   34.1   0.0   1   1   2.2e-11   5.9e-08   32.6   0.0     3    76     1    75     1    75 0.94 Glutathione S-transferase, N-terminal domain
SSF                  PF00474.12   406 seq1530_BIOID51007   -            602     1e-50  172.4  22.9   1   1   7.6e-55     1e-50  172.4  15.8     1   405    66   473    66   474 0.86 Sodium:solute symporter family
Cys_Met_Meta_PP      PF01053.15   386 seq1535_BIOID51007   -            440  3.7e-122  407.2   0.0   1   1  3.1e-126  4.2e-122  407.0   0.0     1   385    52   436    52   437 0.97 Cys/Met metabolism PLP-dependent enzyme
CcmH                 PF03918.9    148 seq1536_BIOID51007   -            127   7.1e-47  158.0   0.9   1   1   6.2e-51   8.5e-47  157.7   0.6     3   125     6   126     4   127 0.91 Cytochrome C biogenesis protein
LysR_substrate       PF03466.15   209 seq1537_BIOID51007   -            325   8.2e-40  136.0   1.3   1   1   3.4e-43   2.3e-39  134.5   0.1     3   205   116   322   114   325 0.94 LysR substrate binding domain
HTH_1                PF00126.22    60 seq1537_BIOID51007   -            325   3.5e-22   77.7   0.5   1   1   9.5e-26   6.5e-22   76.9   0.4     1    60    31    90    31    90 0.98 Bacterial regulatory helix-turn-helix protein, lysR family
TPR_11               PF13414.1     69 seq1538_BIOID51007   -            198   3.5e-15   55.2   9.6   1   1   2.2e-15     1e-11   44.1   4.9     1    68    71   140    71   141 0.90 TPR repeat
TPR_2                PF07719.12    34 seq1538_BIOID51007   -            198   1.9e-06   27.2  11.9   1   2   6.1e-07    0.0028   17.3   1.1     2    32    74   104    73   106 0.90 Tetratricopeptide repeat
TPR_2                PF07719.12    34 seq1538_BIOID51007   -            198   1.9e-06   27.2  11.9   2   2   4.4e-06      0.02   14.6   0.0     3    31   146   174   144   176 0.93 Tetratricopeptide repeat
TPR_1                PF00515.23    34 seq1538_BIOID51007   -            198   6.1e-06   25.4   9.1   1   1   1.7e-07   0.00075   18.8   0.7     2    32    74   104    73   106 0.91 Tetratricopeptide repeat
Peptidase_M28        PF04389.12   176 seq1541_BIOID51007   -            199   8.2e-18   64.6   0.1   1   1   5.6e-21   2.5e-17   63.0   0.0     2    80   111   197   110   199 0.86 Peptidase family M28
Peptidase_M20        PF01546.23   171 seq1541_BIOID51007   -            199   1.3e-06   28.0   0.1   1   1   4.5e-10   2.1e-06   27.3   0.1     1    72   113   188   113   197 0.86 Peptidase family M20/M25/M40
Peptidase_M42        PF05343.9    292 seq1541_BIOID51007   -            199   1.9e-06   26.7   0.3   1   1   2.7e-08   0.00012   20.7   0.0   134   179   143   188   136   193 0.92 M42 glutamyl aminopeptidase
Sulfatase            PF00884.18   379 seq1542_BIOID51007   -            497   2.3e-85  286.7   0.4   1   1   2.2e-89     3e-85  286.4   0.3     1   379     4   413     4   413 0.92 Sulfatase
SNARE_assoc          PF09335.6    123 seq1543_BIOID51007   -            233   3.9e-19   68.9   5.8   1   1   2.9e-23   3.9e-19   68.9   4.0     1   122    48   173    48   174 0.96 SNARE associated Golgi protein
SDF                  PF00375.13   390 seq1544_BIOID51007   -            437  2.2e-120  401.8  38.4   1   1  1.8e-124  2.5e-120  401.7  26.6     1   390     8   411     8   411 0.97 Sodium:dicarboxylate symporter family
Response_reg         PF00072.19   112 seq1547_BIOID51007   -            216   1.7e-24   85.8   0.1   1   1   6.7e-28     3e-24   85.0   0.0     1   111     6   120     6   121 0.96 Response regulator receiver domain
GerE                 PF00196.14    58 seq1547_BIOID51007   -            216     7e-19   66.7   0.1   1   1   2.5e-22   1.2e-18   66.0   0.1     2    57   149   204   148   205 0.96 Bacterial regulatory proteins, luxR family
Peptidase_M28        PF04389.12   176 seq1548_BIOID51007   -            146   7.3e-06   25.7   0.0   1   1   6.4e-10   8.7e-06   25.5   0.0    82   173     1   119     1   121 0.86 Peptidase family M28
IgaA                 PF07095.6    706 seq1549_BIOID51007   -            711         0 1233.6   0.0   1   1         0         0 1233.3   0.0     1   705     1   706     1   707 1.00 Intracellular growth attenuator protein IgaA
YbhQ                 PF11076.3    135 seq1554_BIOID51007   -            136   4.3e-79  262.5  13.2   1   1   3.7e-83   5.1e-79  262.3   9.1     1   134     1   132     1   134 0.98 Putative inner membrane protein YbhQ
FAD_binding_3        PF01494.14   356 seq1559_BIOID51007   -            391   1.2e-28  100.1   0.0   1   1   5.7e-32   1.6e-28   99.7   0.0     2   345     6   338     5   342 0.81 FAD binding domain
Lycopene_cycl        PF05834.7    374 seq1559_BIOID51007   -            391   4.8e-11   42.0   6.1   1   1   7.5e-12     2e-08   33.4   4.2     2   308     8   335     7   360 0.78 Lycopene cyclase protein
DAO                  PF01266.19   358 seq1559_BIOID51007   -            391   7.8e-10   38.0   0.8   1   1   3.8e-10     1e-06   27.7   0.1     2    34     8    40     7    95 0.89 FAD dependent oxidoreductase
SE                   PF08491.5    276 seq1559_BIOID51007   -            391   1.7e-05   23.7   0.0   1   1   1.3e-08   3.7e-05   22.5   0.0   124   206   275   357   240   387 0.85 Squalene epoxidase
Fe-ADH               PF00465.14   366 seq1561_BIOID51007   -            387   4.3e-88  295.3   0.1   1   1   7.4e-92     5e-88  295.0   0.1     1   351     9   363     9   377 0.91 Iron-containing alcohol dehydrogenase
Fe-ADH_2             PF13685.1    250 seq1561_BIOID51007   -            387   1.8e-13   50.2   0.1   1   1   3.3e-11   2.3e-07   30.3   0.0     4   101    16   111    13   114 0.81 Iron-containing alcohol dehydrogenase
DUF202               PF02656.10    73 seq1562_BIOID51007   -            115   3.3e-16   59.1   8.8   1   1   2.4e-20   3.3e-16   59.1   1.0     1    72    13    79    13    80 0.94 Domain of unknown function (DUF202)
DUF202               PF02656.10    73 seq1563_BIOID51007   -            120   2.5e-09   37.0   9.0   1   1     3e-12   4.1e-08   33.1   6.2     1    66    12    71    12   115 0.89 Domain of unknown function (DUF202)
HAD_2                PF13419.1    176 seq1564_BIOID51007   -            237   4.6e-23   82.2   0.1   1   1   8.7e-27     6e-23   81.8   0.1     1   174    28   205    28   206 0.87 Haloacid dehalogenase-like hydrolase
Aldo_ket_red         PF00248.16   283 seq1568_BIOID51007   -            275   1.5e-56  191.1   0.0   1   1   1.3e-60   1.8e-56  190.8   0.0     2   282    18   261    17   262 0.96 Aldo/keto reductase family
Channel_Tsx          PF03502.8    238 seq1569_BIOID51007   -            254   2.1e-52  178.2  30.8   1   1   1.7e-56   2.4e-52  178.0  21.4     2   238    34   254    33   254 0.97 Nucleoside-specific channel-forming protein, Tsx
NAD_binding_2        PF03446.10   162 seq1571_BIOID51007   -            298   6.7e-47  159.2   1.3   1   1   2.7e-50   9.3e-47  158.8   0.9     1   159     1   161     1   164 0.98 NAD binding domain of 6-phosphogluconate dehydrogenase
F420_oxidored        PF03807.12    96 seq1571_BIOID51007   -            298   9.8e-09   35.4   0.0   1   1   6.1e-12   2.1e-08   34.3   0.0     2    74     4    70     3    96 0.81 NADP oxidoreductase coenzyme F420-dependent
Rick_17kDa_Anti      PF05433.10    42 seq1572_BIOID51007   -            155   1.4e-07   30.9  26.2   1   1   1.8e-11   2.5e-07   30.1  18.2     1    42    62   103    62   103 0.96 Glycine zipper 2TM domain
S4                   PF01479.20    48 seq1574_BIOID51007   -            133   7.7e-13   47.5   0.0   1   1   9.3e-17   1.3e-12   46.8   0.0     1    46     9    53     9    55 0.95 S4 domain
HSP33                PF01430.14   280 seq1576_BIOID51007   -            294     1e-97  326.5   0.0   1   1  8.3e-102   1.1e-97  326.3   0.0     1   279     6   275     6   276 0.96 Hsp33 protein
DUF3828              PF12883.2    120 seq1579_BIOID51007   -            308   8.4e-12   44.9   2.7   1   1   4.2e-11   2.8e-07   30.3   0.1     2   118    26   142    25   144 0.88 Protein of unknown function (DUF3828)
Lumazine_bd          PF12870.2    111 seq1579_BIOID51007   -            308   3.1e-07   30.3   3.1   1   1   1.8e-08   0.00012   21.9   0.1    66   110   240   283   196   284 0.92 Lumazine-binding domain
DeoC                 PF01791.4    236 seq1580_BIOID51007   -            292   2.1e-45  154.7   0.0   1   1   1.8e-49   2.4e-45  154.5   0.0     2   235    17   257    16   258 0.97 DeoC/LacD family aldolase
HATPase_c            PF02518.21   111 seq1581_BIOID51007   -            608   2.1e-24   85.2   0.0   1   1     2e-27     4e-24   84.3   0.0     2   109   496   599   495   601 0.96 Histidine kinase-, DNA gyrase B-, and HSP90-like ATPase
PAS                  PF00989.19   113 seq1581_BIOID51007   -            608   2.1e-22   78.9   0.4   1   1   4.7e-25   9.2e-22   76.8   0.0     4   112   265   369   262   370 0.97 PAS fold
HisKA                PF00512.20    68 seq1581_BIOID51007   -            608   4.1e-17   61.8   0.3   1   1   1.2e-19   2.3e-16   59.4   0.0     2    65   389   450   388   453 0.95 His Kinase A (phospho-acceptor) domain
PAS_9                PF13426.1    104 seq1581_BIOID51007   -            608   4.8e-15   55.7   0.0   1   1   7.4e-18   1.5e-14   54.1   0.0     2   103   273   371   272   372 0.96 PAS domain
PAS_4                PF08448.5    110 seq1581_BIOID51007   -            608   1.7e-11   44.0   0.2   1   1   5.8e-14   1.1e-10   41.3   0.0     2   110   269   375   268   375 0.89 PAS fold
HAMP                 PF00672.20    70 seq1581_BIOID51007   -            608   1.2e-06   28.4   1.3   1   1   2.4e-09   4.7e-06   26.5   0.9     2    70   193   259   192   259 0.88 HAMP domain
PAS_8                PF13188.1     64 seq1581_BIOID51007   -            608   8.4e-06   25.3   0.0   1   1   1.8e-08   3.5e-05   23.3   0.0     6    47   267   312   261   328 0.78 PAS domain
DUF1656              PF07869.7     58 seq1584_BIOID51007   -             78   3.3e-18   65.1   9.6   1   1   2.4e-22   3.3e-18   65.1   6.7     3    57    16    70    14    72 0.95 Protein of unknown function (DUF1656)
HlyD                 PF00529.15   306 seq1585_BIOID51007   -            285   3.9e-46  157.6   5.4   1   2   2.1e-22   5.8e-19   68.3   1.4     2    78    44   120    43   128 0.92 HlyD family secretion protein
HlyD                 PF00529.15   306 seq1585_BIOID51007   -            285   3.9e-46  157.6   5.4   2   2   1.7e-29   4.6e-26   91.7   0.1   139   302   127   278   115   282 0.92 HlyD family secretion protein
HlyD_2               PF12700.2    328 seq1585_BIOID51007   -            285   8.1e-22   77.6   0.3   1   1   4.1e-25   1.1e-21   77.2   0.2    15   239    38   229    31   242 0.88 HlyD family secretion protein
HlyD_3               PF13437.1    105 seq1585_BIOID51007   -            285   5.9e-19   68.2   0.1   1   1   1.3e-15   3.4e-12   46.4   0.0     1    82   153   232   153   248 0.90 HlyD family secretion protein
Biotin_lipoyl_2      PF13533.1     50 seq1585_BIOID51007   -            285   4.6e-18   64.5   1.6   1   1   2.9e-18   8.1e-15   54.1   0.5     2    50    44    92    42   103 0.88 Biotin-lipoyl like
GlcNAc_2-epim        PF07221.6    346 seq1587_BIOID51007   -            418  2.8e-123  411.2  12.1   1   1  2.4e-127  3.3e-123  411.0   8.4     2   346    37   392    36   392 0.99 N-acylglucosamine 2-epimerase (GlcNAc 2-epimerase)
DUF4137              PF13593.1    313 seq1588_BIOID51007   -            332  5.6e-106  354.0  22.3   1   1  4.6e-110  6.3e-106  353.8  15.4     1   313     8   316     8   316 0.98 SBF-like CPA transporter family (DUF4137)
LysR_substrate       PF03466.15   209 seq1591_BIOID51007   -            293   3.9e-45  153.4   0.1   1   1     9e-49   6.1e-45  152.7   0.0     2   204    85   282    84   284 0.98 LysR substrate binding domain
HTH_1                PF00126.22    60 seq1591_BIOID51007   -            293   2.5e-18   65.4   0.9   1   1   6.9e-22   4.7e-18   64.5   0.6     1    60     3    62     3    62 0.97 Bacterial regulatory helix-turn-helix protein, lysR family
IlvB_leader          PF08049.6     32 seq1593_BIOID51007   -             32   9.5e-20   69.9  12.1   1   1   7.4e-24     1e-19   69.8   8.4     1    32     1    32     1    32 1.00 IlvB leader peptide
FUSC                 PF04632.7    650 seq1594_BIOID51007   -            670  6.7e-163  543.4  49.4   1   1  1.1e-166  7.6e-163  543.2  34.2     1   649    20   662    20   663 0.98 Fusaric acid resistance protein family
FUSC_2               PF13515.1    128 seq1594_BIOID51007   -            670   2.7e-16   59.5  13.2   1   1     4e-20   2.7e-16   59.5   9.2     1   125    33   163    31   166 0.86 Fusaric acid resistance protein-like
TPP_enzyme_N         PF02776.13   172 seq1595_BIOID51007   -            562   1.5e-59  200.1   0.2   1   1   2.1e-62   9.8e-59  197.5   0.0     2   168    14   179    13   183 0.98 Thiamine pyrophosphate enzyme, N-terminal TPP binding domain
TPP_enzyme_C         PF02775.16   153 seq1595_BIOID51007   -            562   3.6e-49  166.1   0.1   1   1   2.2e-52   9.9e-49  164.7   0.1     1   153   390   538   390   538 0.97 Thiamine pyrophosphate enzyme, C-terminal TPP binding domain
TPP_enzyme_M         PF00205.17   137 seq1595_BIOID51007   -            562   2.8e-43  146.8   1.4   1   1   2.8e-46   1.3e-42  144.6   0.3     1   137   201   334   201   334 0.98 Thiamine pyrophosphate enzyme, central domain
Sigma54_activat      PF00158.21   168 seq1597_BIOID51007   -            461   7.6e-74  246.6   0.2   1   1   4.6e-77   1.3e-73  245.9   0.1     2   167   146   311   145   312 0.99 Sigma-54 interaction domain
Response_reg         PF00072.19   112 seq1597_BIOID51007   -            461   3.4e-31  107.4   0.3   1   1   2.6e-34   7.2e-31  106.3   0.2     1   108     7   113     7   117 0.98 Response regulator receiver domain
HTH_8                PF02954.14    42 seq1597_BIOID51007   -            461   5.9e-14   51.2   2.7   1   1   4.9e-17   1.4e-13   50.0   1.9     3    42   415   454   413   454 0.96 Bacterial regulatory protein, Fis family
AAA_5                PF07728.9    139 seq1597_BIOID51007   -            461   5.3e-07   29.3   0.2   1   1   9.3e-10   2.5e-06   27.1   0.0     2   123   169   287   168   297 0.80 AAA domain (dynein-related subfamily)
AAA                  PF00004.24   132 seq1597_BIOID51007   -            461   2.8e-06   27.4   0.2   1   1   1.3e-08   3.5e-05   23.9   0.0     1   112   169   290   169   309 0.77 ATPase family associated with various cellular activities (AAA)
AraC_binding         PF02311.14   136 seq1598_BIOID51007   -            309   7.8e-27   93.4   0.6   1   1   2.3e-30   7.8e-27   93.4   0.4     4   136    40   177    37   177 0.91 AraC-like ligand binding domain
HTH_AraC             PF00165.18    42 seq1598_BIOID51007   -            309   3.2e-22   77.5   0.0   1   2   1.6e-12   5.6e-09   35.4   0.0     2    41   204   244   203   245 0.91 Bacterial regulatory helix-turn-helix proteins, AraC family
HTH_AraC             PF00165.18    42 seq1598_BIOID51007   -            309   3.2e-22   77.5   0.0   2   2   1.9e-13   6.5e-10   38.4   0.0     1    41   256   294   256   295 0.96 Bacterial regulatory helix-turn-helix proteins, AraC family
HTH_18               PF12833.2     81 seq1598_BIOID51007   -            309   2.9e-19   68.8   0.5   1   1   2.3e-22   7.9e-19   67.4   0.0     1    80   217   295   217   296 0.97 Helix-turn-helix domain
Aldose_epim          PF01263.15   301 seq1600_BIOID51007   -            308   1.4e-54  185.1   0.0   1   1   1.1e-58   1.5e-54  185.0   0.0     2   296    20   299    19   304 0.92 Aldose 1-epimerase
PEPCK_ATP            PF01293.15   467 seq1604_BIOID51007   -            540  2.4e-216  718.6   0.0   1   1    2e-220  2.8e-216  718.4   0.0     3   467    21   493    19   493 0.98 Phosphoenolpyruvate carboxykinase
SNARE_assoc          PF09335.6    123 seq1607_BIOID51007   -            254     2e-19   69.8   2.2   1   1   1.5e-23     2e-19   69.8   1.6     1   121    36   159    36   161 0.92 SNARE associated Golgi protein
DEAD                 PF00270.24   173 seq1608_BIOID51007   -            454   2.3e-49  167.0   0.1   1   1   5.9e-52   2.7e-48  163.5   0.0     1   172    25   196    25   197 0.94 DEAD/DEAH box helicase
Helicase_C           PF00271.26    78 seq1608_BIOID51007   -            454   8.2e-26   89.5   0.0   1   1   4.8e-29   2.2e-25   88.2   0.0     2    77   264   339   263   340 0.98 Helicase conserved C-terminal domain
ACT_5                PF13710.1     63 seq1609_BIOID51007   -             96   1.4e-10   40.6   0.1   1   1   5.9e-14   2.7e-10   39.7   0.0     1    63    17    78    17    78 0.97 ACT domain
ACT                  PF01842.20    66 seq1609_BIOID51007   -             96   1.1e-08   34.2   0.0   1   1   3.2e-12   1.5e-08   33.8   0.0     2    65    10    73     9    74 0.97 ACT domain
Glyco_hydro_31       PF01055.21   451 seq1613_BIOID51007   -            678   1.5e-94  317.0   2.8   1   1   1.5e-98     2e-94  316.6   2.0     5   449   229   666   225   668 0.93 Glycosyl hydrolases family 31
CoA_trans            PF01144.18   217 seq1614_BIOID51007   -            220   6.1e-70  234.6   0.1   1   1     5e-74   6.9e-70  234.4   0.1     2   216     6   215     5   216 0.99 Coenzyme A transferase
MFS_1                PF07690.11   354 seq1615_BIOID51007   -            396   1.4e-33  116.0  59.7   1   1     1e-37   1.4e-33  116.0  41.4     2   353    19   349    18   350 0.89 Major Facilitator Superfamily
Response_reg         PF00072.19   112 seq1618_BIOID51007   -            196   7.9e-24   83.7   0.0   1   1   2.5e-27   1.1e-23   83.2   0.0     1   111     4   112     4   113 0.97 Response regulator receiver domain
GerE                 PF00196.14    58 seq1618_BIOID51007   -            196   4.5e-24   83.4   0.1   1   1   1.6e-27   7.4e-24   82.7   0.1     2    56   136   190   135   192 0.97 Bacterial regulatory proteins, luxR family
CoA_trans            PF01144.18   217 seq1620_BIOID51007   -            216     8e-44  149.2   0.2   1   1   1.3e-47     9e-44  149.1   0.2     2   214     5   195     4   198 0.96 Coenzyme A transferase
MASE1                PF05231.9    299 seq1621_BIOID51007   -            500   4.1e-54  183.5  45.5   1   1   1.1e-57     5e-54  183.2  31.5     2   299    11   277    10   277 0.98 MASE1
HisKA_3              PF07730.8     68 seq1621_BIOID51007   -            500   1.9e-14   53.6   2.9   1   1   4.2e-18   1.9e-14   53.6   2.0     2    68   305   370   304   370 0.95 Histidine kinase
HATPase_c            PF02518.21   111 seq1621_BIOID51007   -            500     1e-12   47.6   0.0   1   1   3.7e-16   1.7e-12   46.9   0.0     5   110   413   497   409   498 0.95 Histidine kinase-, DNA gyrase B-, and HSP90-like ATPase
SCFA_trans           PF02667.9    453 seq1624_BIOID51007   -            440  3.2e-231  767.7  24.5   1   1  2.6e-235  3.5e-231  767.5  17.0     1   453     1   440     1   440 1.00 Short chain fatty acid transporter
DUF3442              PF11924.3    280 seq1625_BIOID51007   -           1362  1.4e-106  356.0   0.5   1   1  1.1e-109  3.8e-106  354.6   0.3     2   280    71   350    70   350 0.99 Protein of unknown function (DUF3442)
Big_1                PF02369.11   100 seq1625_BIOID51007   -           1362     2e-54  181.5 103.9   1   3   5.6e-18   1.9e-14   53.2   8.5     5    97   994  1086   990  1088 0.86 Bacterial Ig-like domain (group 1)
Big_1                PF02369.11   100 seq1625_BIOID51007   -           1362     2e-54  181.5 103.9   2   3   2.8e-17   9.7e-14   50.9   2.8     7    97  1099  1187  1093  1190 0.85 Bacterial Ig-like domain (group 1)
Big_1                PF02369.11   100 seq1625_BIOID51007   -           1362     2e-54  181.5 103.9   3   3     1e-15   3.5e-12   46.0  10.5    11    95  1204  1287  1192  1292 0.83 Bacterial Ig-like domain (group 1)
DEDD_Tnp_IS110       PF01548.12   144 seq1626_BIOID51007   -            360   5.6e-44  149.1   0.2   1   1     3e-47   2.1e-43  147.3   0.1     1   144     7   151     7   151 0.99 Transposase
Transposase_20       PF02371.11    87 seq1626_BIOID51007   -            360   1.3e-27   95.6   0.4   1   1   3.6e-31   2.4e-27   94.7   0.3     2    85   196   280   195   282 0.96 Transposase IS116/IS110/IS902 family
TetR_N               PF00440.18    47 seq1628_BIOID51007   -            199   2.5e-11   42.9   0.0   1   1   2.9e-15   3.9e-11   42.2   0.0     1    46    13    58    13    59 0.93 Bacterial regulatory proteins, tetR family
EI24                 PF07264.6    219 seq1629_BIOID51007   -            253   1.3e-52  178.2  20.7   1   1   1.1e-56   1.5e-52  178.0  14.4     1   219    11   232    11   232 0.96 Etoposide-induced protein 2.4 (EI24)
MFS_2                PF13347.1    427 seq1630_BIOID51007   -            468  8.5e-103  343.8  26.8   1   1  1.4e-106  9.6e-103  343.7  18.6     2   427    25   451    24   451 0.97 MFS/sugar transport protein
MFS_1                PF07690.11   354 seq1630_BIOID51007   -            468     1e-10   40.8  48.8   1   1     1e-13     7e-10   38.0  21.0    71   352   109   396   107   398 0.75 Major Facilitator Superfamily
MarR                 PF01047.17    59 seq1631_BIOID51007   -            144   5.2e-18   64.3   0.0   1   1   1.9e-21   8.8e-18   63.6   0.0     1    59    38    96    38    96 0.98 MarR family
MarR_2               PF12802.2     62 seq1631_BIOID51007   -            144   1.4e-13   50.1   0.0   1   1   5.2e-17   2.4e-13   49.4   0.0     1    62    36    95    36    95 0.98 MarR family
HTH_27               PF13463.1     68 seq1631_BIOID51007   -            144   3.5e-09   36.7   0.0   1   1   1.8e-12   8.1e-09   35.5   0.0     1    68    38   104    38   104 0.93 Winged helix DNA-binding domain
MFS_1                PF07690.11   354 seq1632_BIOID51007   -            440   7.2e-50  169.6  43.6   1   1   1.6e-53   7.2e-50  169.6  30.2     1   353    36   397    36   398 0.91 Major Facilitator Superfamily
DUF1228              PF06779.9     85 seq1632_BIOID51007   -            440   2.5e-05   24.1   1.8   1   1   5.4e-09   2.5e-05   24.1   1.2     7    84    46   123    39   124 0.95 Protein of unknown function (DUF1228)
HTH_18               PF12833.2     81 seq1633_BIOID51007   -            129   1.1e-19   70.2   0.3   1   1   2.1e-23   1.4e-19   69.8   0.2     2    79    34   110    33   112 0.96 Helix-turn-helix domain
HTH_AraC             PF00165.18    42 seq1633_BIOID51007   -            129   5.4e-18   64.0   0.2   1   2     2e-09   1.4e-05   24.6   0.0     1    42    20    61    20    61 0.97 Bacterial regulatory helix-turn-helix proteins, AraC family
HTH_AraC             PF00165.18    42 seq1633_BIOID51007   -            129   5.4e-18   64.0   0.2   2   2     2e-13   1.4e-09   37.3   0.0     2    41    73   110    68   111 0.93 Bacterial regulatory helix-turn-helix proteins, AraC family
Oxidored_FMN         PF00724.15   341 seq1634_BIOID51007   -            305   5.1e-78  262.3   0.0   1   1   4.4e-82     6e-78  262.0   0.0     1   266     5   274     5   297 0.91 NADH:flavin oxidoreductase / NADH oxidase family
Thiolase_N           PF00108.18   264 seq1635_BIOID51007   -            394  1.4e-107  358.4   6.7   1   1  2.6e-111  1.8e-107  358.1   4.7     1   264     1   263     1   263 0.99 Thiolase, N-terminal domain
Thiolase_C           PF02803.13   123 seq1635_BIOID51007   -            394   8.6e-54  180.0   1.2   1   1   1.3e-57   8.6e-54  180.0   0.8     1   123   270   392   270   392 0.99 Thiolase, C-terminal domain
PTS_EIIC             PF02378.13   321 seq1636_BIOID51007   -            629   4.6e-68  229.3  32.3   1   1     1e-71   4.6e-68  229.3  22.4    11   321     2   281     1   281 0.94 Phosphotransferase system, EIIC
PTS_EIIA_1           PF00358.15   133 seq1636_BIOID51007   -            629   1.5e-52  176.5   0.6   1   1   5.2e-56   2.4e-52  175.9   0.4     4   131   480   607   477   609 0.98 phosphoenolpyruvate-dependent sugar phosphotransferase system, EIIA 1
PTS_EIIB             PF00367.15    35 seq1636_BIOID51007   -            629   1.2e-12   46.7   0.9   1   1   5.1e-16   2.3e-12   45.8   0.7     1    35   374   408   374   408 0.97 phosphotransferase system, EIIB
PALP                 PF00291.20   307 seq1637_BIOID51007   -            323   1.3e-63  214.9   0.3   1   1   1.1e-67   1.5e-63  214.7   0.2     3   306    10   300     8   301 0.87 Pyridoxal-phosphate dependent enzyme
MarB                 PF13999.1     66 seq1638_BIOID51007   -             72   6.1e-35  118.4   0.5   1   1     5e-39   6.8e-35  118.3   0.3     2    66     6    70     5    70 0.98 MarB protein
DDE_Tnp_1            PF01609.16   211 seq1639_BIOID51007   -            370   2.5e-29  102.2   0.0   1   1   2.3e-33   3.2e-29  101.9   0.0     2   211   107   348   106   348 0.96 Transposase DDE domain
Helicase_C_2         PF13307.1    167 seq1640_BIOID51007   -            761   4.9e-26   91.5   0.0   1   1   2.3e-29   7.7e-26   90.9   0.0     8   165   578   733   571   735 0.93 Helicase C-terminal domain
DEAD                 PF00270.24   173 seq1640_BIOID51007   -            761   3.5e-09   36.2   0.1   1   1     2e-09   6.8e-06   25.5   0.0    12    78    88   153    73   171 0.74 DEAD/DEAH box helicase
DEAD_2               PF06733.10   174 seq1640_BIOID51007   -            761   1.3e-08   34.3   0.0   1   1   6.7e-12   2.3e-08   33.5   0.0   103   167   245   308   195   314 0.87 DEAD_2
GreA_GreB_N          PF03449.10    74 seq1642_BIOID51007   -            170   3.9e-30  103.5   0.5   1   1   9.4e-34   6.4e-30  102.9   0.3     1    74    13    86    13    86 0.97 Transcription elongation factor, N-terminal
GreA_GreB            PF01272.14    77 seq1642_BIOID51007   -            170   1.6e-22   78.8   0.0   1   1   3.8e-26   2.6e-22   78.2   0.0     2    77    93   167    92   167 0.98 Transcription elongation factor, GreA/GreB, C-term
MFS_2                PF13347.1    427 seq1643_BIOID51007   -            467  2.8e-103  345.4  36.8   1   1  4.6e-107  3.2e-103  345.3  25.5     2   426    16   437    14   438 0.97 MFS/sugar transport protein
MFS_1                PF07690.11   354 seq1646_BIOID51007   -            463   7.3e-34  116.9  29.7   1   1   5.3e-38   7.3e-34  116.9  20.6     1   348    35   397    35   403 0.84 Major Facilitator Superfamily
Tex_N                PF09371.5    193 seq1649_BIOID51007   -            773   2.9e-80  268.0   0.4   1   1   1.2e-83   5.5e-80  267.1   0.3     1   192    10   201    10   202 0.99 Tex-like protein N-terminal domain
HHH_3                PF12836.2     65 seq1649_BIOID51007   -            773   4.9e-27   93.5   0.0   1   1   2.5e-30   1.1e-26   92.3   0.0     1    65   491   555   491   555 0.99 Helix-hairpin-helix motif
S1                   PF00575.18    74 seq1649_BIOID51007   -            773   4.2e-24   84.3   0.6   1   1   1.7e-27   7.8e-24   83.4   0.4     2    74   648   720   647   720 0.98 S1 RNA binding domain
RNase_T              PF00929.19   164 seq1654_BIOID51007   -            215   9.4e-37  126.7   0.1   1   1   7.9e-41   1.1e-36  126.5   0.0     1   164    20   194    20   194 0.96 Exonuclease
PTS-HPr              PF00381.14    84 seq1655_BIOID51007   -             85   1.3e-31  108.2   0.2   1   1   9.9e-36   1.4e-31  108.1   0.1     1    82     1    82     1    84 0.98 PTS HPr component phosphorylation site
PEP-utilizers_C      PF02896.13   294 seq1657_BIOID51007   -            585  1.7e-124  414.4   0.2   1   1    5e-128  2.3e-124  413.9   0.1     1   293   250   541   250   542 0.99 PEP-utilising enzyme, TIM barrel domain
PEP-utilisers_N      PF05524.8    123 seq1657_BIOID51007   -            585     2e-31  108.2   5.0   1   1   4.3e-35     2e-31  108.2   3.5     2   123     3   127     2   127 0.96 PEP-utilising enzyme, N-terminal
PEP-utilizers        PF00391.18    81 seq1657_BIOID51007   -            585   7.2e-25   86.2   0.2   1   1   4.7e-28   2.1e-24   84.7   0.1     9    80   152   224   147   225 0.93 PEP-utilising enzyme, mobile domain
tRNA-synt_1c         PF00749.16   314 seq1660_BIOID51007   -            554  1.6e-124  414.5   0.0   1   1  2.9e-128    2e-124  414.2   0.0     2   313    28   337    27   338 0.99 tRNA synthetases class I (E and Q), catalytic domain
tRNA-synt_1c_C       PF03950.13   174 seq1660_BIOID51007   -            554   1.1e-63  213.8   0.0   1   1   3.5e-67   2.4e-63  212.8   0.0     1   174   340   528   340   528 0.97 tRNA synthetases class I (E and Q), anti-codon binding domain
KdgM                 PF06178.8    218 seq1661_BIOID51007   -            230   4.2e-87  291.1  10.2   1   1   6.9e-91   4.7e-87  290.9   7.1     2   218    15   230    14   230 0.99 Oligogalacturonate-specific porin protein (KdgM)
DUF1597              PF07642.6    344 seq1661_BIOID51007   -            230   3.4e-07   29.4   8.6   1   1   1.7e-10   1.2e-06   27.7   6.0   151   326    47   219    13   229 0.78 Outer membrane protein family (DUF1597)
DEAD_assoc           PF08494.6    187 seq1663_BIOID51007   -           1225   5.2e-59  199.0   0.0   1   1   4.6e-62   1.6e-58  197.4   0.0     2   186   679   867   678   868 0.96 DEAD/H associated
DEAD                 PF00270.24   173 seq1663_BIOID51007   -           1225   1.1e-27   96.4   0.0   1   1   8.4e-31   2.9e-27   95.1   0.0     1   167    31   218    31   224 0.88 DEAD/DEAH box helicase
Helicase_C           PF00271.26    78 seq1663_BIOID51007   -           1225   1.4e-13   50.3   0.1   1   1   1.5e-16   5.1e-13   48.5   0.0    12    75   354   417   348   419 0.96 Helicase conserved C-terminal domain
ResIII               PF04851.10   184 seq1663_BIOID51007   -           1225   1.1e-07   31.7   0.0   1   1     8e-11   2.7e-07   30.4   0.0     8   182    29   217    23   219 0.73 Type III restriction enzyme, res subunit
Glycos_trans_3N      PF02885.12    66 seq1665_BIOID51007   -            320   2.8e-15   55.5   0.0   1   1   3.6e-19     5e-15   54.7   0.0     2    65     3    70     2    71 0.97 Glycosyl transferase family, helical bundle domain
MFS_1                PF07690.11   354 seq1667_BIOID51007   -            433   7.9e-40  136.5  82.0   1   2   3.9e-31   5.3e-27   94.3  30.7     2   343    60   386    59   388 0.89 Major Facilitator Superfamily
MFS_1                PF07690.11   354 seq1667_BIOID51007   -            433   7.9e-40  136.5  82.0   2   2   1.6e-19   2.2e-15   56.1  20.6     1   168   261   426   261   432 0.93 Major Facilitator Superfamily
Usp                  PF00582.21   140 seq1670_BIOID51007   -            142     1e-14   54.7   0.0   1   1   8.6e-19   1.2e-14   54.6   0.0     2   140     3   138     2   138 0.96 Universal stress protein family
PTS_EIIA_1           PF00358.15   133 seq1673_BIOID51007   -            169   5.4e-54  181.2   2.2   1   1   4.7e-58   6.5e-54  180.9   1.5     3   132    20   149    18   150 0.98 phosphoenolpyruvate-dependent sugar phosphotransferase system, EIIA 1
Trans_reg_C          PF00486.23    77 seq1674_BIOID51007   -            219   1.8e-22   78.8   0.5   1   1     5e-26   3.4e-22   78.0   0.1     1    77   145   216   145   216 0.98 Transcriptional regulatory protein, C terminal
Response_reg         PF00072.19   112 seq1674_BIOID51007   -            219   3.7e-21   75.0   0.0   1   1   7.5e-25   5.1e-21   74.6   0.0     1   111     3   112     3   113 0.98 Response regulator receiver domain
Ldh_2                PF02615.9    335 seq1675_BIOID51007   -            361  2.1e-138  460.5   0.0   1   1  1.8e-142  2.4e-138  460.3   0.0     1   334     5   340     5   341 0.99 Malate/L-lactate dehydrogenase
FeoA                 PF04023.9     74 seq1677_BIOID51007   -             75     9e-10   38.2   0.0   1   1   7.7e-14     1e-09   38.0   0.0     7    73     4    71     2    72 0.91 FeoA domain
OprD                 PF03573.8    391 seq1679_BIOID51007   -            468   1.8e-25   89.4  11.9   1   1   1.7e-29   2.3e-25   89.0   8.3     1   365    33   431    33   443 0.83 outer membrane porin, OprD family
FeoB_N               PF02421.13   189 seq1680_BIOID51007   -            773   2.8e-71  238.5   0.1   1   1   2.3e-74   5.3e-71  237.6   0.0     2   187     5   192     4   194 0.94 Ferrous iron transport protein B
Gate                 PF07670.9    109 seq1680_BIOID51007   -            773   7.2e-48  160.8  20.5   1   2   5.2e-18   1.2e-14   54.0   2.5     3   106   352   443   350   450 0.94 Nucleoside recognition
Gate                 PF07670.9    109 seq1680_BIOID51007   -            773   7.2e-48  160.8  20.5   2   2   2.7e-38   6.2e-35  119.2   0.3     1   107   512   689   512   691 0.99 Nucleoside recognition
FeoB_C               PF07664.7     54 seq1680_BIOID51007   -            773   3.2e-21   74.3   2.1   1   1   1.4e-24   3.2e-21   74.3   1.5     1    54   454   507   454   507 0.99 Ferrous iron transport protein B C terminus
MMR_HSR1             PF01926.18   114 seq1680_BIOID51007   -            773   2.1e-17   63.0   0.0   1   1   1.7e-20     4e-17   62.1   0.0     2   113     6   120     5   121 0.68 50S ribosome-binding GTPase
SRPRB                PF09439.5    181 seq1680_BIOID51007   -            773   3.7e-06   26.1   0.0   1   1   2.7e-09   6.1e-06   25.4   0.0     5    71     5    72     1   126 0.67 Signal recognition particle receptor beta subunit
HATPase_c            PF02518.21   111 seq1682_BIOID51007   -            449   6.9e-19   67.4   0.0   1   1   2.3e-22   1.6e-18   66.3   0.0     4   106   351   447   348   449 0.93 Histidine kinase-, DNA gyrase B-, and HSP90-like ATPase
HisKA                PF00512.20    68 seq1682_BIOID51007   -            449   8.1e-13   48.0   1.6   1   1   2.9e-16     2e-12   46.7   1.1     3    67   238   301   236   302 0.96 His Kinase A (phospho-acceptor) domain
Xan_ur_permease      PF00860.15   389 seq1683_BIOID51007   -            448   3.5e-45  154.0  48.3   1   1   3.2e-49   4.4e-45  153.7  33.5     3   387    36   409    34   411 0.94 Permease family
YbfN                 PF13982.1     89 seq1689_BIOID51007   -            108   6.2e-50  167.2   6.7   1   1   5.2e-54   7.2e-50  166.9   4.6     1    89    19   107    19   107 0.99 YbfN-like lipoprotein
DUF1198              PF06711.6    148 seq1690_BIOID51007   -            159     5e-72  240.4   0.5   1   1   4.1e-76   5.6e-72  240.2   0.3     1   148    10   157    10   157 1.00 Protein of unknown function (DUF1198)
UTRA                 PF07702.8    141 seq1694_BIOID51007   -            232   1.1e-32  112.5   0.0   1   1   3.3e-36   1.5e-32  112.0   0.0     2   136    87   220    86   225 0.97 UTRA domain
GntR                 PF00392.16    64 seq1694_BIOID51007   -            232     1e-19   69.5   0.0   1   1   3.8e-23   1.7e-19   68.8   0.0     3    64     4    65     3    65 0.98 Bacterial regulatory proteins, gntR family
HTH_DeoR             PF08220.7     57 seq1694_BIOID51007   -            232   2.6e-05   23.5   0.1   1   1     1e-08   4.6e-05   22.7   0.0    19    55    30    66    27    68 0.91 DeoR-like helix-turn-helix domain
MFS_1                PF07690.11   354 seq1698_BIOID51007   -            451   5.6e-35  120.6  57.6   1   1   1.6e-37   2.2e-33  115.3  34.5     2   337    81   398    77   403 0.85 Major Facilitator Superfamily
Flavodoxin_2         PF02525.12   199 seq1700_BIOID51007   -            193   6.5e-38  130.1   0.0   1   1   7.2e-42   9.8e-38  129.5   0.0     2   199     3   188     2   190 0.87 Flavodoxin-like fold
[truncated: 1,423,189 more chars]
