# Supplementary material for: A domain sequence approach to pangenomics: applications to Escherichia coli
Source: F1000Res. 2013 May 29;1:19. Originally published 2012 Oct 1. [Version 2] doi: 10.12688/f1000research.1-19.v2 (PMC3901455; doi:10.12688/f1000research.1-19.v2)
Supplement: The 347 text files show the results from scanning each of the fasta-files against the Pfam-A database [file f1000research-1-1101-s0002.tgz › Escherichia_coli_DEC10F_BIOID51009.txt]

#                                                                            --- full sequence --- -------------- this domain -------------   hmm coord   ali coord   env coord
# target name        accession   tlen query name           accession   qlen   E-value  score  bias   #  of  c-Evalue  i-Evalue  score  bias  from    to  from    to  from    to  acc description of target
#------------------- ---------- ----- -------------------- ---------- ----- --------- ------ ----- --- --- --------- --------- ------ ----- ----- ----- ----- ----- ----- ----- ---- ---------------------
Phage_integrase      PF00589.17   173 seq5_BIOID51009      -            384   6.1e-34  117.0   3.5   1   1   7.9e-38   1.1e-33  116.2   2.4     1   171   121   276   121   278 0.96 Phage integrase family
Peptidase_S24        PF00717.18    70 seq7_BIOID51009      -            248   5.1e-10   38.7   0.1   1   1   2.1e-13   9.7e-10   37.8   0.0     3    65   160   228   158   231 0.93 Peptidase S24-like
HTH_3                PF01381.17    55 seq7_BIOID51009      -            248   5.9e-07   29.1   0.0   1   1   2.9e-10   1.3e-06   27.9   0.0     7    55    22    69    19    69 0.96 Helix-turn-helix
HTH_26               PF13443.1     63 seq7_BIOID51009      -            248   3.4e-05   23.8   0.0   1   1   1.9e-08   8.9e-05   22.4   0.0     1    55    15    67    15    70 0.93 Cro/C1-type HTH DNA-binding domain
Glycos_transf_1      PF00534.15   172 seq8_BIOID51009      -             89   6.7e-14   51.5   0.0   1   1   2.6e-17   1.8e-13   50.1   0.0   107   165     1    59     1    66 0.90 Glycosyl transferases group 1
Glyco_trans_1_2      PF13524.1     92 seq8_BIOID51009      -             89     2e-07   31.0   0.0   1   1   3.5e-11   2.4e-07   30.8   0.0    13    91     1    81     1    82 0.93 Glycosyl transferases group 1
Lysis_S              PF04971.7     68 seq10_BIOID51009     -             71   1.4e-47  159.0   0.5   1   1   1.2e-51   1.6e-47  158.9   0.3     1    68     4    71     4    71 1.00 Lysis protein S
DUF3672              PF12421.3    136 seq16_BIOID51009     -            329   1.5e-40  138.3   0.5   1   1   3.5e-44   2.4e-40  137.7   0.0     1   135   147   287   147   288 0.88 Fibronectin type III protein
DUF1983              PF09327.6     81 seq16_BIOID51009     -            329   3.2e-27   94.1   2.6   1   1   4.6e-31   3.2e-27   94.1   1.8     1    81    43   123    43   123 0.99 Domain of unknown function (DUF1983)
Phage_fiber_2        PF03406.8     44 seq17_BIOID51009     -            604   2.4e-42  142.1  22.3   1   2   4.6e-26   2.1e-22   78.3   3.1     1    44    67   110    67   110 0.98 Phage tail fibre repeat
Phage_fiber_2        PF03406.8     44 seq17_BIOID51009     -            604   2.4e-42  142.1  22.3   2   2   2.9e-23   1.3e-19   69.3   6.8     1    44   111   154   111   154 0.98 Phage tail fibre repeat
Collar               PF07484.7     57 seq17_BIOID51009     -            604   5.9e-11   41.8   0.2   1   1   3.6e-14   1.7e-10   40.4   0.1     1    56   405   451   405   452 0.97 Phage Tail Collar Domain
AAA_10               PF12846.2    328 seq19_BIOID51009     -            238     9e-16   57.9   0.0   1   1   8.4e-20   1.1e-15   57.5   0.0   233   327     9   122     1   122 0.84 AAA-like domain
Tape_meas_lam_C      PF09718.5     78 seq22_BIOID51009     -            640   1.2e-19   69.8   8.6   1   1   1.3e-23   1.7e-19   69.3   3.7     1    78   413   490   413   490 0.98 Lambda phage tail tape-measure protein (Tape_meas_lam_C)
Antirestrict         PF03230.8     94 seq26_BIOID51009     -            141   9.1e-31  105.5   0.0   1   1   8.4e-35   1.1e-30  105.2   0.0     1    94    42   141    42   141 0.93 Antirestriction protein
Phage_holin_3        PF05106.7    100 seq27_BIOID51009     -             49   1.5e-05   24.7   0.1   1   1   1.2e-09   1.6e-05   24.6   0.0    59   100     2    43     1    43 0.90 Phage holin family (Lysis protein S)
Phage-tail_3         PF13550.1    164 seq29_BIOID51009     -            376   5.3e-12   45.7   0.1   1   1   2.5e-15   1.7e-11   44.0   0.0   100   161     1    65     1    68 0.89 Putative phage tail protein
DUF3672              PF12421.3    136 seq31_BIOID51009     -            135   5.6e-13   49.1   0.0   1   1   5.4e-17   7.4e-13   48.7   0.0    62   136    11    94     1    94 0.90 Fibronectin type III protein
DUF957               PF06117.6     65 seq32_BIOID51009     -             65   5.6e-34  115.3   0.7   1   1   4.4e-38   6.1e-34  115.2   0.5     1    65     1    65     1    65 0.98 Enterobacterial protein of unknown function (DUF957)
Phage_Nu1            PF07471.7    164 seq33_BIOID51009     -            181   1.2e-92  307.6   1.4   1   1   9.9e-97   1.3e-92  307.4   1.0     1   164     1   164     1   164 0.99 Phage DNA packaging protein Nu1
DUF303               PF03629.13   255 seq37_BIOID51009     -            509   1.2e-21   76.9   0.0   1   1   1.3e-25   1.7e-21   76.4   0.0    66   200    34   188    12   250 0.81 Domain of unknown function (DUF303)
MMR_HSR1             PF01926.18   114 seq38_BIOID51009     -            303   1.4e-13   50.6   0.0   1   1   2.6e-16   5.9e-13   48.7   0.0     2   111    52   163    51   169 0.75 50S ribosome-binding GTPase
DUF258               PF03193.11   161 seq38_BIOID51009     -            303   1.2e-06   27.7   0.0   1   1     8e-10   1.8e-06   27.1   0.0    24   103    37   113    17   130 0.72 Protein of unknown function, DUF258
SDF                  PF00375.13   390 seq41_BIOID51009     -            414   1.5e-63  214.8  34.9   1   1   1.3e-67   1.8e-63  214.5  24.2     1   385    18   397    18   401 0.89 Sodium:dicarboxylate symporter family
Phage_lysozyme       PF00959.14   110 seq43_BIOID51009     -            177   3.9e-29  101.0   0.0   1   1   3.9e-33   5.3e-29  100.6   0.0     1   110    48   166    48   166 0.97 Phage lysozyme
Peptidase_M15_4      PF13539.1     67 seq47_BIOID51009     -            130   2.4e-14   53.3   0.2   1   1   2.6e-18   3.6e-14   52.8   0.1     4    67    58   123    55   123 0.71 D-alanyl-D-alanine carboxypeptidase
Phage_integrase      PF00589.17   173 seq50_BIOID51009     -            343   5.2e-32  110.7   0.0   1   1   8.5e-36   1.2e-31  109.6   0.0     2   171   139   329   138   331 0.95 Phage integrase family
ORF11CD3             PF10549.4     57 seq52_BIOID51009     -            205   3.6e-23   80.9   0.1   1   1   9.7e-27   6.6e-23   80.0   0.0     2    56   143   198   142   199 0.97 ORF11CD3 domain
Phage_pRha           PF09669.5     92 seq52_BIOID51009     -            205   1.1e-22   80.0   0.4   1   1   4.4e-26     3e-22   78.6   0.1     1    92    47   138    47   138 0.88 Phage regulatory protein Rha (Phage_pRha)
StbA                 PF06406.6    318 seq53_BIOID51009     -            161   1.1e-60  205.1   0.0   1   1   8.6e-65   1.2e-60  205.0   0.0   160   318     1   158     1   158 0.99 StbA protein
Urease_gamma         PF00547.13    99 seq54_BIOID51009     -            100   2.4e-47  158.8   0.0   1   1     2e-51   2.7e-47  158.7   0.0     1    99     1    99     1    99 1.00 Urease, gamma subunit
Acyl_transf_3        PF01757.17   340 seq55_BIOID51009     -            344     4e-19   68.5  39.8   1   1   3.7e-23     5e-19   68.1  27.6    15   330     2   319     1   329 0.76 Acyltransferase family
TnpB_IS66            PF05717.8    108 seq56_BIOID51009     -            115   2.5e-41  139.3   0.0   1   1     2e-45   2.8e-41  139.2   0.0     2   104     7   107     6   111 0.97 IS66 Orf2 like protein
SecE                 PF00584.15    57 seq58_BIOID51009     -            127   2.4e-21   74.9   1.0   1   1   1.8e-25   2.4e-21   74.9   0.7     2    56    68   122    67   123 0.97 SecE/Sec61-gamma subunits of protein translocation complex
Terminase_1          PF03354.10   477 seq59_BIOID51009     -            247   6.4e-15   54.4   0.0   1   1   5.1e-19     7e-15   54.2   0.0     6   181    64   242    59   247 0.86 Phage Terminase
Ogr_Delta            PF04606.7     47 seq61_BIOID51009     -             86     4e-18   64.6   4.0   1   1   3.8e-22   5.1e-18   64.3   2.8     1    46     3    50     3    51 0.97 Ogr/Delta-like zinc finger
Lysis_S              PF04971.7     68 seq62_BIOID51009     -             68   1.3e-46  155.9   0.6   1   1   1.1e-50   1.5e-46  155.8   0.4     1    68     1    68     1    68 1.00 Lysis protein S
DDE_Tnp_1            PF01609.16   211 seq63_BIOID51009     -            370   2.5e-29  102.2   0.0   1   1   2.3e-33   3.2e-29  101.9   0.0     2   211   107   348   106   348 0.96 Transposase DDE domain
Methyltransf_27      PF13708.1    194 seq64_BIOID51009     -            109   2.1e-27   95.8   0.0   1   1     2e-31   2.8e-27   95.4   0.0    34   113    27   106    23   107 0.95 Methyltransferase domain
DUF1680              PF07944.7    520 seq73_BIOID51009     -            622     1e-35  122.9   7.2   1   1   3.8e-39   5.1e-35  120.6   5.0    47   520    64   534    38   534 0.81 Putative glycosyl hydrolase of unknown function (DUF1680)
Peptidase_U35        PF04586.12   163 seq74_BIOID51009     -            207   2.3e-42  144.6   0.0   1   1     2e-46   2.7e-42  144.4   0.0     3   160    11   163     9   166 0.95 Caudovirus prohead protease
DUF1380              PF07128.7    139 seq75_BIOID51009     -            140     1e-07   31.7   0.2   1   1     8e-12   1.1e-07   31.6   0.1     1   103     1   100     1   131 0.84 Protein of unknown function (DUF1380)
HTH_Tnp_1            PF01527.15    76 seq78_BIOID51009     -            142     2e-16   59.5   0.1   1   1   7.7e-20   3.5e-16   58.7   0.1     4    74    31   108    28   110 0.84 Transposase
HTH_28               PF13518.1     52 seq78_BIOID51009     -            142   5.7e-06   26.0   0.0   1   1   2.4e-09   1.1e-05   25.1   0.0     1    43    38    81    38    84 0.92 Helix-turn-helix domain
HTS                  PF04204.11   298 seq80_BIOID51009     -            309  2.3e-131  436.7   0.0   1   1  1.9e-135  2.6e-131  436.6   0.0     1   298     2   299     2   299 1.00 Homoserine O-succinyltransferase
Phage_lysozyme       PF00959.14   110 seq81_BIOID51009     -            165     2e-32  111.6   0.1   1   1   1.8e-36   2.5e-32  111.3   0.1     1   109    48   154    48   155 0.98 Phage lysozyme
gpW                  PF02831.10    68 seq82_BIOID51009     -             68     2e-33  113.6   1.8   1   1   1.6e-37   2.2e-33  113.5   1.2     1    68     1    68     1    68 0.99 gpW
SIS                  PF01380.17   131 seq84_BIOID51009     -            347   3.1e-21   75.2   0.0   1   2   1.2e-12   1.6e-08   34.0   0.0     5   122    51   170    48   175 0.87 SIS domain
SIS                  PF01380.17   131 seq84_BIOID51009     -            347   3.1e-21   75.2   0.0   2   2     3e-14   4.1e-10   39.2   0.0     4    87   214   299   211   305 0.93 SIS domain
Urease_beta          PF00699.15   100 seq85_BIOID51009     -            106   1.6e-45  152.8   0.0   1   1   1.3e-49   1.8e-45  152.7   0.0     1   100     2   101     2   101 0.99 Urease beta subunit
Terminase_GpA        PF05876.7    557 seq86_BIOID51009     -            641  6.8e-178  592.3   0.4   1   1  6.2e-182  8.5e-178  592.0   0.3     1   547    39   600    39   607 0.97 Phage terminase large subunit (GpA)
Lysis_S              PF04971.7     68 seq88_BIOID51009     -             71   2.8e-47  158.1   0.5   1   1   2.3e-51   3.1e-47  158.0   0.4     1    68     4    71     4    71 1.00 Lysis protein S
DUF3672              PF12421.3    136 seq94_BIOID51009     -            329   1.3e-41  141.8   0.1   1   1   3.9e-45   2.7e-41  140.7   0.1     1   135   147   287   147   288 0.89 Fibronectin type III protein
DUF1983              PF09327.6     81 seq94_BIOID51009     -            329   3.6e-27   93.9   1.3   1   1   5.3e-31   3.6e-27   93.9   0.9     1    81    43   123    43   123 0.99 Domain of unknown function (DUF1983)
Ail_Lom              PF06316.6    199 seq97_BIOID51009     -            147   5.6e-42  143.3   1.5   1   1   9.1e-46   6.2e-42  143.2   1.0    53   199     1   147     1   147 0.99 Enterobacterial Ail/Lom protein
OMP_b-brl            PF13505.1    176 seq97_BIOID51009     -            147   2.4e-15   56.7   0.8   1   1   4.1e-19   2.8e-15   56.5   0.6    49   176     2   147     1   147 0.80 Outer membrane protein beta-barrel domain
NusG                 PF02357.14    92 seq98_BIOID51009     -            181   5.3e-25   87.3   0.0   1   1   1.1e-28   7.7e-25   86.8   0.0     1    92     7   106     7   106 0.93 Transcription termination factor nusG
KOW                  PF00467.24    32 seq98_BIOID51009     -            181   1.3e-08   33.9   0.1   1   1   9.1e-12   6.2e-08   31.7   0.0     1    28   130   161   130   165 0.86 KOW motif
HTH_Tnp_IS66         PF13005.2     59 seq99_BIOID51009     -            238   1.4e-17   63.1   0.8   1   1   5.2e-21   2.4e-17   62.4   0.5     3    59   115   169   113   169 0.96 putative Helix-turn-helix domain of transposase IS66
DDE_Tnp_IS66         PF03050.9    271 seq99_BIOID51009     -            238   7.6e-15   54.7   2.6   1   1   4.1e-18   1.9e-14   53.4   0.0     1    53   175   227   175   237 0.91 Transposase IS66 family
LZ_Tnp_IS66          PF13007.2     78 seq99_BIOID51009     -            238   2.9e-14   53.3   4.9   1   1   6.4e-18   2.9e-14   53.3   3.4     1    77    38   110    38   111 0.91 Transposase C of IS166 homeodomain
Autotransporter      PF03797.14   265 seq102_BIOID51009    -           1005   1.5e-54  185.0  16.6   1   1   2.2e-58   1.5e-54  185.0  11.5     2   265   705   989   704   989 0.98 Autotransporter beta-domain
ESPR                 PF13018.1     24 seq102_BIOID51009    -           1005   3.4e-08   32.6   0.1   1   1   1.1e-11   7.4e-08   31.5   0.1     2    24    62    84    62    84 0.96 Extended Signal Peptide of Type V secretion system
Plasmid_stab_B       PF10784.4     72 seq103_BIOID51009    -            103   8.9e-25   85.9   0.1   1   1   8.3e-29   1.1e-24   85.6   0.1     1    71     6    76     6    77 0.97 Plasmid stability protein
Phage_portal_2       PF05136.8    355 seq104_BIOID51009    -            333   6.4e-76  255.0   0.1   1   1   5.5e-80   7.6e-76  254.8   0.1     1   268    26   300    26   327 0.94 Phage portal protein, lambda family
TerB                 PF05099.8    140 seq106_BIOID51009    -            143   1.4e-14   53.8   7.2   1   1   1.9e-18   2.6e-14   53.0   5.0     8   131    10   138     3   141 0.81 Tellurite resistance protein TerB
HTH_31               PF13560.1     64 seq108_BIOID51009    -            226     2e-16   59.8   0.0   1   2   2.3e-10   1.1e-06   28.6   0.0     8    59    84   134    81   139 0.94 Helix-turn-helix domain
HTH_31               PF13560.1     64 seq108_BIOID51009    -            226     2e-16   59.8   0.0   2   2   1.6e-10   7.4e-07   29.1   0.0     2    58   158   213   157   216 0.96 Helix-turn-helix domain
HTH_19               PF12844.2     64 seq108_BIOID51009    -            226   6.6e-15   54.7   0.0   1   1   1.2e-10   5.6e-07   29.4   0.0     6    60    84   138    81   142 0.92 Helix-turn-helix domain
HTH_3                PF01381.17    55 seq108_BIOID51009    -            226   1.5e-14   53.4   0.0   1   1   1.7e-12   7.8e-09   35.1   0.0     4    52    85   133    82   136 0.95 Helix-turn-helix
HOK_GEF              PF01848.11    43 seq109_BIOID51009    -             46   7.3e-18   63.5   1.7   1   1   5.7e-22   7.8e-18   63.4   1.2     2    43     3    44     2    44 0.96 Hok/gef family
DUF1327              PF07041.6    113 seq113_BIOID51009    -             72   5.1e-26   90.6   0.3   1   1     4e-30   5.4e-26   90.6   0.2     1    69     1    69     1    72 0.98 Protein of unknown function (DUF1327)
HTH_Tnp_1            PF01527.15    76 seq117_BIOID51009    -            141   6.5e-17   61.1   0.2   1   1   1.7e-20   1.2e-16   60.3   0.0     3    53    10    61     8    99 0.78 Transposase
HTH_23               PF13384.1     50 seq117_BIOID51009    -            141   3.7e-07   29.4   0.0   1   1     1e-10   6.8e-07   28.6   0.0     5    45    17    58    13    64 0.89 Homeodomain-like domain
DUF3672              PF12421.3    136 seq118_BIOID51009    -            230   4.9e-39  133.4   0.3   1   1   4.9e-43   6.7e-39  133.0   0.2     1   136    46   189    46   189 0.91 Fibronectin type III protein
rve                  PF00665.21   120 seq120_BIOID51009    -            293   6.4e-20   71.3   0.0   1   1   2.1e-23   9.6e-20   70.7   0.0     3   119   124   244   122   245 0.96 Integrase core domain
rve_3                PF13683.1     67 seq120_BIOID51009    -            293   4.1e-15   54.9   0.1   1   1   1.9e-18   8.8e-15   53.8   0.1     7    67   222   282   216   282 0.93 Integrase core domain
HTH_21               PF13276.1     60 seq120_BIOID51009    -            293   1.2e-13   50.7   1.5   1   1   4.3e-16     2e-12   46.8   0.3    19    55    64   106    43   115 0.73 HTH-like domain
Amidohydro_1         PF01979.15   333 seq122_BIOID51009    -            556   2.1e-72  244.4   1.6   1   1   1.2e-75   3.2e-72  243.8   1.1     1   333   114   425   114   425 0.97 Amidohydrolase family
Urease_alpha         PF00449.15   121 seq122_BIOID51009    -            556   1.8e-51  173.2   2.0   1   1   1.3e-54   3.5e-51  172.3   1.4    11   121     1   108     1   108 0.98 Urease alpha-subunit, N-terminal domain
Amidohydro_5         PF13594.1     68 seq122_BIOID51009    -            556   1.2e-09   37.7   2.6   1   1   1.5e-12   4.2e-09   35.9   1.8     1    68    75   143    75   143 0.70 Amidohydrolase
ANT                  PF03374.9    112 seq125_BIOID51009    -            231   9.1e-32  109.3   0.0   1   1   9.3e-36   1.3e-31  108.8   0.0     1   109   124   227   124   230 0.96 Phage antirepressor protein KilAC domain
RVT_1                PF00078.22   214 seq127_BIOID51009    -            250   1.2e-08   34.4   0.1   1   1   1.7e-12   2.3e-08   33.5   0.1   122   213    17   115     8   116 0.88 Reverse transcriptase (RNA-dependent DNA polymerase)
DAGK_prokar          PF01219.14   104 seq128_BIOID51009    -            119   1.1e-38  130.8   5.7   1   1   9.5e-43   1.3e-38  130.6   4.0     2   104    16   118    15   118 0.98 Prokaryotic diacylglycerol kinase
Ail_Lom              PF06316.6    199 seq129_BIOID51009    -            199    3e-123  408.6   4.5   1   1  4.9e-127  3.4e-123  408.4   3.1     1   199     1   199     1   199 1.00 Enterobacterial Ail/Lom protein
OMP_b-brl            PF13505.1    176 seq129_BIOID51009    -            199   1.9e-25   89.7   5.7   1   1   3.1e-29   2.1e-25   89.5   4.0     2   176    11   199     8   199 0.85 Outer membrane protein beta-barrel domain
Phage_lysis          PF03245.8    125 seq134_BIOID51009    -            145   1.7e-42  144.2   4.9   1   1   1.3e-46   1.8e-42  144.1   3.4     8   125    29   144    22   144 0.94 Bacteriophage lysis protein
P2_Phage_GpR         PF06891.6    135 seq139_BIOID51009    -            155   2.1e-37  127.8   0.0   1   1   1.8e-41   2.4e-37  127.6   0.0     1   135     1   130     1   130 0.98 P2 phage tail completion protein R (GpR)
zf-C4_ClpX           PF06689.8     41 seq140_BIOID51009    -            110   1.7e-18   65.7   9.7   1   1   1.6e-22   2.2e-18   65.3   5.8     2    41    63   101    62   101 0.95 ClpX C4-type zinc finger
Phage_capsid         PF05065.8    276 seq141_BIOID51009    -            401   1.2e-66  224.5   1.9   1   1   1.2e-70   1.6e-66  224.2   1.3     1   276   115   398   115   398 0.92 Phage capsid family
DUF3927              PF13064.1     46 seq142_BIOID51009    -             55   1.6e-25   88.2  11.3   1   1   1.3e-29   1.7e-25   88.0   7.8     1    46     3    48     3    48 0.98 Protein of unknown function (DUF3927)
Autotransporter      PF03797.14   265 seq144_BIOID51009    -           1005   1.8e-55  188.0  17.8   1   1   2.6e-59   1.8e-55  188.0  12.3     2   265   705   989   704   989 0.98 Autotransporter beta-domain
ESPR                 PF13018.1     24 seq144_BIOID51009    -           1005   3.3e-08   32.7   0.1   1   1   1.1e-11   7.4e-08   31.5   0.1     2    24    62    84    62    84 0.96 Extended Signal Peptide of Type V secretion system
phage_tail_N         PF08400.5    134 seq145_BIOID51009    -            236   5.1e-60  200.8   0.1   1   1   7.5e-64   5.1e-60  200.8   0.1     1   134     1   134     1   134 0.99 Prophage tail fibre N-terminal
CarboxypepD_reg      PF13620.1     82 seq145_BIOID51009    -            236   4.3e-08   32.9   0.2   1   1   1.2e-11   8.4e-08   32.0   0.2     1    74     4    82     4    89 0.82 Carboxypeptidase regulatory-like domain
DUF3672              PF12421.3    136 seq147_BIOID51009    -            301   2.5e-37  127.9   1.8   1   1     6e-41   4.1e-37  127.2   1.2     1   135   113   262   113   263 0.94 Fibronectin type III protein
DUF1983              PF09327.6     81 seq147_BIOID51009    -            301   4.4e-28   96.9   0.1   1   1     2e-31   1.4e-27   95.3   0.0     2    81    10    89     9    89 0.97 Domain of unknown function (DUF1983)
TnpB_IS66            PF05717.8    108 seq152_BIOID51009    -            116   2.2e-41  139.5   0.0   1   1   1.8e-45   2.4e-41  139.3   0.0     2   105     7   108     6   111 0.96 IS66 Orf2 like protein
DDE_Tnp_1_assoc      PF13808.1     90 seq154_BIOID51009    -            228   2.5e-22   78.2   0.0   1   1   6.4e-26   4.4e-22   77.4   0.0    23    90     3    70     1    70 0.97 DDE_Tnp_1-associated
DDE_Tnp_1            PF01609.16   211 seq154_BIOID51009    -            228   6.7e-19   68.1   0.2   1   1   1.2e-22   8.1e-19   67.9   0.1     3   152    77   210    75   224 0.87 Transposase DDE domain
Peptidase_S49        PF01343.13   154 seq155_BIOID51009    -            313   3.1e-47  160.0   0.7   1   1   3.5e-51   4.8e-47  159.4   0.5     2   153    92   242    91   243 0.97 Peptidase family S49
Ribosomal_L11_N      PF03946.9     60 seq156_BIOID51009    -            142   3.2e-32  109.6   0.3   1   1   8.7e-36   5.9e-32  108.7   0.2     1    60     8    67     8    67 0.99 Ribosomal protein L11, N-terminal domain
Ribosomal_L11        PF00298.14    69 seq156_BIOID51009    -            142   6.6e-29   99.7   2.9   1   1   1.8e-32   1.2e-28   98.8   2.0     1    69    72   140    72   140 0.99 Ribosomal protein L11, RNA binding domain
Terminase_1          PF03354.10   477 seq158_BIOID51009    -            188   2.6e-12   45.8   0.0   1   1   2.3e-16   3.2e-12   45.5   0.0   326   469    29   169    16   174 0.78 Phage Terminase
DDE_Tnp_IS66         PF03050.9    271 seq159_BIOID51009    -            149     5e-44  150.4   0.1   1   1     4e-48   5.4e-44  150.3   0.0    65   193     2   147     1   149 0.95 Transposase IS66 family
Phage_lysozyme       PF00959.14   110 seq165_BIOID51009    -            177   6.4e-31  106.7   0.0   1   1   6.4e-35   8.7e-31  106.3   0.0     1   110    48   166    48   166 0.98 Phage lysozyme
Phage_tail_S         PF05069.8    148 seq168_BIOID51009    -            214   1.6e-25   89.5   4.3   1   2     5e-13   6.8e-09   35.5   1.3     4    61     9    68     6    91 0.85 Phage virion morphogenesis family
Phage_tail_S         PF05069.8    148 seq168_BIOID51009    -            214   1.6e-25   89.5   4.3   2   2   6.9e-19   9.4e-15   54.5   0.0    59   144   124   206   116   210 0.85 Phage virion morphogenesis family
AP_endonuc_2         PF01261.19   211 seq169_BIOID51009    -            305   1.1e-31  109.6   0.0   1   1     1e-35   1.4e-31  109.3   0.0     1   210    48   254    48   255 0.97 Xylose isomerase-like TIM barrel
Ail_Lom              PF06316.6    199 seq172_BIOID51009    -            219   5.8e-51  172.7   0.5   1   1     1e-54   6.8e-51  172.4   0.4     1   199    13   219    13   219 0.94 Enterobacterial Ail/Lom protein
OMP_b-brl            PF13505.1    176 seq172_BIOID51009    -            219   4.7e-20   72.1   2.8   1   1   8.6e-24   5.9e-20   71.8   1.9     4   176    25   219    19   219 0.74 Outer membrane protein beta-barrel domain
phage_tail_N         PF08400.5    134 seq175_BIOID51009    -            437   8.3e-61  203.4   0.1   1   1   2.4e-64   8.3e-61  203.4   0.1     1   134     1   134     1   134 0.99 Prophage tail fibre N-terminal
Phage_fiber_C        PF06820.7     64 seq175_BIOID51009    -            437   2.5e-36  123.5   0.2   1   1   1.1e-39   3.8e-36  122.9   0.1     1    64   363   426   363   426 0.99 Putative prophage tail fibre C-terminus
Collagen             PF01391.13    60 seq175_BIOID51009    -            437   2.1e-18   65.4  70.3   1   2   4.9e-13   1.7e-09   36.9  23.8     1    59   251   309   249   310 0.73 Collagen triple helix repeat (20 copies)
Collagen             PF01391.13    60 seq175_BIOID51009    -            437   2.1e-18   65.4  70.3   2   2   1.3e-12   4.6e-09   35.5  22.7     1    59   302   360   302   363 0.91 Collagen triple helix repeat (20 copies)
CarboxypepD_reg      PF13620.1     82 seq175_BIOID51009    -            437   1.9e-07   30.9   0.2   1   1   1.3e-10   4.5e-07   29.7   0.1     1    74     4    82     4    89 0.82 Carboxypeptidase regulatory-like domain
DDE_Tnp_IS66         PF03050.9    271 seq178_BIOID51009    -            383   3.5e-51  173.8   0.0   1   1   7.7e-55   3.5e-51  173.8   0.0     1   145   196   358   196   378 0.96 Transposase IS66 family
HTH_Tnp_IS66         PF13005.2     59 seq178_BIOID51009    -            383   1.3e-14   53.6   4.5   1   1   2.9e-18   1.3e-14   53.6   3.1     1    59   134   190   134   190 0.97 putative Helix-turn-helix domain of transposase IS66
LZ_Tnp_IS66          PF13007.2     78 seq178_BIOID51009    -            383   8.5e-13   48.6   9.6   1   1   1.9e-16   8.5e-13   48.6   6.7     1    77    59   131    59   132 0.75 Transposase C of IS166 homeodomain
Phage_portal_2       PF05136.8    355 seq180_BIOID51009    -            207   1.2e-09   37.0   0.0   1   1   1.3e-13   1.8e-09   36.5   0.0   283   355     3    75     1    75 0.95 Phage portal protein, lambda family
Malate_synthase      PF01274.17   523 seq182_BIOID51009    -            539  1.9e-214  712.4   0.0   1   1  1.5e-218  2.1e-214  712.2   0.0     3   522    19   538    17   539 0.99 Malate synthase
CSD                  PF00313.17    66 seq184_BIOID51009    -             67   3.7e-09   36.1   1.9   1   1     4e-13   5.4e-09   35.5   1.3     2    65     3    66     2    67 0.90 'Cold-shock' DNA-binding domain
Caudo_TAP            PF02413.12   130 seq187_BIOID51009    -            192   3.1e-36  124.2   0.5   1   1   2.9e-40     4e-36  123.9   0.4     1   130    72   192    72   192 0.97 Caudovirales tail fibre assembly protein
Ail_Lom              PF06316.6    199 seq188_BIOID51009    -            199  7.2e-119  394.3   4.8   1   1  1.2e-122  8.1e-119  394.1   3.4     1   199     1   199     1   199 1.00 Enterobacterial Ail/Lom protein
OMP_b-brl            PF13505.1    176 seq188_BIOID51009    -            199   1.9e-25   89.6   4.8   1   1   3.5e-29   2.4e-25   89.3   3.3     2   176    11   199     8   199 0.87 Outer membrane protein beta-barrel domain
DUF1737              PF08410.5     54 seq189_BIOID51009    -            209   9.1e-19   66.8   0.0   1   1   2.3e-22   1.6e-18   66.1   0.0     1    53     1    50     1    51 0.98 Domain of unknown function (DUF1737)
DUF303               PF03629.13   255 seq189_BIOID51009    -            209   9.5e-07   28.1   0.0   1   1   1.9e-10   1.3e-06   27.7   0.0     1    80    64   159    64   164 0.72 Domain of unknown function (DUF303)
Caudo_TAP            PF02413.12   130 seq194_BIOID51009    -            177     1e-33  116.1   1.8   1   1   7.6e-38     1e-33  116.1   1.2     1   130    39   177    39   177 0.99 Caudovirales tail fibre assembly protein
Ribosomal_L1         PF00687.16   221 seq197_BIOID51009    -            234   9.2e-50  168.8   0.2   1   1   7.9e-54   1.1e-49  168.6   0.2    13   220    28   220     8   221 0.90 Ribosomal protein L1p/L10e family
Phage_lysis          PF03245.8    125 seq198_BIOID51009    -            152   1.7e-50  170.0  12.0   1   1   1.4e-54     2e-50  169.8   8.3     1   125    26   151    26   151 0.99 Bacteriophage lysis protein
SSB                  PF00436.20   104 seq199_BIOID51009    -            179     8e-38  128.3   0.2   1   1   7.3e-42     1e-37  128.0   0.1     1   102     6   110     6   112 0.96 Single-strand binding protein family
DDE_Tnp_IS66         PF03050.9    271 seq200_BIOID51009    -            115   3.5e-21   75.5   0.0   1   1   5.9e-25     4e-21   75.3   0.0   209   271     3    65     1    65 0.96 Transposase IS66 family
DDE_Tnp_IS66_C       PF13817.1     39 seq200_BIOID51009    -            115   2.8e-20   71.9   0.0   1   1   6.3e-24   4.3e-20   71.3   0.0     1    39    71   109    71   109 0.98 IS66 C-terminal element
Lysis_S              PF04971.7     68 seq201_BIOID51009    -             68   9.4e-46  153.2   0.7   1   1   7.5e-50     1e-45  153.1   0.5     1    68     1    68     1    68 1.00 Lysis protein S
Phage_fiber_C        PF06820.7     64 seq206_BIOID51009    -            189   3.3e-37  126.3   0.3   1   1   6.9e-41   4.7e-37  125.8   0.2     1    64   115   178   115   178 0.99 Putative prophage tail fibre C-terminus
Collagen             PF01391.13    60 seq206_BIOID51009    -            189   1.1e-19   69.5  70.5   1   2     1e-13     7e-10   38.1  24.0     1    58     3    60     1    61 0.66 Collagen triple helix repeat (20 copies)
Collagen             PF01391.13    60 seq206_BIOID51009    -            189   1.1e-19   69.5  70.5   2   2   1.8e-13   1.2e-09   37.4  22.8     1    59    54   112    54   115 0.91 Collagen triple helix repeat (20 copies)
Phage_lysis          PF03245.8    125 seq210_BIOID51009    -            154   4.6e-49  165.4  13.2   1   1   3.9e-53   5.3e-49  165.2   9.1     1   124    29   152    29   153 0.99 Bacteriophage lysis protein
Peptidase_U35        PF04586.12   163 seq211_BIOID51009    -             79   5.5e-09   36.1   0.0   1   1   4.7e-13   6.4e-09   35.9   0.0     4    70    11    68     8    77 0.82 Caudovirus prohead protease
Rz1                  PF06085.6     40 seq212_BIOID51009    -             61   5.1e-21   73.6  11.4   1   1   4.6e-25   6.2e-21   73.4   7.9     1    40    20    61    20    61 0.97 Lipoprotein Rz1 precursor
TraF_2               PF13729.1    273 seq214_BIOID51009    -            400   2.5e-96  321.5  13.4   1   1  2.4e-100   3.2e-96  321.1   9.3     1   273    49   318    49   318 1.00 F plasmid transfer operon, TraF, protein
Phage_base_V         PF04717.7     79 seq216_BIOID51009    -            193   9.7e-26   89.4   0.5   1   1   1.5e-29     2e-25   88.4   0.3     1    78    16    90    16    91 0.98 Phage-related baseplate assembly protein
Phage_min_tail       PF05939.8    109 seq218_BIOID51009    -            109   8.2e-38  128.5   0.1   1   1   6.6e-42     9e-38  128.4   0.1     1   109     1   109     1   109 0.99 Phage minor tail protein
Ail_Lom              PF06316.6    199 seq219_BIOID51009    -            199  5.2e-119  394.8   5.8   1   1  8.4e-123  5.8e-119  394.6   4.0     1   199     1   199     1   199 1.00 Enterobacterial Ail/Lom protein
OMP_b-brl            PF13505.1    176 seq219_BIOID51009    -            199     7e-26   91.0   6.5   1   1   1.2e-29   8.1e-26   90.8   4.5     2   176    11   199     6   199 0.85 Outer membrane protein beta-barrel domain
Rz1                  PF06085.6     40 seq221_BIOID51009    -             60     9e-23   79.2  10.9   1   1   7.8e-27   1.1e-22   79.0   7.5     1    40    20    60    20    60 0.98 Lipoprotein Rz1 precursor
DUF1722              PF08349.6    117 seq222_BIOID51009    -            169   7.6e-38  128.8   0.1   1   1   6.8e-42   9.3e-38  128.6   0.0     1   116    41   157    41   158 0.98 Protein of unknown function (DUF1722)
Phage_capsid         PF05065.8    276 seq223_BIOID51009    -            582   1.9e-26   92.7   0.2   1   1   4.9e-30   3.3e-26   91.9   0.2     8   275   290   572   288   573 0.79 Phage capsid family
Peptidase_U35        PF04586.12   163 seq223_BIOID51009    -            582   2.6e-16   59.9   0.0   1   1   7.5e-20   5.2e-16   58.9   0.0    75   159    13    94     4    98 0.88 Caudovirus prohead protease
DUF1044              PF06296.7    120 seq224_BIOID51009    -            127     1e-45  154.3   1.7   1   1   8.2e-50   1.1e-45  154.1   1.2     1   120     5   124     5   124 1.00 Protein of unknown function (DUF1044)
DUF3672              PF12421.3    136 seq225_BIOID51009    -            349   6.5e-42  142.7   0.5   1   1   2.7e-45   1.8e-41  141.3   0.0     1   135   167   307   167   308 0.89 Fibronectin type III protein
DUF1983              PF09327.6     81 seq225_BIOID51009    -            349   7.9e-28   96.1   1.9   1   1   3.4e-31   2.3e-27   94.6   1.3     1    81    63   143    63   143 0.99 Domain of unknown function (DUF1983)
Peptidase_S49        PF01343.13   154 seq228_BIOID51009    -            501   2.4e-46  157.2   0.7   1   1   3.1e-50   4.3e-46  156.3   0.5     2   153   145   295   144   296 0.97 Peptidase family S49
phage_tail_N         PF08400.5    134 seq231_BIOID51009    -            121   2.3e-58  195.5   0.0   1   1   3.7e-62   2.5e-58  195.4   0.0     1   121     1   121     1   121 0.99 Prophage tail fibre N-terminal
CarboxypepD_reg      PF13620.1     82 seq231_BIOID51009    -            121   1.1e-08   34.8   0.2   1   1   2.2e-12   1.5e-08   34.4   0.2     1    74     4    82     4    89 0.82 Carboxypeptidase regulatory-like domain
I-set                PF07679.11    90 seq233_BIOID51009    -            238   6.9e-08   32.1   0.5   1   1   1.3e-10   4.5e-07   29.5   0.1     4    88   150   227   147   231 0.84 Immunoglobulin I-set domain
Ig_2                 PF13895.1     80 seq233_BIOID51009    -            238   1.6e-07   31.2   0.5   1   1   1.1e-10   3.7e-07   30.0   0.1    22    78   170   231   149   233 0.74 Immunoglobulin domain
Ig_3                 PF13927.1     75 seq233_BIOID51009    -            238     4e-07   30.3   0.5   1   1   4.5e-10   1.5e-06   28.4   0.0    12    74   159   215   150   216 0.87 Immunoglobulin domain
Phage_tail_2         PF06199.6    134 seq233_BIOID51009    -            238   4.1e-05   23.5   2.0   1   1   1.9e-08   6.6e-05   22.8   0.1    37   132    49   140    36   142 0.74 Phage major tail protein 2
Glyco_hydro_38       PF01074.17   277 seq234_BIOID51009    -            726     2e-68  230.5   0.0   1   1   5.1e-72   3.5e-68  229.8   0.0     2   261   250   499   249   509 0.98 Glycosyl hydrolases family 38 N-terminal domain
Alpha-mann_mid       PF09261.6     80 seq234_BIOID51009    -            726     2e-21   75.8   0.1   1   1   6.9e-25   4.7e-21   74.6   0.1     1    80   514   590   514   590 0.95 Alpha mannosidase, middle domain
phage_tail_N         PF08400.5    134 seq238_BIOID51009    -            437     4e-61  204.4   0.1   1   1   1.2e-64     4e-61  204.4   0.1     1   134     1   134     1   134 0.99 Prophage tail fibre N-terminal
Phage_fiber_C        PF06820.7     64 seq238_BIOID51009    -            437   1.8e-35  120.7   0.3   1   1   8.2e-39   2.8e-35  120.1   0.2     1    64   363   426   363   426 0.99 Putative prophage tail fibre C-terminus
Collagen             PF01391.13    60 seq238_BIOID51009    -            437   1.7e-18   65.8  70.5   1   2   3.3e-13   1.1e-09   37.5  23.9     1    59   251   309   249   310 0.71 Collagen triple helix repeat (20 copies)
Collagen             PF01391.13    60 seq238_BIOID51009    -            437   1.7e-18   65.8  70.5   2   2   1.4e-12   4.7e-09   35.5  22.9     1    59   302   360   302   363 0.92 Collagen triple helix repeat (20 copies)
CarboxypepD_reg      PF13620.1     82 seq238_BIOID51009    -            437   1.1e-07   31.6   0.2   1   1   7.6e-11   2.6e-07   30.4   0.2     1    74     4    82     4    89 0.82 Carboxypeptidase regulatory-like domain
DUF303               PF03629.13   255 seq240_BIOID51009    -            231   2.8e-08   33.1   0.0   1   1   2.2e-12   2.9e-08   33.1   0.0   145   201     3    76     1   154 0.81 Domain of unknown function (DUF303)
PfkB                 PF00294.19   301 seq245_BIOID51009    -            261   3.7e-37  127.9   0.2   1   1   3.8e-41   5.1e-37  127.4   0.1    34   294    22   260     7   261 0.87 pfkB family carbohydrate kinase
DUF905               PF06006.7     71 seq247_BIOID51009    -             77   8.5e-38  127.4   0.2   1   1     7e-42   9.5e-38  127.2   0.1     2    71     9    77     8    77 0.98 Bacterial protein of unknown function (DUF905)
gpW                  PF02831.10    68 seq249_BIOID51009    -             68   9.5e-37  124.2   1.1   1   1   7.6e-41     1e-36  124.1   0.8     1    68     1    68     1    68 0.99 gpW
Phage_pRha           PF09669.5     92 seq250_BIOID51009    -            183   1.8e-25   89.0   0.2   1   1   6.9e-29   4.7e-25   87.6   0.0     1    90    24   114    24   116 0.96 Phage regulatory protein Rha (Phage_pRha)
ORF11CD3             PF10549.4     57 seq250_BIOID51009    -            183   1.7e-23   81.9   0.1   1   1   5.7e-27   3.9e-23   80.8   0.1     4    56   123   176   121   177 0.97 ORF11CD3 domain
HNH                  PF01844.18    47 seq252_BIOID51009    -            116   5.4e-17   61.2   1.3   1   1   7.4e-21     1e-16   60.4   0.9     1    47    66   112    66   112 0.98 HNH endonuclease
Phage_fiber_C        PF06820.7     64 seq253_BIOID51009    -             89     1e-34  118.3   0.6   1   1   9.5e-39   1.3e-34  118.0   0.4     1    64    28    89    28    89 0.99 Putative prophage tail fibre C-terminus
Phage_tail_L         PF05100.7    206 seq254_BIOID51009    -            232     8e-97  322.2   0.1   1   1  6.8e-101   9.2e-97  322.0   0.0     1   206    29   230    29   230 0.99 Phage minor tail protein L
Abhydrolase_3        PF07859.8    211 seq256_BIOID51009    -            327   1.1e-66  224.3   0.1   1   1     3e-70   1.3e-66  224.0   0.1     1   210   100   305   100   306 0.97 alpha/beta hydrolase fold
COesterase           PF00135.23   538 seq256_BIOID51009    -            327   3.6e-08   32.4   0.1   1   1   2.3e-11     1e-07   30.9   0.0   110   225    84   187    71   200 0.88 Carboxylesterase family
DUF2424              PF10340.4    374 seq256_BIOID51009    -            327   5.8e-05   21.7   0.0   1   1     2e-08   9.1e-05   21.1   0.0   114   240    90   214    67   248 0.77 Protein of unknown function (DUF2424)
Phage_connect_1      PF05135.8    102 seq258_BIOID51009    -            101   3.9e-11   42.8   0.2   1   1   3.4e-15   4.6e-11   42.6   0.1     1    74     1    81     1    90 0.90 Phage gp6-like head-tail connector protein
UreE_C               PF05194.7     87 seq259_BIOID51009    -            154   5.3e-30  103.2   2.6   1   1     1e-33     7e-30  102.8   1.8     2    86    72   154    71   154 0.92 UreE urease accessory protein, C-terminal domain
UreE_N               PF02814.10    65 seq259_BIOID51009    -            154   1.6e-14   53.0   0.2   1   1   3.6e-18   2.5e-14   52.4   0.1    12    63    11    62     2    65 0.91 UreE urease accessory protein, N-terminal domain
HTH_31               PF13560.1     64 seq260_BIOID51009    -            105   2.7e-08   33.7   0.1   1   1     9e-12   4.1e-08   33.1   0.1     4    48    48    91    48    96 0.93 Helix-turn-helix domain
HTH_19               PF12844.2     64 seq260_BIOID51009    -            105   1.1e-07   31.7   0.0   1   1   3.3e-11   1.5e-07   31.2   0.0     2    46    48    94    47   102 0.83 Helix-turn-helix domain
HTH_3                PF01381.17    55 seq260_BIOID51009    -            105   1.1e-07   31.4   0.0   1   1   3.6e-11   1.6e-07   30.9   0.0     1    45    50    94    50    96 0.94 Helix-turn-helix
Phage_portal_2       PF05136.8    355 seq265_BIOID51009    -            533  4.6e-105  350.9   1.5   1   1  4.1e-109  5.7e-105  350.6   1.0     2   355    30   401    29   401 0.98 Phage portal protein, lambda family
ParBc                PF02195.13    90 seq268_BIOID51009    -            672   1.8e-22   79.1   0.0   1   1   3.1e-26   4.2e-22   77.9   0.0     1    89    56   151    56   152 0.97 ParB-like nuclease domain
FAD_binding_7        PF03441.9    277 seq269_BIOID51009    -            472  5.7e-107  356.9   0.9   1   1  1.1e-110  7.2e-107  356.5   0.6     3   276   205   468   203   469 0.96 FAD binding domain of DNA photolyase
DNA_photolyase       PF00875.13   165 seq269_BIOID51009    -            472   3.1e-46  157.0   0.4   1   1   1.1e-49   7.5e-46  155.7   0.1     2   159     5   168     4   174 0.93 DNA photolyase
HDPD                 PF02924.9    118 seq272_BIOID51009    -            115   4.6e-18   65.0   0.5   1   1   3.8e-22   5.1e-18   64.8   0.4     2   115     4   109     3   112 0.93 Bacteriophage lambda head decoration protein D
Phage_GPO            PF05929.6    276 seq274_BIOID51009    -            289   9.5e-68  228.3   0.6   1   1   8.1e-72   1.1e-67  228.0   0.4     2   275    21   288    20   289 0.91 Phage capsid scaffolding protein (GPO) serine peptidase
Phage_H_T_join       PF05521.6     95 seq279_BIOID51009    -            112   1.3e-17   63.7   0.0   1   1   1.1e-21   1.5e-17   63.5   0.0     1    95     7   106     7   106 0.94 Phage head-tail joining protein
DUF1076              PF06416.7    113 seq280_BIOID51009    -            191   4.8e-45  151.7   0.1   1   1   5.5e-49   7.5e-45  151.1   0.1     7   113    87   189    79   189 0.93 Protein of unknown function (DUF1076)
DDE_Tnp_IS66         PF03050.9    271 seq281_BIOID51009    -            128     1e-22   80.5   0.0   1   1   1.7e-26   1.2e-22   80.3   0.0   195   271     2    78     1    78 0.97 Transposase IS66 family
DDE_Tnp_IS66_C       PF13817.1     39 seq281_BIOID51009    -            128   8.1e-21   73.6   0.4   1   1   2.4e-24   1.6e-20   72.6   0.1     2    39    85   122    84   122 0.99 IS66 C-terminal element
Phage_fiber_C        PF06820.7     64 seq283_BIOID51009    -            235   3.2e-36  123.1   0.2   1   1   6.8e-40   4.6e-36  122.6   0.2     1    64   161   224   161   224 0.99 Putative prophage tail fibre C-terminus
Collagen             PF01391.13    60 seq283_BIOID51009    -            235   2.4e-19   68.4  69.9   1   2   7.4e-14     5e-10   38.6  23.5     1    59    49   107    47   108 0.67 Collagen triple helix repeat (20 copies)
Collagen             PF01391.13    60 seq283_BIOID51009    -            235   2.4e-19   68.4  69.9   2   2   2.5e-13   1.7e-09   36.9  22.7     1    59   100   158   100   161 0.91 Collagen triple helix repeat (20 copies)
Ribosomal_L10        PF00466.15   100 seq285_BIOID51009    -            165   2.5e-26   91.3   0.0   1   1   2.6e-30   3.6e-26   90.8   0.0     3   100     5   101     3   101 0.98 Ribosomal protein L10
Phage_fiber_C        PF06820.7     64 seq286_BIOID51009    -             89   4.4e-36  122.7   0.7   1   1   4.1e-40   5.7e-36  122.3   0.5     1    64    28    89    28    89 0.99 Putative prophage tail fibre C-terminus
Phage_lysozyme       PF00959.14   110 seq287_BIOID51009    -            111   1.4e-24   86.3   0.0   1   1   1.2e-28   1.7e-24   86.1   0.0    18   110     2   100     1   100 0.96 Phage lysozyme
Terminase_4          PF05119.7    100 seq288_BIOID51009    -            160   7.9e-27   93.2   0.0   1   1   7.4e-31     1e-26   92.8   0.0     1    98    48   149    48   151 0.95 Phage terminase, small subunit
UreF                 PF01730.11   146 seq292_BIOID51009    -            224   1.1e-35  122.7   5.9   1   1   1.1e-39   1.5e-35  122.3   4.1     1   144    37   182    37   184 0.96 UreF
Phage_TAC            PF06222.6    127 seq295_BIOID51009    -            124     6e-58  193.7   0.2   1   1   4.8e-62   6.6e-58  193.6   0.2     1   127     1   124     1   124 0.99 Phage tail assembly chaperone
Baseplate_J          PF04865.9    243 seq297_BIOID51009    -            298   5.2e-49  166.6   1.8   1   1   1.5e-49     2e-45  154.9   0.7    96   243   112   258   107   258 0.97 Baseplate J-like protein
hEGF                 PF12661.2     13 seq299_BIOID51009    -             86   0.00094   19.0   3.0   1   1   6.9e-08   0.00094   19.0   2.1     1    11    17    27    17    27 0.95 Human growth factor-like EGF
Prok-JAB             PF14464.1    105 seq301_BIOID51009    -            247   6.8e-20   70.4   0.3   1   1   1.8e-23   1.3e-19   69.6   0.2     3    99     3    99     1   108 0.91 Prokaryotic homologs of the JAB domain
NLPC_P60             PF00877.14   105 seq301_BIOID51009    -            247   5.4e-14   51.7   0.0   1   1   1.1e-17   7.5e-14   51.3   0.0     1   105   111   224   111   224 0.94 NlpC/P60 family
DUF646               PF04883.7    106 seq302_BIOID51009    -            148     4e-23   82.0   0.1   1   1   3.9e-27   5.3e-23   81.7   0.1     2   104    12   130    11   132 0.88 Bacteriophage protein of unknown function (DUF646)
RHH_1                PF01402.16    39 seq303_BIOID51009    -            107   3.2e-08   33.0   0.0   1   1   5.2e-12   7.2e-08   31.8   0.0     3    37    17    51    15    53 0.93 Ribbon-helix-helix protein, copG family
UTRA                 PF07702.8    141 seq305_BIOID51009    -            265     2e-32  111.6   0.0   1   1   9.8e-36   4.5e-32  110.5   0.0     1   140   118   256   118   257 0.99 UTRA domain
GntR                 PF00392.16    64 seq305_BIOID51009    -            265   8.6e-24   82.6   0.0   1   1   2.9e-27   1.3e-23   82.0   0.0     1    64    34    97    34    97 0.99 Bacterial regulatory proteins, gntR family
HTH_DeoR             PF08220.7     57 seq305_BIOID51009    -            265   7.6e-05   22.0   0.0   1   1   3.8e-08   0.00017   20.9   0.0    18    54    61    97    46   100 0.88 DeoR-like helix-turn-helix domain
Methyltransf_27      PF13708.1    194 seq308_BIOID51009    -             39   5.7e-13   48.7   0.1   1   1   4.4e-17     6e-13   48.6   0.1   158   194     1    37     1    37 0.97 Methyltransferase domain
DUF1076              PF06416.7    113 seq309_BIOID51009    -            193   2.5e-44  149.4   0.2   1   1   3.6e-48   4.9e-44  148.5   0.1    12   113    92   193    84   193 0.96 Protein of unknown function (DUF1076)
ICL                  PF00463.16   526 seq310_BIOID51009    -            439  3.2e-200  665.6   1.7   1   2  4.6e-118  3.2e-114  381.9   0.0     1   255    12   262    12   264 0.99 Isocitrate lyase family
ICL                  PF00463.16   526 seq310_BIOID51009    -            439  3.2e-200  665.6   1.7   2   2   1.5e-88     1e-84  284.5   1.0   353   526   262   439   260   439 0.98 Isocitrate lyase family
PEP_mutase           PF13714.1    238 seq310_BIOID51009    -            439   4.8e-19   68.4   0.0   1   1   2.3e-22   1.6e-18   66.7   0.0    26   198    86   320    74   352 0.86 Phosphoenolpyruvate phosphomutase
His_Phos_1           PF00300.17   158 seq311_BIOID51009    -            194   1.5e-10   41.2   0.0   1   1   1.5e-10   2.1e-06   27.8   0.0     2    68    50   114    49   121 0.77 Histidine phosphatase superfamily (branch 1)
TonB                 PF03544.9     79 seq314_BIOID51009    -            113     7e-15   54.8   0.0   1   1   6.4e-19   8.8e-15   54.5   0.0     3    59    39    95    37   107 0.96 Gram-negative bacterial tonB protein
Acetyltransf_7       PF13508.1     79 seq316_BIOID51009    -            202   7.1e-07   29.1   0.1   1   1   1.9e-10   1.3e-06   28.3   0.1     4    76    67   140    64   143 0.89 Acetyltransferase (GNAT) domain
Acetyltransf_1       PF00583.19    83 seq316_BIOID51009    -            202   4.1e-05   23.4   0.0   1   1   9.6e-09   6.5e-05   22.7   0.0    25    82    92   141    48   142 0.88 Acetyltransferase (GNAT) family
DUF4035              PF13227.1     53 seq321_BIOID51009    -             93   7.5e-24   82.7   0.1   1   1   7.5e-28     1e-23   82.3   0.0     1    53    27    79    27    79 0.98 Protein of unknown function (DUF4035)
Terminase_1          PF03354.10   477 seq322_BIOID51009    -            585  7.9e-106  354.1   0.1   1   1  8.3e-110  1.1e-105  353.6   0.1     2   474    78   564    77   567 0.92 Phage Terminase
Ribosomal_L12        PF00542.14    68 seq325_BIOID51009    -            121   1.8e-31  107.8   8.6   1   1   2.8e-35   3.8e-31  106.7   6.0     1    68    54   121    54   121 0.99 Ribosomal protein L7/L12 C-terminal domain
Phage_fiber_C        PF06820.7     64 seq330_BIOID51009    -             89   2.1e-35  120.5   0.8   1   1   2.3e-39   3.1e-35  119.9   0.5     1    64    28    89    28    89 0.98 Putative prophage tail fibre C-terminus
DUF3168              PF11367.3    121 seq332_BIOID51009    -            114   5.7e-15   55.4   1.1   1   1   5.1e-19   6.9e-15   55.1   0.8    12   121    10   110     5   110 0.79 Protein of unknown function (DUF3168)
Iso_dh               PF00180.15   348 seq334_BIOID51009    -            361   8.9e-87  291.1   0.0   1   1     8e-91   1.1e-86  290.8   0.0     1   347     6   354     6   355 0.93 Isocitrate/isopropylmalate dehydrogenase
DUF4222              PF13973.1     53 seq335_BIOID51009    -             80   2.1e-15   55.7   0.0   1   1   1.9e-19   2.5e-15   55.4   0.0     2    53     4    54     3    54 0.97 Domain of unknown function (DUF4222)
Phage_cap_P2         PF05125.7    333 seq336_BIOID51009    -            350  1.7e-107  359.1   0.4   1   1  1.4e-111  1.9e-107  358.9   0.3     2   329    11   343    10   347 0.95 Phage major capsid protein, P2 family
Aldo_ket_red         PF00248.16   283 seq337_BIOID51009    -            267   3.2e-57  193.3   0.8   1   1   3.1e-61   4.2e-57  192.9   0.5     2   281     6   250     5   251 0.94 Aldo/keto reductase family
Phage_fiber_C        PF06820.7     64 seq338_BIOID51009    -             89   1.5e-34  117.8   0.6   1   1   1.4e-38   1.9e-34  117.4   0.4     1    64    28    89    28    89 0.99 Putative prophage tail fibre C-terminus
cobW                 PF02492.14   178 seq339_BIOID51009    -            205   2.7e-42  144.0   0.0   1   1   4.7e-46   3.2e-42  143.8   0.0     3   175    10   178     8   181 0.96 CobW/HypB/UreG, nucleotide-binding domain
Phage_lysis          PF03245.8    125 seq343_BIOID51009    -            152   1.1e-48  164.2   4.9   1   1   8.8e-53   1.2e-48  164.1   3.4     1   124    26   150    26   151 0.99 Bacteriophage lysis protein
Phage_HK97_TLTM      PF06120.6    301 seq346_BIOID51009    -           1080  9.3e-125  415.7  12.5   1   1  1.4e-128  9.3e-125  415.7   8.7     1   301   395   695   395   695 0.99 Tail length tape measure protein
Tape_meas_lam_C      PF09718.5     78 seq346_BIOID51009    -           1080   6.6e-20   70.6   1.8   1   1   9.7e-24   6.6e-20   70.6   1.2     1    77   860   936   860   937 0.97 Lambda phage tail tape-measure protein (Tape_meas_lam_C)
Phage_GPO            PF05929.6    276 seq347_BIOID51009    -            288   3.1e-67  226.6   0.5   1   1   2.6e-71   3.5e-67  226.4   0.3     3   275    21   287    19   288 0.91 Phage capsid scaffolding protein (GPO) serine peptidase
DUF1076              PF06416.7    113 seq348_BIOID51009    -            179   4.4e-43  145.4   0.1   1   1   4.8e-47   6.5e-43  144.9   0.0    12   113    76   177    68   177 0.96 Protein of unknown function (DUF1076)
Lysis_S              PF04971.7     68 seq349_BIOID51009    -             92   2.2e-45  152.1   0.7   1   1   2.3e-49   3.1e-45  151.6   0.5     1    68    25    92    25    92 1.00 Lysis protein S
HDPD                 PF02924.9    118 seq350_BIOID51009    -            115   3.5e-18   65.4   0.7   1   1   2.8e-22   3.8e-18   65.2   0.5     2   115     4   109     3   112 0.93 Bacteriophage lambda head decoration protein D
Lambda_tail_I        PF06805.7     82 seq357_BIOID51009    -            193   6.8e-13   48.1   0.0   1   1   7.9e-17   1.1e-12   47.4   0.0    25    82     2    64     1    64 0.98 Bacteriophage lambda tail assembly protein I
Tail_P2_I            PF09684.5    139 seq359_BIOID51009    -            176   5.5e-53  178.1   0.0   1   1   4.7e-57   6.5e-53  177.9   0.0     1   139     6   142     6   142 0.99 Phage tail protein (Tail_P2_I)
Resolvase            PF00239.16   141 seq360_BIOID51009    -            195   2.4e-50  169.9   0.0   1   1     8e-54   3.7e-50  169.3   0.0     2   140     3   135     2   136 0.98 Resolvase, N terminal domain
HTH_7                PF02796.10    45 seq360_BIOID51009    -            195   8.1e-13   47.8   1.3   1   1   1.1e-15   4.8e-12   45.4   0.4     1    44   138   181   138   182 0.98 Helix-turn-helix domain of resolvase
DEAD                 PF00270.24   173 seq361_BIOID51009    -            756   7.3e-19   67.7   0.0   1   1   5.3e-22   2.4e-18   66.0   0.0     4   168   227   386   224   391 0.83 DEAD/DEAH box helicase
Helicase_C           PF00271.26    78 seq361_BIOID51009    -            756   6.5e-11   41.8   0.0   1   1   1.8e-11   8.2e-08   31.8   0.0     8    78   529   613   524   613 0.79 Helicase conserved C-terminal domain
ResIII               PF04851.10   184 seq361_BIOID51009    -            756   3.6e-10   39.8   0.0   1   1   2.1e-13   9.7e-10   38.4   0.0     3   182   222   383   220   385 0.79 Type III restriction enzyme, res subunit
MurB_C               PF02873.11   105 seq366_BIOID51009    -            342   5.3e-42  141.7   0.0   1   1   1.3e-45   9.1e-42  140.9   0.0     1   105   203   330   203   330 0.99 UDP-N-acetylenolpyruvoylglucosamine reductase, C-terminal domain
FAD_binding_4        PF01565.18   139 seq366_BIOID51009    -            342   7.3e-28   96.6   0.0   1   1   8.6e-31   5.9e-27   93.7   0.0     2   138    18   149    17   150 0.91 FAD binding domain
DDE_Tnp_ISL3         PF01610.12   248 seq367_BIOID51009    -            539   1.2e-36  126.4   0.1   1   2   8.9e-23   6.1e-19   68.4   0.0     1   139   160   294   160   359 0.81 Transposase
DDE_Tnp_ISL3         PF01610.12   248 seq367_BIOID51009    -            539   1.2e-36  126.4   0.1   2   2   5.5e-19   3.8e-15   56.0   0.1   122   248   414   534   391   534 0.86 Transposase
HTH_Tnp_ISL3         PF13542.1     65 seq367_BIOID51009    -            539   1.6e-07   30.8   6.0   1   1   5.8e-11     4e-07   29.5   4.2     3    53    39    92    37   100 0.89 Helix-turn-helix domain of transposase family ISL3
DUF932               PF06067.6    239 seq370_BIOID51009    -            143   1.8e-22   79.6   0.0   1   1   1.7e-26   2.3e-22   79.3   0.0     2    82    37   116    36   119 0.97 Domain of unknown function (DUF932)
HTH_Tnp_1            PF01527.15    76 seq372_BIOID51009    -            103   5.3e-09   35.7   0.6   1   1   1.5e-12   6.7e-09   35.4   0.4     2    76     4    79     3    85 0.84 Transposase
HTH_28               PF13518.1     52 seq372_BIOID51009    -            103   2.7e-07   30.3   0.1   1   1   1.1e-10     5e-07   29.4   0.1     1    40    13    53    13    60 0.88 Helix-turn-helix domain
Ig_2                 PF13895.1     80 seq373_BIOID51009    -            234   2.4e-07   30.6   0.9   1   1   1.9e-10   2.6e-06   27.3   0.2    24    80   172   233   139   233 0.73 Immunoglobulin domain
HNH                  PF01844.18    47 seq374_BIOID51009    -            121   3.3e-11   42.7   3.3   1   1   3.6e-15   4.9e-11   42.2   2.3     1    47    49    94    49    94 0.97 HNH endonuclease
DUF1233              PF06806.7     72 seq376_BIOID51009    -             87   3.1e-34  116.2   0.5   1   1   2.6e-38   3.6e-34  116.0   0.3     1    72     4    76     4    76 0.97 Putative excisionase (DUF1233)
phage_tail_N         PF08400.5    134 seq378_BIOID51009    -            437   7.2e-61  203.6   0.2   1   1   2.1e-64   7.2e-61  203.6   0.1     1   134     1   134     1   134 0.99 Prophage tail fibre N-terminal
Phage_fiber_C        PF06820.7     64 seq378_BIOID51009    -            437   2.3e-36  123.6   0.2   1   1     1e-39   3.5e-36  123.0   0.1     1    64   363   426   363   426 0.99 Putative prophage tail fibre C-terminus
Collagen             PF01391.13    60 seq378_BIOID51009    -            437   2.1e-18   65.4  70.3   1   2   4.9e-13   1.7e-09   36.9  23.8     1    59   251   309   249   310 0.73 Collagen triple helix repeat (20 copies)
Collagen             PF01391.13    60 seq378_BIOID51009    -            437   2.1e-18   65.4  70.3   2   2   1.3e-12   4.6e-09   35.5  22.7     1    59   302   360   302   363 0.91 Collagen triple helix repeat (20 copies)
CarboxypepD_reg      PF13620.1     82 seq378_BIOID51009    -            437     1e-07   31.8   0.3   1   1     7e-11   2.4e-07   30.5   0.2     1    74     4    82     4    89 0.82 Carboxypeptidase regulatory-like domain
Hexapep              PF00132.19    36 seq379_BIOID51009    -            293   8.6e-19   66.0   6.7   1   3   1.6e-09   2.2e-05   23.5   0.0     2    36   122   156   121   156 0.96 Bacterial transferase hexapeptide (six repeats)
Hexapep              PF00132.19    36 seq379_BIOID51009    -            293   8.6e-19   66.0   6.7   2   3   2.3e-10   3.1e-06   26.3   0.7     3    33   191   220   189   221 0.94 Bacterial transferase hexapeptide (six repeats)
Hexapep              PF00132.19    36 seq379_BIOID51009    -            293   8.6e-19   66.0   6.7   3   3   1.8e-11   2.5e-07   29.7   0.6     1    34   206   239   206   241 0.95 Bacterial transferase hexapeptide (six repeats)
Phage_portal         PF04860.7    347 seq382_BIOID51009    -            859   3.6e-86  288.8   0.0   1   1   7.8e-90   5.4e-86  288.2   0.0     4   347    39   382    36   382 0.96 Phage portal protein
CBM_5_12             PF02839.9     41 seq382_BIOID51009    -            859   1.3e-06   27.7   1.6   1   1   4.9e-09   3.3e-05   23.2   0.3     4    41   810   847   807   847 0.91 Carbohydrate binding domain
RNA_pol_Rpb2_6       PF00562.23   386 seq383_BIOID51009    -           1342  4.7e-162  539.0   0.0   1   1  3.5e-162  7.9e-159  528.4   0.1     2   386   716  1264   715  1264 0.98 RNA polymerase Rpb2, domain 6
RNA_pol_Rpb2_7       PF04560.15    83 seq383_BIOID51009    -           1342   5.7e-32  109.6   0.1   1   1   8.2e-35   1.9e-31  108.0   0.0     1    82  1266  1341  1266  1342 0.98 RNA polymerase Rpb2, domain 7
RNA_pol_Rpb2_3       PF04565.11    68 seq383_BIOID51009    -           1342   7.1e-30  102.4   0.0   1   1   7.4e-33   1.7e-29  101.2   0.0     1    68   513   582   513   582 0.98 RNA polymerase Rpb2, domain 3
RNA_pol_Rpb2_45      PF10385.4     66 seq383_BIOID51009    -           1342   4.6e-29   99.9   0.3   1   1   1.5e-31   3.5e-28   97.0   0.2     1    66   591   656   591   656 1.00 RNA polymerase beta subunit external 1 domain
RNA_pol_Rpb2_1       PF04563.10   203 seq383_BIOID51009    -           1342   1.5e-26   92.4   0.0   1   1   1.4e-29   3.1e-26   91.4   0.0     2   203    27   509    26   509 0.98 RNA polymerase beta subunit
RNA_pol_Rpb2_2       PF04561.9    190 seq383_BIOID51009    -           1342   1.6e-25   89.5   0.9   1   2   8.4e-11   1.9e-07   30.5   0.0     1    74   151   225   151   276 0.82 RNA polymerase Rpb2, domain 2
RNA_pol_Rpb2_2       PF04561.9    190 seq383_BIOID51009    -           1342   1.6e-25   89.5   0.9   2   2   1.9e-18   4.4e-15   55.4   0.0    80   190   340   454   329   454 0.88 RNA polymerase Rpb2, domain 2
rve                  PF00665.21   120 seq384_BIOID51009    -            348   4.2e-28   97.7   0.0   1   1   3.6e-31   9.9e-28   96.5   0.0     2   120   176   292   175   292 0.98 Integrase core domain
rve_3                PF13683.1     67 seq384_BIOID51009    -            348   5.9e-14   51.2   0.1   1   1     5e-17   1.4e-13   50.0   0.1     2    67   264   330   263   330 0.97 Integrase core domain
DDE_Tnp_IS240        PF13610.1    140 seq384_BIOID51009    -            348   5.9e-12   45.6   0.0   1   1   3.4e-15   9.3e-12   44.9   0.0     2   139   181   322   180   323 0.91 DDE domain
HTH_21               PF13276.1     60 seq384_BIOID51009    -            348   3.3e-09   36.5   1.2   1   1   2.8e-12   7.6e-09   35.3   0.1     5    58   100   152    96   156 0.88 HTH-like domain
rve_2                PF13333.1     52 seq384_BIOID51009    -            348   4.1e-08   33.0   0.1   1   1   2.9e-11   7.9e-08   32.1   0.1     1    50   282   336   282   337 0.90 Integrase core domain
Phage_fiber_2        PF03406.8     44 seq386_BIOID51009    -            531   1.7e-64  213.1  35.7   1   3   1.2e-26   5.6e-23   80.1   5.3     1    44     7    50     7    50 0.98 Phage tail fibre repeat
Phage_fiber_2        PF03406.8     44 seq386_BIOID51009    -            531   1.7e-64  213.1  35.7   2   3   1.9e-24   8.6e-21   73.1   4.1     1    44    51    94    51    94 0.97 Phage tail fibre repeat
Phage_fiber_2        PF03406.8     44 seq386_BIOID51009    -            531   1.7e-64  213.1  35.7   3   3   5.3e-24   2.4e-20   71.7   4.4     1    42    95   136    95   138 0.95 Phage tail fibre repeat
Collar               PF07484.7     57 seq386_BIOID51009    -            531   3.7e-12   45.7   1.8   1   1   3.4e-15   1.6e-11   43.7   0.1     1    56   306   352   306   353 0.97 Phage Tail Collar Domain
Phage_fiber          PF03335.8     14 seq386_BIOID51009    -            531   7.1e-07   27.9  62.4   1   6    0.0002      0.92    9.2   1.5     1    14   369   382   369   382 0.88 Phage tail fibre repeat
Phage_fiber          PF03335.8     14 seq386_BIOID51009    -            531   7.1e-07   27.9  62.4   2   6   9.8e-06     0.045   13.2   2.5     1    14   401   414   401   414 0.94 Phage tail fibre repeat
Phage_fiber          PF03335.8     14 seq386_BIOID51009    -            531   7.1e-07   27.9  62.4   3   6     1e-05     0.047   13.2   2.5     1    14   466   479   466   479 0.93 Phage tail fibre repeat
Phage_fiber          PF03335.8     14 seq386_BIOID51009    -            531   7.1e-07   27.9  62.4   4   6    0.0002      0.92    9.3   1.7     2    12   481   491   480   492 0.89 Phage tail fibre repeat
Phage_fiber          PF03335.8     14 seq386_BIOID51009    -            531   7.1e-07   27.9  62.4   5   6   0.00017      0.78    9.5   0.9     2    11   490   499   489   500 0.86 Phage tail fibre repeat
Phage_fiber          PF03335.8     14 seq386_BIOID51009    -            531   7.1e-07   27.9  62.4   6   6    0.0002      0.92    9.2   0.9     2    13   499   510   498   511 0.87 Phage tail fibre repeat
Phage_cap_E          PF03864.10   329 seq390_BIOID51009    -            342   5.1e-61  206.2   0.1   1   1   4.2e-65   5.8e-61  206.1   0.0     1   329     4   341     4   341 0.93 Phage major capsid protein E
Peptidase_S49        PF01343.13   154 seq391_BIOID51009    -            439   2.6e-46  157.0   0.7   1   1   7.2e-50   4.9e-46  156.1   0.5     2   151   149   297   148   300 0.96 Peptidase family S49
Dynamin_N            PF00350.18   168 seq393_BIOID51009    -            795   2.2e-19   69.7   0.5   1   1   2.5e-22   1.1e-18   67.4   0.0     1   167    72   300    72   301 0.75 Dynamin family
MMR_HSR1             PF01926.18   114 seq393_BIOID51009    -            795   1.6e-08   34.3   0.1   1   1   4.9e-11   2.2e-07   30.7   0.1     2   114    72   300    71   300 0.74 50S ribosome-binding GTPase
FCD                  PF07729.7    125 seq396_BIOID51009    -            230   1.6e-19   70.3   1.7   1   1   3.4e-23   1.6e-19   70.3   1.2     3   124   108   226   105   227 0.94 FCD domain
GntR                 PF00392.16    64 seq396_BIOID51009    -            230   2.2e-19   68.5   0.5   1   1   9.5e-23   4.3e-19   67.5   0.3     5    64    18    77    14    77 0.97 Bacterial regulatory proteins, gntR family
DUF1076              PF06416.7    113 seq397_BIOID51009    -            211   3.1e-46  155.6   0.5   1   1     3e-50     4e-46  155.2   0.3     2   112    98   208    97   209 0.97 Protein of unknown function (DUF1076)
Phage_GPD            PF05954.6    292 seq399_BIOID51009    -            369   4.5e-55  186.7   0.1   1   1   3.9e-59   5.3e-55  186.5   0.1     1   292    45   350    45   350 0.90 Phage late control gene D protein (GPD)
Glyco_hydro_38C      PF07748.8    458 seq402_BIOID51009    -            311   5.1e-44  150.6   0.0   1   1   4.3e-48   5.9e-44  150.4   0.0   183   458    41   308    10   308 0.92 Glycosyl hydrolases family 38 C-terminal domain
DUF932               PF06067.6    239 seq403_BIOID51009    -            128   9.8e-20   70.7   0.0   1   1   7.9e-24   1.1e-19   70.6   0.0   115   239     3   117     1   117 0.98 Domain of unknown function (DUF932)
HTH_AraC             PF00165.18    42 seq408_BIOID51009    -            247   1.4e-19   69.1   2.1   1   2     5e-11   3.4e-07   29.7   0.0     1    41   144   183   144   184 0.96 Bacterial regulatory helix-turn-helix proteins, AraC family
HTH_AraC             PF00165.18    42 seq408_BIOID51009    -            247   1.4e-19   69.1   2.1   2   2   7.2e-14   4.9e-10   38.7   0.2     6    40   196   232   194   234 0.92 Bacterial regulatory helix-turn-helix proteins, AraC family
HTH_18               PF12833.2     81 seq408_BIOID51009    -            247   3.2e-14   52.6   0.1   1   1   8.4e-18   5.8e-14   51.8   0.1     2    81   158   235   157   235 0.95 Helix-turn-helix domain
HtrL_YibB            PF09612.5    279 seq409_BIOID51009    -            172   5.1e-72  242.4   0.4   1   1   4.2e-76   5.7e-72  242.2   0.3     1   167     6   171     6   172 0.99 Bacterial protein of unknown function (HtrL_YibB)
Terminase_2          PF03592.11   144 seq413_BIOID51009    -            187   2.1e-09   37.6   3.3   1   1   2.6e-13   3.5e-09   36.9   2.3     1    57     2    58     2   169 0.92 Terminase small subunit
PsiB                 PF06290.6    143 seq415_BIOID51009    -            144   6.1e-71  236.3   0.0   1   1     5e-75   6.8e-71  236.1   0.0     1   143     1   143     1   143 0.99 Plasmid SOS inhibition protein (PsiB)
Phage_TAC            PF06222.6    127 seq416_BIOID51009    -            123   5.2e-57  190.7   0.3   1   1   4.2e-61   5.7e-57  190.6   0.2     1   127     1   123     1   123 0.97 Phage tail assembly chaperone
Phage_term_smal      PF05944.7    132 seq417_BIOID51009    -            266   5.9e-42  142.3   0.0   1   1   8.9e-46   1.2e-41  141.3   0.0     2   132    36   170    35   170 0.95 Phage small terminase subunit
Toluene_X            PF03349.11   427 seq423_BIOID51009    -            448  1.9e-147  490.9  17.5   1   1  1.6e-151  2.2e-147  490.7  12.1     2   427    19   448    18   448 0.98 Outer membrane protein transport protein (OMPP1/FadL/TodX)
AceK                 PF06315.6    562 seq425_BIOID51009    -            578  8.2e-240  796.7   0.0   1   1  6.8e-244  9.3e-240  796.5   0.0     1   562     9   568     9   568 0.99 Isocitrate dehydrogenase kinase/phosphatase (AceK)
Antirestrict         PF03230.8     94 seq427_BIOID51009    -            161     7e-38  128.3   0.2   1   1   6.8e-42   9.3e-38  128.0   0.1     1    94    64   161    64   161 0.96 Antirestriction protein
BCCT                 PF02028.12   485 seq432_BIOID51009    -            536  4.5e-132  440.6  40.5   1   1  3.9e-136  5.3e-132  440.3  28.1     3   485    14   499    12   499 0.98 BCCT family transporter
BPL_LplA_LipB        PF03099.14   125 seq435_BIOID51009    -            321   6.6e-22   77.7   0.0   1   1   2.2e-25   9.9e-22   77.1   0.0     4   125    86   208    83   208 0.90 Biotin/lipoate A/B protein ligase family
HTH_11               PF08279.7     55 seq435_BIOID51009    -            321   8.4e-13   47.6   0.0   1   1   4.4e-16     2e-12   46.4   0.0     4    54     9    58     8    59 0.92 HTH domain
BPL_C                PF02237.12    48 seq435_BIOID51009    -            321   1.6e-11   43.5   0.2   1   1   8.9e-15   4.1e-11   42.2   0.1     1    48   271   317   271   317 0.97 Biotin protein ligase C terminal domain
HTH_Tnp_1            PF01527.15    76 seq436_BIOID51009    -            103   2.8e-09   36.6   0.5   1   1   7.7e-13   3.5e-09   36.3   0.3     2    76     4    79     3    85 0.89 Transposase
HTH_28               PF13518.1     52 seq436_BIOID51009    -            103   2.5e-07   30.4   0.1   1   1     1e-10   4.7e-07   29.5   0.0     1    40    13    53    13    60 0.88 Helix-turn-helix domain
MFS_1                PF07690.11   354 seq438_BIOID51009    -            475   7.5e-52  176.1  55.0   1   1   6.9e-51   4.7e-47  160.3  32.6     2   353    17   406    16   407 0.90 Major Facilitator Superfamily
MFS_3                PF05977.8    524 seq438_BIOID51009    -            475   8.1e-07   27.4  26.8   1   1   1.8e-08   0.00012   20.2   7.9    30   176    31   172    10   192 0.83 Transmembrane secretion effector
DUF4035              PF13227.1     53 seq441_BIOID51009    -             96   2.2e-23   81.2   0.2   1   1   2.1e-27   2.8e-23   80.9   0.1     2    53    32    83    31    83 0.98 Protein of unknown function (DUF4035)
HtrL_YibB            PF09612.5    279 seq443_BIOID51009    -            115   4.5e-38  131.0   1.1   1   1   3.7e-42     5e-38  130.9   0.7   178   278     1   106     1   107 0.97 Bacterial protein of unknown function (HtrL_YibB)
PsiA                 PF06952.6    238 seq445_BIOID51009    -            239  1.5e-113  377.5   8.0   1   1  1.3e-117  1.7e-113  377.4   5.5     1   237     1   236     1   237 0.99 PsiA protein
Ureidogly_hydro      PF04115.7    165 seq448_BIOID51009    -            160   1.7e-52  177.0   0.0   1   1   1.4e-56   1.9e-52  176.8   0.0     3   159     2   153     1   158 0.95 Ureidoglycolate hydrolase
MFS_1                PF07690.11   354 seq449_BIOID51009    -            472   1.5e-56  191.5  44.9   1   2   5.4e-52   7.4e-48  162.9  16.1     2   269    56   327    55   340 0.89 Major Facilitator Superfamily
MFS_1                PF07690.11   354 seq449_BIOID51009    -            472   1.5e-56  191.5  44.9   2   2   1.3e-12   1.8e-08   33.4  10.6    59   178   340   456   328   470 0.85 Major Facilitator Superfamily
HNH                  PF01844.18    47 seq452_BIOID51009    -            121   3.7e-10   39.3   3.1   1   1   3.8e-14   5.2e-10   38.9   2.2     1    47    49    94    49    94 0.97 HNH endonuclease
Phage_fiber_C        PF06820.7     64 seq457_BIOID51009    -            102   1.2e-36  124.5   0.7   1   1   1.3e-40   1.8e-36  123.9   0.5     1    64    41   102    41   102 0.99 Putative prophage tail fibre C-terminus
Terminase_1          PF03354.10   477 seq458_BIOID51009    -            327   4.5e-18   64.8   0.0   1   1   4.3e-22   5.8e-18   64.4   0.0    22   270    48   304    42   322 0.84 Phage Terminase
Phage_portal         PF04860.7    347 seq460_BIOID51009    -            413  6.8e-109  363.5   0.0   1   1  6.4e-113  8.7e-109  363.2   0.0     5   347    33   373    29   373 0.96 Phage portal protein
RadC                 PF04002.10   123 seq463_BIOID51009    -            158   1.5e-46  157.0   0.0   1   1   1.3e-50   1.8e-46  156.6   0.0     2   123    37   158    36   158 0.98 RadC-like JAB domain
Phage_HK97_TLTM      PF06120.6    301 seq464_BIOID51009    -           1081    1e-126  422.2  16.4   1   1  1.5e-130    1e-126  422.2  11.4     1   298   397   694   397   698 0.98 Tail length tape measure protein
Tape_meas_lam_C      PF09718.5     78 seq464_BIOID51009    -           1081   7.3e-17   60.9   3.1   1   1   1.1e-20   7.3e-17   60.9   2.2     1    77   861   937   861   938 0.97 Lambda phage tail tape-measure protein (Tape_meas_lam_C)
rve                  PF00665.21   120 seq466_BIOID51009    -            248   6.5e-28   97.1   0.0   1   1   4.3e-31   1.2e-27   96.3   0.0     2   120    76   192    75   192 0.98 Integrase core domain
rve_3                PF13683.1     67 seq466_BIOID51009    -            248   7.4e-15   54.1   0.3   1   1   5.9e-18   1.6e-14   53.0   0.2     2    67   164   230   163   230 0.96 Integrase core domain
DDE_Tnp_IS240        PF13610.1    140 seq466_BIOID51009    -            248   1.4e-12   47.6   0.0   1   1   7.5e-16   2.1e-12   47.1   0.0     2   139    81   222    80   223 0.90 DDE domain
rve_2                PF13333.1     52 seq466_BIOID51009    -            248   4.3e-10   39.3   0.2   1   1     3e-13   8.3e-10   38.4   0.1     1    50   182   236   182   237 0.90 Integrase core domain
HTH_21               PF13276.1     60 seq466_BIOID51009    -            248   7.2e-09   35.4   0.1   1   1     6e-12   1.6e-08   34.2   0.0     9    58     4    52     2    56 0.90 HTH-like domain
Ribosomal_L31        PF01197.13    69 seq468_BIOID51009    -             87     8e-27   92.9   0.1   1   1   7.1e-31   9.7e-27   92.6   0.1     1    68     1    79     1    80 0.99 Ribosomal protein L31
T2SE                 PF00437.15   272 seq470_BIOID51009    -            382   5.8e-33  113.8   0.0   1   1   6.4e-37   8.7e-33  113.2   0.0   120   269   149   306   127   309 0.87 Type II/IV secretion system protein
HDPD                 PF02924.9    118 seq471_BIOID51009    -            112   3.8e-16   58.8   1.5   1   1   3.2e-20   4.3e-16   58.6   1.1     4   114     7   108     4   111 0.87 Bacteriophage lambda head decoration protein D
DUF72                PF01904.13   230 seq473_BIOID51009    -            271     1e-48  166.0   0.3   1   1   9.4e-53   1.3e-48  165.6   0.2    17   229    26   250    22   251 0.90 Protein of unknown function DUF72
DDE_Tnp_IS66         PF03050.9    271 seq475_BIOID51009    -            523  3.1e-100  334.7   0.0   1   1  8.9e-104  3.1e-100  334.7   0.0     1   271   186   473   186   473 0.98 Transposase IS66 family
DDE_Tnp_IS66_C       PF13817.1     39 seq475_BIOID51009    -            523   4.3e-19   68.1   0.1   1   1   3.4e-22   1.2e-18   66.7   0.0     1    39   479   517   479   517 0.98 IS66 C-terminal element
HTH_Tnp_IS66         PF13005.2     59 seq475_BIOID51009    -            523   1.9e-17   62.6   0.8   1   1     1e-20   3.4e-17   61.8   0.5     3    59   126   180   124   180 0.95 putative Helix-turn-helix domain of transposase IS66
LZ_Tnp_IS66          PF13007.2     78 seq475_BIOID51009    -            523   9.6e-13   48.4   2.7   1   1   2.8e-16   9.6e-13   48.4   1.9     1    77    49   121    49   122 0.83 Transposase C of IS166 homeodomain
Exo_endo_phos        PF03372.18   251 seq478_BIOID51009    -            259   5.8e-12   45.9   0.4   1   1   7.6e-16     1e-11   45.1   0.3     2   251    41   245    40   245 0.65 Endonuclease/Exonuclease/phosphatase family
Flg_bbr_C            PF06429.8     74 seq479_BIOID51009    -            143   1.5e-09   37.5   0.1   1   1   2.2e-13   1.5e-09   37.5   0.1    32    74    98   140    68   140 0.88 Flagellar basal body rod FlgEFG protein C-terminal
Flg_bb_rod           PF00460.15    31 seq479_BIOID51009    -            143   3.2e-06   26.6   4.5   1   1   4.6e-10   3.2e-06   26.6   3.1     3    26     9    32     8    34 0.93 Flagella basal body rod protein
Phage_GPL            PF05926.6    140 seq480_BIOID51009    -            164   8.9e-51  171.2   0.1   1   1   7.5e-55     1e-50  171.0   0.0     2   140    26   164    25   164 0.99 Phage head completion protein (GPL)
Oxidored_q6          PF01058.17   131 seq482_BIOID51009    -            381     8e-29   99.7   0.3   1   1   9.4e-33   1.3e-28   99.1   0.2     1   130    71   216    71   217 0.95 NADH ubiquinone oxidoreductase, 20 Kd subunit
Aminotran_1_2        PF00155.16   363 seq486_BIOID51009    -            398     8e-80  268.3   0.0   1   1   1.4e-83   9.3e-80  268.1   0.0     2   363    43   387    42   387 0.98 Aminotransferase class I and II
Aminotran_5          PF00266.14   371 seq486_BIOID51009    -            398     1e-05   24.3   0.0   1   1   1.2e-08     8e-05   21.4   0.0    43   181    87   216    75   219 0.79 Aminotransferase class-V
IclR                 PF01614.13   129 seq487_BIOID51009    -            271   1.9e-40  137.3   0.0   1   1   4.5e-44   3.1e-40  136.7   0.0     2   128   140   263   139   264 0.98 Bacterial transcriptional regulator
HTH_IclR             PF09339.5     52 seq487_BIOID51009    -            271   1.2e-12   47.1   0.1   1   1   5.9e-16     4e-12   45.4   0.0     1    51    23    73    23    74 0.98 IclR helix-turn-helix domain
Caudo_TAP            PF02413.12   130 seq488_BIOID51009    -            194   4.9e-39  133.3   0.4   1   1   4.6e-43   6.3e-39  132.9   0.3     1   129    72   191    72   192 0.97 Caudovirales tail fibre assembly protein
DUF2594              PF10769.4     74 seq493_BIOID51009    -             74   1.4e-42  143.4   2.3   1   1   1.1e-46   1.6e-42  143.3   1.6     1    74     1    74     1    74 1.00 Protein of unknown function (DUF2594)
Terminase_2          PF03592.11   144 seq495_BIOID51009    -            158   4.1e-10   39.9   0.5   1   1   4.3e-14   5.9e-10   39.4   0.4     1    56     2    57     2    81 0.94 Terminase small subunit
Phage_cap_E          PF03864.10   329 seq496_BIOID51009    -            341   3.1e-64  216.8   0.2   1   1   2.6e-68   3.5e-64  216.6   0.1     1   328     4   339     4   340 0.94 Phage major capsid protein E
DUF987               PF06174.6     66 seq497_BIOID51009    -             73   1.7e-43  145.8   0.2   1   1   1.4e-47   1.9e-43  145.6   0.1     1    66     1    66     1    66 0.99 Protein of unknown function (DUF987)
DUF1076              PF06416.7    113 seq498_BIOID51009    -            111   1.2e-45  153.7   0.3   1   1   9.4e-50   1.3e-45  153.6   0.2     1   113     1   109     1   109 0.96 Protein of unknown function (DUF1076)
HOK_GEF              PF01848.11    43 seq500_BIOID51009    -             91   2.5e-23   81.0   2.6   1   1   2.4e-27   3.3e-23   80.6   1.8     2    43    46    87    45    87 0.97 Hok/gef family
HOK_GEF              PF01848.11    43 seq501_BIOID51009    -             46   2.9e-15   55.1   1.9   1   1   2.3e-19   3.1e-15   55.0   1.3     1    43     4    44     3    44 0.92 Hok/gef family
FlgD                 PF03963.9     82 seq502_BIOID51009    -            237   1.1e-16   60.4   9.5   1   1   4.3e-20     2e-16   59.7   6.6     9    79    12    81     2    84 0.76 Flagellar hook capping protein - N-terminal region
FLgD_tudor           PF13861.1     61 seq502_BIOID51009    -            237   5.3e-13   48.6   0.7   1   1     2e-16     9e-13   47.9   0.5     2    60    91   227    90   228 0.97 FlgD Tudor-like domain
FlgD_ig              PF13860.1     81 seq502_BIOID51009    -            237   1.1e-08   34.5   0.4   1   1   5.3e-12   2.4e-08   33.4   0.3     8    80   112   185   106   186 0.82 FlgD Ig-like domain
Phage_tail_X         PF05489.7     60 seq506_BIOID51009    -             68   8.8e-22   76.2   0.0   1   1     7e-26   9.6e-22   76.1   0.0     1    57     3    58     3    61 0.95 Phage Tail Protein X
Transaldolase        PF00923.14   287 seq507_BIOID51009    -            222   1.1e-44  152.5   0.1   1   1   1.9e-48   2.6e-44  151.3   0.1     1   242     5   206     5   217 0.95 Transaldolase
YagB_YeeU_YfjZ       PF06154.6    105 seq510_BIOID51009    -            122   4.5e-54  181.0   0.0   1   1   3.9e-58   5.4e-54  180.7   0.0     2   104    16   118    15   119 0.98 YagB/YeeU/YfjZ family
CsiD                 PF08943.5    297 seq512_BIOID51009    -            325  1.1e-148  493.9   0.0   1   1  1.8e-152  1.2e-148  493.7   0.0     1   297    20   315    20   315 1.00 CsiD
TauD                 PF02668.11   258 seq512_BIOID51009    -            325   3.6e-11   43.0   0.1   1   1   7.3e-15     5e-11   42.6   0.1    33   256    88   309    64   311 0.80 Taurine catabolism dioxygenase TauD, TfdA family
Terminase_1          PF03354.10   477 seq513_BIOID51009    -            188   1.5e-12   46.5   0.0   1   1   1.4e-16   1.9e-12   46.2   0.0   324   469    27   169     8   174 0.81 Phage Terminase
Phage_holin_3        PF05106.7    100 seq516_BIOID51009    -            107   4.9e-18   64.8   1.2   1   1   4.2e-22   5.8e-18   64.6   0.8     6    98     7    99     2   101 0.95 Phage holin family (Lysis protein S)
Peripla_BP_3         PF13377.1    160 seq517_BIOID51009    -            343   2.5e-44  150.9   0.0   1   1   1.4e-47   4.9e-44  150.0   0.0     1   160   178   339   178   339 0.95 Periplasmic binding protein-like domain
Peripla_BP_1         PF00532.16   279 seq517_BIOID51009    -            343   2.1e-36  125.4   0.0   1   1   8.3e-40   2.8e-36  125.0   0.0     2   259    70   317    69   335 0.91 Periplasmic binding proteins and sugar binding domain of LacI family
LacI                 PF00356.16    46 seq517_BIOID51009    -            343   1.6e-19   69.0   0.9   1   1     8e-23   2.7e-19   68.3   0.6     1    46    13    58    13    58 0.98 Bacterial regulatory proteins, lacI family
Peripla_BP_4         PF13407.1    258 seq517_BIOID51009    -            343   3.5e-14   52.6   0.0   1   1   5.9e-17     2e-13   50.1   0.0     1   257    72   320    72   321 0.86 Periplasmic binding protein domain
DinI                 PF06183.8     65 seq518_BIOID51009    -             73   8.4e-07   28.8   0.0   1   1     1e-10   1.4e-06   28.1   0.0     1    27    30    56    30    65 0.92 DinI-like family
MAPEG                PF01124.13   129 seq519_BIOID51009    -            131   2.1e-26   91.9   9.4   1   1   1.7e-30   2.4e-26   91.7   6.5     1   129     3   120     3   120 0.98 MAPEG family
Methyltransf_11      PF08241.7     95 seq524_BIOID51009    -            256     1e-24   86.7   0.0   1   1   1.7e-27   1.7e-24   86.0   0.0     1    95    49   145    49   145 0.97 Methyltransferase domain
Methyltransf_31      PF13847.1    152 seq524_BIOID51009    -            256   1.1e-20   73.6   0.0   1   1   1.4e-23   1.4e-20   73.3   0.0     4   113    45   155    43   233 0.86 Methyltransferase domain
Methyltransf_23      PF13489.1    162 seq524_BIOID51009    -            256     6e-20   71.4   0.0   1   1   8.5e-23   8.3e-20   70.9   0.0     7   159    31   191    26   194 0.85 Methyltransferase domain
Ubie_methyltran      PF01209.13   233 seq524_BIOID51009    -            256   2.2e-18   66.1   0.0   1   1   2.9e-21   2.9e-18   65.7   0.0    32   158    27   152     2   162 0.84 ubiE/COQ5 methyltransferase family
Methyltransf_18      PF12847.2    112 seq524_BIOID51009    -            256   5.4e-17   62.2   0.0   1   1   9.9e-20   9.7e-17   61.4   0.0     1   109    44   145    44   148 0.92 Methyltransferase domain
Methyltransf_12      PF08242.7     99 seq524_BIOID51009    -            256   1.1e-13   51.3   0.0   1   1   1.8e-16   1.8e-13   50.7   0.0     1    99    49   143    49   143 0.88 Methyltransferase domain
Methyltransf_25      PF13649.1    101 seq524_BIOID51009    -            256   8.3e-13   48.4   0.1   1   1   1.8e-15   1.7e-12   47.4   0.0     1   101    48   141    48   141 0.91 Methyltransferase domain
Methyltransf_26      PF13659.1    117 seq524_BIOID51009    -            256     5e-11   42.5   0.9   1   1   9.4e-14   9.2e-11   41.6   0.3     2   113    46   145    45   147 0.93 Methyltransferase domain
MTS                  PF05175.9    170 seq524_BIOID51009    -            256   5.8e-09   35.4   0.0   1   1   1.1e-11   1.1e-08   34.5   0.0    25   145    38   151    31   175 0.79 Methyltransferase small domain
Methyltransf_8       PF05148.10   219 seq524_BIOID51009    -            256   4.2e-08   32.9   0.0   1   1   2.8e-10   2.7e-07   30.3   0.0    73   164    45   153     8   181 0.69 Hypothetical methyltransferase
Methyltransf_29      PF03141.11   506 seq524_BIOID51009    -            256   1.1e-07   30.4   0.1   1   1   1.5e-10   1.4e-07   30.1   0.0   115   217    42   145     8   169 0.75 Putative S-adenosyl-L-methionine-dependent methyltransferase
Methyltransf_9       PF08003.6    315 seq524_BIOID51009    -            256   6.8e-06   24.8   0.0   1   1   9.6e-09   9.4e-06   24.4   0.0   100   224    29   152    23   162 0.84 Protein of unknown function (DUF1698)
TehB                 PF03848.9    192 seq524_BIOID51009    -            256   2.1e-05   23.6   0.0   1   1   3.7e-08   3.6e-05   22.8   0.0    32   135    46   149    17   186 0.80 Tellurite resistance protein TehB
PrmA                 PF06325.8    295 seq524_BIOID51009    -            256   7.6e-05   21.8   0.0   1   1   1.1e-07    0.0001   21.4   0.0   161   262    44   150    29   188 0.75 Ribosomal protein L11 methyltransferase (PrmA)
Ogr_Delta            PF04606.7     47 seq526_BIOID51009    -             86     4e-18   64.6   4.0   1   1   3.8e-22   5.1e-18   64.3   2.8     1    46     3    50     3    51 0.97 Ogr/Delta-like zinc finger
Terminase_1          PF03354.10   477 seq533_BIOID51009    -            318   1.6e-14   53.1   0.0   1   1   1.5e-18   2.1e-14   52.7   0.0    13   198    40   225    36   238 0.88 Phage Terminase
TPP_enzyme_N         PF02776.13   172 seq535_BIOID51009    -            623   2.4e-54  183.2   2.8   1   1   4.8e-56   2.2e-52  176.9   0.9     1   170    34   203    34   205 0.98 Thiamine pyrophosphate enzyme, N-terminal TPP binding domain
TPP_enzyme_C         PF02775.16   153 seq535_BIOID51009    -            623   7.3e-36  122.9   0.3   1   1   1.6e-37   7.5e-34  116.4   0.0     2   153   423   583   422   583 0.96 Thiamine pyrophosphate enzyme, C-terminal TPP binding domain
TPP_enzyme_M         PF00205.17   137 seq535_BIOID51009    -            623     1e-34  119.1   0.6   1   1   4.8e-38   2.2e-34  118.0   0.0     1   136   223   358   223   359 0.94 Thiamine pyrophosphate enzyme, central domain
Peptidase_U35        PF04586.12   163 seq536_BIOID51009    -            216   2.3e-42  144.6   0.0   1   1   2.2e-46   3.1e-42  144.2   0.0     3   160    11   163     9   166 0.95 Caudovirus prohead protease
Ring_hydroxyl_A      PF00848.14   209 seq537_BIOID51009    -            374   4.9e-36  124.2   0.6   1   1   9.8e-40   6.7e-36  123.7   0.4     3   205   184   370   182   374 0.91 Ring hydroxylating alpha subunit (catalytic domain)
Rieske               PF00355.21    98 seq537_BIOID51009    -            374   4.8e-21   74.0   0.1   1   1   1.2e-24   7.9e-21   73.3   0.1     1    87    46   130    46   148 0.88 Rieske [2Fe-2S] domain
YjcZ                 PF13990.1    270 seq538_BIOID51009    -            301  4.3e-118  393.2   6.1   1   1  3.5e-122  4.8e-118  393.0   4.2     1   270    26   296    26   296 1.00 YjcZ-like protein
AHS1                 PF02682.11   202 seq539_BIOID51009    -            218   7.5e-68  227.8   0.0   1   1   6.3e-72   8.6e-68  227.6   0.0     2   202     5   202     4   202 0.95 Allophanate hydrolase subunit 1
DUF3950              PF13132.1     30 seq540_BIOID51009    -             74   1.4e-15   56.3   0.1   1   1   1.5e-19   2.1e-15   55.8   0.1     2    29    22    49    21    50 0.97 Domain of unknown function (DUF3950)
DUF3458              PF11940.3    367 seq543_BIOID51009    -            870  1.1e-141  471.8   5.1   1   1    4e-145  1.8e-141  471.1   3.6     2   367   458   827   457   827 0.99 Domain of unknown function (DUF3458)
Peptidase_M1         PF01433.15   390 seq543_BIOID51009    -            870   7.4e-67  226.0   0.0   1   1   3.8e-70   1.7e-66  224.7   0.0   122   390   112   384    19   384 0.89 Peptidase family M1
Peptidase_MA_2       PF13485.1    128 seq543_BIOID51009    -            870   4.8e-18   65.3   0.1   1   1   3.2e-21   1.5e-17   63.7   0.0    16   128   282   407   262   407 0.80 Peptidase MA superfamily
Phage_connect_1      PF05135.8    102 seq545_BIOID51009    -            108   4.8e-08   32.9   0.0   1   1   4.2e-12   5.8e-08   32.6   0.0     1    78     1    85     1   103 0.83 Phage gp6-like head-tail connector protein
Cys_Met_Meta_PP      PF01053.15   386 seq546_BIOID51009    -            445  5.2e-140  465.9   0.0   1   1  1.3e-143    6e-140  465.7   0.0     1   385    65   439    65   440 0.99 Cys/Met metabolism PLP-dependent enzyme
Aminotran_1_2        PF00155.16   363 seq546_BIOID51009    -            445   8.1e-08   31.4   0.0   1   1   2.6e-11   1.2e-07   30.9   0.0    49   192   116   237   102   270 0.84 Aminotransferase class I and II
Aminotran_5          PF00266.14   371 seq546_BIOID51009    -            445   3.9e-05   22.4   0.0   1   1   1.5e-08   6.7e-05   21.6   0.0    67   201   131   257   103   273 0.86 Aminotransferase class-V
DUF1219              PF06755.7    117 seq547_BIOID51009    -            124   7.5e-60  199.4   0.0   1   1   6.2e-64   8.5e-60  199.2   0.0     1   113     1   113     1   123 0.98 Protein of unknown function (DUF1219)
Glyco_hydro_108      PF05838.7     83 seq548_BIOID51009    -            181   3.6e-30  103.7   0.0   1   1   7.3e-34     5e-30  103.3   0.0     1    83     6    91     6    91 0.98 Glycosyl hydrolase 108
PG_binding_3         PF09374.5     72 seq548_BIOID51009    -            181   1.7e-20   72.6   0.1   1   1   3.7e-24   2.6e-20   72.0   0.0     2    71    95   178    94   179 0.97 Predicted Peptidoglycan domain
PLDc_2               PF13091.1    126 seq551_BIOID51009    -            255   2.4e-25   88.6   0.1   1   1   2.3e-29   3.1e-25   88.2   0.0     2   126   122   247   121   247 0.85 PLD-like domain
FlaE                 PF07559.9    130 seq552_BIOID51009    -            400   4.2e-26   92.0  13.6   1   1   9.1e-30   4.2e-26   92.0   9.5     1   130   170   281   170   281 0.96 Flagellar basal body protein FlaE
Flg_bbr_C            PF06429.8     74 seq552_BIOID51009    -            400   5.4e-17   61.3   0.1   1   1   1.2e-20   5.4e-17   61.3   0.0     2    72   322   397   321   399 0.87 Flagellar basal body rod FlgEFG protein C-terminal
Flg_bb_rod           PF00460.15    31 seq552_BIOID51009    -            400   1.8e-06   27.4   2.4   1   1   3.9e-10   1.8e-06   27.4   1.7     3    31     5    33     4    33 0.97 Flagella basal body rod protein
NiFeSe_Hases         PF00374.14   507 seq553_BIOID51009    -            597  1.2e-243  809.4   0.0   1   1  9.7e-248  1.3e-243  809.2   0.0     1   507    54   582    54   582 0.98 Nickel-dependent hydrogenase
Methyltransf_18      PF12847.2    112 seq555_BIOID51009    -            247   7.1e-15   55.4   0.0   1   1   7.3e-18   1.1e-14   54.8   0.0     2   110    57   163    56   165 0.92 Methyltransferase domain
Methyltransf_11      PF08241.7     95 seq555_BIOID51009    -            247   6.9e-12   45.5   0.0   1   1   9.1e-15   1.4e-11   44.6   0.0     2    95    62   162    61   162 0.95 Methyltransferase domain
Methyltransf_31      PF13847.1    152 seq555_BIOID51009    -            247   1.5e-10   40.7   0.0   1   1   1.3e-13     2e-10   40.3   0.0     3   110    56   164    54   215 0.86 Methyltransferase domain
Methyltransf_25      PF13649.1    101 seq555_BIOID51009    -            247   1.2e-09   38.3   0.0   1   1   1.6e-12   2.4e-09   37.3   0.0     1   101    60   158    60   158 0.89 Methyltransferase domain
Methyltransf_12      PF08242.7     99 seq555_BIOID51009    -            247   3.7e-09   36.8   0.0   1   1     4e-12     6e-09   36.1   0.0     2    99    62   160    61   160 0.91 Methyltransferase domain
Methyltransf_23      PF13489.1    162 seq555_BIOID51009    -            247   3.3e-07   30.0   0.0   1   1   3.4e-10   5.2e-07   29.3   0.0    14   131    51   181    36   228 0.68 Methyltransferase domain
MTS                  PF05175.9    170 seq555_BIOID51009    -            247   1.7e-05   24.1   0.0   1   1   1.6e-08   2.4e-05   23.6   0.0    23   166    49   190    44   194 0.78 Methyltransferase small domain
Ubie_methyltran      PF01209.13   233 seq555_BIOID51009    -            247   1.9e-05   23.7   0.0   1   1   2.3e-08   3.5e-05   22.9   0.0    45   154    54   165    48   240 0.80 ubiE/COQ5 methyltransferase family
DUF1076              PF06416.7    113 seq557_BIOID51009    -            191   2.7e-44  149.3   0.2   1   1   2.8e-48   3.9e-44  148.8   0.1     1   113    81   189    78   189 0.95 Protein of unknown function (DUF1076)
HOK_GEF              PF01848.11    43 seq558_BIOID51009    -             46   1.7e-17   62.3   1.3   1   1   1.3e-21   1.8e-17   62.2   0.9     2    43     3    44     2    44 0.96 Hok/gef family
ADH_N                PF08240.7    109 seq559_BIOID51009    -            341   9.4e-32  108.9   2.5   1   1   1.4e-35   9.4e-32  108.9   1.7     2   109    26   135    25   135 0.96 Alcohol dehydrogenase GroES-like domain
ADH_zinc_N           PF00107.21   130 seq559_BIOID51009    -            341   3.4e-27   94.4   0.1   1   1   7.1e-31   4.9e-27   93.9   0.1     1   128   174   301   174   304 0.95 Zinc-binding dehydrogenase
Phage_min_tail       PF05939.8    109 seq562_BIOID51009    -            113   3.6e-35  120.0   0.0   1   1   2.9e-39     4e-35  119.9   0.0     1   109     4   113     4   113 0.98 Phage minor tail protein
Phage_H_T_join       PF05521.6     95 seq564_BIOID51009    -            116   1.6e-15   57.0   0.0   1   1   1.4e-19   1.9e-15   56.7   0.0     3    95    11   110     9   111 0.91 Phage head-tail joining protein
IpaB_EvcA            PF03278.8    153 seq565_BIOID51009    -            109     2e-21   75.7   0.1   1   1   1.8e-25   2.5e-21   75.3   0.1     1    61    39    97    39   104 0.95 IpaB/EvcA family
Caudo_TAP            PF02413.12   130 seq568_BIOID51009    -            101   4.9e-19   68.6   0.1   1   1   4.7e-23   6.5e-19   68.2   0.1    70   120    27    77     5    79 0.90 Caudovirales tail fibre assembly protein
DAO                  PF01266.19   358 seq572_BIOID51009    -            444   6.9e-63  212.5   0.0   1   1   1.8e-66   8.2e-63  212.3   0.0     1   356    25   412    25   414 0.86 FAD dependent oxidoreductase
AHS2                 PF02626.10   272 seq574_BIOID51009    -            310  9.6e-100  333.2   0.0   1   1  8.3e-104   1.1e-99  332.9   0.0     2   272    24   288    23   288 0.98 Allophanate hydrolase subunit 2
DUF646               PF04883.7    106 seq576_BIOID51009    -            148     6e-21   75.0   0.0   1   1   5.7e-25   7.8e-21   74.7   0.0     2   105    13   131    12   132 0.87 Bacteriophage protein of unknown function (DUF646)
Phage_attach         PF05354.6    117 seq579_BIOID51009    -            124   3.6e-63  210.2   0.1   1   1   5.9e-67     4e-63  210.0   0.1     1   117     1   117     1   117 1.00 Phage Head-Tail Attachment
Gifsy-2              PF13856.1     95 seq579_BIOID51009    -            124   1.6e-29  101.7   0.0   1   1   2.8e-33   1.9e-29  101.5   0.0     1    95     4   105     4   105 0.99 ATP-binding sugar transporter from pro-phage
IpaB_EvcA            PF03278.8    153 seq580_BIOID51009    -             87   1.4e-29  102.1   0.7   1   1   1.2e-33   1.6e-29  102.0   0.5    75   152     2    75     1    76 0.97 IpaB/EvcA family
Toprim_4             PF13662.1     81 seq584_BIOID51009    -            837   2.2e-08   33.8   0.0   1   1     8e-12   5.4e-08   32.6   0.0     6    70   313   380   309   390 0.89 Toprim domain
Patatin              PF01734.17   204 seq586_BIOID51009    -            356   6.8e-21   75.0   3.8   1   1   2.9e-24   3.9e-20   72.5   2.6     1   199     9   237     9   242 0.73 Patatin-like phospholipase
DUF932               PF06067.6    239 seq587_BIOID51009    -            298   1.7e-69  233.6   0.0   1   1   1.6e-73   2.1e-69  233.3   0.0     1   239    61   287    61   287 0.99 Domain of unknown function (DUF932)
GD_AH_C              PF04295.8    397 seq588_BIOID51009    -            523  1.6e-147  491.2   0.1   1   1  2.7e-151  1.8e-147  491.0   0.0     2   396   117   522   116   523 0.97 D-galactarate dehydratase / Altronate hydrolase, C terminus
SAF                  PF08666.7     63 seq588_BIOID51009    -            523   6.6e-14   51.9   0.8   1   1   3.3e-17   2.3e-13   50.2   0.1     1    62    22    91    22    92 0.98 SAF domain
DUF957               PF06117.6     65 seq591_BIOID51009    -             65   7.5e-34  114.9   0.8   1   1     6e-38   8.1e-34  114.8   0.5     1    65     1    65     1    65 0.98 Enterobacterial protein of unknown function (DUF957)
Methyltransf_9       PF08003.6    315 seq592_BIOID51009    -            323  7.9e-174  576.5   0.1   1   1  3.9e-177  8.9e-174  576.4   0.0     1   315     7   322     7   322 1.00 Protein of unknown function (DUF1698)
Methyltransf_23      PF13489.1    162 seq592_BIOID51009    -            323   4.2e-11   42.6   0.0   1   1   3.3e-14   7.6e-11   41.8   0.0    12   159   114   269   103   272 0.71 Methyltransferase domain
Methyltransf_18      PF12847.2    112 seq592_BIOID51009    -            323   7.8e-08   32.7   0.0   1   1   7.1e-11   1.6e-07   31.7   0.0     2   111   123   226   122   227 0.86 Methyltransferase domain
Methyltransf_31      PF13847.1    152 seq592_BIOID51009    -            323   1.2e-07   31.2   0.0   1   1     1e-10   2.3e-07   30.3   0.0     5   112   124   228   121   276 0.90 Methyltransferase domain
Methyltransf_11      PF08241.7     95 seq592_BIOID51009    -            323   2.6e-05   24.4   0.0   1   1   2.2e-08   4.9e-05   23.6   0.0     1    94   127   223   127   224 0.81 Methyltransferase domain
CMAS                 PF02353.15   273 seq592_BIOID51009    -            323   6.6e-05   22.0   0.0   1   1   5.5e-08   0.00012   21.0   0.0    50   172   110   232   105   269 0.79 Mycolic acid cyclopropane synthetase
Minor_tail_Z         PF06763.6    189 seq600_BIOID51009    -            192   7.6e-92  306.0  15.0   1   1   6.2e-96   8.5e-92  305.9  10.4     1   189     3   192     3   192 1.00 Prophage minor tail protein Z (GPZ)
Fer2                 PF00111.22    78 seq602_BIOID51009    -            321   2.5e-12   46.2   3.7   1   1   1.6e-15   5.4e-12   45.1   2.6     6    77   242   312   238   313 0.88 2Fe-2S iron-sulfur cluster binding domain
FAD_binding_6        PF00970.19    99 seq602_BIOID51009    -            321   1.2e-10   41.3   0.0   1   1   1.1e-13   3.6e-10   39.7   0.0     2    97     9   106     8   108 0.90 Oxidoreductase FAD-binding domain
NAD_binding_1        PF00175.16   109 seq602_BIOID51009    -            321   1.5e-09   38.2   0.0   1   1   2.6e-12   8.9e-09   35.7   0.0     1   108   117   207   117   208 0.81 Oxidoreductase NAD-binding domain
DDE_Tnp_ISL3         PF01610.12   248 seq603_BIOID51009    -            131   1.4e-14   54.1   0.2   1   1   1.2e-18   1.6e-14   53.9   0.2    51   140    32   120    20   130 0.85 Transposase
DUF3168              PF11367.3    121 seq605_BIOID51009    -            114   5.6e-15   55.4   0.1   1   1   5.3e-19   7.2e-15   55.0   0.1    12   121    10   110     4   110 0.85 Protein of unknown function (DUF3168)
Terminase_1          PF03354.10   477 seq606_BIOID51009    -             90   8.1e-10   37.5   0.0   1   1   6.4e-14   8.8e-10   37.4   0.0   400   470     3    72     1    77 0.92 Phage Terminase
Methyltransf_27      PF13708.1    194 seq607_BIOID51009    -            281   2.9e-73  245.4   0.3   1   1   2.9e-77     4e-73  244.9   0.2     2   194    86   279    85   279 0.99 Methyltransferase domain
Flg_bbr_C            PF06429.8     74 seq610_BIOID51009    -            245   3.3e-18   65.2   2.2   1   1   4.8e-22   3.3e-18   65.2   1.5     2    74   170   241   169   241 0.96 Flagellar basal body rod FlgEFG protein C-terminal
Flg_bb_rod           PF00460.15    31 seq610_BIOID51009    -            245   3.1e-07   29.8   3.7   1   1   1.3e-10   8.6e-07   28.4   2.6     1    31     5    35     5    35 0.97 Flagella basal body rod protein
Homoserine_dh        PF00742.14   179 seq612_BIOID51009    -            810   6.9e-51  172.3   0.0   1   1   2.3e-54   1.1e-50  171.7   0.0     1   178   608   803   608   804 0.99 Homoserine dehydrogenase
AA_kinase            PF00696.23   241 seq612_BIOID51009    -            810   1.8e-42  145.4   0.0   1   1   8.3e-46   3.8e-42  144.3   0.0     2   238    12   284    11   287 0.89 Amino acid kinase family
NAD_binding_3        PF03447.11   117 seq612_BIOID51009    -            810   3.5e-24   85.3   0.0   1   1   1.8e-27   8.4e-24   84.1   0.0     1   116   465   599   465   600 0.98 Homoserine dehydrogenase, NAD binding domain
NLPC_P60             PF00877.14   105 seq614_BIOID51009    -            224   6.3e-14   51.5   0.0   1   1   1.3e-17   8.8e-14   51.0   0.0     1   105    88   201    88   201 0.92 NlpC/P60 family
Prok-JAB             PF14464.1    105 seq614_BIOID51009    -            224   3.8e-11   42.3   0.1   1   1   1.1e-14   7.3e-11   41.4   0.0    32    99     9    76     1    85 0.86 Prokaryotic homologs of the JAB domain
LamB_YcsF            PF03746.11   242 seq619_BIOID51009    -            244  5.6e-103  343.1   0.8   1   1  4.6e-107  6.3e-103  342.9   0.6     1   241     2   237     2   238 0.99 LamB/YcsF family
Glycos_transf_2      PF00535.21   169 seq621_BIOID51009    -            344   1.1e-35  122.7   0.2   1   1   4.4e-39     2e-35  121.8   0.1     1   130     9   137     9   224 0.92 Glycosyl transferase family 2
Glyco_tranf_2_3      PF13641.1    230 seq621_BIOID51009    -            344   1.1e-17   64.5   0.1   1   1   3.6e-21   1.7e-17   63.9   0.1     2   137     7   137     6   207 0.86 Glycosyltransferase like family 2
Glyco_tranf_2_2      PF10111.4    281 seq621_BIOID51009    -            344   7.8e-12   44.7   0.5   1   1   2.9e-15   1.3e-11   44.0   0.0     1   111     9   108     9   119 0.84 Glycosyltransferase like family 2
RNA_pol_Rpb1_1       PF04997.7    338 seq622_BIOID51009    -           1407  1.8e-100  336.3   0.1   1   1  1.8e-103  4.8e-100  335.0   0.1     2   338    15   342    14   342 0.95 RNA polymerase Rpb1, domain 1
RNA_pol_Rpb1_5       PF04998.12   277 seq622_BIOID51009    -           1407   1.1e-80  270.7   0.0   1   1     8e-84   2.2e-80  269.7   0.0     1   276   766  1321   766  1322 1.00 RNA polymerase Rpb1, domain 5
RNA_pol_Rpb1_2       PF00623.15   166 seq622_BIOID51009    -           1407   6.1e-51  172.5   0.0   1   1   5.3e-53   1.5e-49  168.0   0.0     1   166   344   486   344   486 0.95 RNA polymerase Rpb1, domain 2
RNA_pol_Rpb1_3       PF04983.13   157 seq622_BIOID51009    -           1407   1.4e-27   96.2   0.0   1   1   1.2e-30   3.3e-27   95.0   0.0     1   157   489   644   489   644 0.93 RNA polymerase Rpb1, domain 3
RNA_pol_Rpb1_4       PF05000.12   108 seq622_BIOID51009    -           1407   2.5e-18   65.7   0.3   1   1   9.1e-22   2.5e-18   65.7   0.2     2   107   674   763   673   764 0.82 RNA polymerase Rpb1, domain 4
DDE_Tnp_ISL3         PF01610.12   248 seq625_BIOID51009    -             67   3.7e-14   52.7   1.0   1   1   2.9e-18   3.9e-14   52.6   0.7   192   246     2    54     1    56 0.96 Transposase
Phage_tail_U         PF06141.6    133 seq626_BIOID51009    -            131   8.9e-60  200.4   0.5   1   1   7.2e-64   9.8e-60  200.2   0.4     1   133     1   131     1   131 0.99 Phage minor tail protein U
ECH                  PF00378.15   245 seq629_BIOID51009    -            771   2.2e-78  262.6   0.0   1   1   1.3e-81   5.8e-78  261.2   0.0     3   244    54   308    52   309 0.99 Enoyl-CoA hydratase/isomerase family
3HCDH_N              PF02737.13   180 seq629_BIOID51009    -            771   1.3e-60  204.0   0.3   1   1   7.7e-64   3.5e-60  202.6   0.1     2   180   358   536   357   536 0.99 3-hydroxyacyl-CoA dehydrogenase, NAD binding domain
3HCDH                PF00725.17    97 seq629_BIOID51009    -            771     2e-35  120.9   2.7   1   2   8.1e-30   3.7e-26   91.2   0.1     1    97   538   634   538   634 0.97 3-hydroxyacyl-CoA dehydrogenase, C-terminal domain
3HCDH                PF00725.17    97 seq629_BIOID51009    -            771     2e-35  120.9   2.7   2   2   1.2e-09   5.4e-06   26.6   0.0     4    62   670   732   669   753 0.86 3-hydroxyacyl-CoA dehydrogenase, C-terminal domain
NAD_binding_2        PF03446.10   162 seq631_BIOID51009    -            298   5.3e-47  159.6   1.4   1   1   2.1e-50   7.3e-47  159.1   1.0     1   160     1   162     1   164 0.98 NAD binding domain of 6-phosphogluconate dehydrogenase
F420_oxidored        PF03807.12    96 seq631_BIOID51009    -            298   9.6e-09   35.4   0.0   1   1   6.1e-12   2.1e-08   34.3   0.0     2    74     4    70     3    96 0.81 NADP oxidoreductase coenzyme F420-dependent
AP_endonuc_2         PF01261.19   211 seq633_BIOID51009    -            258   6.7e-33  113.6   0.2   1   1   5.9e-37   8.1e-33  113.3   0.1     1   211    21   219    21   219 0.95 Xylose isomerase-like TIM barrel
HTH_3                PF01381.17    55 seq634_BIOID51009    -            136   8.1e-10   38.2   0.0   1   1   1.8e-13   1.3e-09   37.6   0.0     2    55    14    67    12    67 0.93 Helix-turn-helix
HTH_31               PF13560.1     64 seq634_BIOID51009    -            136   5.1e-07   29.6   0.2   1   1     1e-10   7.1e-07   29.2   0.2     2    55     9    61     8    65 0.94 Helix-turn-helix domain
Proteasome           PF00227.21   190 seq636_BIOID51009    -            176   1.5e-25   89.4   0.2   1   1     2e-29   2.8e-25   88.6   0.1     5   186     2   168     2   172 0.94 Proteasome subunit
Aldedh               PF00171.17   462 seq639_BIOID51009    -            480  1.6e-172  573.8   0.1   1   1  1.3e-176  1.8e-172  573.7   0.1     1   461    19   475    19   476 0.99 Aldehyde dehydrogenase family
Cytochrom_B_N        PF00033.14   188 seq640_BIOID51009    -            235   3.1e-37  127.6  22.0   1   1   5.2e-41   3.5e-37  127.4  15.2     2   188    12   220    11   220 0.98 Cytochrome b(N-terminal)/b6/petB
Ni_hydr_CYTB         PF01292.15   182 seq640_BIOID51009    -            235   3.4e-36  124.2  19.8   1   1   5.8e-40     4e-36  124.0  13.7     2   182    14   220    13   220 0.95 Prokaryotic cytochrome b561
Phage_min_tail       PF05939.8    109 seq641_BIOID51009    -            113   2.4e-38  130.3   0.0   1   1   1.9e-42   2.6e-38  130.1   0.0     2   109     5   113     4   113 0.98 Phage minor tail protein
Big_2                PF02368.13    79 seq643_BIOID51009    -            246   3.7e-13   49.0  10.1   1   1   5.4e-17   3.7e-13   49.0   7.0     2    74   161   236   160   241 0.94 Bacterial Ig-like domain (group 2)
Lambda_tail_I        PF06805.7     82 seq644_BIOID51009    -            193   4.2e-13   48.7   0.0   1   1   5.2e-17   7.1e-13   48.0   0.0    25    82     2    64     1    64 0.97 Bacteriophage lambda tail assembly protein I
Flg_bbr_C            PF06429.8     74 seq646_BIOID51009    -            261   7.9e-27   92.8   2.2   1   1   1.1e-30   7.9e-27   92.8   1.5     1    73   182   259   182   260 0.95 Flagellar basal body rod FlgEFG protein C-terminal
Flg_bb_rod           PF00460.15    31 seq646_BIOID51009    -            261   8.2e-13   47.6   0.6   1   1   4.6e-16   3.1e-12   45.7   0.4     1    31     5    35     5    35 0.98 Flagella basal body rod protein
Form_Nir_trans       PF01226.12   250 seq648_BIOID51009    -            310   9.1e-53  178.5  18.0   1   1   7.6e-57     1e-52  178.3  12.5     3   249    39   279    37   280 0.97 Formate/nitrite transporter
TerD                 PF02342.13   128 seq649_BIOID51009    -            193   4.6e-37  126.5   0.0   1   1   8.4e-41   5.7e-37  126.2   0.0     2   127    66   183    65   184 0.97 Bacterial stress protein
Tellurium_res        PF10138.4     99 seq649_BIOID51009    -            193   1.2e-08   34.6   0.1   1   1   3.7e-12   2.6e-08   33.5   0.1    30    87     2    55     1    64 0.88 Tellurium resistance protein
Pep_deformylase      PF01327.16   157 seq650_BIOID51009    -            169   8.9e-53  177.7   0.1   1   1   7.8e-57   1.1e-52  177.5   0.1     2   156     4   152     3   153 0.94 Polypeptide deformylase
ABC_tran             PF00005.22   118 seq651_BIOID51009    -            251   3.4e-21   75.6   0.0   1   1   8.5e-25   5.8e-21   74.9   0.0     1   118    44   149    44   149 0.90 ABC transporter
AAA_21               PF13304.1    303 seq651_BIOID51009    -            251   2.8e-10   40.5   0.0   1   1   4.8e-11   3.3e-07   30.4   0.0     4   302    35   184    32   186 0.87 AAA domain
DUF932               PF06067.6    239 seq654_BIOID51009    -            272   1.6e-59  201.0   0.0   1   1   1.3e-63   1.8e-59  200.8   0.0     2   239    37   261    36   261 0.99 Domain of unknown function (DUF932)
H2TH                 PF06831.9     93 seq656_BIOID51009    -            263   3.4e-17   61.8   0.0   1   1   1.4e-20   6.5e-17   60.9   0.0     1    77   126   205   126   215 0.84 Formamidopyrimidine-DNA glycosylase H2TH domain
Fapy_DNA_glyco       PF01149.19   116 seq656_BIOID51009    -            263   1.4e-14   54.2   0.0   1   1   5.8e-18   2.6e-14   53.4   0.0     1   106     2   104     2   111 0.88 Formamidopyrimidine-DNA glycosylase N-terminal domain
zf-FPG_IleRS         PF06827.9     30 seq656_BIOID51009    -            263   1.4e-07   30.8   3.6   1   1   5.7e-11   2.6e-07   30.0   2.5     1    29   235   263   235   263 0.98 Zinc finger found in FPG and IleRS
AAA_2                PF07724.9    171 seq658_BIOID51009    -            443   5.3e-52  176.0   0.7   1   2   6.4e-10   1.5e-06   28.1   0.0     5    66    52   113    49   115 0.92 AAA domain (Cdc48 subfamily)
AAA_2                PF07724.9    171 seq658_BIOID51009    -            443   5.3e-52  176.0   0.7   2   2   3.9e-46   8.9e-43  146.0   0.1    10   171   188   329   170   329 0.89 AAA domain (Cdc48 subfamily)
AAA                  PF00004.24   132 seq658_BIOID51009    -            443     2e-16   60.2   0.1   1   2   2.2e-10   5.1e-07   29.8   0.0     1    57    53   107    53   142 0.72 ATPase family associated with various cellular activities (AAA)
AAA                  PF00004.24   132 seq658_BIOID51009    -            443     2e-16   60.2   0.1   2   2   9.6e-10   2.2e-06   27.7   0.0    39   130   226   332   188   334 0.73 ATPase family associated with various cellular activities (AAA)
AAA_5                PF07728.9    139 seq658_BIOID51009    -            443   7.8e-08   32.0   0.3   1   1   1.4e-09   3.3e-06   26.7   0.0     1    99    52   149    52   206 0.77 AAA domain (dynein-related subfamily)
ClpB_D2-small        PF10431.4     81 seq658_BIOID51009    -            443   2.3e-06   27.3   0.8   1   1     7e-09   1.6e-05   24.6   0.0     1    62   335   405   335   411 0.90 C-terminal, D2-small domain, of ClpB protein
OmpW                 PF03922.9    192 seq659_BIOID51009    -             35   6.4e-10   38.8   0.0   1   1   4.9e-14   6.7e-10   38.8   0.0   157   192     1    35     1    35 0.97 OmpW family
Asparaginase_2       PF01112.13   319 seq660_BIOID51009    -            321  3.1e-125  417.0   2.9   1   1  2.8e-129  3.8e-125  416.7   2.0     2   315     3   315     2   317 0.99 Asparaginase
DUF1391              PF07151.7     49 seq661_BIOID51009    -             51   5.1e-35  118.5   0.9   1   1     4e-39   5.5e-35  118.4   0.6     1    48     2    49     2    50 0.97 Protein of unknown function (DUF1391)
Phage_integrase      PF00589.17   173 seq664_BIOID51009    -            182   3.6e-42  143.8   0.6   1   1   2.9e-46     4e-42  143.7   0.4     1   170     3   173     3   176 0.98 Phage integrase family
Phage_tail_L         PF05100.7    206 seq665_BIOID51009    -            165   3.8e-75  251.4   0.1   1   1     3e-79   4.2e-75  251.2   0.0    40   206     1   163     1   163 0.99 Phage minor tail protein L
NAD_binding_2        PF03446.10   162 seq669_BIOID51009    -            292   6.5e-49  165.8   0.7   1   1   2.2e-52   1.5e-48  164.6   0.3     2   161     1   160     1   162 0.97 NAD binding domain of 6-phosphogluconate dehydrogenase
F420_oxidored        PF03807.12    96 seq669_BIOID51009    -            292   1.9e-07   31.2   0.2   1   1   1.3e-10   9.2e-07   29.0   0.1     1    93     2    92     2    94 0.81 NADP oxidoreductase coenzyme F420-dependent
DeoC                 PF01791.4    236 seq670_BIOID51009    -            292   2.1e-45  154.7   0.0   1   1   1.8e-49   2.4e-45  154.5   0.0     2   235    17   257    16   258 0.97 DeoC/LacD family aldolase
HycI                 PF01750.13   130 seq671_BIOID51009    -            195   4.8e-39  132.7   0.0   1   1   4.3e-43   5.8e-39  132.4   0.0     1   129    23   151    23   152 0.99 Hydrogenase maturation protease
Formyl_trans_N       PF00551.14   181 seq673_BIOID51009    -            315   3.5e-55  186.2   0.0   1   1   7.4e-59   5.1e-55  185.7   0.0     2   180     6   183     5   184 0.98 Formyl transferase
Formyl_trans_C       PF02911.13   100 seq673_BIOID51009    -            315   1.1e-33  115.1   0.1   1   1   2.5e-37   1.7e-33  114.5   0.0     1    99   207   304   207   305 0.98 Formyl transferase, C-terminal domain
TerD                 PF02342.13   128 seq675_BIOID51009    -            385   2.6e-44  149.9   0.0   1   2   1.7e-27   1.2e-23   83.2   0.0     1   128    45   156    45   156 0.93 Bacterial stress protein
TerD                 PF02342.13   128 seq675_BIOID51009    -            385   2.6e-44  149.9   0.0   2   2   8.9e-22   6.1e-18   64.7   0.0     4   124   259   367   256   371 0.96 Bacterial stress protein
Tellurium_res        PF10138.4     99 seq675_BIOID51009    -            385   5.9e-31  106.2   0.0   1   1   1.7e-34   1.2e-30  105.2   0.0     4    99   165   255   162   255 0.90 Tellurium resistance protein
S-methyl_trans       PF02574.11   305 seq677_BIOID51009    -           1232  5.9e-105  350.7   0.1   1   1    4e-108  1.1e-104  349.9   0.1     1   304    21   331    21   332 0.98 Homocysteine S-methyltransferase
Met_synt_B12         PF02965.12   136 seq677_BIOID51009    -           1232   9.2e-54  180.5   0.0   1   1     9e-57   2.4e-53  179.2   0.0     1   136  1060  1197  1060  1197 0.99 Vitamin B12 dependent methionine synthase, activation domain
Pterin_bind          PF00809.17   210 seq677_BIOID51009    -           1232   1.5e-48  164.8   0.4   1   1   1.7e-51   4.6e-48  163.2   0.3     1   210   361   573   361   573 0.98 Pterin binding enzyme
B12-binding_2        PF02607.12    79 seq677_BIOID51009    -           1232   4.3e-21   74.6   0.0   1   1   6.5e-24   1.8e-20   72.6   0.0     4    79   664   739   662   739 0.96 B12 binding domain
B12-binding          PF02310.14   121 seq677_BIOID51009    -           1232   6.2e-20   71.1   0.2   1   1   1.8e-22     5e-19   68.2   0.1     2    94   753   845   752   856 0.93 B12 binding domain
Phage_lambd_GpG      PF06894.6    127 seq679_BIOID51009    -             25     7e-07   28.7   0.0   1   1   5.5e-11   7.5e-07   28.6   0.0     1    20     1    20     1    23 0.96 Bacteriophage lambda minor tail protein (GpG)
Methyltransf_11      PF08241.7     95 seq681_BIOID51009    -            240   7.4e-12   45.4   0.0   1   1   8.6e-16   1.2e-11   44.8   0.0    45    95    67   125    50   125 0.83 Methyltransferase domain
Phage_lambd_GpG      PF06894.6    127 seq683_BIOID51009    -            109   4.8e-30  103.6   0.1   1   1     4e-34   5.5e-30  103.4   0.0    46   126    15    94     3    95 0.93 Bacteriophage lambda minor tail protein (GpG)
Toxin_YhaV           PF11663.3    141 seq685_BIOID51009    -            154   2.2e-60  202.3   0.1   1   1   1.8e-64   2.5e-60  202.2   0.1     2   140    12   152    11   153 0.98 Toxin with endonuclease activity YhaV
FlgH                 PF02107.11   180 seq686_BIOID51009    -            246   2.4e-63  212.8   0.1   1   1   2.3e-67   3.1e-63  212.4   0.0     3   180    66   245    64   245 0.97 Flagellar L-ring protein
Tra_M                PF05261.6    127 seq688_BIOID51009    -            127     1e-59  200.0   1.9   1   1   8.3e-64   1.1e-59  199.8   1.3     1   127     1   127     1   127 1.00 TraM protein
ABC-3                PF00950.12   258 seq689_BIOID51009    -            261   1.6e-87  292.9  26.0   1   1   2.6e-91   1.8e-87  292.7  18.0     2   257     2   257     1   258 0.99 ABC 3 transport family
FecCD                PF01032.13   311 seq689_BIOID51009    -            261   8.9e-07   27.9  27.7   1   1   1.3e-10   8.9e-07   27.9  19.2   103   309    56   255    29   257 0.76 FecCD transport family
Phage-tail_3         PF13550.1    164 seq691_BIOID51009    -            816   4.4e-37  127.2   0.0   1   1   6.2e-41   8.5e-37  126.3   0.0     2   162   331   498   330   501 0.93 Putative phage tail protein
YfiO                 PF13525.1    203 seq693_BIOID51009    -            245   1.1e-84  282.8   5.8   1   1   2.8e-88   1.3e-84  282.6   4.0     1   202    28   236    28   238 0.97 Outer membrane lipoprotein
TPR_18               PF13512.1    142 seq693_BIOID51009    -            245   5.1e-65  217.7   7.3   1   1     3e-68   1.4e-64  216.3   1.2     2   142    24   167    23   167 0.98 Tetratricopeptide repeat
Prok-JAB             PF14464.1    105 seq694_BIOID51009    -            247   3.8e-19   68.0   0.2   1   1   9.5e-23   6.5e-19   67.3   0.2     4    99     4    99     1   108 0.91 Prokaryotic homologs of the JAB domain
NLPC_P60             PF00877.14   105 seq694_BIOID51009    -            247     1e-13   50.8   0.0   1   1   2.1e-17   1.4e-13   50.4   0.0     1   104   111   223   111   224 0.93 NlpC/P60 family
Thioredoxin_2        PF13098.1    112 seq695_BIOID51009    -            356   1.2e-06   28.5   0.0   1   1   1.8e-10   2.5e-06   27.5   0.0     4    87   208   324   205   342 0.74 Thioredoxin-like domain
Antirestrict         PF03230.8     94 seq700_BIOID51009    -            161   5.1e-39  132.0   0.2   1   1   4.7e-43   6.4e-39  131.7   0.1     1    94    64   161    64   161 0.98 Antirestriction protein
HyaE                 PF07449.6    107 seq703_BIOID51009    -            132   2.7e-40  136.4   0.0   1   1   2.2e-44   3.1e-40  136.2   0.0     1   107    10   116    10   116 0.99 Hydrogenase-1 expression protein HyaE
Phage_tail_T         PF06223.7    103 seq705_BIOID51009    -             56   2.5e-17   63.0   0.2   1   1   1.9e-21   2.6e-17   63.0   0.1    14    57     1    44     1    54 0.93 Minor tail protein T
ABC_tran             PF00005.22   118 seq708_BIOID51009    -            623     7e-41  139.1   0.0   1   2   5.7e-21   7.1e-18   64.9   0.1    24   118    90   197    56   197 0.81 ABC transporter
ABC_tran             PF00005.22   118 seq708_BIOID51009    -            623     7e-41  139.1   0.0   2   2   4.1e-23   5.1e-20   71.9   0.0     1   117   364   491   364   492 0.93 ABC transporter
oligo_HPY            PF08352.7     64 seq708_BIOID51009    -            623     5e-20   71.4   0.4   1   2   8.8e-12   1.1e-08   35.1   0.0     1    33   248   280   248   303 0.88 Oligopeptide/dipeptide transporter, C-terminal region
oligo_HPY            PF08352.7     64 seq708_BIOID51009    -            623     5e-20   71.4   0.4   2   2   1.8e-11   2.3e-08   34.1   0.0     1    32   543   574   543   593 0.85 Oligopeptide/dipeptide transporter, C-terminal region
Aminotran_3          PF00202.16   339 seq709_BIOID51009    -            428  1.2e-121  405.5   0.1   1   1  1.1e-125  1.5e-121  405.3   0.1     2   338    29   362    28   363 0.98 Aminotransferase class-III
HTH_Tnp_1            PF01527.15    76 seq710_BIOID51009    -            141     3e-18   65.4   0.1   1   1   3.4e-22   4.6e-18   64.8   0.1     3    49    10    61     8    99 0.76 Transposase
Phage_tail_T         PF06223.7    103 seq711_BIOID51009    -             80   6.3e-19   68.1   0.1   1   1   6.6e-23     9e-19   67.6   0.0    54   103     1    50     1    50 0.97 Minor tail protein T
Peptidase_M20        PF01546.23   171 seq714_BIOID51009    -            409   1.3e-19   70.2   0.2   1   1   4.2e-23   1.9e-19   69.7   0.1    23   170   139   402    74   403 0.84 Peptidase family M20/M25/M40
M20_dimer            PF07687.9    109 seq714_BIOID51009    -            409   7.2e-12   44.8   0.1   1   1   3.5e-15   1.6e-11   43.7   0.0     2   105   206   302   205   308 0.89 Peptidase dimerisation domain
Peptidase_M42        PF05343.9    292 seq714_BIOID51009    -            409   2.5e-06   26.3   0.0   1   1   3.1e-08   0.00014   20.6   0.0   134   194   140   201   110   234 0.90 M42 glutamyl aminopeptidase
GlcNAc_2-epim        PF07221.6    346 seq716_BIOID51009    -            418  3.8e-123  410.8  12.5   1   1  3.2e-127  4.4e-123  410.5   8.7     2   346    37   392    36   392 0.99 N-acylglucosamine 2-epimerase (GlcNAc 2-epimerase)
HupH_C               PF04809.8    120 seq719_BIOID51009    -            305   1.5e-49  166.6   0.0   1   2   3.8e-11   5.2e-07   29.3   0.0     6    96    70   160    67   175 0.82 HupH hydrogenase expression protein, C-terminal conserved region
HupH_C               PF04809.8    120 seq719_BIOID51009    -            305   1.5e-49  166.6   0.0   2   2   5.3e-44   7.2e-40  135.3   0.0     1   119   183   299   183   300 0.99 HupH hydrogenase expression protein, C-terminal conserved region
RadC                 PF04002.10   123 seq721_BIOID51009    -            163   5.7e-47  158.3   0.0   1   1   5.1e-51   6.9e-47  158.0   0.0     2   123    42   163    41   163 0.98 RadC-like JAB domain
FlgI                 PF02119.11   342 seq723_BIOID51009    -            371  2.3e-130  434.1  11.6   1   1  1.9e-134  2.6e-130  433.9   8.0     2   342    30   371    29   371 0.98 Flagellar P-ring protein
Transp_cyt_pur       PF02133.10   439 seq725_BIOID51009    -            484  8.7e-141  469.3  43.4   1   1  7.3e-145    1e-140  469.1  30.1     1   439    19   457    19   457 0.99 Permease for cytosine/purines, uracil, thiamine, allantoin
Nol1_Nop2_Fmu        PF01189.12   283 seq726_BIOID51009    -            429  7.4e-105  350.2   0.0   1   1  4.8e-108  9.4e-105  349.9   0.0     1   282   164   426   164   427 0.99 NOL1/NOP2/sun family
NusB                 PF01029.13   134 seq726_BIOID51009    -            429   2.2e-26   92.3   0.0   1   1   1.8e-29   3.5e-26   91.6   0.0     1   134     5   127     5   127 0.97 NusB family
Methyltransf_26      PF13659.1    117 seq726_BIOID51009    -            429     4e-11   42.8   0.0   1   1   3.7e-14   7.3e-11   42.0   0.0     2   116   248   375   247   376 0.90 Methyltransferase domain
Methyltransf_18      PF12847.2    112 seq726_BIOID51009    -            429   2.4e-10   40.8   0.0   1   1   2.2e-13   4.2e-10   40.0   0.0     2   112   247   375   246   375 0.84 Methyltransferase domain
Methyltransf_31      PF13847.1    152 seq726_BIOID51009    -            429     2e-09   37.1   0.0   1   1   1.7e-12   3.4e-09   36.3   0.0     2   113   245   381   244   417 0.82 Methyltransferase domain
MTS                  PF05175.9    170 seq726_BIOID51009    -            429   1.1e-06   28.0   0.0   1   1   1.1e-09   2.1e-06   27.1   0.0    24   151   239   385   229   397 0.86 Methyltransferase small domain
FtsJ                 PF01728.14   181 seq726_BIOID51009    -            429   9.1e-05   22.3   0.0   1   1   9.1e-08   0.00018   21.4   0.0    19    99   242   323   233   400 0.60 FtsJ-like methyltransferase
Lambda_tail_I        PF06805.7     82 seq729_BIOID51009    -            182   9.5e-14   50.8   0.0   1   1   1.2e-17   1.6e-13   50.1   0.0    25    82     2    64     1    64 0.98 Bacteriophage lambda tail assembly protein I
UbiA                 PF01040.13   257 seq730_BIOID51009    -            308   7.6e-37  126.7  21.2   1   1   7.3e-41     1e-36  126.4  14.7     1   225    21   273    21   306 0.76 UbiA prenyltransferase family
TnpB_IS66            PF05717.8    108 seq733_BIOID51009    -            116   2.3e-41  139.4   0.0   1   1   1.9e-45   2.6e-41  139.3   0.0     2   104     7   107     6   111 0.97 IS66 Orf2 like protein
TerB                 PF05099.8    140 seq734_BIOID51009    -            151   9.9e-23   80.3   0.1   1   1   8.4e-27   1.1e-22   80.0   0.1    11   135    15   149     5   151 0.93 Tellurite resistance protein TerB
Thiolase_N           PF00108.18   264 seq736_BIOID51009    -            387   1.7e-92  309.0   2.0   1   1   5.1e-96   2.3e-92  308.5   1.4     1   264     1   254     1   254 0.97 Thiolase, N-terminal domain
Thiolase_C           PF02803.13   123 seq736_BIOID51009    -            387   1.3e-49  166.5   1.6   1   1   2.9e-53   1.3e-49  166.5   0.1     1   123   261   386   261   386 0.98 Thiolase, C-terminal domain
ketoacyl-synt        PF00109.21   255 seq736_BIOID51009    -            387   3.6e-05   23.2   1.1   1   1     8e-09   3.6e-05   23.2   0.8   169   218    83   132    76   146 0.85 Beta-ketoacyl synthase, N-terminal domain
DicB                 PF05358.6     62 seq737_BIOID51009    -             97   1.7e-36  123.3   1.2   1   1   1.3e-40   1.8e-36  123.3   0.1     1    62    36    97    36    97 0.99 DicB protein
Ribosomal_S30AE      PF02482.14    94 seq738_BIOID51009    -            116   4.1e-29  100.6   0.1   1   1   3.8e-33   5.2e-29  100.3   0.1     2    92     3    93     2    95 0.97 Sigma 54 modulation protein / S30EA ribosomal protein
RNase_T              PF00929.19   164 seq739_BIOID51009    -            246     5e-40  137.3   0.4   1   1   9.7e-44   1.3e-39  135.9   0.1     1   164    12   178    12   178 0.93 Exonuclease
MTHFR                PF02219.12   287 seq744_BIOID51009    -            296  3.9e-109  364.0   0.0   1   1  3.2e-113  4.4e-109  363.8   0.0     4   287    14   291    11   291 0.97 Methylenetetrahydrofolate reductase
DDE_Tnp_IS66         PF03050.9    271 seq746_BIOID51009    -            537   5.9e-95  317.4   0.1   1   1   1.7e-98   5.9e-95  317.4   0.0     1   271   196   487   196   487 0.98 Transposase IS66 family
DDE_Tnp_IS66_C       PF13817.1     39 seq746_BIOID51009    -            537   5.3e-20   71.0   0.2   1   1   4.2e-23   1.5e-19   69.6   0.1     2    39   494   531   493   531 0.99 IS66 C-terminal element
HTH_Tnp_IS66         PF13005.2     59 seq746_BIOID51009    -            537   1.1e-14   53.8   4.2   1   1   3.3e-18   1.1e-14   53.8   2.9     1    59   134   190   134   190 0.98 putative Helix-turn-helix domain of transposase IS66
LZ_Tnp_IS66          PF13007.2     78 seq746_BIOID51009    -            537   3.9e-13   49.7  11.8   1   1   1.1e-16   3.9e-13   49.7   8.1     1    77    59   131    59   132 0.81 Transposase C of IS166 homeodomain
DUF987               PF06174.6     66 seq747_BIOID51009    -             73   4.5e-43  144.4   0.1   1   1   3.7e-47     5e-43  144.3   0.1     1    66     1    66     1    66 0.99 Protein of unknown function (DUF987)
TraY                 PF05509.6     49 seq754_BIOID51009    -            131   4.3e-38  128.7   0.1   1   2   1.9e-18   2.6e-14   52.5   0.0     2    45    15    58    14    62 0.92 TraY domain
TraY                 PF05509.6     49 seq754_BIOID51009    -            131   4.3e-38  128.7   0.1   2   2   2.7e-25   3.6e-21   74.5   0.0     1    48    70   117    70   118 0.97 TraY domain
DUF1482              PF07358.6     57 seq755_BIOID51009    -             43   1.7e-12   46.5   0.1   1   1   1.4e-16   1.9e-12   46.4   0.0     1    37     4    40     4    42 0.97 Protein of unknown function (DUF1482)
Phage-tail_3         PF13550.1    164 seq756_BIOID51009    -           1106   3.1e-40  137.5   0.0   1   1   2.9e-43     1e-39  135.8   0.0     1   161   330   497   330   500 0.94 Putative phage tail protein
DUF3672              PF12421.3    136 seq756_BIOID51009    -           1106   8.9e-36  122.9   0.0   1   1   8.4e-39   2.9e-35  121.2   0.0     1   114   977  1096   977  1101 0.83 Fibronectin type III protein
DUF1983              PF09327.6     81 seq756_BIOID51009    -           1106   2.6e-27   94.4   1.5   1   1   1.8e-30   6.2e-27   93.2   1.1     1    81   873   953   873   953 0.99 Domain of unknown function (DUF1983)
TerC                 PF03741.11   184 seq757_BIOID51009    -            346   4.4e-55  185.8   7.1   1   1   3.2e-59   4.4e-55  185.8   4.9     1   183    73   300    73   301 0.97 Integral membrane protein TerC family
Tagatose_6_P_K       PF08013.6    424 seq762_BIOID51009    -            426  4.6e-209  694.0   0.0   1   1  3.8e-213  5.2e-209  693.8   0.0     1   423     1   424     1   425 1.00 Tagatose 6 phosphate kinase
PadR                 PF03551.9     75 seq763_BIOID51009    -            207   6.7e-16   57.7   0.1   1   1   8.1e-20   1.1e-15   57.0   0.1     1    74    67   136    67   137 0.93 Transcriptional regulator PadR-like family
YagB_YeeU_YfjZ       PF06154.6    105 seq765_BIOID51009    -            124     4e-53  177.9   0.0   1   1   3.5e-57   4.7e-53  177.7   0.0     2   104    16   118    15   119 0.98 YagB/YeeU/YfjZ family
Bac_Ubq_Cox          PF01654.12   436 seq766_BIOID51009    -            514  1.8e-184  613.0  24.7   1   1  1.8e-188  2.4e-184  612.6  17.1     1   435     7   502     7   503 0.97 Bacterial Cytochrome Ubiquinol Oxidase
PDT                  PF00800.13   182 seq767_BIOID51009    -            386     7e-61  204.8   0.3   1   1   1.5e-64     1e-60  204.2   0.2     1   180   106   286   106   288 0.96 Prephenate dehydratase
CM_2                 PF01817.16    81 seq767_BIOID51009    -            386   1.9e-22   79.0   2.0   1   1   6.3e-26   4.3e-22   77.8   1.4     1    80    11    90    11    91 0.99 Chorismate mutase type II
TraA                 PF05513.6    119 seq772_BIOID51009    -            121   1.9e-59  198.9  11.7   1   1   1.5e-63   2.1e-59  198.7   8.1     1   119     1   120     1   120 0.98 TraA
BATS                 PF06968.8     92 seq773_BIOID51009    -            346   1.7e-29  101.3   0.0   1   1   5.5e-33   3.7e-29  100.2   0.0     1    92   220   312   220   312 0.99 Biotin and Thiamin Synthesis associated domain
Radical_SAM          PF04055.16   166 seq773_BIOID51009    -            346   3.9e-19   69.3   0.0   1   1   4.6e-22   3.2e-18   66.3   0.0     4   160    50   203    47   209 0.92 Radical SAM superfamily
Rod-binding          PF10135.4     49 seq774_BIOID51009    -             99   1.1e-17   63.6   0.0   1   1   1.4e-21   1.9e-17   62.8   0.0     1    49    42    93    42    93 0.98 Rod binding protein
Methyltransf_6       PF03737.10   154 seq775_BIOID51009    -            161   4.3e-55  185.6   0.4   1   1   3.5e-59   4.8e-55  185.5   0.2     1   153     1   152     1   153 0.99 Demethylmenaquinone methyltransferase
Aldose_epim          PF01263.15   301 seq778_BIOID51009    -            308   1.4e-54  185.1   0.0   1   1   1.1e-58   1.5e-54  185.0   0.0     2   296    20   299    19   304 0.92 Aldose 1-epimerase
AA_permease          PF00324.16   479 seq779_BIOID51009    -            487    1e-121  406.5  48.0   1   1  1.7e-125  1.2e-121  406.3  33.2     1   476    39   476    39   479 0.98 Amino acid permease
AA_permease_2        PF13520.1    426 seq779_BIOID51009    -            487   1.6e-42  145.4  47.8   1   1   2.9e-46     2e-42  145.1  33.1     5   424    39   460    35   466 0.86 Amino acid permease
DUF1219              PF06755.7    117 seq785_BIOID51009    -            124   2.6e-58  194.5   0.0   1   1   2.2e-62   2.9e-58  194.3   0.0     1   113     1   113     1   123 0.98 Protein of unknown function (DUF1219)
TrkA_N               PF02254.13   116 seq786_BIOID51009    -            458   4.2e-58  194.2   3.5   1   2   5.4e-33   5.3e-30  103.6   0.0     1   108     3   111     3   125 0.92 TrkA-N domain
TrkA_N               PF02254.13   116 seq786_BIOID51009    -            458   4.2e-58  194.2   3.5   2   2   5.9e-29   5.7e-26   90.6   0.7     1   116   235   350   235   350 0.95 TrkA-N domain
TrkA_C               PF02080.16    71 seq786_BIOID51009    -            458   1.9e-21   75.3   0.7   1   2   4.7e-13   4.5e-10   38.8   0.0     3    70   157   225   155   226 0.91 TrkA-C domain
TrkA_C               PF02080.16    71 seq786_BIOID51009    -            458   1.9e-21   75.3   0.7   2   2     2e-11   1.9e-08   33.6   0.2     8    70   390   451   388   452 0.89 TrkA-C domain
F420_oxidored        PF03807.12    96 seq786_BIOID51009    -            458   1.9e-12   47.2   2.2   1   2   1.5e-07   0.00015   22.0   0.0     1    52     2    49     2    88 0.87 NADP oxidoreductase coenzyme F420-dependent
F420_oxidored        PF03807.12    96 seq786_BIOID51009    -            458   1.9e-12   47.2   2.2   2   2   1.5e-07   0.00015   22.0   0.3     2    48   235   279   234   355 0.80 NADP oxidoreductase coenzyme F420-dependent
NAD_binding_7        PF13241.1    103 seq786_BIOID51009    -            458   1.2e-11   44.6   3.0   1   1   7.5e-08   7.3e-05   22.8   0.0     8    82   233   319   228   323 0.75 Putative NAD(P)-binding
Shikimate_DH         PF01488.15   135 seq786_BIOID51009    -            458   1.4e-11   44.4   0.6   1   1   5.3e-09   5.2e-06   26.4   0.2    12   102   232   332   222   367 0.77 Shikimate / quinate 5-dehydrogenase
IcmL                 PF11393.3    108 seq788_BIOID51009    -            230   3.4e-34  116.9   0.0   1   1   3.7e-38   5.1e-34  116.3   0.0     1   108    77   184    77   184 0.98 Macrophage killing protein with similarity to conjugation protein
TraL                 PF07178.6     95 seq790_BIOID51009    -            103   4.3e-37  125.9   0.2   1   1   3.5e-41   4.8e-37  125.7   0.2     1    95     9   103     9   103 0.99 TraL protein
Amidohydro_4         PF13147.1    304 seq793_BIOID51009    -            453   4.4e-30  105.5   0.2   1   1   3.5e-33   1.2e-29  104.1   0.2     1   304    45   389    45   389 0.86 Amidohydrolase
Amidohydro_1         PF01979.15   333 seq793_BIOID51009    -            453   3.1e-19   69.6   0.0   1   1   2.1e-21   7.1e-18   65.2   0.0     1   332    50   391    50   392 0.67 Amidohydrolase family
Amidohydro_5         PF13594.1     68 seq793_BIOID51009    -            453   4.2e-17   61.6   0.9   1   1   2.9e-20   9.8e-17   60.4   0.6     1    68    23    88    23    88 0.84 Amidohydrolase
SBP_bac_5            PF00496.17   374 seq794_BIOID51009    -            512   8.1e-94  314.3  10.8   1   1   7.6e-98     1e-93  314.0   7.5     1   372    70   429    70   431 0.95 Bacterial extracellular solute-binding proteins, family 5 Middle
Flg_bbr_C            PF06429.8     74 seq796_BIOID51009    -            458   2.3e-10   40.1   4.5   1   1   1.7e-14   2.3e-10   40.1   3.1    17    73   397   455   386   456 0.78 Flagellar basal body rod FlgEFG protein C-terminal
peroxidase           PF00141.18   229 seq798_BIOID51009    -            739   4.5e-87  291.2   0.0   1   2   4.1e-53   5.6e-49  166.5   0.0     3   229    89   409    87   409 0.87 Peroxidase
peroxidase           PF00141.18   229 seq798_BIOID51009    -            739   4.5e-87  291.2   0.0   2   2   1.3e-39   1.8e-35  122.4   0.0     3   229   416   713   414   713 0.88 Peroxidase
GntR                 PF00392.16    64 seq802_BIOID51009    -            258   6.7e-23   79.7   0.2   1   1   1.9e-26   1.3e-22   78.8   0.1     1    64     9    72     9    72 0.99 Bacterial regulatory proteins, gntR family
FCD                  PF07729.7    125 seq802_BIOID51009    -            258   9.3e-19   67.8   5.0   1   1   2.1e-22   1.4e-18   67.2   3.5     1   125    96   220    96   220 0.90 FCD domain
TraE                 PF05309.6    187 seq803_BIOID51009    -            188   8.6e-74  246.6   0.5   1   1   7.1e-78   9.8e-74  246.4   0.4     1   187     1   187     1   187 0.99 TraE protein
TerD                 PF02342.13   128 seq804_BIOID51009    -            192   8.5e-51  170.9   0.1   1   1   8.3e-55   1.1e-50  170.5   0.1     1   127    60   183    60   184 0.99 Bacterial stress protein
HTH_Tnp_1            PF01527.15    76 seq806_BIOID51009    -            134   2.4e-16   59.3   0.0   1   1   2.3e-20   3.2e-16   58.9   0.0     2    58     9    72     8   101 0.84 Transposase
DUF830               PF05708.7    158 seq807_BIOID51009    -            279   7.9e-44  149.3   0.0   1   1   7.8e-48   1.1e-43  148.8   0.0     2   158    88   264    87   264 0.98 Orthopoxvirus protein of unknown function (DUF830)
DUF3625              PF12293.3    241 seq810_BIOID51009    -            327   5.7e-95  316.8   0.6   1   1   5.4e-99   7.4e-95  316.5   0.4     2   240    80   325    79   326 0.99 Protein of unknown function (DUF3625)
PTSIIB_sorb          PF03830.10   151 seq811_BIOID51009    -            169   5.9e-55  185.1   0.3   1   1   4.9e-59   6.7e-55  184.9   0.2     1   149    15   162    15   164 0.99 PTS system sorbose subfamily IIB component
Aminotran_1_2        PF00155.16   363 seq812_BIOID51009    -            384     2e-68  230.9   0.0   1   1   4.9e-72   2.2e-68  230.7   0.0     2   363    40   380    39   380 0.96 Aminotransferase class I and II
Beta_elim_lyase      PF01212.16   290 seq812_BIOID51009    -            384   4.6e-07   29.1   0.0   1   1     4e-10   1.8e-06   27.1   0.0    27    95    82   147    67   206 0.74 Beta-eliminating lyase
Cys_Met_Meta_PP      PF01053.15   386 seq812_BIOID51009    -            384   1.2e-05   23.6   0.0   1   1   4.1e-09   1.9e-05   23.0   0.0    57   185    86   212    82   215 0.87 Cys/Met metabolism PLP-dependent enzyme
TnpB_IS66            PF05717.8    108 seq818_BIOID51009    -            115   2.7e-42  142.4   0.0   1   1   2.2e-46   2.9e-42  142.3   0.0     2   104     7   107     6   111 0.97 IS66 Orf2 like protein
TraK                 PF06586.6    234 seq822_BIOID51009    -            242   4.3e-70  235.3   0.0   1   1   3.4e-74   4.7e-70  235.2   0.0     5   234    12   235     1   235 0.97 TraK protein
Glyco_hydro_31       PF01055.21   451 seq823_BIOID51009    -            678   4.4e-95  318.8   3.0   1   1   4.2e-99   5.8e-95  318.4   2.1     5   449   229   666   225   668 0.93 Glycosyl hydrolases family 31
MIP                  PF00230.15   227 seq825_BIOID51009    -            281   1.8e-76  256.4  12.9   1   1   1.5e-80     2e-76  256.2   9.0     2   227     2   251     1   251 0.97 Major intrinsic protein
Glyco_hydro_32N      PF00251.15   308 seq826_BIOID51009    -            477   1.9e-99  332.8   0.8   1   1  3.5e-103   2.4e-99  332.4   0.6     1   308    29   330    29   330 0.95 Glycosyl hydrolases family 32 N-terminal domain
Glyco_hydro_32C      PF08244.7     86 seq826_BIOID51009    -            477     4e-09   36.6   0.0   1   1   1.1e-12   7.2e-09   35.7   0.0    23    86   384   440   368   440 0.87 Glycosyl hydrolases family 32 C terminal
TerD                 PF02342.13   128 seq827_BIOID51009    -            191   6.2e-49  164.9   0.2   1   1   7.1e-53   9.7e-49  164.3   0.1     1   128    60   184    60   184 0.99 Bacterial stress protein
Methyltransf_27      PF13708.1    194 seq828_BIOID51009    -            280   6.6e-76  254.0   0.1   1   1   6.3e-80   8.5e-76  253.6   0.1     2   194    86   278    85   278 0.99 Methyltransferase domain
Cyto_ox_2            PF02322.10   328 seq830_BIOID51009    -            378  5.8e-112  373.9  33.8   1   1  4.8e-116  6.6e-112  373.7  23.4     1   328     6   362     6   362 0.99 Cytochrome oxidase subunit II
EII-Sor              PF03609.9    237 seq834_BIOID51009    -            259   1.2e-79  266.8  26.2   1   1   9.9e-84   1.3e-79  266.6  18.2     1   236     1   236     1   237 1.00 PTS system sorbose-specific iic component
DDE_Tnp_IS66         PF03050.9    271 seq835_BIOID51009    -            512  1.3e-101  339.2   0.0   1   1  3.8e-105  1.3e-101  339.2   0.0     1   271   175   462   175   462 0.98 Transposase IS66 family
DDE_Tnp_IS66_C       PF13817.1     39 seq835_BIOID51009    -            512   1.8e-19   69.3   0.0   1   1   1.3e-22   4.5e-19   68.0   0.0     1    39   468   506   468   506 0.98 IS66 C-terminal element
HTH_Tnp_IS66         PF13005.2     59 seq835_BIOID51009    -            512   4.1e-17   61.6   0.8   1   1   2.3e-20   7.7e-17   60.7   0.5     3    59   115   169   113   169 0.96 putative Helix-turn-helix domain of transposase IS66
LZ_Tnp_IS66          PF13007.2     78 seq835_BIOID51009    -            512   1.1e-13   51.5   4.9   1   1   3.1e-17   1.1e-13   51.5   3.4     1    77    38   110    38   111 0.91 Transposase C of IS166 homeodomain
FCD                  PF07729.7    125 seq836_BIOID51009    -            226   5.6e-18   65.3  11.5   1   1   1.3e-21   8.7e-18   64.7   8.0     1   124    82   213    82   214 0.85 FCD domain
GntR                 PF00392.16    64 seq836_BIOID51009    -            226     1e-12   47.1   0.0   1   1   3.3e-16   2.2e-12   46.0   0.0     7    64    16    72    12    72 0.96 Bacterial regulatory proteins, gntR family
MscL                 PF01741.13   128 seq842_BIOID51009    -            136   4.2e-56  188.4   3.4   1   1   3.5e-60   4.8e-56  188.2   2.4     1   128     3   132     3   132 0.98 Large-conductance mechanosensitive channel, MscL
SNARE_assoc          PF09335.6    123 seq843_BIOID51009    -            220   1.6e-22   79.8   5.4   1   1   1.2e-26   1.6e-22   79.8   3.7     1   123    48   174    48   174 0.96 SNARE associated Golgi protein
Rhodanese            PF00581.15   113 seq846_BIOID51009    -            143   1.6e-17   63.7   0.0   1   1   1.5e-21     2e-17   63.4   0.0     2   112    42   134    41   135 0.92 Rhodanese-like domain
Xan_ur_permease      PF00860.15   389 seq849_BIOID51009    -            286   3.1e-61  206.9  19.4   1   1   2.6e-65   3.6e-61  206.6  13.4     2   264     9   272     8   281 0.95 Permease family
Phage_cap_E          PF03864.10   329 seq851_BIOID51009    -            342   1.9e-40  138.6   0.1   1   1   1.8e-44   2.5e-40  138.3   0.0    10   329    17   341     8   341 0.86 Phage major capsid protein E
Flagellin_N          PF00669.15   139 seq852_BIOID51009    -            309   4.2e-12   45.9   9.8   1   1   6.2e-16   4.2e-12   45.9   6.8     2   137     4   139     3   141 0.97 Bacterial flagellin N-terminal helical region
Na_Pi_cotrans        PF02690.10   142 seq853_BIOID51009    -            543   1.6e-44  150.9  30.2   1   2   1.4e-39   9.5e-36  122.5   7.0     1   140    13   148    13   150 0.98 Na+/Pi-cotransporter
Na_Pi_cotrans        PF02690.10   142 seq853_BIOID51009    -            543   1.6e-44  150.9  30.2   2   2   1.6e-13   1.1e-09   38.0  10.2     1   123   139   265   139   284 0.90 Na+/Pi-cotransporter
TrbI                 PF03743.9    187 seq854_BIOID51009    -            475   2.9e-40  137.6   1.3   1   1   8.8e-44   1.2e-39  135.6   0.3     2   187   213   409   212   409 0.95 Bacterial conjugation TrbI-like protein
BPD_transp_1         PF00528.17   185 seq858_BIOID51009    -            306     4e-43  146.9  10.6   1   1   2.9e-47     4e-43  146.9   7.4     1   184   113   304   113   305 0.99 Binding-protein-dependent transport system inner membrane component
FGGY_N               PF00370.16   245 seq862_BIOID51009    -            509   6.6e-93  310.4   0.2   1   1   1.4e-96   9.2e-93  309.9   0.1     1   245    13   260    13   260 0.99 FGGY family of carbohydrate kinases, N-terminal domain
FGGY_C               PF02782.11   197 seq862_BIOID51009    -            509   9.6e-63  211.2   0.5   1   1     4e-66   2.8e-62  209.7   0.7     1   197   269   459   269   459 0.96 FGGY family of carbohydrate kinases, C-terminal domain
Methyltransf_11      PF08241.7     95 seq864_BIOID51009    -            251   2.5e-24   85.4   0.0   1   1   3.2e-27   4.4e-24   84.6   0.0     1    95    47   138    47   138 0.98 Methyltransferase domain
Methyltransf_23      PF13489.1    162 seq864_BIOID51009    -            251   1.8e-15   56.9   0.1   1   1   1.9e-18   2.6e-15   56.3   0.0     4   151    25   174    17   181 0.78 Methyltransferase domain
Methyltransf_31      PF13847.1    152 seq864_BIOID51009    -            251   9.2e-15   54.4   0.0   1   1   8.7e-18   1.2e-14   54.0   0.0     5   118    44   147    40   196 0.84 Methyltransferase domain
Methyltransf_12      PF08242.7     99 seq864_BIOID51009    -            251   2.3e-11   43.9   0.0   1   1   3.3e-14   4.6e-11   42.9   0.0     1    98    47   135    47   136 0.86 Methyltransferase domain
Methyltransf_18      PF12847.2    112 seq864_BIOID51009    -            251     1e-09   38.8   0.0   1   1   1.4e-12   1.9e-09   37.9   0.0     4   110    45   139    42   141 0.79 Methyltransferase domain
Methyltransf_25      PF13649.1    101 seq864_BIOID51009    -            251   3.4e-09   36.8   0.0   1   1     8e-12   1.1e-08   35.2   0.0     1   101    46   134    46   134 0.87 Methyltransferase domain
Ubie_methyltran      PF01209.13   233 seq864_BIOID51009    -            251   2.4e-09   36.5   0.0   1   1   2.4e-12   3.2e-09   36.1   0.0    44   168    39   155     9   169 0.85 ubiE/COQ5 methyltransferase family
Methyltransf_8       PF05148.10   219 seq864_BIOID51009    -            251   3.8e-06   26.5   0.0   1   1   4.1e-09   5.6e-06   26.0   0.0    58   156    29   138    16   158 0.77 Hypothetical methyltransferase
MTS                  PF05175.9    170 seq864_BIOID51009    -            251   6.4e-05   22.2   0.0   1   1   7.2e-08   9.9e-05   21.6   0.0    19    74    30    83    22   108 0.83 Methyltransferase small domain
FliD_C               PF07195.7    239 seq865_BIOID51009    -            496   1.3e-56  191.5  16.1   1   1   1.8e-60   1.3e-56  191.5  11.1     1   239   252   481   252   481 0.97 Flagellar hook-associated protein 2 C-terminus
FliD_N               PF02465.13    99 seq865_BIOID51009    -            496   5.7e-26   90.6   6.0   1   1   8.4e-30   5.7e-26   90.6   4.1     1    99    36   133    36   133 0.98 Flagellar hook-associated protein 2 C-terminus
EIID-AGA             PF03613.9    264 seq867_BIOID51009    -            292   2.9e-96  321.3   9.0   1   1  2.4e-100   3.3e-96  321.1   6.2     2   263    35   291    34   292 0.99 PTS system mannose/fructose/sorbose family IID component
Aminotran_3          PF00202.16   339 seq869_BIOID51009    -            496  4.6e-103  344.5   0.0   1   1    5e-107  6.9e-103  343.9   0.0     8   338   111   433   106   434 0.95 Aminotransferase class-III
Peptidase_S24        PF00717.18    70 seq872_BIOID51009    -            215   4.9e-14   51.5   0.2   1   1   3.1e-17   8.5e-14   50.8   0.1     2    67   125   189   124   192 0.85 Peptidase S24-like
HTH_26               PF13443.1     63 seq872_BIOID51009    -            215     2e-07   30.9   0.0   1   1   2.3e-10   6.2e-07   29.3   0.0    11    59     1    49     1    51 0.97 Cro/C1-type HTH DNA-binding domain
HTH_31               PF13560.1     64 seq872_BIOID51009    -            215   8.3e-07   28.9   0.0   1   1     5e-10   1.4e-06   28.2   0.0    17    59     3    45     1    50 0.93 Helix-turn-helix domain
HTH_3                PF01381.17    55 seq872_BIOID51009    -            215   4.2e-06   26.3   0.0   1   1   2.6e-09   7.2e-06   25.6   0.0    11    55     2    47     1    47 0.95 Helix-turn-helix
Glutaredoxin         PF00462.19    60 seq873_BIOID51009    -             83   9.9e-25   86.1   0.0   1   1   1.7e-28   1.2e-24   85.9   0.0     1    60     4    63     4    63 0.99 Glutaredoxin
GST_N_3              PF13417.1     75 seq873_BIOID51009    -             83   6.8e-09   35.7   0.0   1   1   1.1e-12   7.8e-09   35.5   0.0     2    57     7    63     6    72 0.88 Glutathione S-transferase, N-terminal domain
SecD-TM1             PF13721.1    101 seq874_BIOID51009    -            127   2.7e-16   59.5   0.0   1   1   2.6e-20   3.6e-16   59.1   0.0    11   101    17   105     8   105 0.91 SecD export protein N-terminal TM region
Abi                  PF02517.11    92 seq875_BIOID51009    -            211   4.9e-13   48.9   3.0   1   1   3.6e-17   4.9e-13   48.9   2.1     4    91   112   203   109   204 0.89 CAAX protease self-immunity
YbgT_YccB            PF08173.6     28 seq880_BIOID51009    -             30   3.4e-12   45.8   4.6   1   1   2.6e-16   3.5e-12   45.7   3.2     1    27     1    27     1    28 0.97 Membrane bound YbgT-like protein
2-Hacid_dh_C         PF02826.14   178 seq883_BIOID51009    -            325   1.6e-45  154.3   0.0   1   1   9.3e-49   6.3e-45  152.3   0.0     2   178   118   290   117   290 0.95 D-isomer specific 2-hydroxyacid dehydrogenase, NAD binding domain
NAD_binding_2        PF03446.10   162 seq883_BIOID51009    -            325   1.7e-06   27.9   0.0   1   1   6.1e-10   4.2e-06   26.6   0.0     3    90   151   236   149   242 0.92 NAD binding domain of 6-phosphogluconate dehydrogenase
His_Phos_2           PF00328.17   347 seq885_BIOID51009    -            442   1.3e-40  139.6   0.0   1   1   1.2e-44   1.6e-40  139.4   0.0     1   345    39   383    39   387 0.85 Histidine phosphatase superfamily (branch 2)
Xan_ur_permease      PF00860.15   389 seq886_BIOID51009    -            147   1.9e-26   92.3   8.8   1   1   1.9e-30   2.6e-26   91.9   6.1   279   388     1   109     1   110 0.98 Permease family
SecB                 PF02556.9    149 seq887_BIOID51009    -            155   1.6e-58  196.4   0.1   1   1   1.3e-62   1.8e-58  196.2   0.0     1   148     1   145     1   146 0.97 Preprotein translocase subunit SecB
tRNA-synt_1d         PF00750.14   354 seq888_BIOID51009    -            577    1e-148  494.8   0.2   1   1  2.8e-152  1.3e-148  494.4   0.2     1   354    95   446    95   446 0.99 tRNA synthetases class I (R)
DALR_1               PF05746.10   119 seq888_BIOID51009    -            577   3.4e-36  123.6   0.4   1   1   4.5e-39     2e-35  121.1   0.3     1   119   460   577   460   577 0.98 DALR anticodon binding domain
Arg_tRNA_synt_N      PF03485.11    85 seq888_BIOID51009    -            577   2.5e-22   79.0   0.2   1   1   2.4e-25   1.1e-21   77.0   0.1     3    85     7    87     1    87 0.91 Arginyl tRNA synthetase N terminal domain
EamA                 PF00892.15   126 seq890_BIOID51009    -            312     1e-47  161.1  36.0   1   2   2.4e-25   1.7e-21   76.4  11.3     1   125    31   152    31   153 0.93 EamA-like transporter family
EamA                 PF00892.15   126 seq890_BIOID51009    -            312     1e-47  161.1  36.0   2   2   8.1e-30   5.5e-26   90.9   8.2     1   125   173   300   173   301 0.98 EamA-like transporter family
IpaB_EvcA            PF03278.8    153 seq893_BIOID51009    -            196     4e-63  211.1   2.1   1   1   3.6e-67   4.9e-63  210.7   1.5     1   152    39   184    39   185 0.99 IpaB/EvcA family
AAA_26               PF13500.1    199 seq895_BIOID51009    -            225   7.2e-42  143.1   0.0   1   1   1.9e-45   8.5e-42  142.9   0.0     1   193     3   208     3   213 0.95 AAA domain
CbiA                 PF01656.18   195 seq895_BIOID51009    -            225   3.5e-20   72.1   0.0   1   1   9.2e-24   4.2e-20   71.8   0.0     2   180     6   199     5   217 0.78 CobQ/CobB/MinD/ParA nucleotide binding domain
BPD_transp_1         PF00528.17   185 seq896_BIOID51009    -            303   7.2e-31  107.0  13.0   1   1   1.1e-34   7.2e-31  107.0   9.0     1   184   119   302   119   303 0.99 Binding-protein-dependent transport system inner membrane component
OppC_N               PF12911.2     56 seq896_BIOID51009    -            303   1.3e-17   62.7   0.2   1   1     2e-21   1.3e-17   62.7   0.2     2    56    24    79    23    79 0.86 N-terminal TM domain of oligopeptide transport permease C
DUF1090              PF06476.7    115 seq898_BIOID51009    -            122   6.8e-38  128.7  16.9   1   1   6.2e-42   8.4e-38  128.4  11.7     2   114     7   116     5   117 0.92 Protein of unknown function (DUF1090)
NusG                 PF02357.14    92 seq900_BIOID51009    -            162   3.6e-22   78.2   0.0   1   1   3.7e-26     5e-22   77.8   0.0     2    91     3    90     2    91 0.92 Transcription termination factor nusG
PHP_C                PF13263.1     56 seq902_BIOID51009    -            893   1.9e-05   23.9   0.0   1   1   3.7e-09   5.1e-05   22.5   0.0    16    53   220   256   212   258 0.88 PHP-associated
AAA_5                PF07728.9    139 seq904_BIOID51009    -            498   5.9e-25   87.5   0.0   1   1     4e-28   1.1e-24   86.6   0.0     1   139    41   171    41   171 0.92 AAA domain (dynein-related subfamily)
DUF3763              PF12592.3     57 seq904_BIOID51009    -            498   4.1e-22   77.4   1.3   1   1   4.1e-25   1.1e-21   76.0   0.9     3    57   444   498   442   498 0.97 Protein of unknown function (DUF3763)
HTH_5                PF01022.15    47 seq907_BIOID51009    -             99   1.2e-14   53.5   0.1   1   1   7.3e-18     2e-14   52.8   0.1     1    47    23    70    23    70 0.97 Bacterial regulatory protein, arsR family
HTH_20               PF12840.2     61 seq907_BIOID51009    -             99   2.4e-11   43.1   0.4   1   1   1.3e-14   3.5e-11   42.6   0.3     2    58    16    72    15    75 0.96 Helix-turn-helix domain
MarR_2               PF12802.2     62 seq907_BIOID51009    -             99     2e-09   36.8   0.1   1   1   1.2e-12   3.3e-09   36.1   0.1     5    60    24    75    19    77 0.89 MarR family
HTH_24               PF13412.1     48 seq907_BIOID51009    -             99     2e-08   33.3   0.0   1   1   1.9e-11   5.1e-08   32.0   0.0     5    47    26    68    24    69 0.96 Winged helix-turn-helix DNA-binding
MarR                 PF01047.17    59 seq907_BIOID51009    -             99   6.7e-06   25.6   0.0   1   1   4.6e-09   1.3e-05   24.7   0.0     5    53    26    74    23    75 0.95 MarR family
Gly_kinase           PF02595.10   378 seq908_BIOID51009    -            381  1.4e-183  609.7  19.5   1   1  1.2e-187  1.6e-183  609.5  13.5     1   377     1   377     1   378 1.00 Glycerate kinase family
HlyD_3               PF13437.1    105 seq909_BIOID51009    -            417   1.7e-21   76.4   0.3   1   1   7.2e-21     2e-17   63.3   0.0     1   105   262   388   262   388 0.86 HlyD family secretion protein
HlyD_2               PF12700.2    328 seq909_BIOID51009    -            417   3.5e-13   49.2   6.2   1   1   3.1e-15   8.6e-12   44.7   4.3     4   230    48   331    46   349 0.63 HlyD family secretion protein
Biotin_lipoyl_2      PF13533.1     50 seq909_BIOID51009    -            417   2.2e-12   46.3   0.8   1   1     1e-08   2.8e-05   23.5   0.0     4    26   262   284   259   301 0.86 Biotin-lipoyl like
HlyD                 PF00529.15   306 seq909_BIOID51009    -            417   5.2e-09   35.7  19.4   1   1   1.7e-11   4.8e-08   32.5  13.4     3   241    68   328    67   353 0.83 HlyD family secretion protein
EIIA-man             PF03610.11   116 seq910_BIOID51009    -            144     6e-33  113.2   0.0   1   1     5e-37   6.9e-33  113.0   0.0     1   114     3   115     3   117 0.97 PTS system fructose IIA component
NAD_Gly3P_dh_C       PF07479.9    149 seq911_BIOID51009    -            339     4e-54  182.2   0.6   1   1   2.8e-57   6.3e-54  181.6   0.4     2   147   184   325   183   327 0.98 NAD-dependent glycerol-3-phosphate dehydrogenase C-terminus
NAD_Gly3P_dh_N       PF01210.18   157 seq911_BIOID51009    -            339   6.1e-51  172.1   0.0   1   1   3.8e-54   8.6e-51  171.6   0.0     2   156     8   163     7   164 0.99 NAD-dependent glycerol-3-phosphate dehydrogenase N-terminus
ApbA                 PF02558.11   151 seq911_BIOID51009    -            339   8.9e-12   44.5   0.0   1   1   6.5e-15   1.5e-11   43.8   0.0     2   107     9   115     8   140 0.92 Ketopantoate reductase PanE/ApbA
F420_oxidored        PF03807.12    96 seq911_BIOID51009    -            339   5.2e-07   29.8   0.0   1   1   3.1e-09   7.1e-06   26.2   0.0     3    83     9    97     7   106 0.88 NADP oxidoreductase coenzyme F420-dependent
NAD_binding_2        PF03446.10   162 seq911_BIOID51009    -            339   2.7e-05   24.0   0.0   1   1     3e-08   6.7e-05   22.7   0.0     3   108     7   124     5   145 0.86 NAD binding domain of 6-phosphogluconate dehydrogenase
Pili_assembly_N      PF00345.15   122 seq916_BIOID51009    -            233   1.1e-36  125.1   0.0   1   1   2.4e-40   1.6e-36  124.6   0.0     1   122    31   149    31   149 0.93 Gram-negative pili assembly chaperone, N-terminal domain
Pili_assembly_C      PF02753.12    68 seq916_BIOID51009    -            233   2.9e-21   74.9   1.2   1   1   7.4e-25   5.1e-21   74.1   0.9     2    66   169   228   168   230 0.96 Gram-negative pili assembly chaperone, C-terminal domain
MFS_2                PF13347.1    427 seq919_BIOID51009    -            468  8.5e-103  343.8  26.8   1   1  1.4e-106  9.6e-103  343.7  18.6     2   427    25   451    24   451 0.97 MFS/sugar transport protein
MFS_1                PF07690.11   354 seq919_BIOID51009    -            468     1e-10   40.8  48.8   1   1     1e-13     7e-10   38.0  21.0    71   352   109   396   107   398 0.75 Major Facilitator Superfamily
DUF883               PF05957.8     94 seq921_BIOID51009    -            101   1.1e-31  108.9   1.7   1   1   9.3e-36   1.3e-31  108.7   1.2     2    94     9   101     8   101 0.99 Bacterial protein of unknown function (DUF883)
TraP                 PF07296.6    202 seq922_BIOID51009    -            196   1.1e-96  321.5   0.1   1   1  8.8e-101   1.2e-96  321.3   0.1     1   202     1   196     1   196 1.00 TraP protein
FxsA                 PF04186.8    120 seq923_BIOID51009    -            158   1.1e-36  124.9   8.3   1   1   9.6e-41   1.3e-36  124.7   5.7     1   113     6   118     6   127 0.93 FxsA cytoplasmic membrane protein
Rhodanese            PF00581.15   113 seq924_BIOID51009    -            174   2.1e-11   44.0   0.0   1   1   4.8e-15   3.3e-11   43.4   0.0     2   112     8    98     7    99 0.82 Rhodanese-like domain
DUF2892              PF11127.3     66 seq924_BIOID51009    -            174   3.2e-11   42.7   3.2   1   1     7e-15   4.8e-11   42.2   2.2    10    60   115   170   112   174 0.88 Protein of unknown function (DUF2892)
Amidohydro_4         PF13147.1    304 seq928_BIOID51009    -            384   1.7e-14   54.4  10.4   1   1     7e-17   2.4e-13   50.6   7.2     6   304    53   364    50   364 0.85 Amidohydrolase
Amidohydro_1         PF01979.15   333 seq928_BIOID51009    -            384   3.4e-14   53.1   1.1   1   1   1.9e-16   6.7e-13   48.8   0.8     2   333    54   367    53   367 0.64 Amidohydrolase family
FBPase_glpX          PF03320.8    309 seq932_BIOID51009    -            379  9.6e-134  444.7   7.4   1   1  8.1e-138  1.1e-133  444.5   5.2     2   309    46   365    45   365 0.99 Bacterial fructose-1,6-bisphosphatase, glpX-encoded
DUF1469              PF07332.6    121 seq933_BIOID51009    -            134     1e-25   89.6   7.5   1   1   8.4e-30   1.1e-25   89.5   5.2     6   120    19   129    14   130 0.97 Protein of unknown function (DUF1469)
FliS                 PF02561.9    122 seq934_BIOID51009    -            136   1.5e-44  150.5   0.8   1   1   1.3e-48   1.7e-44  150.4   0.6     4   121     6   128     2   129 0.96 Flagellar protein FliS
PHP                  PF02811.14   175 seq935_BIOID51009    -            245   1.5e-17   63.8   1.3   1   1   1.9e-21   2.6e-17   63.0   0.9     1   169     4   164     4   174 0.91 PHP domain
HTH_3                PF01381.17    55 seq936_BIOID51009    -            135   1.9e-14   53.0   0.0   1   1   7.9e-18   3.6e-14   52.2   0.0     3    55    12    64    10    64 0.97 Helix-turn-helix
HTH_31               PF13560.1     64 seq936_BIOID51009    -            135   1.2e-11   44.5   1.2   1   1   4.4e-15     2e-11   43.7   0.8     2    58     6    61     5    71 0.95 Helix-turn-helix domain
HTH_19               PF12844.2     64 seq936_BIOID51009    -            135   1.7e-09   37.5   0.0   1   1   6.8e-13   3.1e-09   36.6   0.0     1    63     7    69     7    70 0.97 Helix-turn-helix domain
Toxin_15             PF07906.8    284 seq938_BIOID51009    -            493   5.8e-99  331.0   0.0   1   1  5.5e-101   7.6e-97  324.0   0.0     7   284   121   396   111   396 0.98 ShET2 enterotoxin, N-terminal region
Ribonuc_L-PSP        PF01042.16   121 seq939_BIOID51009    -            130   5.2e-28   97.1   0.5   1   1   4.3e-32   5.9e-28   96.9   0.4     2   121    19   130    18   130 0.96 Endoribonuclease L-PSP
Peptidase_S24        PF00717.18    70 seq940_BIOID51009    -            216     7e-18   63.9   0.1   1   1   3.7e-21     1e-17   63.4   0.0     2    70   128   200   127   200 0.97 Peptidase S24-like
HTH_3                PF01381.17    55 seq940_BIOID51009    -            216     3e-17   62.0   0.1   1   1   1.6e-20   4.3e-17   61.5   0.1     1    55    10    64    10    64 0.99 Helix-turn-helix
HTH_19               PF12844.2     64 seq940_BIOID51009    -            216   1.1e-11   44.5   0.0   1   1   6.3e-15   1.7e-11   43.8   0.0     1    63     7    69     7    70 0.98 Helix-turn-helix domain
HTH_31               PF13560.1     64 seq940_BIOID51009    -            216   1.9e-09   37.4   0.1   1   1   1.1e-12     3e-09   36.8   0.0     2    59     6    62     5    66 0.96 Helix-turn-helix domain
HTH_26               PF13443.1     63 seq940_BIOID51009    -            216   2.7e-05   24.1   0.0   1   1   1.5e-08   4.2e-05   23.5   0.0     7    59    15    66     4    70 0.89 Cro/C1-type HTH DNA-binding domain
SSB                  PF00436.20   104 seq941_BIOID51009    -            162   1.9e-41  140.0   0.3   1   1   1.8e-45   2.4e-41  139.6   0.2     1   100     6   109     6   113 0.96 Single-strand binding protein family
EAL                  PF00563.15   236 seq942_BIOID51009    -            808   1.6e-63  214.2   0.1   1   1   1.9e-67   2.6e-63  213.5   0.1     2   236   558   793   557   793 0.97 EAL domain
DUF2689              PF10894.3     61 seq943_BIOID51009    -             65     9e-43  143.7   2.2   1   1   7.3e-47   9.9e-43  143.6   1.5     1    61     1    61     1    61 1.00 Protein of unknown function (DUF2689)
Usher                PF00577.15   552 seq945_BIOID51009    -            866  1.1e-210  700.9  27.1   1   1  2.9e-214  1.3e-210  700.7  18.8     1   552   200   777   200   777 0.99 Type VII secretion system (T7SS), usher protein
PapC_N               PF13954.1    146 seq945_BIOID51009    -            866   7.3e-47  158.4   0.0   1   1   3.2e-50   1.5e-46  157.4   0.0     2   145    38   183    37   184 0.98 PapC N-terminal domain
PapC_C               PF13953.1     68 seq945_BIOID51009    -            866   1.7e-19   69.0   0.2   1   1   1.4e-22   6.5e-19   67.2   0.0     5    67   790   853   787   854 0.92 PapC C-terminal domain
DUF4154              PF13689.1    145 seq947_BIOID51009    -            172     6e-33  113.3   0.0   1   1   5.4e-37   7.3e-33  113.0   0.0     6   145    32   168    27   168 0.95 Domain of unknown function (DUF4154)
GntP_permease        PF02447.11   441 seq949_BIOID51009    -             72   3.2e-21   75.2   0.5   1   1   2.5e-25   3.4e-21   75.1   0.3   372   441     2    71     1    71 0.96 GntP family permease
FliT                 PF05400.8     84 seq951_BIOID51009    -            121   6.3e-17   61.6   4.2   1   1   6.9e-21   9.4e-17   61.0   2.9     1    84    21   106    21   106 0.98 Flagellar protein FliT
UvrB                 PF12344.3     44 seq953_BIOID51009    -            673   6.7e-23   79.8   0.9   1   1   1.3e-25   2.9e-22   77.7   0.1     1    43   552   594   552   595 0.97 Ultra-violet resistance protein B
Helicase_C           PF00271.26    78 seq953_BIOID51009    -            673   1.2e-15   57.0   0.0   1   1   1.2e-18   2.8e-15   55.8   0.0     2    77   465   545   464   546 0.98 Helicase conserved C-terminal domain
ResIII               PF04851.10   184 seq953_BIOID51009    -            673   1.1e-11   44.8   0.0   1   1     3e-14   6.9e-11   42.1   0.0     4    94    13   101    10   134 0.79 Type III restriction enzyme, res subunit
UVR                  PF02151.14    36 seq953_BIOID51009    -            673   5.2e-07   28.8   1.1   1   1     7e-10   1.6e-06   27.3   0.8     2    35   634   667   633   668 0.93 UvrB/uvrC motif
DUF2303              PF10065.4    276 seq955_BIOID51009    -            274   7.9e-94  313.4   0.5   1   1   6.5e-98   8.8e-94  313.3   0.3     1   276     1   273     1   273 0.99 Uncharacterized conserved protein (DUF2303)
PALP                 PF00291.20   307 seq958_BIOID51009    -            442   7.1e-43  146.8   0.0   1   1   7.1e-47   9.8e-43  146.3   0.0    15   289    92   399    73   409 0.84 Pyridoxal-phosphate dependent enzyme
SATase_N             PF06426.9    105 seq959_BIOID51009    -            273   3.4e-40  136.4   0.2   1   1   7.3e-44     5e-40  135.8   0.1     1   105     9   113     9   113 1.00 Serine acetyltransferase, N-terminal
Hexapep              PF00132.19    36 seq959_BIOID51009    -            273   2.5e-11   42.4   7.5   1   1   1.3e-13   9.1e-10   37.4   0.7     1    34   193   226   193   228 0.96 Bacterial transferase hexapeptide (six repeats)
DUF1391              PF07151.7     49 seq960_BIOID51009    -             51   2.8e-34  116.2   0.5   1   1   2.2e-38     3e-34  116.1   0.4     1    48     2    49     2    50 0.97 Protein of unknown function (DUF1391)
Peptidase_C39        PF03412.10   131 seq962_BIOID51009    -            743   4.2e-34  117.0   0.0   1   1   2.7e-37   9.1e-34  115.9   0.0     2   130    26   154    25   155 0.98 Peptidase C39 family
ABC_membrane         PF00664.18   275 seq962_BIOID51009    -            743   4.8e-25   88.4  14.1   1   1     2e-28   6.8e-25   87.9   9.8     3   272   183   448   181   451 0.94 ABC transporter transmembrane region
ABC_tran             PF00005.22   118 seq962_BIOID51009    -            743   1.1e-19   70.8   0.0   1   1   1.4e-22   4.7e-19   68.7   0.0     1   118   553   678   553   678 0.83 ABC transporter
TraV                 PF09676.5    119 seq964_BIOID51009    -            171   4.5e-40  136.9   1.4   1   1   3.8e-44   5.2e-40  136.7   1.0     1   119    23   165    23   165 0.98 Type IV conjugative transfer system lipoprotein (TraV)
Peripla_BP_3         PF13377.1    160 seq966_BIOID51009    -            327   3.5e-32  111.4   0.0   1   1   1.8e-35   8.3e-32  110.2   0.0     2   160   167   326   166   326 0.94 Periplasmic binding protein-like domain
LacI                 PF00356.16    46 seq966_BIOID51009    -            327   7.5e-18   63.7   0.1   1   1     3e-21   1.4e-17   62.9   0.1     1    45     3    49     3    50 0.95 Bacterial regulatory proteins, lacI family
Peripla_BP_1         PF00532.16   279 seq966_BIOID51009    -            327     1e-07   31.3   0.0   1   1   1.9e-10   8.8e-07   28.2   0.0     2   261    63   306    62   321 0.81 Periplasmic binding proteins and sugar binding domain of LacI family
Nitrate_red_del      PF02613.10   136 seq967_BIOID51009    -            184   3.9e-19   68.6   0.4   1   1   4.2e-23   5.8e-19   68.1   0.3     3   135    31   150    29   151 0.90 Nitrate reductase delta subunit
DUF3521              PF12035.3     35 seq968_BIOID51009    -             51   1.7e-14   53.2   0.6   1   1   1.5e-18     2e-14   52.9   0.4     1    33     6    38     6    40 0.94 Protein of unknown function (DUF3521)
DoxX                 PF07681.7     85 seq969_BIOID51009    -            160   6.2e-18   64.8  12.8   1   1   1.5e-21   1.1e-17   64.1   8.9     2    84    39   117    38   118 0.98 DoxX
GGDEF                PF00990.16   161 seq970_BIOID51009    -            408   5.3e-45  152.7   0.5   1   1   6.1e-49   8.4e-45  152.1   0.3     1   159   249   403   249   405 0.96 GGDEF domain
HD_assoc             PF13286.1     92 seq971_BIOID51009    -            484   8.8e-25   86.6   0.1   1   1   2.6e-28   1.8e-24   85.7   0.1     2    92   378   471   377   471 0.95 Phosphohydrolase-associated domain
HD                   PF01966.17   122 seq971_BIOID51009    -            484   2.6e-11   43.4   0.0   1   1   1.6e-14   1.1e-10   41.4   0.0     1    85    94   191    94   289 0.86 HD domain
Alpha-amylase        PF00128.19   316 seq972_BIOID51009    -            495   5.6e-26   91.5   0.4   1   1   2.1e-29   1.4e-25   90.2   0.3     8   304    26   367    21   376 0.69 Alpha amylase, catalytic domain
Glyco_hydro_70       PF02324.11   809 seq972_BIOID51009    -            495   1.6e-13   49.3   0.2   1   1   2.9e-10     2e-06   25.8   0.0   589   698    24   132    22   143 0.86 Glycosyl hydrolase family 70
DUF1889              PF08986.5    119 seq974_BIOID51009    -            119   2.3e-83  276.1   0.8   1   1   1.8e-87   2.5e-83  276.0   0.6     1   119     1   119     1   119 1.00 Domain of unknown function (DUF1889)
VWA_CoxE             PF05762.9    222 seq975_BIOID51009    -            483   3.5e-12   45.8   0.2   1   1   8.4e-16   1.1e-11   44.1   0.0    56   196   319   459   284   465 0.82 VWA domain containing CoxE-like protein
MFS_2                PF13347.1    427 seq979_BIOID51009    -            467  2.8e-103  345.4  36.8   1   1  4.6e-107  3.2e-103  345.3  25.5     2   426    16   437    14   438 0.97 MFS/sugar transport protein
NAD_binding_1        PF00175.16   109 seq982_BIOID51009    -            248   5.7e-17   62.1   0.0   1   1   1.2e-20   8.1e-17   61.6   0.0     1   109   111   223   111   223 0.89 Oxidoreductase NAD-binding domain
FAD_binding_6        PF00970.19    99 seq982_BIOID51009    -            248   2.8e-10   40.0   0.0   1   1     8e-14   5.5e-10   39.1   0.0     9    90    14    90     6    98 0.85 Oxidoreductase FAD-binding domain
GST_N_2              PF13409.1     70 seq984_BIOID51009    -            328   1.5e-23   82.4   0.0   1   1   9.4e-27   3.2e-23   81.3   0.0     1    70    62   159    62   159 0.85 Glutathione S-transferase, N-terminal domain
GST_C_2              PF13410.1     69 seq984_BIOID51009    -            328   3.9e-14   52.1   0.0   1   1   2.3e-17     8e-14   51.1   0.0     1    54   203   256   203   280 0.89 Glutathione S-transferase, C-terminal domain
GST_C                PF00043.20    95 seq984_BIOID51009    -            328   8.7e-07   28.7   0.0   1   1   4.2e-10   1.4e-06   28.0   0.0    20    67   200   247   167   281 0.76 Glutathione S-transferase, C-terminal domain
zf-dskA_traR         PF01258.12    36 seq986_BIOID51009    -             73   2.3e-13   49.5   3.4   1   1   2.4e-17   3.3e-13   48.9   2.3     5    36    35    67    30    67 0.91 Prokaryotic dksA/traR C4-type zinc finger
DUF1097              PF06496.6    144 seq987_BIOID51009    -            173   1.6e-46  157.6  25.0   1   1   1.4e-50   1.9e-46  157.3  17.4     1   143    18   156    18   157 0.99 Protein of unknown function (DUF1097)
DUF1144              PF06610.8    143 seq990_BIOID51009    -            149   3.1e-70  234.3   7.3   1   1   2.5e-74   3.4e-70  234.2   5.1     4   143     3   142     1   142 0.98 Protein of unknown function (DUF1144)
SIS                  PF01380.17   131 seq991_BIOID51009    -            384   6.9e-53  177.6   0.0   1   2     2e-34   2.7e-30  104.5   0.0     2   130    49   188    48   189 0.98 SIS domain
SIS                  PF01380.17   131 seq991_BIOID51009    -            384   6.9e-53  177.6   0.0   2   2   3.5e-24   4.8e-20   71.3   0.0     3   131   222   357   220   357 0.94 SIS domain
DUF1076              PF06416.7    113 seq993_BIOID51009    -            169   9.3e-45  150.8   0.2   1   1   8.4e-49   1.2e-44  150.5   0.1     3   112    52   162    50   163 0.93 Protein of unknown function (DUF1076)
PHP                  PF02811.14   175 seq997_BIOID51009    -            873     2e-14   53.6   0.0   1   1   1.3e-17   5.9e-14   52.1   0.0     1   139    14   180    14   206 0.88 PHP domain
Flagellin_N          PF00669.15   139 seq998_BIOID51009    -            304   2.7e-29  101.6  18.6   1   1   3.9e-33   2.7e-29  101.6  12.9     1   135     4   138     4   144 0.98 Bacterial flagellin N-terminal helical region
Flagellin_C          PF00700.16    86 seq998_BIOID51009    -            304   1.1e-20   73.4  11.2   1   1   1.6e-24   1.1e-20   73.4   7.8     1    86   218   303   218   303 0.98 Bacterial flagellin C-terminal helical region
Chorismate_bind      PF00425.13   257 seq1003_BIOID51009   -            453   1.9e-91  305.8   0.0   1   1   3.5e-95   2.4e-91  305.5   0.0     2   257   190   443   189   443 0.98 chorismate binding enzyme
Anth_synt_I_N        PF04715.8    140 seq1003_BIOID51009   -            453   7.8e-30  103.6   0.2   1   1   8.9e-33   6.1e-29  100.7   0.0     9   139    22   153    16   154 0.90 Anthranilate synthase component I, N terminal region
Cpn10                PF00166.16    93 seq1004_BIOID51009   -             97   5.2e-29   99.9   1.8   1   1   4.2e-33   5.7e-29   99.7   1.3     1    93     2    95     2    95 0.97 Chaperonin 10 Kd subunit
Glyco_hydro_2_C      PF02836.12   298 seq1005_BIOID51009   -           1081  1.1e-115  385.4   2.2   1   1  6.8e-119  2.3e-115  384.4   1.5     1   298   371   655   371   655 0.98 Glycosyl hydrolases family 2, TIM barrel domain
Bgal_small_N         PF02929.12   276 seq1005_BIOID51009   -           1081   6.9e-87  290.8   0.1   1   1   3.5e-90   1.2e-86  290.0   0.1     1   275   778  1048   778  1049 0.99 Beta galactosidase small chain
Glyco_hydro_2_N      PF02837.13   167 seq1005_BIOID51009   -           1081   7.1e-51  171.9   0.2   1   1   4.5e-54   1.5e-50  170.8   0.1     4   164    92   255    89   258 0.94 Glycosyl hydrolases family 2, sugar binding domain
Glyco_hydro_2        PF00703.16   110 seq1005_BIOID51009   -           1081   2.8e-20   72.6   0.0   1   1   3.8e-23   1.3e-19   70.5   0.0     1   110   260   369   260   369 0.96 Glycosyl hydrolases family 2
TraC_F_IV            PF11130.3    235 seq1006_BIOID51009   -            875     2e-58  197.4   0.0   1   1   9.6e-62   3.3e-58  196.7   0.0     2   235    37   277    36   277 0.98 F pilus assembly Type-IV secretion system for plasmid transfer
AAA_10               PF12846.2    328 seq1006_BIOID51009   -            875   1.7e-43  149.0   0.1   1   1     8e-47   2.7e-43  148.3   0.0     1   322   479   772   479   774 0.83 AAA-like domain
DUF87                PF01935.12   229 seq1006_BIOID51009   -            875   1.5e-05   24.8   0.0   1   1   1.3e-08   4.5e-05   23.2   0.0    26   222   482   669   468   676 0.77 Domain of unknown function DUF87
DicB                 PF05358.6     62 seq1009_BIOID51009   -             62   5.3e-41  137.8   0.2   1   1   4.3e-45   5.8e-41  137.6   0.1     1    62     1    62     1    62 1.00 DicB protein
Isochorismatase      PF00857.15   174 seq1011_BIOID51009   -            188   1.7e-38  132.1   0.0   1   1   1.5e-42     2e-38  131.9   0.0     1   173     9   182     9   183 0.90 Isochorismatase family
DUF1482              PF07358.6     57 seq1014_BIOID51009   -             66   7.8e-25   86.1   0.2   1   1   6.4e-29   8.7e-25   85.9   0.1     1    57     7    65     7    65 0.96 Protein of unknown function (DUF1482)
OmpA                 PF00691.15    97 seq1015_BIOID51009   -            160   3.6e-18   65.6   0.1   1   1     4e-22   5.5e-18   65.0   0.1     1    97    55   151    55   151 0.95 OmpA family
Cpn60_TCP1           PF00118.19   488 seq1016_BIOID51009   -            548  1.2e-126  423.1  10.9   1   1  9.8e-131  1.3e-126  422.9   7.5     1   486    23   523    23   525 0.94 TCP-1/cpn60 chaperonin family
Transposase_mut      PF00872.13   381 seq1020_BIOID51009   -            146     3e-32  111.4   1.5   1   1   2.5e-36   3.4e-32  111.3   1.0   260   379     2   121     1   123 0.99 Transposase, Mutator family
DUF883               PF05957.8     94 seq1025_BIOID51009   -            113   6.8e-27   93.5   1.2   1   1   5.9e-31   8.1e-27   93.3   0.9     1    94    19   111    19   111 0.97 Bacterial protein of unknown function (DUF883)
KdgM                 PF06178.8    218 seq1028_BIOID51009   -            242     5e-87  290.8  10.2   1   1   8.4e-91   5.7e-87  290.6   7.1     2   218    27   242    26   242 0.99 Oligogalacturonate-specific porin protein (KdgM)
DUF1597              PF07642.6    344 seq1028_BIOID51009   -            242   3.7e-07   29.3   8.4   1   1   1.9e-10   1.3e-06   27.6   5.8   151   326    59   231    26   241 0.78 Outer membrane protein family (DUF1597)
DUF2528              PF10800.3    102 seq1031_BIOID51009   -            122   3.1e-47  159.0   0.3   1   1   2.7e-51   3.6e-47  158.8   0.2     2   101    15   121    14   122 0.98 Protein of unknown function (DUF2528)
F_bP_aldolase        PF01116.15   287 seq1033_BIOID51009   -            286    1e-102  343.0   0.0   1   1  8.4e-107  1.2e-102  342.8   0.0     4   286     5   283     2   284 0.99 Fructose-bisphosphate aldolase class-II
PHP                  PF02811.14   175 seq1034_BIOID51009   -            293   6.9e-33  113.7   0.1   1   1   6.7e-37   9.1e-33  113.3   0.1     1   169    10   233    10   239 0.92 PHP domain
DUF805               PF05656.9    117 seq1036_BIOID51009   -            121   1.4e-37  127.9   4.7   1   1   1.2e-41   1.6e-37  127.8   3.3     1   116    10   118    10   119 0.98 Protein of unknown function (DUF805)
FliD_C               PF07195.7    239 seq1038_BIOID51009   -            438   7.7e-43  146.3  10.5   1   1   1.1e-46   7.7e-43  146.3   7.3     1   232   209   423   209   431 0.94 Flagellar hook-associated protein 2 C-terminus
FliD_N               PF02465.13    99 seq1038_BIOID51009   -            438   5.1e-14   52.3   6.4   1   1   7.4e-18   5.1e-14   52.3   4.4     8    99     6    98     1    98 0.85 Flagellar hook-associated protein 2 C-terminus
GGDEF                PF00990.16   161 seq1040_BIOID51009   -            442   2.1e-26   92.3   0.0   1   1   2.9e-30   3.9e-26   91.4   0.0     1   160   295   437   295   438 0.89 GGDEF domain
Ead_Ea22             PF13935.1    139 seq1042_BIOID51009   -            199     3e-44  150.6   1.0   1   1   2.7e-48   3.7e-44  150.3   0.7     1   139     2   145     2   145 0.98 Ead/Ea22-like protein
Fimbrial             PF00419.15   145 seq1044_BIOID51009   -            356   2.6e-19   69.7   3.2   1   1   1.5e-22   2.1e-18   66.8   0.5     3   144   211   355   209   356 0.90 Fimbrial protein
Sulf_transp          PF04143.9     43 seq1047_BIOID51009   -            401   3.2e-19   68.5  35.9   1   2     6e-14   8.2e-10   38.4   5.6     3    41   114   153   112   155 0.94 Sulphur transport
Sulf_transp          PF04143.9     43 seq1047_BIOID51009   -            401   3.2e-19   68.5  35.9   2   2   1.2e-15   1.6e-11   43.8   5.0     3    42   290   329   288   336 0.93 Sulphur transport
NUDIX                PF00293.23   135 seq1048_BIOID51009   -            192   4.3e-16   58.6   0.0   1   1   4.3e-20   5.9e-16   58.2   0.0     4   124    33   151    29   159 0.87 NUDIX domain
Glutaredoxin         PF00462.19    60 seq1049_BIOID51009   -             81   7.9e-14   51.2   0.0   1   1   6.6e-18     9e-14   51.0   0.0     1    57     3    58     3    61 0.95 Glutaredoxin
Lambda_CIII          PF02061.11    45 seq1050_BIOID51009   -             54   9.1e-31  105.4   0.1   1   1   7.8e-35   1.1e-30  105.2   0.1     1    45     1    43     1    43 1.00 Lambda Phage CIII
Lambda_Kil           PF06301.6     43 seq1051_BIOID51009   -             96   5.9e-27   92.7   1.2   1   1   5.7e-31   7.8e-27   92.3   0.9     1    43    43    85    43    85 0.98 Bacteriophage lambda Kil protein
Sdh_cyt              PF01127.17   121 seq1053_BIOID51009   -            134   5.2e-30  103.6   5.0   1   1   4.4e-34   6.1e-30  103.4   3.5     2   120    11   128    10   129 0.90 Succinate dehydrogenase/Fumarate reductase transmembrane subunit
DUF805               PF05656.9    117 seq1055_BIOID51009   -            118   1.5e-35  121.4   2.5   1   1   1.3e-39   1.8e-35  121.2   1.7     1   116    10   114    10   115 0.98 Protein of unknown function (DUF805)
Flavodoxin_NdrI      PF07972.6    122 seq1056_BIOID51009   -            136   5.1e-47  158.6   0.0   1   1   4.3e-51   5.8e-47  158.4   0.0     1   122     5   123     5   123 0.97 NrdI Flavodoxin like
Y2_Tnp               PF04986.8    183 seq1058_BIOID51009   -            410   6.1e-46  156.3   2.2   1   1   1.4e-49   9.9e-46  155.6   1.5     1   181   157   337   157   339 0.96 Putative transposase
Zn_Tnp_IS91          PF14319.1    111 seq1058_BIOID51009   -            410   1.4e-27   95.3   3.0   1   1   3.3e-31   2.2e-27   94.6   2.1     2   109    22   133    21   136 0.92 Transposase zinc-binding domain
PfkB                 PF00294.19   301 seq1061_BIOID51009   -            310     1e-59  202.0   0.4   1   1   1.9e-63   1.3e-59  201.7   0.3     8   298    15   297     8   300 0.92 pfkB family carbohydrate kinase
Phos_pyr_kin         PF08543.7    246 seq1061_BIOID51009   -            310   1.2e-08   34.4   0.3   1   1   4.1e-12   2.8e-08   33.1   0.1   117   223   179   279   156   292 0.87 Phosphomethylpyrimidine kinase
DUF1454              PF07305.7    200 seq1065_BIOID51009   -            199  1.4e-111  370.1   1.7   1   1  1.2e-115  1.6e-111  369.9   1.2     1   200     1   199     1   199 1.00 Protein of unknown function (DUF1454)
Sdh_cyt              PF01127.17   121 seq1066_BIOID51009   -            115   8.9e-12   44.7  15.1   1   1   7.9e-16   1.1e-11   44.5  10.5    18   120    11   104     2   113 0.83 Succinate dehydrogenase/Fumarate reductase transmembrane subunit
Sua5_yciO_yrdC       PF01300.13   179 seq1067_BIOID51009   -            206   1.2e-47  161.3   0.0   1   1   1.1e-51   1.4e-47  161.0   0.0     2   179    23   198    22   198 0.95 Telomere recombination
AsnC_trans_reg       PF01037.16    74 seq1068_BIOID51009   -            152   1.6e-18   66.0   0.1   1   1   8.4e-22   2.9e-18   65.2   0.1     4    73    75   143    72   144 0.92 AsnC family
HTH_AsnC-type        PF13404.1     42 seq1068_BIOID51009   -            152   1.5e-13   49.9   0.0   1   1   8.8e-17     3e-13   48.9   0.0     1    42     6    47     6    47 0.97 AsnC-type helix-turn-helix domain
HTH_24               PF13412.1     48 seq1068_BIOID51009   -            152   2.6e-13   49.0   0.0   1   1   1.2e-16   4.2e-13   48.3   0.0     1    48     6    53     6    53 0.97 Winged helix-turn-helix DNA-binding
HTH_11               PF08279.7     55 seq1068_BIOID51009   -            152   1.6e-05   24.3   0.0   1   1   9.9e-09   3.4e-05   23.2   0.0    17    54    24    66    11    67 0.87 HTH domain
Ribonuc_red_lgC      PF02867.10   537 seq1070_BIOID51009   -            714    4e-151  504.1   0.0   1   1    4e-153  1.8e-149  498.6   0.0     1   537   175   694   175   694 0.96 Ribonucleotide reductase, barrel domain
RNR_N                PF08343.5     82 seq1070_BIOID51009   -            714     3e-29  100.5   0.1   1   1   1.7e-32   7.8e-29   99.2   0.1     1    82    16    97    16    97 0.99 Ribonucleotide reductase N-terminal
Ribonuc_red_lgN      PF00317.16    83 seq1070_BIOID51009   -            714     4e-12   45.6   0.0   1   1   2.2e-15     1e-11   44.3   0.0     2    82    99   171    98   172 0.95 Ribonucleotide reductase, all-alpha domain
PTSIIB_sorb          PF03830.10   151 seq1071_BIOID51009   -            158   3.7e-52  176.1   0.8   1   1     3e-56   4.1e-52  175.9   0.6     1   150     5   154     5   155 0.98 PTS system sorbose subfamily IIB component
RecT                 PF03837.9    199 seq1072_BIOID51009   -            261   1.1e-28   99.8   0.0   1   1   1.6e-30   2.2e-26   92.2   0.0     5   195    24   182    22   190 0.91 RecT family
SDH_alpha            PF03313.10   283 seq1073_BIOID51009   -            454  7.6e-104  346.5   5.6   1   1  1.4e-107  9.8e-104  346.2   3.9     3   282   184   449   182   450 0.96 Serine dehydratase alpha chain
SDH_beta             PF03315.10   158 seq1073_BIOID51009   -            454   8.5e-56  188.2   0.0   1   1   2.2e-59   1.5e-55  187.4   0.0     1   157     3   158     3   159 0.96 Serine dehydratase beta chain
FAD_binding_2        PF00890.19   421 seq1074_BIOID51009   -            588  1.2e-116  389.9   5.8   1   1  3.3e-120  1.5e-116  389.6   4.0     1   421     9   405     9   405 0.98 FAD binding domain
Succ_DH_flav_C       PF02910.15   129 seq1074_BIOID51009   -            588   2.7e-38  130.6   0.1   1   1   1.1e-41   5.1e-38  129.7   0.1     1   129   460   588   460   588 0.96 Fumarate reductase flavoprotein C-term
DUF4156              PF13698.1     93 seq1075_BIOID51009   -            121   4.1e-32  109.8   0.1   1   1   3.6e-36   4.9e-32  109.5   0.0     2    93    27   119    26   119 0.98 Domain of unknown function (DUF4156)
Mob_synth_C          PF06463.8    128 seq1077_BIOID51009   -            352     7e-36  122.6   0.0   1   1   3.6e-39   1.2e-35  121.8   0.0     1   127   209   335   209   336 0.98 Molybdenum Cofactor Synthesis C
Radical_SAM          PF04055.16   166 seq1077_BIOID51009   -            352   6.9e-27   94.5   0.0   1   1   2.7e-30   9.4e-27   94.0   0.0     2   166    42   204    41   204 0.97 Radical SAM superfamily
Fer4_12              PF13353.1    139 seq1077_BIOID51009   -            352   1.6e-07   31.4   0.0   1   1   8.7e-11     3e-07   30.5   0.0    15   116    47   148    36   154 0.84 4Fe-4S single cluster domain
Fer4_14              PF13394.1    117 seq1077_BIOID51009   -            352   5.9e-07   29.4   0.0   1   1   5.8e-10     2e-06   27.7   0.0     6    90    45   127    38   148 0.70 4Fe-4S single cluster domain
FliS                 PF02561.9    122 seq1078_BIOID51009   -            130   2.8e-23   81.9   0.0   1   1   2.5e-27   3.4e-23   81.6   0.0     2   118     5   125     4   128 0.94 Flagellar protein FliS
Fimbrial             PF00419.15   145 seq1079_BIOID51009   -            180   4.3e-14   52.8   2.5   1   1   3.6e-18     5e-14   52.6   1.8     2   145    32   180    31   180 0.85 Fimbrial protein
Flavodoxin_1         PF00258.20   143 seq1083_BIOID51009   -            147   1.7e-21   76.5   0.0   1   1   1.4e-25   1.9e-21   76.4   0.0     2   143     7   138     6   138 0.93 Flavodoxin
EII-Sor              PF03609.9    237 seq1084_BIOID51009   -            267   3.4e-72  242.4  24.2   1   1   2.8e-76   3.9e-72  242.2  16.8     1   236     1   238     1   239 0.99 PTS system sorbose-specific iic component
SirA                 PF01206.12    70 seq1085_BIOID51009   -             77   2.7e-20   71.6   0.0   1   1   2.2e-24   2.9e-20   71.5   0.0     2    70     9    77     8    77 0.98 SirA-like protein
TIM                  PF00121.13   244 seq1086_BIOID51009   -            255   3.2e-93  311.1   1.0   1   1   2.6e-97   3.6e-93  311.0   0.7     1   243     4   245     4   246 0.97 Triosephosphate isomerase
PseudoU_synth_2      PF00849.17   164 seq1088_BIOID51009   -            299   3.6e-16   59.3   0.0   1   1     3e-19   2.1e-15   56.8   0.0     2   161    78   208    77   211 0.83 RNA pseudouridylate synthase
S4                   PF01479.20    48 seq1088_BIOID51009   -            299   1.1e-11   43.8   0.2   1   1   4.2e-15   2.9e-11   42.5   0.1     2    43    13    52    12    66 0.93 S4 domain
Ligase_CoA           PF00549.14   153 seq1089_BIOID51009   -            555   2.4e-51  173.2   0.7   1   1   6.1e-55   4.2e-51  172.4   0.0     1   152   336   491   336   492 0.98 CoA-ligase
CoA_binding          PF02629.14    96 seq1089_BIOID51009   -            555   6.6e-17   61.6   0.0   1   1   1.4e-19   9.6e-16   57.9   0.1     3    96   193   288   191   288 0.96 CoA binding domain
DUF3521              PF12035.3     35 seq1090_BIOID51009   -             39   1.1e-09   37.8   0.2   1   1   1.2e-13   1.6e-09   37.2   0.1     1    35     6    37     6    37 0.96 Protein of unknown function (DUF3521)
Antitoxin-MazE       PF04014.13    47 seq1092_BIOID51009   -             76   5.2e-07   29.1   0.2   1   1   6.4e-11   8.7e-07   28.4   0.1     1    44     7    45     7    48 0.94 Antidote-toxin recognition MazE
TrbI_Ftype           PF09677.5    111 seq1094_BIOID51009   -            128   4.1e-50  168.1   0.4   1   1   3.6e-54     5e-50  167.8   0.3     1   111    15   125    15   125 0.99 Type-F conjugative transfer system protein (TrbI_Ftype)
DUF2622              PF11080.3     96 seq1095_BIOID51009   -             96   3.1e-49  164.6   0.6   1   1   2.5e-53   3.4e-49  164.5   0.4     1    95     1    95     1    96 0.99 Protein of unknown function (DUF2622)
YqaJ                 PF09588.5    152 seq1096_BIOID51009   -            225   7.7e-26   90.7   0.0   1   1   2.1e-29   1.4e-25   89.8   0.0     2   150    24   166    23   168 0.85 YqaJ-like viral recombinase domain
DUF551               PF04448.7     69 seq1097_BIOID51009   -            105   1.2e-16   61.0   5.7   1   1   1.5e-20     2e-16   60.3   3.9     1    69    43   100    43   100 0.98 Protein of unknown function (DUF551)
Fimbrial             PF00419.15   145 seq1098_BIOID51009   -            187   8.7e-17   61.5   0.1   1   1     8e-21   1.1e-16   61.2   0.1     1   144    43   186    43   187 0.89 Fimbrial protein
DUF159               PF02586.9    208 seq1099_BIOID51009   -            222   1.1e-46  158.8   0.0   1   1     9e-51   1.2e-46  158.7   0.0     1   207     1   215     1   216 0.90 Uncharacterised ACR, COG2135
Pirin                PF02678.11   107 seq1104_BIOID51009   -            233   3.9e-21   74.8   0.0   1   1   5.3e-25   7.2e-21   73.9   0.0     2   107     4   119     3   119 0.95 Pirin
NUDIX                PF00293.23   135 seq1105_BIOID51009   -            257   1.9e-21   75.9   0.1   1   1   1.3e-24     6e-21   74.3   0.0     6   125   132   240   127   249 0.90 NUDIX domain
zf-NADH-PPase        PF09297.6     32 seq1105_BIOID51009   -            257   2.8e-10   39.4   5.4   1   1     1e-13   4.8e-10   38.6   3.8     1    32    93   124    93   124 0.98 NADH pyrophosphatase zinc ribbon domain
NUDIX-like           PF09296.6     98 seq1105_BIOID51009   -            257   3.7e-06   27.0   0.1   1   1   1.6e-09   7.3e-06   26.1   0.1     2    97    11    90    10    91 0.96 NADH pyrophosphatase-like rudimentary NUDIX domain
Flg_hook             PF02120.11    85 seq1107_BIOID51009   -            353   1.4e-18   66.2   4.8   1   1   2.5e-22   3.5e-18   64.9   3.3     3    85   239   321   237   322 0.94 Flagellar hook-length control protein FliK
TraW_N               PF12477.3     31 seq1109_BIOID51009   -            210   7.6e-11   41.5   0.2   1   1   8.2e-15   1.1e-10   40.9   0.2     1    30     1    30     1    31 0.97 Sex factor F TraW protein N terminal
Fructosamin_kin      PF03881.9    288 seq1111_BIOID51009   -            286  7.5e-111  369.6   0.0   1   1  1.2e-114  8.3e-111  369.4   0.0     1   287     1   285     1   286 0.99 Fructosamine kinase
APH                  PF01636.18   239 seq1111_BIOID51009   -            286     3e-21   76.1   3.1   1   1   5.8e-25     4e-21   75.7   2.2     4   223    23   239    21   251 0.87 Phosphotransferase enzyme family
DUF4222              PF13973.1     53 seq1112_BIOID51009   -             70   1.5e-13   49.7   0.1   1   1   1.4e-17     2e-13   49.4   0.1     2    48     4    49     3    50 0.97 Domain of unknown function (DUF4222)
DUF1233              PF06806.7     72 seq1114_BIOID51009   -             83   2.6e-32  110.0   0.1   1   1   2.3e-36   3.1e-32  109.8   0.1     1    70     4    74     4    77 0.97 Putative excisionase (DUF1233)
GIDA                 PF01134.17   392 seq1115_BIOID51009   -            629  5.1e-171  568.7   0.0   1   1  2.9e-174  6.7e-171  568.3   0.0     1   391     8   398     8   399 0.99 Glucose inhibited division protein A
GIDA_assoc_3         PF13932.1     72 seq1115_BIOID51009   -            629     4e-31  106.7   0.1   1   1   6.2e-34   1.4e-30  105.0   0.1     1    72   546   617   546   617 0.99 GidA associated domain 3
FAD_oxidored         PF12831.2    428 seq1115_BIOID51009   -            629   3.2e-08   32.9   4.1   1   1   2.9e-11   6.6e-08   31.9   2.9     1   142     8   151     8   152 0.72 FAD dependent oxidoreductase
Pyr_redox_2          PF07992.9    200 seq1115_BIOID51009   -            629   2.4e-06   27.4   0.6   1   1   2.2e-09     5e-06   26.4   0.4     1   118     8   156     8   162 0.62 Pyridine nucleotide-disulphide oxidoreductase
EIID-AGA             PF03613.9    264 seq1116_BIOID51009   -            270   1.1e-92  309.6   4.6   1   1     9e-97   1.2e-92  309.4   3.2     2   264    11   270    10   270 0.97 PTS system mannose/fructose/sorbose family IID component
DUF386               PF04074.7    153 seq1120_BIOID51009   -            149   1.3e-39  135.0   1.4   1   1     1e-43   1.4e-39  134.9   1.0     1   153     1   142     1   142 0.98 Domain of unknown function (DUF386)
Pili_assembly_N      PF00345.15   122 seq1121_BIOID51009   -            245   7.1e-27   93.5   0.0   1   1   3.8e-30   2.6e-26   91.6   0.0     1   121    36   158    36   159 0.89 Gram-negative pili assembly chaperone, N-terminal domain
Pili_assembly_C      PF02753.12    68 seq1121_BIOID51009   -            245   5.8e-17   61.1   0.0   1   1   1.7e-20   1.2e-16   60.2   0.0     2    65   179   238   178   241 0.95 Gram-negative pili assembly chaperone, C-terminal domain
MoCF_biosynth        PF00994.19   144 seq1122_BIOID51009   -            170   5.8e-31  106.7   0.0   1   1   5.3e-35   7.2e-31  106.4   0.0     1   143    14   156    12   157 0.92 Probable molybdopterin binding domain
Curlin_rpt           PF07012.7     34 seq1123_BIOID51009   -            160   8.3e-22   76.5  32.2   1   3   1.1e-15   1.5e-11   43.7   0.8     1    34    62    95    62    95 0.99 Curlin associated repeat
Curlin_rpt           PF07012.7     34 seq1123_BIOID51009   -            160   8.3e-22   76.5  32.2   2   3   2.3e-09   3.2e-05   23.4   2.1     9    32    92   115    91   116 0.95 Curlin associated repeat
Curlin_rpt           PF07012.7     34 seq1123_BIOID51009   -            160   8.3e-22   76.5  32.2   3   3   7.8e-12   1.1e-07   31.3   4.2     1    34   106   139   106   139 0.98 Curlin associated repeat
DUF1317              PF07026.6     60 seq1126_BIOID51009   -             60   3.8e-39  132.2   0.1   1   1     3e-43   4.1e-39  132.1   0.0     1    60     1    60     1    60 0.99 Protein of unknown function (DUF1317)
DUF3596              PF12167.3     88 seq1127_BIOID51009   -            431   9.8e-30  101.8   0.0   1   1   2.7e-33   1.9e-29  100.9   0.0     1    87     9    94     9    95 0.98 Domain of unknown function (DUF3596)
Phage_integrase      PF00589.17   173 seq1127_BIOID51009   -            431     1e-19   70.7   0.1   1   1   3.5e-23   2.4e-19   69.5   0.0     3   167   205   398   204   403 0.88 Phage integrase family
Response_reg         PF00072.19   112 seq1128_BIOID51009   -            204   3.2e-26   91.4   0.4   1   1   6.8e-30   4.6e-26   90.8   0.3     2   111     4   113     3   114 0.98 Response regulator receiver domain
GerE                 PF00196.14    58 seq1128_BIOID51009   -            204   3.1e-22   77.5   0.1   1   1   1.1e-25   7.8e-22   76.2   0.0     2    58   142   198   141   198 0.97 Bacterial regulatory proteins, luxR family
DUF1233              PF06806.7     72 seq1132_BIOID51009   -             84   1.1e-33  114.4   0.5   1   1   9.8e-38   1.3e-33  114.1   0.4     1    72     4    76     4    76 0.97 Putative excisionase (DUF1233)
EAL                  PF00563.15   236 seq1133_BIOID51009   -            532   1.2e-59  201.5   0.2   1   1   2.8e-63   1.9e-59  200.8   0.2     4   236   273   501   270   501 0.93 EAL domain
CSS-motif            PF12792.2    208 seq1133_BIOID51009   -            532   3.8e-41  140.5   0.4   1   1   9.4e-45   6.4e-41  139.8   0.1     3   203    42   242    40   247 0.91 CSS motif domain associated with EAL
DUF1382              PF07131.6     61 seq1134_BIOID51009   -             63   8.3e-40  134.6   0.6   1   1   6.7e-44   9.1e-40  134.4   0.4     1    61     1    61     1    61 0.99 Protein of unknown function (DUF1382)
TraU                 PF06834.6    280 seq1141_BIOID51009   -            330   2.4e-84  282.6   0.7   1   1     2e-88   2.7e-84  282.4   0.5     2   279    29   329    28   330 0.97 TraU protein
URO-D                PF01208.12   343 seq1142_BIOID51009   -            354  1.5e-139  464.5   0.0   1   1  1.3e-143  1.7e-139  464.4   0.0     2   342     5   347     4   348 0.98 Uroporphyrinogen decarboxylase (URO-D)
AA_permease_2        PF13520.1    426 seq1145_BIOID51009   -            477   2.5e-37  128.3  62.3   1   1   4.4e-41     3e-37  128.0  43.2     2   418    10   434     9   449 0.86 Amino acid permease
AA_permease          PF00324.16   479 seq1145_BIOID51009   -            477   8.9e-20   70.3  49.5   1   1   1.9e-23   1.3e-19   69.8  34.3    25   466    34   448    21   470 0.85 Amino acid permease
DUF3596              PF12167.3     88 seq1146_BIOID51009   -            428   6.4e-30  102.4   0.0   1   1   2.3e-33   1.6e-29  101.2   0.0     1    88     7    93     7    93 0.98 Domain of unknown function (DUF3596)
Phage_integrase      PF00589.17   173 seq1146_BIOID51009   -            428   1.9e-19   69.8   0.5   1   1   5.8e-23     4e-19   68.8   0.1     3   166   203   396   201   402 0.87 Phage integrase family
MoaC                 PF01967.16   136 seq1148_BIOID51009   -            161   1.5e-60  202.6   1.3   1   1   1.3e-64   1.7e-60  202.4   0.9     1   136    15   150    15   150 1.00 MoaC family
Curlin_rpt           PF07012.7     34 seq1149_BIOID51009   -            151   9.8e-29   98.6  29.3   1   3   3.6e-16   4.9e-12   45.2   0.6     1    34    40    74    40    74 0.99 Curlin associated repeat
Curlin_rpt           PF07012.7     34 seq1149_BIOID51009   -            151   9.8e-29   98.6  29.3   2   3   7.7e-17   1.1e-12   47.3   0.3     2    34    86   119    85   119 0.98 Curlin associated repeat
Curlin_rpt           PF07012.7     34 seq1149_BIOID51009   -            151   9.8e-29   98.6  29.3   3   3   1.2e-09   1.7e-05   24.3   3.5     8    34   115   141   114   141 0.95 Curlin associated repeat
Fer2_3               PF13085.1    110 seq1150_BIOID51009   -            238   3.8e-31  107.0   0.0   1   1   1.6e-34   5.5e-31  106.5   0.0     2   109     5   111     4   112 0.93 2Fe-2S iron-sulfur cluster binding domain
Fer4_17              PF13534.1     61 seq1150_BIOID51009   -            238     2e-10   40.7   0.8   1   1   1.1e-13   3.9e-10   39.8   0.5     1    61   148   221   148   221 0.80 4Fe-4S dicluster domain
Fer4_8               PF13183.1     57 seq1150_BIOID51009   -            238   1.3e-09   37.8   1.5   1   1     8e-13   2.7e-09   36.7   1.0     2    56   146   219   145   220 0.71 4Fe-4S dicluster domain
Fer4_18              PF13746.1     69 seq1150_BIOID51009   -            238   3.2e-07   30.5   1.1   1   1     1e-09   3.5e-06   27.2   0.1     2    67   155   221   154   223 0.97 4Fe-4S dicluster domain
YliH                 PF10799.3    127 seq1153_BIOID51009   -            127   2.3e-73  243.8   4.9   1   1   1.8e-77   2.5e-73  243.6   3.4     1   127     1   127     1   127 0.99 Biofilm formation protein (YliH/bssR)
Glucosamine_iso      PF01182.15   199 seq1156_BIOID51009   -            251   6.3e-19   68.3   0.0   1   1   6.3e-23   8.6e-19   67.9   0.0     4   198    30   226    28   227 0.81 Glucosamine-6-phosphate isomerases/6-phosphogluconolactonase
FliL                 PF03748.9     99 seq1158_BIOID51009   -            155   2.4e-12   46.5   0.3   1   1   2.3e-16   3.1e-12   46.2   0.2     2    99    54   155    53   155 0.89 Flagellar basal body-associated protein FliL
Ribonuc_red_sm       PF00268.16   281 seq1159_BIOID51009   -            319   9.9e-81  270.7   0.1   1   1   8.4e-85   1.1e-80  270.4   0.0     1   280     1   280     1   281 0.97 Ribonucleotide reductase, small chain
SBP_bac_3            PF00497.15   225 seq1160_BIOID51009   -           1197   1.6e-41  141.8   0.0   1   2   5.1e-16   1.4e-12   47.2   0.0    15   223    73   276    59   278 0.87 Bacterial extracellular solute-binding proteins, family 3
SBP_bac_3            PF00497.15   225 seq1160_BIOID51009   -           1197   1.6e-41  141.8   0.0   2   2   1.3e-29   3.6e-26   91.6   0.0     2   224   305   520   304   521 0.93 Bacterial extracellular solute-binding proteins, family 3
Response_reg         PF00072.19   112 seq1160_BIOID51009   -           1197   4.5e-30  103.8   0.1   1   1   2.8e-32   7.7e-29   99.8   0.0     1   111   961  1070   961  1071 0.98 Response regulator receiver domain
HATPase_c            PF02518.21   111 seq1160_BIOID51009   -           1197   3.5e-25   87.7   0.1   1   1   2.4e-28   6.6e-25   86.8   0.1     2   110   825   936   824   937 0.91 Histidine kinase-, DNA gyrase B-, and HSP90-like ATPase
HisKA                PF00512.20    68 seq1160_BIOID51009   -           1197   1.2e-16   60.3   0.0   1   1   1.3e-19   3.4e-16   58.8   0.0     1    68   711   777   711   777 0.98 His Kinase A (phospho-acceptor) domain
Hpt                  PF01627.18    90 seq1160_BIOID51009   -           1197   1.2e-08   34.7   0.5   1   1   1.3e-11   3.4e-08   33.2   0.4     1    89  1104  1187  1104  1188 0.95 Hpt domain
zf-dskA_traR         PF01258.12    36 seq1162_BIOID51009   -             73   8.4e-09   34.9   7.4   1   1     8e-13   1.1e-08   34.5   5.1     4    35    33    64    30    65 0.93 Prokaryotic dksA/traR C4-type zinc finger
DUF1116              PF06545.6    216 seq1164_BIOID51009   -            419   3.3e-99  330.2   1.3   1   1  3.3e-103   4.5e-99  329.7   0.9     1   216    87   303    87   303 0.99 Protein of unknown function (DUF1116)
DHO_dh               PF01180.16   293 seq1165_BIOID51009   -            336   6.6e-92  307.5   0.2   1   1   5.9e-96     8e-92  307.2   0.1     4   288    47   335    45   336 0.97 Dihydroorotate dehydrogenase
ThiS                 PF02597.15    78 seq1169_BIOID51009   -             81     5e-22   77.9   0.0   1   1   4.1e-26   5.6e-22   77.8   0.0     1    78     4    81     4    81 0.99 ThiS family
Ead_Ea22             PF13935.1    139 seq1170_BIOID51009   -            201   1.1e-31  109.8   6.9   1   1   3.2e-34   4.4e-30  104.7   4.8     1   139     2   101     2   101 0.94 Ead/Ea22-like protein
Tafi-CsgC            PF10610.4    106 seq1172_BIOID51009   -            110   5.5e-67  222.1   4.5   1   1   4.6e-71   6.3e-67  221.9   3.1     1   106     5   110     5   110 0.99 Thin aggregative fimbriae synthesis protein
YscJ_FliF            PF01514.12   207 seq1173_BIOID51009   -            552   1.1e-65  220.5   0.0   1   1   7.4e-69   5.1e-65  218.3   0.0     9   205    28   223    17   225 0.96 Secretory protein of YscJ/FliF family
YscJ_FliF_C          PF08345.6    160 seq1173_BIOID51009   -            552   4.2e-52  176.2   4.9   1   1   6.1e-56   4.2e-52  176.2   3.4     1   160   250   429   250   429 0.88 Flagellar M-ring protein C-terminal
GSDH                 PF07995.6    331 seq1174_BIOID51009   -            371    1e-127  425.6   0.1   1   1  8.6e-132  1.2e-127  425.5   0.1     1   331    34   366    34   366 0.98 Glucose / Sorbosone dehydrogenase
Sigma70_r4           PF04545.11    50 seq1179_BIOID51009   -            238   5.2e-14   51.1   0.6   1   1   2.7e-17   1.2e-13   49.9   0.4     1    50   184   233   184   233 0.98 Sigma-70, region 4
Sigma70_r2           PF04542.9     71 seq1179_BIOID51009   -            238   1.2e-12   47.1   0.7   1   1   4.1e-16   1.8e-12   46.5   0.1     2    71    26    97    25    97 0.94 Sigma-70 region 2
Sigma70_r4_2         PF08281.7     54 seq1179_BIOID51009   -            238   9.1e-08   31.3   1.7   1   1   6.6e-11     3e-07   29.6   1.2     2    41   179   218   178   220 0.95 Sigma-70, region 4
MoaE                 PF02391.12   117 seq1180_BIOID51009   -            150   2.5e-40  136.7   0.0   1   1   2.2e-44     3e-40  136.5   0.0     2   116     6   121     5   122 0.97 MoaE protein
Cytochrom_C_asm      PF01578.15   214 seq1183_BIOID51009   -            288   5.7e-45  153.3  17.3   1   1   4.2e-49   5.7e-45  153.3  12.0     5   212    62   286    58   288 0.97 Cytochrome C assembly protein
HAD_2                PF13419.1    176 seq1185_BIOID51009   -            222   9.8e-23   81.1   0.0   1   1   2.5e-26   1.1e-22   80.9   0.0     2   176    11   191    10   191 0.91 Haloacid dehalogenase-like hydrolase
Hydrolase            PF00702.21   204 seq1185_BIOID51009   -            222   5.1e-13   49.9   0.0   1   1   3.1e-16   1.4e-12   48.4   0.0     3   203     9   184     7   185 0.83 haloacid dehalogenase-like hydrolase
Hydrolase_like       PF13242.1     75 seq1185_BIOID51009   -            222   2.7e-05   23.6   0.0   1   1   9.2e-09   4.2e-05   23.0   0.0     2    49   146   192   145   209 0.91 HAD-hyrolase-like
TrbC_Ftype           PF09673.5    113 seq1186_BIOID51009   -            213   4.4e-28   97.0   0.0   1   1   6.5e-32   8.9e-28   96.0   0.0     1   113    94   192    94   192 0.97 Type-F conjugative transfer system pilin assembly protein
Phage_AlpA           PF05930.7     51 seq1187_BIOID51009   -             65   1.5e-17   62.9   0.2   1   1   1.3e-21   1.8e-17   62.6   0.1     3    50    18    64    16    65 0.96 Prophage CP4-57 regulatory protein (AlpA)
Endonuclease_5       PF04493.9    206 seq1190_BIOID51009   -            223   1.1e-70  237.0   0.0   1   1   9.3e-75   1.3e-70  236.8   0.0     1   205     9   208     9   209 0.99 Endonuclease V
Transket_pyr         PF02779.19   178 seq1194_BIOID51009   -            933   5.3e-67  224.6   0.0   1   1   1.3e-70     9e-67  223.8   0.0     3   178   591   785   589   785 0.99 Transketolase, pyrimidine binding domain
E1_dh                PF00676.15   300 seq1194_BIOID51009   -            933   1.7e-46  158.1   0.0   1   1   5.4e-50   3.7e-46  157.1   0.0    15   282   219   511   207   516 0.84 Dehydrogenase E1 component
DUF551               PF04448.7     69 seq1196_BIOID51009   -            116   4.3e-14   52.8   0.2   1   1   4.6e-18   6.3e-14   52.3   0.2     1    69    51   109    51   109 0.99 Protein of unknown function (DUF551)
Peptidase_S49_N      PF08496.5    155 seq1197_BIOID51009   -            349   2.9e-64  215.4   3.5   1   1   6.3e-68   2.9e-64  215.4   2.4     1   155     1   158     1   158 0.98 Peptidase family S49 N-terminal
Peptidase_S49        PF01343.13   154 seq1197_BIOID51009   -            349   1.2e-50  171.1   2.2   1   1   3.1e-54   1.4e-50  170.9   0.0     2   153   161   310   160   311 0.98 Peptidase family S49
SDH_sah              PF01972.11   286 seq1197_BIOID51009   -            349   1.7e-05   23.6   1.8   1   1   5.1e-09   2.3e-05   23.2   0.0    89   163   133   208   119   225 0.81 Serine dehydrogenase proteinase
PTS_IIB              PF02302.12    90 seq1198_BIOID51009   -            106   5.2e-21   74.7   1.5   1   1   4.5e-25   6.1e-21   74.5   1.0     2    88     6    95     5    97 0.94 PTS system, Lactose/Cellobiose specific IIB subunit
Bax1-I               PF01027.15   205 seq1200_BIOID51009   -            261   5.2e-59  199.1  36.8   1   1   4.5e-63   6.1e-59  198.9  25.5     2   205    46   257    45   257 0.92 Inhibitor of apoptosis-promoting Bax1
Elong-fact-P_C       PF09285.6     56 seq1201_BIOID51009   -            188   5.3e-27   92.8   1.0   1   1   2.4e-30   1.1e-26   91.8   0.2     1    56   131   186   131   186 0.99 Elongation factor P, C-terminal
EFP                  PF01132.15    55 seq1201_BIOID51009   -            188   3.2e-24   84.2   0.1   1   1   1.2e-27   5.5e-24   83.4   0.0     3    55    71   123    69   123 0.97 Elongation factor P (EF-P) OB domain
EFP_N                PF08207.7     58 seq1201_BIOID51009   -            188   5.8e-24   83.6   0.0   1   1   4.5e-27     2e-23   81.8   0.0     3    57     7    61     5    62 0.97 Elongation factor P (EF-P) KOW-like domain
GidB                 PF02527.10   184 seq1203_BIOID51009   -            207   7.4e-67  223.9   0.0   1   1   1.3e-70     9e-67  223.6   0.0     1   184    20   200    20   200 0.98 rRNA small subunit methyltransferase G
Methyltransf_31      PF13847.1    152 seq1203_BIOID51009   -            207   9.4e-10   38.1   0.0   1   1   5.5e-13   3.8e-09   36.2   0.0     4    94    66   149    64   195 0.82 Methyltransferase domain
Rep_3                PF01051.16   218 seq1204_BIOID51009   -            325   3.1e-21   75.8   0.1   1   1   3.5e-25   4.8e-21   75.2   0.1     3   210    10   265     8   271 0.86 Initiator Replication protein
Fimbrial             PF00419.15   145 seq1206_BIOID51009   -            194   3.6e-13   49.8   0.0   1   1   3.5e-17   4.8e-13   49.4   0.0     3   144    29   193    27   194 0.76 Fimbrial protein
ABC_tran             PF00005.22   118 seq1208_BIOID51009   -            467   5.6e-26   91.1   0.0   1   1   3.3e-29   1.1e-25   90.1   0.0     1   117   135   259   135   260 0.97 ABC transporter
CBS                  PF00571.23    57 seq1208_BIOID51009   -            467   3.5e-07   29.6   0.0   1   1   5.4e-08   0.00018   20.9   0.0    32    55   436   459   413   461 0.86 CBS domain
MerR_1               PF13411.1     69 seq1209_BIOID51009   -            215   4.2e-09   35.9   0.2   1   1   2.7e-12   3.6e-08   32.9   0.0    26    68     2    44     1    45 0.96 MerR HTH family regulatory protein
Transgly             PF00912.17   178 seq1211_BIOID51009   -            858   1.4e-67  226.3   0.0   1   1   4.3e-71   2.9e-67  225.2   0.0     1   177    62   237    62   238 0.98 Transglycosylase
Transpeptidase       PF00905.17   304 seq1211_BIOID51009   -            858   2.9e-28   98.6   3.2   1   1   1.5e-29     1e-25   90.3   0.0     2   204   436   617   435   681 0.79 Penicillin binding protein transpeptidase domain
Macro                PF01661.16   118 seq1214_BIOID51009   -            177   7.1e-41  138.7   0.0   1   1   6.5e-45   8.9e-41  138.3   0.0     1   118    21   137    21   137 0.99 Macro domain
MotA_ExbB            PF01618.11   139 seq1215_BIOID51009   -            287   6.9e-08   32.0   0.3   1   1     8e-12   1.1e-07   31.4   0.2    26   134   133   238   115   242 0.87 MotA/TolQ/ExbB proton channel family
DUF1379              PF07126.7    154 seq1219_BIOID51009   -            180   1.9e-56  189.6   0.0   1   1   1.8e-60   2.5e-56  189.2   0.0     1   149    21   170    21   175 0.98 Protein of unknown function (DUF1379)
PFL                  PF02901.10   648 seq1220_BIOID51009   -            765  3.7e-205  683.0   0.0   1   1  6.7e-209  4.6e-205  682.7   0.0     1   648     1   626     1   626 0.98 Pyruvate formate lyase
Gly_radical          PF01228.16   106 seq1220_BIOID51009   -            765   2.6e-25   88.6   0.0   1   1   9.7e-29   6.6e-25   87.4   0.0     3   106   645   747   643   747 0.97 Glycine radical
DUF4222              PF13973.1     53 seq1221_BIOID51009   -             80   6.9e-16   57.2   0.0   1   1   6.2e-20   8.4e-16   56.9   0.0     2    53     4    54     3    54 0.97 Domain of unknown function (DUF4222)
PseudoU_synth_2      PF00849.17   164 seq1223_BIOID51009   -            290     1e-15   57.8   0.1   1   1   6.3e-18   4.3e-14   52.5   0.1     2   164    69   195    68   195 0.87 RNA pseudouridylate synthase
S4                   PF01479.20    48 seq1223_BIOID51009   -            290     3e-14   52.0   1.3   1   1   1.5e-17     1e-13   50.3   0.0     1    48     7    52     7    52 0.97 S4 domain
DUF2877              PF11392.3    111 seq1224_BIOID51009   -            271   1.9e-28   98.7   0.0   1   1   3.1e-32   4.2e-28   97.6   0.0     1   110   158   265   158   266 0.88 Protein of unknown function (DUF2877)
DUF457               PF04307.9    157 seq1226_BIOID51009   -            196   5.2e-30  103.7   7.1   1   1   4.8e-34   6.6e-30  103.4   4.9     3   152     5   161     3   166 0.86 Predicted membrane-bound metal-dependent hydrolase (DUF457)
PLDc_2               PF13091.1    126 seq1227_BIOID51009   -            565   8.9e-35  119.0   0.0   1   2   1.5e-13     1e-09   38.1   0.0     6   124   131   274   127   276 0.68 PLD-like domain
PLDc_2               PF13091.1    126 seq1227_BIOID51009   -            565   8.9e-35  119.0   0.0   2   2   3.4e-26   2.3e-22   78.9   0.0     5   123   367   509   363   512 0.92 PLD-like domain
DUF21                PF01595.15   183 seq1229_BIOID51009   -            420   3.5e-55  186.0   4.7   1   1   1.1e-58   4.9e-55  185.5   3.3     3   175     2   175     1   180 0.98 Domain of unknown function DUF21
CorC_HlyC            PF03471.12    81 seq1229_BIOID51009   -            420   2.9e-20   71.7   0.2   1   1     2e-23   9.2e-20   70.1   0.1     2    79   335   410   334   412 0.95 Transporter associated domain
CBS                  PF00571.23    57 seq1229_BIOID51009   -            420   9.6e-06   25.0   0.2   1   1   8.6e-08   0.00039   19.9   0.0     8    56   270   318   249   319 0.87 CBS domain
DUF416               PF04222.7    191 seq1230_BIOID51009   -            196   3.7e-87  290.2   0.1   1   1     3e-91   4.2e-87  290.1   0.0     1   189     4   192     4   194 0.99 Protein of unknown function (DUF416)
Entericidin          PF08085.6     21 seq1235_BIOID51009   -             41   5.3e-09   35.3   0.0   1   1   4.6e-13   6.3e-09   35.1   0.0     1    21    20    40    20    40 0.99 Entericidin EcnA/B family
Pili_assembly_N      PF00345.15   122 seq1241_BIOID51009   -            231   1.7e-41  140.7   0.0   1   1   4.5e-45   3.1e-41  139.8   0.0     1   122    25   145    25   145 0.94 Gram-negative pili assembly chaperone, N-terminal domain
Pili_assembly_C      PF02753.12    68 seq1241_BIOID51009   -            231     3e-17   62.0   0.2   1   1     1e-20   7.1e-17   60.8   0.1     1    67   164   226   164   227 0.91 Gram-negative pili assembly chaperone, C-terminal domain
Entericidin          PF08085.6     21 seq1244_BIOID51009   -             48   1.2e-08   34.2   2.6   1   1   1.2e-12   1.7e-08   33.7   1.8     1    21    23    43    23    43 0.98 Entericidin EcnA/B family
DUF1205              PF06722.7     97 seq1245_BIOID51009   -            287   1.2e-26   92.6   0.0   1   1   3.8e-30   2.6e-26   91.5   0.0     1    97    77   172    77   172 0.96 Protein of unknown function (DUF1205)
UDPGT                PF00201.13   500 seq1245_BIOID51009   -            287   1.7e-07   30.0   0.0   1   1   9.6e-11   6.6e-07   28.1   0.0   319   398   165   242   108   264 0.82 UDP-glucoronosyl and UDP-glucosyl transferase
Bax1-I               PF01027.15   205 seq1248_BIOID51009   -            237   5.4e-12   45.6  24.8   1   1     5e-16   6.8e-12   45.3  17.2     3   201    19   220    17   225 0.82 Inhibitor of apoptosis-promoting Bax1
FliG_C               PF01706.11   110 seq1249_BIOID51009   -            331   1.8e-39  134.0  15.8   1   1   3.2e-42   2.2e-38  130.5   2.3     2   109   216   323   215   324 0.98 FliG C-terminal domain
MotB_plug            PF13677.1     58 seq1253_BIOID51009   -            307   1.9e-18   65.3   0.1   1   1   6.1e-22   4.2e-18   64.3   0.1     3    55    17    71    15    74 0.88 Membrane MotB of proton-channel complex MotA/MotB
OmpA                 PF00691.15    97 seq1253_BIOID51009   -            307   5.1e-15   55.5   0.1   1   1   2.6e-18   1.8e-14   53.7   0.0     1    94   166   260   166   263 0.83 OmpA family
DLH                  PF01738.13   218 seq1254_BIOID51009   -            289   4.8e-76  254.7   0.0   1   1   2.2e-79   5.9e-76  254.4   0.0     1   217    60   283    60   284 0.99 Dienelactone hydrolase family
Abhydrolase_5        PF12695.2    142 seq1254_BIOID51009   -            289   1.5e-15   57.0   0.1   1   1   8.2e-19   2.2e-15   56.5   0.0     2   142    77   255    76   255 0.76 Alpha/beta hydrolase family
Abhydrolase_6        PF12697.2    228 seq1254_BIOID51009   -            289     3e-12   46.8   2.3   1   1   1.5e-09     4e-06   26.7   0.0   162   221   192   260   180   266 0.74 Alpha/beta hydrolase family
BAAT_C               PF08840.6    213 seq1254_BIOID51009   -            289   1.5e-08   34.5   0.1   1   1   4.8e-09   1.3e-05   24.9   0.2   109   178   204   271   190   287 0.78 BAAT / Acyl-CoA thioester hydrolase C terminal
Peptidase_S9         PF00326.16   213 seq1254_BIOID51009   -            289   9.3e-07   28.1   0.0   1   1   1.6e-08   4.4e-05   22.6   0.0   136   210   202   284   194   287 0.78 Prolyl oligopeptidase family
SDF                  PF00375.13   390 seq1256_BIOID51009   -            463  1.5e-102  343.1  34.3   1   1  1.4e-106  1.9e-102  342.8  23.8     1   390    29   443    29   443 0.96 Sodium:dicarboxylate symporter family
AA_kinase            PF00696.23   241 seq1257_BIOID51009   -            297   8.8e-25   87.5   0.0   1   1   1.7e-28   2.3e-24   86.1   0.0     1   239     2   277     2   279 0.79 Amino acid kinase family
Multi_Drug_Res       PF00893.14    93 seq1258_BIOID51009   -            105   5.3e-33  113.2  10.3   1   1   4.9e-37   6.7e-33  112.9   7.2     1    93     1    93     1    93 0.99 Small Multidrug Resistance protein
TraN                 PF06986.6    248 seq1261_BIOID51009   -            281   3.3e-73  245.9  24.0   1   1   3.1e-77   4.2e-73  245.6  16.6    23   247     8   231     3   232 0.97 Type-1V conjugative transfer system mating pair stabilisation
Bac_DNA_binding      PF00216.16    90 seq1263_BIOID51009   -             90   3.2e-33  113.4   1.4   1   1   2.6e-37   3.6e-33  113.3   1.0     1    90     1    90     1    90 0.99 Bacterial DNA-binding protein
ATP_synt_I           PF03899.10   100 seq1264_BIOID51009   -            130   4.8e-14   52.2  13.1   1   1   4.9e-18   6.7e-14   51.7   9.1     1    99    17   112    17   113 0.95 ATP synthase I chain
Peptidase_S11        PF00768.15   241 seq1265_BIOID51009   -            407  8.9e-101  336.0   0.4   1   1  2.5e-104  1.1e-100  335.7   0.2     2   241    36   273    35   273 0.99 D-alanyl-D-alanine carboxypeptidase
PBP5_C               PF07943.8     91 seq1265_BIOID51009   -            407   5.7e-25   87.0   0.0   1   1   2.3e-28   1.1e-24   86.1   0.0     1    91   292   383   292   383 0.99 Penicillin-binding protein 5, C-terminal domain
Beta-lactamase2      PF13354.1    197 seq1265_BIOID51009   -            407     1e-13   51.0   0.1   1   1   3.1e-17   1.4e-13   50.6   0.1     4   144    57   209    54   262 0.75 Beta-lactamase enzyme family
Phage_integrase      PF00589.17   173 seq1266_BIOID51009   -            356   5.9e-35  120.3   0.0   1   1   2.6e-38   1.2e-34  119.3   0.0     2   170   179   346   178   349 0.97 Phage integrase family
Phage_integ_N        PF09003.5     81 seq1266_BIOID51009   -            356   1.3e-26   92.0   0.5   1   1     6e-30   2.7e-26   90.9   0.0     1    81     1    76     1    76 0.97 Bacteriophage lambda integrase, N-terminal domain
Phage_integr_N       PF02899.12    84 seq1266_BIOID51009   -            356   1.5e-10   40.9   0.1   1   1   3.4e-13   1.5e-09   37.7   0.0     2    84    81   158    80   158 0.94 Phage integrase, N-terminal SAM-like domain
Trehalase            PF01204.13   512 seq1268_BIOID51009   -            783   5.9e-13   48.1   0.1   1   1   4.1e-16   1.9e-12   46.4   0.1   179   488   414   764   408   770 0.83 Trehalase
Usher                PF00577.15   552 seq1269_BIOID51009   -            838  3.3e-208  692.7  27.5   1   1  7.2e-212  3.3e-208  692.7  19.1     1   552   206   748   206   748 0.99 Type VII secretion system (T7SS), usher protein
PapC_N               PF13954.1    146 seq1269_BIOID51009   -            838   1.5e-47  160.7   0.1   1   1   6.9e-51   3.1e-47  159.6   0.0     1   146    43   192    43   192 0.98 PapC N-terminal domain
PapC_C               PF13953.1     68 seq1269_BIOID51009   -            838   5.1e-21   73.9   0.1   1   1   2.6e-24   1.2e-20   72.8   0.1     2    67   759   825   758   826 0.95 PapC C-terminal domain
BPD_transp_1         PF00528.17   185 seq1270_BIOID51009   -            354   2.5e-26   92.2  16.2   1   1   1.8e-30   2.5e-26   92.2  11.2     1   176   163   324   163   332 0.91 Binding-protein-dependent transport system inner membrane component
Topoisom_bac         PF01131.15   403 seq1272_BIOID51009   -            881  4.3e-131  437.3   0.7   1   1  2.3e-134  7.7e-131  436.5   0.5     2   403   171   579   170   579 0.93 DNA topoisomerase
Topo_Zn_Ribbon       PF08272.6     42 seq1272_BIOID51009   -            881   3.1e-39  131.9   0.3   1   2   1.5e-19   5.2e-16   57.5   0.0     2    42   772   811   771   811 0.96 Topoisomerase I zinc-ribbon-like
Topo_Zn_Ribbon       PF08272.6     42 seq1272_BIOID51009   -            881   3.1e-39  131.9   0.3   2   2   1.3e-23   4.6e-20   70.5   1.2     1    41   838   878   838   879 0.97 Topoisomerase I zinc-ribbon-like
Toprim               PF01751.17    88 seq1272_BIOID51009   -            881   3.4e-26   90.8   0.0   1   1   2.1e-29   7.2e-26   89.7   0.0     2    88    19   156    18   156 0.98 Toprim domain
zf-C4_Topoisom       PF01396.14    39 seq1272_BIOID51009   -            881   4.1e-19   67.6  16.9   1   2   3.6e-09   1.2e-05   24.5   0.3     3    27   612   636   610   653 0.84 Topoisomerase DNA binding C4 zinc finger
zf-C4_Topoisom       PF01396.14    39 seq1272_BIOID51009   -            881   4.1e-19   67.6  16.9   2   2   6.9e-15   2.4e-11   42.8   1.9     2    38   723   758   722   759 0.94 Topoisomerase DNA binding C4 zinc finger
DUF1481              PF07356.7    195 seq1274_BIOID51009   -            211   1.1e-70  236.9   0.6   1   1   9.3e-75   1.3e-70  236.7   0.4     1   195    22   207    22   207 0.99 Protein of unknown function (DUF1481)
ATP-synt_A           PF00119.15   215 seq1276_BIOID51009   -            271   1.6e-64  217.1  20.5   1   1   1.4e-68   1.9e-64  216.9  14.2     1   214    39   265    39   266 0.97 ATP synthase A chain
FliH                 PF02108.11   128 seq1280_BIOID51009   -            228   5.3e-40  136.1   0.5   1   1   1.2e-43   5.3e-40  136.1   0.3     5   128    96   219    76   219 0.98 Flagellar assembly protein FliH
HrpE                 PF06188.7    191 seq1280_BIOID51009   -            228   2.8e-08   33.6   6.3   1   1   1.3e-11   5.9e-08   32.5   4.4    25   182    48   211    25   222 0.74 HrpE/YscL/FliH and V-type ATPase subunit E
Band_7               PF01145.20   179 seq1282_BIOID51009   -            375   1.3e-24   86.9   0.2   1   1   4.1e-27   5.6e-23   81.6   0.2     2   178   147   318   146   320 0.94 SPFH domain / Band 7 family
Gln-synt_C           PF00120.19   259 seq1284_BIOID51009   -            469  2.1e-106  354.7   0.0   1   1    4e-110  2.7e-106  354.3   0.0     2   259   103   379   102   379 0.98 Glutamine synthetase, catalytic domain
Gln-synt_N           PF03951.14    84 seq1284_BIOID51009   -            469   2.1e-31  107.1   0.1   1   1   6.2e-35   4.2e-31  106.2   0.1     1    84    14    95    14    95 0.98 Glutamine synthetase, beta-Grasp domain
IMS                  PF00817.15   148 seq1286_BIOID51009   -            351   9.7e-48  161.6   0.0   1   1   3.4e-51   1.6e-47  160.9   0.0     1   148     7   154     7   154 0.98 impB/mucB/samB family
IMS_C                PF11799.3    137 seq1286_BIOID51009   -            351   2.1e-09   37.7   0.1   1   1   8.2e-13   3.7e-09   36.9   0.0     3    99   211   309   210   327 0.85 impB/mucB/samB family C-terminal
IMS_HHH              PF11798.3     32 seq1286_BIOID51009   -            351   1.3e-08   34.2   0.0   1   1   7.1e-12   3.2e-08   33.0   0.0     1    32   166   197   166   197 0.96 IMS family HHH motif
DUF3521              PF12035.3     35 seq1287_BIOID51009   -             42   9.4e-09   34.8   0.3   1   1   1.8e-12   2.4e-08   33.5   0.2     1    35    11    38    11    38 0.98 Protein of unknown function (DUF3521)
PTSIIB_sorb          PF03830.10   151 seq1288_BIOID51009   -            323   1.4e-58  196.9   1.4   1   1   3.3e-62   2.2e-58  196.2   1.0     2   149   164   311   163   313 0.99 PTS system sorbose subfamily IIB component
EIIA-man             PF03610.11   116 seq1288_BIOID51009   -            323   2.6e-35  120.8   0.1   1   1   9.9e-39   6.8e-35  119.5   0.0     1   114     4   117     4   119 0.98 PTS system fructose IIA component
TrbE                 PF11100.3     66 seq1290_BIOID51009   -             86   8.9e-33  111.8   4.1   1   1   7.8e-37   1.1e-32  111.5   2.8     1    65    10    74    10    75 0.97 Conjugal transfer protein TrbE
UPF0020              PF01170.13   180 seq1291_BIOID51009   -            702   2.5e-62  209.5   0.0   1   1     6e-60   9.2e-57  191.4   0.0     1   179   162   375   162   376 0.96 Putative RNA methylase family UPF0020
Methyltransf_26      PF13659.1    117 seq1291_BIOID51009   -            702   1.1e-26   93.0   0.0   1   2   2.9e-19   4.4e-16   58.8   0.0     4    94   193   326   190   353 0.92 Methyltransferase domain
Methyltransf_26      PF13659.1    117 seq1291_BIOID51009   -            702   1.1e-26   93.0   0.0   2   2   6.7e-11     1e-07   31.8   0.0    11   114   549   655   520   658 0.80 Methyltransferase domain
Methyltrans_SAM      PF10672.4    286 seq1291_BIOID51009   -            702   7.2e-21   74.1   0.1   1   1   7.8e-24   1.2e-20   73.4   0.1    24   240   437   658   427   681 0.83 S-adenosylmethionine-dependent methyltransferase
THUMP                PF02926.12    93 seq1291_BIOID51009   -            702   2.2e-14   53.1   0.0   1   1   2.7e-17   4.1e-14   52.3   0.0     2    92    57   153    56   154 0.95 THUMP domain
Cons_hypoth95        PF03602.10   183 seq1291_BIOID51009   -            702   3.9e-14   52.3   0.0   1   1   2.9e-12   4.4e-09   35.8   0.0    39   140   536   635   530   671 0.85 Conserved hypothetical protein 95
CSD                  PF00313.17    66 seq1293_BIOID51009   -             70   2.6e-33  113.5   0.3   1   1   4.1e-37   2.8e-33  113.3   0.2     1    65     5    69     5    70 0.98 'Cold-shock' DNA-binding domain
OB_RNB               PF08206.6     58 seq1293_BIOID51009   -             70   1.5e-05   24.2   0.3   1   1   3.5e-09   2.4e-05   23.6   0.2     7    28    15    36    11    40 0.87 Ribonuclease B OB domain
TraF                 PF13728.1    215 seq1294_BIOID51009   -            247   8.6e-79  263.8   0.3   1   1   7.1e-83   9.8e-79  263.6   0.2     1   215    23   237    23   237 1.00 F plasmid transfer operon protein
NAD_kinase           PF01513.16   285 seq1296_BIOID51009   -            292   6.2e-73  244.9   0.0   1   1   5.2e-77     7e-73  244.7   0.0     2   284     8   271     7   272 0.98 ATP-NAD kinase
ATP-synt_C           PF00137.16    66 seq1297_BIOID51009   -             79   1.1e-16   60.3  13.8   1   1   9.3e-21   1.3e-16   60.1   9.6     2    66     9    77     8    77 0.98 ATP synthase subunit C
Radical_SAM          PF04055.16   166 seq1298_BIOID51009   -            292   1.9e-22   80.0   0.0   1   1   5.8e-26   2.6e-22   79.6   0.0     1   157    41   222    41   231 0.94 Radical SAM superfamily
Fer4_12              PF13353.1    139 seq1298_BIOID51009   -            292   1.1e-10   41.6   0.1   1   1   9.2e-14   4.2e-10   39.7   0.1     2    82    34   145    33   186 0.81 4Fe-4S single cluster domain
Fer4_14              PF13394.1    117 seq1298_BIOID51009   -            292     1e-06   28.6   0.6   1   1     6e-09   2.7e-05   24.0   0.4     3   103    42   171    40   183 0.83 4Fe-4S single cluster domain
OpuAC                PF04069.7    257 seq1299_BIOID51009   -            344   3.7e-56  190.2   3.3   1   1   3.3e-60   4.5e-56  189.9   2.3     2   256    44   326    43   327 0.94 Substrate binding domain of ABC-type glycine betaine transport system
DUF1440              PF07274.7    136 seq1300_BIOID51009   -            204   3.9e-55  185.4   2.3   1   1   3.4e-59   4.7e-55  185.1   1.6     1   136    26   182    26   182 0.99 Protein of unknown function (DUF1440)
ATP-synt_ab          PF00006.20   215 seq1301_BIOID51009   -            457   3.9e-69  232.3   0.0   1   1     4e-73   5.5e-69  231.8   0.0     1   215   161   373   161   373 1.00 ATP synthase alpha/beta family, nucleotide-binding domain
2-oxoacid_dh         PF00198.18   231 seq1303_BIOID51009   -            405   7.8e-82  273.8   0.0   1   1   2.2e-85     1e-81  273.5   0.0     3   231   175   403   173   403 0.98 2-oxoacid dehydrogenases acyltransferase (catalytic domain)
Biotin_lipoyl        PF00364.17    74 seq1303_BIOID51009   -            405   6.9e-18   63.9   0.3   1   1   3.6e-21   1.6e-17   62.7   0.2     2    73     5    76     4    77 0.96 Biotin-requiring enzyme
E3_binding           PF02817.12    39 seq1303_BIOID51009   -            405     4e-15   55.0   2.3   1   1     1e-18   4.6e-15   54.8   0.1     5    39   114   148   111   148 0.96 e3 binding domain
DUF1283              PF06932.6     85 seq1307_BIOID51009   -            113     1e-46  156.7   6.7   1   1   8.7e-51   1.2e-46  156.5   4.7     1    85    29   113    29   113 0.99 Protein of unknown function (DUF1283)
ATP-synt_B           PF00430.13   132 seq1308_BIOID51009   -            156   3.3e-35  120.6  18.3   1   1   2.8e-39   3.9e-35  120.4  12.7     1   132     6   137     6   137 0.98 ATP synthase B/B' CF(0)
HATPase_c            PF02518.21   111 seq1309_BIOID51009   -            458   1.6e-28   98.5   0.8   1   1   6.1e-32   4.2e-28   97.1   0.1     2   110   346   449   345   450 0.98 Histidine kinase-, DNA gyrase B-, and HSP90-like ATPase
HisKA                PF00512.20    68 seq1309_BIOID51009   -            458   1.8e-14   53.3   0.0   1   1     8e-18   5.5e-14   51.7   0.0     2    65   238   300   237   302 0.91 His Kinase A (phospho-acceptor) domain
GnsAB                PF08178.6     54 seq1311_BIOID51009   -             57   6.1e-33  112.1   4.2   1   1     5e-37   6.8e-33  111.9   2.9     1    54     1    54     1    54 1.00 GnsA/GnsB family
Acetyltransf_10      PF13673.1    117 seq1312_BIOID51009   -            150   1.4e-20   73.4   0.0   1   1   5.1e-24   1.7e-20   73.1   0.0     1   117    13   124    13   124 0.92 Acetyltransferase (GNAT) domain
Acetyltransf_7       PF13508.1     79 seq1312_BIOID51009   -            150     7e-10   38.8   0.0   1   1   4.1e-13   1.4e-09   37.8   0.0     3    78    56   125    54   126 0.90 Acetyltransferase (GNAT) domain
Acetyltransf_9       PF13527.1    128 seq1312_BIOID51009   -            150   1.6e-07   31.1   0.0   1   1   8.1e-10   2.8e-06   27.1   0.0     1   128     5   127     5   127 0.93 Acetyltransferase (GNAT) domain
Acetyltransf_1       PF00583.19    83 seq1312_BIOID51009   -            150     7e-07   29.0   0.0   1   1   5.2e-10   1.8e-06   27.7   0.0    25    83    75   125    34   125 0.77 Acetyltransferase (GNAT) family
EII-Sor              PF03609.9    237 seq1314_BIOID51009   -            266   7.1e-89  297.0  38.7   1   1   5.9e-93     8e-89  296.8  26.8     1   237     1   238     1   238 1.00 PTS system sorbose-specific iic component
Acetyltransf_3       PF13302.1    142 seq1315_BIOID51009   -            186   5.7e-23   81.6   0.0   1   1     4e-26   7.7e-23   81.2   0.0     3   141     8   140     7   141 0.80 Acetyltransferase (GNAT) domain
Acetyltransf_4       PF13420.1    155 seq1315_BIOID51009   -            186   7.2e-15   55.1   0.6   1   1   4.7e-18   9.1e-15   54.8   0.4     1   152     9   158     9   160 0.93 Acetyltransferase (GNAT) domain
Acetyltransf_1       PF00583.19    83 seq1315_BIOID51009   -            186     6e-15   54.9   0.1   1   1   4.5e-18   8.9e-15   54.3   0.1     2    82    63   140    62   141 0.97 Acetyltransferase (GNAT) family
Acetyltransf_8       PF13523.1    152 seq1315_BIOID51009   -            186   1.2e-13   51.1   0.2   1   1   8.2e-17   1.6e-13   50.6   0.2     1   141     9   145     9   157 0.89 Acetyltransferase (GNAT) domain
Acetyltransf_7       PF13508.1     79 seq1315_BIOID51009   -            186   3.7e-07   30.1   0.2   1   1   3.4e-10   6.7e-07   29.2   0.1     2    78    56   141    55   142 0.80 Acetyltransferase (GNAT) domain
Acetyltransf_10      PF13673.1    117 seq1315_BIOID51009   -            186   1.3e-05   25.1   0.0   1   1   9.3e-09   1.8e-05   24.7   0.0     1   117    16   140    16   140 0.75 Acetyltransferase (GNAT) domain
FR47                 PF08445.5     86 seq1315_BIOID51009   -            186   2.1e-05   24.0   0.0   1   1   1.9e-08   3.8e-05   23.2   0.0    26    79    87   142    69   150 0.92 FR47-like protein
Nuc-transf           PF10127.4    247 seq1316_BIOID51009   -            263   6.6e-98  326.8   0.0   1   1  5.4e-102   7.4e-98  326.6   0.0     1   246    10   256    10   257 0.99 Predicted nucleotidyltransferase
Response_reg         PF00072.19   112 seq1319_BIOID51009   -            232   5.1e-29  100.4   0.4   1   1   1.2e-32     8e-29   99.8   0.3     1   112     4   112     4   112 0.98 Response regulator receiver domain
Trans_reg_C          PF00486.23    77 seq1319_BIOID51009   -            232   1.4e-21   76.0   0.0   1   1   5.1e-25   3.5e-21   74.7   0.0     1    77   152   228   152   228 0.95 Transcriptional regulatory protein, C terminal
OSCP                 PF00213.13   172 seq1322_BIOID51009   -            177   8.5e-51  172.1   1.0   1   1   6.9e-55   9.4e-51  171.9   0.7     1   171     7   174     7   175 0.97 ATP synthase delta (OSCP) subunit
PTS_IIB              PF02302.12    90 seq1325_BIOID51009   -            113   7.1e-13   48.6   0.0   1   1   6.3e-17   8.6e-13   48.4   0.0     2    87     6    94     5    97 0.92 PTS system, Lactose/Cellobiose specific IIB subunit
SMC_N                PF02463.14   220 seq1328_BIOID51009   -            553   8.4e-19   67.5   0.0   1   1   2.4e-22   1.6e-18   66.5   0.0     1   217     1   511     1   514 0.94 RecF/RecN/SMC N terminal domain
AAA_23               PF13476.1    202 seq1328_BIOID51009   -            553     2e-18   67.3   4.3   1   1   1.5e-19   9.9e-16   58.5   3.0     1   195     4   215     4   381 0.48 AAA domain
TraQ                 PF09679.5     93 seq1333_BIOID51009   -             94   1.2e-50  169.2   0.3   1   1     1e-54   1.4e-50  169.0   0.2     1    93     2    94     2    94 0.99 Type-F conjugative transfer system pilin chaperone (TraQ)
MdoG                 PF04349.7    484 seq1336_BIOID51009   -            517  8.5e-263  871.7   1.2   1   1  7.2e-267  9.8e-263  871.5   0.8     1   483    29   514    29   515 1.00 Periplasmic glucan biosynthesis protein, MdoG
Resolvase            PF00239.16   141 seq1337_BIOID51009   -            186   3.2e-50  169.5   0.1   1   1   7.6e-54   5.2e-50  168.8   0.1     2   140     3   135     2   136 0.98 Resolvase, N terminal domain
HTH_7                PF02796.10    45 seq1337_BIOID51009   -            186     3e-17   62.0   0.3   1   1   1.5e-20     1e-16   60.3   0.1     1    44   138   181   138   182 0.98 Helix-turn-helix domain of resolvase
HATPase_c            PF02518.21   111 seq1338_BIOID51009   -            349   7.9e-20   70.5   0.0   1   1   3.2e-23   1.5e-19   69.6   0.0     2   109   234   346   233   348 0.91 Histidine kinase-, DNA gyrase B-, and HSP90-like ATPase
HisKA                PF00512.20    68 seq1338_BIOID51009   -            349   4.1e-13   49.0   3.7   1   1     1e-16   4.6e-13   48.8   0.1     3    60   131   186   129   189 0.97 His Kinase A (phospho-acceptor) domain
PAS                  PF00989.19   113 seq1338_BIOID51009   -            349   7.3e-08   32.0   0.0   1   1   5.4e-11   2.4e-07   30.3   0.0     5    96    11    99    10   108 0.91 PAS fold
IgaA                 PF07095.6    706 seq1339_BIOID51009   -            711         0 1235.1   0.0   1   1         0         0 1234.9   0.0     1   705     1   706     1   707 1.00 Intracellular growth attenuator protein IgaA
UPF0027              PF01139.12   420 seq1341_BIOID51009   -            388   6.5e-98  328.3   0.0   1   2   1.1e-28   1.5e-24   86.6   0.0     6    98    23   115    19   124 0.94 Uncharacterized protein family UPF0027
UPF0027              PF01139.12   420 seq1341_BIOID51009   -            388   6.5e-98  328.3   0.0   2   2   2.9e-75     4e-71  240.1   0.0   144   419   127   381   113   382 0.90 Uncharacterized protein family UPF0027
MFS_1                PF07690.11   354 seq1342_BIOID51009   -            394   1.4e-36  125.9  55.0   1   2   1.2e-29   8.2e-26   90.4  16.5     2   188    17   198    16   216 0.88 Major Facilitator Superfamily
MFS_1                PF07690.11   354 seq1342_BIOID51009   -            394   1.4e-36  125.9  55.0   2   2   9.5e-15   6.5e-11   41.4  16.0     3   175   218   387   216   394 0.89 Major Facilitator Superfamily
Sugar_tr             PF00083.19   451 seq1342_BIOID51009   -            394   6.3e-12   44.6  16.2   1   1   9.3e-16   6.3e-12   44.6  11.2    43   188    39   181    11   184 0.83 Sugar (and other) transporter
TraF                 PF13728.1    215 seq1343_BIOID51009   -            181   4.2e-14   52.4   0.0   1   1   4.3e-18   5.9e-14   51.9   0.0   121   206    70   159    63   167 0.88 F plasmid transfer operon protein
ATP-synt_ab          PF00006.20   215 seq1344_BIOID51009   -            513   1.5e-72  243.4   0.1   1   1   9.7e-76   2.7e-72  242.6   0.0     1   215   148   375   148   375 0.99 ATP synthase alpha/beta family, nucleotide-binding domain
ATP-synt_ab_C        PF00306.22   113 seq1344_BIOID51009   -            513   1.3e-18   67.3   1.3   1   1   9.8e-22   2.7e-18   66.3   0.9     1    95   387   468   387   488 0.87 ATP synthase alpha/beta chain, C terminal domain
ATP-synt_ab_N        PF02874.18    69 seq1344_BIOID51009   -            513   2.9e-14   52.9   0.1   1   1   2.3e-17   6.2e-14   51.8   0.1     5    69    28    92    25    92 0.98 ATP synthase alpha/beta family, beta-barrel domain
HAS-barrel           PF09378.5     91 seq1344_BIOID51009   -            513   1.3e-06   28.1   0.1   1   1   3.5e-09   9.5e-06   25.3   0.0     6    84    29    89    25   109 0.85 HAS barrel domain
KaiC                 PF06745.8    226 seq1344_BIOID51009   -            513   4.6e-05   22.5   0.0   1   1     3e-08   8.2e-05   21.6   0.0     1    71   146   213   146   249 0.85 KaiC
HATPase_c            PF02518.21   111 seq1345_BIOID51009   -            457     1e-25   89.4   0.0   1   1   2.3e-28   7.9e-25   86.6   0.0     2   110   346   453   345   454 0.97 Histidine kinase-, DNA gyrase B-, and HSP90-like ATPase
HisKA                PF00512.20    68 seq1345_BIOID51009   -            457   9.8e-15   54.1   3.5   1   1   2.9e-18   9.8e-15   54.1   2.4     1    67   238   299   238   300 0.95 His Kinase A (phospho-acceptor) domain
HAMP                 PF00672.20    70 seq1345_BIOID51009   -            457   8.2e-13   48.2   0.1   1   1   2.4e-16   8.2e-13   48.2   0.1     2    70   165   234   164   234 0.96 HAMP domain
HATPase_c_3          PF13589.1    137 seq1345_BIOID51009   -            457   5.7e-07   29.1   0.0   1   1   3.4e-10   1.2e-06   28.1   0.0     3    82   350   424   348   430 0.88 Histidine kinase-, DNA gyrase B-, and HSP90-like ATPase
EIID-AGA             PF03613.9    264 seq1346_BIOID51009   -            283  1.4e-114  381.3   0.8   1   1  1.2e-118  1.6e-114  381.2   0.6     1   264    11   281    11   281 0.99 PTS system mannose/fructose/sorbose family IID component
ATP-grasp_2          PF08442.5    202 seq1349_BIOID51009   -            388   1.4e-82  275.8   0.0   1   1   5.7e-86   1.9e-82  275.4   0.0     1   202     2   203     2   203 1.00 ATP-grasp domain
Ligase_CoA           PF00549.14   153 seq1349_BIOID51009   -            388     1e-24   86.7   3.4   1   1   5.1e-28   1.8e-24   86.0   2.4     1   153   262   382   262   382 0.98 CoA-ligase
ATP-grasp_5          PF13549.1    222 seq1349_BIOID51009   -            388   1.5e-13   50.3   0.1   1   1   1.2e-16     4e-13   48.9   0.1    10   219     3   215     1   217 0.83 ATP-grasp domain
ATP-grasp_4          PF13535.1    184 seq1349_BIOID51009   -            388   7.1e-08   32.2   0.1   1   1   5.1e-11   1.7e-07   31.0   0.0     7   110     7   126     4   200 0.77 ATP-grasp domain
Fimbrial             PF00419.15   145 seq1351_BIOID51009   -            363     3e-21   76.0   0.5   1   1   2.2e-25     3e-21   76.0   0.3     2   143   211   361   210   363 0.85 Fimbrial protein
FliJ                 PF02050.11   123 seq1352_BIOID51009   -            147   2.5e-32  111.3  20.6   1   1   2.3e-36   3.1e-32  111.0  14.3     1   122    19   141    19   142 0.98 Flagellar FliJ protein
Oxidored_FMN         PF00724.15   341 seq1353_BIOID51009   -            672  8.6e-104  347.0   0.0   1   1  6.4e-107  1.1e-103  346.7   0.0     2   341     6   331     5   331 0.97 NADH:flavin oxidoreductase / NADH oxidase family
Pyr_redox_3          PF13738.1    203 seq1353_BIOID51009   -            672   1.5e-13   51.1   0.3   1   1   1.5e-09   2.6e-06   27.4   0.3     1    41   378   417   378   422 0.93 Pyridine nucleotide-disulphide oxidoreductase
Pyr_redox_2          PF07992.9    200 seq1353_BIOID51009   -            672   1.4e-12   47.8   0.0   1   1   1.6e-12   2.7e-09   37.0   0.0     2   159   377   535   376   577 0.68 Pyridine nucleotide-disulphide oxidoreductase
NAD_binding_8        PF13450.1     68 seq1353_BIOID51009   -            672   1.2e-09   37.8   0.3   1   1   4.2e-12   7.1e-09   35.4   0.0     1    36   379   414   379   435 0.89 NAD(P)-binding Rossmann-like domain
HI0933_like          PF03486.9    409 seq1353_BIOID51009   -            672   4.5e-07   28.5   1.6   1   1   5.2e-10     9e-07   27.5   0.2     2    42   376   416   375   418 0.93 HI0933-like protein
FAD_binding_2        PF00890.19   421 seq1353_BIOID51009   -            672   3.6e-05   22.7   1.0   1   1   5.1e-08   8.7e-05   21.4   0.7     3    41   378   416   376   419 0.91 FAD binding domain
Catalase             PF00199.14   384 seq1354_BIOID51009   -            753  2.6e-170  566.1   0.1   1   1    5e-174  3.4e-170  565.7   0.1     1   382    81   467    81   469 0.99 Catalase
Catalase-rel         PF06628.7     68 seq1354_BIOID51009   -            753     4e-20   71.3   0.0   1   1   1.3e-23   8.7e-20   70.2   0.0     1    68   495   563   495   563 0.98 Catalase-related immune-responsive
Peptidase_S24        PF00717.18    70 seq1356_BIOID51009   -            212   7.2e-11   41.4   0.1   1   1   1.5e-14   1.1e-10   40.9   0.0     3    69   126   197   124   198 0.96 Peptidase S24-like
HTH_3                PF01381.17    55 seq1356_BIOID51009   -            212     2e-05   24.2   0.1   1   1   7.3e-09     5e-05   22.9   0.0     8    55    17    64    10    64 0.87 Helix-turn-helix
MFS_1                PF07690.11   354 seq1358_BIOID51009   -            410   2.6e-28   98.6  41.2   1   1   5.3e-32   3.6e-28   98.2  28.5     5   351    26   362    22   365 0.71 Major Facilitator Superfamily
Sugar_tr             PF00083.19   451 seq1358_BIOID51009   -            410   2.3e-06   26.3  31.8   1   1   1.9e-09   1.3e-05   23.9   8.8    52   188    58   188    46   197 0.92 Sugar (and other) transporter
Sigma54_activat      PF00158.21   168 seq1359_BIOID51009   -            441   9.6e-72  239.7   0.1   1   1   5.7e-75   1.6e-71  239.1   0.1     1   168   141   308   141   308 0.99 Sigma-54 interaction domain
Response_reg         PF00072.19   112 seq1359_BIOID51009   -            441   1.6e-29  102.0   0.2   1   1   1.2e-32   3.3e-29  101.0   0.1     1   111     8   117     8   118 0.98 Response regulator receiver domain
HTH_8                PF02954.14    42 seq1359_BIOID51009   -            441     2e-14   52.7   0.6   1   1   7.2e-18     2e-14   52.7   0.4     3    39   403   439   401   441 0.93 Bacterial regulatory protein, Fis family
AAA_5                PF07728.9    139 seq1359_BIOID51009   -            441   4.3e-08   32.8   0.0   1   1   3.1e-11   8.5e-08   31.9   0.0     2   123   165   283   164   301 0.87 AAA domain (dynein-related subfamily)
AAA                  PF00004.24   132 seq1359_BIOID51009   -            441   1.9e-05   24.7   0.0   1   1   1.5e-08     4e-05   23.6   0.0     1   126   165   296   165   302 0.71 ATPase family associated with various cellular activities (AAA)
ABC_tran             PF00005.22   118 seq1360_BIOID51009   -            635   1.4e-36  125.2   0.1   1   2   1.7e-17   9.5e-15   54.8   0.0     1   118    43   185    43   185 0.88 ABC transporter
ABC_tran             PF00005.22   118 seq1360_BIOID51009   -            635   1.4e-36  125.2   0.1   2   2   1.9e-21   1.1e-18   67.6   0.0     1   118   359   469   359   469 0.95 ABC transporter
AAA_21               PF13304.1    303 seq1360_BIOID51009   -            635   7.7e-23   81.7   7.3   1   1   7.3e-13   4.1e-10   39.9   0.5     3   302    33   216    32   217 0.77 AAA domain
ABC_tran_2           PF12848.2     85 seq1360_BIOID51009   -            635   1.1e-13   50.6  15.2   1   1   3.4e-16   1.9e-13   49.9   1.9     1    74   224   295   224   308 0.91 ABC transporter
LysR_substrate       PF03466.15   209 seq1363_BIOID51009   -            317   3.6e-43  146.9   1.3   1   1   7.6e-47   5.2e-43  146.4   0.9     3   207    86   288    84   290 0.97 LysR substrate binding domain
HTH_1                PF00126.22    60 seq1363_BIOID51009   -            317   3.8e-17   61.6   1.4   1   1   1.4e-20   9.5e-17   60.3   1.0     2    60     5    63     4    63 0.97 Bacterial regulatory helix-turn-helix protein, lysR family
LysR_substrate       PF03466.15   209 seq1364_BIOID51009   -            324   1.8e-44  151.2   0.0   1   1   3.5e-48   2.4e-44  150.8   0.0     5   206    92   293    90   296 0.96 LysR substrate binding domain
HTH_1                PF00126.22    60 seq1364_BIOID51009   -            324   5.4e-16   57.9   0.0   1   1   1.4e-19   9.6e-16   57.1   0.0     1    60     3    64     3    64 0.97 Bacterial regulatory helix-turn-helix protein, lysR family
Flg_hook             PF02120.11    85 seq1365_BIOID51009   -            375   4.2e-19   67.8   6.8   1   1   6.5e-23   8.8e-19   66.8   4.7     4    84   248   328   245   336 0.91 Flagellar hook-length control protein FliK
DUF1161              PF06649.7     52 seq1367_BIOID51009   -            102   1.3e-25   88.9   0.0   1   1   1.2e-29   1.6e-25   88.6   0.0     1    52    27    80    27    80 0.99 Protein of unknown function (DUF1161)
TraH                 PF06122.6    361 seq1370_BIOID51009   -            458  2.9e-117  391.4   4.8   1   1  2.8e-121  3.8e-117  391.0   3.3     1   361    30   379    30   379 0.96 Conjugative relaxosome accessory transposon protein
Sigma54_activat      PF00158.21   168 seq1371_BIOID51009   -            489   4.7e-71  237.5   0.0   1   1   2.7e-74   7.4e-71  236.9   0.0     1   167   160   326   160   327 0.99 Sigma-54 interaction domain
Response_reg         PF00072.19   112 seq1371_BIOID51009   -            489   1.3e-32  111.9   0.0   1   1     1e-35   2.9e-32  110.8   0.0     1   111    26   135    26   136 0.97 Response regulator receiver domain
HTH_8                PF02954.14    42 seq1371_BIOID51009   -            489   2.2e-15   55.8   3.9   1   1   1.7e-18   4.5e-15   54.7   1.0     3    42   447   486   445   486 0.96 Bacterial regulatory protein, Fis family
AAA_5                PF07728.9    139 seq1371_BIOID51009   -            489   3.1e-08   33.3   0.0   1   1   2.5e-11   6.9e-08   32.2   0.0     2   125   184   304   183   321 0.86 AAA domain (dynein-related subfamily)
AAA_2                PF07724.9    171 seq1371_BIOID51009   -            489   2.7e-05   24.0   0.0   1   1   1.8e-08     5e-05   23.1   0.0     2   125   180   299   179   336 0.79 AAA domain (Cdc48 subfamily)
YbhQ                 PF11076.3    135 seq1374_BIOID51009   -            136   4.3e-79  262.5  13.2   1   1   3.7e-83   5.1e-79  262.3   9.1     1   134     1   132     1   134 0.98 Putative inner membrane protein YbhQ
DUF986               PF06173.7    149 seq1375_BIOID51009   -            152   3.7e-65  218.1   6.4   1   1     3e-69   4.1e-65  218.0   4.4     1   148     4   151     4   152 0.99 Protein of unknown function (DUF986)
RF-1                 PF00472.15   114 seq1378_BIOID51009   -            204     3e-23   81.6   1.3   1   1   3.9e-27   5.3e-23   80.8   0.9     9   103   103   196    97   200 0.86 RF-1 domain
Molybdopterin        PF00384.17   432 seq1380_BIOID51009   -            662   2.4e-96  323.0   0.0   1   1  4.2e-100   2.8e-96  322.7   0.0     1   432   111   566   111   566 0.92 Molybdopterin oxidoreductase
Molybdop_Fe4S4       PF04879.11    55 seq1380_BIOID51009   -            662   1.8e-14   53.1   0.8   1   1   4.3e-18   2.9e-14   52.4   0.5     1    55    49   108    49   108 0.97 Molybdopterin oxidoreductase Fe4S4 domain
DUF1391              PF07151.7     49 seq1382_BIOID51009   -             77   5.2e-34  115.3   0.8   1   1   4.9e-38   6.7e-34  115.0   0.6     1    48    29    76    29    77 0.98 Protein of unknown function (DUF1391)
AzlC                 PF03591.9    143 seq1383_BIOID51009   -            245   7.3e-42  142.5  10.2   1   1   5.3e-46   7.3e-42  142.5   7.1     1   141    23   165    23   167 0.97 AzlC protein
CoA_binding          PF02629.14    96 seq1385_BIOID51009   -            289   1.7e-30  105.2   0.7   1   1   4.9e-34   1.7e-30  105.2   0.5     1    96     6    99     6    99 0.99 CoA binding domain
Ligase_CoA           PF00549.14   153 seq1385_BIOID51009   -            289   2.4e-20   72.5   0.6   1   1   1.2e-23     4e-20   71.8   0.4     1   152   151   271   151   272 0.96 CoA-ligase
Succ_CoA_lig         PF13607.1    138 seq1385_BIOID51009   -            289   8.7e-12   44.7   0.0   1   1   4.4e-15   1.5e-11   43.9   0.0     1   138   145   284   145   287 0.83 Succinyl-CoA ligase like flavodoxin domain
Glycos_transf_2      PF00535.21   169 seq1387_BIOID51009   -            847   1.4e-19   70.2   0.0   1   1   6.3e-23   2.2e-19   69.6   0.0     2   168   246   429   245   430 0.98 Glycosyl transferase family 2
Glyco_tranf_2_3      PF13641.1    230 seq1387_BIOID51009   -            847   3.3e-15   56.4   0.3   1   1     3e-18     1e-14   54.8   0.0     2   230   243   493   242   493 0.84 Glycosyltransferase like family 2
Glyco_trans_2_3      PF13632.1    192 seq1387_BIOID51009   -            847   2.9e-13   49.8  14.5   1   1   8.6e-17   2.9e-13   49.8  10.1     1   185   341   533   341   708 0.82 Glycosyl transferase family group 2
Glyco_transf_21      PF13506.1    174 seq1387_BIOID51009   -            847   4.5e-08   32.5   0.0   1   1   4.7e-11   1.6e-07   30.6   0.0     6   147   312   468   308   492 0.77 Glycosyl transferase family 21
tRNA-synt_1e         PF01406.14   301 seq1388_BIOID51009   -            461  4.5e-144  479.0   0.1   1   1  2.1e-147  5.7e-144  478.6   0.1     2   300    15   313    14   314 0.99 tRNA synthetases class I (C) catalytic domain
DALR_2               PF09190.6     63 seq1388_BIOID51009   -            461     2e-26   91.9   1.7   1   1   7.1e-30     2e-26   91.9   1.2     1    63   341   402   341   402 0.99 DALR domain
tRNA-synt_1g         PF09334.6    391 seq1388_BIOID51009   -            461   2.2e-16   59.3   1.6   1   2   3.9e-10   1.1e-06   27.5   0.1    13   112    35   133    29   147 0.82 tRNA synthetases class I (M)
tRNA-synt_1g         PF09334.6    391 seq1388_BIOID51009   -            461   2.2e-16   59.3   1.6   2   2   3.1e-11   8.6e-08   31.1   0.1   312   373   251   311   231   317 0.85 tRNA synthetases class I (M)
tRNA-synt_1f         PF01921.13   360 seq1388_BIOID51009   -            461   1.8e-07   30.0   0.0   1   1   2.3e-08   6.2e-05   21.7   0.0   276   316   261   300   214   327 0.87 tRNA synthetases class I (K)
tRNA-synt_1          PF00133.17   601 seq1388_BIOID51009   -            461   1.1e-06   26.8   0.2   1   1   3.5e-09   9.5e-06   23.7   0.0   515   596   221   300   206   305 0.81 tRNA synthetases class I (I, L, M and V)
SmpA_OmlA            PF04355.8     71 seq1389_BIOID51009   -            113   5.7e-27   93.0   0.3   1   1   5.1e-31     7e-27   92.7   0.2     1    70    35   104    35   105 0.98 SmpA / OmlA family
ATP-synt             PF00231.14   290 seq1393_BIOID51009   -            287    1e-109  366.3   0.0   1   1  8.2e-114  1.1e-109  366.1   0.0     2   290     3   287     2   287 0.98 ATP synthase
TerC                 PF03741.11   184 seq1396_BIOID51009   -            540   4.9e-49  166.1  13.4   1   1   1.6e-52   7.4e-49  165.5   9.3     1   183    27   216    27   217 0.94 Integral membrane protein TerC family
CorC_HlyC            PF03471.12    81 seq1396_BIOID51009   -            540   2.4e-20   72.0   0.1   1   1   5.5e-23   2.5e-19   68.7   0.0     2    79   453   529   452   531 0.93 Transporter associated domain
CBS                  PF00571.23    57 seq1396_BIOID51009   -            540   4.1e-16   58.2   1.1   1   2   5.1e-09   2.3e-05   23.8   0.3     1    53   315   371   315   374 0.94 CBS domain
CBS                  PF00571.23    57 seq1396_BIOID51009   -            540   4.1e-16   58.2   1.1   2   2   9.7e-12   4.4e-08   32.5   0.0     3    53   382   432   381   436 0.93 CBS domain
DUF204               PF02659.10    67 seq1397_BIOID51009   -            206   9.1e-39  131.3  23.3   1   2   1.2e-24   1.7e-20   72.7   1.6     1    67    31    99    31    99 0.98 Domain of unknown function DUF
DUF204               PF02659.10    67 seq1397_BIOID51009   -            206   9.1e-39  131.3  23.3   2   2   5.6e-22   7.6e-18   64.2   9.2     1    67   133   196   133   196 0.99 Domain of unknown function DUF
FliL                 PF03748.9     99 seq1399_BIOID51009   -            154   4.4e-23   81.0   0.0   1   1     4e-27   5.5e-23   80.7   0.0     1    98    54   153    54   154 0.94 Flagellar basal body-associated protein FliL
AzlD                 PF05437.7     99 seq1403_BIOID51009   -            111   1.8e-12   46.9   5.7   1   1   1.5e-16   2.1e-12   46.7   4.0     1    98     5   104     5   105 0.92 Branched-chain amino acid transport protein (AzlD)
HAD_2                PF13419.1    176 seq1405_BIOID51009   -            237   4.6e-23   82.2   0.1   1   1   8.7e-27     6e-23   81.8   0.1     1   174    28   205    28   206 0.87 Haloacid dehalogenase-like hydrolase
TraG_N               PF07916.6    466 seq1407_BIOID51009   -            940  2.1e-127  425.2  14.5   1   1  1.5e-131  2.1e-127  425.2  10.1     1   465     3   450     3   451 0.98 TraG-like protein, N-terminal region
LppC                 PF04348.8    536 seq1408_BIOID51009   -            678  2.2e-135  452.1  23.1   1   2   5.2e-52   7.1e-48  163.3  13.2     1   285    40   318    40   351 0.89 LppC putative lipoprotein
LppC                 PF04348.8    536 seq1408_BIOID51009   -            678  2.2e-135  452.1  23.1   2   2   9.4e-91   1.3e-86  291.2   0.1   248   536   349   672   341   672 0.96 LppC putative lipoprotein
FliM                 PF02154.10   192 seq1410_BIOID51009   -            349   1.4e-80  269.3   0.2   1   1   3.6e-84   2.5e-80  268.6   0.0     1   192    53   246    53   246 0.99 Flagellar motor switch protein FliM
SpoA                 PF01052.15    77 seq1410_BIOID51009   -            349   1.5e-15   56.3   0.0   1   1   4.7e-19   3.2e-15   55.3   0.0     3    75   267   337   265   338 0.96 Surface presentation of antigens (SPOA)
DicB                 PF05358.6     62 seq1414_BIOID51009   -             62   4.5e-38  128.4   0.0   1   1   3.6e-42   4.9e-38  128.3   0.0     1    62     1    62     1    62 0.99 DicB protein
MarR                 PF01047.17    59 seq1416_BIOID51009   -            176   1.6e-17   62.8   2.8   1   1   1.3e-20     6e-17   60.9   0.1     1    58    53   112    53   113 0.98 MarR family
MarR_2               PF12802.2     62 seq1416_BIOID51009   -            176     1e-08   34.5   0.1   1   1   4.8e-12   2.2e-08   33.5   0.0     5    61    55   111    51   112 0.90 MarR family
HTH_27               PF13463.1     68 seq1416_BIOID51009   -            176   3.6e-07   30.3   0.1   1   1   1.8e-10   8.1e-07   29.1   0.0    17    68    70   121    54   121 0.86 Winged helix DNA-binding domain
PqiA                 PF04403.8    160 seq1417_BIOID51009   -            417   5.6e-94  311.9  26.1   1   2   5.3e-42   7.2e-38  129.5   4.0     3   158    49   202    47   204 0.96 Paraquat-inducible protein A
PqiA                 PF04403.8    160 seq1417_BIOID51009   -            417   5.6e-94  311.9  26.1   2   2   3.5e-60   4.8e-56  188.6   8.5     1   157   252   410   252   413 0.95 Paraquat-inducible protein A
ATP-synt_ab          PF00006.20   215 seq1419_BIOID51009   -            460   2.5e-64  216.6   0.0   1   1   7.8e-68   3.6e-64  216.1   0.0     1   215   129   342   129   342 0.97 ATP synthase alpha/beta family, nucleotide-binding domain
ATP-synt_ab_C        PF00306.22   113 seq1419_BIOID51009   -            460   9.9e-28   96.7   0.1   1   1     4e-31   1.8e-27   95.9   0.1     2   109   356   458   355   460 0.94 ATP synthase alpha/beta chain, C terminal domain
ATP-synt_ab_N        PF02874.18    69 seq1419_BIOID51009   -            460   3.3e-22   78.3   2.5   1   1   1.5e-25     7e-22   77.3   1.7     1    68     6    72     6    73 0.97 ATP synthase alpha/beta family, beta-barrel domain
POTRA_2              PF08479.6     76 seq1420_BIOID51009   -            377   1.9e-24   84.9   0.0   1   1   2.9e-28   3.9e-24   83.9   0.0     1    76    94   170    94   170 0.99 POTRA domain, ShlB-type
DUF1482              PF07358.6     57 seq1422_BIOID51009   -             66   6.9e-28   95.9   0.2   1   1   5.7e-32   7.7e-28   95.7   0.1     1    57     7    65     7    65 0.98 Protein of unknown function (DUF1482)
Aconitase            PF00330.15   465 seq1423_BIOID51009   -            891  1.3e-186  620.5   0.0   1   1  2.3e-190  1.6e-186  620.2   0.0     1   465    57   562    57   562 0.99 Aconitase family (aconitate hydratase)
Aconitase_C          PF00694.14   131 seq1423_BIOID51009   -            891   8.6e-49  164.8   0.0   1   1   3.1e-52   2.1e-48  163.6   0.0     3   130   691   818   689   819 0.98 Aconitase C-terminal domain
SmpB                 PF01668.13    68 seq1425_BIOID51009   -            160   1.3e-29  101.6   0.0   1   1   1.5e-33   2.1e-29  100.9   0.0     2    67    13    78    12    80 0.96 SmpB protein
S4                   PF01479.20    48 seq1426_BIOID51009   -            133   7.9e-13   47.5   0.0   1   1   9.3e-17   1.3e-12   46.8   0.0     1    46     9    53     9    55 0.95 S4 domain
tRNA-synt_2          PF00152.15   335 seq1428_BIOID51009   -            335   5.4e-70  235.6   0.0   1   1     5e-74   6.9e-70  235.3   0.0    21   333    25   333    14   335 0.88 tRNA synthetases class II (D, K and N)
Peptidase_A24        PF01478.13   106 seq1429_BIOID51009   -            155   2.3e-23   82.2   8.7   1   1   1.7e-27   2.3e-23   82.2   6.0     2   103    10   116     8   121 0.88 Type IV leader peptidase family
HlyD                 PF00529.15   306 seq1430_BIOID51009   -            390   3.6e-79  266.1  15.0   1   1   1.3e-82   4.5e-79  265.8  10.4     1   306    60   343    60   343 0.99 HlyD family secretion protein
HlyD_2               PF12700.2    328 seq1430_BIOID51009   -            390   2.2e-17   63.1   1.3   1   1   9.2e-21   3.1e-17   62.6   0.9    20   234    60   290    51   316 0.77 HlyD family secretion protein
HlyD_3               PF13437.1    105 seq1430_BIOID51009   -            390   5.2e-16   58.7   3.5   1   1   1.4e-16   4.9e-13   49.2   0.2     2   105   218   338   217   338 0.79 HlyD family secretion protein
Biotin_lipoyl_2      PF13533.1     50 seq1430_BIOID51009   -            390   1.1e-08   34.4   1.6   1   1   5.4e-11   1.9e-07   30.5   0.1     2    49    61   108    60   109 0.91 Biotin-lipoyl like
PGI                  PF00342.14   486 seq1431_BIOID51009   -            549  9.1e-235  779.4   0.1   1   1  7.6e-239    1e-234  779.3   0.0     1   486    52   541    52   541 0.99 Phosphoglucose isomerase
Caudo_TAP            PF02413.12   130 seq1432_BIOID51009   -            181   5.7e-25   87.8   0.1   1   1   4.9e-29   6.7e-25   87.6   0.0     1   129    37   180    37   181 0.98 Caudovirales tail fibre assembly protein
PTS_EIIA_2           PF00359.17   142 seq1433_BIOID51009   -            658   2.4e-31  108.2   0.0   1   1   8.9e-35     4e-31  107.5   0.0     5   141    29   170    25   171 0.95 Phosphoenolpyruvate-dependent sugar phosphotransferase system, EIIA 2
PTS_IIB              PF02302.12    90 seq1433_BIOID51009   -            658   1.4e-15   57.3   0.1   1   1   5.6e-19   2.6e-15   56.5   0.1     2    90   188   279   187   279 0.95 PTS system, Lactose/Cellobiose specific IIB subunit
PTS_EIIC             PF02378.13   321 seq1433_BIOID51009   -            658   1.1e-09   37.5  35.6   1   1   1.7e-12   7.5e-09   34.7  24.3     2   268   312   562   311   632 0.72 Phosphotransferase system, EIIC
Molydop_binding      PF01568.16   109 seq1434_BIOID51009   -            146   5.4e-29  100.0   0.0   1   1   4.7e-33   6.4e-29   99.8   0.0     1   107    25   138    25   140 0.96 Molydopterin dinucleotide binding domain
HSP33                PF01430.14   280 seq1435_BIOID51009   -            294   1.4e-97  326.0   0.0   1   1  1.2e-101   1.6e-97  325.8   0.0     1   279     6   275     6   276 0.96 Hsp33 protein
Peripla_BP_1         PF00532.16   279 seq1436_BIOID51009   -            342   3.5e-94  315.0   0.0   1   1   5.9e-98     4e-94  314.8   0.0     1   279    44   337    44   337 0.98 Periplasmic binding proteins and sugar binding domain of LacI family
Peripla_BP_4         PF13407.1    258 seq1436_BIOID51009   -            342   1.6e-19   70.1   0.0   1   1     3e-23     2e-19   69.8   0.0     5   257    51   296    49   297 0.87 Periplasmic binding protein domain
SpoA                 PF01052.15    77 seq1438_BIOID51009   -            137   2.9e-24   84.3   0.8   1   1   2.7e-28   3.7e-24   84.0   0.6     3    76    55   128    54   129 0.97 Surface presentation of antigens (SPOA)
Pribosyltran         PF00156.22   125 seq1441_BIOID51009   -            152   2.2e-11   43.4   0.0   1   1   2.3e-15   3.2e-11   42.9   0.0     2   112     4   105     3   112 0.87 Phosphoribosyl transferase domain
FCD                  PF07729.7    125 seq1442_BIOID51009   -            274   1.1e-22   80.5   6.2   1   1   2.4e-26   1.6e-22   80.0   4.3     1   124   116   246   116   247 0.90 FCD domain
GntR                 PF00392.16    64 seq1442_BIOID51009   -            274     6e-14   51.1   0.2   1   1   1.8e-17   1.2e-13   50.1   0.1     4    62    31    89    29    91 0.95 Bacterial regulatory proteins, gntR family
Lact-deh-memb        PF09330.6    291 seq1443_BIOID51009   -            571  9.4e-154  510.8   1.9   1   1  1.7e-157  1.2e-153  510.5   1.3     1   291   278   567   278   567 1.00 D-lactate dehydrogenase, membrane binding
FAD_binding_4        PF01565.18   139 seq1443_BIOID51009   -            571   2.5e-08   33.3   0.0   1   1   6.1e-12   4.2e-08   32.6   0.0     2   115    47   166    46   186 0.84 FAD binding domain
Gp49                 PF05973.9     91 seq1444_BIOID51009   -            112   2.2e-25   88.3   0.0   1   1   1.9e-29   2.6e-25   88.1   0.0     1    91    13   102    13   102 0.96 Phage derived protein Gp49-like (DUF891)
Molybdopterin        PF00384.17   432 seq1445_BIOID51009   -            808   2.1e-87  293.5   0.0   1   1   5.7e-91   2.6e-87  293.2   0.0     1   432   115   566   115   566 0.93 Molybdopterin oxidoreductase
Molydop_binding      PF01568.16   109 seq1445_BIOID51009   -            808   9.1e-27   92.9   0.0   1   1   3.8e-30   1.7e-26   92.0   0.0     1   107   687   800   687   802 0.97 Molydopterin dinucleotide binding domain
Molybdop_Fe4S4       PF04879.11    55 seq1445_BIOID51009   -            808   2.7e-13   49.4   0.9   1   1     1e-16   4.7e-13   48.6   0.6     1    55    53   112    53   112 0.96 Molybdopterin oxidoreductase Fe4S4 domain
MCE                  PF02470.15    81 seq1447_BIOID51009   -            552     6e-32  109.3   0.3   1   2   5.6e-14   7.7e-10   38.5   0.1     2    81    48   139    47   139 0.96 mce related protein
MCE                  PF02470.15    81 seq1447_BIOID51009   -            552     6e-32  109.3   0.3   2   2   1.1e-15   1.6e-11   43.9   0.0     5    80   294   394   290   395 0.88 mce related protein
FliO                 PF04347.8     84 seq1449_BIOID51009   -            122   3.1e-24   84.7   0.2   1   1     3e-28   4.2e-24   84.2   0.1     1    84    37   118    37   118 0.88 Flagellar biosynthesis protein, FliO
Methyltransf_23      PF13489.1    162 seq1450_BIOID51009   -            240   2.6e-24   85.6   0.0   1   1   3.1e-27   3.3e-24   85.3   0.0    23   121    57   182    13   212 0.78 Methyltransferase domain
Methyltransf_31      PF13847.1    152 seq1450_BIOID51009   -            240   7.8e-20   70.8   0.0   1   1   9.3e-23   9.8e-20   70.5   0.0     4   112    57   161    56   210 0.88 Methyltransferase domain
Methyltransf_11      PF08241.7     95 seq1450_BIOID51009   -            240   2.3e-19   69.5   0.1   1   1   3.4e-22   3.6e-19   68.9   0.1     1    95    61   157    61   157 0.96 Methyltransferase domain
Methyltransf_12      PF08242.7     99 seq1450_BIOID51009   -            240   3.2e-14   53.0   0.0   1   1     5e-17   5.2e-14   52.3   0.0     1    98    61   154    61   155 0.84 Methyltransferase domain
Methyltransf_18      PF12847.2    112 seq1450_BIOID51009   -            240   1.2e-13   51.4   0.0   1   1   1.9e-16     2e-13   50.8   0.0     2   110    57   158    57   160 0.90 Methyltransferase domain
Methyltransf_25      PF13649.1    101 seq1450_BIOID51009   -            240     4e-12   46.2   0.1   1   1     6e-15   6.3e-12   45.6   0.1     1   101    60   153    60   153 0.92 Methyltransferase domain
Ubie_methyltran      PF01209.13   233 seq1450_BIOID51009   -            240   9.8e-10   37.8   0.0   1   1   1.1e-12   1.2e-09   37.5   0.0    38   151    47   157    13   183 0.87 ubiE/COQ5 methyltransferase family
Methyltransf_26      PF13659.1    117 seq1450_BIOID51009   -            240   2.9e-09   36.8   0.1   1   1   6.3e-12   6.6e-09   35.6   0.1     1   115    57   159    57   161 0.89 Methyltransferase domain
CMAS                 PF02353.15   273 seq1450_BIOID51009   -            240   2.1e-08   33.4   0.0   1   1   2.4e-11   2.5e-08   33.2   0.0    63   193    57   184    37   216 0.81 Mycolic acid cyclopropane synthetase
NodS                 PF05401.6    201 seq1450_BIOID51009   -            240   6.5e-08   32.0   0.0   1   1   7.5e-11   7.9e-08   31.8   0.0    46   175    59   188    14   196 0.83 Nodulation protein S (NodS)
MTS                  PF05175.9    170 seq1450_BIOID51009   -            240   7.4e-07   28.5   0.0   1   1     1e-09   1.1e-06   28.0   0.0    32   104    57   128    47   170 0.89 Methyltransferase small domain
Methyltransf_9       PF08003.6    315 seq1450_BIOID51009   -            240   8.5e-06   24.5   0.0   1   1   1.1e-08   1.1e-05   24.1   0.0   114   229    55   169    46   204 0.80 Protein of unknown function (DUF1698)
PrmA                 PF06325.8    295 seq1450_BIOID51009   -            240   1.8e-05   23.9   0.0   1   1   2.3e-08   2.4e-05   23.4   0.0   162   258    57   158    51   175 0.79 Ribosomal protein L11 methyltransferase (PrmA)
HTH_37               PF13744.1     80 seq1451_BIOID51009   -            102   6.8e-24   83.3   0.6   1   1   1.2e-27   7.9e-24   83.1   0.4     3    76    20    92    18    97 0.96 Helix-turn-helix domain
HTH_3                PF01381.17    55 seq1451_BIOID51009   -            102   5.6e-07   29.1   0.0   1   1     1e-10     7e-07   28.8   0.0     5    47    43    86    39    94 0.87 Helix-turn-helix
AAA_11               PF13086.1    241 seq1453_BIOID51009   -            893   3.9e-26   92.0   0.0   1   1   1.3e-28   2.5e-25   89.3   0.0     2   237   178   520   177   522 0.80 AAA domain
AAA_12               PF13087.1    199 seq1453_BIOID51009   -            893   1.2e-21   76.8   0.2   1   1   2.1e-16   4.1e-13   49.0   0.0   112   196   626   707   609   710 0.84 AAA domain
DUF2726              PF10881.3    126 seq1453_BIOID51009   -            893     7e-13   48.1   0.0   1   1   1.8e-15   3.6e-12   45.8   0.0    50   112   816   878   781   888 0.86 Protein of unknown function (DUF2726)
AAA_19               PF13245.1     76 seq1453_BIOID51009   -            893   4.5e-12   45.4   0.0   1   1   7.5e-15   1.5e-11   43.7   0.0     2    62   185   240   184   259 0.90 Part of AAA domain
Viral_helicase1      PF01443.13   226 seq1453_BIOID51009   -            893   1.6e-10   40.8   0.1   1   1   2.8e-08   5.5e-05   22.7   0.0    34   226   460   707   432   707 0.70 Viral (Superfamily 1) RNA helicase
AAA_30               PF13604.1    196 seq1453_BIOID51009   -            893   3.6e-08   33.1   0.1   1   1   9.4e-10   1.8e-06   27.5   0.0     2    66   178   240   177   269 0.85 AAA domain
DUF2075              PF09848.4    352 seq1453_BIOID51009   -            893   4.6e-07   29.0   0.1   1   1   7.1e-10   1.4e-06   27.4   0.0     2    59   193   251   192   286 0.80 Uncharacterized conserved protein (DUF2075)
Phage_integrase      PF00589.17   173 seq1454_BIOID51009   -            423   2.1e-22   79.5   0.3   1   1   7.9e-26   5.4e-22   78.1   0.0     2   169   232   396   231   399 0.90 Phage integrase family
DUF4102              PF13356.1     89 seq1454_BIOID51009   -            423   1.5e-22   79.1   0.0   1   1   6.8e-26   4.7e-22   77.5   0.0     1    87    22   112    22   114 0.91 Domain of unknown function (DUF4102)
ATP-synt_DE_N        PF02823.11    80 seq1455_BIOID51009   -            139   1.9e-30  104.2   0.1   1   1   4.2e-34   2.9e-30  103.7   0.1     2    80     6    84     5    84 0.99 ATP synthase, Delta/Epsilon chain, beta-sandwich domain
ATP-synt_DE          PF00401.15    48 seq1455_BIOID51009   -            139   1.4e-16   59.9   5.1   1   1   3.3e-20   2.3e-16   59.2   3.5     1    47    88   134    88   135 0.97 ATP synthase, Delta/Epsilon chain, long alpha-helix domain
DUF3521              PF12035.3     35 seq1456_BIOID51009   -             57   3.6e-19   68.1   1.8   1   1   3.4e-23   4.6e-19   67.8   1.3     1    35     1    35     1    35 0.99 Protein of unknown function (DUF3521)
DUF1100              PF06500.6    411 seq1458_BIOID51009   -            414  1.2e-221  735.4   0.0   1   1  2.8e-225  1.3e-221  735.2   0.0     1   411     1   414     1   414 0.99 Alpha/beta hydrolase of unknown function (DUF1100)
Abhydrolase_5        PF12695.2    142 seq1458_BIOID51009   -            414   2.3e-08   33.7   0.0   1   1   9.2e-12   4.2e-08   32.9   0.0     1   121   196   375   196   392 0.75 Alpha/beta hydrolase family
Abhydrolase_6        PF12697.2    228 seq1458_BIOID51009   -            414   2.1e-06   27.6   0.5   1   1   9.1e-10   4.2e-06   26.7   0.1    12   107   208   326   197   390 0.70 Alpha/beta hydrolase family
DUF1375              PF07119.7     76 seq1460_BIOID51009   -             75   8.9e-21   73.3   0.2   1   1   9.2e-25   1.3e-20   72.9   0.1     6    75     8    69     3    70 0.91 Protein of unknown function (DUF1375)
FliP                 PF00813.15   194 seq1461_BIOID51009   -            245   4.6e-81  271.0  10.9   1   1   4.8e-85   6.5e-81  270.5   7.5     2   193    48   239    47   240 0.99 FliP family
TetR_N               PF00440.18    47 seq1463_BIOID51009   -            178   4.9e-09   35.5   0.1   1   1   1.2e-12   7.9e-09   34.9   0.1     1    47    13    59    13    59 0.97 Bacterial regulatory proteins, tetR family
TetR_C_6             PF13977.1    131 seq1463_BIOID51009   -            178   6.7e-08   32.3   0.2   1   1   2.3e-11   1.6e-07   31.0   0.2    16   125    80   176    66   178 0.89 Bacterial transcriptional repressor
DUF45                PF01863.12   205 seq1464_BIOID51009   -            167     1e-11   44.8   0.4   1   1   1.8e-15   1.3e-11   44.6   0.3   142   198    93   149    50   156 0.92 Protein of unknown function DUF45
WLM                  PF08325.5    186 seq1464_BIOID51009   -            167   1.3e-05   25.0   3.3   1   1   2.6e-09   1.8e-05   24.5   2.1    81   118   114   151   100   166 0.85 WLM domain
UPF0102              PF02021.12    93 seq1465_BIOID51009   -            131   1.3e-35  121.0   0.1   1   1   1.1e-39   1.5e-35  120.8   0.1     2    92    23   115    22   116 0.98 Uncharacterised protein family UPF0102
AA_permease_2        PF13520.1    426 seq1466_BIOID51009   -            514   1.2e-32  112.8  60.6   1   1   2.5e-36   1.7e-32  112.4  42.0     2   419    23   482    22   496 0.77 Amino acid permease
AA_permease          PF00324.16   479 seq1466_BIOID51009   -            514   2.7e-14   52.2  53.2   1   1   2.5e-17   1.7e-13   49.6  36.9    12   446    33   479    22   501 0.70 Amino acid permease
MFS_1                PF07690.11   354 seq1468_BIOID51009   -            512   5.7e-55  186.3  38.3   1   1   4.2e-59   5.7e-55  186.3  26.5     1   353    19   413    19   414 0.89 Major Facilitator Superfamily
LysE                 PF01810.13   191 seq1472_BIOID51009   -            206   7.4e-46  155.7  14.2   1   1   6.3e-50   8.6e-46  155.5   9.9     1   189    14   202    14   204 0.98 LysE type translocator
RhaT                 PF06379.7    344 seq1473_BIOID51009   -            334  5.9e-201  666.5  27.3   1   1  5.2e-205    7e-201  666.3  18.9    21   343    11   333     6   334 0.99 L-rhamnose-proton symport protein (RhaT)
SIS_2                PF13580.1    138 seq1474_BIOID51009   -            196   1.2e-31  109.1   1.0   1   1   2.2e-35   1.5e-31  108.8   0.7     3   138    10   144     8   144 0.95 SIS domain
SIS                  PF01380.17   131 seq1474_BIOID51009   -            196   6.2e-07   28.9   0.3   1   1   7.1e-10   4.8e-06   26.0   0.0    49   105   105   164    77   182 0.82 SIS domain
Hexapep              PF00132.19    36 seq1476_BIOID51009   -            456   3.8e-30  101.9  14.0   1   3   1.3e-09   4.3e-06   25.8   2.5     4    36   268   300   266   300 0.94 Bacterial transferase hexapeptide (six repeats)
Hexapep              PF00132.19    36 seq1476_BIOID51009   -            456   3.8e-30  101.9  14.0   2   3   4.3e-08   0.00015   21.0   0.1     2    32   353   382   352   384 0.94 Bacterial transferase hexapeptide (six repeats)
Hexapep              PF00132.19    36 seq1476_BIOID51009   -            456   3.8e-30  101.9  14.0   3   3   2.8e-12   9.7e-09   34.2   0.2     2    36   395   429   394   429 0.96 Bacterial transferase hexapeptide (six repeats)
NTP_transf_3         PF12804.2    179 seq1476_BIOID51009   -            456   3.4e-20   72.8   0.6   1   1   2.2e-23   7.6e-20   71.7   0.4     1   112     8   122     8   252 0.91 MobA-like NTP transferase domain
NTP_transferase      PF00483.18   248 seq1476_BIOID51009   -            456   1.2e-13   50.8   0.0   1   1   5.2e-17   1.8e-13   50.2   0.0     3   220     9   214     7   220 0.85 Nucleotidyl transferase
IspD                 PF01128.14   221 seq1476_BIOID51009   -            456   1.4e-06   27.8   0.1   1   1   8.5e-10   2.9e-06   26.8   0.0     1    45     6    50     6    78 0.83 Uncharacterized protein family UPF0007
DUF218               PF02698.12   155 seq1478_BIOID51009   -            227   5.4e-23   81.0   0.0   1   1   5.3e-27   7.3e-23   80.6   0.0     8   130    61   174    55   197 0.89 DUF218 domain
Bac_export_3         PF01313.14    76 seq1479_BIOID51009   -             89   2.3e-30  103.9   9.5   1   1   1.9e-34   2.6e-30  103.8   6.6     2    75     5    78     4    79 0.97 Bacterial export proteins, family 3
Fimbrial             PF00419.15   145 seq1481_BIOID51009   -            180     8e-20   71.4   7.7   1   1     7e-24   9.6e-20   71.1   5.3     1   145    30   180    30   180 0.87 Fimbrial protein
TraS                 PF10624.4    164 seq1482_BIOID51009   -            167  2.6e-108  358.6   2.2   1   1  2.1e-112  2.9e-108  358.5   1.5     1   164     3   166     3   166 1.00 Plasmid conjugative transfer entry exclusion protein TraS
Glyco_hydro_38       PF01074.17   277 seq1483_BIOID51009   -            877   1.4e-43  149.0   0.0   1   1   4.8e-47   2.2e-43  148.4   0.0     2   263     7   263     6   274 0.88 Glycosyl hydrolases family 38 N-terminal domain
Glyco_hydro_38C      PF07748.8    458 seq1483_BIOID51009   -            877   1.3e-29  103.1   0.0   1   1   4.3e-33     2e-29  102.6   0.0     2   417   386   843   385   862 0.80 Glycosyl hydrolases family 38 C-terminal domain
Alpha-mann_mid       PF09261.6     80 seq1483_BIOID51009   -            877   1.2e-06   28.4   0.0   1   1   6.3e-10   2.9e-06   27.2   0.0     2    79   280   356   279   357 0.88 Alpha mannosidase, middle domain
YobH                 PF13996.1     70 seq1484_BIOID51009   -             79   1.7e-36  123.8   1.2   1   1   1.4e-40   1.9e-36  123.6   0.8     1    70     2    71     2    71 0.99 YobH-like protein
Cytochrom_NNT        PF03264.9    174 seq1485_BIOID51009   -            390   2.9e-65  218.8   7.6   1   1   4.6e-68   3.1e-64  215.4   4.3     2   174    11   184    10   184 0.98 NapC/NirT cytochrome c family, N-terminal region
Usp                  PF00582.21   140 seq1486_BIOID51009   -            142     1e-14   54.7   0.0   1   1   8.6e-19   1.2e-14   54.6   0.0     2   140     3   138     2   138 0.96 Universal stress protein family
Bac_export_1         PF01311.15   249 seq1487_BIOID51009   -            261   3.4e-75  252.4  29.2   1   1   2.8e-79   3.9e-75  252.2  20.2     2   248     8   251     7   252 0.99 Bacterial export proteins, family 1
YjbE                 PF11106.3     80 seq1489_BIOID51009   -             80   1.5e-43  146.4  27.9   1   1   1.2e-47   1.7e-43  146.3  19.3     1    80     1    80     1    80 0.99 Exopolysaccharide production protein YjbE
BON                  PF04972.12    64 seq1490_BIOID51009   -            191   2.5e-32  110.3   8.7   1   2   2.7e-19   3.6e-15   55.3   0.8     3    62    53   113    51   115 0.96 BON domain
BON                  PF04972.12    64 seq1490_BIOID51009   -            191   2.5e-32  110.3   8.7   2   2   1.8e-20   2.4e-16   59.1   0.8     1    57   129   184   129   188 0.97 BON domain
OEP                  PF02321.13   188 seq1491_BIOID51009   -            457     4e-51  173.1  39.0   1   2   1.1e-26   1.4e-22   80.0  12.2     3   188    65   247    63   247 0.97 Outer membrane efflux protein
OEP                  PF02321.13   188 seq1491_BIOID51009   -            457     4e-51  173.1  39.0   2   2   1.3e-32   1.7e-28   99.3   9.3     7   188   275   455   270   455 0.94 Outer membrane efflux protein
Crl                  PF07417.7    127 seq1493_BIOID51009   -            133     1e-54  183.5   0.1   1   1   8.7e-59   1.2e-54  183.3   0.1     2   122     3   123     2   131 0.96 Transcriptional regulator Crl
DUF330               PF03886.8    161 seq1494_BIOID51009   -            187     2e-41  140.9   4.6   1   1   1.7e-45   2.3e-41  140.7   3.2     1   161    26   180    26   180 0.95 Protein of unknown function (DUF330)
DUF4224              PF13986.1     47 seq1495_BIOID51009   -             67   5.6e-19   67.3   0.0   1   1   4.6e-23   6.3e-19   67.1   0.0     1    46     4    49     4    50 0.96 Domain of unknown function (DUF4224)
MMR_HSR1             PF01926.18   114 seq1497_BIOID51009   -            210   5.6e-18   64.8   0.0   1   1   2.1e-21   7.3e-18   64.5   0.0     1   114    28   146    28   165 0.86 50S ribosome-binding GTPase
FeoB_N               PF02421.13   189 seq1497_BIOID51009   -            210   4.6e-06   25.8   0.1   1   1   2.5e-09   8.4e-06   25.0   0.1     1   163    27   200    27   208 0.72 Ferrous iron transport protein B
GFO_IDH_MocA         PF01408.17   120 seq1499_BIOID51009   -            334   1.3e-28   99.8   0.2   1   1   1.5e-32   2.1e-28   99.1   0.1     1   117     8   124     8   127 0.97 Oxidoreductase family, NAD-binding Rossmann fold
TraT                 PF05818.7    215 seq1500_BIOID51009   -            259   3.7e-90  300.9   7.1   1   1   3.3e-94   4.5e-90  300.6   4.9     1   215    48   259    48   259 0.99 Enterobacterial TraT complement resistance protein
Phage_integrase      PF00589.17   173 seq1501_BIOID51009   -            341   1.2e-11   44.5   0.0   1   1   6.2e-15   4.2e-11   42.6   0.0     3   169   166   320   164   324 0.84 Phage integrase family
Phage_integr_N2      PF13495.1     85 seq1501_BIOID51009   -            341   5.2e-07   29.7   0.1   1   1   1.2e-10   8.4e-07   29.1   0.1     2    83    67   145    66   147 0.91 Phage integrase, N-terminal SAM-like domain
DUF2886              PF11102.3    200 seq1502_BIOID51009   -            212   8.1e-56  188.6   1.4   1   1   6.6e-60   9.1e-56  188.4   1.0     1   199    13   206    13   207 0.98 Protein of unknown function (DUF2886)
Pili_assembly_N      PF00345.15   122 seq1505_BIOID51009   -            230   1.6e-35  121.4   0.1   1   1   6.3e-39   4.3e-35  120.0   0.0     1   117    26   141    26   146 0.91 Gram-negative pili assembly chaperone, N-terminal domain
Pili_assembly_C      PF02753.12    68 seq1505_BIOID51009   -            230     2e-16   59.4   0.3   1   1   5.2e-20   3.6e-16   58.6   0.2     1    65   165   223   165   226 0.96 Gram-negative pili assembly chaperone, C-terminal domain
AMP-binding          PF00501.23   418 seq1506_BIOID51009   -            573   1.4e-83  280.4   0.0   1   1   1.3e-87   1.7e-83  280.1   0.0     2   413    49   483    48   486 0.95 AMP-binding enzyme
PAP2                 PF01569.16   129 seq1511_BIOID51009   -            254   2.5e-28   98.2   1.2   1   1   1.8e-32   2.5e-28   98.2   0.9     6   126    78   232    73   234 0.89 PAP2 superfamily
Fer4_11              PF13247.1     99 seq1512_BIOID51009   -            205   1.2e-31  108.4  10.9   1   1   8.5e-35   1.2e-31  108.4   7.5     3    97    60   153    58   155 0.97 4Fe-4S dicluster domain
Fer4_2               PF12797.2     22 seq1512_BIOID51009   -            205   1.1e-13   50.0  30.8   1   1   6.7e-10   9.1e-07   28.3   0.6     2    20     6    24     5    33 0.89 4Fe-4S binding domain
Fer4                 PF00037.22    24 seq1512_BIOID51009   -            205   9.1e-13   47.1  35.1   1   1   8.5e-11   1.2e-07   30.9   3.3     1    23    92   114    92   115 0.94 4Fe-4S binding domain
Fer4_7               PF12838.2     52 seq1512_BIOID51009   -            205   2.4e-12   46.9  28.1   1   1   9.2e-10   1.3e-06   28.6   7.3     2    50    99   147    98   149 0.87 4Fe-4S dicluster domain
Fer4_9               PF13187.1     55 seq1512_BIOID51009   -            205   8.2e-12   45.0  26.6   1   1   5.5e-10   7.5e-07   29.2   7.4     2    53    99   148    98   150 0.95 4Fe-4S dicluster domain
Fer4_10              PF13237.1     52 seq1512_BIOID51009   -            205   4.5e-11   42.2  30.2   1   1   8.2e-09   1.1e-05   24.9   8.0     2    52    92   146    91   146 0.76 4Fe-4S dicluster domain
Fer4_4               PF12800.2     17 seq1512_BIOID51009   -            205   1.7e-10   40.2  32.5   1   3     3e-05      0.04   14.1   2.3     1    15    11    25    11    29 0.90 4Fe-4S binding domain
Fer4_4               PF12800.2     17 seq1512_BIOID51009   -            205   1.7e-10   40.2  32.5   2   3   3.3e-05     0.045   13.9   2.0     2    16    65    81    64    85 0.86 4Fe-4S binding domain
Fer4_4               PF12800.2     17 seq1512_BIOID51009   -            205   1.7e-10   40.2  32.5   3   3   2.9e-07    0.0004   20.3   2.0     2    17    97   112    96   112 0.91 4Fe-4S binding domain
Fer4_6               PF12837.2     24 seq1512_BIOID51009   -            205   2.4e-10   39.7  39.6   1   1   3.1e-09   4.2e-06   26.2   3.2     1    23    91   113    91   114 0.95 4Fe-4S binding domain
Fer4_3               PF12798.2     15 seq1512_BIOID51009   -            205   7.3e-07   29.1  40.1   1   2   9.4e-06     0.013   15.9   4.2     1    15    67    83    67    83 0.98 4Fe-4S binding domain
Fer4_3               PF12798.2     15 seq1512_BIOID51009   -            205   7.3e-07   29.1  40.1   2   2   4.8e-05     0.065   13.7   1.6     1    13   126   147   126   149 0.94 4Fe-4S binding domain
DUF2645              PF10840.3    103 seq1515_BIOID51009   -            104   4.6e-47  158.3   8.5   1   1   3.7e-51     5e-47  158.1   5.9     1   103     1   103     1   103 1.00 Protein of unknown function (DUF2645)
RMF                  PF04957.7     55 seq1516_BIOID51009   -             55   7.5e-31  105.4   5.3   1   1   5.8e-35   7.9e-31  105.4   3.7     1    53     1    53     1    55 0.97 Ribosome modulation factor
Caps_synth_GfcC      PF06251.6    229 seq1518_BIOID51009   -            245   4.5e-92  307.2   0.0   1   1   3.7e-96   5.1e-92  307.0   0.0     2   229    20   245    19   245 0.99 Capsule biosynthesis GfcC
GerE                 PF00196.14    58 seq1519_BIOID51009   -            207   3.2e-19   67.8   1.4   1   1   4.6e-23   6.3e-19   66.9   1.0     3    57   137   191   135   192 0.96 Bacterial regulatory proteins, luxR family
SIS                  PF01380.17   131 seq1520_BIOID51009   -            609   1.8e-64  215.0   0.1   1   2   4.2e-36   1.1e-32  112.2   0.0     2   130   290   418   289   419 0.97 SIS domain
SIS                  PF01380.17   131 seq1520_BIOID51009   -            609   1.8e-64  215.0   0.1   2   2   1.2e-32   3.4e-29  100.9   0.0     2   130   462   591   461   592 0.97 SIS domain
GATase_2             PF00310.16   361 seq1520_BIOID51009   -            609   5.2e-26   91.0   0.7   1   2   2.4e-08   6.5e-05   21.6   0.1     1    54     2    44     2    62 0.85 Glutamine amidotransferases class-II
GATase_2             PF00310.16   361 seq1520_BIOID51009   -            609   5.2e-26   91.0   0.7   2   2   1.9e-22   5.2e-19   68.0   0.1   190   293    61   152    50   160 0.95 Glutamine amidotransferases class-II
GATase_6             PF13522.1    133 seq1520_BIOID51009   -            609   2.1e-24   85.8   0.1   1   1   1.3e-27   3.6e-24   85.0   0.1    11   123    65   183    46   193 0.85 Glutamine amidotransferase domain
GATase_7             PF13537.1    124 seq1520_BIOID51009   -            609   2.6e-17   62.6   0.0   1   1   1.7e-20   4.6e-17   61.8   0.0     1   118    72   194    72   199 0.85 Glutamine amidotransferase domain
GATase_4             PF13230.1    272 seq1520_BIOID51009   -            609     2e-07   29.8   0.1   1   1   3.1e-10   8.6e-07   27.7   0.1    59   133    54   128    45   148 0.86 Glutamine amidotransferases class-II
Molybdopterin        PF00384.17   432 seq1521_BIOID51009   -            848  8.5e-106  354.1   0.0   1   1  1.5e-109    1e-105  353.8   0.0     1   431    99   572    99   573 0.95 Molybdopterin oxidoreductase
Molydop_binding      PF01568.16   109 seq1521_BIOID51009   -            848   1.8e-23   82.3   0.0   1   1   5.3e-27   3.6e-23   81.3   0.0     1   108   690   811   690   812 0.95 Molydopterin dinucleotide binding domain
PEPCK_ATP            PF01293.15   467 seq1522_BIOID51009   -            540  2.4e-216  718.6   0.0   1   1    2e-220  2.8e-216  718.4   0.0     3   467    21   493    19   493 0.98 Phosphoenolpyruvate carboxykinase
MFS_1                PF07690.11   354 seq1524_BIOID51009   -            494   5.5e-50  169.9  47.1   1   1   1.2e-53   5.5e-50  169.9  32.6     2   353    59   449    58   450 0.90 Major Facilitator Superfamily
Sugar_tr             PF00083.19   451 seq1524_BIOID51009   -            494   5.7e-09   34.9  15.7   1   1   1.3e-12   5.7e-09   34.9  10.9    44   192    86   229    54   232 0.88 Sugar (and other) transporter
MFS_3                PF05977.8    524 seq1524_BIOID51009   -            494   0.00019   19.6  14.1   1   1   4.1e-08   0.00019   19.6   9.8    12   214    55   253    47   279 0.90 Transmembrane secretion effector
Lip_A_acyltrans      PF03279.8    295 seq1525_BIOID51009   -            328  4.5e-113  376.8   0.3   1   1  3.7e-117  5.1e-113  376.7   0.2     2   295    27   318    26   318 0.99 Bacterial lipid A biosynthesis acyltransferase
DmsC                 PF04976.7    276 seq1527_BIOID51009   -            364  6.9e-116  386.2  20.0   1   1  6.1e-120  8.3e-116  385.9  13.9     1   276    81   354    81   354 0.99 DMSO reductase anchor subunit (DmsC)
Usher                PF00577.15   552 seq1529_BIOID51009   -            869  1.3e-207  690.7  23.1   1   1  3.5e-211  1.6e-207  690.5  16.0     5   552   202   777   198   777 0.99 Type VII secretion system (T7SS), usher protein
PapC_N               PF13954.1    146 seq1529_BIOID51009   -            869   6.9e-48  161.8   0.0   1   1   2.7e-51   1.2e-47  160.9   0.0     2   146    38   189    37   189 0.98 PapC N-terminal domain
PapC_C               PF13953.1     68 seq1529_BIOID51009   -            869   1.1e-21   76.0   0.0   1   1   6.9e-25   3.2e-21   74.6   0.0     1    67   787   852   787   853 0.95 PapC C-terminal domain
TrwB_AAD_bind        PF10412.4    386 seq1530_BIOID51009   -            720  3.4e-148  493.2   0.0   1   1  1.5e-151  4.1e-148  492.9   0.0     2   386   172   561   171   561 0.99 Type IV secretion-system coupling protein DNA-binding domain
TraD_N               PF12615.3    101 seq1530_BIOID51009   -            720   1.5e-33  115.0  12.2   1   1   2.3e-36   6.2e-33  113.0   8.2     1   101    31   129    31   129 0.99 F sex factor protein N terminal
TraG-D_C             PF12696.2    128 seq1530_BIOID51009   -            720   1.1e-18   67.2   0.0   1   1   6.9e-22   1.9e-18   66.4   0.0     1   127   419   541   419   542 0.86 TraM recognition site of TraD and TraG
T4SS-DNA_transf      PF02534.9    469 seq1530_BIOID51009   -            720   5.9e-08   31.6   0.0   1   1   4.9e-11   1.3e-07   30.4   0.0   250   362   362   477   198   501 0.76 Type IV secretory system Conjugative DNA transfer
IncFII_repA          PF02387.10   281 seq1531_BIOID51009   -            342   8.9e-14   51.2   0.4   1   1   9.1e-18   1.2e-13   50.7   0.3    60   268   110   326    76   335 0.77 IncFII RepA protein family
CusF_Ec              PF11604.3     70 seq1534_BIOID51009   -            110   1.2e-21   76.2   0.3   1   1   1.2e-25   1.6e-21   75.7   0.2     1    67    42   107    42   110 0.93 Copper binding periplasmic protein CusF
MtfA                 PF06167.7    253 seq1535_BIOID51009   -            278   4.9e-75  252.0   0.1   1   1   4.4e-79     6e-75  251.7   0.1    11   253    18   256     9   256 0.95 Phosphoenolpyruvate:glucose-phosphotransferase regulator
TerC                 PF03741.11   184 seq1536_BIOID51009   -            321   4.2e-57  192.4  13.4   1   1   3.1e-61   4.2e-57  192.4   9.3     1   182    80   282    80   284 0.97 Integral membrane protein TerC family
YbjM                 PF11045.3    125 seq1538_BIOID51009   -            125   5.5e-63  210.1   9.7   1   1   4.5e-67   6.1e-63  210.0   6.7     1   124     1   124     1   125 0.99 Putative inner membrane protein of Enterobacteriaceae
DUF3302              PF11742.3     78 seq1539_BIOID51009   -            120   1.7e-44  149.4   7.5   1   1   1.5e-48   2.1e-44  149.1   5.2     1    77     3    79     3    80 0.98 Protein of unknown function (DUF3302)
DUF940               PF06082.6    658 seq1540_BIOID51009   -            698  4.2e-258  858.1  13.4   1   1  3.5e-262  4.8e-258  857.9   9.3     1   658    29   693    29   693 0.97 Bacterial putative lipoprotein (DUF940)
DUF1049              PF06305.6     68 seq1541_BIOID51009   -            102   1.3e-25   88.5   0.7   1   1   9.6e-30   1.3e-25   88.5   0.5     1    66    22    87    22    89 0.97 Protein of unknown function (DUF1049)
AA_kinase            PF00696.23   241 seq1542_BIOID51009   -            396   3.5e-43  147.7   1.9   1   1   6.6e-47   4.5e-43  147.4   1.3     2   240    35   263    34   264 0.93 Amino acid kinase family
PUA                  PF01472.15    74 seq1542_BIOID51009   -            396     1e-22   79.5   0.1   1   1   4.6e-26   3.1e-22   77.9   0.1     1    74   305   379   305   379 0.98 PUA domain
DUF3440              PF11922.3    181 seq1543_BIOID51009   -            410   2.7e-55  186.6   0.7   1   2   3.6e-46   1.6e-42  144.9   0.1     2   108   243   354   242   359 0.95 Domain of unknown function (DUF3440)
DUF3440              PF11922.3    181 seq1543_BIOID51009   -            410   2.7e-55  186.6   0.7   2   2   2.5e-14   1.1e-10   41.2   0.0   138   181   355   395   352   395 0.90 Domain of unknown function (DUF3440)
PAPS_reduct          PF01507.14   174 seq1543_BIOID51009   -            410   1.3e-17   64.0   0.2   1   2   4.2e-11   1.9e-07   30.9   0.0     3    52    35    89    33    98 0.89 Phosphoadenosine phosphosulfate reductase family
PAPS_reduct          PF01507.14   174 seq1543_BIOID51009   -            410   1.3e-17   64.0   0.2   2   2   4.7e-11   2.1e-07   30.7   0.0   101   164   165   240   158   241 0.84 Phosphoadenosine phosphosulfate reductase family
SNARE_assoc          PF09335.6    123 seq1544_BIOID51009   -            192   3.1e-18   66.0   1.9   1   1   2.3e-22   3.1e-18   66.0   1.3     3   122    23   143    21   144 0.92 SNARE associated Golgi protein
HlyD_2               PF12700.2    328 seq1545_BIOID51009   -            407   1.3e-14   53.9   0.0   1   1   1.2e-17     8e-14   51.4   0.0   136   327   187   378    98   379 0.77 HlyD family secretion protein
HlyD_3               PF13437.1    105 seq1545_BIOID51009   -            407   1.7e-13   50.6   0.2   1   1     2e-14   1.4e-10   41.3   0.0     1   105   209   310   209   310 0.96 HlyD family secretion protein
Semialdhyde_dh       PF01118.19   121 seq1546_BIOID51009   -            334   7.5e-33  113.2   0.0   1   1   1.9e-36   1.3e-32  112.5   0.0     3   121     5   146     3   146 0.97 Semialdehyde dehydrogenase, NAD binding domain
Semialdhyde_dhC      PF02774.13   184 seq1546_BIOID51009   -            334   2.3e-19   69.8   0.0   1   1   5.1e-23   3.5e-19   69.2   0.0     1   184   163   311   163   311 0.95 Semialdehyde dehydrogenase, dimerisation domain
DEAD                 PF00270.24   173 seq1549_BIOID51009   -            454   2.3e-49  167.0   0.1   1   1   5.9e-52   2.7e-48  163.5   0.0     1   172    25   196    25   197 0.94 DEAD/DEAH box helicase
Helicase_C           PF00271.26    78 seq1549_BIOID51009   -            454   8.2e-26   89.5   0.0   1   1   4.8e-29   2.2e-25   88.2   0.0     2    77   264   339   263   340 0.98 Helicase conserved C-terminal domain
DUF2525              PF10733.4     58 seq1550_BIOID51009   -             76   5.4e-38  128.5   4.1   1   1   5.1e-42     7e-38  128.1   2.9     1    58    19    76    19    76 0.99 Protein of unknown function (DUF2525)
HlyD                 PF00529.15   306 seq1551_BIOID51009   -            378   4.4e-59  200.1  14.0   1   1   1.5e-62     5e-59  199.9   9.7     3   306    64   349    62   349 0.99 HlyD family secretion protein
HlyD_3               PF13437.1    105 seq1551_BIOID51009   -            378   3.3e-14   52.9   0.6   1   1   1.2e-11     4e-08   33.4   0.0     1    80   221   301   221   333 0.89 HlyD family secretion protein
Biotin_lipoyl_2      PF13533.1     50 seq1551_BIOID51009   -            378   1.8e-10   40.2   8.1   1   1   7.9e-13   2.7e-09   36.4   0.3     3    49    64   110    60   111 0.96 Biotin-lipoyl like
HlyD_2               PF12700.2    328 seq1551_BIOID51009   -            378   2.7e-10   39.8   0.2   1   1   1.2e-13   4.2e-10   39.1   0.2    24   240    66   301    64   313 0.85 HlyD family secretion protein
TPR_7                PF13176.1     36 seq1552_BIOID51009   -            389     1e-13   49.8  11.5   1   1   1.8e-05     0.025   14.2   0.0     1    27    71    97    71   106 0.82 Tetratricopeptide repeat
TPR_2                PF07719.12    34 seq1552_BIOID51009   -            389   1.8e-12   46.0   7.2   1   1   1.4e-05     0.019   14.7   0.0     5    32   218   245   214   247 0.88 Tetratricopeptide repeat
Apc3                 PF12895.2     84 seq1552_BIOID51009   -            389   7.3e-10   38.7   1.4   1   1   1.3e-09   1.8e-06   27.8   0.1     4    83   156   239   153   240 0.89 Anaphase-promoting complex, cyclosome, subunit 3
TPR_1                PF00515.23    34 seq1552_BIOID51009   -            389   4.6e-09   35.3   2.5   1   1   2.6e-05     0.035   13.5   0.0     7    32   220   245   214   247 0.89 Tetratricopeptide repeat
TPR_8                PF13181.1     34 seq1552_BIOID51009   -            389   1.4e-07   30.6   1.1   1   1   1.7e-05     0.024   14.3   0.0     5    29   218   242   214   246 0.89 Tetratricopeptide repeat
Rhodanese            PF00581.15   113 seq1554_BIOID51009   -            350   4.8e-17   62.2   0.1   1   1   9.6e-21   1.3e-16   60.8   0.0     2   112   138   233   137   234 0.94 Rhodanese-like domain
Epimerase            PF01370.16   236 seq1556_BIOID51009   -            304   1.1e-24   87.0   0.0   1   1   4.1e-27   7.1e-24   84.4   0.0     1   233     5   206     5   209 0.89 NAD dependent epimerase/dehydratase family
NAD_binding_10       PF13460.1    183 seq1556_BIOID51009   -            304   1.3e-21   77.3   0.0   1   1     1e-24   1.8e-21   76.8   0.0     1   177     5   192     5   197 0.85 NADH(P)-binding
NAD_binding_4        PF07993.7    249 seq1556_BIOID51009   -            304   2.5e-16   59.2   0.3   1   1   2.1e-13   3.5e-10   39.1   0.2     1   201     7   159     7   194 0.78 Male sterility protein
3Beta_HSD            PF01073.14   280 seq1556_BIOID51009   -            304   1.1e-15   56.9   0.0   1   1   4.2e-16   7.1e-13   47.7   0.0     1   212     6   179     6   207 0.80 3-beta hydroxysteroid dehydrogenase/isomerase family
NmrA                 PF05368.8    233 seq1556_BIOID51009   -            304     1e-12   47.7   0.0   1   1   8.2e-16   1.4e-12   47.2   0.0     1   105     5   114     5   148 0.87 NmrA-like family
adh_short            PF00106.20   167 seq1556_BIOID51009   -            304   1.7e-05   24.6   3.7   1   1   2.4e-08     4e-05   23.4   1.4     2   165     4   139     3   141 0.83 short chain dehydrogenase
Nitrate_red_del      PF02613.10   136 seq1558_BIOID51009   -            204     4e-31  107.5   1.1   1   1   4.1e-35   5.6e-31  107.0   0.7     7   134    41   164    19   166 0.93 Nitrate reductase delta subunit
FGGY_N               PF00370.16   245 seq1559_BIOID51009   -            489   5.1e-30  104.4   0.0   1   1     1e-33   7.2e-30  103.9   0.0     3   242     7   241     5   244 0.86 FGGY family of carbohydrate kinases, N-terminal domain
FGGY_C               PF02782.11   197 seq1559_BIOID51009   -            489   8.9e-26   90.6   0.1   1   1   2.3e-29   1.6e-25   89.8   0.0     1   195   253   439   253   441 0.89 FGGY family of carbohydrate kinases, C-terminal domain
DUF1418              PF07214.7     96 seq1560_BIOID51009   -             95   2.8e-42  142.1   1.9   1   1   2.3e-46   3.1e-42  141.9   1.3     1    96     1    95     1    95 0.99 Protein of unknown function (DUF1418)
GGDEF                PF00990.16   161 seq1562_BIOID51009   -           1105   2.5e-45  153.8   0.2   1   1   2.9e-48   4.9e-45  152.8   0.2     1   160   682   838   682   839 0.97 GGDEF domain
MASE1                PF05231.9    299 seq1562_BIOID51009   -           1105   1.8e-33  115.7  42.3   1   1     1e-36   1.8e-33  115.7  29.3     2   298    19   294    18   295 0.88 MASE1
PAS_9                PF13426.1    104 seq1562_BIOID51009   -           1105   4.4e-29  100.8   0.0   1   2   3.3e-15   5.7e-12   45.8   0.0     3   104   314   416   312   416 0.95 PAS domain
PAS_9                PF13426.1    104 seq1562_BIOID51009   -           1105   4.4e-29  100.8   0.0   2   2   3.7e-12   6.4e-09   36.0   0.0     2   104   566   670   565   670 0.92 PAS domain
PAS_3                PF08447.6     91 seq1562_BIOID51009   -           1105   6.5e-26   90.1   0.0   1   2   1.2e-12     2e-09   37.3   0.0     5    89   328   409   324   411 0.93 PAS fold
PAS_3                PF08447.6     91 seq1562_BIOID51009   -           1105   6.5e-26   90.1   0.0   2   2   1.3e-13   2.3e-10   40.3   0.0     2    91   452   537   451   537 0.96 PAS fold
PAS_4                PF08448.5    110 seq1562_BIOID51009   -           1105   2.4e-23   82.1   0.0   1   2   1.9e-09   3.2e-06   27.0   0.0     7   110   314   419   309   419 0.90 PAS fold
PAS_4                PF08448.5    110 seq1562_BIOID51009   -           1105   2.4e-23   82.1   0.0   2   2   1.1e-13     2e-10   40.5   0.0     1   109   561   672   561   673 0.94 PAS fold
PAS                  PF00989.19   113 seq1562_BIOID51009   -           1105     4e-23   81.2   0.1   1   2   3.1e-12   5.2e-09   35.7   0.0     2   113   303   414   302   414 0.91 PAS fold
PAS                  PF00989.19   113 seq1562_BIOID51009   -           1105     4e-23   81.2   0.1   2   2   5.8e-11   9.9e-08   31.6   0.0     7   113   561   668   555   668 0.94 PAS fold
EAL                  PF00563.15   236 seq1562_BIOID51009   -           1105   1.7e-17   63.5   0.3   1   1   3.5e-20   5.9e-17   61.8   0.1    37   234   896  1088   889  1090 0.92 EAL domain
PAS_8                PF13188.1     64 seq1562_BIOID51009   -           1105   1.1e-11   44.0   0.0   1   2   7.5e-07    0.0013   18.4   0.0     2    51   303   358   302   371 0.72 PAS domain
PAS_8                PF13188.1     64 seq1562_BIOID51009   -           1105   1.1e-11   44.0   0.0   2   2   1.6e-07   0.00027   20.5   0.0     1    52   555   607   555   619 0.80 PAS domain
Hydrolase_3          PF08282.7    254 seq1564_BIOID51009   -            271   2.2e-15   56.8   0.0   1   1   1.9e-17   1.3e-13   51.0   0.0     1   229    10   233    10   241 0.76 haloacid dehalogenase-like hydrolase
S6PP                 PF05116.8    247 seq1564_BIOID51009   -            271   6.5e-08   32.0   0.0   1   1   4.6e-09   3.2e-05   23.2   0.0   119   245   144   267   119   268 0.78 Sucrose-6F-phosphate phosphohydrolase
DJ-1_PfpI            PF01965.19   147 seq1565_BIOID51009   -            172   1.6e-42  144.3   0.0   1   1   2.7e-46   1.9e-42  144.1   0.0     1   147    31   171    31   171 0.97 DJ-1/PfpI family
DUF4066              PF13278.1    166 seq1565_BIOID51009   -            172   3.4e-13   49.1   0.0   1   1   5.9e-17     4e-13   48.8   0.0     1   151     8   153     8   155 0.89 Putative amidotransferase
Nitroreductase       PF00881.19   165 seq1567_BIOID51009   -            240   1.5e-22   80.0   0.2   1   1   2.3e-26   3.1e-22   79.0   0.2     3   165    10   159     8   159 0.80 Nitroreductase family
Phage_integrase      PF00589.17   173 seq1568_BIOID51009   -            308   8.6e-27   93.7   0.0   1   1   8.9e-31   1.2e-26   93.2   0.0    12   171   101   272    90   274 0.87 Phage integrase family
DUF4102              PF13356.1     89 seq1569_BIOID51009   -             53   5.2e-10   38.9   0.0   1   1     4e-14   5.4e-10   38.9   0.0     1    41     3    42     3    50 0.93 Domain of unknown function (DUF4102)
AA_kinase            PF00696.23   241 seq1572_BIOID51009   -            258   5.8e-40  137.2   2.1   1   1   4.8e-44   6.5e-40  137.0   1.4     3   240     5   235     3   236 0.93 Amino acid kinase family
Aldedh               PF00171.17   462 seq1574_BIOID51009   -            417   6.8e-21   74.0   3.4   1   1   1.3e-20   1.7e-16   59.4   1.0    37   298     8   282     2   304 0.82 Aldehyde dehydrogenase family
ParBc                PF02195.13    90 seq1577_BIOID51009   -            212   2.8e-09   36.8   0.0   1   1   3.3e-13   4.5e-09   36.1   0.0     2    89    54   148    53   149 0.87 ParB-like nuclease domain
Voltage_CLC          PF00654.15   355 seq1579_BIOID51009   -            438   1.1e-72  244.9  33.6   1   1   7.9e-77   1.1e-72  244.9  23.3     5   354    83   422    79   423 0.91 Voltage gated chloride channel
Fimbrial             PF00419.15   145 seq1580_BIOID51009   -            190   1.4e-18   67.4   4.8   1   1   1.2e-22   1.7e-18   67.1   3.3     1   145    28   189    28   189 0.88 Fimbrial protein
ACR_tran             PF00873.14  1021 seq1581_BIOID51009   -           1047  8.2e-239  794.7   1.6   1   1  7.6e-243    1e-238  794.4   1.1     2  1019     6  1037     2  1039 0.98 AcrB/AcrD/AcrF family
PP-binding           PF00550.20    67 seq1583_BIOID51009   -             82   1.2e-12   47.8   0.8   1   1   9.7e-17   1.3e-12   47.6   0.6     1    66     9    74     9    75 0.92 Phosphopantetheine attachment site
Bac_Ubq_Cox          PF01654.12   436 seq1585_BIOID51009   -            523  1.2e-183  610.3  21.3   1   1    1e-187  1.4e-183  610.1  14.7     1   435     8   503     8   504 0.98 Bacterial Cytochrome Ubiquinol Oxidase
OMPdecase            PF00215.19   226 seq1588_BIOID51009   -            265     3e-54  183.6   0.0   1   1   2.6e-58   3.5e-54  183.4   0.0     1   226    35   257    35   257 0.96 Orotidine 5'-phosphate decarboxylase / HUMPS family
4HBT                 PF03061.17    79 seq1592_BIOID51009   -            155   3.4e-17   62.2   0.1   1   1   6.8e-21   4.6e-17   61.7   0.1     2    78    57   145    56   146 0.97 Thioesterase superfamily
4HBT_3               PF13622.1    256 seq1592_BIOID51009   -            155   9.7e-06   25.4   0.3   1   1   1.9e-09   1.3e-05   25.0   0.2     3    85    52   153    47   154 0.85 Thioesterase-like superfamily
RimK                 PF08443.6    190 seq1594_BIOID51009   -            300   1.9e-82  275.2   0.0   1   1   8.6e-86   2.4e-82  274.9   0.0     1   190    97   286    97   286 1.00 RimK-like ATP-grasp domain
GSH-S_ATP            PF02955.11   174 seq1594_BIOID51009   -            300   9.1e-19   67.1   0.2   1   1   4.9e-22   1.3e-18   66.5   0.2    13   163   115   265   103   276 0.84 Prokaryotic glutathione synthetase, ATP-grasp domain
ATP-grasp_4          PF13535.1    184 seq1594_BIOID51009   -            300   6.4e-15   55.2   0.0   1   1   3.3e-18     9e-15   54.7   0.0     1   177    96   263    96   268 0.82 ATP-grasp domain
ATP-grasp_3          PF02655.9    161 seq1594_BIOID51009   -            300     2e-09   37.3   0.0   1   1   1.1e-12   3.1e-09   36.7   0.0     1   156    97   263    97   266 0.79 ATP-grasp domain
Dala_Dala_lig_C      PF07478.8    203 seq1594_BIOID51009   -            300   1.3e-05   24.5   0.2   1   1   1.7e-08   4.6e-05   22.7   0.1    33   177   135   267   107   273 0.76 D-ala D-ala ligase C-terminus
TrwC                 PF08751.6    297 seq1595_BIOID51009   -           1756   1.4e-87  293.7   0.9   1   1   8.6e-91   3.9e-87  292.3   0.6     2   296     7   287     6   288 0.97 TrwC relaxase
TraI                 PF07057.6    126 seq1595_BIOID51009   -           1756   4.2e-59  197.9   0.0   1   1   2.7e-62   1.2e-58  196.3   0.0     1   126  1434  1560  1434  1560 0.98 DNA helicase TraI
AAA_30               PF13604.1    196 seq1595_BIOID51009   -           1756   3.2e-42  144.2  14.8   1   1   1.2e-43   5.2e-40  137.0   1.1     1   186   968  1156   968  1162 0.94 AAA domain
Aminotran_1_2        PF00155.16   363 seq1596_BIOID51009   -            390   6.9e-54  183.0   0.0   1   1   2.4e-57   8.2e-54  182.8   0.0     2   362    44   384    43   385 0.92 Aminotransferase class I and II
Aminotran_5          PF00266.14   371 seq1596_BIOID51009   -            390   1.1e-05   24.2   0.0   1   1   5.6e-09   1.9e-05   23.4   0.0    48   181    93   216    67   219 0.90 Aminotransferase class-V
Cys_Met_Meta_PP      PF01053.15   386 seq1596_BIOID51009   -            390   2.4e-05   22.6   0.0   1   1     1e-08   3.5e-05   22.1   0.0    26   183    55   216    47   241 0.89 Cys/Met metabolism PLP-dependent enzyme
GIY-YIG              PF01541.19    80 seq1598_BIOID51009   -            100   9.2e-10   38.6   0.0   1   1   8.1e-14   1.1e-09   38.3   0.0     2    76     4    73     3    77 0.91 GIY-YIG catalytic domain
Nitrate_red_del      PF02613.10   136 seq1599_BIOID51009   -            199   1.4e-21   76.6   1.6   1   1   1.9e-25   2.7e-21   75.7   1.1     3   135    41   171    14   173 0.87 Nitrate reductase delta subunit
NAD_synthase         PF02540.12   242 seq1600_BIOID51009   -            275   8.4e-79  263.7   0.0   1   1   7.1e-83   9.8e-79  263.5   0.0     2   242    23   265    22   265 0.98 NAD synthase
DEDD_Tnp_IS110       PF01548.12   144 seq1601_BIOID51009   -            326   4.2e-44  149.5   0.2   1   1   2.4e-47   1.7e-43  147.6   0.1     1   144     7   151     7   151 0.99 Transposase
Transposase_20       PF02371.11    87 seq1601_BIOID51009   -            326   1.1e-27   95.7   0.4   1   1     3e-31     2e-27   94.9   0.3     2    85   196   280   195   282 0.96 Transposase IS116/IS110/IS902 family
MatP                 PF06303.7    148 seq1605_BIOID51009   -            150   3.3e-75  250.8   6.6   1   1   2.8e-79   3.8e-75  250.6   4.6     1   147     1   147     1   148 0.99 Organiser of macrodomain of Terminus of chromosome
Lyase_1              PF00206.15   312 seq1609_BIOID51009   -            457  1.3e-101  339.8   0.0   1   1  4.8e-105  6.5e-101  337.4   0.0     1   312     6   301     6   301 0.99 Lyase
PerC                 PF06069.6     90 seq1612_BIOID51009   -             89   7.3e-37  125.1   0.0   1   1   5.8e-41   7.9e-37  125.0   0.0     6    89     2    87     1    88 0.98 PerC transcriptional activator
Ribonuc_red_lgC      PF02867.10   537 seq1613_BIOID51009   -            761  6.7e-135  450.5   0.0   1   1  3.2e-137  1.5e-133  446.1   0.0     1   536   222   731   222   732 0.95 Ribonucleotide reductase, barrel domain
ATP-cone             PF03477.11    90 seq1613_BIOID51009   -            761   5.9e-15   55.3   0.1   1   1   2.8e-18   1.3e-14   54.2   0.1     3    90     7    92     5    92 0.97 ATP cone domain
Ribonuc_red_lgN      PF00317.16    83 seq1613_BIOID51009   -            761   1.5e-12   47.0   1.0   1   1     5e-16   2.3e-12   46.4   0.1     2    82   142   219   141   220 0.93 Ribonucleotide reductase, all-alpha domain
RhaA                 PF06134.6    417 seq1615_BIOID51009   -            419  1.7e-238  791.3   0.0   1   1  1.4e-242    2e-238  791.1   0.0     1   417     3   418     3   418 1.00 L-rhamnose isomerase (RhaA)
Fimbrial             PF00419.15   145 seq1616_BIOID51009   -            346   9.3e-19   67.9   0.1   1   1   1.1e-22   1.5e-18   67.3   0.0     2   145   199   346   198   346 0.92 Fimbrial protein
EamA                 PF00892.15   126 seq1618_BIOID51009   -            292     2e-17   63.2  32.9   1   2     3e-16   2.1e-12   47.0   8.3     1   123    18   142    18   145 0.90 EamA-like transporter family
EamA                 PF00892.15   126 seq1618_BIOID51009   -            292     2e-17   63.2  32.9   2   2   8.8e-09     6e-05   22.9   8.3     1   123   159   282   159   284 0.83 EamA-like transporter family
EmrE                 PF13536.1    113 seq1618_BIOID51009   -            292   5.4e-08   32.9  34.5   1   1     1e-11   7.1e-08   32.5   9.3     4   108    42   147    39   150 0.90 Multidrug resistance efflux transporter
DUF796               PF05638.7    134 seq1620_BIOID51009   -            172   9.9e-35  119.3   0.0   1   1   8.3e-39   1.1e-34  119.1   0.0     1   133     6   155     6   156 0.94 Protein of unknown function (DUF796)
Pili_assembly_N      PF00345.15   122 seq1622_BIOID51009   -            132   1.1e-15   57.3   0.1   1   1   2.2e-19   1.5e-15   56.9   0.1    75   121     2    47     1    48 0.91 Gram-negative pili assembly chaperone, N-terminal domain
Pili_assembly_C      PF02753.12    68 seq1622_BIOID51009   -            132   1.9e-14   53.1   0.0   1   1   5.5e-18   3.8e-14   52.1   0.0     2    65    68   126    67   129 0.95 Gram-negative pili assembly chaperone, C-terminal domain
ProQ                 PF04352.8    115 seq1623_BIOID51009   -            198   1.2e-22   79.5   0.1   1   1   8.7e-27   1.2e-22   79.5   0.1     7   113    87   196    82   197 0.95 ProQ/FINO family
SUI1                 PF01253.17    83 seq1625_BIOID51009   -            108   1.6e-22   78.9   1.9   1   1   1.4e-26   1.9e-22   78.7   1.3     2    82    28   104    27   105 0.95 Translation initiation factor SUI1
5TM-5TMR_LYT         PF07694.7    169 seq1626_BIOID51009   -            565   3.5e-43  146.7  19.3   1   1   1.5e-46   5.3e-43  146.1  13.4     1   167    28   192    28   194 0.95 5TMR of 5TMR-LYT
His_kinase           PF06580.8     82 seq1626_BIOID51009   -            565   7.7e-25   86.5   1.6   1   1   2.3e-28   7.7e-25   86.5   1.1     1    80   360   440   360   442 0.98 Histidine kinase
HATPase_c            PF02518.21   111 seq1626_BIOID51009   -            565     1e-11   44.4   0.0   1   1   5.9e-15     2e-11   43.4   0.0     9   110   456   552   453   553 0.93 Histidine kinase-, DNA gyrase B-, and HSP90-like ATPase
ECF-ribofla_trS      PF07155.7    169 seq1626_BIOID51009   -            565     9e-08   31.9  12.5   1   1   5.4e-11   1.9e-07   30.8   8.7     8   157    46   186    40   208 0.73 ECF-type riboflavin transporter, S component
Acyltransferase      PF01553.16   132 seq1628_BIOID51009   -            310     3e-14   52.4   0.0   1   1   3.1e-18   4.2e-14   51.9   0.0     3   119    84   220    82   238 0.82 Acyltransferase
PsiE                 PF06146.7     69 seq1629_BIOID51009   -            136   1.8e-16   59.9   5.7   1   1   1.3e-20   1.8e-16   59.9   3.9     5    69    62   123    58   123 0.95 Phosphate-starvation-inducible E
YbjN                 PF10722.4    127 seq1630_BIOID51009   -            158   6.8e-14   51.8   0.2   1   1   5.8e-18   7.9e-14   51.6   0.2     2   123     9   132     8   136 0.97 Putative bacterial sensory transduction regulator
Usher                PF00577.15   552 seq1632_BIOID51009   -            840  1.1e-184  615.1  27.8   1   1    3e-188  1.4e-184  614.8  19.3     1   552   192   749   192   749 0.96 Type VII secretion system (T7SS), usher protein
PapC_N               PF13954.1    146 seq1632_BIOID51009   -            840   2.4e-35  121.1   0.0   1   1   1.1e-38   5.1e-35  120.0   0.0     3   146    29   176    27   176 0.95 PapC N-terminal domain
PapC_C               PF13953.1     68 seq1632_BIOID51009   -            840   3.5e-21   74.4   0.0   1   1   3.6e-24   1.6e-20   72.3   0.0     2    66   760   826   759   828 0.90 PapC C-terminal domain
GIY-YIG              PF01541.19    80 seq1634_BIOID51009   -            295   2.9e-05   24.2   0.0   1   1   4.2e-09   5.8e-05   23.2   0.0     2    76    35   104    34   109 0.76 GIY-YIG catalytic domain
Phage_GPD            PF05954.6    292 seq1636_BIOID51009   -            713   2.2e-62  210.7   0.0   1   1   4.6e-66   3.1e-62  210.2   0.0     2   291    28   328    27   329 0.92 Phage late control gene D protein (GPD)
Phage_base_V         PF04717.7     79 seq1636_BIOID51009   -            713   2.7e-27   94.4   0.1   1   1   7.7e-31   5.3e-27   93.4   0.1     1    77   366   458   366   460 0.91 Phage-related baseplate assembly protein
Cyto_ox_2            PF02322.10   328 seq1639_BIOID51009   -            379  7.9e-121  403.1  36.0   1   1  6.7e-125  9.2e-121  402.8  25.0     2   327     7   362     6   363 0.99 Cytochrome oxidase subunit II
DUF3442              PF11924.3    280 seq1640_BIOID51009   -           1417  3.3e-105  351.5   0.5   1   1  7.3e-109  3.3e-105  351.5   0.3     2   280    71   350    70   350 0.99 Protein of unknown function (DUF3442)
Big_1                PF02369.11   100 seq1640_BIOID51009   -           1417   3.3e-55  184.0 105.6   1   3   4.4e-18     2e-14   53.1   8.5     5    97   994  1086   990  1088 0.86 Bacterial Ig-like domain (group 1)
Big_1                PF02369.11   100 seq1640_BIOID51009   -           1417   3.3e-55  184.0 105.6   2   3   8.5e-17   3.9e-13   49.0   2.9    14    97  1104  1187  1090  1189 0.85 Bacterial Ig-like domain (group 1)
Big_1                PF02369.11   100 seq1640_BIOID51009   -           1417   3.3e-55  184.0 105.6   3   3   1.1e-16   5.2e-13   48.6   9.7     4    95  1195  1287  1192  1292 0.84 Bacterial Ig-like domain (group 1)
Fimbrial             PF00419.15   145 seq1641_BIOID51009   -            171   1.3e-15   57.8   0.1   1   1   1.1e-19   1.5e-15   57.5   0.1     1   145    29   171    27   171 0.87 Fimbrial protein
GreA_GreB_N          PF03449.10    74 seq1643_BIOID51009   -            170   1.1e-29  102.1   0.7   1   1   2.7e-33   1.9e-29  101.4   0.5     1    74    13    86    13    86 0.97 Transcription elongation factor, N-terminal
GreA_GreB            PF01272.14    77 seq1643_BIOID51009   -            170   1.6e-22   78.9   0.0   1   1   3.8e-26   2.6e-22   78.2   0.0     2    77    93   167    92   167 0.98 Transcription elongation factor, GreA/GreB, C-term
HTH_32               PF13565.1     77 seq1644_BIOID51009   -             99   1.1e-10   41.9   1.1   1   1     1e-14   1.4e-10   41.6   0.8     4    77    23    94    21    94 0.78 Homeodomain-like domain
Peptidase_U32        PF01136.14   233 seq1645_BIOID51009   -            331   5.1e-62  208.7   0.0   1   1   4.8e-66   6.6e-62  208.3   0.0     3   232    76   330    74   331 0.94 Peptidase family U32
Aldolase_II          PF00596.16   183 seq1646_BIOID51009   -            298   1.1e-30  106.4   0.0   1   1   1.1e-34   1.6e-30  106.0   0.0     2   182    36   262    35   263 0.88 Class II Aldolase and Adducin N-terminal domain
SBP_bac_8            PF13416.1    281 seq1648_BIOID51009   -            420   2.6e-37  128.9   3.0   1   1   1.3e-40   3.7e-37  128.4   2.1     3   280    96   386    94   387 0.86 Bacterial extracellular solute-binding protein
SBP_bac_6            PF13343.1    242 seq1648_BIOID51009   -            420   1.4e-27   96.4   1.1   1   1   5.3e-31   1.4e-27   96.4   0.8     5   216   130   368   125   399 0.85 Bacterial extracellular solute-binding protein
SBP_bac_1            PF01547.20   314 seq1648_BIOID51009   -            420     6e-17   62.2   6.5   1   1   3.4e-20   9.4e-17   61.5   4.5    17   311    94   353    83   356 0.75 Bacterial extracellular solute-binding protein
SBP_bac_11           PF13531.1    231 seq1648_BIOID51009   -            420     2e-07   30.8   0.1   1   1   4.9e-10   1.3e-06   28.0   0.0    15   226    94   359    82   363 0.77 Bacterial extracellular solute-binding protein
Helicase_C_2         PF13307.1    167 seq1650_BIOID51009   -            761   4.8e-26   91.5   0.0   1   1   2.3e-29   7.7e-26   90.9   0.0     8   165   578   733   571   735 0.93 Helicase C-terminal domain
DEAD                 PF00270.24   173 seq1650_BIOID51009   -            761   3.6e-09   36.1   0.1   1   1     2e-09   6.8e-06   25.5   0.0    12    78    88   153    73   171 0.74 DEAD/DEAH box helicase
DEAD_2               PF06733.10   174 seq1650_BIOID51009   -            761   1.3e-08   34.3   0.0   1   1   6.7e-12   2.3e-08   33.5   0.0   103   167   245   308   195   314 0.87 DEAD_2
LysR_substrate       PF03466.15   209 seq1652_BIOID51009   -            315   9.6e-55  184.8   0.6   1   1   1.9e-58   1.3e-54  184.3   0.4     4   208    99   303    96   304 0.99 LysR substrate binding domain
HTH_1                PF00126.22    60 seq1652_BIOID51009   -            315   8.8e-22   76.4   0.5   1   1   2.5e-25   1.7e-21   75.5   0.1     1    59    13    71    13    72 0.98 Bacterial regulatory helix-turn-helix protein, lysR family
Tex_N                PF09371.5    193 seq1654_BIOID51009   -            773   2.5e-80  268.2   0.4   1   1   1.1e-83   4.8e-80  267.2   0.3     1   192    10   201    10   202 0.99 Tex-like protein N-terminal domain
HHH_3                PF12836.2     65 seq1654_BIOID51009   -            773   2.6e-27   94.4   0.0   1   1   1.3e-30   5.9e-27   93.2   0.0     1    65   491   555   491   555 0.99 Helix-hairpin-helix motif
S1                   PF00575.18    74 seq1654_BIOID51009   -            773   4.3e-24   84.2   0.6   1   1   1.7e-27   7.8e-24   83.4   0.4     2    74   648   720   647   720 0.98 S1 RNA binding domain
LytTR                PF04397.10    98 seq1659_BIOID51009   -            250   9.4e-33  112.1   1.0   1   1   3.2e-36   2.2e-32  110.9   0.1     2    97   152   248   151   249 0.98 LytTr DNA-binding domain
Response_reg         PF00072.19   112 seq1659_BIOID51009   -            250   4.5e-23   81.2   0.1   1   1   1.1e-26   7.5e-23   80.5   0.0     1   110     9   117     9   119 0.96 Response regulator receiver domain
Fe-ADH               PF00465.14   366 seq1661_BIOID51009   -            391  9.2e-118  392.9   4.8   1   1  1.5e-121    1e-117  392.7   3.3     4   366    20   383    17   383 0.97 Iron-containing alcohol dehydrogenase
Fe-ADH_2             PF13685.1    250 seq1661_BIOID51009   -            391   7.1e-17   61.4   1.0   1   1     1e-12   6.9e-09   35.2   0.0     3    95    23   116    22   129 0.94 Iron-containing alcohol dehydrogenase
YbgT_YccB            PF08173.6     28 seq1662_BIOID51009   -             37   6.1e-16   57.8   4.2   1   1   4.9e-20   6.7e-16   57.6   2.9     1    28     1    28     1    28 0.97 Membrane bound YbgT-like protein
Peptidase_U32        PF01136.14   233 seq1663_BIOID51009   -            292   1.3e-34  119.0   0.0   1   1   1.2e-38   1.7e-34  118.6   0.0     5   195    82   263    76   287 0.89 Peptidase family U32
DUF3289              PF11692.3    277 seq1665_BIOID51009   -            284   4.4e-82  275.3   4.9   1   1   4.1e-86   5.6e-82  275.0   3.4     6   271    11   277     2   282 0.92 Protein of unknown function (DUF3289)
Cyd_oper_YbgE        PF09600.5     82 seq1666_BIOID51009   -             97   1.5e-33  114.6   7.9   1   1   1.4e-37   1.9e-33  114.3   5.5     1    81    16    96    16    97 0.97 Cyd operon protein YbgE (Cyd_oper_YbgE)
Ribonuc_red_sm       PF00268.16   281 seq1667_BIOID51009   -            376   7.3e-30  103.8   2.5   1   2   4.3e-17   5.8e-13   48.3   0.3    13   143    31   158    22   165 0.91 Ribonucleotide reductase, small chain
Ribonuc_red_sm       PF00268.16   281 seq1667_BIOID51009   -            376   7.3e-30  103.8   2.5   2   2   2.8e-19   3.9e-15   55.5   0.1   155   274   200   329   182   336 0.89 Ribonucleotide reductase, small chain
AA_permease          PF00324.16   479 seq1669_BIOID51009   -            470    1e-115  386.7  42.2   1   1  1.7e-119  1.1e-115  386.5  29.3     1   464    39   462    39   470 0.93 Amino acid permease
AA_permease_2        PF13520.1    426 seq1669_BIOID51009   -            470   2.2e-43  148.2  46.9   1   1   4.3e-47   2.9e-43  147.8  32.5     9   410    43   444    39   464 0.82 Amino acid permease
TfoX_N               PF04993.8     97 seq1671_BIOID51009   -            209   7.2e-27   92.9   0.1   1   1   1.8e-30   1.3e-26   92.1   0.0     2    97    13   108    12   108 0.98 TfoX N-terminal domain
TfoX_C               PF04994.8     81 seq1671_BIOID51009   -            209   1.8e-26   91.7   0.3   1   1   5.9e-30   4.1e-26   90.5   0.1     2    81   116   195   115   195 0.98 TfoX C-terminal domain
ABC_tran             PF00005.22   118 seq1673_BIOID51009   -            404   1.5e-27   96.1   0.0   1   1   8.1e-31   2.8e-27   95.3   0.0     1   117    86   204    86   205 0.93 ABC transporter
TOBE_2               PF08402.5     75 seq1673_BIOID51009   -            404   3.9e-19   68.2   0.0   1   1   2.9e-22   9.8e-19   67.0   0.0     1    75   322   402   322   402 0.93 TOBE domain
4HBT                 PF03061.17    79 seq1675_BIOID51009   -            134     8e-19   67.4   0.4   1   1   2.4e-22   1.1e-18   66.9   0.3     1    77    20   103    20   105 0.98 Thioesterase superfamily
4HBT_2               PF13279.1    121 seq1675_BIOID51009   -            134   2.7e-12   47.0   0.2   1   1   7.1e-16   3.2e-12   46.8   0.1     3   117    14   128    12   132 0.88 Thioesterase-like superfamily
Acyl-ACP_TE          PF01643.12   249 seq1675_BIOID51009   -            134   1.3e-05   24.2   0.1   1   1   3.1e-09   1.4e-05   24.0   0.0    31   132    33   132     4   134 0.79 Acyl-ACP thioesterase
EamA                 PF00892.15   126 seq1676_BIOID51009   -            306   9.6e-37  125.7  35.6   1   2   1.9e-25   2.6e-21   75.8   7.2     1   125    18   140    18   141 0.93 EamA-like transporter family
EamA                 PF00892.15   126 seq1676_BIOID51009   -            306   9.6e-37  125.7  35.6   2   2   3.1e-19   4.2e-15   55.7  12.0     1   125   160   284   160   285 0.87 EamA-like transporter family
HTH_18               PF12833.2     81 seq1677_BIOID51009   -            285     5e-19   68.0   0.4   1   1   1.5e-22   1.1e-18   67.0   0.2     2    80   204   281   203   282 0.95 Helix-turn-helix domain
HTH_AraC             PF00165.18    42 seq1677_BIOID51009   -            285   3.1e-14   52.1   0.1   1   1   4.8e-14   3.3e-10   39.3   0.0     9    40   247   279   241   279 0.92 Bacterial regulatory helix-turn-helix proteins, AraC family
LrgA                 PF03788.9     96 seq1678_BIOID51009   -            132     5e-29   99.7  10.2   1   1   4.5e-33   6.2e-29   99.4   7.0     1    94    21   114    21   116 0.98 LrgA family
SlyX                 PF04102.7     69 seq1679_BIOID51009   -             72   4.1e-26   91.0   2.4   1   1   3.4e-30   4.6e-26   90.8   1.7     1    69     5    72     5    72 0.99 SlyX
RNase_T              PF00929.19   164 seq1680_BIOID51009   -            204   4.9e-34  117.8   0.0   1   1   4.2e-38   5.7e-34  117.6   0.0     1   163    32   193    32   194 0.97 Exonuclease
HSP70                PF00012.15   602 seq1681_BIOID51009   -            471   1.2e-24   86.0   0.0   1   2   2.1e-18   1.4e-14   52.8   0.0     2   207    24   249    23   280 0.76 Hsp70 protein
HSP70                PF00012.15   602 seq1681_BIOID51009   -            471   1.2e-24   86.0   0.0   2   2     2e-11   1.4e-07   29.7   0.0   250   352   350   444   326   469 0.80 Hsp70 protein
RHS_repeat           PF05593.9     38 seq1685_BIOID51009   -           1412   1.4e-62  206.6 119.1   1   8   2.8e-12   1.9e-08   34.1   1.4     1    38   434   472   434   472 0.97 RHS Repeat
RHS_repeat           PF05593.9     38 seq1685_BIOID51009   -           1412   1.4e-62  206.6 119.1   2   8   6.8e-11   4.7e-07   29.7   2.1     3    37   458   492   456   493 0.94 RHS Repeat
RHS_repeat           PF05593.9     38 seq1685_BIOID51009   -           1412   1.4e-62  206.6 119.1   3   8   1.4e-08   9.3e-05   22.3   1.1     1    38   498   537   498   537 0.88 RHS Repeat
RHS_repeat           PF05593.9     38 seq1685_BIOID51009   -           1412   1.4e-62  206.6 119.1   4   8   5.9e-08    0.0004   20.3   0.3     1    36   542   577   542   578 0.91 RHS Repeat
RHS_repeat           PF05593.9     38 seq1685_BIOID51009   -           1412   1.4e-62  206.6 119.1   5   8     1e-12   6.9e-09   35.5   0.5     1    37   584   620   584   621 0.98 RHS Repeat
RHS_repeat           PF05593.9     38 seq1685_BIOID51009   -           1412   1.4e-62  206.6 119.1   6   8   3.2e-11   2.2e-07   30.7   0.3     1    37   626   661   626   662 0.97 RHS Repeat
RHS_repeat           PF05593.9     38 seq1685_BIOID51009   -           1412   1.4e-62  206.6 119.1   7   8   3.6e-08   0.00025   21.0   0.9     1    31   729   762   729   771 0.79 RHS Repeat
RHS_repeat           PF05593.9     38 seq1685_BIOID51009   -           1412   1.4e-62  206.6 119.1   8   8     4e-10   2.7e-06   27.2   1.2     1    29   955   992   955  1003 0.90 RHS Repeat
RHS                  PF03527.9     41 seq1685_BIOID51009   -           1412   1.8e-20   72.3   4.4   1   1   3.5e-24   2.4e-20   71.9   0.4     1    41  1159  1199  1159  1199 0.98 RHS protein
DUF943               PF06092.7    157 seq1686_BIOID51009   -            163   1.3e-45  154.4   3.3   1   1   1.1e-49   1.5e-45  154.2   2.3     1   156     1   154     1   155 0.94 Enterobacterial putative membrane protein (DUF943)
MotA_ExbB            PF01618.11   139 seq1687_BIOID51009   -            230   6.2e-47  158.6   0.2   1   1     6e-51   8.1e-47  158.2   0.1     2   138    74   210    73   211 0.98 MotA/TolQ/ExbB proton channel family
Fimbrial             PF00419.15   145 seq1688_BIOID51009   -            357     5e-25   88.3   6.3   1   1   3.7e-29     5e-25   88.3   4.3     2   144   204   355   203   356 0.94 Fimbrial protein
Ferritin             PF00210.19   142 seq1689_BIOID51009   -            167   1.2e-22   80.1   1.4   1   1   9.7e-27   1.3e-22   79.9   1.0     3   140     9   142     7   144 0.93 Ferritin-like domain
LrgB                 PF04172.11   215 seq1690_BIOID51009   -            231   1.2e-82  276.2  15.2   1   1   9.7e-87   1.3e-82  276.0  10.6     1   215    12   226    12   226 0.99 LrgB-like family
Bac_luciferase       PF00296.15   307 seq1691_BIOID51009   -            335   1.6e-31  109.4   0.4   1   1   2.1e-34   2.9e-30  105.3   0.2    18   300    23   299     8   306 0.77 Luciferase-like monooxygenase
PqiA                 PF04403.8    160 seq1692_BIOID51009   -            427   3.3e-83  276.9  27.6   1   2   9.5e-42   1.3e-37  128.7   5.6     1   160    65   221    65   221 0.96 Paraquat-inducible protein A
PqiA                 PF04403.8    160 seq1692_BIOID51009   -            427   3.3e-83  276.9  27.6   2   2   1.1e-49   1.5e-45  154.5   8.0     1   158   262   420   262   422 0.97 Paraquat-inducible protein A
DUF718               PF05336.8    106 seq1693_BIOID51009   -            104   4.9e-37  125.8   0.4   1   1     4e-41   5.4e-37  125.7   0.3     2   105     3   103     2   104 0.99 Domain of unknown function (DUF718)
Fer2                 PF00111.22    78 seq1696_BIOID51009   -             84   9.2e-11   41.2   2.6   1   1   7.5e-15     1e-10   41.0   1.8     7    78    10    77     4    77 0.83 2Fe-2S iron-sulfur cluster binding domain
His_Phos_2           PF00328.17   347 seq1697_BIOID51009   -            413   1.7e-39  135.9   0.0   1   1   1.5e-43   2.1e-39  135.7   0.0     1   344    30   359    30   364 0.85 Histidine phosphatase superfamily (branch 2)
MFS_1                PF07690.11   354 seq1700_BIOID51009   -            417   5.8e-39  133.7  62.6   1   2   3.2e-31   2.2e-27   95.6  18.9     1   224    41   261    40   270 0.82 Major Facilitator Superfamily
MFS_1                PF07690.11   354 seq1700_BIOID51009   -            417   5.8e-39  133.7  62.6   2   2   9.1e-15   6.2e-11   41.5  23.0     7   168   249   407   247   415 0.82 Major Facilitator Superfamily
Sugar_tr             PF00083.19   451 seq1700_BIOID51009   -            417   2.8e-14   52.4  34.3   1   1   9.1e-18   6.2e-14   51.2   7.0    46   197    71   217    11   223 0.90 Sugar (and other) transporter
Glycos_trans_3N      PF02885.12    66 seq1703_BIOID51009   -            320   2.9e-15   55.5   0.0   1   1   3.6e-19     5e-15   54.7   0.0     2    65     3    70     2    71 0.97 Glycosyl transferase family, helical bundle domain
BPD_transp_1         PF00528.17   185 seq1704_BIOID51009   -            317   7.1e-24   84.2  18.8   1   1   5.2e-28   7.1e-24   84.2  13.0     1   183   117   313   113   315 0.91 Binding-protein-dependent transport system inner membrane component
ExbD                 PF02472.11   130 seq1706_BIOID51009   -            142   3.7e-23   81.8   0.1   1   1     3e-27   4.1e-23   81.6   0.1     2   129    10   141     9   142 0.89 Biopolymer transport protein ExbD/TolR
PTS_EIIA_2           PF00359.17   142 seq1708_BIOID51009   -            148   3.2e-31  107.8   0.0   1   1   2.7e-35   3.6e-31  107.6   0.0     3   141     4   144     2   145 0.97 Phosphoenolpyruvate-dependent sugar phosphotransferase system, EIIA 2
dCMP_cyt_deam_2      PF08211.6    124 seq1710_BIOID51009   -            294   2.3e-50  169.6   0.2   1   1   6.8e-52   4.7e-48  162.1   0.0     1   123   157   278   157   279 0.98 Cytidine and deoxycytidylate deaminase zinc-binding region
dCMP_cyt_deam_1      PF00383.17   102 seq1710_BIOID51009   -            294   1.3e-17   63.2   0.0   1   1   4.4e-18     3e-14   52.3   0.0    10    93    56   139    47   143 0.86 Cytidine and deoxycytidylate deaminase zinc-binding region
TetR_N               PF00440.18    47 seq1711_BIOID51009   -            234   3.3e-13   48.9   1.6   1   1   5.1e-17     7e-13   47.8   0.1     1    46    34    80    34    81 0.95 Bacterial regulatory proteins, tetR family
IucA_IucC            PF04183.7    252 seq1713_BIOID51009   -            574   2.7e-59  200.3   0.5   1   1     6e-63   4.1e-59  199.7   0.3     3   250   134   367   132   369 0.92 IucA / IucC family
FhuF                 PF06276.7    163 seq1713_BIOID51009   -            574   2.2e-30  105.6   0.7   1   1   6.8e-34   4.6e-30  104.6   0.5     2   162   398   554   397   555 0.97 Ferric iron reductase FhuF-like transporter
TolA                 PF06519.6     96 seq1716_BIOID51009   -            421   2.2e-38  129.9   0.0   1   1   3.3e-42   2.2e-38  129.9   0.0     1    96   325   419   325   419 0.98 TolA C-terminal
TonB_2               PF13103.1     85 seq1716_BIOID51009   -            421   3.2e-05   23.7   0.0   1   1   1.4e-08   9.4e-05   22.2   0.0     2    73   338   405   337   414 0.86 TonB C terminal
PTS_EIIC             PF02378.13   321 seq1717_BIOID51009   -            483   3.8e-29  101.4  32.4   1   1   5.6e-33   3.8e-29  101.4  22.5     2   318   134   406   133   410 0.90 Phosphotransferase system, EIIC
PTS_IIB              PF02302.12    90 seq1717_BIOID51009   -            483   2.5e-17   62.9   0.1   1   1   6.5e-21   4.5e-17   62.1   0.1     2    89     9   101     8   102 0.95 PTS system, Lactose/Cellobiose specific IIB subunit
PBP_like_2           PF12849.2    281 seq1718_BIOID51009   -            346   8.8e-56  189.3   7.2   1   1   1.7e-59   1.2e-55  188.8   5.0    10   278    27   306     8   308 0.90 PBP superfamily domain
PBP_like             PF12727.2    193 seq1718_BIOID51009   -            346   1.5e-10   40.2   0.0   1   1     5e-14   3.5e-10   39.0   0.0     3   168    47   236    45   302 0.76 PBP superfamily domain
YecR                 PF13992.1     74 seq1719_BIOID51009   -            107   2.8e-27   94.5   0.2   1   1   2.5e-31   3.5e-27   94.2   0.1     2    74    26    98    25    98 0.98 YecR-like lipoprotein
FeoA                 PF04023.9     74 seq1720_BIOID51009   -             75   3.5e-09   36.3   0.0   1   1     3e-13   4.1e-09   36.1   0.0     7    73     4    71     2    72 0.90 FeoA domain
MCE                  PF02470.15    81 seq1722_BIOID51009   -            877   1.5e-64  213.8  10.5   1   3   3.5e-21   4.8e-17   61.6   0.1     2    81    46   137    45   137 0.97 mce related protein
MCE                  PF02470.15    81 seq1722_BIOID51009   -            877   1.5e-64  213.8  10.5   2   3   1.6e-11   2.1e-07   30.6   0.0     2    76   280   355   279   369 0.88 mce related protein
MCE                  PF02470.15    81 seq1722_BIOID51009   -            877   1.5e-64  213.8  10.5   3   3   1.2e-14   1.6e-10   40.7   0.0     4    81   636   724   634   724 0.96 mce related protein
BPD_transp_1         PF00528.17   185 seq1725_BIOID51009   -            295   2.2e-14   53.2  20.7   1   1   1.6e-18   2.2e-14   53.2  14.4     3   184    95   287    93   288 0.86 Binding-protein-dependent transport system inner membrane component
FeoB_N               PF02421.13   189 seq1727_BIOID51009   -            773   2.8e-71  238.5   0.1   1   1   2.3e-74   5.3e-71  237.6   0.0     2   187     5   192     4   194 0.94 Ferrous iron transport protein B
Gate                 PF07670.9    109 seq1727_BIOID51009   -            773   7.2e-48  160.8  20.5   1   2   5.2e-18   1.2e-14   54.0   2.5     3   106   352   443   350   450 0.94 Nucleoside recognition
Gate                 PF07670.9    109 seq1727_BIOID51009   -            773   7.2e-48  160.8  20.5   2   2   2.7e-38   6.2e-35  119.2   0.3     1   107   512   689   512   691 0.99 Nucleoside recognition
FeoB_C               PF07664.7     54 seq1727_BIOID51009   -            773   3.2e-21   74.3   2.1   1   1   1.4e-24   3.2e-21   74.3   1.5     1    54   454   507   454   507 0.99 Ferrous iron transport protein B C terminus
MMR_HSR1             PF01926.18   114 seq1727_BIOID51009   -            773   2.1e-17   63.0   0.0   1   1   1.7e-20     4e-17   62.1   0.0     2   113     6   120     5   121 0.68 50S ribosome-binding GTPase
SRPRB                PF09439.5    181 seq1727_BIOID51009   -            773   3.7e-06   26.1   0.0   1   1   2.7e-09   6.1e-06   25.4   0.0     5    71     5    72     1   126 0.67 Signal recognition particle receptor beta subunit
DUF1422              PF07226.6    118 seq1728_BIOID51009   -            119   1.1e-54  183.0   1.2   1   1   9.1e-59   1.2e-54  182.9   0.9     3   116     2   115     1   117 0.97 Protein of unknown function (DUF1422)
Ldh_2                PF02615.9    335 seq1729_BIOID51009   -            361  2.1e-138  460.5   0.0   1   1  1.8e-142  2.4e-138  460.3   0.0     1   334     5   340     5   341 0.99 Malate/L-lactate dehydrogenase
TraX                 PF05857.6    219 seq1730_BIOID51009   -            248   9.7e-52  175.6   9.6   1   1     8e-56   1.1e-51  175.4   6.7     2   218    32   247    31   248 0.96 TraX protein
Ferritin             PF00210.19   142 seq1731_BIOID51009   -            165   7.3e-34  116.4   5.6   1   1   6.2e-38   8.5e-34  116.2   3.9     1   140     7   142     7   144 0.93 Ferritin-like domain
DUF2233              PF09992.4    170 seq1734_BIOID51009   -            254   1.2e-19   70.8   0.1   1   1   1.1e-23   1.5e-19   70.5   0.1     2   145    84   232    83   252 0.85 Predicted periplasmic protein (DUF2233)
DUF218               PF02698.12   155 seq1736_BIOID51009   -            239   3.3e-21   75.2   0.0   1   1   3.3e-25   4.6e-21   74.8   0.0     4   132    47   172    45   186 0.93 DUF218 domain
NTP_transf_3         PF12804.2    179 seq1737_BIOID51009   -            194   1.3e-42  145.8   0.1   1   1   1.1e-46   1.5e-42  145.7   0.1     1   179     9   187     9   187 0.90 MobA-like NTP transferase domain
Asr                  PF06392.6     19 seq1739_BIOID51009   -            111   7.1e-07   29.3  23.9   1   1   5.2e-11   7.1e-07   29.3  16.6     1    19    53    71    53    71 0.99 Acid shock protein repeat
Carb_kinase          PF01256.12   242 seq1743_BIOID51009   -            515   6.1e-83  277.6   4.2   1   1   5.5e-86   3.7e-82  275.1   1.2     2   242   258   496   257   496 0.99 Carbohydrate kinase
YjeF_N               PF03853.10   173 seq1743_BIOID51009   -            515   7.8e-47  158.9   0.1   1   1     2e-50   1.4e-46  158.1   0.0     2   173    35   199    34   199 0.98 YjeF-related protein N-terminus
BPD_transp_1         PF00528.17   185 seq1744_BIOID51009   -            319   1.5e-17   63.5  20.4   1   1   1.1e-21   1.5e-17   63.5  14.2     3   175    95   304    89   314 0.87 Binding-protein-dependent transport system inner membrane component
DUF2593              PF10767.4    144 seq1745_BIOID51009   -            162   7.6e-72  239.5   6.3   1   1   6.3e-76   8.7e-72  239.4   4.3     2   144    20   162    19   162 0.99 Protein of unknown function (DUF2593)
ProQ                 PF04352.8    115 seq1746_BIOID51009   -            202     1e-30  105.5   2.2   1   1   2.8e-33   1.9e-29  101.4   0.0     5   113    88   196    84   197 0.96 ProQ/FINO family
FinO_N               PF12602.3     72 seq1746_BIOID51009   -            202   2.8e-26   91.4  12.5   1   1   7.8e-30   5.3e-26   90.5   8.7     1    72    17    78    17    78 0.99 Fertility inhibition protein N terminal
MobB                 PF03205.9    140 seq1747_BIOID51009   -            175   3.9e-36  123.7   0.0   1   1   3.3e-40   4.5e-36  123.5   0.0     1   120     8   129     8   157 0.93 Molybdopterin guanine dinucleotide synthesis protein B
PD40                 PF07676.7     39 seq1749_BIOID51009   -            431   1.2e-35  120.5   5.0   1   4   2.5e-08   8.6e-05   21.9   0.0    11    34   203   224   198   227 0.82 WD40-like Beta Propeller Repeat
PD40                 PF07676.7     39 seq1749_BIOID51009   -            431   1.2e-35  120.5   5.0   2   4   8.4e-13   2.9e-09   36.2   0.0     2    39   238   273   237   273 0.95 WD40-like Beta Propeller Repeat
PD40                 PF07676.7     39 seq1749_BIOID51009   -            431   1.2e-35  120.5   5.0   3   4   6.4e-13   2.2e-09   36.6   0.1     2    38   282   316   281   317 0.96 WD40-like Beta Propeller Repeat
PD40                 PF07676.7     39 seq1749_BIOID51009   -            431   1.2e-35  120.5   5.0   4   4   4.2e-07    0.0014   18.0   0.0     3    30   370   397   368   403 0.93 WD40-like Beta Propeller Repeat
TolB_N               PF04052.8    105 seq1749_BIOID51009   -            431   9.2e-32  109.1   0.0   1   1   7.2e-35   2.5e-31  107.7   0.0     1    99    24   122    24   127 0.97 TolB amino-terminal domain
DPPIV_N              PF00930.16   353 seq1749_BIOID51009   -            431   1.6e-13   49.8   0.0   1   1   2.3e-13     8e-10   37.7   0.0   239   348   249   353   220   358 0.87 Dipeptidyl peptidase IV (DPP IV) N-terminal region
Nucleolin_N          PF12462.3    166 seq1750_BIOID51009   -            227   1.2e-63  213.5   1.9   1   1   1.2e-67   1.6e-63  213.1   1.3     1   166    32   196    32   196 1.00 DNA helicase IV / RNA helicase N terminal
DUF2542              PF10808.3     79 seq1753_BIOID51009   -             79     5e-46  154.7   5.7   1   1     4e-50   5.5e-46  154.6   3.9     1    79     1    79     1    79 1.00 Protein of unknown function (DUF2542)
Peptidase_M42        PF05343.9    292 seq1756_BIOID51009   -            356  2.5e-102  341.4   0.0   1   1  2.2e-106    3e-102  341.2   0.0     1   292    43   333    43   333 0.98 M42 glutamyl aminopeptidase
Trp_Tyr_perm         PF03222.8    394 seq1757_BIOID51009   -            403  1.3e-143  478.4  30.7   1   1  2.2e-147  1.5e-143  478.2  21.3     2   393     2   390     1   391 0.99 Tryptophan/tyrosine permease family
Aa_trans             PF01490.13   410 seq1757_BIOID51009   -            403   7.1e-11   41.1  20.9   1   1     1e-14   7.1e-11   41.1  14.5     6   248     6   236     1   239 0.82 Transmembrane amino acid transporter protein
KGG                  PF10685.4     23 seq1758_BIOID51009   -             57   2.5e-20   71.7  18.2   1   2   5.5e-14   7.5e-10   38.3   4.3     1    23    10    31    10    31 0.98 Stress-induced bacterial acidophilic repeat motif
KGG                  PF10685.4     23 seq1758_BIOID51009   -             57   2.5e-20   71.7  18.2   2   2   2.5e-14   3.4e-10   39.5   2.8     1    23    32    53    32    53 0.99 Stress-induced bacterial acidophilic repeat motif
Trypsin              PF00089.21   220 seq1759_BIOID51009   -            273   1.3e-11   44.4   0.0   1   1     6e-15   4.1e-11   42.7   0.0     9   198    50   244    44   266 0.74 Trypsin
Trypsin_2            PF13365.1    120 seq1759_BIOID51009   -            273   1.3e-07   31.5   0.0   1   1   3.1e-11   2.1e-07   30.8   0.0     1   120    69   240    69   240 0.67 Trypsin-like peptidase domain
Acetyltransf_8       PF13523.1    152 seq1760_BIOID51009   -            315   1.7e-51  173.9   0.6   1   1   1.9e-55   2.6e-51  173.3   0.4     1   152   145   302   145   302 0.93 Acetyltransferase (GNAT) domain
HicB                 PF05534.7     51 seq1764_BIOID51009   -             88   4.3e-09   35.7   0.0   1   1   5.6e-13   7.6e-09   34.8   0.0     1    29    54    82    54    83 0.97 HicB family
HTH_Tnp_IS1          PF12759.2     50 seq1765_BIOID51009   -             75   9.3e-31  104.9   0.1   1   1   1.8e-34   1.2e-30  104.5   0.0     1    50    23    72    23    72 0.99 InsA C-terminal domain
Zn_Tnp_IS1           PF03811.8     36 seq1765_BIOID51009   -             75   7.9e-09   34.7   2.2   1   1   1.2e-12   7.9e-09   34.7   1.5    18    36     2    20     1    20 0.96 InsA N-terminal domain
tRNA_U5-meth_tr      PF05958.6    352 seq1766_BIOID51009   -            375   7.8e-20   70.7   0.0   1   1   1.7e-20   5.8e-17   61.3   0.0   172   351   208   374   183   375 0.90 tRNA (Uracil-5-)-methyltransferase
Methyltransf_31      PF13847.1    152 seq1766_BIOID51009   -            375     3e-09   36.5   0.0   1   1   1.6e-12   5.3e-09   35.7   0.0     5    67   235   295   233   346 0.87 Methyltransferase domain
Methyltransf_26      PF13659.1    117 seq1766_BIOID51009   -            375   1.9e-07   30.9   0.0   1   1   1.1e-10   3.6e-07   30.1   0.0     4    80   237   310   234   369 0.88 Methyltransferase domain
MTS                  PF05175.9    170 seq1766_BIOID51009   -            375   5.5e-06   25.7   0.0   1   1   2.6e-09   8.9e-06   25.0   0.0    32   109   234   311   209   329 0.83 Methyltransferase small domain
DDE_Tnp_IS1          PF03400.8    131 seq1768_BIOID51009   -            167   3.2e-74  247.0   1.7   1   1   2.8e-78   3.9e-74  246.8   1.2     1   131    37   167    37   167 0.99 IS1 transposase
HTH_18               PF12833.2     81 seq1770_BIOID51009   -            319     2e-18   66.1   0.5   1   1     3e-22     2e-18   66.1   0.3     1    80   239   317   239   318 0.97 Helix-turn-helix domain
HTH_AraC             PF00165.18    42 seq1770_BIOID51009   -            319     4e-07   29.5   0.0   1   1   2.8e-10   1.9e-06   27.3   0.0     8    38   282   313   278   317 0.89 Bacterial regulatory helix-turn-helix proteins, AraC family
Pyr_redox_2          PF07992.9    200 seq1772_BIOID51009   -            412   3.7e-16   59.4   0.0   1   1     4e-18   4.5e-15   55.9   0.0     1   198   126   384   126   386 0.79 Pyridine nucleotide-disulphide oxidoreductase
Pyr_redox            PF00070.22    80 seq1772_BIOID51009   -            412   7.9e-14   51.6   0.9   1   1     3e-10   3.5e-07   30.4   0.0     2    76   256   328   255   332 0.77 Pyridine nucleotide-disulphide oxidoreductase
NAD_binding_8        PF13450.1     68 seq1772_BIOID51009   -            412   3.4e-09   36.4   0.0   1   1   7.6e-12   8.6e-09   35.1   0.0     1    37   129   165   129   185 0.91 NAD(P)-binding Rossmann-like domain
HI0933_like          PF03486.9    409 seq1772_BIOID51009   -            412   1.5e-06   26.8   0.3   1   1   1.2e-08   1.4e-05   23.6   0.0     2    36   126   160   125   164 0.94 HI0933-like protein
FAD_binding_3        PF01494.14   356 seq1772_BIOID51009   -            412   2.2e-05   23.5   0.3   1   1     1e-07   0.00012   21.2   0.0     3    34   126   157   125   170 0.93 FAD binding domain
Thi4                 PF01946.12   230 seq1772_BIOID51009   -            412     5e-05   22.4   0.1   1   1     1e-07   0.00012   21.1   0.0    20    59   127   166   121   217 0.90 Thi4 family
UvrD-helicase        PF00580.16   315 seq1775_BIOID51009   -            471   7.7e-40  137.0   0.0   1   1     4e-43   1.1e-39  136.4   0.0    19   314     2   277     1   278 0.83 UvrD/REP helicase N-terminal domain
UvrD_C               PF13361.1    319 seq1775_BIOID51009   -            471   3.4e-15   56.2   0.0   1   1   1.1e-16   2.9e-13   49.8   0.0   208   318   333   450   329   451 0.79 UvrD-like helicase C-terminal domain
AAA_19               PF13245.1     76 seq1775_BIOID51009   -            471   4.8e-12   45.3   0.2   1   1   5.7e-15   1.6e-11   43.6   0.2    17    75     3    65     1    66 0.90 Part of AAA domain
UvrD_C_2             PF13538.1    104 seq1775_BIOID51009   -            471   4.8e-10   39.3   0.1   1   1   9.6e-13   2.6e-09   37.0   0.1    50   102   370   445   317   447 0.78 Family description
ABC_tran             PF00005.22   118 seq1776_BIOID51009   -            637     1e-36  125.7   1.1   1   2   2.4e-18   3.3e-15   56.3   0.0     1   118    41   178    41   178 0.87 ABC transporter
ABC_tran             PF00005.22   118 seq1776_BIOID51009   -            637     1e-36  125.7   1.1   2   2   2.6e-21   3.6e-18   65.9   0.0     1   118   352   459   352   459 0.92 ABC transporter
ABC_tran_2           PF12848.2     85 seq1776_BIOID51009   -            637   6.6e-29   99.4   4.3   1   1   4.8e-32   6.6e-29   99.4   3.0     1    83   217   298   217   302 0.93 ABC transporter
Aldo_ket_red         PF00248.16   283 seq1777_BIOID51009   -            294     1e-46  158.8   0.0   1   1   9.4e-51   1.3e-46  158.6   0.0     2   281    20   267    19   269 0.92 Aldo/keto reductase family
BPD_transp_1         PF00528.17   185 seq1778_BIOID51009   -            296   5.4e-31  107.4  26.7   1   1   4.5e-35   6.2e-31  107.2  12.1     1   175   101   289    97   293 0.95 Binding-protein-dependent transport system inner membrane component
TonB_dep_Rec         PF00593.19   276 seq1779_BIOID51009   -            628   1.4e-30  107.0  21.3   1   1     2e-34   1.4e-30  107.0  14.8     1   276   404   627   404   627 0.90 TonB dependent receptor
Plug                 PF07715.10   108 seq1779_BIOID51009   -            628   6.4e-30  103.5   1.5   1   1   9.4e-34   6.4e-30  103.5   1.0     4   108    55   160    52   160 0.97 TonB-dependent Receptor Plug Domain
SNase                PF00565.12   108 seq1781_BIOID51009   -            173   1.1e-28   99.4   0.1   1   1   1.1e-32   1.4e-28   99.1   0.0     1   108    64   160    64   160 0.98 Staphylococcal nuclease homologue
DJ-1_PfpI            PF01965.19   147 seq1782_BIOID51009   -            231   3.8e-12   45.7   0.0   1   1   4.4e-16     6e-12   45.1   0.0    24   143    75   222    56   226 0.80 DJ-1/PfpI family
ABC_tran             PF00005.22   118 seq1783_BIOID51009   -            401   5.6e-22   78.2   0.0   1   1   3.6e-25   1.2e-21   77.0   0.0     1   117    73   191    73   192 0.92 ABC transporter
TOBE_2               PF08402.5     75 seq1783_BIOID51009   -            401   9.6e-12   44.6   0.3   1   1   1.2e-14   4.2e-11   42.5   0.1     1    75   313   385   313   385 0.95 TOBE domain
IucA_IucC            PF04183.7    252 seq1784_BIOID51009   -            580   2.3e-77  259.5   0.0   1   1   5.1e-81   3.5e-77  258.9   0.0    10   251   130   374   111   375 0.97 IucA / IucC family
FhuF                 PF06276.7    163 seq1784_BIOID51009   -            580   5.5e-32  110.8   0.2   1   1   1.9e-35   1.3e-31  109.6   0.2     2   149   395   546   394   565 0.93 Ferric iron reductase FhuF-like transporter
PTS_EIIA_2           PF00359.17   142 seq1786_BIOID51009   -            582   9.1e-17   60.9   0.8   1   1   2.9e-20     2e-16   59.8   0.0    11   120   455   561   447   581 0.89 Phosphoenolpyruvate-dependent sugar phosphotransferase system, EIIA 2
HTH_11               PF08279.7     55 seq1786_BIOID51009   -            582   6.8e-10   38.3   0.1   1   1   4.3e-13     3e-09   36.2   0.1     1    55     5    60     5    60 0.94 HTH domain
Acetyltransf_3       PF13302.1    142 seq1788_BIOID51009   -            194   8.5e-20   71.3   0.1   1   1     3e-23     1e-19   71.1   0.0     1   142    17   162    17   162 0.87 Acetyltransferase (GNAT) domain
Acetyltransf_4       PF13420.1    155 seq1788_BIOID51009   -            194   6.1e-14   52.1   0.2   1   1   2.4e-17   8.2e-14   51.7   0.1     2   154    21   181    20   182 0.78 Acetyltransferase (GNAT) domain
Acetyltransf_1       PF00583.19    83 seq1788_BIOID51009   -            194   1.9e-08   34.0   0.1   1   1   8.7e-12     3e-08   33.4   0.0     2    83    83   162    82   162 0.96 Acetyltransferase (GNAT) family
Acetyltransf_8       PF13523.1    152 seq1788_BIOID51009   -            194   1.5e-06   28.1   0.1   1   1   5.7e-10   1.9e-06   27.6   0.1    61   141    76   166    20   170 0.80 Acetyltransferase (GNAT) domain
UPF0079              PF02367.12   123 seq1790_BIOID51009   -            153   3.3e-45  152.5   0.0   1   1   2.8e-49   3.9e-45  152.3   0.0     1   121    14   134    14   136 0.98 Uncharacterised P-loop hydrolase UPF0079
OmpA                 PF00691.15    97 seq1791_BIOID51009   -            173   1.1e-19   70.5   0.0   1   1   1.4e-23     2e-19   69.6   0.0     1    97    72   167    72   167 0.95 OmpA family
FeoC                 PF09012.5     69 seq1793_BIOID51009   -             78   1.9e-15   56.1   0.4   1   1   3.3e-19   2.3e-15   55.9   0.3     1    65     3    69     3    75 0.92 FeoC like transcriptional regulator
TrmB                 PF01978.14    68 seq1793_BIOID51009   -             78   2.2e-06   27.1   0.0   1   1   4.3e-10   2.9e-06   26.7   0.0    17    59    10    53     7    56 0.92 Sugar-specific transcriptional regulator TrmB
HTH_36               PF13730.1     55 seq1794_BIOID51009   -            313   9.1e-11   41.6   0.0   1   1   4.9e-14   2.2e-10   40.3   0.0     5    55    20    70    16    70 0.91 Helix-turn-helix domain
GntR                 PF00392.16    64 seq1794_BIOID51009   -            313   3.1e-07   29.6   0.0   1   1   1.5e-10   6.6e-07   28.5   0.0    25    60    41    76    35    78 0.95 Bacterial regulatory proteins, gntR family
PaaX                 PF07848.7     70 seq1794_BIOID51009   -            313   1.9e-05   24.4   0.1   1   1   1.1e-08   4.9e-05   23.1   0.0    29    60    46    79    38    89 0.80 PaaX-like protein
YcfA                 PF07927.7     58 seq1795_BIOID51009   -             60   1.3e-17   63.3   0.1   1   1     1e-21   1.4e-17   63.2   0.0     2    58     4    60     3    60 0.95 YcfA-like protein
Nol1_Nop2_Fmu        PF01189.12   283 seq1798_BIOID51009   -            481  1.6e-110  368.8   0.0   1   2   2.7e-31   7.4e-28   97.6   0.0    12   177    42   210    31   211 0.88 NOL1/NOP2/sun family
Nol1_Nop2_Fmu        PF01189.12   283 seq1798_BIOID51009   -            481  1.6e-110  368.8   0.0   2   2   4.5e-86   1.2e-82  277.3   0.0     9   282   201   480   201   481 0.99 NOL1/NOP2/sun family
Nol1_Nop2_Fmu_2      PF13636.1    102 seq1798_BIOID51009   -            481   6.7e-23   80.5   0.0   1   1   4.3e-26   1.2e-22   79.8   0.0     3   102   368   470   366   470 0.91 pre-rRNA processing and ribosome biogenesis
Methyltransf_26      PF13659.1    117 seq1798_BIOID51009   -            481     3e-07   30.3   0.1   1   1   3.1e-10   8.4e-07   28.9   0.1     2   116   121   249   120   250 0.87 Methyltransferase domain
Methyltransf_18      PF12847.2    112 seq1798_BIOID51009   -            481   5.7e-07   29.9   0.0   1   1   3.8e-10     1e-06   29.1   0.0     3   112   121   249   119   249 0.87 Methyltransferase domain
HHA                  PF05321.6     57 seq1801_BIOID51009   -             69   3.1e-29  100.7   0.1   1   1   2.6e-33   3.6e-29  100.5   0.0     1    57    10    66    10    66 0.99 Haemolysin expression modulating protein
UPF0150              PF03681.10    48 seq1803_BIOID51009   -            145   2.6e-13   49.2   0.3   1   1   3.7e-17     5e-13   48.3   0.2     2    48     3    55     2    55 0.96 Uncharacterised protein family (UPF0150)
Condensation         PF00668.15   301 seq1808_BIOID51009   -           2035  1.2e-118  395.2   0.1   1   2   2.6e-60   4.4e-57  193.0   0.0     2   300   112   409   111   410 0.96 Condensation domain
Condensation         PF00668.15   301 seq1808_BIOID51009   -           2035  1.2e-118  395.2   0.1   2   2   1.8e-62   3.1e-59  200.1   0.0     3   300  1494  1781  1492  1782 0.97 Condensation domain
AMP-binding          PF00501.23   418 seq1808_BIOID51009   -           2035  3.6e-103  345.0   0.0   1   1  2.9e-106  4.9e-103  344.5   0.0     2   418   594   990   593   990 0.98 AMP-binding enzyme
NRPS                 PF08415.5     58 seq1808_BIOID51009   -           2035   3.6e-40  135.4   2.0   1   2   3.2e-22   5.4e-19   67.5   0.1     1    58   431   486   431   486 0.98 Nonribosomal peptide synthase
NRPS                 PF08415.5     58 seq1808_BIOID51009   -           2035   3.6e-40  135.4   2.0   2   2   5.9e-22     1e-18   66.7   0.2     1    58  1802  1858  1802  1858 0.98 Nonribosomal peptide synthase
PP-binding           PF00550.20    67 seq1808_BIOID51009   -           2035   8.4e-32  109.1   0.0   1   3   8.7e-10   1.5e-06   28.2   0.0     2    62    23    82    22    86 0.92 Phosphopantetheine attachment site
PP-binding           PF00550.20    67 seq1808_BIOID51009   -           2035   8.4e-32  109.1   0.0   2   3   9.9e-14   1.7e-10   40.9   0.0     2    66  1412  1473  1411  1474 0.94 Phosphopantetheine attachment site
PP-binding           PF00550.20    67 seq1808_BIOID51009   -           2035   8.4e-32  109.1   0.0   3   3   5.4e-12   9.2e-09   35.3   0.0     3    67  1952  2013  1950  2013 0.93 Phosphopantetheine attachment site
Methyltransf_12      PF08242.7     99 seq1808_BIOID51009   -           2035   7.2e-10   39.1   0.0   1   1   1.1e-12   1.9e-09   37.7   0.0     1    99  1182  1279  1182  1279 0.95 Methyltransferase domain
Methyltransf_23      PF13489.1    162 seq1808_BIOID51009   -           2035   1.5e-07   31.1   0.0   1   1   4.5e-10   7.6e-07   28.8   0.0     8   159  1163  1324  1157  1326 0.71 Methyltransferase domain
Methyltransf_11      PF08241.7     95 seq1808_BIOID51009   -           2035   1.3e-05   25.4   0.0   1   1     2e-08   3.4e-05   24.1   0.0     1    94  1182  1280  1182  1281 0.90 Methyltransferase domain
Amidase_3            PF01520.13   175 seq1809_BIOID51009   -            445   3.7e-49  166.7   0.0   1   1   9.5e-53   6.5e-49  165.9   0.0     1   174   194   413   194   414 0.99 N-acetylmuramoyl-L-alanine amidase
ABC_tran             PF00005.22   118 seq1810_BIOID51009   -            257   2.3e-20   73.0   0.0   1   1   5.2e-24   3.6e-20   72.3   0.0     1   117    50   181    50   182 0.85 ABC transporter
AAA_21               PF13304.1    303 seq1810_BIOID51009   -            257   2.6e-14   53.7   0.0   1   1   1.1e-10   7.3e-07   29.3   0.0   219   298   130   211    97   213 0.82 AAA domain
Transposase_31       PF04754.7    205 seq1811_BIOID51009   -            292   5.6e-84  280.4   0.0   1   1   5.7e-88   7.8e-84  280.0   0.0     1   204     8   209     8   210 0.99 Putative transposase, YhgA-like
DUF480               PF04337.7    148 seq1812_BIOID51009   -            215   8.7e-65  216.9   0.5   1   1   1.1e-68   1.5e-64  216.2   0.3     1   148     5   158     5   158 0.99 Protein of unknown function, DUF480
DAO                  PF01266.19   358 seq1813_BIOID51009   -            542   1.2e-56  192.0   2.9   1   1   5.5e-60   1.9e-56  191.4   2.0     1   344    10   343    10   367 0.86 FAD dependent oxidoreductase
FAD_binding_2        PF00890.19   421 seq1813_BIOID51009   -            542     5e-08   32.0   8.6   1   1     3e-10     1e-06   27.7   6.0     1   206    10   215    10   234 0.78 FAD binding domain
FAD_binding_3        PF01494.14   356 seq1813_BIOID51009   -            542   1.3e-06   27.5   3.7   1   1   4.2e-09   1.4e-05   24.1   2.7     2   173     9   214     8   225 0.85 FAD binding domain
Fer2_BFD             PF04324.10    55 seq1813_BIOID51009   -            542   2.2e-06   27.4   2.4   1   1   6.5e-10   2.2e-06   27.4   1.7     2    45   432   480   431   486 0.87 BFD-like [2Fe-2S] binding domain
GST_N_3              PF13417.1     75 seq1814_BIOID51009   -            202   5.7e-16   58.4   0.0   1   1   2.7e-19   9.2e-16   57.7   0.0     1    68     3    71     3    78 0.95 Glutathione S-transferase, N-terminal domain
GST_N_2              PF13409.1     70 seq1814_BIOID51009   -            202   2.2e-10   40.2   0.0   1   1   1.1e-13   3.8e-10   39.5   0.0     2    68     9    71     8    72 0.92 Glutathione S-transferase, N-terminal domain
GST_C                PF00043.20    95 seq1814_BIOID51009   -            202   1.3e-09   37.8   0.0   1   1   5.1e-13   1.7e-09   37.3   0.0     2    95    97   192    96   192 0.96 Glutathione S-transferase, C-terminal domain
GST_N                PF02798.15    76 seq1814_BIOID51009   -            202   1.4e-06   28.3   0.0   1   1     1e-09   3.5e-06   26.9   0.0    11    75    11    71     2    71 0.87 Glutathione S-transferase, N-terminal domain
TPR_6                PF13174.1     33 seq1815_BIOID51009   -            263   1.8e-22   78.0   1.7   1   3   2.8e-07   0.00047   20.3   0.0     4    33   146   176   145   176 0.86 Tetratricopeptide repeat
TPR_6                PF13174.1     33 seq1815_BIOID51009   -            263   1.8e-22   78.0   1.7   2   3   2.2e-08   3.8e-05   23.7   0.1     3    33   183   213   181   213 0.95 Tetratricopeptide repeat
TPR_6                PF13174.1     33 seq1815_BIOID51009   -            263   1.8e-22   78.0   1.7   3   3   7.2e-11   1.2e-07   31.5   0.0     1    33   218   250   218   250 0.96 Tetratricopeptide repeat
TPR_16               PF13432.1     65 seq1815_BIOID51009   -            263   6.3e-12   45.7   0.0   1   1   1.6e-09   2.7e-06   27.7   0.0     2    65   147   214   146   214 0.92 Tetratricopeptide repeat
TPR_2                PF07719.12    34 seq1815_BIOID51009   -            263   1.1e-09   37.3   0.2   1   2   2.1e-06    0.0035   17.0   0.1     2    33   181   212   180   213 0.93 Tetratricopeptide repeat
TPR_2                PF07719.12    34 seq1815_BIOID51009   -            263   1.1e-09   37.3   0.2   2   2   5.3e-06    0.0091   15.7   0.0     1    33   217   249   217   250 0.95 Tetratricopeptide repeat
TPR_8                PF13181.1     34 seq1815_BIOID51009   -            263   2.9e-06   26.5   0.9   1   2   0.00027      0.46   10.2   0.2     2    29   181   208   180   213 0.89 Tetratricopeptide repeat
TPR_8                PF13181.1     34 seq1815_BIOID51009   -            263   2.9e-06   26.5   0.9   2   2   2.7e-05     0.046   13.3   0.0     5    29   221   245   217   250 0.85 Tetratricopeptide repeat
DHO_dh               PF01180.16   293 seq1817_BIOID51009   -            411   6.5e-35  120.4   0.0   1   1   1.8e-38   8.2e-35  120.0   0.0     2   293     6   304     5   304 0.83 Dihydroorotate dehydrogenase
Dus                  PF01207.12   310 seq1817_BIOID51009   -            411   6.3e-08   31.6   0.2   1   1   2.6e-11   1.2e-07   30.8   0.1    44   153    92   198    80   203 0.82 Dihydrouridine synthase (Dus)
DUF2726              PF10881.3    126 seq1818_BIOID51009   -            196   2.1e-27   95.0   0.1   1   1   2.4e-31   3.2e-27   94.4   0.0     2   108    59   169    58   180 0.94 Protein of unknown function (DUF2726)
UPF0118              PF01594.11   327 seq1823_BIOID51009   -            344   5.1e-74  249.0  42.7   1   1   4.2e-78   5.8e-74  248.8  29.6     2   326    14   328    13   329 0.99 Domain of unknown function DUF20
DDE_Tnp_1_assoc      PF13808.1     90 seq1825_BIOID51009   -            248   1.2e-32  111.2   0.0   1   1   2.8e-36   1.9e-32  110.6   0.0     1    90     6    95     6    95 0.99 DDE_Tnp_1-associated
DDE_Tnp_1            PF01609.16   211 seq1825_BIOID51009   -            248   3.6e-14   52.7   0.0   1   1   7.3e-18     5e-14   52.2   0.0     4   125   103   222   100   243 0.80 Transposase DDE domain
PerC                 PF06069.6     90 seq1826_BIOID51009   -            162   4.6e-09   36.0   1.9   1   1   5.5e-13   7.5e-09   35.4   1.3     5    56    98   149    94   154 0.92 PerC transcriptional activator
LamB                 PF02264.10   398 seq1828_BIOID51009   -            446  8.4e-169  561.7  25.0   1   1  6.9e-173  9.5e-169  561.5  17.3     1   398    28   446    28   446 0.97 LamB porin
GFO_IDH_MocA         PF01408.17   120 seq1829_BIOID51009   -            307   9.4e-26   90.5   0.0   1   1   2.2e-29   1.5e-25   89.9   0.0     1   120     4   121     4   121 0.98 Oxidoreductase family, NAD-binding Rossmann fold
GFO_IDH_MocA_C       PF02894.12   115 seq1829_BIOID51009   -            307   4.8e-07   29.4   0.1   1   1   1.6e-10   1.1e-06   28.2   0.0    19   114   141   226   132   227 0.92 Oxidoreductase family, C-terminal alpha/beta domain
SelA                 PF03841.8    367 seq1831_BIOID51009   -            310  2.5e-120  401.4   0.6   1   1  4.4e-124    3e-120  401.2   0.4     1   227    83   309    83   310 1.00 L-seryl-tRNA selenium transferase
Se-cys_synth_N       PF12390.3     40 seq1831_BIOID51009   -            310   1.5e-10   40.8   3.4   1   1   2.4e-14   1.6e-10   40.7   0.4     1    40     9    48     9    48 0.99 Selenocysteine synthase N terminal
PhoU                 PF01895.14    88 seq1833_BIOID51009   -            241   2.4e-34  117.4   9.6   1   2   8.1e-21   1.1e-16   60.9   1.5     2    86    26   111    25   113 0.96 PhoU domain
PhoU                 PF01895.14    88 seq1833_BIOID51009   -            241   2.4e-34  117.4   9.6   2   2   5.7e-21   7.8e-17   61.3   0.6     1    87   128   212   128   213 0.91 PhoU domain
HOK_GEF              PF01848.11    43 seq1835_BIOID51009   -             50   2.4e-18   65.0   1.1   1   1     2e-22   2.7e-18   64.8   0.8     1    43     4    46     4    46 0.99 Hok/gef family
Abhydrolase_1        PF00561.15   230 seq1836_BIOID51009   -            340   3.4e-26   92.1   0.0   1   1   2.6e-29     9e-26   90.7   0.0     4   218   105   312   102   315 0.96 alpha/beta hydrolase fold
Abhydrolase_6        PF12697.2    228 seq1836_BIOID51009   -            340     3e-16   59.9   0.7   1   1   1.2e-19   4.2e-16   59.4   0.5     1   219    75   312    75   320 0.70 Alpha/beta hydrolase family
Abhydrolase_5        PF12695.2    142 seq1836_BIOID51009   -            340   7.6e-11   41.8   0.4   1   1   7.2e-14   2.5e-10   40.1   0.2     2   141    75   308    74   309 0.65 Alpha/beta hydrolase family
EII-GUT              PF03608.8    168 seq1837_BIOID51009   -            187     7e-77  256.8   0.7   1   1   5.9e-81     8e-77  256.6   0.5     2   168     5   171     4   171 0.99 PTS system enzyme II sorbitol-specific factor
RepB-RCR_reg         PF10723.4     85 seq1838_BIOID51009   -             86   4.1e-38  128.8   1.4   1   1   3.5e-42   4.7e-38  128.6   0.9     1    82     1    82     1    85 0.98 Replication regulatory protein RepB
HlyD_2               PF12700.2    328 seq1840_BIOID51009   -            464     4e-25   88.5   0.9   1   1   1.5e-28   5.3e-25   88.1   0.6     9   328   123   425   115   425 0.82 HlyD family secretion protein
HlyD                 PF00529.15   306 seq1840_BIOID51009   -            464   9.3e-23   80.8  15.6   1   1   3.6e-26   1.2e-22   80.4  10.6     1   241   135   360   135   425 0.85 HlyD family secretion protein
HlyD_3               PF13437.1    105 seq1840_BIOID51009   -            464   3.1e-15   56.2   3.0   1   1   3.7e-14   1.3e-10   41.4   0.4     1   101   246   351   246   356 0.93 HlyD family secretion protein
Biotin_lipoyl_2      PF13533.1     50 seq1840_BIOID51009   -            464   1.1e-12   47.2   8.0   1   1   1.9e-15   6.5e-12   44.8   0.2     2    50   136   184   135   184 0.97 Biotin-lipoyl like
Asp_Glu_race         PF01177.17   217 seq1841_BIOID51009   -            285   3.4e-30  105.4   0.1   1   1   3.4e-34   4.7e-30  105.0   0.0     2   215    25   234    24   236 0.86 Asp/Glu/Hydantoin racemase
Dam                  PF05869.6    181 seq1844_BIOID51009   -            217   1.3e-64  216.8   0.0   1   1   1.1e-68   1.5e-64  216.6   0.0     2   181    15   207    14   207 0.98 DNA N-6-adenine-methyltransferase (Dam)
DDE_Tnp_1            PF01609.16   211 seq1845_BIOID51009   -            261   8.7e-10   38.4   0.0   1   1   8.3e-14   1.1e-09   38.0   0.0     2   125   107   228   106   254 0.84 Transposase DDE domain
K_oxygenase          PF13434.1    341 seq1847_BIOID51009   -            445  1.9e-115  385.3   0.0   1   1    5e-119  2.3e-115  385.0   0.0     2   340     4   333     3   334 0.96 L-lysine 6-monooxygenase (NADPH-requiring)
Pyr_redox_3          PF13738.1    203 seq1847_BIOID51009   -            445   1.4e-15   57.7   0.0   1   1   1.2e-15   5.5e-12   46.0   0.0    78   200    93   218    60   221 0.84 Pyridine nucleotide-disulphide oxidoreductase
DDE_Tnp_1            PF01609.16   211 seq1852_BIOID51009   -             66   1.7e-06   27.6   0.2   1   1   1.4e-10   1.9e-06   27.5   0.1   143   197     7    65     2    66 0.94 Transposase DDE domain
DUF1480              PF07351.8     80 seq1854_BIOID51009   -             78   3.5e-42  142.1   0.0   1   1   2.8e-46   3.8e-42  142.0   0.0     3    79     2    77     1    78 0.98 Protein of unknown function (DUF1480)
DNA_mis_repair       PF01119.14   119 seq1855_BIOID51009   -            615   5.3e-37  125.8   0.0   1   1   2.5e-40   8.6e-37  125.1   0.0     2   118   213   330   212   331 0.95 DNA mismatch repair protein, C-terminal domain
MutL_C               PF08676.6    144 seq1855_BIOID51009   -            615     2e-22   79.2   1.6   1   1   6.1e-26   2.1e-22   79.1   0.1     2   134   435   563   434   572 0.92 MutL C terminal dimerisation domain
HATPase_c_3          PF13589.1    137 seq1855_BIOID51009   -            615   1.1e-13   50.9   0.0   1   1   5.6e-17   1.9e-13   50.1   0.0     4   103    24   123    21   142 0.81 Histidine kinase-, DNA gyrase B-, and HSP90-like ATPase
HATPase_c            PF02518.21   111 seq1855_BIOID51009   -            615   5.7e-11   42.0   0.0   1   1   3.8e-14   1.3e-10   40.8   0.0     2    72    19    87    18   147 0.79 Histidine kinase-, DNA gyrase B-, and HSP90-like ATPase
ANT                  PF03374.9    112 seq1857_BIOID51009   -            347   5.6e-32  110.0   0.0   1   1   7.8e-36   1.1e-31  109.1   0.0     1   111   233   341   233   342 0.97 Phage antirepressor protein KilAC domain
EIIBC-GUT_N          PF03612.9    183 seq1858_BIOID51009   -            319   9.6e-72  240.3   1.8   1   1   2.7e-75   1.8e-71  239.3   1.3     2   183     3   171     2   171 0.95 Sorbitol phosphotransferase enzyme II N-terminus
EIIBC-GUT_C          PF07663.6     93 seq1858_BIOID51009   -            319   6.4e-48  160.7   5.0   1   1   9.3e-52   6.4e-48  160.7   3.5     1    93   226   318   226   318 0.99 Sorbitol phosphotransferase enzyme II C-terminus
IncFII_repA          PF02387.10   281 seq1861_BIOID51009   -            289   1.3e-94  316.4   0.1   1   1   1.3e-98   1.7e-94  315.9   0.0     3   271     9   269     3   276 0.98 IncFII RepA protein family
DUF1482              PF07358.6     57 seq1862_BIOID51009   -             91     5e-32  109.1   0.1   1   1   4.4e-36     6e-32  108.9   0.1     1    57    29    86    29    86 0.99 Protein of unknown function (DUF1482)
FAD_binding_2        PF00890.19   421 seq1863_BIOID51009   -            419   5.2e-56  190.1   0.0   1   1   8.6e-60   5.9e-56  190.0   0.0     1   421     4   399     4   399 0.95 FAD binding domain
LexA_DNA_bind        PF01726.11    65 seq1864_BIOID51009   -            108   1.6e-19   69.0   0.0   1   1   1.6e-23   2.1e-19   68.7   0.0     1    65     1    65     1    65 0.99 LexA DNA binding domain
SelA                 PF03841.8    367 seq1865_BIOID51009   -            153   1.1e-47  162.3   0.0   1   1   9.4e-52   1.3e-47  162.2   0.0   229   366     1   141     1   142 0.98 L-seryl-tRNA selenium transferase
MVIN                 PF03023.9    452 seq1866_BIOID51009   -            511  4.4e-161  536.1  32.4   1   1  3.9e-165  5.3e-161  535.9  22.5     1   450    28   478    28   480 0.99 MviN-like protein
Pribosyltran         PF00156.22   125 seq1867_BIOID51009   -            227   9.4e-10   38.1   0.0   1   1   1.1e-13   1.5e-09   37.4   0.0    45   124   141   223   136   224 0.82 Phosphoribosyl transferase domain
DDE_Tnp_1            PF01609.16   211 seq1868_BIOID51009   -            353   1.6e-31  109.4   0.3   1   1   3.3e-35   2.3e-31  108.9   0.2     3   211    77   318    75   318 0.93 Transposase DDE domain
DDE_Tnp_1_assoc      PF13808.1     90 seq1868_BIOID51009   -            353   1.1e-21   76.1   0.0   1   1   3.4e-25   2.3e-21   75.1   0.0    23    90     3    70     1    70 0.97 DDE_Tnp_1-associated
CoA_binding_2        PF13380.1    115 seq1870_BIOID51009   -            137   7.2e-38  129.1   0.1   1   1   1.2e-41   8.2e-38  129.0   0.1     2   114    15   130    14   131 0.97 CoA binding domain
CoA_binding          PF02629.14    96 seq1870_BIOID51009   -            137   1.8e-05   25.0   0.0   1   1   3.5e-09   2.4e-05   24.6   0.0     2    91    12    99    11   102 0.90 CoA binding domain
PRD                  PF00874.15    90 seq1872_BIOID51009   -            278     1e-46  156.8   2.2   1   2   2.2e-29   1.5e-25   88.9   0.0     2    90    78   164    77   164 0.97 PRD domain
PRD                  PF00874.15    90 seq1872_BIOID51009   -            278     1e-46  156.8   2.2   2   2   1.8e-22   1.2e-18   66.8   0.9     1    89   181   273   181   274 0.96 PRD domain
CAT_RBD              PF03123.10    59 seq1872_BIOID51009   -            278   3.9e-25   87.1   0.8   1   1   1.1e-28   7.4e-25   86.3   0.6     1    57     3    59     3    61 0.96 CAT RNA binding domain
UPF0270              PF06794.7     70 seq1876_BIOID51009   -             72   9.2e-36  121.3   0.1   1   1   7.4e-40     1e-35  121.2   0.0     1    70     1    70     1    70 0.99 Uncharacterised protein family (UPF0270)
DDE_Tnp_1            PF01609.16   211 seq1877_BIOID51009   -             86   5.5e-13   48.8   0.1   1   1   4.5e-17   6.1e-13   48.7   0.0   156   211     5    64     1    64 0.88 Transposase DDE domain
RusA                 PF05866.6    116 seq1880_BIOID51009   -            129   6.6e-21   74.7   0.0   1   1   5.6e-25   7.6e-21   74.5   0.0     1   115     5   120     5   121 0.92 Endodeoxyribonuclease RusA
DUF1019              PF06254.6     89 seq1884_BIOID51009   -            179   1.6e-33  114.5   0.1   1   1   1.8e-37   2.4e-33  114.0   0.1     1    89    65   157    65   157 0.98 Protein of unknown function (DUF1019)
GTP_EFTU             PF00009.22   188 seq1885_BIOID51009   -            614   1.6e-37  128.6   0.0   1   1     1e-40   2.8e-37  127.8   0.0     5   184     2   163     1   166 0.95 Elongation factor Tu GTP binding domain
SelB-wing_3          PF09107.6     50 seq1885_BIOID51009   -            614   9.2e-20   69.6   0.6   1   1   9.4e-23   2.6e-19   68.2   0.4     1    50   557   606   557   606 0.96 Elongation factor SelB, winged helix
SelB-wing_2          PF09106.6     59 seq1885_BIOID51009   -            614   3.3e-19   68.4   1.1   1   1   4.4e-22   1.2e-18   66.6   0.8     1    59   423   480   423   480 0.99 Elongation factor SelB, winged helix
GTP_EFTU_D2          PF03144.20    74 seq1885_BIOID51009   -            614   5.6e-09   35.8   0.0   1   1   6.6e-12   1.8e-08   34.2   0.0     1    73   189   256   189   257 0.94 Elongation factor Tu domain 2
MMR_HSR1             PF01926.18   114 seq1885_BIOID51009   -            614   1.3e-05   25.0   0.0   1   1   1.5e-08   4.1e-05   23.4   0.0     2   113     3   112     2   113 0.71 50S ribosome-binding GTPase
Exo_endo_phos        PF03372.18   251 seq1887_BIOID51009   -            272     2e-26   93.3   0.0   1   1   1.7e-30   2.3e-26   93.0   0.0     1   251     8   263     8   263 0.80 Endonuclease/Exonuclease/phosphatase family
PRK                  PF00485.13   194 seq1888_BIOID51009   -            289     3e-74  248.6   0.0   1   1   2.7e-78   3.6e-74  248.4   0.0     1   194     7   214     7   214 0.99 Phosphoribulokinase / Uridine kinase family
MalM                 PF07148.7    136 seq1890_BIOID51009   -            306   2.3e-50  169.4   0.1   1   1   2.4e-54   3.3e-50  168.9   0.0     2   136    75   210    74   210 0.98 Maltose operon periplasmic protein precursor (MalM)
Transthyretin        PF00576.16   112 seq1892_BIOID51009   -            137   1.9e-42  143.5   0.1   1   1   1.6e-46   2.2e-42  143.3   0.1     2   112    28   136    27   136 0.98 HIUase/Transthyretin family
ACR_tran             PF00873.14  1021 seq1894_BIOID51009   -           1040         0 1232.4  34.8   1   1         0         0 1232.2  24.1     2  1020    13  1022    12  1023 1.00 AcrB/AcrD/AcrF family
SecD_SecF            PF02355.11   189 seq1894_BIOID51009   -           1040   8.4e-09   34.7  32.5   1   1   1.6e-09   1.1e-05   24.6  10.9    36   183   348   495   338   501 0.82 Protein export membrane protein
PTSIIA_gutA          PF03829.8    117 seq1897_BIOID51009   -            123   7.6e-45  151.2   0.0   1   1   6.7e-49   9.1e-45  150.9   0.0     1   116     1   116     1   118 0.98 PTS system glucitol/sorbitol-specific IIA component
KilA-N               PF04383.8    111 seq1898_BIOID51009   -            269   5.7e-19   67.6   0.0   1   1   6.5e-23   8.9e-19   67.0   0.0     6   108     8   108     4   111 0.93 KilA-N domain
NadA                 PF02445.11   296 seq1899_BIOID51009   -            347  2.3e-105  351.5   0.0   1   1  1.9e-109  2.6e-105  351.3   0.0     2   295    31   340    30   341 0.98 Quinolinate synthetase A protein
TonB_dep_Rec         PF00593.19   276 seq1901_BIOID51009   -            732   1.1e-22   81.1  16.8   1   1   1.6e-26   1.1e-22   81.1  11.6     3   275   476   730   474   730 0.87 TonB dependent receptor
Plug                 PF07715.10   108 seq1901_BIOID51009   -            732   1.3e-18   67.1   0.9   1   1   4.7e-22   3.2e-18   65.8   0.4     3   107    44   145    42   146 0.95 TonB-dependent Receptor Plug Domain
Fe-S_biosyn          PF01521.15    91 seq1902_BIOID51009   -            191   2.1e-23   81.7   0.0   1   1   1.6e-26   1.1e-22   79.4   0.0     1    91     2    94     2    94 0.98 Iron-sulphur cluster biosynthesis
NifU                 PF01106.12    68 seq1902_BIOID51009   -            191     2e-10   40.1   0.0   1   1   4.4e-14     3e-10   39.5   0.0     2    65   112   177   111   180 0.90 NifU-like domain
Cupin_6              PF12852.2    186 seq1903_BIOID51009   -            284   1.8e-26   92.7   0.5   1   1   1.2e-29   5.6e-26   91.1   0.4     1   186     2   162     2   162 0.93 Cupin
HTH_18               PF12833.2     81 seq1903_BIOID51009   -            284   1.5e-20   72.9   0.2   1   1   2.3e-23     1e-19   70.2   0.1     1    81   199   278   199   278 0.97 Helix-turn-helix domain
HTH_AraC             PF00165.18    42 seq1903_BIOID51009   -            284   2.6e-15   55.5   0.0   1   2   1.1e-08   4.9e-05   22.9   0.0     7    41   192   226   188   227 0.94 Bacterial regulatory helix-turn-helix proteins, AraC family
HTH_AraC             PF00165.18    42 seq1903_BIOID51009   -            284   2.6e-15   55.5   0.0   2   2   4.5e-11   2.1e-07   30.4   0.0    13    41   247   276   238   277 0.92 Bacterial regulatory helix-turn-helix proteins, AraC family
HOK_GEF              PF01848.11    43 seq1904_BIOID51009   -             83   7.1e-18   63.5   1.4   1   1   6.8e-22   9.3e-18   63.1   1.0     1    43    37    79    37    79 0.99 Hok/gef family
ANT                  PF03374.9    112 seq1905_BIOID51009   -            266   2.3e-34  117.6   0.0   1   1   6.6e-38   4.5e-34  116.7   0.0     1   111   151   259   151   260 0.97 Phage antirepressor protein KilAC domain
KilA-N               PF04383.8    111 seq1905_BIOID51009   -            266   3.6e-18   65.0   0.0   1   1   9.4e-22   6.4e-18   64.2   0.0     6   109    28   122    25   124 0.91 KilA-N domain
Phage_rep_O          PF04492.8    100 seq1906_BIOID51009   -            339   1.4e-38  130.9   0.0   1   1     2e-42   2.7e-38  130.0   0.0     2   100    47   145    46   145 0.99 Bacteriophage replication protein O
PTS_EIIA_1           PF00358.15   133 seq1907_BIOID51009   -            650   2.8e-52  175.6   0.3   1   1     1e-55   4.7e-52  174.9   0.2     4   132   502   630   499   631 0.98 phosphoenolpyruvate-dependent sugar phosphotransferase system, EIIA 1
PTS_EIIC             PF02378.13   321 seq1907_BIOID51009   -            650   5.1e-29  101.0  27.9   1   1   1.1e-32   5.1e-29  101.0  19.4     2   319   131   413   130   416 0.81 Phosphotransferase system, EIIC
PTS_EIIB             PF00367.15    35 seq1907_BIOID51009   -            650   4.6e-16   57.6   0.1   1   1   1.7e-19   7.8e-16   56.9   0.0     1    34    30    63    30    64 0.97 phosphotransferase system, EIIB
adh_short            PF00106.20   167 seq1908_BIOID51009   -            259     4e-26   91.7   1.6   1   1   1.1e-29   4.9e-26   91.5   1.1     2   166     4   172     3   173 0.94 short chain dehydrogenase
adh_short_C2         PF13561.1    243 seq1908_BIOID51009   -            259   2.6e-16   60.0   0.0   1   1   8.4e-20   3.8e-16   59.4   0.0     7   241    13   255     9   256 0.87 Enoyl-(Acyl carrier protein) reductase
Oxidored_molyb       PF00174.14   169 seq1909_BIOID51009   -            334   4.5e-40  136.7   0.0   1   1   5.2e-44   7.1e-40  136.0   0.0    11   168   108   268    97   269 0.94 Oxidoreductase molybdopterin binding domain
DDE_Tnp_1            PF01609.16   211 seq1910_BIOID51009   -            370   2.5e-29  102.2   0.0   1   1   2.3e-33   3.2e-29  101.9   0.0     2   211   107   348   106   348 0.96 Transposase DDE domain
CCG                  PF02754.11    85 seq1911_BIOID51009   -            396   2.2e-33  113.9   0.6   1   2     3e-19   8.3e-16   57.6   0.0     1    85   163   249   163   249 0.94 Cysteine-rich domain
CCG                  PF02754.11    85 seq1911_BIOID51009   -            396   2.2e-33  113.9   0.6   2   2   2.5e-18     7e-15   54.7   0.0     1    84   293   376   293   377 0.95 Cysteine-rich domain
Fer4_8               PF13183.1     57 seq1911_BIOID51009   -            396   6.4e-10   38.8   5.9   1   1   2.3e-13   6.4e-10   38.8   4.1     2    57     6    70     5    71 0.81 4Fe-4S dicluster domain
Fer4_17              PF13534.1     61 seq1911_BIOID51009   -            396     3e-07   30.5   6.3   1   1   1.1e-10     3e-07   30.5   4.4     1    60     8    70     8    71 0.78 4Fe-4S dicluster domain
SNARE_assoc          PF09335.6    123 seq1913_BIOID51009   -            236   1.1e-27   96.5   6.3   1   1   7.9e-32   1.1e-27   96.5   4.4     1   121    63   180    63   182 0.98 SNARE associated Golgi protein
IPPT                 PF01715.12   253 seq1914_BIOID51009   -            316  2.9e-107  357.2   0.0   1   1  4.9e-111  3.4e-107  357.0   0.0     2   252    45   297    44   298 0.99 IPP transferase
IPT                  PF01745.11   233 seq1914_BIOID51009   -            316   6.5e-07   28.6   0.0   1   1   1.7e-08   0.00012   21.2   0.0     5   100    14   109    10   120 0.80 Isopentenyl transferase
DUF968               PF06147.6    200 seq1916_BIOID51009   -            331   1.8e-79  266.1   0.0   1   1   1.8e-83   2.4e-79  265.7   0.0     2   200   131   328   130   328 0.99 Protein of unknown function (DUF968)
RelB                 PF04221.7     83 seq1917_BIOID51009   -             84   3.6e-15   55.3   0.1   1   1   2.9e-19   3.9e-15   55.2   0.0     1    68     1    72     1    83 0.79 RelB antitoxin
Acyl_transf_3        PF01757.17   340 seq1921_BIOID51009   -            266   1.2e-14   53.8  25.5   1   1   1.1e-18   1.5e-14   53.5  17.7     3   239     9   253     7   265 0.76 Acyltransferase family
GntP_permease        PF02447.11   441 seq1922_BIOID51009   -            438  2.1e-188  626.1  45.5   1   1  5.3e-192  2.4e-188  625.9  31.5     1   441     1   437     1   437 0.99 GntP family permease
CitMHS               PF03600.11   349 seq1922_BIOID51009   -            438   5.3e-09   35.0  40.1   1   1   1.6e-12   7.1e-09   34.5  27.6     5   348     8   386     3   387 0.78 Citrate transporter
Na_H_antiporter      PF03553.9    303 seq1922_BIOID51009   -            438   4.7e-06   25.7  19.5   1   1     1e-09   4.7e-06   25.7  13.5    76   257   224   393   160   394 0.69 Na+/H+ antiporter family
Molybdop_Fe4S4       PF04879.11    55 seq1923_BIOID51009   -            195   8.1e-20   70.2   0.3   1   1   2.3e-23   1.6e-19   69.3   0.1     2    55    44   104    43   104 0.91 Molybdopterin oxidoreductase Fe4S4 domain
Molybdopterin        PF00384.17   432 seq1923_BIOID51009   -            195   1.8e-06   26.8   0.0   1   1   3.2e-10   2.2e-06   26.6   0.0     1    56   107   155   107   191 0.75 Molybdopterin oxidoreductase
Plasmid_stabil       PF05016.9     90 seq1926_BIOID51009   -             96   3.4e-11   43.2   0.3   1   1   2.9e-15   3.9e-11   43.0   0.2     2    88     6    84     5    86 0.95 Plasmid stabilisation system protein
NMN_transporter      PF04973.7    182 seq1927_BIOID51009   -            239   1.2e-46  158.2  27.0   1   1   1.2e-48   1.6e-44  151.4  18.7     1   180    23   227    23   229 0.94 Nicotinamide mononucleotide transporter
SopA                 PF13981.1    135 seq1930_BIOID51009   -            442   2.4e-30  105.2   5.7   1   1   6.9e-34   2.4e-30  105.2   3.9     3   135   209   342   207   342 0.97 SopA-like central domain
Pentapeptide_4       PF13599.1     78 seq1930_BIOID51009   -            442   2.8e-18   65.3  19.6   1   1     1e-17   3.5e-14   52.2   5.1     6    78    90   165    85   168 0.93 Pentapeptide repeats (9 copies)
Pentapeptide_3       PF13576.1     48 seq1930_BIOID51009   -            442   1.4e-12   47.2  19.1   1   1   1.5e-11   5.2e-08   32.5   1.4     1    47   102   148   102   149 0.90 Pentapeptide repeats (9 copies)
GutM                 PF06923.6    109 seq1931_BIOID51009   -            119   6.1e-37  125.5   0.0   1   1   5.1e-41   6.9e-37  125.3   0.0     2   109     3   110     2   110 0.98 Glucitol operon activator protein (GutM)
Phage_lambda_P       PF06992.6    233 seq1933_BIOID51009   -            233  5.3e-166  549.4   3.9   1   1  4.3e-170  5.9e-166  549.2   2.7     1   233     1   233     1   233 1.00 Replication protein P
Voltage_CLC          PF00654.15   355 seq1936_BIOID51009   -            418   2.8e-19   69.2  38.4   1   1     2e-23   2.8e-19   69.2  26.6    34   317    93   365    62   397 0.79 Voltage gated chloride channel
cNMP_binding         PF00027.24    91 seq1937_BIOID51009   -            210   8.9e-24   83.0   0.0   1   1     4e-27   1.4e-23   82.4   0.0     3    90    23   111    21   112 0.97 Cyclic nucleotide-binding domain
Crp                  PF00325.15    32 seq1937_BIOID51009   -            210   2.1e-15   55.7   0.4   1   1   1.1e-18   3.9e-15   54.8   0.3     1    32   166   197   166   197 0.98 Bacterial regulatory proteins, crp family
HTH_Crp_2            PF13545.1     76 seq1937_BIOID51009   -            210   2.2e-11   43.2   0.1   1   1   1.5e-14     5e-11   42.1   0.1     1    67   142   206   142   207 0.94 Crp-like helix-turn-helix domain
Ferric_reduct        PF01794.14   125 seq1938_BIOID51009   -            211   1.3e-13   50.9   9.6   1   1   9.8e-18   1.3e-13   50.9   6.7     5   124    51   161    46   162 0.89 Ferric reductase like transmembrane component
Acylphosphatase      PF00708.13    91 seq1941_BIOID51009   -             92   2.8e-27   94.5   0.0   1   1   2.2e-31     3e-27   94.4   0.0     1    91     1    92     1    92 0.95 Acylphosphatase
CCG                  PF02754.11    85 seq1942_BIOID51009   -            239   9.7e-30  102.3   0.2   1   2   2.2e-17   3.1e-13   49.4   0.0     1    84     3    84     3    85 0.95 Cysteine-rich domain
CCG                  PF02754.11    85 seq1942_BIOID51009   -            239   9.7e-30  102.3   0.2   2   2   6.3e-18   8.6e-14   51.2   0.0     2    84   133   216   132   217 0.92 Cysteine-rich domain
Ivy                  PF08816.6    118 seq1944_BIOID51009   -            157   6.8e-35  119.4   0.1   1   1   6.1e-39   8.4e-35  119.2   0.1     1   118    37   152    37   152 0.98 Inhibitor of vertebrate lysozyme (Ivy)
Molybdopterin        PF00384.17   432 seq1948_BIOID51009   -            804   6.4e-22   77.7   0.0   1   1   1.4e-24   9.4e-21   73.9   0.0   103   380     2   378     1   380 0.82 Molybdopterin oxidoreductase
Molydop_binding      PF01568.16   109 seq1948_BIOID51009   -            804   2.1e-16   59.5   0.0   1   1   9.2e-20   6.3e-16   58.0   0.0     4   108   682   797   679   798 0.95 Molydopterin dinucleotide binding domain
DeoRC                PF00455.17   162 seq1949_BIOID51009   -            257   6.9e-53  178.4   0.6   1   1   2.4e-56   1.1e-52  177.8   0.3     3   161    74   232    72   233 0.97 DeoR C terminal sensor domain
HTH_DeoR             PF08220.7     57 seq1949_BIOID51009   -            257     9e-22   76.2   0.1   1   1   3.8e-25   1.7e-21   75.3   0.1     1    56     6    61     6    62 0.98 DeoR-like helix-turn-helix domain
HTH_11               PF08279.7     55 seq1949_BIOID51009   -            257   5.3e-09   35.4   0.1   1   1   3.9e-12   1.8e-08   33.8   0.0     1    46     6    50     6    56 0.92 HTH domain
Fe-ADH               PF00465.14   366 seq1951_BIOID51009   -            383  3.5e-121  404.1   9.5   1   1  5.8e-125    4e-121  403.9   6.6     2   366    10   375     9   375 0.97 Iron-containing alcohol dehydrogenase
Fe-ADH_2             PF13685.1    250 seq1951_BIOID51009   -            383     2e-19   69.7   5.2   1   1   1.2e-20   8.4e-17   61.1   3.6     2   246    14   278    13   280 0.91 Iron-containing alcohol dehydrogenase
LSM                  PF01423.17    68 seq1954_BIOID51009   -            102   7.6e-09   34.8   0.2   1   1   1.1e-12   1.4e-08   33.9   0.1     6    68    17    64    10    64 0.85 LSM domain
Phage_antitermQ      PF06530.7    126 seq1955_BIOID51009   -            120   6.1e-38  129.1   0.0   1   1   5.3e-42   7.3e-38  128.8   0.0     1   111     1   111     1   117 0.97 Phage antitermination protein Q
Transposase_31       PF04754.7    205 seq1957_BIOID51009   -            300   3.3e-82  274.7   0.1   1   1   3.3e-86   4.5e-82  274.2   0.1     2   204     9   209     8   210 0.99 Putative transposase, YhgA-like
DUF3304              PF11745.3    118 seq1960_BIOID51009   -            186     9e-21   74.1   0.0   1   1   9.8e-25   1.3e-20   73.5   0.0     5   116    41   145    37   147 0.92 Protein of unknown function (DUF3304)
TetR_C_3             PF08362.6    143 seq1962_BIOID51009   -            212   5.4e-59  197.9   0.0   1   1     1e-62   7.1e-59  197.5   0.0     1   143    70   212    70   212 0.99 YcdC-like protein, C-terminal region
TetR_N               PF00440.18    47 seq1962_BIOID51009   -            212   1.3e-16   59.8   0.2   1   1   2.9e-20     2e-16   59.2   0.1     1    47    23    69    23    69 0.98 Bacterial regulatory proteins, tetR family
FUSC-like            PF12805.2    284 seq1963_BIOID51009   -            696     3e-72  242.8   3.3   1   1   8.7e-76     3e-72  242.8   2.3     2   280    63   335    62   340 0.95 FUSC-like inner membrane protein yccS
FUSC_2               PF13515.1    128 seq1963_BIOID51009   -            696   8.6e-20   70.8  11.0   1   1   2.5e-23   8.6e-20   70.8   7.6     2   126   377   498   375   500 0.90 Fusaric acid resistance protein-like
FUSC                 PF04632.7    650 seq1963_BIOID51009   -            696   5.1e-08   31.7   4.2   1   1   1.5e-11   5.1e-08   31.7   2.9     7   280   369   659   363   690 0.80 Fusaric acid resistance protein family
ALMT                 PF11744.3    406 seq1963_BIOID51009   -            696   1.5e-05   23.7   1.9   1   1   1.7e-08   5.7e-05   21.8   1.0    41   193   389   528   373   594 0.80 Aluminium activated malate transporter
GST_C_2              PF13410.1     69 seq1964_BIOID51009   -            304   5.3e-10   38.9   0.3   1   1   4.8e-13   1.3e-09   37.6   0.2     2    68   190   260   189   261 0.82 Glutathione S-transferase, C-terminal domain
GST_C                PF00043.20    95 seq1964_BIOID51009   -            304   9.3e-09   35.0   0.0   1   1   5.9e-12   1.6e-08   34.2   0.0    33    95   199   266   162   266 0.87 Glutathione S-transferase, C-terminal domain
GST_N_2              PF13409.1     70 seq1964_BIOID51009   -            304   1.8e-06   27.7   0.0   1   1   1.7e-09   4.7e-06   26.3   0.0     3    69    69   143    67   144 0.89 Glutathione S-transferase, N-terminal domain
GST_N                PF02798.15    76 seq1964_BIOID51009   -            304   3.4e-05   23.7   0.0   1   1   4.2e-08   0.00012   22.1   0.0    17    76    82   143    74   143 0.91 Glutathione S-transferase, N-terminal domain
Methyltransf_10      PF05971.7    299 seq1965_BIOID51009   -            335  4.8e-154  511.7   0.0   1   1  8.2e-158  5.6e-154  511.4   0.0     2   299    30   323    29   323 0.99 Protein of unknown function (DUF890)
MTS                  PF05175.9    170 seq1965_BIOID51009   -            335   3.9e-05   22.9   0.0   1   1   1.2e-08   8.3e-05   21.9   0.0    30   115   128   222   114   232 0.77 Methyltransferase small domain
CbiA                 PF01656.18   195 seq1967_BIOID51009   -            351   2.8e-13   49.6   0.0   1   1   3.2e-17   4.4e-13   48.9   0.0     2   143    20   221    19   264 0.80 CobQ/CobB/MinD/ParA nucleotide binding domain
SNARE_assoc          PF09335.6    123 seq1968_BIOID51009   -            235   3.8e-24   85.1   7.8   1   1   2.8e-28   3.8e-24   85.1   5.4     1   122    80   197    78   198 0.96 SNARE associated Golgi protein
MMR_HSR1             PF01926.18   114 seq1970_BIOID51009   -            426   3.4e-21   75.2   0.1   1   1   3.3e-24   9.1e-21   73.8   0.1     2   114   200   318   199   318 0.83 50S ribosome-binding GTPase
GTP-bdg_N            PF13167.1     95 seq1970_BIOID51009   -            426   1.6e-15   56.9   0.0   1   1   1.4e-18   3.8e-15   55.6   0.0     8    95    25   112    18   112 0.96 GTP-binding GTPase N-terminal
FeoB_N               PF02421.13   189 seq1970_BIOID51009   -            426     1e-08   34.5   0.1   1   1   7.5e-12   2.1e-08   33.5   0.0     2   168   199   369   198   390 0.81 Ferrous iron transport protein B
Arf                  PF00025.16   175 seq1970_BIOID51009   -            426   1.2e-05   24.4   0.6   1   1   2.8e-08   7.6e-05   21.9   0.4    19   132   202   326   190   360 0.79 ADP-ribosylation factor family
DUF162               PF02589.10   189 seq1971_BIOID51009   -            475   1.5e-51  174.5   0.1   1   1   1.3e-54     2e-51  174.0   0.1     3   189    72   294    70   294 0.99 Uncharacterised ACR, YkgG family COG1556
Fer4_8               PF13183.1     57 seq1971_BIOID51009   -            475   1.2e-11   44.2   2.1   1   1   1.9e-14   2.9e-11   43.1   1.5     2    57   309   376   308   376 0.79 4Fe-4S dicluster domain
DUF3390              PF11870.3     93 seq1971_BIOID51009   -            475   4.5e-10   39.2   0.6   1   1   7.1e-13   1.1e-09   37.9   0.4    13    92   387   470   379   471 0.83 Domain of unknown function (DUF3390)
Fer4_9               PF13187.1     55 seq1971_BIOID51009   -            475   1.1e-08   35.0   0.5   1   1   2.2e-11   3.3e-08   33.5   0.4     1    53   311   375   311   376 0.94 4Fe-4S dicluster domain
Fer4_17              PF13534.1     61 seq1971_BIOID51009   -            475   1.2e-07   31.8   1.9   1   1   2.5e-10   3.8e-07   30.2   1.3     1    60   311   376   311   377 0.71 4Fe-4S dicluster domain
Fer4_10              PF13237.1     52 seq1971_BIOID51009   -            475     9e-08   31.6   4.1   1   1   2.1e-10   3.2e-07   29.9   3.0     7    52   310   373   305   373 0.69 4Fe-4S dicluster domain
Fer4_7               PF12838.2     52 seq1971_BIOID51009   -            475   1.8e-07   31.3   4.3   1   1   3.2e-10   4.8e-07   29.9   2.9     1    51   311   375   311   376 0.77 4Fe-4S dicluster domain
Glyco_hydro_1        PF00232.13   455 seq1972_BIOID51009   -            464    1e-151  505.1   0.4   1   1  1.7e-155  1.1e-151  504.9   0.3     3   454     2   459     1   460 0.95 Glycosyl hydrolase family 1
YbjQ_1               PF01906.12   105 seq1973_BIOID51009   -            107   3.1e-40  136.6   0.5   1   1   2.5e-44   3.4e-40  136.5   0.3     1   104     1   104     1   105 0.99 Putative heavy-metal-binding
YodA                 PF09223.6    182 seq1974_BIOID51009   -            216   7.4e-86  286.3   4.4   1   1   6.2e-90   8.5e-86  286.1   3.1     2   182    36   216    35   216 0.99 YodA lipocalin-like domain
SIS                  PF01380.17   131 seq1980_BIOID51009   -            321   3.8e-27   94.3   0.0   1   1   9.9e-31   6.8e-27   93.5   0.0     2   130    39   169    38   170 0.98 SIS domain
CBS                  PF00571.23    57 seq1980_BIOID51009   -            321   2.9e-15   55.5   0.0   1   2   1.9e-08   0.00013   21.4   0.0     1    56   199   256   199   257 0.92 CBS domain
CBS                  PF00571.23    57 seq1980_BIOID51009   -            321   2.9e-15   55.5   0.0   2   2   1.9e-10   1.3e-06   27.8   0.0     2    51   266   315   265   318 0.89 CBS domain
DUF1471              PF07338.8     56 seq1982_BIOID51009   -            314   4.1e-62  205.5   5.4   1   3   2.8e-22   3.9e-18   64.7   0.0     2    56    34    90    33    90 0.98 Protein of unknown function (DUF1471)
DUF1471              PF07338.8     56 seq1982_BIOID51009   -            314   4.1e-62  205.5   5.4   2   3     3e-22   4.1e-18   64.6   0.1     3    56   119   174   117   174 0.98 Protein of unknown function (DUF1471)
DUF1471              PF07338.8     56 seq1982_BIOID51009   -            314   4.1e-62  205.5   5.4   3   3   3.1e-26   4.3e-22   77.3   0.1     2    56   259   314   258   314 0.99 Protein of unknown function (DUF1471)
Flg_bb_rod           PF00460.15    31 seq1983_BIOID51009   -            138   8.6e-13   47.5   0.2   1   1   1.5e-16   2.1e-12   46.3   0.2     1    31     9    39     9    39 0.98 Flagella basal body rod protein
HTH_24               PF13412.1     48 seq1985_BIOID51009   -             81   3.5e-07   29.3   0.0   1   1   3.9e-11   5.4e-07   28.7   0.0     8    45     3    40     1    42 0.97 Winged helix-turn-helix DNA-binding
Amidase_2            PF01510.20   132 seq1986_BIOID51009   -            276   1.2e-26   93.1   0.0   1   1   1.5e-30   2.1e-26   92.4   0.0     6   131    41   179    35   180 0.92 N-acetylmuramoyl-L-alanine amidase
DUF2502              PF10697.4     82 seq1989_BIOID51009   -            108   1.8e-22   79.1  25.5   1   1   1.7e-26   2.3e-22   78.7  17.7     1    82    23   106    23   106 0.97 Protein of unknown function (DUF2502)
Chor_lyase           PF04345.8    168 seq1990_BIOID51009   -            165   6.6e-31  106.8   0.0   1   1   5.8e-35     8e-31  106.6   0.0    13   163    18   165    12   165 0.90 Chorismate lyase
HTH_Tnp_1            PF01527.15    76 seq1995_BIOID51009   -            141   3.7e-18   65.1   0.5   1   1   1.3e-21     6e-18   64.4   0.1     3    49    10    61     8    94 0.77 Transposase
HTH_28               PF13518.1     52 seq1995_BIOID51009   -            141   2.5e-05   24.0   0.1   1   1     1e-08   4.6e-05   23.1   0.0     1    41    18    59    18    64 0.94 Helix-turn-helix domain
CMD                  PF02627.15    85 seq1996_BIOID51009   -            182   6.6e-09   35.3   0.2   1   1   3.2e-12   4.4e-08   32.7   0.0    14    85    52   122    43   122 0.91 Carboxymuconolactone decarboxylase family
Flg_bbr_C            PF06429.8     74 seq1998_BIOID51009   -            134   1.5e-12   47.0   3.0   1   1   3.6e-16   2.5e-12   46.4   2.1    29    73    87   131    11   132 0.91 Flagellar basal body rod FlgEFG protein C-terminal
Flg_bb_rod           PF00460.15    31 seq1998_BIOID51009   -            134   2.7e-11   42.8   1.2   1   1   3.9e-15   2.7e-11   42.8   0.8     1    30     7    37     7    38 0.95 Flagella basal body rod protein
Aldedh               PF00171.17   462 seq2000_BIOID51009   -            558  7.4e-163  542.0   0.0   1   1  6.2e-167  8.4e-163  541.8   0.0     1   460    79   544    79   546 0.96 Aldehyde dehydrogenase family
ACR_tran             PF00873.14  1021 seq2001_BIOID51009   -           1025         0 1224.5  16.6   1   1         0         0 1224.3  11.5     2  1020     4  1008     3  1009 0.99 AcrB/AcrD/AcrF family
MMPL                 PF03176.10   333 seq2001_BIOID51009   -           1025   1.3e-13   50.2  20.8   1   2   1.1e-11   5.1e-08   31.8   6.4   139   313   328   501   230   521 0.85 MMPL family
MMPL                 PF03176.10   333 seq2001_BIOID51009   -           1025   1.3e-13   50.2  20.8   2   2   4.2e-09   1.9e-05   23.4   2.5    73   306   785  1012   687  1024 0.76 MMPL family
SecD_SecF            PF02355.11   189 seq2001_BIOID51009   -           1025   6.4e-12   44.9  20.8   1   2   3.2e-10   1.5e-06   27.4   7.0    35   186   336   489   323   492 0.80 Protein export membrane protein
SecD_SecF            PF02355.11   189 seq2001_BIOID51009   -           1025   6.4e-12   44.9  20.8   2   2   8.1e-09   3.7e-05   22.8   2.0    25   183   844  1005   831  1022 0.87 Protein export membrane protein
P22_AR_C             PF10548.4     74 seq2002_BIOID51009   -            281   4.6e-18   64.7   0.1   1   1   2.7e-21   1.2e-17   63.3   0.0     4    73   190   259   186   260 0.96 P22AR C-terminal domain
Bro-N                PF02498.12    87 seq2002_BIOID51009   -            281   4.2e-12   46.0   0.1   1   1   1.8e-15   8.3e-12   45.1   0.0     6    83    94   179    89   182 0.78 BRO family, N-terminal domain
Phage_ASH            PF10554.4    108 seq2002_BIOID51009   -            281   5.4e-07   29.8   0.2   1   1   2.5e-10   1.2e-06   28.7   0.2    24    82    19    67     5    91 0.82 Ash protein family
UbiA                 PF01040.13   257 seq2005_BIOID51009   -            290   8.5e-41  139.7  25.0   1   1   7.6e-45     1e-40  139.4  17.3     2   256    26   277    25   283 0.85 UbiA prenyltransferase family
FlgD                 PF03963.9     82 seq2007_BIOID51009   -            231   9.9e-25   86.3   5.1   1   1   1.1e-27   4.8e-24   84.1   2.8     7    81     7    79     2    80 0.86 Flagellar hook capping protein - N-terminal region
FlgD_ig              PF13860.1     81 seq2007_BIOID51009   -            231   3.5e-21   74.6   2.3   1   1   7.6e-25   3.5e-21   74.6   1.6    10    81   120   189   105   189 0.91 FlgD Ig-like domain
FLgD_tudor           PF13861.1     61 seq2007_BIOID51009   -            231   5.3e-15   55.0   0.0   1   1   3.3e-18   1.5e-14   53.6   0.0     1    60    86   230    86   231 0.98 FlgD Tudor-like domain
SBP_bac_8            PF13416.1    281 seq2009_BIOID51009   -            388   2.2e-30  106.2   0.6   1   1   4.6e-34   3.2e-30  105.7   0.2    10   265    60   342    52   353 0.84 Bacterial extracellular solute-binding protein
SBP_bac_1            PF01547.20   314 seq2009_BIOID51009   -            388   1.2e-05   25.0   2.8   1   1   2.9e-09     2e-05   24.3   1.8    19   313    57   326    33   327 0.82 Bacterial extracellular solute-binding protein
Band_7               PF01145.20   179 seq2011_BIOID51009   -            419   4.9e-33  114.4   1.1   1   1   1.2e-36   8.4e-33  113.6   0.7     1   178    98   271    98   272 0.96 SPFH domain / Band 7 family
HflK_N               PF12221.3     42 seq2011_BIOID51009   -            419   7.8e-17   60.6  18.5   1   1   4.1e-20   2.8e-16   58.8  12.8     1    42     1    60     1    60 0.96 Bacterial membrane protein N terminal
DAHP_synth_1         PF00793.15   272 seq2012_BIOID51009   -            350  1.3e-105  351.8   0.0   1   1  1.1e-109  1.5e-105  351.6   0.0     8   271    40   338    25   339 0.96 DAHP synthetase I family
AA_permease_2        PF13520.1    426 seq2013_BIOID51009   -            460   1.4e-79  267.5  39.9   1   1   1.2e-83   1.6e-79  267.2  27.7     1   420     5   441     5   449 0.91 Amino acid permease
DUF162               PF02589.10   189 seq2014_BIOID51009   -            231   1.4e-36  125.7   0.1   1   1   1.5e-40     2e-36  125.1   0.0    19   189    65   228    47   228 0.91 Uncharacterised ACR, YkgG family COG1556
ketoacyl-synt        PF00109.21   255 seq2015_BIOID51009   -           3163     3e-71  239.7   0.2   1   1   1.1e-73   7.6e-71  238.4   0.1     2   255    27   276    26   276 0.95 Beta-ketoacyl synthase, N-terminal domain
Acyl_transf_1        PF00698.16   318 seq2015_BIOID51009   -           3163   1.4e-57  195.3   1.1   1   1   2.9e-60   2.1e-57  194.7   0.8     1   317   551   863   551   864 0.94 Acyl transferase domain
Condensation         PF00668.15   301 seq2015_BIOID51009   -           3163   7.9e-43  146.3   3.5   1   1   2.7e-45     2e-42  145.0   2.4     4   300  1915  2209  1912  2210 0.90 Condensation domain
Methyltransf_12      PF08242.7     99 seq2015_BIOID51009   -           3163     5e-41  139.0   0.0   1   2     1e-23   7.4e-21   74.3   0.0     1    99  1093  1194  1093  1194 0.97 Methyltransferase domain
Methyltransf_12      PF08242.7     99 seq2015_BIOID51009   -           3163     5e-41  139.0   0.0   2   2   8.5e-20   6.2e-17   61.7   0.0     1    99  2593  2693  2593  2693 0.98 Methyltransferase domain
[truncated: 1,519,586 more chars]
