# Supplementary material for: A domain sequence approach to pangenomics: applications to Escherichia coli
Source: F1000Res. 2013 May 29;1:19. Originally published 2012 Oct 1. [Version 2] doi: 10.12688/f1000research.1-19.v2 (PMC3901455; doi:10.12688/f1000research.1-19.v2)
Supplement: The 347 text files show the results from scanning each of the fasta-files against the Pfam-A database [file f1000research-1-1101-s0002.tgz › Escherichia_coli_DEC11A_BIOID51011.txt]

#                                                                            --- full sequence --- -------------- this domain -------------   hmm coord   ali coord   env coord
# target name        accession   tlen query name           accession   qlen   E-value  score  bias   #  of  c-Evalue  i-Evalue  score  bias  from    to  from    to  from    to  acc description of target
#------------------- ---------- ----- -------------------- ---------- ----- --------- ------ ----- --- --- --------- --------- ------ ----- ----- ----- ----- ----- ----- ----- ---- ---------------------
LexA_DNA_bind        PF01726.11    65 seq2_BIOID51011      -             78   7.9e-08   31.6   0.1   1   1     8e-12   1.1e-07   31.1   0.1    31    65     1    35     1    35 0.95 LexA DNA binding domain
PAAR_motif           PF05488.8     76 seq3_BIOID51011      -            474   7.3e-11   41.7   0.8   1   1     1e-14   1.4e-10   40.8   0.6     4    61    11    68     9    86 0.90 PAAR motif
Phage_tail_L         PF05100.7    206 seq4_BIOID51011      -            221   1.8e-94  314.5   0.3   1   1   1.5e-98   2.1e-94  314.3   0.2     6   206    23   219    18   219 0.98 Phage minor tail protein L
Resolvase            PF00239.16   141 seq7_BIOID51011      -            282   8.8e-52  174.6   0.1   1   1   1.7e-55   1.2e-51  174.2   0.0     2   140    88   220    87   221 0.98 Resolvase, N terminal domain
HTH_7                PF02796.10    45 seq7_BIOID51011      -            282   2.3e-11   43.2   0.0   1   1   6.7e-15   4.6e-11   42.2   0.0     1    44   223   266   223   267 0.97 Helix-turn-helix domain of resolvase
Lambda_tail_I        PF06805.7     82 seq8_BIOID51011      -            213   3.4e-23   81.1   0.0   1   1     4e-27   5.5e-23   80.4   0.0     2    82    14    97    13    97 0.98 Bacteriophage lambda tail assembly protein I
DUF1076              PF06416.7    113 seq10_BIOID51011     -             79   7.3e-30  102.8   0.0   1   1   6.1e-34   8.4e-30  102.6   0.0    49   113    15    79     8    79 0.97 Protein of unknown function (DUF1076)
TerB                 PF05099.8    140 seq11_BIOID51011     -            143   1.4e-14   53.8   7.2   1   1   1.9e-18   2.6e-14   53.0   5.0     8   131    10   138     3   141 0.81 Tellurite resistance protein TerB
Phage_lysozyme       PF00959.14   110 seq12_BIOID51011     -             57   4.8e-12   46.0   0.6   1   1   3.8e-16   5.3e-12   45.8   0.4    63   109     1    46     1    47 0.95 Phage lysozyme
Transgly             PF00912.17   178 seq14_BIOID51011     -            844   2.6e-56  189.6   0.0   1   1     6e-60   4.1e-56  188.9   0.0    10   177   209   380   198   381 0.95 Transglycosylase
Transpeptidase       PF00905.17   304 seq14_BIOID51011     -            844   1.2e-25   90.0   0.3   1   1   1.6e-28   1.1e-24   86.9   0.2     2   284   473   725   472   744 0.86 Penicillin binding protein transpeptidase domain
DUF2528              PF10800.3    102 seq15_BIOID51011     -            122   1.8e-48  162.9   0.6   1   1   1.5e-52   2.1e-48  162.7   0.4     1   101    14   121    14   122 0.98 Protein of unknown function (DUF2528)
DUF3927              PF13064.1     46 seq16_BIOID51011     -             56   3.5e-22   77.4  11.8   1   1     3e-26   4.1e-22   77.2   8.2     1    46     3    48     3    48 0.98 Protein of unknown function (DUF3927)
Phage_lysozyme       PF00959.14   110 seq18_BIOID51011     -             57   4.8e-12   46.0   0.6   1   1   3.8e-16   5.3e-12   45.8   0.4    63   109     1    46     1    47 0.95 Phage lysozyme
DDE_Tnp_1            PF01609.16   211 seq19_BIOID51011     -            100     2e-06   27.3   0.2   1   1   1.9e-10   2.6e-06   27.0   0.2   153   211     3    65     1    65 0.96 Transposase DDE domain
DUF1281              PF06924.6    134 seq22_BIOID51011     -            168   3.8e-60  201.0   0.0   1   1   3.5e-64   4.8e-60  200.7   0.0     1   134     9   142     9   142 0.99 Protein of unknown function (DUF1281)
Peptidase_S49        PF01343.13   154 seq23_BIOID51011     -            501   1.1e-45  154.9   0.5   1   1   1.5e-49     2e-45  154.1   0.4     2   153   145   295   144   296 0.97 Peptidase family S49
Phage_lysis          PF03245.8    125 seq24_BIOID51011     -            150     4e-42  143.0   3.4   1   1   3.5e-46   4.7e-42  142.7   2.3    11   125    32   144    23   144 0.94 Bacteriophage lysis protein
DicB                 PF05358.6     62 seq30_BIOID51011     -             62   4.5e-38  128.4   0.0   1   1   3.6e-42   4.9e-38  128.3   0.0     1    62     1    62     1    62 0.99 DicB protein
HTH_Tnp_IS1          PF12759.2     50 seq32_BIOID51011     -             91   2.2e-32  110.1   0.1   1   1   4.8e-36   3.3e-32  109.6   0.1     1    50    39    88    39    88 0.99 InsA C-terminal domain
Zn_Tnp_IS1           PF03811.8     36 seq32_BIOID51011     -             91   1.1e-21   75.9   4.5   1   1   3.1e-25   2.1e-21   74.9   3.1     1    36     1    36     1    36 0.99 InsA N-terminal domain
NTP_transferase      PF00483.18   248 seq33_BIOID51011     -            216   2.3e-44  151.4   0.0   1   1   6.6e-48     3e-44  151.0   0.0     1   154     7   164     7   175 0.96 Nucleotidyl transferase
NTP_transf_3         PF12804.2    179 seq33_BIOID51011     -            216   6.1e-08   32.9   0.0   1   1   1.7e-11   7.7e-08   32.6   0.0     1   110     8   134     8   154 0.72 MobA-like NTP transferase domain
RusA                 PF05866.6    116 seq37_BIOID51011     -             69   1.6e-14   54.1   0.1   1   1   1.3e-18   1.8e-14   54.0   0.0    56   115     3    60     1    61 0.87 Endodeoxyribonuclease RusA
Phage-tail_3         PF13550.1    164 seq39_BIOID51011     -            543   7.7e-41  139.4   0.5   1   1   3.7e-44   1.7e-40  138.3   0.0     1   161    52   219    52   222 0.94 Putative phage tail protein
SecE                 PF00584.15    57 seq40_BIOID51011     -            127   2.4e-21   74.9   1.0   1   1   1.8e-25   2.4e-21   74.9   0.7     2    56    68   122    67   123 0.97 SecE/Sec61-gamma subunits of protein translocation complex
DUF3672              PF12421.3    136 seq41_BIOID51011     -            270   1.3e-42  145.0   0.1   1   1   2.6e-46   1.8e-42  144.6   0.1     1   135    88   228    88   229 0.89 Fibronectin type III protein
DUF1983              PF09327.6     81 seq41_BIOID51011     -            270   1.4e-22   79.2   1.9   1   1   2.1e-26   1.4e-22   79.2   0.2    18    81     1    64     1    64 0.99 Domain of unknown function (DUF1983)
DUF1482              PF07358.6     57 seq42_BIOID51011     -             66   6.9e-28   95.9   0.2   1   1   5.7e-32   7.7e-28   95.7   0.1     1    57     7    65     7    65 0.98 Protein of unknown function (DUF1482)
DUF3927              PF13064.1     46 seq44_BIOID51011     -             69   2.6e-25   87.4  11.3   1   1   2.6e-29   3.6e-25   87.0   7.8     1    46     3    48     3    48 0.98 Protein of unknown function (DUF3927)
Lambda_CIII          PF02061.11    45 seq45_BIOID51011     -             54   9.1e-31  105.4   0.1   1   1   7.8e-35   1.1e-30  105.2   0.1     1    45     1    43     1    43 1.00 Lambda Phage CIII
Gam                  PF06064.6     98 seq46_BIOID51011     -            181   6.8e-39  131.8   2.0   1   1     1e-42     7e-39  131.7   0.4     1    66   116   181   116   181 1.00 Host-nuclease inhibitor protein Gam
Lambda_Kil           PF06301.6     43 seq46_BIOID51011     -            181   8.5e-21   72.9   2.3   1   1   2.4e-24   1.7e-20   72.0   1.6     1    34    43    76    43    79 0.97 Bacteriophage lambda Kil protein
Caudo_TAP            PF02413.12   130 seq48_BIOID51011     -            191   2.9e-38  130.8   0.3   1   1   2.7e-42   3.6e-38  130.5   0.2     1   129    72   191    72   191 0.98 Caudovirales tail fibre assembly protein
KilA-N               PF04383.8    111 seq49_BIOID51011     -            280   1.8e-20   72.5   0.0   1   1     2e-24   2.8e-20   71.8   0.0     6   108    19   119    15   122 0.93 KilA-N domain
DDE_Tnp_IS1          PF03400.8    131 seq51_BIOID51011     -            125   1.1e-73  245.4   1.3   1   1   8.7e-78   1.2e-73  245.2   0.9     7   131     1   125     1   125 1.00 IS1 transposase
Ail_Lom              PF06316.6    199 seq52_BIOID51011     -            199  5.5e-119  394.7   5.1   1   1  1.3e-122  6.1e-119  394.5   3.5     1   199     1   199     1   199 1.00 Enterobacterial Ail/Lom protein
OMP_b-brl            PF13505.1    176 seq52_BIOID51011     -            199   1.2e-25   90.3   5.2   1   1   3.2e-29   1.5e-25   90.0   3.6     2   176    11   199     8   199 0.86 Outer membrane protein beta-barrel domain
NusG                 PF02357.14    92 seq59_BIOID51011     -            181   5.3e-25   87.3   0.0   1   1   1.1e-28   7.7e-25   86.8   0.0     1    92     7   106     7   106 0.93 Transcription termination factor nusG
KOW                  PF00467.24    32 seq59_BIOID51011     -            181   1.3e-08   33.9   0.1   1   1   9.1e-12   6.2e-08   31.7   0.0     1    28   130   161   130   165 0.86 KOW motif
Arc                  PF03869.9     50 seq60_BIOID51011     -             57   7.6e-05   22.1   0.2   1   1   1.1e-08   0.00016   21.1   0.2     2    40     9    47     8    56 0.88 Arc-like DNA binding domain
Fimbrial_K88         PF02432.10   241 seq61_BIOID51011     -            287   2.5e-28   99.0   9.6   1   1   2.2e-32     3e-28   98.7   6.6     2   241    33   287    32   287 0.81 Fimbrial, major and minor subunit
Acyl_transf_1        PF00698.16   318 seq62_BIOID51011     -            309   8.7e-43  146.7   3.3   1   1   7.6e-47     1e-42  146.4   2.3     2   281     6   290     5   306 0.90 Acyl transferase domain
Rz1                  PF06085.6     40 seq64_BIOID51011     -             61     8e-23   79.4  10.5   1   1   7.2e-27   9.8e-23   79.1   7.3     1    39    20    60    20    61 0.97 Lipoprotein Rz1 precursor
ORF11CD3             PF10549.4     57 seq65_BIOID51011     -            181     2e-23   81.7   0.1   1   1   4.4e-27     3e-23   81.1   0.1     2    56   119   174   118   175 0.97 ORF11CD3 domain
Phage_pRha           PF09669.5     92 seq65_BIOID51011     -            181   7.6e-23   80.5   0.4   1   1   3.2e-26   2.2e-22   79.0   0.1     1    92    23   114    23   114 0.88 Phage regulatory protein Rha (Phage_pRha)
Phage_sheath_1       PF04984.9    464 seq67_BIOID51011     -            396   1.5e-76  257.6   1.4   1   2   8.2e-21   1.1e-16   60.2   0.1     1    89     1    91     1   101 0.93 Phage tail sheath protein
Phage_sheath_1       PF04984.9    464 seq67_BIOID51011     -            396   1.5e-76  257.6   1.4   2   2   2.2e-62     3e-58  197.2   0.1   175   464   101   382    92   382 0.98 Phage tail sheath protein
MannoseP_isomer      PF01050.13   151 seq68_BIOID51011     -            275   2.8e-70  234.6   0.8   1   1   8.9e-74   4.1e-70  234.1   0.6     1   150   119   268   119   269 0.99 Mannose-6-phosphate isomerase
NTP_transferase      PF00483.18   248 seq68_BIOID51011     -            275   1.7e-12   47.0   0.2   1   1   1.7e-15   7.8e-12   44.8   0.0   186   247     1    91     1    92 0.97 Nucleotidyl transferase
Cupin_2              PF07883.6     71 seq68_BIOID51011     -            275   3.8e-10   39.0   0.0   1   1   1.9e-13   8.5e-10   37.8   0.0     4    69   187   252   184   254 0.88 Cupin domain
RHS_repeat           PF05593.9     38 seq69_BIOID51011     -           1031   7.4e-56  185.2 101.6   1   8   3.7e-11   2.5e-07   30.5   1.3     1    38    59    97    59    97 0.97 RHS Repeat
RHS_repeat           PF05593.9     38 seq69_BIOID51011     -           1031   7.4e-56  185.2 101.6   2   8   8.4e-09   5.7e-05   23.0   1.4     1    26   123   148   123   162 0.90 RHS Repeat
RHS_repeat           PF05593.9     38 seq69_BIOID51011     -           1031   7.4e-56  185.2 101.6   3   8   8.8e-09     6e-05   22.9   0.1     1    36   167   202   167   204 0.92 RHS Repeat
RHS_repeat           PF05593.9     38 seq69_BIOID51011     -           1031   7.4e-56  185.2 101.6   4   8   5.5e-12   3.7e-08   33.2   0.3     1    37   209   245   209   246 0.98 RHS Repeat
RHS_repeat           PF05593.9     38 seq69_BIOID51011     -           1031   7.4e-56  185.2 101.6   5   8   1.1e-08   7.4e-05   22.6   0.3     1    36   251   285   251   286 0.96 RHS Repeat
RHS_repeat           PF05593.9     38 seq69_BIOID51011     -           1031   7.4e-56  185.2 101.6   6   8   1.9e-12   1.3e-08   34.6   0.8     1    38   271   308   271   308 0.99 RHS Repeat
RHS_repeat           PF05593.9     38 seq69_BIOID51011     -           1031   7.4e-56  185.2 101.6   7   8   1.8e-08   0.00012   22.0   1.6     1    31   333   363   333   369 0.94 RHS Repeat
RHS_repeat           PF05593.9     38 seq69_BIOID51011     -           1031   7.4e-56  185.2 101.6   8   8   1.2e-12     8e-09   35.3   3.1     1    37   573   618   573   619 0.92 RHS Repeat
RHS                  PF03527.9     41 seq69_BIOID51011     -           1031   2.8e-24   84.4   2.3   1   1   1.1e-24   7.4e-21   73.5   0.3     1    41   777   817   777   817 0.98 RHS protein
P22_AR_N             PF10547.4    120 seq71_BIOID51011     -            334   8.4e-45  151.3   0.0   1   1   2.3e-48   1.6e-44  150.5   0.0     3   120    37   152    35   152 0.97 P22_AR N-terminal domain
P22_AR_C             PF10548.4     74 seq71_BIOID51011     -            334   3.8e-27   93.8   0.0   1   1   1.4e-30   9.8e-27   92.5   0.0     1    74   233   306   233   306 0.98 P22AR C-terminal domain
Ail_Lom              PF06316.6    199 seq73_BIOID51011     -            199  2.5e-118  392.5   5.2   1   1  4.1e-122  2.8e-118  392.4   3.6     1   199     1   199     1   199 1.00 Enterobacterial Ail/Lom protein
OMP_b-brl            PF13505.1    176 seq73_BIOID51011     -            199   1.8e-25   89.7   5.4   1   1   3.2e-29   2.2e-25   89.4   3.7     2   176    11   199    10   199 0.88 Outer membrane protein beta-barrel domain
Gam                  PF06064.6     98 seq74_BIOID51011     -             35     3e-17   62.4   2.8   1   1   2.3e-21   3.1e-17   62.3   1.9    66    98     3    35     1    35 0.96 Host-nuclease inhibitor protein Gam
DUF303               PF03629.13   255 seq75_BIOID51011     -            616   9.3e-30  103.5   0.0   1   1   1.8e-33   1.3e-29  103.1   0.0     1   200    64   295    64   355 0.79 Domain of unknown function (DUF303)
DUF1737              PF08410.5     54 seq75_BIOID51011     -            616   3.6e-18   64.9   0.0   1   1   1.2e-21   7.9e-18   63.8   0.0     1    53     1    50     1    51 0.98 Domain of unknown function (DUF1737)
RecT                 PF03837.9    199 seq80_BIOID51011     -            261   1.1e-28   99.8   0.0   1   1   1.6e-30   2.2e-26   92.2   0.0     5   195    24   182    22   190 0.91 RecT family
DUF1019              PF06254.6     89 seq82_BIOID51011     -            173   8.3e-26   89.8   0.0   1   1   8.9e-30   1.2e-25   89.3   0.0     4    89    58   149    45   149 0.95 Protein of unknown function (DUF1019)
phage_tail_N         PF08400.5    134 seq85_BIOID51011     -            108   5.1e-44  149.1   0.1   1   1   8.6e-48   5.9e-44  148.9   0.1     1    89     1    89     1    99 0.98 Prophage tail fibre N-terminal
CarboxypepD_reg      PF13620.1     82 seq85_BIOID51011     -            108   1.3e-08   34.6   0.2   1   1   2.5e-12   1.7e-08   34.2   0.2     1    74     4    82     4    91 0.81 Carboxypeptidase regulatory-like domain
Ail_Lom              PF06316.6    199 seq87_BIOID51011     -            199  2.3e-118  392.7   4.9   1   1  3.7e-122  2.5e-118  392.5   3.4     1   199     1   199     1   199 1.00 Enterobacterial Ail/Lom protein
OMP_b-brl            PF13505.1    176 seq87_BIOID51011     -            199   1.2e-25   90.3   4.8   1   1   2.1e-29   1.4e-25   90.0   3.3     2   176    11   199     8   199 0.87 Outer membrane protein beta-barrel domain
DUF968               PF06147.6    200 seq90_BIOID51011     -            331   3.8e-79  265.1   0.0   1   1   3.7e-83     5e-79  264.7   0.0     2   200   131   328   130   328 0.99 Protein of unknown function (DUF968)
DUF4222              PF13973.1     53 seq95_BIOID51011     -             80   2.1e-15   55.7   0.0   1   1   1.9e-19   2.5e-15   55.4   0.0     2    53     4    54     3    54 0.97 Domain of unknown function (DUF4222)
N6_N4_Mtase          PF01555.13   231 seq97_BIOID51011     -            227   1.1e-34  119.8   0.0   1   2   2.6e-15   1.8e-11   43.8   0.0     1   114    21   124    21   138 0.88 DNA methylase
N6_N4_Mtase          PF01555.13   231 seq97_BIOID51011     -            227   1.1e-34  119.8   0.0   2   2   1.1e-24   7.8e-21   74.4   0.0   169   228   141   200   126   203 0.90 DNA methylase
Ribosomal_L11_N      PF03946.9     60 seq98_BIOID51011     -            142   3.2e-32  109.6   0.3   1   1   8.7e-36   5.9e-32  108.7   0.2     1    60     8    67     8    67 0.99 Ribosomal protein L11, N-terminal domain
Ribosomal_L11        PF00298.14    69 seq98_BIOID51011     -            142   6.6e-29   99.7   2.9   1   1   1.8e-32   1.2e-28   98.8   2.0     1    69    72   140    72   140 0.99 Ribosomal protein L11, RNA binding domain
PerC                 PF06069.6     90 seq99_BIOID51011     -            104     4e-44  148.4   2.0   1   1   3.4e-48   4.6e-44  148.2   1.4     1    89     1    89     1    90 0.99 PerC transcriptional activator
Ivy                  PF08816.6    118 seq100_BIOID51011    -            149   5.8e-35  119.7   0.1   1   1   5.1e-39     7e-35  119.4   0.1     1   118    29   144    29   144 0.98 Inhibitor of vertebrate lysozyme (Ivy)
Phage_fiber_C        PF06820.7     64 seq102_BIOID51011    -            315   2.6e-36  123.4   0.2   1   1   5.6e-40   3.8e-36  122.9   0.1     1    64   241   304   241   304 0.98 Putative prophage tail fibre C-terminus
Collagen             PF01391.13    60 seq102_BIOID51011    -            315   3.5e-18   64.7  73.2   1   2   1.3e-13   9.1e-10   37.8  23.7     1    59   129   187   127   188 0.73 Collagen triple helix repeat (20 copies)
Collagen             PF01391.13    60 seq102_BIOID51011    -            315   3.5e-18   64.7  73.2   2   2   4.2e-13   2.8e-09   36.2  22.7     1    59   180   238   180   241 0.91 Collagen triple helix repeat (20 copies)
phage_tail_N         PF08400.5    134 seq103_BIOID51011    -            437   1.3e-60  202.8   0.5   1   1   2.8e-64   1.3e-60  202.8   0.3     1   134     1   134     1   134 0.99 Prophage tail fibre N-terminal
Phage_fiber_C        PF06820.7     64 seq103_BIOID51011    -            437   2.3e-36  123.6   0.3   1   1   7.8e-40   3.5e-36  123.0   0.2     1    64   363   426   363   426 0.99 Putative prophage tail fibre C-terminus
Collagen             PF01391.13    60 seq103_BIOID51011    -            437   2.3e-18   65.3  70.0   1   2   3.3e-13   1.5e-09   37.1  23.7     1    59   251   309   249   310 0.73 Collagen triple helix repeat (20 copies)
Collagen             PF01391.13    60 seq103_BIOID51011    -            437   2.3e-18   65.3  70.0   2   2   1.2e-12   5.5e-09   35.3  22.5     1    59   302   360   302   363 0.90 Collagen triple helix repeat (20 copies)
HTH_Tnp_1            PF01527.15    76 seq105_BIOID51011    -            142     2e-16   59.5   0.1   1   1   7.7e-20   3.5e-16   58.7   0.1     4    74    31   108    28   110 0.84 Transposase
HTH_28               PF13518.1     52 seq105_BIOID51011    -            142   5.7e-06   26.0   0.0   1   1   2.4e-09   1.1e-05   25.1   0.0     1    43    38    81    38    84 0.92 Helix-turn-helix domain
HDPD                 PF02924.9    118 seq108_BIOID51011    -            115   9.3e-18   64.0   0.4   1   1   7.5e-22     1e-17   63.8   0.3     2   115     4   109     3   112 0.93 Bacteriophage lambda head decoration protein D
PGM_PMM_I            PF02878.11   138 seq109_BIOID51011    -            459   1.2e-34  118.5   0.0   1   1   7.1e-38   2.4e-34  117.6   0.0     3   135     6   134     4   137 0.94 Phosphoglucomutase/phosphomannomutase, alpha/beta/alpha domain I
PGM_PMM_III          PF02880.11   111 seq109_BIOID51011    -            459     3e-31  107.6   0.0   1   1   1.4e-34   4.9e-31  106.9   0.0     1   111   262   373   262   373 0.96 Phosphoglucomutase/phosphomannomutase, alpha/beta/alpha domain III
PGM_PMM_II           PF02879.11   104 seq109_BIOID51011    -            459   1.9e-21   76.2   0.1   1   1   1.1e-24   3.9e-21   75.2   0.0     1   104   153   258   153   258 0.94 Phosphoglucomutase/phosphomannomutase, alpha/beta/alpha domain II
PGM_PMM_IV           PF00408.15    73 seq109_BIOID51011    -            459   3.2e-11   42.9   0.1   1   1   1.9e-14   6.6e-11   41.9   0.0     1    68   378   450   378   455 0.87 Phosphoglucomutase/phosphomannomutase, C-terminal domain
adh_short            PF00106.20   167 seq113_BIOID51011    -            244   5.1e-40  136.9   1.7   1   1   3.2e-43   8.7e-40  136.2   1.2     1   166     6   169     6   170 0.92 short chain dehydrogenase
adh_short_C2         PF13561.1    243 seq113_BIOID51011    -            244     3e-33  115.5   1.8   1   1   1.3e-36   3.7e-33  115.2   1.3     5   242    14   241    12   242 0.94 Enoyl-(Acyl carrier protein) reductase
KR                   PF08659.5    181 seq113_BIOID51011    -            244   4.7e-21   75.1   0.9   1   1   2.8e-24   7.5e-21   74.4   0.6     3   174     8   180     7   196 0.84 KR domain
NAD_binding_10       PF13460.1    183 seq113_BIOID51011    -            244   2.7e-06   27.3   0.4   1   1   2.5e-09   6.8e-06   26.0   0.3     2   125     9   156     8   190 0.72 NADH(P)-binding
Epimerase            PF01370.16   236 seq113_BIOID51011    -            244   2.1e-05   23.9   0.2   1   1   1.1e-08   2.9e-05   23.4   0.1     1   119     8   142     8   192 0.77 NAD dependent epimerase/dehydratase family
DUF1233              PF06806.7     72 seq117_BIOID51011    -             84   2.7e-34  116.4   0.5   1   1   2.3e-38   3.2e-34  116.1   0.3     1    72     4    76     4    76 0.97 Putative excisionase (DUF1233)
Fimbrial_K88         PF02432.10   241 seq118_BIOID51011    -            219   3.3e-58  196.8   1.2   1   1   2.9e-62     4e-58  196.5   0.8     1   211     9   217     9   218 0.99 Fimbrial, major and minor subunit
Ribosomal_L1         PF00687.16   221 seq123_BIOID51011    -            234   9.2e-50  168.8   0.2   1   1   7.9e-54   1.1e-49  168.6   0.2    13   220    28   220     8   221 0.90 Ribosomal protein L1p/L10e family
YqaJ                 PF09588.5    152 seq124_BIOID51011    -            226   2.8e-26   92.1   0.0   1   1     5e-30   6.9e-26   90.9   0.0     2   150    24   166    23   168 0.85 YqaJ-like viral recombinase domain
Prok-JAB             PF14464.1    105 seq125_BIOID51011    -            258   1.4e-17   63.0   0.1   1   1     4e-21   2.7e-17   62.1   0.1     5    99    16   110    14   119 0.92 Prokaryotic homologs of the JAB domain
NLPC_P60             PF00877.14   105 seq125_BIOID51011    -            258   7.8e-14   51.2   0.0   1   1   1.6e-17   1.1e-13   50.7   0.0     1   104   122   234   122   235 0.93 NlpC/P60 family
phage_tail_N         PF08400.5    134 seq126_BIOID51011    -            437   4.7e-60  201.0   0.1   1   1   1.4e-63   4.7e-60  201.0   0.1     1   134     1   134     1   134 0.99 Prophage tail fibre N-terminal
Phage_fiber_C        PF06820.7     64 seq126_BIOID51011    -            437   4.1e-36  122.8   0.2   1   1   1.9e-39   6.4e-36  122.2   0.1     1    64   363   426   363   426 0.98 Putative prophage tail fibre C-terminus
Collagen             PF01391.13    60 seq126_BIOID51011    -            437   2.2e-18   65.4  70.3   1   2   4.9e-13   1.7e-09   36.9  23.8     1    59   251   309   249   310 0.73 Collagen triple helix repeat (20 copies)
Collagen             PF01391.13    60 seq126_BIOID51011    -            437   2.2e-18   65.4  70.3   2   2   1.3e-12   4.6e-09   35.5  22.7     1    59   302   360   302   363 0.91 Collagen triple helix repeat (20 copies)
CarboxypepD_reg      PF13620.1     82 seq126_BIOID51011    -            437   2.1e-07   30.7   0.2   1   1   1.4e-10   4.9e-07   29.6   0.1     1    74     4    82     4    89 0.81 Carboxypeptidase regulatory-like domain
rve                  PF00665.21   120 seq130_BIOID51011    -            293     7e-20   71.2   0.0   1   1   2.3e-23     1e-19   70.6   0.0     3   119   124   244   122   245 0.96 Integrase core domain
rve_3                PF13683.1     67 seq130_BIOID51011    -            293   4.1e-15   54.9   0.1   1   1   1.9e-18   8.8e-15   53.8   0.1     7    67   222   282   216   282 0.93 Integrase core domain
HTH_21               PF13276.1     60 seq130_BIOID51011    -            293     1e-13   50.9   1.5   1   1   4.3e-16     2e-12   46.8   0.3    19    55    64   106    43   115 0.73 HTH-like domain
Phage_tube           PF04985.9    167 seq131_BIOID51011    -            172   1.5e-68  229.3   0.1   1   1   1.2e-72   1.7e-68  229.1   0.1     1   167     2   172     2   172 0.99 Phage tail tube protein FII
Phage_Nu1            PF07471.7    164 seq135_BIOID51011    -            203   5.9e-27   94.0   0.0   1   1   1.1e-30   1.5e-26   92.7   0.0     3   163    40   184    38   185 0.88 Phage DNA packaging protein Nu1
DUF3596              PF12167.3     88 seq136_BIOID51011    -            428   7.2e-30  102.3   0.0   1   1   1.9e-33   1.3e-29  101.5   0.0     1    88     7    93     7    93 0.98 Domain of unknown function (DUF3596)
Phage_integrase      PF00589.17   173 seq136_BIOID51011    -            428   4.8e-21   75.0   0.2   1   1   1.6e-24   1.1e-20   73.9   0.1     3   166   203   396   201   402 0.89 Phage integrase family
Phage_cap_E          PF03864.10   329 seq137_BIOID51011    -            342   5.9e-62  209.3   0.1   1   1   4.9e-66   6.7e-62  209.1   0.1     1   329     4   341     4   341 0.93 Phage major capsid protein E
DUF3672              PF12421.3    136 seq138_BIOID51011    -            271   5.3e-46  156.0   2.9   1   1   1.1e-49   7.7e-46  155.4   2.0     1   136    88   230    88   230 0.94 Fibronectin type III protein
DUF1983              PF09327.6     81 seq138_BIOID51011    -            271   3.3e-23   81.3   0.4   1   1   2.3e-26   1.5e-22   79.1   0.1    18    81     1    64     1    64 0.99 Domain of unknown function (DUF1983)
DUF1380              PF07128.7    139 seq141_BIOID51011    -            184   9.8e-74  245.6   1.0   1   1   8.9e-78   1.2e-73  245.3   0.7     1   139    41   178    41   178 1.00 Protein of unknown function (DUF1380)
DUF879               PF05947.7    602 seq144_BIOID51011    -            586  1.3e-183  611.5   0.0   1   1  1.2e-187  1.6e-183  611.2   0.0     2   599     6   583     5   585 0.95 Bacterial protein of unknown function (DUF879)
Phage_antitermQ      PF06530.7    126 seq146_BIOID51011    -            127   2.5e-57  191.7   0.4   1   1     2e-61   2.8e-57  191.6   0.3     1   125     1   125     1   126 0.99 Phage antitermination protein Q
Fimbrial_K88         PF02432.10   241 seq150_BIOID51011    -            277   5.9e-68  228.7   0.1   1   1     5e-72   6.8e-68  228.5   0.0     1   241    51   277    51   277 0.99 Fimbrial, major and minor subunit
Phage_fiber_C        PF06820.7     64 seq151_BIOID51011    -            102     6e-36  122.2   0.7   1   1   6.2e-40   8.5e-36  121.8   0.5     1    64    41   102    41   102 0.99 Putative prophage tail fibre C-terminus
Fimbrial_K88         PF02432.10   241 seq153_BIOID51011    -            265   5.1e-68  228.9   0.1   1   1   4.3e-72   5.9e-68  228.7   0.0     1   241    39   265    39   265 0.99 Fimbrial, major and minor subunit
Phage_Nu1            PF07471.7    164 seq154_BIOID51011    -            169   4.2e-18   65.2   0.0   1   1   4.3e-22   5.8e-18   64.7   0.0    72   163    59   150    45   151 0.88 Phage DNA packaging protein Nu1
FluMu_gp41           PF10109.4     82 seq155_BIOID51011    -             91     5e-14   51.8   0.1   1   1   4.1e-18   5.6e-14   51.7   0.1     1    81     6    85     6    86 0.97 Mu-like prophage FluMu protein gp41
PP-binding           PF00550.20    67 seq156_BIOID51011    -             78   2.7e-16   59.4   0.4   1   1   4.4e-20     3e-16   59.3   0.3     1    67     6    73     6    73 0.96 Phosphopantetheine attachment site
DUF1493              PF07377.7    111 seq156_BIOID51011    -             78   0.00024   21.0   0.4   1   1   4.1e-08   0.00028   20.8   0.3     1    59     1    55     1    62 0.91 Protein of unknown function (DUF1493)
DUF977               PF06163.6    127 seq157_BIOID51011    -            139   1.1e-54  183.4   0.4   1   1   9.2e-59   1.3e-54  183.2   0.2     1   113     1   122     1   130 0.98 Bacterial protein of unknown function (DUF977)
Terminase_GpA        PF05876.7    557 seq158_BIOID51011    -            197   1.8e-42  145.3   0.0   1   1   1.6e-46   2.2e-42  145.0   0.0     1   151    39   188    39   194 0.97 Phage terminase large subunit (GpA)
Lambda_tail_I        PF06805.7     82 seq159_BIOID51011    -            180   3.8e-13   48.9   0.0   1   1   4.6e-17   6.3e-13   48.2   0.0    25    82     2    64     1    64 0.98 Bacteriophage lambda tail assembly protein I
DUF1382              PF07131.6     61 seq160_BIOID51011    -             63   1.5e-39  133.7   0.8   1   1   1.2e-43   1.7e-39  133.6   0.6     1    61     1    61     1    61 0.99 Protein of unknown function (DUF1382)
TonB_dep_Rec         PF00593.19   276 seq161_BIOID51011    -            747   7.1e-28   98.1  10.2   1   1     1e-31   7.1e-28   98.1   7.1     1   276   510   746   510   746 0.98 TonB dependent receptor
Plug                 PF07715.10   108 seq161_BIOID51011    -            747     2e-21   76.2   0.1   1   1   6.6e-25   4.5e-21   75.0   0.1     2   107    76   180    75   181 0.94 TonB-dependent Receptor Plug Domain
Phage_fiber_C        PF06820.7     64 seq165_BIOID51011    -            102   1.3e-33  114.7   0.9   1   1   1.3e-37   1.8e-33  114.3   0.6     1    64    41   102    41   102 0.98 Putative prophage tail fibre C-terminus
MMR_HSR1             PF01926.18   114 seq167_BIOID51011    -            303   2.1e-13   50.1   0.0   1   1   3.5e-16   6.8e-13   48.5   0.0     2   103    52   153    51   215 0.80 50S ribosome-binding GTPase
DUF258               PF03193.11   161 seq167_BIOID51011    -            303     1e-06   27.8   0.0   1   1   9.3e-10   1.8e-06   27.1   0.0    24   103    37   113    17   130 0.72 Protein of unknown function, DUF258
DUF1040              PF06288.8     86 seq168_BIOID51011    -             89   1.6e-46  156.3   0.5   1   1   1.3e-50   1.8e-46  156.2   0.3     1    86     1    86     1    86 1.00 Protein of unknown function (DUF1040)
Ail_Lom              PF06316.6    199 seq171_BIOID51011    -            199  2.9e-120  398.9   5.0   1   1    7e-124  3.2e-120  398.7   3.5     1   199     1   199     1   199 1.00 Enterobacterial Ail/Lom protein
OMP_b-brl            PF13505.1    176 seq171_BIOID51011    -            199   1.6e-25   89.9   5.1   1   1   4.4e-29     2e-25   89.6   3.5     2   176    11   199     9   199 0.87 Outer membrane protein beta-barrel domain
OmpA_membrane        PF01389.12   183 seq171_BIOID51011    -            199   0.00017   21.0   0.2   1   1   5.9e-08   0.00027   20.3   0.1    14   148    23   178    17   181 0.79 OmpA-like transmembrane domain
ketoacyl-synt        PF00109.21   255 seq172_BIOID51011    -            413     6e-60  202.7   1.1   1   1   1.7e-63     6e-60  202.7   0.8     2   255     4   247     3   247 0.93 Beta-ketoacyl synthase, N-terminal domain
Ketoacyl-synt_C      PF02801.17   119 seq172_BIOID51011    -            413   2.5e-39  133.6   1.7   1   1   1.4e-42   4.7e-39  132.7   1.2     1   119   255   370   255   370 0.97 Beta-ketoacyl synthase, C-terminal domain
Thiolase_N           PF00108.18   264 seq172_BIOID51011    -            413   1.2e-06   27.6   0.1   1   1   8.7e-10     3e-06   26.3   0.0    80   120   156   196   145   216 0.93 Thiolase, N-terminal domain
Ribosomal_L10        PF00466.15   100 seq173_BIOID51011    -            165   2.5e-26   91.3   0.0   1   1   2.6e-30   3.6e-26   90.8   0.0     3   100     5   101     3   101 0.98 Ribosomal protein L10
Terminase_GpA        PF05876.7    557 seq176_BIOID51011    -            488  3.1e-143  477.9   0.0   1   1  2.7e-147  3.7e-143  477.7   0.0     1   427    39   482    39   487 0.99 Phage terminase large subunit (GpA)
PhageMin_Tail        PF10145.4    202 seq177_BIOID51011    -            815   3.1e-44  150.9  21.4   1   1   2.3e-48   3.1e-44  150.9  14.8     1   202   238   440   238   440 0.98 Phage-related minor tail protein
HTH_29               PF13551.1    113 seq179_BIOID51011    -            446     1e-17   64.1   1.1   1   1   9.6e-21   2.2e-17   63.0   0.1     1   112    15   119    15   120 0.92 Winged helix-turn helix
HTH_28               PF13518.1     52 seq179_BIOID51011    -            446   6.6e-13   48.2   5.3   1   1   1.7e-15   3.8e-12   45.7   1.3     1    52    14    66    14    67 0.95 Helix-turn-helix domain
rve                  PF00665.21   120 seq179_BIOID51011    -            446     7e-12   45.4   0.0   1   1   3.1e-14   7.1e-11   42.1   0.0     4   119   141   262   138   263 0.85 Integrase core domain
HTH_23               PF13384.1     50 seq179_BIOID51011    -            446     2e-09   36.6   0.5   1   1   8.8e-13     2e-09   36.6   0.3     2    49    10    58     9    59 0.96 Homeodomain-like domain
rve_3                PF13683.1     67 seq179_BIOID51011    -            446   4.7e-09   35.5   0.9   1   1   1.3e-10   2.9e-07   29.7   0.0     5    56   238   292   234   292 0.94 Integrase core domain
HTH_32               PF13565.1     77 seq179_BIOID51011    -            446     2e-08   34.7   0.0   1   1   3.3e-11   7.5e-08   32.9   0.0     2    77    43   116    42   116 0.85 Homeodomain-like domain
Lysis_S              PF04971.7     68 seq180_BIOID51011    -             68   9.4e-46  153.2   0.7   1   1   7.5e-50     1e-45  153.1   0.5     1    68     1    68     1    68 1.00 Lysis protein S
Packaging_FI         PF14000.1    125 seq181_BIOID51011    -            135   2.1e-38  131.2   0.1   1   1   1.8e-42   2.4e-38  131.0   0.1     1   125    11   132    11   132 0.92 DNA packaging protein FI
DUF4224              PF13986.1     47 seq183_BIOID51011    -             67   5.6e-19   67.3   0.0   1   1   4.6e-23   6.3e-19   67.1   0.0     1    46     4    49     4    50 0.96 Domain of unknown function (DUF4224)
Terminase_GpA        PF05876.7    557 seq184_BIOID51011    -            285   2.3e-91  306.7   0.4   1   1   1.9e-95   2.5e-91  306.6   0.3   152   413     3   282     1   285 0.99 Phage terminase large subunit (GpA)
Phage_fiber_C        PF06820.7     64 seq185_BIOID51011    -             89   4.3e-36  122.7   0.7   1   1   4.1e-40   5.7e-36  122.3   0.5     1    64    28    89    28    89 0.99 Putative prophage tail fibre C-terminus
APH                  PF01636.18   239 seq186_BIOID51011    -            328     1e-40  139.8   2.0   1   1   2.3e-44   1.6e-40  139.2   1.4     2   232    31   259    30   269 0.82 Phosphotransferase enzyme family
EcKinase             PF02958.15   293 seq186_BIOID51011    -            328   0.00013   21.1   0.0   1   1   3.3e-08   0.00022   20.3   0.0   197   280   176   252   149   257 0.80 Ecdysteroid kinase
zf-dskA_traR         PF01258.12    36 seq187_BIOID51011    -             73   2.2e-09   36.7   7.7   1   1   2.3e-13   3.1e-09   36.2   5.3     4    35    33    64    29    65 0.92 Prokaryotic dksA/traR C4-type zinc finger
LysR_substrate       PF03466.15   209 seq188_BIOID51011    -            299   1.1e-35  122.5   0.0   1   1   2.3e-39   1.5e-35  122.0   0.0     2   205    90   294    89   298 0.95 LysR substrate binding domain
HTH_1                PF00126.22    60 seq188_BIOID51011    -            299   7.1e-21   73.5   2.8   1   1   1.9e-24   1.3e-20   72.7   1.9     2    60     7    65     6    65 0.97 Bacterial regulatory helix-turn-helix protein, lysR family
DUF1076              PF06416.7    113 seq189_BIOID51011    -            191   4.8e-45  151.7   0.1   1   1   5.5e-49   7.5e-45  151.1   0.1     7   113    87   189    79   189 0.93 Protein of unknown function (DUF1076)
DUF72                PF01904.13   230 seq190_BIOID51011    -            271     1e-48  166.0   0.3   1   1   9.4e-53   1.3e-48  165.6   0.2    17   229    26   250    22   251 0.90 Protein of unknown function DUF72
Phage_integrase      PF00589.17   173 seq191_BIOID51011    -            341   1.2e-11   44.5   0.0   1   1   6.2e-15   4.2e-11   42.6   0.0     3   169   166   320   164   324 0.84 Phage integrase family
Phage_integr_N2      PF13495.1     85 seq191_BIOID51011    -            341   5.2e-07   29.7   0.1   1   1   1.2e-10   8.4e-07   29.1   0.1     2    83    67   145    66   147 0.91 Phage integrase, N-terminal SAM-like domain
Hexapep              PF00132.19    36 seq193_BIOID51011    -            184   7.4e-20   69.4   6.7   1   3   8.1e-10   1.1e-05   24.5   0.0     2    36    13    47    12    47 0.96 Bacterial transferase hexapeptide (six repeats)
Hexapep              PF00132.19    36 seq193_BIOID51011    -            184   7.4e-20   69.4   6.7   2   3   1.2e-10   1.6e-06   27.2   0.7     3    33    82   111    80   112 0.94 Bacterial transferase hexapeptide (six repeats)
Hexapep              PF00132.19    36 seq193_BIOID51011    -            184   7.4e-20   69.4   6.7   3   3     9e-12   1.2e-07   30.7   0.6     1    34    97   130    97   132 0.95 Bacterial transferase hexapeptide (six repeats)
Phage_attach         PF05354.6    117 seq195_BIOID51011    -            117   1.1e-58  195.8   0.1   1   1   1.7e-62   1.2e-58  195.6   0.1     1   117     1   117     1   117 1.00 Phage Head-Tail Attachment
Gifsy-2              PF13856.1     95 seq195_BIOID51011    -            117   2.4e-29  101.1   0.0   1   1   4.1e-33   2.8e-29  100.9   0.0     1    95     4   105     4   105 0.98 ATP-binding sugar transporter from pro-phage
Ribosomal_L12        PF00542.14    68 seq196_BIOID51011    -            121   1.8e-31  107.8   8.6   1   1   2.8e-35   3.8e-31  106.7   6.0     1    68    54   121    54   121 0.99 Ribosomal protein L7/L12 C-terminal domain
Caudo_TAP            PF02413.12   130 seq197_BIOID51011    -            101   1.8e-19   70.1   0.2   1   1   1.7e-23   2.4e-19   69.6   0.2    54   120    11    77     4    79 0.89 Caudovirales tail fibre assembly protein
HTH_Tnp_1            PF01527.15    76 seq202_BIOID51011    -             99   6.2e-08   32.3   4.7   1   1   6.1e-12   8.3e-08   31.9   3.3     3    76    11    79     9    84 0.92 Transposase
HTH_Tnp_1            PF01527.15    76 seq203_BIOID51011    -             99   6.2e-08   32.3   4.7   1   1   6.1e-12   8.3e-08   31.9   3.3     3    76    11    79     9    84 0.92 Transposase
phage_tail_N         PF08400.5    134 seq206_BIOID51011    -            417   1.2e-30  105.7   0.1   1   1   9.1e-35   1.2e-30  105.7   0.0    51   134     1    84     1    84 0.98 Prophage tail fibre N-terminal
Minor_tail_Z         PF06763.6    189 seq210_BIOID51011    -            177   8.7e-78  260.2  13.0   1   1   8.2e-82   1.1e-77  259.8   9.0     1   189     3   177     3   177 0.98 Prophage minor tail protein Z (GPZ)
rve                  PF00665.21   120 seq213_BIOID51011    -            232   1.5e-24   86.3   0.1   1   1   2.6e-27   3.6e-23   81.8   0.0     2   105   121   222   120   228 0.95 Integrase core domain
rve                  PF00665.21   120 seq214_BIOID51011    -            232   1.5e-24   86.3   0.1   1   1   2.6e-27   3.6e-23   81.8   0.0     2   105   121   222   120   228 0.95 Integrase core domain
Peptidase_M85        PF13678.1    251 seq217_BIOID51011    -             96   9.8e-21   74.1   0.1   1   1   8.4e-25   1.1e-20   73.9   0.1     2    64    34    96    33    96 0.98 NFkB-p65-degrading zinc protease
Antirestrict         PF03230.8     94 seq218_BIOID51011    -            141   9.1e-31  105.5   0.0   1   1   8.4e-35   1.1e-30  105.2   0.0     1    94    42   141    42   141 0.93 Antirestriction protein
DUF1305              PF06996.6    303 seq219_BIOID51011    -            359   3.4e-80  269.2   0.0   1   1   2.9e-84   3.9e-80  269.0   0.0     3   302    19   319    17   320 0.96 Protein of unknown function (DUF1305)
Terminase_GpA        PF05876.7    557 seq220_BIOID51011    -            182   2.7e-33  115.0   0.0   1   1   2.6e-37   3.5e-33  114.6   0.0   413   547     8   141     5   150 0.93 Phage terminase large subunit (GpA)
Autotransporter      PF03797.14   265 seq221_BIOID51011    -           1005     6e-54  183.0  18.3   1   1   8.7e-58     6e-54  183.0  12.7     2   265   705   989   704   989 0.98 Autotransporter beta-domain
ESPR                 PF13018.1     24 seq221_BIOID51011    -           1005   3.2e-08   32.7   0.1   1   1   1.1e-11   7.4e-08   31.5   0.1     2    24    62    84    62    84 0.96 Extended Signal Peptide of Type V secretion system
DUF1076              PF06416.7    113 seq224_BIOID51011    -            195   4.1e-43  145.5   0.1   1   1     6e-47   8.3e-43  144.5   0.0    12   113    92   193    84   193 0.96 Protein of unknown function (DUF1076)
MAPEG                PF01124.13   129 seq225_BIOID51011    -            131   2.1e-26   91.9   9.4   1   1   1.7e-30   2.4e-26   91.7   6.5     1   129     3   120     3   120 0.98 MAPEG family
Phage_lysozyme       PF00959.14   110 seq226_BIOID51011    -            111   1.4e-24   86.3   0.0   1   1   1.2e-28   1.7e-24   86.1   0.0    18   110     2   100     1   100 0.96 Phage lysozyme
RNA_pol_Rpb2_6       PF00562.23   386 seq228_BIOID51011    -           1342  4.7e-162  539.0   0.0   1   1  3.5e-162  7.9e-159  528.4   0.1     2   386   716  1264   715  1264 0.98 RNA polymerase Rpb2, domain 6
RNA_pol_Rpb2_7       PF04560.15    83 seq228_BIOID51011    -           1342   5.7e-32  109.6   0.1   1   1   8.2e-35   1.9e-31  108.0   0.0     1    82  1266  1341  1266  1342 0.98 RNA polymerase Rpb2, domain 7
RNA_pol_Rpb2_3       PF04565.11    68 seq228_BIOID51011    -           1342   7.1e-30  102.4   0.0   1   1   7.4e-33   1.7e-29  101.2   0.0     1    68   513   582   513   582 0.98 RNA polymerase Rpb2, domain 3
RNA_pol_Rpb2_45      PF10385.4     66 seq228_BIOID51011    -           1342   4.6e-29   99.9   0.3   1   1   1.5e-31   3.5e-28   97.0   0.2     1    66   591   656   591   656 1.00 RNA polymerase beta subunit external 1 domain
RNA_pol_Rpb2_1       PF04563.10   203 seq228_BIOID51011    -           1342   1.5e-26   92.4   0.0   1   1   1.4e-29   3.1e-26   91.4   0.0     2   203    27   509    26   509 0.98 RNA polymerase beta subunit
RNA_pol_Rpb2_2       PF04561.9    190 seq228_BIOID51011    -           1342   1.6e-25   89.5   0.9   1   2   8.4e-11   1.9e-07   30.5   0.0     1    74   151   225   151   276 0.82 RNA polymerase Rpb2, domain 2
RNA_pol_Rpb2_2       PF04561.9    190 seq228_BIOID51011    -           1342   1.6e-25   89.5   0.9   2   2   1.9e-18   4.4e-15   55.4   0.0    80   190   340   454   329   454 0.88 RNA polymerase Rpb2, domain 2
DUF413               PF04219.7     94 seq229_BIOID51011    -            112   1.5e-38  130.2   0.1   1   1   1.4e-42   1.9e-38  129.9   0.1     1    90    10    99    10   102 0.97 Protein of unknown function, DUF
DSBA                 PF01323.15   193 seq230_BIOID51011    -            208   6.8e-32  110.4   3.3   1   1   7.9e-35   5.4e-31  107.5   2.3     1   192    40   197    40   198 0.95 DSBA-like thioredoxin domain
Thioredoxin_4        PF13462.1    163 seq230_BIOID51011    -            208   4.4e-10   39.7   0.0   1   1   9.2e-14   6.3e-10   39.1   0.0    16   149    40   180    33   191 0.69 Thioredoxin
HTS                  PF04204.11   298 seq232_BIOID51011    -            309  2.3e-131  436.7   0.0   1   1  1.9e-135  2.6e-131  436.6   0.0     1   298     2   299     2   299 1.00 Homoserine O-succinyltransferase
Aminotran_4          PF01063.14   231 seq233_BIOID51011    -            269   1.2e-43  149.0   0.0   1   1   1.1e-47   1.5e-43  148.8   0.0     2   225    38   259    37   266 0.87 Aminotransferase class IV
DUF1076              PF06416.7    113 seq235_BIOID51011    -            193   7.8e-42  141.4   0.1   1   1   8.4e-46   1.2e-41  140.8   0.1    15   113    93   191    79   191 0.93 Protein of unknown function (DUF1076)
RHS                  PF03527.9     41 seq236_BIOID51011    -            477   3.1e-20   71.5   2.6   1   1   7.5e-24   5.1e-20   70.8   0.4     1    41   221   261   221   261 0.98 RHS protein
RHS_repeat           PF05593.9     38 seq236_BIOID51011    -            477     2e-09   37.2  19.2   1   1   3.1e-11   2.1e-07   30.8   4.3     1    37    17    62    17    63 0.92 RHS Repeat
Phage_tail_U         PF06141.6    133 seq237_BIOID51011    -            131   2.6e-64  215.0   1.1   1   1   2.1e-68   2.8e-64  214.9   0.8     1   133     1   131     1   131 0.99 Phage minor tail protein U
Terminase_GpA        PF05876.7    557 seq239_BIOID51011    -            157   7.1e-29  100.4   0.1   1   1   6.1e-33   8.4e-29  100.2   0.0   432   547     2   116     1   126 0.93 Phage terminase large subunit (GpA)
DUF1380              PF07128.7    139 seq241_BIOID51011    -            140   1.5e-06   27.9   0.3   1   1   1.2e-10   1.6e-06   27.8   0.2     1   103     1   100     1   131 0.81 Protein of unknown function (DUF1380)
SBP_bac_5            PF00496.17   374 seq243_BIOID51011    -            544   4.6e-87  292.1  12.5   1   1   4.8e-91   6.5e-87  291.6   8.6     1   368    84   459    84   464 0.95 Bacterial extracellular solute-binding proteins, family 5 Middle
gpW                  PF02831.10    68 seq245_BIOID51011    -             68   2.2e-33  113.4   2.3   1   1   1.8e-37   2.4e-33  113.3   1.6     1    68     1    68     1    68 0.99 gpW
SIS_2                PF13580.1    138 seq246_BIOID51011    -            246   3.1e-31  107.7   0.3   1   1   9.4e-35   6.4e-31  106.7   0.2    15   138    78   200    56   200 0.92 SIS domain
SIS                  PF01380.17   131 seq246_BIOID51011    -            246   5.9e-08   32.2   0.0   1   1   2.3e-11   1.6e-07   30.9   0.0    51   104   163   216   152   229 0.91 SIS domain
Lysis_S              PF04971.7     68 seq247_BIOID51011    -             71   2.5e-47  158.3   0.6   1   1     2e-51   2.8e-47  158.1   0.4     1    68     4    71     4    71 1.00 Lysis protein S
Methyltransf_18      PF12847.2    112 seq249_BIOID51011    -            247   7.1e-15   55.4   0.0   1   1   7.3e-18   1.1e-14   54.8   0.0     2   110    57   163    56   165 0.92 Methyltransferase domain
Methyltransf_11      PF08241.7     95 seq249_BIOID51011    -            247   6.9e-12   45.5   0.0   1   1   9.1e-15   1.4e-11   44.6   0.0     2    95    62   162    61   162 0.95 Methyltransferase domain
Methyltransf_31      PF13847.1    152 seq249_BIOID51011    -            247   1.5e-10   40.7   0.0   1   1   1.3e-13     2e-10   40.3   0.0     3   110    56   164    54   215 0.86 Methyltransferase domain
Methyltransf_25      PF13649.1    101 seq249_BIOID51011    -            247   1.2e-09   38.3   0.0   1   1   1.6e-12   2.4e-09   37.3   0.0     1   101    60   158    60   158 0.89 Methyltransferase domain
Methyltransf_12      PF08242.7     99 seq249_BIOID51011    -            247   3.7e-09   36.8   0.0   1   1     4e-12     6e-09   36.1   0.0     2    99    62   160    61   160 0.91 Methyltransferase domain
Methyltransf_23      PF13489.1    162 seq249_BIOID51011    -            247   3.3e-07   30.0   0.0   1   1   3.4e-10   5.2e-07   29.3   0.0    14   131    51   181    36   228 0.68 Methyltransferase domain
MTS                  PF05175.9    170 seq249_BIOID51011    -            247   1.7e-05   24.1   0.0   1   1   1.6e-08   2.4e-05   23.6   0.0    23   166    49   190    44   194 0.78 Methyltransferase small domain
Ubie_methyltran      PF01209.13   233 seq249_BIOID51011    -            247   1.9e-05   23.7   0.0   1   1   2.3e-08   3.5e-05   22.9   0.0    45   154    54   165    48   240 0.80 ubiE/COQ5 methyltransferase family
MtfA                 PF06167.7    253 seq250_BIOID51011    -            278     6e-75  251.7   0.1   1   1   5.3e-79   7.2e-75  251.5   0.1    11   253    18   256     9   256 0.95 Phosphoenolpyruvate:glucose-phosphotransferase regulator
rve_2                PF13333.1     52 seq251_BIOID51011    -             36   6.9e-09   35.5   0.0   1   1   5.3e-13   7.2e-09   35.4   0.0    23    52     1    35     1    35 0.94 Integrase core domain
rve_2                PF13333.1     52 seq252_BIOID51011    -             36   6.9e-09   35.5   0.0   1   1   5.3e-13   7.2e-09   35.4   0.0    23    52     1    35     1    35 0.94 Integrase core domain
Phage_portal_2       PF05136.8    355 seq254_BIOID51011    -            279   5.7e-67  225.6   0.1   1   1   4.8e-71   6.6e-67  225.4   0.1     1   241    26   273    26   276 0.98 Phage portal protein, lambda family
Phage_lysozyme       PF00959.14   110 seq256_BIOID51011    -            165   3.1e-32  111.0   0.3   1   1   2.8e-36   3.8e-32  110.7   0.2     1   109    48   154    48   155 0.98 Phage lysozyme
DUF1076              PF06416.7    113 seq257_BIOID51011    -            211   3.1e-46  155.6   0.5   1   1     3e-50     4e-46  155.2   0.3     2   112    98   208    97   209 0.97 Protein of unknown function (DUF1076)
Big_2                PF02368.13    79 seq258_BIOID51011    -            250   4.2e-10   39.2  10.6   1   1   6.2e-14   4.2e-10   39.2   7.3     2    76   161   237   160   244 0.94 Bacterial Ig-like domain (group 2)
gpW                  PF02831.10    68 seq261_BIOID51011    -             68   2.2e-33  113.4   2.3   1   1   1.8e-37   2.4e-33  113.3   1.6     1    68     1    68     1    68 0.99 gpW
Phage_integrase      PF00589.17   173 seq264_BIOID51011    -            356   5.1e-34  117.3   0.0   1   1   2.5e-37   1.1e-33  116.1   0.0     2   169   179   345   178   349 0.97 Phage integrase family
Phage_integ_N        PF09003.5     81 seq264_BIOID51011    -            356   2.5e-26   91.0   0.0   1   1   1.3e-29     6e-26   89.8   0.0     1    80     1    75     1    76 0.96 Bacteriophage lambda integrase, N-terminal domain
Phage_integr_N       PF02899.12    84 seq264_BIOID51011    -            356   7.2e-06   25.9   0.0   1   1   5.9e-09   2.7e-05   24.1   0.0     2    84    81   158    80   158 0.92 Phage integrase, N-terminal SAM-like domain
Phage_lysis          PF03245.8    125 seq265_BIOID51011    -            152   1.1e-48  164.2   4.9   1   1   8.8e-53   1.2e-48  164.1   3.4     1   124    26   150    26   151 0.99 Bacteriophage lysis protein
Phage_fiber_2        PF03406.8     44 seq268_BIOID51011    -            409     8e-64  210.9  35.2   1   3   6.8e-26   4.7e-22   77.2   4.9     1    44     7    50     7    50 0.98 Phage tail fibre repeat
Phage_fiber_2        PF03406.8     44 seq268_BIOID51011    -            409     8e-64  210.9  35.2   2   3   8.9e-25   6.1e-21   73.6   4.1     1    44    51    94    51    94 0.97 Phage tail fibre repeat
Phage_fiber_2        PF03406.8     44 seq268_BIOID51011    -            409     8e-64  210.9  35.2   3   3   2.5e-24   1.7e-20   72.2   4.4     1    42    95   136    95   138 0.95 Phage tail fibre repeat
Collar               PF07484.7     57 seq268_BIOID51011    -            409   8.9e-12   44.5   0.2   1   1     4e-15   2.8e-11   42.9   0.1     1    56   306   352   306   353 0.97 Phage Tail Collar Domain
HTH_Tnp_1            PF01527.15    76 seq269_BIOID51011    -            136   4.5e-19   68.0   0.6   1   1   1.2e-22     8e-19   67.2   0.4     2    74    23   102    22   104 0.89 Transposase
HTH_28               PF13518.1     52 seq269_BIOID51011    -            136   2.1e-06   27.4   0.5   1   1   6.5e-10   4.4e-06   26.4   0.0     1    43    32    75    32    78 0.93 Helix-turn-helix domain
DUF945               PF06097.6    459 seq270_BIOID51011    -            490  2.2e-106  356.2  12.6   1   1  1.9e-110  2.6e-106  356.0   8.7     3   459    18   481    16   481 0.98 Bacterial protein of unknown function (DUF945)
ABC_tran             PF00005.22   118 seq271_BIOID51011    -            265   1.1e-20   74.0   0.0   1   1   2.3e-24   1.6e-20   73.5   0.0     1   118    51   176    51   176 0.94 ABC transporter
T6SS-SciN            PF12790.2    142 seq272_BIOID51011    -            178   8.4e-36  122.5   0.0   1   1     7e-40   9.6e-36  122.4   0.0     2   140    19   168    18   170 0.97 Type VI secretion lipoprotein
Phage_portal_2       PF05136.8    355 seq273_BIOID51011    -            106   1.5e-16   59.7   0.0   1   1   1.2e-20   1.6e-16   59.6   0.0     1    71    26   101    26   106 0.91 Phage portal protein, lambda family
YceG                 PF02618.11   297 seq274_BIOID51011    -            340     4e-95  318.1   0.0   1   1   3.4e-99   4.6e-95  317.9   0.0     3   297    42   330    40   330 0.94 YceG-like family
Rz1                  PF06085.6     40 seq278_BIOID51011    -             68   8.3e-22   76.1   7.6   1   1   7.7e-26   1.1e-21   75.8   5.3     1    40    20    61    20    61 0.99 Lipoprotein Rz1 precursor
MurB_C               PF02873.11   105 seq281_BIOID51011    -            342   5.3e-42  141.7   0.0   1   1   1.3e-45   9.1e-42  140.9   0.0     1   105   203   330   203   330 0.99 UDP-N-acetylenolpyruvoylglucosamine reductase, C-terminal domain
FAD_binding_4        PF01565.18   139 seq281_BIOID51011    -            342   7.3e-28   96.6   0.0   1   1   8.6e-31   5.9e-27   93.7   0.0     2   138    18   149    17   150 0.91 FAD binding domain
Phage_lysis          PF03245.8    125 seq283_BIOID51011    -            153   5.9e-49  165.1  13.7   1   1   4.9e-53   6.7e-49  164.9   9.5     1   125    29   153    29   153 0.99 Bacteriophage lysis protein
Methyltransf_9       PF08003.6    315 seq286_BIOID51011    -            323  7.9e-174  576.5   0.1   1   1  3.9e-177  8.9e-174  576.4   0.0     1   315     7   322     7   322 1.00 Protein of unknown function (DUF1698)
Methyltransf_23      PF13489.1    162 seq286_BIOID51011    -            323   4.2e-11   42.6   0.0   1   1   3.3e-14   7.6e-11   41.8   0.0    12   159   114   269   103   272 0.71 Methyltransferase domain
Methyltransf_18      PF12847.2    112 seq286_BIOID51011    -            323   7.8e-08   32.7   0.0   1   1   7.1e-11   1.6e-07   31.7   0.0     2   111   123   226   122   227 0.86 Methyltransferase domain
Methyltransf_31      PF13847.1    152 seq286_BIOID51011    -            323   1.2e-07   31.2   0.0   1   1     1e-10   2.3e-07   30.3   0.0     5   112   124   228   121   276 0.90 Methyltransferase domain
Methyltransf_11      PF08241.7     95 seq286_BIOID51011    -            323   2.6e-05   24.4   0.0   1   1   2.2e-08   4.9e-05   23.6   0.0     1    94   127   223   127   224 0.81 Methyltransferase domain
CMAS                 PF02353.15   273 seq286_BIOID51011    -            323   6.6e-05   22.0   0.0   1   1   5.5e-08   0.00012   21.0   0.0    50   172   110   232   105   269 0.79 Mycolic acid cyclopropane synthetase
rve                  PF00665.21   120 seq287_BIOID51011    -            301   2.7e-23   82.2   0.0   1   1   1.1e-26   4.9e-23   81.4   0.0     3   119   123   243   121   244 0.97 Integrase core domain
rve_3                PF13683.1     67 seq287_BIOID51011    -            301   1.3e-17   62.9   0.1   1   1   9.9e-21   4.5e-17   61.2   0.0     2    67   216   281   215   281 0.98 Integrase core domain
HTH_21               PF13276.1     60 seq287_BIOID51011    -            301   5.7e-17   61.3   1.6   1   1   6.2e-19   2.8e-15   55.9   0.3     6    57    49   106    44   109 0.80 HTH-like domain
Phage_portal_2       PF05136.8    355 seq288_BIOID51011    -            423     4e-83  278.7   0.1   1   1   3.6e-87     5e-83  278.4   0.1    78   355     1   291     1   291 0.98 Phage portal protein, lambda family
PTS_EIIA_2           PF00359.17   142 seq289_BIOID51011    -            637   6.7e-33  113.2   0.0   1   1   2.5e-36   1.1e-32  112.5   0.0     5   140   498   634   495   636 0.95 Phosphoenolpyruvate-dependent sugar phosphotransferase system, EIIA 2
PTS_EIIC             PF02378.13   321 seq289_BIOID51011    -            637   2.5e-19   69.1  33.4   1   1   5.5e-23   2.5e-19   69.1  23.2     1   321    17   277    17   277 0.92 Phosphotransferase system, EIIC
PTS_IIB              PF02302.12    90 seq289_BIOID51011    -            637   1.9e-09   37.7   0.3   1   1   1.1e-12   4.9e-09   36.3   0.0     1    79   379   453   379   458 0.87 PTS system, Lactose/Cellobiose specific IIB subunit
Phage_P2_GpU         PF06995.6    121 seq291_BIOID51011    -            159   1.2e-47  160.1   0.0   1   1   1.1e-51   1.5e-47  159.8   0.0     1   120     6   125     6   126 0.99 Phage P2 GpU
Malate_synthase      PF01274.17   523 seq292_BIOID51011    -            539  1.2e-214  713.1   0.0   1   1  9.7e-219  1.3e-214  712.9   0.0     3   522    19   538    17   539 0.99 Malate synthase
GATase_4             PF13230.1    272 seq293_BIOID51011    -            255  3.2e-107  357.1   0.0   1   1  7.7e-111  3.5e-107  357.0   0.0     1   252     1   252     1   255 0.99 Glutamine amidotransferases class-II
GATase_2             PF00310.16   361 seq293_BIOID51011    -            255   3.3e-17   62.1   0.1   1   1   2.1e-15   9.7e-12   44.1   0.1   189   359    65   215    60   217 0.87 Glutamine amidotransferases class-II
Rz1                  PF06085.6     40 seq295_BIOID51011    -             60   7.9e-24   82.6   8.5   1   1   7.4e-28     1e-23   82.3   5.9     1    40    20    60    20    60 0.98 Lipoprotein Rz1 precursor
GPW_gp25             PF04965.9     99 seq297_BIOID51011    -            142   1.7e-16   59.4   0.0   1   1   1.8e-20   2.5e-16   58.9   0.0     2    91    25   114    24   118 0.94 Gene 25-like lysozyme
Phage_lambd_GpG      PF06894.6    127 seq298_BIOID51011    -            131   7.3e-47  158.0   0.6   1   1   6.2e-51   8.5e-47  157.8   0.4    14   127     2   115     1   115 0.98 Bacteriophage lambda minor tail protein (GpG)
Phage_portal_2       PF05136.8    355 seq302_BIOID51011    -            208   4.1e-26   91.2   0.1   1   1   4.4e-30     6e-26   90.6   0.1   283   355     4    76     2    76 0.98 Phage portal protein, lambda family
RelB                 PF04221.7     83 seq303_BIOID51011    -             79   3.3e-28   97.1   0.1   1   1   2.6e-32   3.5e-28   97.0   0.1     1    82     1    78     1    79 0.95 RelB antitoxin
Peripla_BP_2         PF01497.13   238 seq306_BIOID51011    -            296     1e-26   93.4   0.0   1   1   8.5e-31   1.2e-26   93.2   0.0     1   235    38   270    38   273 0.94 Periplasmic binding protein
SSB                  PF00436.20   104 seq310_BIOID51011    -            150   4.3e-38  129.2   0.2   1   1   3.8e-42   5.1e-38  128.9   0.2     1   101     6   109     6   112 0.96 Single-strand binding protein family
Phage_GPD            PF05954.6    292 seq311_BIOID51011    -            387   1.4e-59  201.5   0.3   1   1   1.3e-63   1.8e-59  201.2   0.2     1   292    42   365    42   365 0.91 Phage late control gene D protein (GPD)
Plasmid_stabil       PF05016.9     90 seq312_BIOID51011    -             95   5.4e-12   45.8   0.2   1   1   4.6e-16   6.2e-12   45.6   0.1     2    88     6    83     5    85 0.94 Plasmid stabilisation system protein
DUF3702              PF12486.3    148 seq314_BIOID51011    -            458   2.8e-48  163.2  13.1   1   1     4e-52   2.8e-48  163.2   9.0     2   146   306   449   305   451 0.98 ImpA domain protein
ImpA-rel_N           PF06812.7     62 seq314_BIOID51011    -            458   1.8e-15   56.2   0.6   1   1   2.7e-19   1.8e-15   56.2   0.4     1    60    42   100    42   102 0.98 ImpA-related N-terminal
Phage_tail_T         PF06223.7    103 seq316_BIOID51011    -            137   1.5e-42  144.0   0.7   1   1   3.1e-41   4.2e-37  126.5   0.1     6   100     1    99     1   102 0.88 Minor tail protein T
Big_1                PF02369.11   100 seq319_BIOID51011    -           2294  1.5e-283  916.7 214.8   1  13   5.8e-21   1.6e-17   63.1   7.7     2    94   676   764   671   770 0.88 Bacterial Ig-like domain (group 1)
Big_1                PF02369.11   100 seq319_BIOID51011    -           2294  1.5e-283  916.7 214.8   2  13   4.4e-25   1.2e-21   76.3   8.1     3    97   772   864   769   867 0.92 Bacterial Ig-like domain (group 1)
Big_1                PF02369.11   100 seq319_BIOID51011    -           2294  1.5e-283  916.7 214.8   3  13   2.5e-27   6.7e-24   83.5   2.6     2    97   869   967   868   969 0.95 Bacterial Ig-like domain (group 1)
Big_1                PF02369.11   100 seq319_BIOID51011    -           2294  1.5e-283  916.7 214.8   4  13   1.1e-27   3.1e-24   84.6   7.0     4   100   981  1073   978  1073 0.94 Bacterial Ig-like domain (group 1)
Big_1                PF02369.11   100 seq319_BIOID51011    -           2294  1.5e-283  916.7 214.8   5  13   8.1e-22   2.2e-18   65.8   7.6     4   100  1079  1173  1076  1173 0.84 Bacterial Ig-like domain (group 1)
Big_1                PF02369.11   100 seq319_BIOID51011    -           2294  1.5e-283  916.7 214.8   6  13   5.5e-27   1.5e-23   82.4   6.7     2    99  1184  1285  1183  1286 0.88 Bacterial Ig-like domain (group 1)
Big_1                PF02369.11   100 seq319_BIOID51011    -           2294  1.5e-283  916.7 214.8   7  13   5.1e-23   1.4e-19   69.7   1.8     2    98  1288  1384  1287  1386 0.89 Bacterial Ig-like domain (group 1)
Big_1                PF02369.11   100 seq319_BIOID51011    -           2294  1.5e-283  916.7 214.8   8  13   1.5e-28     4e-25   87.5   5.6     6    96  1392  1485  1388  1489 0.93 Bacterial Ig-like domain (group 1)
Big_1                PF02369.11   100 seq319_BIOID51011    -           2294  1.5e-283  916.7 214.8   9  13   2.1e-26   5.6e-23   80.6   6.5     2    99  1491  1590  1490  1591 0.95 Bacterial Ig-like domain (group 1)
Big_1                PF02369.11   100 seq319_BIOID51011    -           2294  1.5e-283  916.7 214.8  10  13   5.2e-25   1.4e-21   76.1   4.9     5    97  1601  1687  1595  1690 0.93 Bacterial Ig-like domain (group 1)
Big_1                PF02369.11   100 seq319_BIOID51011    -           2294  1.5e-283  916.7 214.8  11  13   1.2e-20   3.3e-17   62.1   0.3    20    96  1712  1787  1693  1790 0.84 Bacterial Ig-like domain (group 1)
Big_1                PF02369.11   100 seq319_BIOID51011    -           2294  1.5e-283  916.7 214.8  12  13   4.3e-24   1.2e-20   73.1   5.7     5   100  1798  1886  1792  1886 0.90 Bacterial Ig-like domain (group 1)
Big_1                PF02369.11   100 seq319_BIOID51011    -           2294  1.5e-283  916.7 214.8  13  13   1.8e-22   4.9e-19   67.9   8.0     3   100  1891  1989  1889  1989 0.94 Bacterial Ig-like domain (group 1)
DUF3442              PF11924.3    280 seq319_BIOID51011    -           2294   1.1e-99  333.4   3.2   1   1    4e-103   1.1e-99  333.4   2.2     3   280    77   355    75   355 0.99 Protein of unknown function (DUF3442)
Thymidylate_kin      PF02223.12   186 seq320_BIOID51011    -            213   1.2e-60  203.9   0.0   1   1   9.8e-65   1.3e-60  203.8   0.0     1   186     8   200     8   200 0.98 Thymidylate kinase
Pectinesterase       PF01095.14   298 seq321_BIOID51011    -            427     9e-15   53.8   6.2   1   1   1.9e-15   2.6e-11   42.5   0.4    76   183   195   318   184   346 0.80 Pectinesterase
HTH_3                PF01381.17    55 seq324_BIOID51011    -             71     3e-13   49.2   0.0   1   1     8e-17   3.6e-13   49.0   0.0     1    55     8    61     8    61 0.97 Helix-turn-helix
HTH_19               PF12844.2     64 seq324_BIOID51011    -             71   1.1e-10   41.2   0.0   1   1   2.7e-14   1.2e-10   41.0   0.0     2    62     6    65     5    67 0.92 Helix-turn-helix domain
HTH_31               PF13560.1     64 seq324_BIOID51011    -             71   2.4e-08   33.9   0.0   1   1   5.9e-12   2.7e-08   33.7   0.0     2    58     4    58     3    63 0.94 Helix-turn-helix domain
BPL_LplA_LipB        PF03099.14   125 seq326_BIOID51011    -            321   5.1e-21   74.8   0.0   1   1   1.7e-24   7.6e-21   74.2   0.0     4   125    86   208    83   208 0.89 Biotin/lipoate A/B protein ligase family
HTH_11               PF08279.7     55 seq326_BIOID51011    -            321   8.4e-13   47.6   0.0   1   1   4.4e-16     2e-12   46.4   0.0     4    54     9    58     8    59 0.92 HTH domain
BPL_C                PF02237.12    48 seq326_BIOID51011    -            321   1.6e-11   43.5   0.2   1   1   8.9e-15   4.1e-11   42.2   0.1     1    48   271   317   271   317 0.97 Biotin protein ligase C terminal domain
Ureidogly_hydro      PF04115.7    165 seq327_BIOID51011    -            160     4e-52  175.7   0.0   1   1   3.3e-56   4.6e-52  175.5   0.0     3   159     2   153     1   158 0.95 Ureidoglycolate hydrolase
HOK_GEF              PF01848.11    43 seq328_BIOID51011    -             51   1.3e-19   69.1   4.6   1   1     1e-23   1.4e-19   69.0   3.2     1    43     5    47     5    47 0.99 Hok/gef family
DUF905               PF06006.7     71 seq330_BIOID51011    -             77   8.5e-38  127.4   0.2   1   1     7e-42   9.5e-38  127.2   0.1     2    71     9    77     8    77 0.98 Bacterial protein of unknown function (DUF905)
SlyX                 PF04102.7     69 seq334_BIOID51011    -             72   4.1e-26   91.0   2.4   1   1   3.4e-30   4.6e-26   90.8   1.7     1    69     5    72     5    72 0.99 SlyX
HNH                  PF01844.18    47 seq335_BIOID51011    -            121   3.7e-10   39.3   3.1   1   1   3.8e-14   5.2e-10   38.9   2.2     1    47    49    94    49    94 0.97 HNH endonuclease
Phage_CII            PF05269.6     91 seq336_BIOID51011    -             97     3e-48  161.6   1.2   1   1   2.5e-52   3.4e-48  161.4   0.8     1    91     1    91     1    91 1.00 Bacteriophage CII protein
ParBc                PF02195.13    90 seq338_BIOID51011    -            672   1.8e-22   79.1   0.0   1   1   3.1e-26   4.2e-22   77.9   0.0     1    89    56   151    56   152 0.97 ParB-like nuclease domain
DDE_Tnp_1_assoc      PF13808.1     90 seq339_BIOID51011    -             79   4.8e-27   93.3   0.0   1   1   3.9e-31   5.3e-27   93.2   0.0     1    73     6    78     6    79 0.98 DDE_Tnp_1-associated
TPP_enzyme_N         PF02776.13   172 seq342_BIOID51011    -            548   1.6e-58  196.8   4.4   1   1   3.8e-62   1.7e-58  196.7   0.2     1   169     1   167     1   170 0.98 Thiamine pyrophosphate enzyme, N-terminal TPP binding domain
TPP_enzyme_C         PF02775.16   153 seq342_BIOID51011    -            548   6.8e-52  174.9   0.4   1   1   5.3e-54   2.4e-50  169.9   0.0     1   153   374   522   374   522 0.98 Thiamine pyrophosphate enzyme, C-terminal TPP binding domain
TPP_enzyme_M         PF00205.17   137 seq342_BIOID51011    -            548     2e-41  140.8   0.1   1   1   1.1e-44   4.9e-41  139.5   0.1     1   137   186   321   186   321 0.98 Thiamine pyrophosphate enzyme, central domain
FecCD                PF01032.13   311 seq344_BIOID51011    -            660  1.2e-144  480.8  86.5   1   2   4.7e-73   6.4e-69  232.0  27.9     8   310    14   324     7   325 0.93 FecCD transport family
FecCD                PF01032.13   311 seq344_BIOID51011    -            660  1.2e-144  480.8  86.5   2   2   5.9e-80   8.1e-76  254.6  26.3     2   311   358   657   350   657 0.94 FecCD transport family
DNA_pol3_delta2      PF13177.1    162 seq345_BIOID51011    -            334   3.5e-39  133.9   0.0   1   1   8.6e-43   5.9e-39  133.2   0.0     8   159    13   165     9   168 0.96 DNA polymerase III, delta subunit
DNApol3-delta_C      PF09115.5    119 seq345_BIOID51011    -            334     2e-37  127.7   0.1   1   1   4.5e-41   3.1e-37  127.1   0.1     2   119   207   323   206   323 0.98 DNA polymerase III, delta subunit, C terminal
IclR                 PF01614.13   129 seq346_BIOID51011    -            271   1.9e-40  137.3   0.0   1   1   4.5e-44   3.1e-40  136.7   0.0     2   128   140   263   139   264 0.98 Bacterial transcriptional regulator
HTH_IclR             PF09339.5     52 seq346_BIOID51011    -            271   1.2e-12   47.1   0.1   1   1   5.9e-16     4e-12   45.4   0.0     1    51    23    73    23    74 0.98 IclR helix-turn-helix domain
Phage_rep_O          PF04492.8    100 seq347_BIOID51011    -            299   7.3e-40  135.1   0.0   1   1   9.4e-44   1.3e-39  134.3   0.0     3   100    18   115    16   115 0.99 Bacteriophage replication protein O
Peptidase_S49        PF01343.13   154 seq351_BIOID51011    -            402   4.6e-47  159.5   0.7   1   1   6.3e-51   8.5e-47  158.6   0.5     2   153    46   196    45   197 0.97 Peptidase family S49
Peripla_BP_1         PF00532.16   279 seq352_BIOID51011    -            342   3.5e-94  315.0   0.0   1   1   5.9e-98     4e-94  314.8   0.0     1   279    44   337    44   337 0.98 Periplasmic binding proteins and sugar binding domain of LacI family
Peripla_BP_4         PF13407.1    258 seq352_BIOID51011    -            342   1.6e-19   70.1   0.0   1   1     3e-23     2e-19   69.8   0.0     5   257    51   296    49   297 0.87 Periplasmic binding protein domain
DUF1076              PF06416.7    113 seq354_BIOID51011    -            191   2.1e-42  143.3   0.2   1   1   2.3e-46   3.2e-42  142.6   0.1     1   113    81   189    79   189 0.96 Protein of unknown function (DUF1076)
DDE_Tnp_1_assoc      PF13808.1     90 seq355_BIOID51011    -            228   2.5e-22   78.2   0.0   1   1   6.4e-26   4.4e-22   77.4   0.0    23    90     3    70     1    70 0.97 DDE_Tnp_1-associated
DDE_Tnp_1            PF01609.16   211 seq355_BIOID51011    -            228   6.7e-19   68.1   0.2   1   1   1.2e-22   8.1e-19   67.9   0.1     3   152    77   210    75   224 0.87 Transposase DDE domain
ICL                  PF00463.16   526 seq356_BIOID51011    -            439  3.2e-200  665.6   1.7   1   2  4.6e-118  3.2e-114  381.9   0.0     1   255    12   262    12   264 0.99 Isocitrate lyase family
ICL                  PF00463.16   526 seq356_BIOID51011    -            439  3.2e-200  665.6   1.7   2   2   1.5e-88     1e-84  284.5   1.0   353   526   262   439   260   439 0.98 Isocitrate lyase family
PEP_mutase           PF13714.1    238 seq356_BIOID51011    -            439   4.8e-19   68.4   0.0   1   1   2.3e-22   1.6e-18   66.7   0.0    26   198    86   320    74   352 0.86 Phosphoenolpyruvate phosphomutase
Dynamin_N            PF00350.18   168 seq357_BIOID51011    -            795   3.3e-18   65.9   0.0   1   1   7.1e-22   3.3e-18   65.9   0.0     1   167    72   300    72   301 0.73 Dynamin family
MMR_HSR1             PF01926.18   114 seq357_BIOID51011    -            795   2.6e-08   33.7   0.1   1   1   8.3e-11   3.8e-07   29.9   0.1     2   114    72   300    71   300 0.73 50S ribosome-binding GTPase
Terminase_2          PF03592.11   144 seq359_BIOID51011    -            187   2.1e-09   37.6   3.3   1   1   2.6e-13   3.5e-09   36.9   2.3     1    57     2    58     2   169 0.92 Terminase small subunit
Ogr_Delta            PF04606.7     47 seq360_BIOID51011    -             72   3.7e-21   74.4   7.3   1   1   3.1e-25   4.2e-21   74.2   5.1     1    47     3    49     3    49 0.99 Ogr/Delta-like zinc finger
DUF968               PF06147.6    200 seq361_BIOID51011    -            362   4.7e-79  264.8   0.0   1   1   5.4e-83   7.4e-79  264.1   0.0     2   200   143   359   142   359 0.99 Protein of unknown function (DUF968)
Mannitol_dh_C        PF08125.8    245 seq363_BIOID51011    -            425   1.8e-71  240.0   0.0   1   1   5.1e-75   3.5e-71  239.1   0.0     1   244   191   416   191   417 0.98 Mannitol dehydrogenase C-terminal domain
Mannitol_dh          PF01232.18   151 seq363_BIOID51011    -            425   2.6e-27   95.5   0.1   1   1   7.3e-31     5e-27   94.5   0.0     1   151    44   166    44   166 0.97 Mannitol dehydrogenase Rossmann domain
DUF2534              PF10749.4     85 seq366_BIOID51011    -             85   8.3e-44  147.3   3.7   1   1   6.7e-48   9.2e-44  147.1   2.6     2    85     1    84     1    84 0.97 Protein of unknown function (DUF2534)
ROS_MUCR             PF05443.6    132 seq367_BIOID51011    -            182   7.9e-11   41.7   0.0   1   1   9.8e-15   1.3e-10   40.9   0.0    69   127    21    79     3    82 0.91 ROS/MUCR transcriptional regulator protein
IpaB_EvcA            PF03278.8    153 seq369_BIOID51011    -            196   1.8e-63  212.2   4.2   1   1   1.5e-67   2.1e-63  211.9   2.9     1   152    39   184    39   185 0.99 IpaB/EvcA family
TPP_enzyme_N         PF02776.13   172 seq372_BIOID51011    -            623   2.2e-54  183.3   2.8   1   1   4.8e-56   2.2e-52  176.9   0.9     1   170    34   203    34   205 0.98 Thiamine pyrophosphate enzyme, N-terminal TPP binding domain
TPP_enzyme_C         PF02775.16   153 seq372_BIOID51011    -            623   4.4e-36  123.6   0.2   1   1   1.1e-37   4.8e-34  117.0   0.0     2   153   423   583   422   583 0.96 Thiamine pyrophosphate enzyme, C-terminal TPP binding domain
TPP_enzyme_M         PF00205.17   137 seq372_BIOID51011    -            623   4.4e-35  120.2   0.6   1   1     2e-38   9.3e-35  119.2   0.0     1   136   223   358   223   359 0.94 Thiamine pyrophosphate enzyme, central domain
Terminase_1          PF03354.10   477 seq373_BIOID51011    -            553   1.7e-37  128.8   0.0   1   1   1.6e-41   2.2e-37  128.4   0.0     6   469    64   534    59   539 0.84 Phage Terminase
Phage_lambda_P       PF06992.6    233 seq374_BIOID51011    -            233  2.9e-167  553.5   4.4   1   1  2.4e-171  3.2e-167  553.4   3.0     1   233     1   233     1   233 1.00 Replication protein P
TatD_DNase           PF01026.16   255 seq376_BIOID51011    -            265   1.2e-76  257.2   0.0   1   1   9.8e-81   1.3e-76  257.0   0.0     1   255     4   255     4   255 0.96 TatD related DNase
DNA_pol_A            PF00476.15   383 seq377_BIOID51011    -            928  2.7e-160  533.0   0.0   1   1  1.1e-163  3.7e-160  532.6   0.0     2   383   548   927   547   927 0.99 DNA polymerase family A
5_3_exonuc_N         PF02739.11   169 seq377_BIOID51011    -            928   1.7e-59  199.8   0.0   1   1   1.1e-62   3.9e-59  198.7   0.0     2   169     8   169     7   169 0.99 5'-3' exonuclease, N-terminal resolvase-like domain
DNA_pol_A_exo1       PF01612.15   174 seq377_BIOID51011    -            928   6.4e-45  152.5   0.1   1   1   3.6e-48   1.2e-44  151.6   0.1     1   174   330   517   330   517 0.97 3'-5' exonuclease
5_3_exonuc           PF01367.15   101 seq377_BIOID51011    -            928     3e-31  107.5   0.0   1   1   2.2e-34   7.5e-31  106.2   0.0     1    99   171   275   171   277 0.97 5'-3' exonuclease, C-terminal SAM fold
NLPC_P60             PF00877.14   105 seq379_BIOID51011    -            257   4.6e-31  106.6   0.0   1   1   1.2e-34   8.2e-31  105.8   0.0     1   105   139   249   139   249 0.98 NlpC/P60 family
Pep_deformylase      PF01327.16   157 seq380_BIOID51011    -            169   6.4e-53  178.2   0.1   1   1   5.6e-57   7.6e-53  177.9   0.1     2   156     4   152     3   153 0.94 Polypeptide deformylase
DUF1722              PF08349.6    117 seq382_BIOID51011    -            169   7.6e-38  128.8   0.1   1   1   6.8e-42   9.3e-38  128.6   0.0     1   116    41   157    41   158 0.98 Protein of unknown function (DUF1722)
Phage_Nu1            PF07471.7    164 seq385_BIOID51011    -            181   5.2e-92  305.5   1.4   1   1   4.3e-96   5.9e-92  305.4   1.0     1   164     1   164     1   164 0.99 Phage DNA packaging protein Nu1
HDPD                 PF02924.9    118 seq388_BIOID51011    -            115   3.5e-18   65.4   0.7   1   1   2.8e-22   3.8e-18   65.2   0.5     2   115     4   109     3   112 0.93 Bacteriophage lambda head decoration protein D
RNA_pol_Rpb1_1       PF04997.7    338 seq390_BIOID51011    -           1407  1.8e-100  336.3   0.1   1   1  1.8e-103  4.8e-100  335.0   0.1     2   338    15   342    14   342 0.95 RNA polymerase Rpb1, domain 1
RNA_pol_Rpb1_5       PF04998.12   277 seq390_BIOID51011    -           1407   1.1e-80  270.7   0.0   1   1     8e-84   2.2e-80  269.7   0.0     1   276   766  1321   766  1322 1.00 RNA polymerase Rpb1, domain 5
RNA_pol_Rpb1_2       PF00623.15   166 seq390_BIOID51011    -           1407   6.1e-51  172.5   0.0   1   1   5.3e-53   1.5e-49  168.0   0.0     1   166   344   486   344   486 0.95 RNA polymerase Rpb1, domain 2
RNA_pol_Rpb1_3       PF04983.13   157 seq390_BIOID51011    -           1407   1.4e-27   96.2   0.0   1   1   1.2e-30   3.3e-27   95.0   0.0     1   157   489   644   489   644 0.93 RNA polymerase Rpb1, domain 3
RNA_pol_Rpb1_4       PF05000.12   108 seq390_BIOID51011    -           1407   2.5e-18   65.7   0.3   1   1   9.1e-22   2.5e-18   65.7   0.2     2   107   674   763   673   764 0.82 RNA polymerase Rpb1, domain 4
ACT_5                PF13710.1     63 seq391_BIOID51011    -             87   2.1e-26   91.4   0.1   1   1   1.9e-30   2.6e-26   91.0   0.1     2    63    13    73    12    73 0.98 ACT domain
Antiterm             PF03589.8     95 seq392_BIOID51011    -            250   6.6e-51  170.2   0.6   1   2   8.1e-22   5.5e-18   64.7   0.0     2    95    15   107    14   107 0.92 Antitermination protein
Antiterm             PF03589.8     95 seq392_BIOID51011    -            250   6.6e-51  170.2   0.6   2   2   9.8e-33   6.7e-29   99.7   0.1     2    95   155   247   154   247 0.98 Antitermination protein
FAD_binding_7        PF03441.9    277 seq395_BIOID51011    -            472  7.1e-107  356.6   1.0   1   1  1.3e-110  9.1e-107  356.2   0.7     3   276   205   468   203   469 0.96 FAD binding domain of DNA photolyase
DNA_photolyase       PF00875.13   165 seq395_BIOID51011    -            472   5.4e-46  156.2   0.2   1   1   1.8e-49   1.2e-45  155.0   0.1     2   159     5   168     4   174 0.93 DNA photolyase
Formyl_trans_N       PF00551.14   181 seq396_BIOID51011    -            315   9.4e-56  188.1   0.0   1   1     2e-59   1.3e-55  187.5   0.0     2   180     6   183     5   184 0.98 Formyl transferase
Formyl_trans_C       PF02911.13   100 seq396_BIOID51011    -            315   1.1e-33  115.1   0.1   1   1   2.5e-37   1.7e-33  114.5   0.0     1    99   207   304   207   305 0.98 Formyl transferase, C-terminal domain
Terminase_GpA        PF05876.7    557 seq398_BIOID51011    -            641  4.9e-178  592.8   0.4   1   1  4.6e-182  6.2e-178  592.5   0.3     1   547    39   600    39   607 0.97 Phage terminase large subunit (GpA)
Aminotran_4          PF01063.14   231 seq399_BIOID51011    -            331   2.4e-46  157.9   0.0   1   1   2.2e-50     3e-46  157.6   0.0     3   231    76   311    74   311 0.96 Aminotransferase class IV
MtlR                 PF05068.7    170 seq400_BIOID51011    -            195   4.1e-76  254.0   0.0   1   1   3.5e-80   4.8e-76  253.8   0.0     5   169    26   188     2   189 0.96 Mannitol repressor
Phage_cap_E          PF03864.10   329 seq402_BIOID51011    -            342   1.4e-61  208.1   0.1   1   1   1.2e-65   1.6e-61  207.9   0.1     1   329     4   341     4   341 0.93 Phage major capsid protein E
PsiB                 PF06290.6    143 seq404_BIOID51011    -            145   6.2e-71  236.3   0.0   1   1   5.1e-75     7e-71  236.1   0.0     1   143     2   144     2   144 0.99 Plasmid SOS inhibition protein (PsiB)
AceK                 PF06315.6    562 seq405_BIOID51011    -            578    7e-240  796.9   0.0   1   1  5.8e-244  7.9e-240  796.7   0.0     1   562     9   568     9   568 0.99 Isocitrate dehydrogenase kinase/phosphatase (AceK)
NinB                 PF05772.7    127 seq408_BIOID51011    -            146   9.3e-53  177.1   0.1   1   1   8.1e-57   1.1e-52  176.8   0.1     2   127     8   129     7   129 0.99 NinB protein
Cytochrom_NNT        PF03264.9    174 seq409_BIOID51011    -            390   2.9e-65  218.8   7.6   1   1   4.6e-68   3.1e-64  215.4   4.3     2   174    11   184    10   184 0.98 NapC/NirT cytochrome c family, N-terminal region
PTS_EIIC             PF02378.13   321 seq411_BIOID51011    -            477   1.4e-80  270.4  33.4   1   1   2.1e-84   1.4e-80  270.4  23.2     1   321    13   320    13   320 0.94 Phosphotransferase system, EIIC
PTS_EIIB             PF00367.15    35 seq411_BIOID51011    -            477   7.7e-14   50.5   0.1   1   1     2e-17   1.3e-13   49.7   0.0     3    35   404   436   402   436 0.95 phosphotransferase system, EIIB
PsiA                 PF06952.6    238 seq415_BIOID51011    -            239  1.5e-113  377.5   8.0   1   1  1.3e-117  1.7e-113  377.4   5.5     1   237     1   236     1   237 0.99 PsiA protein
Dam                  PF05869.6    181 seq418_BIOID51011    -            175   1.1e-61  207.2   0.2   1   1     9e-66   1.2e-61  207.1   0.2     2   175     3   172     2   175 0.98 DNA N-6-adenine-methyltransferase (Dam)
Nol1_Nop2_Fmu        PF01189.12   283 seq421_BIOID51011    -            454  1.5e-104  349.2   0.0   1   1  9.8e-108  1.9e-104  348.8   0.0     1   282   189   451   189   452 0.99 NOL1/NOP2/sun family
NusB                 PF01029.13   134 seq421_BIOID51011    -            454   6.9e-26   90.6   0.0   1   1   5.7e-29   1.1e-25   90.0   0.0     1   134    30   152    30   152 0.97 NusB family
Methyltransf_26      PF13659.1    117 seq421_BIOID51011    -            454   4.1e-11   42.8   0.0   1   1   4.2e-14   8.1e-11   41.8   0.0     2   116   273   400   272   401 0.90 Methyltransferase domain
Methyltransf_18      PF12847.2    112 seq421_BIOID51011    -            454   2.2e-10   40.9   0.0   1   1   2.4e-13   4.7e-10   39.9   0.0     2   112   272   400   271   400 0.84 Methyltransferase domain
Methyltransf_31      PF13847.1    152 seq421_BIOID51011    -            454   2.1e-09   36.9   0.0   1   1     2e-12   3.9e-09   36.1   0.0     2   113   270   405   269   441 0.82 Methyltransferase domain
MTS                  PF05175.9    170 seq421_BIOID51011    -            454   1.2e-06   27.8   0.0   1   1   1.2e-09   2.4e-06   26.9   0.0    24   151   264   410   254   422 0.86 Methyltransferase small domain
FtsJ                 PF01728.14   181 seq421_BIOID51011    -            454   9.7e-05   22.3   0.0   1   1     1e-07    0.0002   21.3   0.0    19    70   267   313   258   425 0.60 FtsJ-like methyltransferase
Peptidase_U35        PF04586.12   163 seq422_BIOID51011    -            645   1.2e-28  100.0   0.0   1   1   3.8e-32   2.6e-28   98.9   0.0     5   151    12   150     8   159 0.90 Caudovirus prohead protease
Phage_capsid         PF05065.8    276 seq422_BIOID51011    -            645   1.7e-26   92.9   0.2   1   1   1.3e-29   8.8e-26   90.5   0.1     8   275   353   635   351   636 0.77 Phage capsid family
YjcZ                 PF13990.1    270 seq423_BIOID51011    -            301  1.4e-117  391.5   4.2   1   1  1.2e-121  1.6e-117  391.3   2.9     1   270    26   296    26   296 1.00 YjcZ-like protein
AP_endonuc_2         PF01261.19   211 seq424_BIOID51011    -            258   6.7e-33  113.6   0.2   1   1   5.9e-37   8.1e-33  113.3   0.1     1   211    21   219    21   219 0.95 Xylose isomerase-like TIM barrel
ILVD_EDD             PF00920.16   521 seq426_BIOID51011    -            616  5.1e-195  648.6   1.9   1   1  4.3e-199  5.9e-195  648.5   1.3     1   521    34   607    34   607 0.95 Dehydratase family
DUF2810              PF10928.3     54 seq428_BIOID51011    -            120   3.1e-32  109.9   2.6   1   1   2.4e-36   3.3e-32  109.8   1.1     1    53    66   118    66   119 0.96 Protein of unknown function (DUF2810)
Packaging_FI         PF14000.1    125 seq429_BIOID51011    -            135   2.3e-41  140.7   3.1   1   1   1.9e-45   2.6e-41  140.6   2.1     1   125    14   132    14   132 0.97 DNA packaging protein FI
Inositol_P           PF00459.20   271 seq431_BIOID51011    -            267   2.5e-77  259.7   0.0   1   1   2.1e-81   2.8e-77  259.5   0.0     3   268     2   260     1   263 0.97 Inositol monophosphatase family
HTH_18               PF12833.2     81 seq432_BIOID51011    -            299   1.7e-18   66.3   0.1   1   1   5.6e-22   2.5e-18   65.8   0.1     2    80    30   107    29   108 0.96 Helix-turn-helix domain
GyrI-like            PF06445.10   155 seq432_BIOID51011    -            299   3.3e-11   43.3   1.0   1   1   1.9e-14   8.7e-11   41.9   0.7    80   154   200   271   144   272 0.86 GyrI-like small molecule binding domain
HTH_AraC             PF00165.18    42 seq432_BIOID51011    -            299     2e-11   43.2   0.1   1   1     3e-12   1.4e-08   34.2   0.0     2    42    69   107    68   107 0.95 Bacterial regulatory helix-turn-helix proteins, AraC family
AA_kinase            PF00696.23   241 seq434_BIOID51011    -            465     6e-27   94.6   0.5   1   1   1.9e-30   8.8e-27   94.0   0.4     1   240    48   290    48   291 0.93 Amino acid kinase family
Acetyltransf_1       PF00583.19    83 seq434_BIOID51011    -            465   5.7e-09   35.7   0.0   1   1   4.2e-12   1.9e-08   34.0   0.0     3    83   364   436   362   436 0.92 Acetyltransferase (GNAT) family
DUF770               PF05591.7    158 seq436_BIOID51011    -            166   4.6e-55  185.3   0.1   1   1   3.9e-59   5.3e-55  185.1   0.1     2   156     7   161     6   163 0.97 Protein of unknown function (DUF770)
NinF                 PF05810.7     58 seq438_BIOID51011    -             56   5.6e-31  106.0   7.3   1   1   4.4e-35   6.1e-31  105.9   5.0     1    58     1    55     1    56 0.96 NinF protein
Molybdopterin        PF00384.17   432 seq439_BIOID51011    -            848  8.8e-106  354.0   0.0   1   1  1.6e-109  1.1e-105  353.8   0.0     1   431    99   572    99   573 0.95 Molybdopterin oxidoreductase
Molydop_binding      PF01568.16   109 seq439_BIOID51011    -            848   1.7e-23   82.3   0.0   1   1   5.3e-27   3.6e-23   81.3   0.0     1   108   690   811   690   812 0.95 Molydopterin dinucleotide binding domain
Phage_pRha           PF09669.5     92 seq440_BIOID51011    -            235   2.4e-17   62.9   0.1   1   1   4.2e-21   5.7e-17   61.7   0.0     2    91    12   100    11   101 0.86 Phage regulatory protein Rha (Phage_pRha)
CSD                  PF00313.17    66 seq441_BIOID51011    -             71   8.8e-32  108.5   0.2   1   1     7e-36   9.5e-32  108.4   0.2     1    64     5    68     5    70 0.98 'Cold-shock' DNA-binding domain
Phage_attach         PF05354.6    117 seq443_BIOID51011    -            123   1.9e-60  201.4   0.1   1   1   3.1e-64   2.1e-60  201.2   0.1     1   117     7   123     7   123 1.00 Phage Head-Tail Attachment
Gifsy-2              PF13856.1     95 seq443_BIOID51011    -            123   5.7e-30  103.1   0.0   1   1   9.7e-34   6.6e-30  102.9   0.0     1    95    10   111    10   111 0.98 ATP-binding sugar transporter from pro-phage
ABC_tran             PF00005.22   118 seq445_BIOID51011    -            637   1.3e-35  122.2   1.0   1   2   3.3e-17   4.5e-14   52.7   0.0     1   118    41   178    41   178 0.86 ABC transporter
ABC_tran             PF00005.22   118 seq445_BIOID51011    -            637   1.3e-35  122.2   1.0   2   2   2.6e-21   3.6e-18   65.9   0.0     1   118   352   459   352   459 0.92 ABC transporter
ABC_tran_2           PF12848.2     85 seq445_BIOID51011    -            637   6.6e-29   99.4   4.3   1   1   4.8e-32   6.6e-29   99.4   3.0     1    83   217   298   217   302 0.93 ABC transporter
NinG                 PF05766.7    189 seq446_BIOID51011    -            204   7.1e-75  250.8  17.2   1   1   6.6e-79     9e-75  250.4  11.9     1   186     2   198     2   204 0.94 Bacteriophage Lambda NinG protein
HOK_GEF              PF01848.11    43 seq447_BIOID51011    -             41   2.2e-21   74.7   1.1   1   1   1.8e-25   2.4e-21   74.6   0.7     7    43     1    37     1    37 0.98 Hok/gef family
Voltage_CLC          PF00654.15   355 seq449_BIOID51011    -            473   1.4e-90  303.8  35.9   1   1   1.1e-92   1.5e-88  297.1  20.9     2   354    89   437    88   438 0.94 Voltage gated chloride channel
NAD_binding_2        PF03446.10   162 seq454_BIOID51011    -            292   6.5e-49  165.8   0.7   1   1   2.2e-52   1.5e-48  164.6   0.3     2   161     1   160     1   162 0.97 NAD binding domain of 6-phosphogluconate dehydrogenase
F420_oxidored        PF03807.12    96 seq454_BIOID51011    -            292   1.9e-07   31.2   0.2   1   1   1.3e-10   9.2e-07   29.0   0.1     1    93     2    92     2    94 0.81 NADP oxidoreductase coenzyme F420-dependent
Patatin              PF01734.17   204 seq455_BIOID51011    -            356   1.5e-21   77.1   2.3   1   1   4.5e-25   6.1e-21   75.1   1.6     1   194     9   226     9   241 0.79 Patatin-like phospholipase
Minor_tail_Z         PF06763.6    189 seq457_BIOID51011    -            191   4.2e-72  241.6  12.0   1   1   4.6e-76   6.2e-72  241.1   8.3     1   189     3   191     3   191 0.97 Prophage minor tail protein Z (GPZ)
gpW                  PF02831.10    68 seq458_BIOID51011    -             68   3.5e-37  125.6   1.1   1   1   2.7e-41   3.8e-37  125.5   0.8     1    68     1    68     1    68 0.99 gpW
DUF3251              PF11622.3    165 seq461_BIOID51011    -            227   6.2e-07   28.8   4.8   1   1   3.3e-10   4.5e-06   26.0   3.3     9   152    54   203    35   215 0.68 Protein of unknown function (DUF3251)
Abhydrolase_5        PF12695.2    142 seq462_BIOID51011    -            293   5.3e-27   94.2   0.0   1   1     3e-30   6.7e-27   93.8   0.0     1   141    89   265    89   266 0.89 Alpha/beta hydrolase family
Abhydrolase_6        PF12697.2    228 seq462_BIOID51011    -            293   2.5e-16   60.1   0.3   1   1   6.6e-15   1.5e-11   44.5   0.0     1   102    90   194    90   212 0.88 Alpha/beta hydrolase family
Abhydrolase_1        PF00561.15   230 seq462_BIOID51011    -            293   5.1e-11   42.4   0.2   1   1   2.2e-09   4.9e-06   26.1   0.0     1    79   115   193   115   217 0.91 alpha/beta hydrolase fold
Peptidase_S9         PF00326.16   213 seq462_BIOID51011    -            293   1.2e-10   40.9   0.0   1   1   3.5e-13   7.9e-10   38.1   0.0     8   212   108   291   103   292 0.71 Prolyl oligopeptidase family
Hydrolase_4          PF12146.3     79 seq462_BIOID51011    -            293   2.1e-07   30.5   0.0   1   1   6.9e-10   1.6e-06   27.7   0.0    11    61    82   132    76   149 0.82 Putative lysophospholipase
DUF877               PF05943.7    423 seq463_BIOID51011    -            491  1.4e-187  623.2   0.0   1   1  1.3e-191  1.7e-187  622.9   0.0     1   423    68   489    68   489 1.00 Protein of unknown function (DUF877)
Peptidase_M20        PF01546.23   171 seq464_BIOID51011    -            409   8.6e-20   70.9   0.1   1   1   2.8e-23   1.3e-19   70.3   0.1    23   170   139   402    74   403 0.84 Peptidase family M20/M25/M40
M20_dimer            PF07687.9    109 seq464_BIOID51011    -            409   7.2e-12   44.9   0.1   1   1   3.5e-15   1.6e-11   43.7   0.0     2   105   206   302   205   308 0.89 Peptidase dimerisation domain
Peptidase_M42        PF05343.9    292 seq464_BIOID51011    -            409   1.4e-06   27.1   0.0   1   1   3.1e-08   0.00014   20.6   0.0   134   194   140   201   110   234 0.90 M42 glutamyl aminopeptidase
Phage_portal_2       PF05136.8    355 seq466_BIOID51011    -            533  4.2e-105  351.0   1.5   1   1  3.8e-109  5.1e-105  350.7   1.0     2   355    30   401    29   401 0.98 Phage portal protein, lambda family
TrkA_N               PF02254.13   116 seq468_BIOID51011    -            458   4.2e-58  194.2   3.5   1   2   5.4e-33   5.3e-30  103.6   0.0     1   108     3   111     3   125 0.92 TrkA-N domain
TrkA_N               PF02254.13   116 seq468_BIOID51011    -            458   4.2e-58  194.2   3.5   2   2   5.9e-29   5.7e-26   90.6   0.7     1   116   235   350   235   350 0.95 TrkA-N domain
TrkA_C               PF02080.16    71 seq468_BIOID51011    -            458   1.9e-21   75.3   0.7   1   2   4.7e-13   4.5e-10   38.8   0.0     3    70   157   225   155   226 0.91 TrkA-C domain
TrkA_C               PF02080.16    71 seq468_BIOID51011    -            458   1.9e-21   75.3   0.7   2   2     2e-11   1.9e-08   33.6   0.2     8    70   390   451   388   452 0.89 TrkA-C domain
F420_oxidored        PF03807.12    96 seq468_BIOID51011    -            458   1.9e-12   47.2   2.2   1   2   1.5e-07   0.00015   22.0   0.0     1    52     2    49     2    88 0.87 NADP oxidoreductase coenzyme F420-dependent
F420_oxidored        PF03807.12    96 seq468_BIOID51011    -            458   1.9e-12   47.2   2.2   2   2   1.5e-07   0.00015   22.0   0.3     2    48   235   279   234   355 0.80 NADP oxidoreductase coenzyme F420-dependent
NAD_binding_7        PF13241.1    103 seq468_BIOID51011    -            458   1.2e-11   44.6   3.0   1   1   7.5e-08   7.3e-05   22.8   0.0     8    82   233   319   228   323 0.75 Putative NAD(P)-binding
Shikimate_DH         PF01488.15   135 seq468_BIOID51011    -            458   1.4e-11   44.4   0.6   1   1   5.3e-09   5.2e-06   26.4   0.2    12   102   232   332   222   367 0.77 Shikimate / quinate 5-dehydrogenase
Metallophos          PF00149.23   201 seq469_BIOID51011    -            221   2.7e-17   62.7   1.1   1   1   6.2e-21   4.2e-17   62.1   0.8     2   198    14   187    13   189 0.83 Calcineurin-like phosphoesterase
Metallophos_2        PF12850.2    156 seq469_BIOID51011    -            221   1.1e-06   28.5   0.1   1   1   2.8e-10   1.9e-06   27.6   0.1     3   136    15   205    14   210 0.57 Calcineurin-like phosphoesterase superfamily domain
Phage_ASH            PF10554.4    108 seq470_BIOID51011    -            220   2.3e-29  101.7   0.3   1   1   5.1e-33   3.5e-29  101.1   0.2     1   102    16   107    16   112 0.95 Ash protein family
Phage_pRha           PF09669.5     92 seq470_BIOID51011    -            220   6.6e-12   45.5   0.0   1   1   1.3e-15     9e-12   45.0   0.0     2    91   121   205   120   206 0.91 Phage regulatory protein Rha (Phage_pRha)
OmpA                 PF00691.15    97 seq472_BIOID51011    -            296   5.7e-15   55.3   0.1   1   1   1.6e-18   2.2e-14   53.5   0.0     1    92   155   248   155   252 0.86 OmpA family
Lysis_S              PF04971.7     68 seq473_BIOID51011    -             71   1.9e-46  155.4   0.4   1   1   1.5e-50   2.1e-46  155.3   0.3     1    68     4    71     4    71 1.00 Lysis protein S
Phage_tail_U         PF06141.6    133 seq474_BIOID51011    -            131   1.1e-63  213.0   0.4   1   1   8.8e-68   1.2e-63  212.9   0.3     1   133     1   131     1   131 0.99 Phage minor tail protein U
DUF1327              PF07041.6    113 seq476_BIOID51011    -            103   6.9e-44  148.2   1.6   1   1   5.9e-48   8.1e-44  148.0   1.1     1   100     1    88     1    94 0.96 Protein of unknown function (DUF1327)
HIM                  PF05662.9     21 seq478_BIOID51011    -           1616   3.5e-84  273.2 100.3   1   8   1.7e-09   4.8e-06   25.9   0.2     1    21   382   405   382   405 0.99 Haemagglutinin
HIM                  PF05662.9     21 seq478_BIOID51011    -           1616   3.5e-84  273.2 100.3   2   8   7.3e-11     2e-07   30.3   1.2     2    21   570   592   569   592 0.97 Haemagglutinin
HIM                  PF05662.9     21 seq478_BIOID51011    -           1616   3.5e-84  273.2 100.3   3   8   3.5e-11   9.5e-08   31.3   0.9     2    21   655   677   654   677 0.97 Haemagglutinin
HIM                  PF05662.9     21 seq478_BIOID51011    -           1616   3.5e-84  273.2 100.3   4   8   3.1e-11   8.4e-08   31.5   0.7     3    21  1028  1049  1026  1049 0.97 Haemagglutinin
HIM                  PF05662.9     21 seq478_BIOID51011    -           1616   3.5e-84  273.2 100.3   5   8   1.3e-09   3.5e-06   26.4   0.0     1    21  1183  1203  1183  1203 0.98 Haemagglutinin
HIM                  PF05662.9     21 seq478_BIOID51011    -           1616   3.5e-84  273.2 100.3   6   8   3.6e-12   9.8e-09   34.4   1.9     1    21  1319  1339  1319  1339 0.98 Haemagglutinin
HIM                  PF05662.9     21 seq478_BIOID51011    -           1616   3.5e-84  273.2 100.3   7   8   7.9e-13   2.2e-09   36.5   1.6     1    21  1440  1460  1440  1460 0.98 Haemagglutinin
HIM                  PF05662.9     21 seq478_BIOID51011    -           1616   3.5e-84  273.2 100.3   8   8   6.1e-10   1.7e-06   27.4   1.5     1    21  1493  1513  1493  1513 0.96 Haemagglutinin
Hep_Hag              PF05658.9     28 seq478_BIOID51011    -           1616   2.8e-71  232.6 183.7   1  13   1.1e-07   0.00031   20.7   0.0     1    27   130   156   130   157 0.94 Hep_Hag
Hep_Hag              PF05658.9     28 seq478_BIOID51011    -           1616   2.8e-71  232.6 183.7   2  13   5.9e-09   1.6e-05   24.7   1.5     1    26   158   183   158   185 0.94 Hep_Hag
Hep_Hag              PF05658.9     28 seq478_BIOID51011    -           1616   2.8e-71  232.6 183.7   3  13   1.1e-08     3e-05   23.9   1.5     1    27   200   226   200   227 0.95 Hep_Hag
Hep_Hag              PF05658.9     28 seq478_BIOID51011    -           1616   2.8e-71  232.6 183.7   4  13   3.5e-09   9.5e-06   25.5   0.2     1    27   214   240   214   241 0.95 Hep_Hag
Hep_Hag              PF05658.9     28 seq478_BIOID51011    -           1616   2.8e-71  232.6 183.7   5  13     7e-09   1.9e-05   24.5   2.5     1    26   228   253   228   255 0.96 Hep_Hag
Hep_Hag              PF05658.9     28 seq478_BIOID51011    -           1616   2.8e-71  232.6 183.7   6  13   7.3e-09     2e-05   24.4   2.2     3    27   257   281   256   282 0.94 Hep_Hag
Hep_Hag              PF05658.9     28 seq478_BIOID51011    -           1616   2.8e-71  232.6 183.7   7  13     6e-10   1.6e-06   27.9   0.5     1    28   269   296   269   296 0.97 Hep_Hag
Hep_Hag              PF05658.9     28 seq478_BIOID51011    -           1616   2.8e-71  232.6 183.7   8  13   1.3e-09   3.5e-06   26.8   2.2     1    28   297   324   297   324 0.95 Hep_Hag
Hep_Hag              PF05658.9     28 seq478_BIOID51011    -           1616   2.8e-71  232.6 183.7   9  13   4.2e-09   1.1e-05   25.2   2.4     3    27   327   351   325   352 0.94 Hep_Hag
Hep_Hag              PF05658.9     28 seq478_BIOID51011    -           1616   2.8e-71  232.6 183.7  10  13   2.2e-08     6e-05   22.9   2.5     1    27   353   379   353   380 0.96 Hep_Hag
Hep_Hag              PF05658.9     28 seq478_BIOID51011    -           1616   2.8e-71  232.6 183.7  11  13   3.4e-10   9.3e-07   28.6   3.9     1    27  1099  1125  1099  1126 0.95 Hep_Hag
Hep_Hag              PF05658.9     28 seq478_BIOID51011    -           1616   2.8e-71  232.6 183.7  12  13   1.3e-07   0.00034   20.5   4.4     1    28  1259  1286  1259  1286 0.96 Hep_Hag
Hep_Hag              PF05658.9     28 seq478_BIOID51011    -           1616   2.8e-71  232.6 183.7  13  13     3e-10   8.2e-07   28.8   4.5     1    28  1397  1424  1397  1424 0.96 Hep_Hag
YadA                 PF03895.10    78 seq478_BIOID51011    -           1616   7.5e-24   83.4  10.1   1   1   2.7e-27   7.5e-24   83.4   7.0     2    78  1539  1616  1538  1616 0.98 YadA-like C-terminal region
ESPR                 PF13018.1     24 seq478_BIOID51011    -           1616   1.7e-09   36.7   1.3   1   1   3.8e-12     1e-08   34.3   0.2     1    24     1    24     1    24 0.98 Extended Signal Peptide of Type V secretion system
Big_2                PF02368.13    79 seq483_BIOID51011    -            250   4.2e-11   42.4  11.0   1   1   6.2e-15   4.2e-11   42.4   7.6     1    76   160   237   160   244 0.95 Bacterial Ig-like domain (group 2)
Transp_cyt_pur       PF02133.10   439 seq485_BIOID51011    -            484  3.3e-140  467.4  42.6   1   1  2.7e-144  3.7e-140  467.2  29.5     1   439    19   457    19   457 0.99 Permease for cytosine/purines, uracil, thiamine, allantoin
PALP                 PF00291.20   307 seq486_BIOID51011    -            514   9.6e-70  235.0   2.1   1   1   1.9e-73   1.3e-69  234.6   1.5     5   307    29   316    25   316 0.91 Pyridoxal-phosphate dependent enzyme
Thr_dehydrat_C       PF00585.13    91 seq486_BIOID51011    -            514   3.8e-64  212.2   0.0   1   2   3.6e-35   2.4e-31  107.0   0.0     1    91   329   419   329   419 0.98 C-terminal regulatory domain of Threonine dehydratase
Thr_dehydrat_C       PF00585.13    91 seq486_BIOID51011    -            514   3.8e-64  212.2   0.0   2   2   6.7e-34   4.6e-30  102.9   0.0     2    91   425   512   424   512 0.96 C-terminal regulatory domain of Threonine dehydratase
DUF932               PF06067.6    239 seq489_BIOID51011    -            297   1.7e-69  233.6   0.0   1   1   1.5e-73   2.1e-69  233.3   0.0     1   239    60   286    60   286 0.99 Domain of unknown function (DUF932)
Phage_lysozyme       PF00959.14   110 seq491_BIOID51011    -            177     9e-32  109.5   0.0   1   1   8.7e-36   1.2e-31  109.1   0.0     1   110    48   166    48   166 0.98 Phage lysozyme
Phage_portal         PF04860.7    347 seq492_BIOID51011    -            454     1e-83  280.7   0.0   1   1   9.1e-88   1.2e-83  280.5   0.0     3   347    38   382    36   382 0.96 Phage portal protein
NIF3                 PF01784.13   242 seq493_BIOID51011    -            247     1e-56  192.1   0.0   1   1   9.1e-61   1.2e-56  191.8   0.0     2   240     6   235     5   238 0.95 NIF3 (NGG1p interacting factor 3)
PRD                  PF00874.15    90 seq495_BIOID51011    -            433   4.7e-25   87.4   0.0   1   2   3.6e-13   4.9e-09   36.0   0.0     2    89   138   224   137   225 0.97 PRD domain
PRD                  PF00874.15    90 seq495_BIOID51011    -            433   4.7e-25   87.4   0.0   2   2   2.6e-17   3.6e-13   49.3   0.0     2    89   247   335   246   336 0.97 PRD domain
Fe-S_biosyn          PF01521.15    91 seq497_BIOID51011    -            114   4.3e-29   99.9   0.0   1   1   3.7e-33     5e-29   99.7   0.0     1    91     9   100     9   100 0.99 Iron-sulphur cluster biosynthesis
BATS                 PF06968.8     92 seq498_BIOID51011    -            346   1.7e-29  101.3   0.0   1   1   5.5e-33   3.7e-29  100.2   0.0     1    92   220   312   220   312 0.99 Biotin and Thiamin Synthesis associated domain
Radical_SAM          PF04055.16   166 seq498_BIOID51011    -            346   3.9e-19   69.3   0.0   1   1   4.6e-22   3.2e-18   66.3   0.0     4   160    50   203    47   209 0.92 Radical SAM superfamily
DUF932               PF06067.6    239 seq499_BIOID51011    -            272   1.8e-58  197.5   0.0   1   1   1.5e-62   2.1e-58  197.3   0.0     2   239    37   261    36   261 0.99 Domain of unknown function (DUF932)
IMS                  PF00817.15   148 seq506_BIOID51011    -            351   9.7e-48  161.6   0.0   1   1   3.4e-51   1.6e-47  160.9   0.0     1   148     7   154     7   154 0.98 impB/mucB/samB family
IMS_C                PF11799.3    137 seq506_BIOID51011    -            351   2.1e-09   37.7   0.1   1   1   8.2e-13   3.7e-09   36.9   0.0     3    99   211   309   210   327 0.85 impB/mucB/samB family C-terminal
IMS_HHH              PF11798.3     32 seq506_BIOID51011    -            351   1.3e-08   34.2   0.0   1   1   7.1e-12   3.2e-08   33.0   0.0     1    32   166   197   166   197 0.96 IMS family HHH motif
tRNA-synt_1d         PF00750.14   354 seq507_BIOID51011    -            577  9.7e-149  494.8   0.2   1   1  2.8e-152  1.3e-148  494.4   0.2     1   354    95   446    95   446 0.99 tRNA synthetases class I (R)
DALR_1               PF05746.10   119 seq507_BIOID51011    -            577   1.3e-35  121.8   0.4   1   1   1.7e-38   7.6e-35  119.3   0.3     1   119   460   577   460   577 0.98 DALR anticodon binding domain
Arg_tRNA_synt_N      PF03485.11    85 seq507_BIOID51011    -            577   2.5e-22   79.1   0.2   1   1   2.4e-25   1.1e-21   77.0   0.1     3    85     7    87     1    87 0.91 Arginyl tRNA synthetase N terminal domain
Abhydrolase_1        PF00561.15   230 seq508_BIOID51011    -            340     3e-26   92.2   0.0   1   1   2.6e-29     9e-26   90.7   0.0     4   218   105   312   102   315 0.96 alpha/beta hydrolase fold
Abhydrolase_6        PF12697.2    228 seq508_BIOID51011    -            340     3e-16   59.9   0.7   1   1   1.2e-19   4.2e-16   59.4   0.5     1   219    75   312    75   320 0.70 Alpha/beta hydrolase family
Abhydrolase_5        PF12695.2    142 seq508_BIOID51011    -            340   7.6e-11   41.8   0.4   1   1   7.2e-14   2.5e-10   40.1   0.2     2   141    75   308    74   309 0.65 Alpha/beta hydrolase family
DUF2514              PF10721.4    162 seq509_BIOID51011    -            165   6.4e-47  159.1  10.9   1   1   5.2e-51   7.1e-47  158.9   7.6     2   161     2   159     1   160 0.96 Protein of unknown function (DUF2514)
GPW_gp25             PF04965.9     99 seq510_BIOID51011    -            137   1.4e-18   66.1   0.0   1   1   1.3e-22   1.8e-18   65.7   0.0     3    94    29   118    27   124 0.90 Gene 25-like lysozyme
Phage_lambd_GpG      PF06894.6    127 seq511_BIOID51011    -            143   2.4e-56  188.7   1.2   1   1     2e-60   2.7e-56  188.4   0.8     1   127     1   127     1   127 0.98 Bacteriophage lambda minor tail protein (GpG)
YihI                 PF04220.7    169 seq512_BIOID51011    -            169   3.4e-56  189.0  15.5   1   1   2.8e-60   3.9e-56  188.9  10.8     3   167     5   165     2   167 0.94 Der GTPase activator (YihI)
MscL                 PF01741.13   128 seq513_BIOID51011    -            136   2.3e-57  192.5   3.1   1   1   1.9e-61   2.6e-57  192.3   2.2     1   128     3   132     3   132 0.98 Large-conductance mechanosensitive channel, MscL
Peptidase_S49        PF01343.13   154 seq515_BIOID51011    -            439   1.8e-46  157.6   0.6   1   1   5.1e-50   3.5e-46  156.6   0.4     2   151   149   297   148   300 0.96 Peptidase family S49
AHS1                 PF02682.11   202 seq517_BIOID51011    -            218   2.9e-69  232.4   0.0   1   1   2.4e-73   3.3e-69  232.2   0.0     2   202     5   202     4   202 0.95 Allophanate hydrolase subunit 1
DUF879               PF05947.7    602 seq519_BIOID51011    -            616  3.2e-196  653.1   0.3   1   1  2.7e-200  3.6e-196  653.0   0.2     2   602     5   616     4   616 0.95 Bacterial protein of unknown function (DUF879)
Nitrate_red_del      PF02613.10   136 seq520_BIOID51011    -            199   1.9e-21   76.1   2.2   1   1   2.5e-25   3.5e-21   75.3   1.5     3   136    41   172    14   172 0.87 Nitrate reductase delta subunit
Phage_tail_T         PF06223.7    103 seq521_BIOID51011    -            137   2.3e-43  146.6   0.6   1   1   1.2e-41   1.6e-37  127.8   0.1     6   100     1    99     1   102 0.93 Minor tail protein T
Antirestrict         PF03230.8     94 seq525_BIOID51011    -            161     5e-39  132.0   0.2   1   1   4.7e-43   6.4e-39  131.7   0.1     1    94    64   161    64   161 0.98 Antirestriction protein
HTH_1                PF00126.22    60 seq528_BIOID51011    -            139   1.1e-20   72.9   0.3   1   1   1.4e-24     2e-20   72.1   0.1     4    60     1    57     1    57 0.98 Bacterial regulatory helix-turn-helix protein, lysR family
IstB_IS21            PF01695.12   178 seq529_BIOID51011    -            303   1.5e-16   60.2   0.1   1   1   1.6e-20   2.2e-16   59.6   0.1    39   161   147   274   105   281 0.74 IstB-like ATP binding protein
Aminotran_1_2        PF00155.16   363 seq530_BIOID51011    -            384     4e-68  229.8   0.0   1   1   6.6e-72   4.5e-68  229.7   0.0     2   362    40   379    39   380 0.96 Aminotransferase class I and II
Beta_elim_lyase      PF01212.16   290 seq530_BIOID51011    -            384     2e-06   27.0   0.1   1   1   1.3e-09   9.1e-06   24.8   0.0    27    87    82   142    67   206 0.77 Beta-eliminating lyase
HIT                  PF01230.18    98 seq531_BIOID51011    -            125   9.1e-30  102.9   0.0   1   1   1.6e-33   1.1e-29  102.7   0.0     1    97    18   115    18   116 0.97 HIT domain
DcpS_C               PF11969.3    116 seq531_BIOID51011    -            125   2.7e-25   88.7   0.0   1   1   4.3e-29     3e-25   88.6   0.0     2   103    11   112    10   123 0.96 Scavenger mRNA decapping enzyme C-term binding
Radical_SAM          PF04055.16   166 seq532_BIOID51011    -            457   3.7e-15   56.3   0.0   1   1     8e-19   5.4e-15   55.8   0.0     2   164    57   227    56   229 0.79 Radical SAM superfamily
HemN_C               PF06969.11    66 seq532_BIOID51011    -            457     4e-12   45.8   0.3   1   1   2.7e-15   1.8e-11   43.7   0.0     1    66   363   431   363   431 0.94 HemN C-terminal domain
Phage_integrase      PF00589.17   173 seq533_BIOID51011    -            246   4.8e-27   94.6   0.1   1   1   4.9e-31   6.8e-27   94.1   0.0     2   171    44   217    43   219 0.88 Phage integrase family
CSD                  PF00313.17    66 seq534_BIOID51011    -             70   9.7e-32  108.4   0.2   1   1   7.7e-36   1.1e-31  108.3   0.1     1    65     5    69     5    70 0.98 'Cold-shock' DNA-binding domain
Phage_antiter_Q      PF06323.6    230 seq535_BIOID51011    -            255  4.6e-105  349.9   9.5   1   1  3.8e-109  5.2e-105  349.8   6.6     1   229    27   254    27   255 1.00 Phage antitermination protein Q
Amidohydro_4         PF13147.1    304 seq536_BIOID51011    -            453   4.4e-30  105.5   0.2   1   1   3.5e-33   1.2e-29  104.1   0.2     1   304    45   389    45   389 0.86 Amidohydrolase
Amidohydro_1         PF01979.15   333 seq536_BIOID51011    -            453   3.1e-19   69.6   0.0   1   1   2.1e-21   7.1e-18   65.2   0.0     1   332    50   391    50   392 0.67 Amidohydrolase family
Amidohydro_5         PF13594.1     68 seq536_BIOID51011    -            453   4.2e-17   61.6   0.9   1   1   2.9e-20   9.8e-17   60.4   0.6     1    68    23    88    23    88 0.84 Amidohydrolase
CBM_5_12             PF02839.9     41 seq537_BIOID51011    -            353   9.7e-07   28.1   1.6   1   1   9.3e-10   1.3e-05   24.5   0.4     4    41   302   339   299   339 0.86 Carbohydrate binding domain
Acetyltransf_10      PF13673.1    117 seq538_BIOID51011    -            150   1.4e-20   73.4   0.0   1   1   5.1e-24   1.7e-20   73.1   0.0     1   117    13   124    13   124 0.92 Acetyltransferase (GNAT) domain
Acetyltransf_7       PF13508.1     79 seq538_BIOID51011    -            150     7e-10   38.8   0.0   1   1   4.1e-13   1.4e-09   37.8   0.0     3    78    56   125    54   126 0.90 Acetyltransferase (GNAT) domain
Acetyltransf_9       PF13527.1    128 seq538_BIOID51011    -            150   1.6e-07   31.1   0.0   1   1   8.1e-10   2.8e-06   27.1   0.0     1   128     5   127     5   127 0.93 Acetyltransferase (GNAT) domain
Acetyltransf_1       PF00583.19    83 seq538_BIOID51011    -            150     7e-07   29.0   0.0   1   1   5.2e-10   1.8e-06   27.7   0.0    25    83    75   125    34   125 0.77 Acetyltransferase (GNAT) family
UPF0270              PF06794.7     70 seq539_BIOID51011    -             72   9.2e-36  121.3   0.1   1   1   7.4e-40     1e-35  121.2   0.0     1    70     1    70     1    70 0.99 Uncharacterised protein family (UPF0270)
AHS2                 PF02626.10   272 seq540_BIOID51011    -            310  5.7e-100  333.9   0.0   1   1  4.9e-104  6.8e-100  333.7   0.0     2   272    24   288    23   288 0.98 Allophanate hydrolase subunit 2
TMP_2                PF06791.8    210 seq541_BIOID51011    -            859   1.6e-68  230.3  12.8   1   1   2.4e-72   1.6e-68  230.3   8.9     2   209    50   257    49   258 0.98 Prophage tail length tape measure protein
Tape_meas_lam_C      PF09718.5     78 seq541_BIOID51011    -            859   5.6e-20   70.9   4.5   1   1   8.2e-24   5.6e-20   70.9   3.2     1    78   632   709   632   709 0.98 Lambda phage tail tape-measure protein (Tape_meas_lam_C)
LysR_substrate       PF03466.15   209 seq543_BIOID51011    -            219   2.8e-40  137.5   0.0   1   1   2.5e-44   3.4e-40  137.2   0.0    20   205     9   193     6   197 0.97 LysR substrate binding domain
DUF421               PF04239.7     99 seq545_BIOID51011    -            230   1.4e-24   85.3   0.0   1   1   1.4e-28   1.9e-24   84.9   0.0     1    71   102   171   102   213 0.85 Protein of unknown function (DUF421)
Peptidase_S24        PF00717.18    70 seq546_BIOID51011    -            212   7.2e-11   41.4   0.1   1   1   1.5e-14   1.1e-10   40.9   0.0     3    69   126   197   124   198 0.96 Peptidase S24-like
HTH_3                PF01381.17    55 seq546_BIOID51011    -            212     2e-05   24.2   0.1   1   1   7.3e-09     5e-05   22.9   0.0     8    55    17    64    10    64 0.87 Helix-turn-helix
RadC                 PF04002.10   123 seq547_BIOID51011    -            158   1.7e-46  156.7   0.0   1   1   1.6e-50   2.2e-46  156.4   0.0     2   123    37   158    36   158 0.98 RadC-like JAB domain
DUF1425              PF07233.7     94 seq548_BIOID51011    -            125   1.6e-23   81.9   0.0   1   1   1.4e-27   1.9e-23   81.7   0.0     2    93    34   124    33   125 0.98 Protein of unknown function (DUF1425)
PRK                  PF00485.13   194 seq549_BIOID51011    -            289     3e-74  248.6   0.0   1   1   2.7e-78   3.6e-74  248.4   0.0     1   194     7   214     7   214 0.99 Phosphoribulokinase / Uridine kinase family
S-methyl_trans       PF02574.11   305 seq551_BIOID51011    -           1232  1.4e-104  349.6   0.1   1   1  9.1e-108  2.5e-104  348.7   0.1     1   304    21   331    21   332 0.98 Homocysteine S-methyltransferase
Met_synt_B12         PF02965.12   136 seq551_BIOID51011    -           1232   9.1e-54  180.6   0.0   1   1     9e-57   2.4e-53  179.2   0.0     1   136  1060  1197  1060  1197 0.99 Vitamin B12 dependent methionine synthase, activation domain
Pterin_bind          PF00809.17   210 seq551_BIOID51011    -           1232   1.5e-48  164.8   0.4   1   1   1.7e-51   4.6e-48  163.2   0.3     1   210   361   573   361   573 0.98 Pterin binding enzyme
B12-binding_2        PF02607.12    79 seq551_BIOID51011    -           1232   4.4e-21   74.5   0.0   1   1   6.5e-24   1.8e-20   72.6   0.0     4    79   664   739   662   739 0.96 B12 binding domain
B12-binding          PF02310.14   121 seq551_BIOID51011    -           1232   6.7e-20   71.0   0.2   1   1   1.8e-22     5e-19   68.2   0.1     2    94   753   845   752   856 0.93 B12 binding domain
HDPD                 PF02924.9    118 seq553_BIOID51011    -            112   2.8e-15   56.0   1.0   1   1   2.4e-19   3.3e-15   55.8   0.7    19   114    22   108     4   111 0.84 Bacteriophage lambda head decoration protein D
Tra_M                PF05261.6    127 seq554_BIOID51011    -            127   5.4e-59  197.6   2.3   1   1   4.4e-63     6e-59  197.5   1.6     1   127     1   127     1   127 1.00 TraM protein
DUF3897              PF13036.1    180 seq555_BIOID51011    -            213   7.9e-53  178.6   0.0   1   1     7e-57   9.5e-53  178.3   0.0     1   180    10   210    10   210 0.92 Protein of unknown function (DUF3897)
UPF0027              PF01139.12   420 seq556_BIOID51011    -            388   6.5e-98  328.3   0.0   1   2   1.1e-28   1.5e-24   86.6   0.0     6    98    23   115    19   124 0.94 Uncharacterized protein family UPF0027
UPF0027              PF01139.12   420 seq556_BIOID51011    -            388   6.5e-98  328.3   0.0   2   2   2.9e-75     4e-71  240.1   0.0   144   419   127   381   113   382 0.90 Uncharacterized protein family UPF0027
DnaB_C               PF03796.10   265 seq558_BIOID51011    -            466   1.7e-72  243.3   0.0   1   1   5.2e-76   2.4e-72  242.8   0.0     2   256   180   427   179   436 0.95 DnaB-like helicase C terminal domain
AAA_25               PF13481.1    194 seq558_BIOID51011    -            466   6.1e-09   35.4   0.0   1   1   2.6e-12   1.2e-08   34.5   0.0    15   186   180   353   171   359 0.84 AAA domain
DnaB                 PF00772.16   103 seq558_BIOID51011    -            466   8.2e-06   25.5   0.0   1   1   4.2e-09   1.9e-05   24.3   0.0     6    81    12    90     9   110 0.78 DnaB-like helicase N terminal domain
DUF987               PF06174.6     66 seq562_BIOID51011    -             73   1.7e-43  145.8   0.2   1   1   1.4e-47   1.9e-43  145.6   0.1     1    66     1    66     1    66 0.99 Protein of unknown function (DUF987)
GnsAB                PF08178.6     54 seq563_BIOID51011    -             58   1.7e-31  107.5   5.9   1   1   1.4e-35   1.9e-31  107.3   4.1     1    54     2    55     2    55 1.00 GnsA/GnsB family
DUF1311              PF07007.7     95 seq564_BIOID51011    -            162   6.6e-20   70.8   1.9   1   1   6.2e-24   8.5e-20   70.5   1.3     1    95    34   145    34   145 0.85 Protein of unknown function (DUF1311)
Phage_cap_E          PF03864.10   329 seq566_BIOID51011    -            350   1.5e-63  214.5   0.2   1   1   1.3e-67   1.7e-63  214.4   0.2     1   328    13   348    13   349 0.93 Phage major capsid protein E
LamB_YcsF            PF03746.11   242 seq567_BIOID51011    -            244  3.3e-102  340.5   0.8   1   1  2.8e-106  3.8e-102  340.3   0.5     1   241     2   237     2   238 0.99 LamB/YcsF family
Methyltransf_11      PF08241.7     95 seq568_BIOID51011    -            251   2.4e-24   85.5   0.0   1   1   3.2e-27   4.4e-24   84.6   0.0     1    95    47   138    47   138 0.98 Methyltransferase domain
Methyltransf_23      PF13489.1    162 seq568_BIOID51011    -            251   6.9e-15   54.9   0.1   1   1   7.4e-18     1e-14   54.4   0.0     4   145    25   168    17   179 0.76 Methyltransferase domain
Methyltransf_31      PF13847.1    152 seq568_BIOID51011    -            251   9.9e-15   54.3   0.0   1   1   9.6e-18   1.3e-14   53.9   0.0     5   118    44   147    40   190 0.84 Methyltransferase domain
Methyltransf_12      PF08242.7     99 seq568_BIOID51011    -            251   2.2e-11   43.9   0.0   1   1   3.3e-14   4.6e-11   42.9   0.0     1    98    47   135    47   136 0.86 Methyltransferase domain
Methyltransf_18      PF12847.2    112 seq568_BIOID51011    -            251     1e-09   38.8   0.0   1   1   1.4e-12   1.9e-09   37.9   0.0     4   110    45   139    42   141 0.79 Methyltransferase domain
Methyltransf_25      PF13649.1    101 seq568_BIOID51011    -            251     3e-09   37.0   0.0   1   1     8e-12   1.1e-08   35.2   0.0     1   101    46   134    46   134 0.87 Methyltransferase domain
Ubie_methyltran      PF01209.13   233 seq568_BIOID51011    -            251   2.1e-09   36.7   0.0   1   1     2e-12   2.8e-09   36.3   0.0    42   168    37   155     2   167 0.83 ubiE/COQ5 methyltransferase family
Methyltransf_8       PF05148.10   219 seq568_BIOID51011    -            251   3.7e-06   26.6   0.0   1   1   3.9e-09   5.3e-06   26.0   0.0    58   156    29   138    16   158 0.77 Hypothetical methyltransferase
MTS                  PF05175.9    170 seq568_BIOID51011    -            251   6.3e-05   22.3   0.0   1   1   7.2e-08   9.9e-05   21.6   0.0    19    74    30    83    22   108 0.83 Methyltransferase small domain
Phage_connect_1      PF05135.8    102 seq569_BIOID51011    -            108   2.7e-08   33.7   0.0   1   1   2.5e-12   3.4e-08   33.4   0.0     1    95     1    98     1   103 0.84 Phage gp6-like head-tail connector protein
YagB_YeeU_YfjZ       PF06154.6    105 seq572_BIOID51011    -            122   3.8e-52  174.8   0.0   1   1   3.3e-56   4.5e-52  174.6   0.0     2   104    16   118    15   119 0.98 YagB/YeeU/YfjZ family
DUF1391              PF07151.7     49 seq573_BIOID51011    -             77   5.2e-34  115.3   0.8   1   1   4.9e-38   6.7e-34  115.0   0.6     1    48    29    76    29    77 0.98 Protein of unknown function (DUF1391)
IlvN                 PF07991.7    165 seq574_BIOID51011    -            491   6.6e-61  204.3   0.2   1   1   1.6e-64   1.1e-60  203.6   0.1     2   165    35   204    34   204 0.98 Acetohydroxy acid isomeroreductase, catalytic domain
IlvC                 PF01450.14   145 seq574_BIOID51011    -            491     4e-56  188.8   0.1   1   2   3.3e-21   2.3e-17   63.1   0.0     1   128   210   337   210   345 0.91 Acetohydroxy acid isomeroreductase, catalytic domain
IlvC                 PF01450.14   145 seq574_BIOID51011    -            491     4e-56  188.8   0.1   2   2   7.7e-40   5.3e-36  123.6   0.0    15   145   359   485   349   485 0.93 Acetohydroxy acid isomeroreductase, catalytic domain
Aminotran_5          PF00266.14   371 seq576_BIOID51011    -            362   2.6e-71  240.1   0.0   1   1   2.2e-75   2.9e-71  240.0   0.0     1   371     4   350     4   350 0.99 Aminotransferase class-V
APH                  PF01636.18   239 seq578_BIOID51011    -            274   5.3e-19   68.7   9.7   1   1     8e-23   5.4e-19   68.7   6.3     2   237    25   233    24   235 0.78 Phosphotransferase enzyme family
Choline_kinase       PF01633.15   211 seq578_BIOID51011    -            274   7.8e-06   25.4   0.0   1   1   1.6e-09   1.1e-05   24.9   0.0   143   192   163   210   139   235 0.78 Choline/ethanolamine kinase
DUF1305              PF06996.6    303 seq580_BIOID51011    -            362   7.6e-93  310.7   0.1   1   1   6.4e-97   8.7e-93  310.5   0.1     3   303    35   349    33   349 0.97 Protein of unknown function (DUF1305)
HD                   PF01966.17   122 seq582_BIOID51011    -            505   1.4e-09   37.9   0.1   1   1   6.6e-13   4.5e-09   36.2   0.0     1    55    66   137    66   182 0.86 HD domain
Phage_H_T_join       PF05521.6     95 seq584_BIOID51011    -            116   5.5e-16   58.5   0.0   1   1   4.8e-20   6.5e-16   58.2   0.0     3    95    11   110     9   111 0.91 Phage head-tail joining protein
Xan_ur_permease      PF00860.15   389 seq585_BIOID51011    -            433   6.3e-98  327.6  32.7   1   1  5.5e-102   7.5e-98  327.4  22.7     2   387     9   394     8   396 0.97 Permease family
DUF1219              PF06755.7    117 seq588_BIOID51011    -             87   6.1e-40  135.2   0.0   1   1   5.1e-44   6.9e-40  135.0   0.0     1    73     1    73     1    81 0.97 Protein of unknown function (DUF1219)
Sugar_tr             PF00083.19   451 seq590_BIOID51011    -            438   2.3e-27   95.5  34.3   1   1   4.4e-29     2e-25   89.1  23.8     6   417    27   407    23   432 0.75 Sugar (and other) transporter
MFS_1                PF07690.11   354 seq590_BIOID51011    -            438   4.1e-27   94.7  51.8   1   2   2.4e-19   1.1e-15   57.1  17.3    38   258    70   296    27   302 0.69 Major Facilitator Superfamily
MFS_1                PF07690.11   354 seq590_BIOID51011    -            438   4.1e-27   94.7  51.8   2   2   8.9e-15   4.1e-11   42.1  16.5    22   172   276   430   264   437 0.78 Major Facilitator Superfamily
MFS_2                PF13347.1    427 seq590_BIOID51011    -            438   8.6e-09   34.1   9.6   1   1   1.9e-12   8.6e-09   34.1   6.7   153   343   173   372   147   382 0.75 MFS/sugar transport protein
DUF646               PF04883.7    106 seq592_BIOID51011    -            148     6e-21   75.0   0.0   1   1   5.7e-25   7.8e-21   74.7   0.0     2   105    13   131    12   132 0.87 Bacteriophage protein of unknown function (DUF646)
H2TH                 PF06831.9     93 seq593_BIOID51011    -            263   3.5e-18   65.0   0.0   1   1   1.4e-21   6.4e-18   64.1   0.0     1    77   126   205   126   215 0.85 Formamidopyrimidine-DNA glycosylase H2TH domain
Fapy_DNA_glyco       PF01149.19   116 seq593_BIOID51011    -            263   7.7e-15   55.1   0.0   1   1     3e-18   1.4e-14   54.3   0.0     1   106     2   104     2   110 0.88 Formamidopyrimidine-DNA glycosylase N-terminal domain
zf-FPG_IleRS         PF06827.9     30 seq593_BIOID51011    -            263   6.9e-07   28.6   2.7   1   1   2.8e-10   1.3e-06   27.8   1.9     1    29   235   263   235   263 0.97 Zinc finger found in FPG and IleRS
AAA_26               PF13500.1    199 seq594_BIOID51011    -            225   7.2e-42  143.1   0.0   1   1   1.9e-45   8.5e-42  142.9   0.0     1   193     3   208     3   213 0.95 AAA domain
CbiA                 PF01656.18   195 seq594_BIOID51011    -            225   3.5e-20   72.1   0.0   1   1   9.2e-24   4.2e-20   71.8   0.0     2   180     6   199     5   217 0.78 CobQ/CobB/MinD/ParA nucleotide binding domain
DUF3927              PF13064.1     46 seq595_BIOID51011    -             56   3.5e-22   77.4  11.8   1   1     3e-26   4.1e-22   77.2   8.2     1    46     3    48     3    48 0.98 Protein of unknown function (DUF3927)
Hydrolase_3          PF08282.7    254 seq596_BIOID51011    -            306   9.2e-64  215.3   0.0   1   1   3.1e-67   1.1e-63  215.1   0.0     1   254    40   301    40   301 0.97 haloacid dehalogenase-like hydrolase
S6PP                 PF05116.8    247 seq596_BIOID51011    -            306   1.3e-14   54.0   0.0   1   2   5.2e-08   0.00018   20.7   0.0     3    75    38   108    36   117 0.84 Sucrose-6F-phosphate phosphohydrolase
S6PP                 PF05116.8    247 seq596_BIOID51011    -            306   1.3e-14   54.0   0.0   2   2   2.9e-11     1e-07   31.4   0.0   110   212   180   280   139   294 0.83 Sucrose-6F-phosphate phosphohydrolase
Hydrolase            PF00702.21   204 seq596_BIOID51011    -            306   3.3e-10   40.7   0.2   1   1   7.5e-12   2.6e-08   34.5   0.1     2   204    38   269    37   269 0.67 haloacid dehalogenase-like hydrolase
LysR_substrate       PF03466.15   209 seq597_BIOID51011    -            302   1.3e-39  135.3   0.0   1   1   2.6e-43   1.8e-39  134.9   0.0     2   208    91   297    90   298 0.96 LysR substrate binding domain
HTH_1                PF00126.22    60 seq597_BIOID51011    -            302   1.1e-20   73.0   0.4   1   1   3.4e-24   2.3e-20   71.9   0.3     1    60     7    66     7    66 0.97 Bacterial regulatory helix-turn-helix protein, lysR family
RF-1                 PF00472.15   114 seq599_BIOID51011    -            204   2.7e-23   81.8   1.9   1   1   3.5e-27   4.8e-23   81.0   1.3     9   103   103   196    97   200 0.84 RF-1 domain
cNMP_binding         PF00027.24    91 seq604_BIOID51011    -            210   8.9e-24   83.0   0.0   1   1     4e-27   1.4e-23   82.4   0.0     3    90    23   111    21   112 0.97 Cyclic nucleotide-binding domain
Crp                  PF00325.15    32 seq604_BIOID51011    -            210   2.1e-15   55.7   0.4   1   1   1.1e-18   3.9e-15   54.8   0.3     1    32   166   197   166   197 0.98 Bacterial regulatory proteins, crp family
HTH_Crp_2            PF13545.1     76 seq604_BIOID51011    -            210   2.2e-11   43.2   0.1   1   1   1.5e-14     5e-11   42.1   0.1     1    67   142   206   142   207 0.94 Crp-like helix-turn-helix domain
HTH_Tnp_IS1          PF12759.2     50 seq605_BIOID51011    -             91   2.2e-32  110.1   0.1   1   1   4.8e-36   3.3e-32  109.6   0.1     1    50    39    88    39    88 0.99 InsA C-terminal domain
Zn_Tnp_IS1           PF03811.8     36 seq605_BIOID51011    -             91   1.1e-21   75.9   4.5   1   1   3.1e-25   2.1e-21   74.9   3.1     1    36     1    36     1    36 0.99 InsA N-terminal domain
TraY                 PF05509.6     49 seq606_BIOID51011    -             71   1.9e-22   78.6   0.1   1   1   1.7e-26   2.3e-22   78.3   0.1     1    47    14    60    14    62 0.96 TraY domain
Packaging_FI         PF14000.1    125 seq607_BIOID51011    -            132   3.4e-43  146.6   2.4   1   1   2.8e-47   3.8e-43  146.5   1.6     1   125     2   129     2   129 0.99 DNA packaging protein FI
Glyco_hydro_3        PF00933.16   299 seq610_BIOID51011    -            341   4.2e-72  242.5   0.0   1   1   3.9e-76   5.3e-72  242.2   0.0     3   294     7   319     5   320 0.94 Glycosyl hydrolase family 3 N terminal domain
DUF3168              PF11367.3    121 seq613_BIOID51011    -            114   5.6e-15   55.4   0.1   1   1   5.3e-19   7.2e-15   55.0   0.1    12   121    10   110     4   110 0.85 Protein of unknown function (DUF3168)
DicB                 PF05358.6     62 seq615_BIOID51011    -             62   5.3e-41  137.8   0.2   1   1   4.3e-45   5.8e-41  137.6   0.1     1    62     1    62     1    62 1.00 DicB protein
TraA                 PF05513.6    119 seq616_BIOID51011    -            121   1.7e-58  195.8  11.6   1   1   1.4e-62   1.9e-58  195.6   8.0     1   119     1   120     1   120 0.98 TraA
DUF957               PF06117.6     65 seq617_BIOID51011    -            172     8e-25   86.0   0.2   1   1   9.5e-29   1.3e-24   85.3   0.1     1    46    59   104    59   114 0.94 Enterobacterial protein of unknown function (DUF957)
DDE_Tnp_IS1          PF03400.8    131 seq618_BIOID51011    -            125   1.1e-73  245.4   1.3   1   1   8.7e-78   1.2e-73  245.2   0.9     7   131     1   125     1   125 1.00 IS1 transposase
EPSP_synthase        PF00275.15   419 seq619_BIOID51011    -            427  3.5e-164  546.0   0.0   1   1  2.9e-168  3.9e-164  545.9   0.0     2   419     7   420     6   420 0.97 EPSP synthase (3-phosphoshikimate 1-carboxyvinyltransferase)
Ring_hydroxyl_A      PF00848.14   209 seq621_BIOID51011    -            453   2.4e-32  112.1   0.0   1   1   4.9e-36   3.4e-32  111.6   0.0     2   208   164   433   163   435 0.90 Ring hydroxylating alpha subunit (catalytic domain)
Rieske               PF00355.21    98 seq621_BIOID51011    -            453   2.5e-24   84.5   0.1   1   1   6.3e-28   4.3e-24   83.7   0.1     1    86    42   125    42   142 0.90 Rieske [2Fe-2S] domain
DUF968               PF06147.6    200 seq622_BIOID51011    -            331   1.8e-79  266.2   0.0   1   1   1.8e-83   2.4e-79  265.7   0.0     2   200   131   328   130   328 0.99 Protein of unknown function (DUF968)
DUF1482              PF07358.6     57 seq623_BIOID51011    -             66   2.1e-28   97.5   0.1   1   1   1.7e-32   2.3e-28   97.4   0.1     1    57     7    65     7    65 0.98 Protein of unknown function (DUF1482)
Phage_attach         PF05354.6    117 seq625_BIOID51011    -            117     5e-63  209.7   0.1   1   1     8e-67   5.5e-63  209.6   0.1     1   117     1   117     1   117 1.00 Phage Head-Tail Attachment
Gifsy-2              PF13856.1     95 seq625_BIOID51011    -            117   3.7e-31  106.9   0.0   1   1   6.2e-35   4.3e-31  106.8   0.0     1    95     4   105     4   105 0.99 ATP-binding sugar transporter from pro-phage
Colicin_Ia           PF11504.3     72 seq627_BIOID51011    -            278   8.3e-52  172.8   1.5   1   1   2.7e-55   1.8e-51  171.7   1.0     1    72    78   149    78   149 1.00 Colicin Ia
Colicin              PF01024.14   187 seq627_BIOID51011    -            278   2.7e-09   36.7   0.3   1   1   3.9e-13   2.7e-09   36.7   0.2     1    43   234   276   234   278 0.96 Colicin pore forming domain
I-set                PF07679.11    90 seq630_BIOID51011    -            238   1.1e-06   28.3   0.8   1   1   1.3e-09   5.7e-06   25.9   0.2     5    83   151   222   147   226 0.84 Immunoglobulin I-set domain
Ig_2                 PF13895.1     80 seq630_BIOID51011    -            238   2.3e-06   27.4   1.9   1   1   8.7e-10   3.9e-06   26.7   0.7    22    80   170   233   148   233 0.76 Immunoglobulin domain
FUSC-like            PF12805.2    284 seq631_BIOID51011    -            696     3e-72  242.8   3.3   1   1   8.7e-76     3e-72  242.8   2.3     2   280    63   335    62   340 0.95 FUSC-like inner membrane protein yccS
FUSC_2               PF13515.1    128 seq631_BIOID51011    -            696   8.6e-20   70.8  11.0   1   1   2.5e-23   8.6e-20   70.8   7.6     2   126   377   498   375   500 0.90 Fusaric acid resistance protein-like
FUSC                 PF04632.7    650 seq631_BIOID51011    -            696   5.1e-08   31.7   4.2   1   1   1.5e-11   5.1e-08   31.7   2.9     7   280   369   659   363   690 0.80 Fusaric acid resistance protein family
ALMT                 PF11744.3    406 seq631_BIOID51011    -            696   1.5e-05   23.7   1.9   1   1   1.7e-08   5.7e-05   21.8   1.0    41   193   389   528   373   594 0.80 Aluminium activated malate transporter
Phage_min_tail       PF05939.8    109 seq632_BIOID51011    -            109   8.2e-38  128.5   0.1   1   1   6.6e-42     9e-38  128.4   0.1     1   109     1   109     1   109 0.99 Phage minor tail protein
TraL                 PF07178.6     95 seq634_BIOID51011    -            103   4.3e-37  125.9   0.2   1   1   3.5e-41   4.8e-37  125.7   0.2     1    95     9   103     9   103 0.99 TraL protein
DUF1441              PF07278.6    152 seq635_BIOID51011    -            164   2.3e-62  209.0   0.1   1   1   1.9e-66   2.7e-62  208.8   0.1     2   152    10   155     9   155 0.99 Protein of unknown function (DUF1441)
Gly_kinase           PF02595.10   378 seq637_BIOID51011    -             60   5.6e-18   64.6   0.2   1   1   4.7e-22   6.4e-18   64.4   0.1     1    42     3    44     3    47 0.98 Glycerate kinase family
PadR                 PF03551.9     75 seq639_BIOID51011    -            207   6.7e-16   57.7   0.1   1   1   8.1e-20   1.1e-15   57.0   0.1     1    74    67   136    67   137 0.93 Transcriptional regulator PadR-like family
Minor_tail_Z         PF06763.6    189 seq640_BIOID51011    -            192   1.4e-91  305.1  15.3   1   1   1.2e-95   1.6e-91  305.0  10.6     1   189     3   192     3   192 1.00 Prophage minor tail protein Z (GPZ)
Gly_kinase           PF02595.10   378 seq643_BIOID51011    -            330  2.5e-152  506.8  19.9   1   1  2.1e-156  2.8e-152  506.6  13.8    52   377     1   326     1   327 0.99 Glycerate kinase family
Phage_tail_L         PF05100.7    206 seq644_BIOID51011    -            232     8e-97  322.2   0.1   1   1  6.8e-101   9.2e-97  322.0   0.0     1   206    29   230    29   230 0.99 Phage minor tail protein L
AMNp_N               PF10423.4    160 seq645_BIOID51011    -            519   9.3e-51  171.4   0.1   1   1     2e-54   1.4e-50  170.9   0.1     2   158    47   205    46   207 0.96 Bacterial AMP nucleoside phosphorylase N-terminus
PNP_UDP_1            PF01048.15   234 seq645_BIOID51011    -            519   1.1e-19   70.2   0.0   1   1   2.5e-23   1.7e-19   69.5   0.0    33   200   297   464   264   487 0.83 Phosphorylase superfamily
TraE                 PF05309.6    187 seq646_BIOID51011    -            188   1.5e-72  242.6   0.4   1   1   1.2e-76   1.7e-72  242.4   0.3     1   187     1   187     1   187 0.99 TraE protein
UvrB                 PF12344.3     44 seq647_BIOID51011    -            673   6.7e-23   79.8   0.9   1   1   1.3e-25   2.9e-22   77.7   0.1     1    43   552   594   552   595 0.97 Ultra-violet resistance protein B
Helicase_C           PF00271.26    78 seq647_BIOID51011    -            673   1.2e-15   57.0   0.0   1   1   1.2e-18   2.8e-15   55.8   0.0     2    77   465   545   464   546 0.98 Helicase conserved C-terminal domain
ResIII               PF04851.10   184 seq647_BIOID51011    -            673   1.1e-11   44.8   0.0   1   1     3e-14   6.9e-11   42.1   0.0     4    94    13   101    10   134 0.79 Type III restriction enzyme, res subunit
UVR                  PF02151.14    36 seq647_BIOID51011    -            673   5.2e-07   28.8   1.1   1   1     7e-10   1.6e-06   27.3   0.8     2    35   634   667   633   668 0.93 UvrB/uvrC motif
PDZ                  PF00595.19    81 seq648_BIOID51011    -            474   3.1e-29  100.8   8.2   1   2   2.7e-19   9.1e-16   57.6   0.1     7    80   285   367   279   368 0.90 PDZ domain (Also known as DHR or GLGF)
PDZ                  PF00595.19    81 seq648_BIOID51011    -            474   3.1e-29  100.8   8.2   2   2   3.7e-15   1.3e-11   44.4   2.2    11    81   394   463   385   463 0.89 PDZ domain (Also known as DHR or GLGF)
PDZ_2                PF13180.1     82 seq648_BIOID51011    -            474   3.3e-26   90.8   2.8   1   2   1.2e-18   4.1e-15   55.3   0.0    12    82   300   380   285   380 0.88 PDZ domain
PDZ_2                PF13180.1     82 seq648_BIOID51011    -            474   3.3e-26   90.8   2.8   2   2   3.7e-12   1.3e-08   34.5   0.6     4    59   399   454   396   469 0.90 PDZ domain
Trypsin_2            PF13365.1    120 seq648_BIOID51011    -            474   8.2e-21   74.0   0.6   1   1   5.5e-24   1.9e-20   72.9   0.4     1   120   114   250   114   250 0.79 Trypsin-like peptidase domain
Trypsin              PF00089.21   220 seq648_BIOID51011    -            474   1.4e-20   73.7   0.3   1   1   6.5e-24   2.2e-20   73.0   0.2    21   218   114   275    87   277 0.83 Trypsin
Smr                  PF01713.16    83 seq650_BIOID51011    -            187   3.6e-20   71.8   0.0   1   1   4.3e-24   5.9e-20   71.1   0.0     2    83    89   169    88   169 0.91 Smr domain
Terminase_GpA        PF05876.7    557 seq651_BIOID51011    -            700    7e-184  612.1   0.0   1   1  6.2e-188  8.5e-184  611.8   0.0     1   557    34   644    34   644 0.97 Phage terminase large subunit (GpA)
UPF0227              PF05728.7    187 seq652_BIOID51011    -            180   4.7e-72  241.5   0.0   1   1   3.9e-76   5.3e-72  241.3   0.0     1   186     1   177     1   178 0.99 Uncharacterised protein family (UPF0227)
His_Phos_2           PF00328.17   347 seq654_BIOID51011    -            413   6.3e-39  134.1   0.0   1   1   5.5e-43   7.5e-39  133.9   0.0     1   344    30   359    30   364 0.85 Histidine phosphatase superfamily (branch 2)
Phage_TAC            PF06222.6    127 seq655_BIOID51011    -            124   2.5e-58  195.0   0.4   1   1     2e-62   2.8e-58  194.8   0.3     1   127     1   124     1   124 0.99 Phage tail assembly chaperone
Colicin              PF01024.14   187 seq656_BIOID51011    -            137   4.3e-55  186.0   3.3   1   1   3.5e-59   4.8e-55  185.9   2.3    53   187     1   135     1   135 0.99 Colicin pore forming domain
Phage_tail_U         PF06141.6    133 seq658_BIOID51011    -            131   4.2e-63  211.1   0.4   1   1   3.4e-67   4.6e-63  211.0   0.3     1   133     1   131     1   131 0.99 Phage minor tail protein U
Phage_antitermQ      PF06530.7    126 seq661_BIOID51011    -            121   4.9e-55  184.3   0.4   1   1   3.9e-59   5.4e-55  184.2   0.3     1   121     1   121     1   121 0.99 Phage antitermination protein Q
TraK                 PF06586.6    234 seq662_BIOID51011    -            242   4.3e-70  235.3   0.0   1   1   3.4e-74   4.7e-70  235.2   0.0     5   234    12   235     1   235 0.97 TraK protein
Prok-JAB             PF14464.1    105 seq664_BIOID51011    -            247   4.8e-20   70.9   0.3   1   1   1.3e-23   8.8e-20   70.1   0.2     3    99     3    99     1   108 0.91 Prokaryotic homologs of the JAB domain
NLPC_P60             PF00877.14   105 seq664_BIOID51011    -            247   5.4e-14   51.7   0.0   1   1   1.1e-17   7.5e-14   51.3   0.0     1   105   111   224   111   224 0.94 NlpC/P60 family
Ring_hydroxyl_B      PF00866.13   145 seq665_BIOID51011    -            172   2.4e-47  160.1   5.2   1   1     2e-51   2.7e-47  159.9   3.6     1   145    19   166    19   166 0.98 Ring hydroxylating beta subunit
DUF4035              PF13227.1     53 seq666_BIOID51011    -             93   6.2e-24   83.0   0.1   1   1   7.5e-28     1e-23   82.3   0.0     1    53    27    79    27    79 0.98 Protein of unknown function (DUF4035)
Peptidase_M48        PF01435.13   226 seq667_BIOID51011    -            262   1.4e-25   90.0   0.0   1   1   1.4e-29     2e-25   89.6   0.0    28   226    80   253    48   253 0.78 Peptidase family M48
T6SS-SciN            PF12790.2    142 seq668_BIOID51011    -            174   7.4e-33  113.0   0.0   1   1   6.2e-37   8.5e-33  112.8   0.0     1   142    13   167    13   167 0.98 Type VI secretion lipoprotein
UvrD_C               PF13361.1    319 seq669_BIOID51011    -            690   5.5e-93  311.8   0.0   1   1   2.3e-95   5.3e-92  308.5   0.1     1   318   288   630   288   631 0.97 UvrD-like helicase C-terminal domain
UvrD-helicase        PF00580.16   315 seq669_BIOID51011    -            690   2.2e-74  250.5   0.4   1   1   1.4e-76   3.1e-73  246.6   0.3     1   314    20   282    20   283 0.94 UvrD/REP helicase N-terminal domain
AAA_19               PF13245.1     76 seq669_BIOID51011    -            690   2.2e-13   49.6   0.6   1   1   2.1e-16   4.9e-13   48.5   0.4     8    75    32   104    25   105 0.82 Part of AAA domain
UvrD_C_2             PF13538.1    104 seq669_BIOID51011    -            690   2.2e-10   40.4   0.0   1   1   5.8e-13   1.3e-09   37.9   0.0    54   103   563   626   513   627 0.80 Family description
Big_2                PF02368.13    79 seq670_BIOID51011    -            246   5.7e-13   48.4  10.5   1   1   4.2e-17   5.7e-13   48.4   7.3     2    76   161   238   160   241 0.94 Bacterial Ig-like domain (group 2)
DEDD_Tnp_IS110       PF01548.12   144 seq673_BIOID51011    -            117     3e-17   62.5   0.1   1   1   2.9e-21   3.9e-17   62.1   0.0    36   132     9    99     3   102 0.91 Transposase
IpaB_EvcA            PF03278.8    153 seq674_BIOID51011    -            194   1.4e-62  209.3   5.4   1   1   1.3e-66   1.7e-62  209.0   3.7     1   152    35   180    35   181 0.99 IpaB/EvcA family
Phage_HK97_TLTM      PF06120.6    301 seq675_BIOID51011    -           1080  7.6e-126  419.3  11.8   1   1  1.1e-129  7.6e-126  419.3   8.2     1   300   395   694   395   695 0.99 Tail length tape measure protein
Tape_meas_lam_C      PF09718.5     78 seq675_BIOID51011    -           1080   6.6e-20   70.6   1.8   1   1   9.7e-24   6.6e-20   70.6   1.2     1    77   860   936   860   937 0.97 Lambda phage tail tape-measure protein (Tape_meas_lam_C)
Pyr_redox_2          PF07992.9    200 seq677_BIOID51011    -            434   1.6e-33  116.2   0.0   1   1   1.6e-36   4.3e-33  114.7   0.0     1   197     7   318     7   320 0.91 Pyridine nucleotide-disulphide oxidoreductase
Pyr_redox            PF00070.22    80 seq677_BIOID51011    -            434   1.7e-19   69.8   3.6   1   2     5e-08   0.00014   22.0   0.1     1    36     7    48     7    93 0.86 Pyridine nucleotide-disulphide oxidoreductase
Pyr_redox            PF00070.22    80 seq677_BIOID51011    -            434   1.7e-19   69.8   3.6   2   2   8.1e-16   2.2e-12   47.0   0.4     1    69   172   255   172   264 0.92 Pyridine nucleotide-disulphide oxidoreductase
DAO                  PF01266.19   358 seq677_BIOID51011    -            434   4.1e-11   42.2  10.4   1   1   1.7e-09   4.7e-06   25.6   0.0   147   236   226   308   223   339 0.80 FAD dependent oxidoreductase
Pribosyltran         PF00156.22   125 seq681_BIOID51011    -            152   2.2e-11   43.4   0.0   1   1   2.3e-15   3.2e-11   42.9   0.0     2   112     4   105     3   112 0.87 Phosphoribosyl transferase domain
Na_Pi_cotrans        PF02690.10   142 seq682_BIOID51011    -            543   1.6e-44  150.9  30.2   1   2   1.4e-39   9.5e-36  122.5   7.0     1   140    13   148    13   150 0.98 Na+/Pi-cotransporter
Na_Pi_cotrans        PF02690.10   142 seq682_BIOID51011    -            543   1.6e-44  150.9  30.2   2   2   1.6e-13   1.1e-09   38.0  10.2     1   123   139   265   139   284 0.90 Na+/Pi-cotransporter
TrbI                 PF03743.9    187 seq683_BIOID51011    -            475   2.9e-40  137.6   1.3   1   1   8.8e-44   1.2e-39  135.6   0.3     2   187   213   409   212   409 0.95 Bacterial conjugation TrbI-like protein
DUF876               PF05936.7    425 seq685_BIOID51011    -            443  1.1e-147  491.7   0.5   1   1  9.2e-152  1.3e-147  491.6   0.3     1   425    20   442    20   442 0.99 Bacterial protein of unknown function (DUF876)
Lambda_tail_I        PF06805.7     82 seq688_BIOID51011    -            193   1.7e-12   46.8   0.0   1   1   2.1e-16   2.9e-12   46.1   0.0    25    82     2    64     1    64 0.97 Bacteriophage lambda tail assembly protein I
adh_short            PF00106.20   167 seq691_BIOID51011    -            270   2.1e-22   79.7   0.3   1   1   7.4e-26   3.4e-22   79.0   0.2     2   166     8   174     7   175 0.87 short chain dehydrogenase
adh_short_C2         PF13561.1    243 seq691_BIOID51011    -            270   1.8e-13   50.7   0.0   1   1   4.6e-17   2.1e-13   50.5   0.0     6   225    16   238    13   257 0.75 Enoyl-(Acyl carrier protein) reductase
KR                   PF08659.5    181 seq691_BIOID51011    -            270   2.1e-06   27.4   0.0   1   1   1.2e-09   5.5e-06   26.0   0.0     4   103    10   103     8   122 0.84 KR domain
Phage_lambd_GpG      PF06894.6    127 seq693_BIOID51011    -            140     1e-57  193.0   1.1   1   1   8.7e-62   1.2e-57  192.8   0.7     1   126     1   125     1   126 0.99 Bacteriophage lambda minor tail protein (GpG)
Diacid_rec           PF05651.8    135 seq695_BIOID51011    -            385   1.9e-52  176.1   0.9   1   1   4.7e-56   3.2e-52  175.4   0.6     1   135     6   140     6   140 0.99 Putative sugar diacid recognition
HTH_30               PF13556.1     59 seq695_BIOID51011    -            385   3.7e-22   77.5   3.4   1   1   7.2e-25   4.9e-21   73.9   2.1     1    59   323   381   323   381 0.98 PucR C-terminal helix-turn-helix domain
Cytidylate_kin       PF02224.13   158 seq698_BIOID51011    -            227     5e-62  207.8   0.4   1   1   1.3e-65     6e-62  207.6   0.2     3   158    63   218    61   218 0.97 Cytidylate kinase
AAA_17               PF13207.1    121 seq698_BIOID51011    -            227   1.9e-13   51.1   0.0   1   1   1.7e-16   7.9e-13   49.1   0.0     1   120     7   134     7   135 0.85 AAA domain
Cytidylate_kin2      PF13189.1    179 seq698_BIOID51011    -            227   1.9e-07   31.0   0.0   1   1   1.1e-10   4.9e-07   29.7   0.0     1   155     7   187     7   191 0.78 Cytidylate kinase-like family
DUF1100              PF06500.6    411 seq699_BIOID51011    -            414  1.2e-221  735.4   0.0   1   1  2.8e-225  1.3e-221  735.2   0.0     1   411     1   414     1   414 0.99 Alpha/beta hydrolase of unknown function (DUF1100)
Abhydrolase_5        PF12695.2    142 seq699_BIOID51011    -            414   2.3e-08   33.7   0.0   1   1   9.2e-12   4.2e-08   32.9   0.0     1   121   196   375   196   392 0.75 Alpha/beta hydrolase family
Abhydrolase_6        PF12697.2    228 seq699_BIOID51011    -            414   2.1e-06   27.6   0.5   1   1   9.1e-10   4.2e-06   26.7   0.1    12   107   208   326   197   390 0.70 Alpha/beta hydrolase family
Transcrip_reg        PF01709.15   234 seq700_BIOID51011    -            238   1.2e-82  276.4   0.7   1   1   9.8e-87   1.3e-82  276.2   0.5     1   233     3   235     3   236 0.98 Transcriptional regulator
HTH_AraC             PF00165.18    42 seq703_BIOID51011    -            237   3.8e-15   55.0   0.7   1   2   1.6e-09   1.1e-05   24.9   0.0     1    35   141   175   141   181 0.89 Bacterial regulatory helix-turn-helix proteins, AraC family
HTH_AraC             PF00165.18    42 seq703_BIOID51011    -            237   3.8e-15   55.0   0.7   2   2   1.6e-10   1.1e-06   28.1   0.2    14    38   202   227   200   231 0.91 Bacterial regulatory helix-turn-helix proteins, AraC family
HTH_18               PF12833.2     81 seq703_BIOID51011    -            237   3.1e-10   39.8   0.1   1   1   8.6e-14   5.9e-10   39.0   0.1     2    80   155   231   154   232 0.92 Helix-turn-helix domain
Phage_tail_T         PF06223.7    103 seq705_BIOID51011    -            144   1.1e-57  192.6   0.9   1   1   5.4e-56   7.3e-52  173.9   0.1     1   103    11   113    11   113 0.99 Minor tail protein T
CorA                 PF01544.13   292 seq710_BIOID51011    -            327   4.7e-63  212.8   0.0   1   1     4e-67   5.5e-63  212.6   0.0     3   292    39   323    37   323 0.97 CorA-like Mg2+ transporter protein
FCD                  PF07729.7    125 seq711_BIOID51011    -            258   3.1e-23   82.3   2.7   1   1   4.6e-27   3.1e-23   82.3   1.9     1   124   100   223   100   224 0.90 FCD domain
GntR                 PF00392.16    64 seq711_BIOID51011    -            258   2.1e-22   78.2   0.4   1   1   6.1e-26   4.2e-22   77.2   0.3     1    64     8    71     8    71 0.98 Bacterial regulatory proteins, gntR family
DUF1233              PF06806.7     72 seq715_BIOID51011    -             83   2.3e-32  110.2   0.1   1   1     2e-36   2.7e-32  110.0   0.1     1    70     4    74     4    77 0.97 Putative excisionase (DUF1233)
Pyr_redox_2          PF07992.9    200 seq718_BIOID51011    -            400   2.7e-28   99.0   0.0   1   1   1.2e-30   1.7e-27   96.5   0.0     2   196     6   277     5   281 0.89 Pyridine nucleotide-disulphide oxidoreductase
Pyr_redox            PF00070.22    80 seq718_BIOID51011    -            400   7.9e-20   70.9   1.2   1   1   4.2e-20   5.8e-17   61.7   0.1     1    77   146   222   146   226 0.92 Pyridine nucleotide-disulphide oxidoreductase
Aminotran_3          PF00202.16   339 seq719_BIOID51011    -            496  4.6e-103  344.5   0.0   1   1    5e-107  6.9e-103  343.9   0.0     8   338   111   433   106   434 0.95 Aminotransferase class-III
TMP_2                PF06791.8    210 seq720_BIOID51011    -            853   3.2e-67  226.1  13.7   1   1   4.6e-71   3.2e-67  226.1   9.5     2   209    50   257    49   258 0.97 Prophage tail length tape measure protein
Tape_meas_lam_C      PF09718.5     78 seq720_BIOID51011    -            853   1.7e-20   72.5   5.8   1   1   2.5e-24   1.7e-20   72.5   4.0     1    78   626   703   626   703 0.98 Lambda phage tail tape-measure protein (Tape_meas_lam_C)
Phage_portal_2       PF05136.8    355 seq722_BIOID51011    -            502  1.2e-101  339.6   1.0   1   1  1.1e-105  1.5e-101  339.3   0.7     3   355    33   373    31   373 0.97 Phage portal protein, lambda family
S1                   PF00575.18    74 seq723_BIOID51011    -            557  3.9e-117  382.3  33.3   1   6   7.7e-16     1e-11   44.5   0.6     3    73    19    86    17    87 0.95 S1 RNA binding domain
S1                   PF00575.18    74 seq723_BIOID51011    -            557  3.9e-117  382.3  33.3   2   6   1.4e-17   1.9e-13   50.1   0.5     3    74   103   171   101   171 0.96 S1 RNA binding domain
S1                   PF00575.18    74 seq723_BIOID51011    -            557  3.9e-117  382.3  33.3   3   6   3.3e-28   4.6e-24   84.1   0.2     2    74   189   260   188   260 0.97 S1 RNA binding domain
S1                   PF00575.18    74 seq723_BIOID51011    -            557  3.9e-117  382.3  33.3   4   6   4.2e-26   5.8e-22   77.4   0.2     2    74   274   347   273   347 0.97 S1 RNA binding domain
S1                   PF00575.18    74 seq723_BIOID51011    -            557  3.9e-117  382.3  33.3   5   6   1.2e-24   1.7e-20   72.7   0.5     2    74   361   434   360   434 0.98 S1 RNA binding domain
S1                   PF00575.18    74 seq723_BIOID51011    -            557  3.9e-117  382.3  33.3   6   6   1.5e-25   2.1e-21   75.6   0.4     3    74   449   520   447   520 0.98 S1 RNA binding domain
DUF3596              PF12167.3     88 seq724_BIOID51011    -            431   4.6e-30  102.9   0.0   1   1   1.3e-33   8.7e-30  102.0   0.0     1    87     9    94     9    95 0.98 Domain of unknown function (DUF3596)
Phage_integrase      PF00589.17   173 seq724_BIOID51011    -            431   6.5e-20   71.3   0.2   1   1   2.1e-23   1.5e-19   70.2   0.1     3   167   205   398   204   403 0.88 Phage integrase family
DUF2077              PF09850.4    206 seq725_BIOID51011    -            253     2e-60  203.6   0.1   1   1   1.7e-64   2.3e-60  203.4   0.1     1   205    32   236    32   237 0.97 Uncharacterized protein conserved in bacteria (DUF2077)
Rick_17kDa_Anti      PF05433.10    42 seq726_BIOID51011    -            179   1.7e-11   43.4  15.7   1   1   5.1e-15   1.7e-11   43.4  10.9     2    42    73   113    72   113 0.96 Glycine zipper 2TM domain
Gly-zipper_OmpA      PF13436.1    118 seq726_BIOID51011    -            179   5.2e-09   35.6   3.0   1   1   1.5e-12   5.2e-09   35.6   2.1     5   112    28   134    24   136 0.78 Glycine-zipper containing OmpA-like membrane domain
Gly-zipper_YMGG      PF13441.1     45 seq726_BIOID51011    -            179   3.6e-08   32.6  12.7   1   1     1e-11   3.6e-08   32.6   8.8     2    45    69   111    68   111 0.97 YMGG-like Gly-zipper
Gly-zipper_Omp       PF13488.1     46 seq726_BIOID51011    -            179   1.8e-05   24.1  13.8   1   1   5.3e-09   1.8e-05   24.1   9.6     2    42    73   112    72   118 0.82 Glycine zipper
TraP                 PF07296.6    202 seq727_BIOID51011    -            196   1.1e-96  321.5   0.1   1   1  8.8e-101   1.2e-96  321.3   0.1     1   202     1   196     1   196 1.00 TraP protein
KGG                  PF10685.4     23 seq728_BIOID51011    -             57   2.5e-20   71.7  18.2   1   2   5.5e-14   7.5e-10   38.3   4.3     1    23    10    31    10    31 0.98 Stress-induced bacterial acidophilic repeat motif
KGG                  PF10685.4     23 seq728_BIOID51011    -             57   2.5e-20   71.7  18.2   2   2   2.5e-14   3.4e-10   39.5   2.8     1    23    32    53    32    53 0.99 Stress-induced bacterial acidophilic repeat motif
Phage-tail_3         PF13550.1    164 seq730_BIOID51011    -            882   1.1e-37  129.1   0.0   1   1   1.7e-41   2.3e-37  128.1   0.0     1   163   330   499   330   500 0.95 Putative phage tail protein
NUDIX                PF00293.23   135 seq734_BIOID51011    -            257   1.9e-21   75.9   0.1   1   1   1.3e-24     6e-21   74.3   0.0     6   125   132   240   127   249 0.90 NUDIX domain
zf-NADH-PPase        PF09297.6     32 seq734_BIOID51011    -            257   2.8e-10   39.4   5.4   1   1     1e-13   4.8e-10   38.6   3.8     1    32    93   124    93   124 0.98 NADH pyrophosphatase zinc ribbon domain
NUDIX-like           PF09296.6     98 seq734_BIOID51011    -            257   3.7e-06   27.0   0.1   1   1   1.6e-09   7.3e-06   26.1   0.1     2    97    11    90    10    91 0.96 NADH pyrophosphatase-like rudimentary NUDIX domain
FMN_dh               PF01070.13   357 seq735_BIOID51011    -            396    2e-124  414.9   0.0   1   1  5.9e-128  2.7e-124  414.5   0.0     1   355    13   375    13   377 0.96 FMN-dependent dehydrogenase
NMO                  PF03060.10   330 seq735_BIOID51011    -            396   2.9e-05   23.2   2.7   1   1   9.3e-09   4.2e-05   22.7   1.9   138   225   248   335   244   370 0.87 Nitronate monooxygenase
Crl                  PF07417.7    127 seq738_BIOID51011    -            133     1e-54  183.5   0.1   1   1   8.7e-59   1.2e-54  183.3   0.1     2   122     3   123     2   131 0.96 Transcriptional regulator Crl
GTP_EFTU             PF00009.22   188 seq739_BIOID51011    -            607     1e-56  191.2   0.0   1   1   7.2e-60     2e-56  190.3   0.0     2   187     4   195     3   196 0.96 Elongation factor Tu GTP binding domain
EFG_C                PF00679.19    89 seq739_BIOID51011    -            607   1.9e-21   75.6   0.0   1   1   1.6e-24   4.3e-21   74.4   0.0     3    83   397   477   395   483 0.96 Elongation factor G C-terminus
GTP_EFTU_D2          PF03144.20    74 seq739_BIOID51011    -            607   7.4e-10   38.6   3.2   1   1   8.1e-13   2.2e-09   37.1   2.2     1    74   219   289   219   289 0.94 Elongation factor Tu domain 2
MMR_HSR1             PF01926.18   114 seq739_BIOID51011    -            607   1.3e-05   25.0   0.2   1   1   1.5e-08   4.1e-05   23.4   0.0     2   113     8   128     7   129 0.55 50S ribosome-binding GTPase
DUF2689              PF10894.3     61 seq741_BIOID51011    -            117   4.6e-44  147.9   2.5   1   1   6.5e-48   8.9e-44  147.0   1.6     1    61    12    72    12    72 1.00 Protein of unknown function (DUF2689)
AAA_2                PF07724.9    171 seq745_BIOID51011    -            921   1.5e-38  132.3   0.0   1   1   2.6e-41   5.1e-38  130.5   0.0     1   170   644   805   644   806 0.97 AAA domain (Cdc48 subfamily)
AAA                  PF00004.24   132 seq745_BIOID51011    -            921   7.6e-17   61.6   0.0   1   2   4.5e-10   8.8e-07   29.0   0.0     3   110   223   334   221   358 0.75 ATPase family associated with various cellular activities (AAA)
AAA                  PF00004.24   132 seq745_BIOID51011    -            921   7.6e-17   61.6   0.0   2   2   6.1e-10   1.2e-06   28.6   0.0     2   110   650   767   649   843 0.86 ATPase family associated with various cellular activities (AAA)
AAA_5                PF07728.9    139 seq745_BIOID51011    -            921   7.2e-14   51.5   0.0   1   1   1.7e-14   3.3e-11   42.9   0.0     2   124   649   769   648   788 0.77 AAA domain (dynein-related subfamily)
ClpB_D2-small        PF10431.4     81 seq745_BIOID51011    -            921   1.2e-12   47.4   0.2   1   1   1.5e-15     3e-12   46.1   0.2     1    77   811   888   811   892 0.92 C-terminal, D2-small domain, of ClpB protein
Mob_synth_C          PF06463.8    128 seq748_BIOID51011    -            352     7e-36  122.6   0.0   1   1   3.6e-39   1.2e-35  121.8   0.0     1   127   209   335   209   336 0.98 Molybdenum Cofactor Synthesis C
Radical_SAM          PF04055.16   166 seq748_BIOID51011    -            352   6.9e-27   94.5   0.0   1   1   2.7e-30   9.4e-27   94.0   0.0     2   166    42   204    41   204 0.97 Radical SAM superfamily
Fer4_12              PF13353.1    139 seq748_BIOID51011    -            352   1.6e-07   31.4   0.0   1   1   8.7e-11     3e-07   30.5   0.0    15   116    47   148    36   154 0.84 4Fe-4S single cluster domain
Fer4_14              PF13394.1    117 seq748_BIOID51011    -            352   5.9e-07   29.4   0.0   1   1   5.8e-10     2e-06   27.7   0.0     6    90    45   127    38   148 0.70 4Fe-4S single cluster domain
DUF3927              PF13064.1     46 seq750_BIOID51011    -             55   1.6e-25   88.2  11.3   1   1   1.3e-29   1.7e-25   88.0   7.8     1    46     3    48     3    48 0.98 Protein of unknown function (DUF3927)
DoxX                 PF07681.7     85 seq752_BIOID51011    -            114   5.5e-17   61.8  14.4   1   1     5e-21   6.8e-17   61.5  10.0     1    85    31   113    31   113 0.98 DoxX
DEAD                 PF00270.24   173 seq753_BIOID51011    -            457   4.4e-46  156.3   0.0   1   1   2.3e-47   7.8e-44  149.0   0.0     1   170    27   191    27   194 0.95 DEAD/DEAH box helicase
Helicase_C           PF00271.26    78 seq753_BIOID51011    -            457   1.5e-23   82.3   0.0   1   1   8.4e-27   2.9e-23   81.4   0.0     3    78   261   336   259   336 0.97 Helicase conserved C-terminal domain
DbpA                 PF03880.10    74 seq753_BIOID51011    -            457   1.9e-21   75.3   0.0   1   1   1.1e-24   3.9e-21   74.3   0.0     2    73   384   455   383   456 0.98 DbpA RNA binding domain
ResIII               PF04851.10   184 seq753_BIOID51011    -            457     1e-05   25.3   0.0   1   1     7e-09   2.4e-05   24.1   0.0     4   183    26   188    23   189 0.73 Type III restriction enzyme, res subunit
URO-D                PF01208.12   343 seq755_BIOID51011    -            354  1.7e-140  467.7   0.0   1   1  1.4e-144  1.9e-140  467.5   0.0     2   342     5   347     4   348 0.98 Uroporphyrinogen decarboxylase (URO-D)
TraV                 PF09676.5    119 seq757_BIOID51011    -            171   4.5e-40  136.9   1.4   1   1   3.8e-44   5.2e-40  136.7   1.0     1   119    23   165    23   165 0.98 Type IV conjugative transfer system lipoprotein (TraV)
PseudoU_synth_2      PF00849.17   164 seq758_BIOID51011    -            290     1e-15   57.8   0.1   1   1   6.3e-18   4.3e-14   52.5   0.1     2   164    69   195    68   195 0.87 RNA pseudouridylate synthase
S4                   PF01479.20    48 seq758_BIOID51011    -            290   2.8e-14   52.1   1.5   1   1   1.1e-17   7.6e-14   50.7   0.0     1    48     7    52     7    52 0.98 S4 domain
CLP_protease         PF00574.18   182 seq760_BIOID51011    -            675   1.2e-44  152.0   0.2   1   1   4.8e-48   2.2e-44  151.2   0.1    29   179    46   191    17   194 0.93 Clp protease
Mu-like_gpT          PF10124.4    291 seq760_BIOID51011    -            675   1.1e-08   34.3   0.1   1   1   1.6e-09   7.4e-06   25.0   0.0   220   289   534   607   526   609 0.81 Mu-like prophage major head subunit gpT
SDH_sah              PF01972.11   286 seq760_BIOID51011    -            675   9.2e-07   27.7   0.6   1   1   3.1e-09   1.4e-05   23.9   0.1    92   152    61   121    34   130 0.91 Serine dehydrogenase proteinase
Iso_dh               PF00180.15   348 seq763_BIOID51011    -            416  7.1e-116  386.8   0.0   1   1    6e-120  8.2e-116  386.6   0.0     2   348    29   412    28   412 0.98 Isocitrate/isopropylmalate dehydrogenase
DUF1471              PF07338.8     56 seq765_BIOID51011    -             85   8.5e-20   70.0   0.1   1   1   8.2e-24   1.1e-19   69.6   0.0     2    56    33    85    32    85 0.98 Protein of unknown function (DUF1471)
DUF303               PF03629.13   255 seq766_BIOID51011    -            616   9.3e-30  103.5   0.0   1   1   1.8e-33   1.2e-29  103.1   0.0     1   200    64   295    64   355 0.79 Domain of unknown function (DUF303)
DUF1737              PF08410.5     54 seq766_BIOID51011    -            616   3.3e-18   65.0   0.0   1   1   1.2e-21   7.9e-18   63.8   0.0     1    53     1    50     1    51 0.98 Domain of unknown function (DUF1737)
Phage_min_tail       PF05939.8    109 seq768_BIOID51011    -            113   1.3e-34  118.3   0.0   1   1     1e-38   1.4e-34  118.1   0.0     1   108     4   112     4   113 0.97 Phage minor tail protein
Bac_DNA_binding      PF00216.16    90 seq770_BIOID51011    -             94   2.1e-30  104.4   0.0   1   1   1.7e-34   2.3e-30  104.3   0.0     1    90     1    91     1    91 0.97 Bacterial DNA-binding protein
SpoU_methylase       PF00588.14   142 seq773_BIOID51011    -            157   2.4e-34  118.0   0.0   1   1     2e-38   2.7e-34  117.9   0.0     1   142     1   142     1   142 0.95 SpoU rRNA Methylase family
Ligase_CoA           PF00549.14   153 seq774_BIOID51011    -            555   1.5e-51  173.8   0.6   1   1   4.6e-55   3.2e-51  172.8   0.0     1   152   336   491   336   492 0.98 CoA-ligase
CoA_binding          PF02629.14    96 seq774_BIOID51011    -            555   9.6e-17   61.1   0.0   1   1   1.4e-19   9.6e-16   57.9   0.1     3    96   193   288   191   288 0.96 CoA binding domain
Peripla_BP_3         PF13377.1    160 seq775_BIOID51011    -            327   2.5e-32  111.9   0.0   1   1   1.8e-35   8.3e-32  110.2   0.0     2   160   167   326   166   326 0.94 Periplasmic binding protein-like domain
LacI                 PF00356.16    46 seq775_BIOID51011    -            327   7.5e-18   63.7   0.1   1   1     3e-21   1.4e-17   62.9   0.1     1    45     3    49     3    50 0.95 Bacterial regulatory proteins, lacI family
Peripla_BP_1         PF00532.16   279 seq775_BIOID51011    -            327   1.7e-07   30.6   0.0   1   1   6.3e-10   2.9e-06   26.5   0.0     4   261    65   306    62   322 0.74 Periplasmic binding proteins and sugar binding domain of LacI family
zf-dskA_traR         PF01258.12    36 seq776_BIOID51011    -             73   2.3e-13   49.5   3.4   1   1   2.4e-17   3.3e-13   48.9   2.3     5    36    35    67    30    67 0.91 Prokaryotic dksA/traR C4-type zinc finger
MoCF_biosynth        PF00994.19   144 seq778_BIOID51011    -            170   5.6e-31  106.7   0.0   1   1   5.1e-35     7e-31  106.4   0.0     1   143    14   156    12   157 0.92 Probable molybdopterin binding domain
Phage_tail_L         PF05100.7    206 seq782_BIOID51011    -            232   1.4e-96  321.4   0.0   1   1  1.2e-100   1.6e-96  321.2   0.0     1   206    29   230    29   230 0.99 Phage minor tail protein L
Competence           PF03772.11   271 seq784_BIOID51011    -            780   1.8e-52  177.9  39.2   1   1   2.6e-56   1.8e-52  177.9  27.2     3   267   228   494   226   514 0.90 Competence protein
Lactamase_B          PF00753.22   194 seq784_BIOID51011    -            780   7.8e-14   51.6   0.0   1   1   1.8e-17   1.3e-13   50.9   0.0     4   176   533   697   530   714 0.89 Metallo-beta-lactamase superfamily
AA_kinase            PF00696.23   241 seq787_BIOID51011    -            396   4.4e-43  147.4   2.1   1   1   8.2e-47   5.6e-43  147.1   1.5     2   240    35   263    34   264 0.93 Amino acid kinase family
PUA                  PF01472.15    74 seq787_BIOID51011    -            396     1e-22   79.4   0.1   1   1   4.6e-26   3.1e-22   77.9   0.1     1    74   305   379   305   379 0.98 PUA domain
Endonuclease_5       PF04493.9    206 seq788_BIOID51011    -            223   1.1e-70  237.0   0.0   1   1   9.3e-75   1.3e-70  236.8   0.0     1   205     9   208     9   209 0.99 Endonuclease V
Phage_min_tail       PF05939.8    109 seq790_BIOID51011    -            109   1.3e-37  127.9   0.0   1   1   1.1e-41   1.4e-37  127.8   0.0     1   109     1   109     1   109 0.99 Phage minor tail protein
MoaC                 PF01967.16   136 seq792_BIOID51011    -            161   1.5e-60  202.6   1.3   1   1   1.3e-64   1.7e-60  202.4   0.9     1   136    15   150    15   150 1.00 MoaC family
UTRA                 PF07702.8    141 seq794_BIOID51011    -            236   2.2e-20   72.6   0.0   1   1   5.6e-24   3.8e-20   71.8   0.0     1   140    91   230    91   231 0.97 UTRA domain
GntR                 PF00392.16    64 seq794_BIOID51011    -            236   6.3e-20   70.2   0.0   1   1   1.4e-23   9.4e-20   69.7   0.0     2    64     8    70     7    70 0.97 Bacterial regulatory proteins, gntR family
Phage_tail_L         PF05100.7    206 seq796_BIOID51011    -            150   1.7e-55  187.2   0.0   1   1   1.5e-59     2e-55  187.0   0.0     1   122    29   150    29   150 0.99 Phage minor tail protein L
Prok-JAB             PF14464.1    105 seq797_BIOID51011    -            247   2.1e-19   68.9   0.3   1   1   5.6e-23   3.8e-19   68.0   0.2     3    99     3    99     1   108 0.91 Prokaryotic homologs of the JAB domain
NLPC_P60             PF00877.14   105 seq797_BIOID51011    -            247   3.3e-14   52.4   0.0   1   1   6.7e-18   4.6e-14   52.0   0.0     1   105   111   224   111   224 0.92 NlpC/P60 family
MFS_1                PF07690.11   354 seq798_BIOID51011    -            393     2e-24   85.8  58.2   1   1   1.3e-26   1.8e-22   79.4  34.4     2   328    14   320    10   327 0.84 Major Facilitator Superfamily
Glyco_hydro_2_C      PF02836.12   298 seq800_BIOID51011    -           1081  1.4e-115  385.1   2.2   1   1  6.8e-119  2.3e-115  384.4   1.5     1   298   371   655   371   655 0.98 Glycosyl hydrolases family 2, TIM barrel domain
Bgal_small_N         PF02929.12   276 seq800_BIOID51011    -           1081   9.7e-87  290.3   0.1   1   1     5e-90   1.7e-86  289.5   0.0     1   275   778  1048   778  1049 0.99 Beta galactosidase small chain
Glyco_hydro_2_N      PF02837.13   167 seq800_BIOID51011    -           1081   6.9e-51  171.9   0.2   1   1   4.5e-54   1.5e-50  170.8   0.1     4   164    92   255    89   258 0.94 Glycosyl hydrolases family 2, sugar binding domain
Glyco_hydro_2        PF00703.16   110 seq800_BIOID51011    -           1081   3.1e-20   72.5   0.0   1   1   3.8e-23   1.3e-19   70.5   0.0     1   110   260   369   260   369 0.96 Glycosyl hydrolases family 2
ThiS                 PF02597.15    78 seq801_BIOID51011    -             81     5e-22   77.9   0.0   1   1   4.1e-26   5.6e-22   77.8   0.0     1    78     4    81     4    81 0.99 ThiS family
Band_7               PF01145.20   179 seq802_BIOID51011    -            375   4.2e-25   88.5   0.4   1   1   4.1e-27   5.6e-23   81.6   0.2     2   178   147   318   146   320 0.94 SPFH domain / Band 7 family
DUF416               PF04222.7    191 seq803_BIOID51011    -            196   2.2e-87  291.0   0.1   1   1   1.8e-91   2.5e-87  290.8   0.0     1   189     4   192     4   194 0.99 Protein of unknown function (DUF416)
DUF3672              PF12421.3    136 seq807_BIOID51011    -            216   2.5e-40  137.6   0.2   1   1   2.5e-44   3.4e-40  137.2   0.2     1   136    33   175    33   175 0.94 Fibronectin type III protein
MoaE                 PF02391.12   117 seq808_BIOID51011    -            150   2.5e-40  136.7   0.0   1   1   2.2e-44     3e-40  136.5   0.0     2   116     6   121     5   122 0.97 MoaE protein
Thioredoxin          PF00085.15   104 seq810_BIOID51011    -            127   5.7e-34  115.8   0.0   1   1   1.5e-37   6.7e-34  115.5   0.0     2   103    23   124    22   125 0.98 Thioredoxin
Thioredoxin_2        PF13098.1    112 seq810_BIOID51011    -            127   2.6e-10   40.3   0.1   1   1   5.1e-13   2.3e-09   37.2   0.0     7   112    41   122    35   122 0.90 Thioredoxin-like domain
AP_endonuc_2         PF01261.19   211 seq811_BIOID51011    -            326   3.1e-14   52.6   0.1   1   1   3.4e-18   4.7e-14   52.0   0.1     1   204    41   222    41   229 0.91 Xylose isomerase-like TIM barrel
Aldedh               PF00171.17   462 seq813_BIOID51011    -            417   6.8e-21   74.0   3.4   1   1   1.3e-20   1.7e-16   59.4   1.0    37   298     8   282     2   304 0.82 Aldehyde dehydrogenase family
DUF2190              PF09956.4    106 seq814_BIOID51011    -            107   1.4e-34  117.8   1.3   1   1   1.2e-38   1.6e-34  117.7   0.9     1   106     2   106     2   106 0.98 Uncharacterized conserved protein (DUF2190)
Lambda_tail_I        PF06805.7     82 seq817_BIOID51011    -            193   1.2e-13   50.6   0.0   1   1   1.4e-17   1.8e-13   49.9   0.0    25    82     2    64     1    64 0.98 Bacteriophage lambda tail assembly protein I
DUF1116              PF06545.6    216 seq819_BIOID51011    -            419   3.3e-99  330.2   1.3   1   1  3.3e-103   4.5e-99  329.7   0.9     1   216    87   303    87   303 0.99 Protein of unknown function (DUF1116)
DUF3121              PF11319.3    183 seq822_BIOID51011    -            197   2.7e-51  173.5   0.0   1   1   2.4e-55   3.3e-51  173.2   0.0    16   183    17   188     8   188 0.95 Protein of unknown function (DUF3121)
Gifsy-2              PF13856.1     95 seq823_BIOID51011    -             91   3.8e-28   97.3   0.0   1   1     3e-32   4.1e-28   97.2   0.0     1    95     1    90     1    90 0.99 ATP-binding sugar transporter from pro-phage
Bac_DNA_binding      PF00216.16    90 seq824_BIOID51011    -             90   3.2e-33  113.4   1.4   1   1   2.6e-37   3.6e-33  113.3   1.0     1    90     1    90     1    90 0.99 Bacterial DNA-binding protein
Ail_Lom              PF06316.6    199 seq826_BIOID51011    -            219   6.8e-51  172.4   0.5   1   1   1.2e-54     8e-51  172.2   0.3     1   199    13   219    13   219 0.94 Enterobacterial Ail/Lom protein
OMP_b-brl            PF13505.1    176 seq826_BIOID51011    -            219   4.3e-20   72.2   2.5   1   1   7.8e-24   5.3e-20   71.9   1.7     4   176    25   219    19   219 0.74 Outer membrane protein beta-barrel domain
ATP-synt_ab          PF00006.20   215 seq828_BIOID51011    -            443   5.9e-42  143.4   0.0   1   1   2.9e-45   7.9e-42  143.0   0.0     3   214   183   388   181   389 0.95 ATP synthase alpha/beta family, nucleotide-binding domain
Rho_RNA_bind         PF07497.7     78 seq828_BIOID51011    -            443   6.5e-42  140.9   0.1   1   1   4.2e-45   1.1e-41  140.1   0.0     1    78    73   150    73   150 0.98 Rho termination factor, RNA-binding domain
Rho_N                PF07498.7     43 seq828_BIOID51011    -            443   8.2e-18   63.7   0.8   1   1   1.7e-20   4.8e-17   61.3   0.2     1    43    29    71    29    71 0.98 Rho termination factor, N-terminal domain
NACHT                PF05729.7    167 seq828_BIOID51011    -            443   8.9e-05   22.0   0.0   1   1   6.2e-08   0.00017   21.1   0.0    12    96   207   297   203   311 0.80 NACHT domain
Minor_tail_Z         PF06763.6    189 seq830_BIOID51011    -            192   1.1e-88  295.7   4.7   1   1     9e-93   1.2e-88  295.5   3.3     1   189     1   192     1   192 0.99 Prophage minor tail protein Z (GPZ)
Nuc-transf           PF10127.4    247 seq831_BIOID51011    -            263   1.7e-98  328.7   0.0   1   1  1.4e-102   1.9e-98  328.6   0.0     1   246    10   256    10   257 0.99 Predicted nucleotidyltransferase
DUF1481              PF07356.7    195 seq832_BIOID51011    -            211   5.4e-71  237.9   0.6   1   1   4.5e-75   6.2e-71  237.7   0.4     1   195    22   207    22   207 0.99 Protein of unknown function (DUF1481)
Pyr_redox_2          PF07992.9    200 seq835_BIOID51011    -            847     2e-36  125.6   0.0   1   1   3.9e-39   8.8e-36  123.5   0.0     1   198     5   285     5   287 0.95 Pyridine nucleotide-disulphide oxidoreductase
NIR_SIR              PF01077.17   157 seq835_BIOID51011    -            847   2.8e-27   94.8   0.1   1   1   3.5e-30     8e-27   93.4   0.0     2   150   632   770   631   776 0.94 Nitrite and sulphite reductase 4Fe-4S domain
Fer2_BFD             PF04324.10    55 seq835_BIOID51011    -            847   2.8e-21   75.1   4.8   1   1     7e-19   1.6e-15   56.7   2.0     2    53   423   472   422   474 0.93 BFD-like [2Fe-2S] binding domain
Pyr_redox            PF00070.22    80 seq835_BIOID51011    -            847   1.5e-15   57.2   0.7   1   1   6.4e-19   1.5e-15   57.2   0.5     2    72   148   219   147   229 0.91 Pyridine nucleotide-disulphide oxidoreductase
NIR_SIR_ferr         PF03460.12    69 seq835_BIOID51011    -            847   4.4e-12   45.3   0.0   1   1     4e-15   9.1e-12   44.3   0.0     3    68   560   622   558   623 0.95 Nitrite/Sulfite reductase ferredoxin-like half domain
Pyr_redox_3          PF13738.1    203 seq835_BIOID51011    -            847     2e-08   34.3   0.4   1   1   1.5e-09   3.5e-06   27.1   0.0    78   196    55   174    42   179 0.83 Pyridine nucleotide-disulphide oxidoreductase
ImpA-rel_N           PF06812.7     62 seq837_BIOID51011    -            470   5.8e-09   35.4   0.6   1   1   4.2e-13   5.8e-09   35.4   0.4     1    61    54   111    54   112 0.95 ImpA-related N-terminal
DUF3672              PF12421.3    136 seq838_BIOID51011    -           1158   3.1e-39  134.1   0.2   1   1   2.9e-42   9.9e-39  132.4   0.2     1   136   975  1117   975  1117 0.94 Fibronectin type III protein
Phage-tail_3         PF13550.1    164 seq838_BIOID51011    -           1158   1.3e-36  125.7   0.0   1   1   8.6e-40     3e-36  124.5   0.0     1   163   330   499   330   500 0.95 Putative phage tail protein
DUF1983              PF09327.6     81 seq838_BIOID51011    -           1158   3.6e-24   84.4   0.1   1   1     4e-27   1.4e-23   82.5   0.1     1    81   871   951   871   951 0.99 Domain of unknown function (DUF1983)
Y_Y_Y                PF07495.8     66 seq838_BIOID51011    -           1158   3.1e-06   26.7   0.0   1   1     3e-09     1e-05   25.0   0.0    26    65   672   709   664   710 0.82 Y_Y_Y domain
DUF1283              PF06932.6     85 seq840_BIOID51011    -            113     1e-46  156.7   6.7   1   1   8.7e-51   1.2e-46  156.5   4.7     1    85    29   113    29   113 0.99 Protein of unknown function (DUF1283)
MFS_1                PF07690.11   354 seq841_BIOID51011    -            421   3.2e-23   81.9  39.5   1   1   3.6e-27     5e-23   81.3  22.9    22   351    33   365    25   368 0.78 Major Facilitator Superfamily
OEP                  PF02321.13   188 seq843_BIOID51011    -            460     1e-51  175.1  39.3   1   2   7.3e-27     1e-22   80.5  12.6     3   188    65   247    63   247 0.97 Outer membrane efflux protein
OEP                  PF02321.13   188 seq843_BIOID51011    -            460     1e-51  175.1  39.3   2   2   4.8e-33   6.6e-29  100.7   9.1     7   188   275   455   270   455 0.94 Outer membrane efflux protein
ABC_membrane         PF00664.18   275 seq844_BIOID51011    -            582   5.7e-56  189.8  14.1   1   1   2.4e-59   8.3e-56  189.2   9.8     6   275    29   298    24   298 0.94 ABC transporter transmembrane region
ABC_tran             PF00005.22   118 seq844_BIOID51011    -            582   2.2e-22   79.5   0.3   1   1   1.8e-25   6.1e-22   78.0   0.0     1   118   383   509   383   509 0.98 ABC transporter
Phage_tail_U         PF06141.6    133 seq846_BIOID51011    -            137   6.4e-68  226.7   0.2   1   1   5.2e-72   7.2e-68  226.5   0.2     1   133     5   137     5   137 0.99 Phage minor tail protein U
Bax1-I               PF01027.15   205 seq847_BIOID51011    -            215   7.4e-12   45.1  30.7   1   1   6.3e-16   8.6e-12   44.9  21.3     7   202     5   203     1   207 0.75 Inhibitor of apoptosis-promoting Bax1
Acetyltransf_3       PF13302.1    142 seq848_BIOID51011    -            186   5.7e-23   81.6   0.0   1   1     4e-26   7.7e-23   81.2   0.0     3   141     8   140     7   141 0.80 Acetyltransferase (GNAT) domain
Acetyltransf_4       PF13420.1    155 seq848_BIOID51011    -            186   7.2e-15   55.1   0.6   1   1   4.7e-18   9.1e-15   54.8   0.4     1   152     9   158     9   160 0.93 Acetyltransferase (GNAT) domain
Acetyltransf_1       PF00583.19    83 seq848_BIOID51011    -            186     6e-15   54.9   0.1   1   1   4.5e-18   8.9e-15   54.3   0.1     2    82    63   140    62   141 0.97 Acetyltransferase (GNAT) family
Acetyltransf_8       PF13523.1    152 seq848_BIOID51011    -            186   1.2e-13   51.1   0.2   1   1   8.2e-17   1.6e-13   50.6   0.2     1   141     9   145     9   157 0.89 Acetyltransferase (GNAT) domain
Acetyltransf_7       PF13508.1     79 seq848_BIOID51011    -            186   3.7e-07   30.1   0.2   1   1   3.4e-10   6.7e-07   29.2   0.1     2    78    56   141    55   142 0.80 Acetyltransferase (GNAT) domain
Acetyltransf_10      PF13673.1    117 seq848_BIOID51011    -            186   1.3e-05   25.1   0.0   1   1   9.3e-09   1.8e-05   24.7   0.0     1   117    16   140    16   140 0.75 Acetyltransferase (GNAT) domain
FR47                 PF08445.5     86 seq848_BIOID51011    -            186   2.1e-05   24.0   0.0   1   1   1.9e-08   3.8e-05   23.2   0.0    26    79    87   142    69   150 0.92 FR47-like protein
DUF2877              PF11392.3    111 seq850_BIOID51011    -            271   9.3e-29   99.7   0.0   1   1   1.5e-32   2.1e-28   98.6   0.0     1   110   158   265   158   266 0.91 Protein of unknown function (DUF2877)
Big_2                PF02368.13    79 seq853_BIOID51011    -            247   1.6e-10   40.6  11.1   1   1   1.1e-14   1.6e-10   40.6   7.7     2    72   161   234   160   243 0.89 Bacterial Ig-like domain (group 2)
Sdh_cyt              PF01127.17   121 seq857_BIOID51011    -            134   5.2e-30  103.6   5.0   1   1   4.4e-34   6.1e-30  103.4   3.5     2   120    11   128    10   129 0.90 Succinate dehydrogenase/Fumarate reductase transmembrane subunit
Bax1-I               PF01027.15   205 seq858_BIOID51011    -            237   1.7e-12   47.2  24.9   1   1   1.6e-16   2.1e-12   46.9  17.3     3   201    19   220    17   225 0.82 Inhibitor of apoptosis-promoting Bax1
HATPase_c            PF02518.21   111 seq859_BIOID51011    -            458   1.5e-28   98.5   0.8   1   1   6.1e-32   4.2e-28   97.1   0.1     2   110   346   449   345   450 0.98 Histidine kinase-, DNA gyrase B-, and HSP90-like ATPase
HisKA                PF00512.20    68 seq859_BIOID51011    -            458   1.5e-14   53.5   0.4   1   1     8e-18   5.5e-14   51.7   0.0     2    65   238   300   237   302 0.91 His Kinase A (phospho-acceptor) domain
Glycos_transf_4      PF00953.16   159 seq860_BIOID51011    -            367   1.1e-28   99.9  21.3   1   1   7.8e-33   1.1e-28   99.9  14.8     3   157    75   233    73   235 0.94 Glycosyl transferase family 4
Ribosomal_S2         PF00318.15   211 seq862_BIOID51011    -            304   3.3e-85  284.5   0.0   1   1   2.9e-89   3.9e-85  284.2   0.0     1   211    72   288    72   288 0.99 Ribosomal protein S2
AA_kinase            PF00696.23   241 seq865_BIOID51011    -            297   4.3e-25   88.5   0.0   1   1   8.3e-29   1.1e-24   87.1   0.0     1   239     2   277     2   279 0.79 Amino acid kinase family
IcmF-related         PF06761.7    312 seq866_BIOID51011    -           1174   1.7e-84  283.6   9.8   1   1   3.7e-88   1.7e-84  283.6   6.8     1   311   505   818   505   819 0.98 Intracellular multiplication and human macrophage-killing
ImcF-related_N       PF14331.1    266 seq866_BIOID51011    -           1174   5.3e-62  209.0   3.8   1   1   1.2e-65   5.3e-62  209.0   2.6     7   261   205   455   200   462 0.91 ImcF-related N-terminal domain
DUF1215              PF06744.7    125 seq866_BIOID51011    -           1174   7.3e-34  115.9   1.0   1   1   4.7e-37   2.1e-33  114.4   0.1     2   125   914  1033   913  1033 0.95 Protein of unknown function (DUF1215)
Phage_lambd_GpG      PF06894.6    127 seq867_BIOID51011    -            142   1.5e-46  157.0   0.3   1   1   1.3e-50   1.8e-46  156.7   0.2     1   121    15   133    15   138 0.93 Bacteriophage lambda minor tail protein (GpG)
Sdh_cyt              PF01127.17   121 seq868_BIOID51011    -            115   8.9e-12   44.7  15.1   1   1   7.9e-16   1.1e-11   44.5  10.5    18   120    11   104     2   113 0.83 Succinate dehydrogenase/Fumarate reductase transmembrane subunit
Metalloenzyme        PF01676.13   262 seq869_BIOID51011    -            514  1.7e-101  338.8   0.5   1   1  4.2e-105  1.9e-101  338.6   0.3     1   261     6   507     6   508 0.99 Metalloenzyme superfamily
iPGM_N               PF06415.8    223 seq869_BIOID51011    -            514   1.5e-88  295.7   0.7   1   1   4.9e-92   2.2e-88  295.2   0.5     2   223    85   308    84   308 0.99 BPG-independent PGAM N-terminus (iPGM_N)
Phosphodiest         PF01663.17   364 seq869_BIOID51011    -            514   2.3e-05   23.7   0.0   1   1   7.6e-09   3.5e-05   23.2   0.0   104   246   303   449   259   491 0.73 Type I phosphodiesterase / nucleotide pyrophosphatase
CusF_Ec              PF11604.3     70 seq871_BIOID51011    -            110   1.2e-21   76.2   0.3   1   1   1.2e-25   1.6e-21   75.7   0.2     1    67    42   107    42   110 0.93 Copper binding periplasmic protein CusF
DUF386               PF04074.7    153 seq874_BIOID51011    -            149   1.3e-39  135.0   1.4   1   1     1e-43   1.4e-39  134.9   1.0     1   153     1   142     1   142 0.98 Domain of unknown function (DUF386)
DUF1161              PF06649.7     52 seq875_BIOID51011    -            102   1.3e-25   88.9   0.0   1   1   1.2e-29   1.6e-25   88.6   0.0     1    52    27    80    27    80 0.99 Protein of unknown function (DUF1161)
FAD_binding_2        PF00890.19   421 seq876_BIOID51011    -            588  2.6e-117  392.1   6.1   1   1    7e-121  3.2e-117  391.8   4.2     1   421     9   405     9   405 0.98 FAD binding domain
Succ_DH_flav_C       PF02910.15   129 seq876_BIOID51011    -            588   3.1e-38  130.4   0.1   1   1   1.1e-41   5.1e-38  129.7   0.1     1   129   460   588   460   588 0.96 Fumarate reductase flavoprotein C-term
TetR_C_3             PF08362.6    143 seq877_BIOID51011    -            212   5.4e-59  197.9   0.0   1   1     1e-62   7.1e-59  197.5   0.0     1   143    70   212    70   212 0.99 YcdC-like protein, C-terminal region
TetR_N               PF00440.18    47 seq877_BIOID51011    -            212   1.3e-16   59.8   0.2   1   1   2.9e-20     2e-16   59.2   0.1     1    47    23    69    23    69 0.98 Bacterial regulatory proteins, tetR family
Phage_tail_T         PF06223.7    103 seq879_BIOID51011    -            109   1.3e-54  182.8   0.3   1   1     1e-58   1.4e-54  182.6   0.2     1   103     6   108     6   108 0.99 Minor tail protein T
HlyD_2               PF12700.2    328 seq880_BIOID51011    -            407   1.3e-14   53.9   0.0   1   1   1.2e-17     8e-14   51.4   0.0   136   327   187   378    98   379 0.77 HlyD family secretion protein
HlyD_3               PF13437.1    105 seq880_BIOID51011    -            407   1.7e-13   50.6   0.2   1   1     2e-14   1.4e-10   41.3   0.0     1   105   209   310   209   310 0.96 HlyD family secretion protein
LpxK                 PF02606.9    326 seq881_BIOID51011    -            328  2.9e-110  368.1   0.0   1   1  2.6e-114  3.6e-110  367.8   0.0     2   322    13   318    12   324 0.95 Tetraacyldisaccharide-1-P 4'-kinase
TMP_2                PF06791.8    210 seq882_BIOID51011    -           1021   4.2e-59  199.5   6.0   1   1   6.2e-63   4.2e-59  199.5   4.2     5   209   227   426   224   427 0.99 Prophage tail length tape measure protein
Tape_meas_lam_C      PF09718.5     78 seq882_BIOID51011    -           1021   3.8e-27   93.8   5.9   1   1   5.6e-31   3.8e-27   93.8   4.1     1    78   810   887   810   887 0.98 Lambda phage tail tape-measure protein (Tape_meas_lam_C)
Wzz                  PF02706.10   152 seq883_BIOID51011    -            348   4.4e-15   55.6   1.9   1   1   7.4e-19     1e-14   54.5   1.3     1   113    15   188    15   246 0.66 Chain length determinant protein
AA_permease_2        PF13520.1    426 seq884_BIOID51011    -            477   1.9e-37  128.7  62.3   1   1   3.4e-41   2.3e-37  128.4  43.2     2   418    10   434     9   449 0.86 Amino acid permease
AA_permease          PF00324.16   479 seq884_BIOID51011    -            477   9.2e-20   70.3  49.6   1   1   1.9e-23   1.3e-19   69.8  34.4    25   466    34   448    20   470 0.85 Amino acid permease
Molybdopterin        PF00384.17   432 seq885_BIOID51011    -            808   1.7e-96  323.4   0.0   1   1  4.7e-100   2.2e-96  323.1   0.0     1   432   111   566   111   566 0.92 Molybdopterin oxidoreductase
Molydop_binding      PF01568.16   109 seq885_BIOID51011    -            808   4.7e-28   97.0   0.0   1   1   2.6e-31   1.2e-27   95.7   0.0     1   107   687   800   687   802 0.97 Molydopterin dinucleotide binding domain
Molybdop_Fe4S4       PF04879.11    55 seq885_BIOID51011    -            808   1.2e-14   53.6   1.0   1   1   4.8e-18   2.2e-14   52.8   0.7     1    55    49   108    49   108 0.97 Molybdopterin oxidoreductase Fe4S4 domain
EF_TS                PF00889.14   221 seq886_BIOID51011    -            283   2.3e-71  239.5   5.7   1   1   3.3e-75   2.3e-71  239.5   4.0     1   221    57   263    57   263 0.98 Elongation factor TS
UBA                  PF00627.26    37 seq886_BIOID51011    -            283   3.5e-11   42.4   0.1   1   1   3.4e-14   2.3e-10   39.8   0.1     1    35     4    39     4    40 0.96 UBA/TS-N domain
Sigma54_activat      PF00158.21   168 seq887_BIOID51011    -            441   1.5e-72  242.4   0.1   1   1   8.9e-76   2.4e-72  241.7   0.1     1   168   141   308   141   308 0.99 Sigma-54 interaction domain
Response_reg         PF00072.19   112 seq887_BIOID51011    -            441   7.2e-30  103.1   0.2   1   1   5.4e-33   1.5e-29  102.1   0.1     1   111     8   117     8   118 0.98 Response regulator receiver domain
HTH_8                PF02954.14    42 seq887_BIOID51011    -            441     2e-14   52.7   0.6   1   1   7.2e-18     2e-14   52.7   0.4     3    39   403   439   401   441 0.93 Bacterial regulatory protein, Fis family
AAA_5                PF07728.9    139 seq887_BIOID51011    -            441   1.3e-07   31.2   0.0   1   1   9.7e-11   2.7e-07   30.3   0.0     2   123   165   283   164   301 0.84 AAA domain (dynein-related subfamily)
AAA                  PF00004.24   132 seq887_BIOID51011    -            441   1.5e-05   25.0   0.0   1   1   1.2e-08   3.4e-05   23.9   0.0     1   126   165   296   165   302 0.72 ATPase family associated with various cellular activities (AAA)
Rieske_2             PF13806.1    104 seq888_BIOID51011    -            108   2.3e-40  136.3   0.0   1   1   1.9e-44   2.6e-40  136.2   0.0     1   103     3   106     3   107 0.98 Rieske-like [2Fe-2S] domain
Form_Nir_trans       PF01226.12   250 seq892_BIOID51011    -            268   4.6e-62  209.0  28.1   1   1     4e-66   5.5e-62  208.7  19.5    16   249    20   248     4   249 0.92 Formate/nitrite transporter
DUF1006              PF06224.7    348 seq893_BIOID51011    -            302   3.5e-63  213.8  14.2   1   1     3e-67   4.1e-63  213.5   9.9     4   278    16   302     6   302 0.90 Protein of unknown function (DUF1006)
Peptidase_M23        PF01551.17    96 seq894_BIOID51011    -            427   2.2e-25   88.4   0.2   1   1   3.6e-29     5e-25   87.2   0.1     3    96   328   421   327   421 0.98 Peptidase family M23
ACR_tran             PF00873.14  1021 seq895_BIOID51011    -           1047  1.9e-238  793.5   2.0   1   1  1.8e-242  2.4e-238  793.2   1.4     2  1019     6  1037     2  1039 0.97 AcrB/AcrD/AcrF family
AA_kinase            PF00696.23   241 seq897_BIOID51011    -            241   1.7e-27   96.3   0.2   1   1   1.9e-31   2.7e-27   95.7   0.2     1   241    10   219    10   219 0.77 Amino acid kinase family
Epimerase_2          PF02350.14   346 seq898_BIOID51011    -            376  1.2e-126  422.0   0.0   1   1    1e-130  1.4e-126  421.8   0.0     2   346    22   370    21   370 0.97 UDP-N-acetylglucosamine 2-epimerase
TerC                 PF03741.11   184 seq901_BIOID51011    -            527   4.9e-49  166.1  13.4   1   1   1.6e-52   7.1e-49  165.6   9.3     1   183    14   203    14   204 0.94 Integral membrane protein TerC family
CorC_HlyC            PF03471.12    81 seq901_BIOID51011    -            527   2.5e-20   71.9   0.1   1   1   5.9e-23   2.7e-19   68.6   0.0     2    79   440   516   439   518 0.93 Transporter associated domain
CBS                  PF00571.23    57 seq901_BIOID51011    -            527   6.7e-16   57.5   1.3   1   2   8.2e-09   3.7e-05   23.1   0.4     1    53   302   358   302   361 0.94 CBS domain
CBS                  PF00571.23    57 seq901_BIOID51011    -            527   6.7e-16   57.5   1.3   2   2   9.4e-12   4.3e-08   32.5   0.0     3    53   369   419   368   423 0.93 CBS domain
Ail_Lom              PF06316.6    199 seq902_BIOID51011    -            219   5.3e-51  172.8   0.6   1   1   9.2e-55   6.3e-51  172.5   0.4     1   199    13   219    13   219 0.94 Enterobacterial Ail/Lom protein
OMP_b-brl            PF13505.1    176 seq902_BIOID51011    -            219   7.9e-20   71.3   3.0   1   1   1.4e-23   9.7e-20   71.1   2.1     4   176    25   219    19   219 0.74 Outer membrane protein beta-barrel domain
MacB_PCD             PF12704.2    232 seq903_BIOID51011    -            399   2.1e-18   66.6   0.1   1   1   3.1e-22   2.1e-18   66.6   0.0     9   227    24   237    11   239 0.79 MacB-like periplasmic core domain
FtsX                 PF02687.16   121 seq903_BIOID51011    -            399   2.3e-17   62.7  17.6   1   1   3.9e-21   2.7e-17   62.5  10.1     2   121   269   392   268   392 0.95 FtsX-like permease family
PGI                  PF00342.14   486 seq904_BIOID51011    -            549  8.9e-235  779.5   0.1   1   1  7.4e-239    1e-234  779.3   0.0     1   486    52   541    52   541 0.99 Phosphoglucose isomerase
Fer2_3               PF13085.1    110 seq905_BIOID51011    -            238   3.8e-31  107.0   0.0   1   1   1.6e-34   5.5e-31  106.5   0.0     2   109     5   111     4   112 0.93 2Fe-2S iron-sulfur cluster binding domain
Fer4_17              PF13534.1     61 seq905_BIOID51011    -            238     2e-10   40.7   0.8   1   1   1.1e-13   3.9e-10   39.8   0.5     1    61   148   221   148   221 0.80 4Fe-4S dicluster domain
Fer4_8               PF13183.1     57 seq905_BIOID51011    -            238   1.3e-09   37.8   1.5   1   1     8e-13   2.7e-09   36.7   1.0     2    56   146   219   145   220 0.71 4Fe-4S dicluster domain
Fer4_18              PF13746.1     69 seq905_BIOID51011    -            238   3.2e-07   30.5   1.1   1   1     1e-09   3.5e-06   27.2   0.1     2    67   155   221   154   223 0.97 4Fe-4S dicluster domain
TP_methylase         PF00590.15   210 seq908_BIOID51011    -            457   9.3e-50  169.1   0.1   1   1   3.2e-53   1.5e-49  168.4   0.1     2   209   218   426   217   427 0.92 Tetrapyrrole (Corrin/Porphyrin) Methylases
NAD_binding_7        PF13241.1    103 seq908_BIOID51011    -            457   6.1e-28   96.9   0.1   1   1   1.3e-29     6e-26   90.5   0.0     1   103     6   115     6   115 0.89 Putative NAD(P)-binding
CysG_dimeriser       PF10414.4     60 seq908_BIOID51011    -            457   1.7e-19   68.9   0.9   1   1   3.7e-23   1.7e-19   68.9   0.6     2    60   150   209   149   209 0.97 Sirohaem synthase dimerisation region
PduV-EutP            PF10662.4    143 seq913_BIOID51011    -             44   8.5e-06   25.1   0.0   1   1   6.6e-10     9e-06   25.1   0.0   106   142     2    38     1    39 0.95 Ethanolamine utilisation - propanediol utilisation
phage_tail_N         PF08400.5    134 seq914_BIOID51011    -            451   5.6e-42  142.5   0.3   1   1   1.2e-45   5.6e-42  142.5   0.2    27   134    41   148    32   148 0.96 Prophage tail fibre N-terminal
Phage_fiber_C        PF06820.7     64 seq914_BIOID51011    -            451   2.5e-36  123.5   0.3   1   1   8.1e-40   3.7e-36  122.9   0.2     1    64   377   440   377   440 0.99 Putative prophage tail fibre C-terminus
Collagen             PF01391.13    60 seq914_BIOID51011    -            451   2.5e-18   65.2  70.0   1   2   3.5e-13   1.6e-09   37.0  23.7     1    59   265   323   263   324 0.73 Collagen triple helix repeat (20 copies)
Collagen             PF01391.13    60 seq914_BIOID51011    -            451   2.5e-18   65.2  70.0   2   2   1.3e-12   5.9e-09   35.2  22.5     1    59   316   374   316   377 0.90 Collagen triple helix repeat (20 copies)
Trm112p              PF03966.11    68 seq915_BIOID51011    -             60   5.7e-09   36.1   0.4   1   1   9.5e-13   1.3e-08   34.9   0.3     1    68     2    41     2    41 0.97 Trm112p-like protein
Polysacc_deac_2      PF04748.8    213 seq916_BIOID51011    -            319   9.8e-81  269.7   0.4   1   1   8.6e-85   1.2e-80  269.4   0.3     1   212    28   238    28   239 0.99 Divergent polysaccharide deacetylase
RRF                  PF01765.14   165 seq917_BIOID51011    -            185   3.9e-68  227.9   1.7   1   1   3.7e-72     5e-68  227.6   1.2     1   165    19   183    19   183 0.99 Ribosome recycling factor
CTP_transf_3         PF02348.14   217 seq918_BIOID51011    -            248   4.6e-69  232.2   0.0   1   1   7.9e-73   5.4e-69  232.0   0.0     1   217     4   221     4   221 0.98 Cytidylyltransferase
NTP_transf_3         PF12804.2    179 seq918_BIOID51011    -            248   1.6e-14   54.3   0.6   1   1   4.2e-18   2.9e-14   53.5   0.4    16   179    19   240    10   240 0.84 MobA-like NTP transferase domain
UDPG_MGDP_dh_N       PF03721.9    185 seq919_BIOID51011    -            420   3.6e-61  205.6   0.2   1   1     1e-62   3.5e-59  199.2   0.0     2   183     5   189     4   191 0.96 UDP-glucose/GDP-mannose dehydrogenase family, NAD binding domain
UDPG_MGDP_dh         PF00984.14    96 seq919_BIOID51011    -            420     4e-30  103.7   0.0   1   1   2.3e-33     8e-30  102.7   0.0     2    93   206   292   205   296 0.88 UDP-glucose/GDP-mannose dehydrogenase family, central domain
UDPG_MGDP_dh_C       PF03720.10   106 seq919_BIOID51011    -            420   7.4e-19   67.7   0.0   1   1   5.7e-22   1.9e-18   66.4   0.0     1   104   324   419   324   420 0.91 UDP-glucose/GDP-mannose dehydrogenase family, UDP binding domain
NAD_binding_2        PF03446.10   162 seq919_BIOID51011    -            420     7e-07   29.1   0.1   1   1   2.1e-09   7.1e-06   25.8   0.0     2   110     4   136     3   141 0.76 NAD binding domain of 6-phosphogluconate dehydrogenase
Transket_pyr         PF02779.19   178 seq921_BIOID51011    -            933   5.3e-67  224.6   0.0   1   1   1.3e-70     9e-67  223.8   0.0     3   178   591   785   589   785 0.99 Transketolase, pyrimidine binding domain
E1_dh                PF00676.15   300 seq921_BIOID51011    -            933   1.7e-46  158.1   0.0   1   1   5.4e-50   3.7e-46  157.1   0.0    15   282   219   511   207   516 0.84 Dehydrogenase E1 component
ABC_tran             PF00005.22   118 seq923_BIOID51011    -            233   3.7e-27   94.9   0.0   1   1   8.9e-31   6.1e-27   94.2   0.0     1   117    49   173    49   174 0.94 ABC transporter
AAA_21               PF13304.1    303 seq923_BIOID51011    -            233   1.4e-11   44.8   0.1   1   1   4.4e-13     3e-09   37.1   0.1     1   299    37   206    37   210 0.76 AAA domain
Molybdopterin        PF00384.17   432 seq924_BIOID51011    -            808   1.7e-88  297.1   0.0   1   1   4.6e-92   2.1e-88  296.8   0.0     1   432   115   566   115   566 0.93 Molybdopterin oxidoreductase
Molydop_binding      PF01568.16   109 seq924_BIOID51011    -            808   5.4e-27   93.6   0.0   1   1   2.2e-30     1e-26   92.7   0.0     1   107   687   800   687   802 0.97 Molydopterin dinucleotide binding domain
Molybdop_Fe4S4       PF04879.11    55 seq924_BIOID51011    -            808   2.7e-13   49.4   0.9   1   1     1e-16   4.7e-13   48.6   0.6     1    55    53   112    53   112 0.96 Molybdopterin oxidoreductase Fe4S4 domain
DUF3702              PF12486.3    148 seq925_BIOID51011    -            462   5.3e-44  149.3  14.4   1   1   7.8e-48   5.3e-44  149.3  10.0     1   148   304   448   304   448 0.99 ImpA domain protein
ImpA-rel_N           PF06812.7     62 seq925_BIOID51011    -            462   9.9e-21   73.1   1.1   1   1   3.1e-24   2.2e-20   72.0   0.2     1    60    53   112    53   114 0.98 ImpA-related N-terminal
YbhQ                 PF11076.3    135 seq926_BIOID51011    -            136   4.3e-79  262.5  13.2   1   1   3.7e-83   5.1e-79  262.3   9.1     1   134     1   132     1   134 0.98 Putative inner membrane protein YbhQ
Trehalase            PF01204.13   512 seq927_BIOID51011    -            783   5.3e-13   48.2   0.1   1   1   3.7e-16   1.7e-12   46.6   0.1   179   488   414   764   408   770 0.83 Trehalase
Peptidase_A24        PF01478.13   106 seq928_BIOID51011    -            155   2.3e-23   82.2   8.7   1   1   1.7e-27   2.3e-23   82.2   6.0     2   103    10   116     8   121 0.88 Type IV leader peptidase family
DXP_reductoisom      PF02670.11   129 seq929_BIOID51011    -            398     6e-49  165.7   0.7   1   1   1.3e-52     6e-49  165.7   0.5     1   129     4   132     4   132 0.99 1-deoxy-D-xylulose 5-phosphate reductoisomerase
DXPR_C               PF13288.1    121 seq929_BIOID51011    -            398   2.4e-45  153.3   0.3   1   1   1.1e-48   5.2e-45  152.2   0.2     1   121   271   389   271   389 0.99 DXP reductoisomerase C-terminal domain
DXP_redisom_C        PF08436.7     84 seq929_BIOID51011    -            398   7.5e-34  115.3   0.0   1   1   4.4e-37     2e-33  113.9   0.0     1    84   146   239   146   239 0.96 1-deoxy-D-xylulose 5-phosphate reductoisomerase C-terminal
DUF333               PF03891.10    50 seq931_BIOID51011    -             88   2.4e-13   49.5   0.4   1   1   2.2e-17   3.1e-13   49.2   0.2     7    50    42    85    36    85 0.91 Domain of unknown function (DUF333)
Phage_min_tail       PF05939.8    109 seq934_BIOID51011    -            109     1e-40  137.9   0.0   1   1   8.1e-45   1.1e-40  137.8   0.0     1   108     1   108     1   109 0.99 Phage minor tail protein
DUF4223              PF13978.1     56 seq936_BIOID51011    -             55   1.2e-36  124.0   0.7   1   1   9.5e-41   1.3e-36  123.9   0.5     1    55     1    55     1    55 0.99 Protein of unknown function (DUF4223)
tRNA-synt_1e         PF01406.14   301 seq937_BIOID51011    -            461  4.5e-144  479.0   0.1   1   1  2.1e-147  5.7e-144  478.6   0.1     2   300    15   313    14   314 0.99 tRNA synthetases class I (C) catalytic domain
DALR_2               PF09190.6     63 seq937_BIOID51011    -            461     2e-26   91.9   1.7   1   1   7.1e-30     2e-26   91.9   1.2     1    63   341   402   341   402 0.99 DALR domain
tRNA-synt_1g         PF09334.6    391 seq937_BIOID51011    -            461   2.2e-16   59.4   1.6   1   2   3.9e-10   1.1e-06   27.5   0.1    13   112    35   133    29   147 0.82 tRNA synthetases class I (M)
tRNA-synt_1g         PF09334.6    391 seq937_BIOID51011    -            461   2.2e-16   59.4   1.6   2   2   3.1e-11   8.6e-08   31.1   0.1   312   373   251   311   231   317 0.85 tRNA synthetases class I (M)
tRNA-synt_1f         PF01921.13   360 seq937_BIOID51011    -            461   1.7e-07   30.1   0.0   1   1     2e-08   5.6e-05   21.8   0.0   276   317   261   301   214   329 0.85 tRNA synthetases class I (K)
tRNA-synt_1          PF00133.17   601 seq937_BIOID51011    -            461   1.1e-06   26.8   0.2   1   1   3.5e-09   9.5e-06   23.7   0.0   515   596   221   300   206   305 0.81 tRNA synthetases class I (I, L, M and V)
MacB_PCD             PF12704.2    232 seq938_BIOID51011    -            414   1.2e-25   90.4   0.2   1   1   1.7e-29   1.2e-25   90.4   0.1    11   229    26   241    21   244 0.83 MacB-like periplasmic core domain
FtsX                 PF02687.16   121 seq938_BIOID51011    -            414   1.9e-22   79.1  12.5   1   1   3.4e-26   2.3e-22   78.8   4.5     2   121   274   407   273   407 0.98 FtsX-like permease family
YjbE                 PF11106.3     80 seq939_BIOID51011    -             80   1.5e-43  146.4  27.9   1   1   1.2e-47   1.7e-43  146.3  19.3     1    80     1    80     1    80 0.99 Exopolysaccharide production protein YjbE
Phage_tail_L         PF05100.7    206 seq940_BIOID51011    -            232   2.7e-96  320.4   0.2   1   1  2.3e-100   3.2e-96  320.2   0.1     1   206    29   230    29   230 0.99 Phage minor tail protein L
Epimerase            PF01370.16   236 seq941_BIOID51011    -            355   5.5e-79  264.7   0.0   1   1     3e-82   6.9e-79  264.4   0.0     1   236     4   252     4   252 0.97 NAD dependent epimerase/dehydratase family
RmlD_sub_bind        PF04321.12   287 seq941_BIOID51011    -            355   4.3e-17   61.8   0.0   1   1   2.8e-20   6.4e-17   61.2   0.0     2   235     3   274     1   332 0.81 RmlD substrate binding domain
Polysacc_synt_2      PF02719.10   294 seq941_BIOID51011    -            355     2e-16   59.6   0.0   1   1   1.5e-19   3.3e-16   58.9   0.0     1   117     4   114     4   135 0.92 Polysaccharide biosynthesis protein
NAD_binding_4        PF07993.7    249 seq941_BIOID51011    -            355   2.9e-15   55.7   0.1   1   1   2.9e-14   6.5e-11   41.5   0.0    87   197    74   189    62   250 0.85 Male sterility protein
3Beta_HSD            PF01073.14   280 seq941_BIOID51011    -            355     3e-15   55.5   0.0   1   1   2.1e-18   4.7e-15   54.9   0.0     1   229     5   240     5   250 0.82 3-beta hydroxysteroid dehydrogenase/isomerase family
adh_short            PF00106.20   167 seq941_BIOID51011    -            355   3.8e-08   33.3   0.3   1   1   2.7e-10   6.1e-07   29.3   0.0     3    96     4    91     2   126 0.79 short chain dehydrogenase
AA_permease_2        PF13520.1    426 seq942_BIOID51011    -            462   1.4e-58  198.2  44.7   1   1   2.6e-62   1.8e-58  197.9  31.0     1   405    27   427    27   448 0.85 Amino acid permease
AA_permease          PF00324.16   479 seq942_BIOID51011    -            462   1.7e-35  122.1  40.5   1   1   4.3e-39   2.9e-35  121.4  28.0     2   475    32   457    31   461 0.83 Amino acid permease
DUF2886              PF11102.3    200 seq943_BIOID51011    -            212     1e-56  191.5   1.2   1   1   8.3e-61   1.1e-56  191.4   0.8     1   199    13   206    13   207 0.98 Protein of unknown function (DUF2886)
ROK                  PF00480.15   179 seq947_BIOID51011    -            397   3.1e-27   95.4   0.0   1   1   3.2e-31   4.3e-27   94.9   0.0    26   179   111   267    85   267 0.89 ROK family
Prok-JAB             PF14464.1    105 seq948_BIOID51011    -            247   1.8e-19   69.1   0.1   1   1   4.6e-23   3.2e-19   68.3   0.1     4    96     4    98     1   109 0.93 Prokaryotic homologs of the JAB domain
NLPC_P60             PF00877.14   105 seq948_BIOID51011    -            247   6.5e-14   51.5   0.0   1   1   1.3e-17   9.1e-14   51.0   0.0     1   104   111   223   111   224 0.92 NlpC/P60 family
DUF796               PF05638.7    134 seq949_BIOID51011    -            160   9.1e-31  106.5   0.1   1   1   8.1e-35   1.1e-30  106.2   0.1     1   134     6   145     6   145 0.93 Protein of unknown function (DUF796)
AA_permease          PF00324.16   479 seq950_BIOID51011    -            470    1e-115  386.7  42.2   1   1  1.7e-119  1.1e-115  386.5  29.3     1   464    39   462    39   470 0.93 Amino acid permease
AA_permease_2        PF13520.1    426 seq950_BIOID51011    -            470   2.2e-43  148.2  46.9   1   1   4.3e-47   2.9e-43  147.8  32.5     9   410    43   444    39   464 0.82 Amino acid permease
DUF1440              PF07274.7    136 seq951_BIOID51011    -            158   1.6e-45  154.3   1.3   1   1   1.4e-49   1.9e-45  154.0   0.9    20   136    21   136     7   136 0.97 Protein of unknown function (DUF1440)
Prenyltransf         PF01255.14   223 seq952_BIOID51011    -            252   6.7e-82  273.8   0.0   1   1   5.6e-86   7.7e-82  273.6   0.0     1   222    23   243    23   244 0.99 Putative undecaprenyl diphosphate synthase
Caps_synth_GfcC      PF06251.6    229 seq953_BIOID51011    -            245   8.3e-91  303.1   0.0   1   1   6.9e-95   9.4e-91  302.9   0.0     2   229    20   245    19   245 0.99 Capsule biosynthesis GfcC
ROK                  PF00480.15   179 seq956_BIOID51011    -            323   1.5e-45  155.0   0.0   1   1   3.1e-49   2.1e-45  154.6   0.0     1   179    24   214    24   214 0.95 ROK family
Glucokinase          PF02685.11   316 seq956_BIOID51011    -            323   4.4e-10   38.7   0.0   1   1     5e-13   3.4e-09   35.8   0.0     4   265    26   276    24   288 0.80 Glucokinase
NTP_transferase      PF00483.18   248 seq961_BIOID51011    -            293   1.2e-72  244.0   0.0   1   1   2.1e-76   1.4e-72  243.8   0.0     1   246     2   238     2   240 0.98 Nucleotidyl transferase
NTP_transf_3         PF12804.2    179 seq961_BIOID51011    -            293   1.1e-08   35.3   0.0   1   1     2e-12   1.4e-08   35.0   0.0     1   120     3   133     3   188 0.83 MobA-like NTP transferase domain
SSF                  PF00474.12   406 seq962_BIOID51011    -            502  3.3e-148  493.5  29.8   1   1  3.7e-152  5.1e-148  492.9  20.7     1   406    35   437    35   437 0.99 Sodium:solute symporter family
Lambda_tail_I        PF06805.7     82 seq964_BIOID51011    -            182   4.8e-14   51.8   0.0   1   1   5.9e-18   8.1e-14   51.0   0.0    25    82     2    64     1    64 0.98 Bacteriophage lambda tail assembly protein I
Methyltransf_31      PF13847.1    152 seq965_BIOID51011    -            265   9.8e-21   73.8   0.0   1   1   1.4e-23   1.4e-20   73.2   0.0     4   152    49   203    47   203 0.81 Methyltransferase domain
Methyltransf_23      PF13489.1    162 seq965_BIOID51011    -            265   2.8e-19   69.2   0.0   1   1   4.2e-22   4.4e-19   68.6   0.0    12   121    37   163    26   210 0.70 Methyltransferase domain
Methyltransf_18      PF12847.2    112 seq965_BIOID51011    -            265   2.3e-17   63.4   0.1   1   1   4.3e-20   4.5e-17   62.5   0.0     3   108    50   150    48   153 0.93 Methyltransferase domain
Methyltransf_11      PF08241.7     95 seq965_BIOID51011    -            265   3.2e-17   62.6   0.0   1   1   6.2e-20   6.5e-17   61.6   0.0     1    94    53   150    53   151 0.95 Methyltransferase domain
Methyltransf_12      PF08242.7     99 seq965_BIOID51011    -            265   2.3e-15   56.7   0.0   1   1   3.9e-18   4.1e-15   55.9   0.0     1    99    53   149    53   149 0.83 Methyltransferase domain
Methyltransf_26      PF13659.1    117 seq965_BIOID51011    -            265   8.6e-11   41.7   0.3   1   1   5.4e-13   5.7e-10   39.1   0.1     2   114    50   152    49   155 0.92 Methyltransferase domain
Ubie_methyltran      PF01209.13   233 seq965_BIOID51011    -            265   8.2e-11   41.3   0.0   1   1     1e-13   1.1e-10   40.9   0.0    31   152    31   152     8   188 0.82 ubiE/COQ5 methyltransferase family
Methyltransf_25      PF13649.1    101 seq965_BIOID51011    -            265     1e-09   38.5   0.0   1   1   1.7e-12   1.8e-09   37.7   0.0     1   101    52   147    52   147 0.90 Methyltransferase domain
Methyltransf_15      PF09445.5    164 seq965_BIOID51011    -            265   1.1e-07   31.4   0.0   1   1   1.5e-10   1.6e-07   30.9   0.0     3    74    51   120    49   125 0.90 RNA cap guanine-N2 methyltransferase
MTS                  PF05175.9    170 seq965_BIOID51011    -            265   8.8e-07   28.3   0.0   1   1   1.3e-09   1.3e-06   27.7   0.0    23   112    42   126    30   180 0.77 Methyltransferase small domain
DREV                 PF05219.7    265 seq965_BIOID51011    -            265   7.5e-05   21.6   0.0   1   1   1.4e-07   0.00015   20.6   0.0    94   185    48   148    36   164 0.77 DREV methyltransferase
CMAS                 PF02353.15   273 seq965_BIOID51011    -            265   0.00021   20.3   0.0   1   1   2.6e-07   0.00027   19.9   0.0    64   163    50   150     8   170 0.81 Mycolic acid cyclopropane synthetase
SIS                  PF01380.17   131 seq968_BIOID51011    -            347   3.1e-21   75.2   0.0   1   2   1.2e-12   1.6e-08   34.0   0.0     5   122    51   170    48   175 0.87 SIS domain
SIS                  PF01380.17   131 seq968_BIOID51011    -            347   3.1e-21   75.2   0.0   2   2     3e-14   4.1e-10   39.2   0.0     4    87   214   299   211   305 0.93 SIS domain
CTP_transf_1         PF01148.15   259 seq970_BIOID51011    -            285   1.3e-63  214.9  19.9   1   1   1.1e-67   1.5e-63  214.7  13.8     2   257     4   279     3   281 0.88 Cytidylyltransferase family
DctA-YdbH            PF11739.3    207 seq972_BIOID51011    -            879   6.6e-56  188.9   1.9   1   1     1e-59   1.4e-55  187.8   0.1     1   207   656   859   656   859 0.99 Dicarboxylate transport
Fer4_11              PF13247.1     99 seq973_BIOID51011    -            205   1.2e-31  108.4  10.9   1   1   8.5e-35   1.2e-31  108.4   7.5     3    97    60   153    58   155 0.97 4Fe-4S dicluster domain
Fer4_2               PF12797.2     22 seq973_BIOID51011    -            205   1.1e-13   50.0  30.8   1   1   6.7e-10   9.1e-07   28.3   0.6     2    20     6    24     5    33 0.89 4Fe-4S binding domain
Fer4                 PF00037.22    24 seq973_BIOID51011    -            205   9.1e-13   47.1  35.1   1   1   8.5e-11   1.2e-07   30.9   3.3     1    23    92   114    92   115 0.94 4Fe-4S binding domain
Fer4_7               PF12838.2     52 seq973_BIOID51011    -            205   2.4e-12   46.9  28.1   1   1   9.2e-10   1.3e-06   28.6   7.3     2    50    99   147    98   149 0.87 4Fe-4S dicluster domain
Fer4_9               PF13187.1     55 seq973_BIOID51011    -            205   8.2e-12   45.0  26.6   1   1   5.5e-10   7.5e-07   29.2   7.4     2    53    99   148    98   150 0.95 4Fe-4S dicluster domain
Fer4_10              PF13237.1     52 seq973_BIOID51011    -            205   4.5e-11   42.2  30.2   1   1   8.2e-09   1.1e-05   24.9   8.0     2    52    92   146    91   146 0.76 4Fe-4S dicluster domain
Fer4_4               PF12800.2     17 seq973_BIOID51011    -            205   1.7e-10   40.2  32.5   1   3     3e-05      0.04   14.1   2.3     1    15    11    25    11    29 0.90 4Fe-4S binding domain
Fer4_4               PF12800.2     17 seq973_BIOID51011    -            205   1.7e-10   40.2  32.5   2   3   3.3e-05     0.045   13.9   2.0     2    16    65    81    64    85 0.86 4Fe-4S binding domain
Fer4_4               PF12800.2     17 seq973_BIOID51011    -            205   1.7e-10   40.2  32.5   3   3   2.9e-07    0.0004   20.3   2.0     2    17    97   112    96   112 0.91 4Fe-4S binding domain
Fer4_6               PF12837.2     24 seq973_BIOID51011    -            205   2.4e-10   39.7  39.6   1   1   3.1e-09   4.2e-06   26.2   3.2     1    23    91   113    91   114 0.95 4Fe-4S binding domain
Fer4_3               PF12798.2     15 seq973_BIOID51011    -            205   7.3e-07   29.1  40.1   1   2   9.4e-06     0.013   15.9   4.2     1    15    67    83    67    83 0.98 4Fe-4S binding domain
Fer4_3               PF12798.2     15 seq973_BIOID51011    -            205   7.3e-07   29.1  40.1   2   2   4.8e-05     0.065   13.7   1.6     1    13   126   147   126   149 0.94 4Fe-4S binding domain
DUF940               PF06082.6    658 seq978_BIOID51011    -            698  2.7e-258  858.7  13.5   1   1  2.3e-262  3.1e-258  858.6   9.3     1   658    29   693    29   693 0.97 Bacterial putative lipoprotein (DUF940)
2-oxoacid_dh         PF00198.18   231 seq979_BIOID51011    -            405   7.7e-82  273.8   0.0   1   1   2.2e-85     1e-81  273.5   0.0     3   231   175   403   173   403 0.98 2-oxoacid dehydrogenases acyltransferase (catalytic domain)
Biotin_lipoyl        PF00364.17    74 seq979_BIOID51011    -            405   7.4e-18   63.8   0.5   1   1   3.8e-21   1.7e-17   62.6   0.3     2    73     5    76     4    77 0.96 Biotin-requiring enzyme
E3_binding           PF02817.12    39 seq979_BIOID51011    -            405   4.6e-15   54.8   2.3   1   1     1e-18   4.6e-15   54.8   0.1     5    39   114   148   111   148 0.96 e3 binding domain
MutH                 PF02976.10   104 seq981_BIOID51011    -            229   1.4e-37  127.5   0.0   1   1   1.5e-41     2e-37  127.0   0.0     1   104    58   157    58   157 0.99 DNA mismatch repair enzyme MutH
DmsC                 PF04976.7    276 seq983_BIOID51011    -            364  6.7e-115  382.9  19.9   1   1    6e-119  8.1e-115  382.7  13.8     1   276    81   354    81   354 0.99 DMSO reductase anchor subunit (DmsC)
Oxidored_FMN         PF00724.15   341 seq985_BIOID51011    -            672  5.1e-104  347.8   0.0   1   1  3.8e-107  6.5e-104  347.4   0.0     1   341     5   331     5   331 0.97 NADH:flavin oxidoreductase / NADH oxidase family
Pyr_redox_3          PF13738.1    203 seq985_BIOID51011    -            672   1.5e-13   51.1   0.3   1   1   1.5e-09   2.6e-06   27.4   0.3     1    41   378   417   378   422 0.93 Pyridine nucleotide-disulphide oxidoreductase
Pyr_redox_2          PF07992.9    200 seq985_BIOID51011    -            672   1.4e-12   47.8   0.0   1   1   1.6e-12   2.7e-09   37.0   0.0     2   159   377   535   376   577 0.68 Pyridine nucleotide-disulphide oxidoreductase
NAD_binding_8        PF13450.1     68 seq985_BIOID51011    -            672   1.2e-09   37.8   0.3   1   1   4.2e-12   7.1e-09   35.4   0.0     1    36   379   414   379   435 0.89 NAD(P)-binding Rossmann-like domain
HI0933_like          PF03486.9    409 seq985_BIOID51011    -            672   4.5e-07   28.5   1.6   1   1   5.2e-10     9e-07   27.5   0.2     2    42   376   416   375   418 0.93 HI0933-like protein
FAD_binding_2        PF00890.19   421 seq985_BIOID51011    -            672   3.6e-05   22.7   1.0   1   1   5.1e-08   8.7e-05   21.4   0.7     3    41   378   416   376   419 0.91 FAD binding domain
SIR2                 PF02146.12   181 seq986_BIOID51011    -            273   9.6e-49  165.4   0.0   1   1   9.1e-53   1.2e-48  165.0   0.0     1   181    48   221    48   221 0.90 Sir2 family
DUF3672              PF12421.3    136 seq987_BIOID51011    -           1131   1.1e-41  142.1   0.1   1   1   9.6e-45   2.6e-41  140.8   0.1     1   135   949  1089   949  1090 0.89 Fibronectin type III protein
Phage-tail_3         PF13550.1    164 seq987_BIOID51011    -           1131   3.3e-40  137.4   0.0   1   1   3.3e-43     9e-40  136.0   0.0     1   160   330   496   330   500 0.94 Putative phage tail protein
DUF1983              PF09327.6     81 seq987_BIOID51011    -           1131   1.1e-27   95.7   0.1   1   1   9.8e-31   2.7e-27   94.4   0.0     2    81   846   925   845   925 0.98 Domain of unknown function (DUF1983)
Acetyltransf_1       PF00583.19    83 seq988_BIOID51011    -            224   6.6e-06   25.9   0.4   1   1   3.1e-09   2.1e-05   24.3   0.3    39    78   170   209   144   214 0.93 Acetyltransferase (GNAT) family
Acetyltransf_10      PF13673.1    117 seq988_BIOID51011    -            224   1.8e-05   24.7   0.4   1   1   4.3e-09   2.9e-05   24.0   0.3     1   114    92   207    92   212 0.80 Acetyltransferase (GNAT) domain
KicB                 PF03882.9    440 seq991_BIOID51011    -            440    7e-269  891.5   9.8   1   1  5.8e-273  7.9e-269  891.3   6.8     1   440     1   440     1   440 1.00 KicB killing factor
HTH_36               PF13730.1     55 seq992_BIOID51011    -            313   9.1e-11   41.6   0.0   1   1   4.9e-14   2.2e-10   40.3   0.0     5    55    20    70    16    70 0.91 Helix-turn-helix domain
GntR                 PF00392.16    64 seq992_BIOID51011    -            313   3.1e-07   29.6   0.0   1   1   1.5e-10   6.6e-07   28.5   0.0    25    60    41    76    35    78 0.95 Bacterial regulatory proteins, gntR family
PaaX                 PF07848.7     70 seq992_BIOID51011    -            313   1.9e-05   24.4   0.1   1   1   1.1e-08   4.9e-05   23.1   0.0    29    60    46    79    38    89 0.80 PaaX-like protein
Usp                  PF00582.21   140 seq993_BIOID51011    -            142     1e-14   54.7   0.0   1   1   8.6e-19   1.2e-14   54.6   0.0     2   140     3   138     2   138 0.96 Universal stress protein family
Peptidase_M50        PF02163.17   192 seq995_BIOID51011    -            450   2.7e-70  235.1   0.3   1   1   6.9e-74   3.1e-70  234.9   0.2     2   192    11   446    10   446 0.99 Peptidase family M50
PDZ                  PF00595.19    81 seq995_BIOID51011    -            450   8.1e-13   48.2   0.3   1   1     1e-13   4.6e-10   39.4   0.0     8    81   209   277   203   277 0.91 PDZ domain (Also known as DHR or GLGF)
PDZ_2                PF13180.1     82 seq995_BIOID51011    -            450   7.3e-11   41.6   0.0   1   1   1.1e-11   5.1e-08   32.5   0.0    19    78   227   285   211   287 0.84 PDZ domain
TerC                 PF03741.11   184 seq996_BIOID51011    -            237   4.5e-51  172.7  15.2   1   1   4.5e-55   6.1e-51  172.3  10.6     2   183    17   203    16   204 0.96 Integral membrane protein TerC family
AP_endonuc_2         PF01261.19   211 seq998_BIOID51011    -            305   1.1e-31  109.6   0.0   1   1     1e-35   1.4e-31  109.3   0.0     1   210    48   254    48   255 0.97 Xylose isomerase-like TIM barrel
DegT_DnrJ_EryC1      PF01041.12   363 seq1000_BIOID51011   -            376   3.7e-87  292.6   0.0   1   1   9.7e-91   4.4e-87  292.3   0.0     7   361    13   370     9   372 0.93 DegT/DnrJ/EryC1/StrS aminotransferase family
Aminotran_1_2        PF00155.16   363 seq1000_BIOID51011   -            376   7.6e-11   41.4   0.1   1   1   3.7e-14   1.7e-10   40.3   0.0    67   189    46   154     9   187 0.88 Aminotransferase class I and II
Aminotran_5          PF00266.14   371 seq1000_BIOID51011   -            376   4.7e-08   32.0   0.1   1   1   1.6e-11   7.5e-08   31.3   0.0    62   182    47   159    33   204 0.90 Aminotransferase class-V
CesT                 PF05932.8    119 seq1002_BIOID51011   -            119   1.9e-16   59.8   0.2   1   1   1.5e-20   2.1e-16   59.7   0.2     1   115     4   111     4   115 0.94 Tir chaperone protein (CesT) family
ATP-grasp_2          PF08442.5    202 seq1005_BIOID51011   -            388   1.4e-82  275.8   0.0   1   1   5.7e-86   1.9e-82  275.4   0.0     1   202     2   203     2   203 1.00 ATP-grasp domain
Ligase_CoA           PF00549.14   153 seq1005_BIOID51011   -            388     1e-24   86.7   3.4   1   1   5.1e-28   1.8e-24   86.0   2.4     1   153   262   382   262   382 0.98 CoA-ligase
ATP-grasp_5          PF13549.1    222 seq1005_BIOID51011   -            388   1.5e-13   50.3   0.1   1   1   1.2e-16     4e-13   48.9   0.1    10   219     3   215     1   217 0.83 ATP-grasp domain
ATP-grasp_4          PF13535.1    184 seq1005_BIOID51011   -            388   7.1e-08   32.2   0.1   1   1   5.1e-11   1.7e-07   31.0   0.0     7   110     7   126     4   200 0.77 ATP-grasp domain
Nitrate_red_del      PF02613.10   136 seq1006_BIOID51011   -            204     4e-31  107.5   1.1   1   1   4.1e-35   5.6e-31  107.0   0.7     7   134    41   164    19   166 0.93 Nitrate reductase delta subunit
GGDEF                PF00990.16   161 seq1007_BIOID51011   -           1105   3.7e-45  153.2   0.3   1   1   4.2e-48   7.2e-45  152.3   0.2     1   160   682   838   682   839 0.97 GGDEF domain
MASE1                PF05231.9    299 seq1007_BIOID51011   -           1105   1.4e-33  116.0  42.2   1   1   8.4e-37   1.4e-33  116.0  29.3     2   298    19   294    18   295 0.88 MASE1
PAS_9                PF13426.1    104 seq1007_BIOID51011   -           1105   5.8e-29  100.4   0.1   1   2   4.3e-15   7.3e-12   45.5   0.0     3   104   314   416   312   416 0.95 PAS domain
PAS_9                PF13426.1    104 seq1007_BIOID51011   -           1105   5.8e-29  100.4   0.1   2   2   3.7e-12   6.4e-09   36.0   0.0     2   104   566   670   565   670 0.92 PAS domain
PAS_3                PF08447.6     91 seq1007_BIOID51011   -           1105   1.4e-25   89.0   0.0   1   2   2.7e-12   4.5e-09   36.1   0.0     4    89   327   409   324   411 0.93 PAS fold
PAS_3                PF08447.6     91 seq1007_BIOID51011   -           1105   1.4e-25   89.0   0.0   2   2   1.3e-13   2.3e-10   40.3   0.0     2    91   452   537   451   537 0.96 PAS fold
PAS                  PF00989.19   113 seq1007_BIOID51011   -           1105   5.8e-24   83.9   0.1   1   2   4.2e-13   7.1e-10   38.5   0.0     2   113   303   414   302   414 0.96 PAS fold
PAS                  PF00989.19   113 seq1007_BIOID51011   -           1105   5.8e-24   83.9   0.1   2   2   5.8e-11   9.9e-08   31.6   0.0     7   113   561   668   555   668 0.94 PAS fold
PAS_4                PF08448.5    110 seq1007_BIOID51011   -           1105   7.9e-24   83.7   0.0   1   2   6.1e-10     1e-06   28.6   0.0     7   110   314   419   309   419 0.88 PAS fold
PAS_4                PF08448.5    110 seq1007_BIOID51011   -           1105   7.9e-24   83.7   0.0   2   2   1.1e-13     2e-10   40.5   0.0     1   109   561   672   561   673 0.94 PAS fold
EAL                  PF00563.15   236 seq1007_BIOID51011   -           1105     4e-18   65.6   0.2   1   1   6.7e-21   1.2e-17   64.1   0.1    37   234   896  1088   891  1090 0.92 EAL domain
PAS_8                PF13188.1     64 seq1007_BIOID51011   -           1105   5.7e-12   44.9   0.0   1   2   4.4e-07   0.00075   19.1   0.0     2    51   303   358   302   371 0.72 PAS domain
PAS_8                PF13188.1     64 seq1007_BIOID51011   -           1105   5.7e-12   44.9   0.0   2   2   1.6e-07   0.00027   20.5   0.0     1    52   555   607   555   619 0.80 PAS domain
PerC                 PF06069.6     90 seq1009_BIOID51011   -            162   4.5e-09   36.1   1.9   1   1   5.5e-13   7.5e-09   35.4   1.3     5    56    98   149    94   154 0.92 PerC transcriptional activator
FTR1                 PF03239.9    306 seq1011_BIOID51011   -            276   1.8e-76  256.9  18.6   1   1   1.4e-80     2e-76  256.7  12.9     1   304     1   274     1   276 0.98 Iron permease FTR1 family
DUF903               PF06004.7     50 seq1012_BIOID51011   -             72   3.5e-24   83.9   2.4   1   1   2.9e-28     4e-24   83.7   1.7     1    50    23    72    23    72 0.98 Bacterial protein of unknown function (DUF903)
Fimbrial             PF00419.15   145 seq1013_BIOID51011   -            180     8e-20   71.4   7.7   1   1     7e-24   9.6e-20   71.1   5.3     1   145    30   180    30   180 0.87 Fimbrial protein
Globin               PF00042.17   108 seq1015_BIOID51011   -            403   3.4e-15   56.1   0.0   1   1   1.7e-18   7.7e-15   55.0   0.0     2   107    14   109    13   110 0.96 Globin
NAD_binding_1        PF00175.16   109 seq1015_BIOID51011   -            403   1.9e-14   54.0   0.0   1   1     8e-18   3.6e-14   53.1   0.0     1   108   271   379   271   380 0.80 Oxidoreductase NAD-binding domain
FAD_binding_6        PF00970.19    99 seq1015_BIOID51011   -            403     1e-13   51.0   0.0   1   1   4.8e-17   2.2e-13   50.0   0.0     2    97   162   259   161   261 0.90 Oxidoreductase FAD-binding domain
PfkB                 PF00294.19   301 seq1016_BIOID51011   -            261   1.2e-37  129.5   0.1   1   1   1.2e-41   1.7e-37  129.1   0.1    34   294    22   260     7   261 0.87 pfkB family carbohydrate kinase
MukE                 PF04288.8    235 seq1017_BIOID51011   -            243  8.2e-134  443.6   0.3   1   1  6.8e-138  9.2e-134  443.4   0.2     1   235    19   243    19   243 0.99 MukE-like family
Exonuc_X-T_C         PF08411.5    269 seq1020_BIOID51011   -            499  4.8e-104  347.0   0.2   1   1  8.7e-108  5.9e-104  346.7   0.1     1   268   236   497   236   498 0.99 Exonuclease C-terminal
RNase_T              PF00929.19   164 seq1020_BIOID51011   -            499     4e-25   88.8   0.0   1   1   1.1e-28   7.7e-25   87.9   0.0     2   162    37   216    36   218 0.95 Exonuclease
Aldo_ket_red         PF00248.16   283 seq1021_BIOID51011   -            346   1.9e-75  253.1   0.0   1   1   1.6e-79   2.2e-75  252.9   0.0     2   281    16   337    15   339 0.95 Aldo/keto reductase family
Dam                  PF05869.6    181 seq1022_BIOID51011   -            217     1e-64  217.2   0.0   1   1   8.6e-69   1.2e-64  217.0   0.0     2   181    15   207    14   207 0.98 DNA N-6-adenine-methyltransferase (Dam)
Bac_surface_Ag       PF01103.18   323 seq1025_BIOID51011   -            810  1.7e-100  336.4  16.0   1   1  1.1e-103  3.7e-100  335.4  11.1     1   323   448   810   448   810 0.96 Surface antigen
Surf_Ag_VNR          PF07244.10    78 seq1025_BIOID51011   -            810   3.1e-65  216.4  10.4   1   5   6.3e-10   2.2e-06   27.8   0.0     1    78    24    91    24    91 0.87 Surface antigen variable number repeat
Surf_Ag_VNR          PF07244.10    78 seq1025_BIOID51011   -            810   3.1e-65  216.4  10.4   2   5   5.9e-15     2e-11   44.0   0.0     1    78    92   172    92   172 0.93 Surface antigen variable number repeat
Surf_Ag_VNR          PF07244.10    78 seq1025_BIOID51011   -            810   3.1e-65  216.4  10.4   3   5   3.5e-17   1.2e-13   51.1   0.1     2    78   176   263   175   263 0.86 Surface antigen variable number repeat
Surf_Ag_VNR          PF07244.10    78 seq1025_BIOID51011   -            810   3.1e-65  216.4  10.4   4   5   5.8e-14     2e-10   40.8   0.0     1    78   266   344   266   344 0.92 Surface antigen variable number repeat
Surf_Ag_VNR          PF07244.10    78 seq1025_BIOID51011   -            810   3.1e-65  216.4  10.4   5   5     1e-18   3.5e-15   56.0   0.1     1    78   347   421   347   421 0.91 Surface antigen variable number repeat
Voltage_CLC          PF00654.15   355 seq1026_BIOID51011   -            438   1.1e-72  244.9  33.6   1   1   7.9e-77   1.1e-72  244.9  23.3     5   354    83   422    79   423 0.91 Voltage gated chloride channel
Polysacc_synt        PF01943.12   273 seq1028_BIOID51011   -            416     1e-13   51.0  19.1   1   1   7.7e-18     1e-13   51.0  13.3     1   272     3   283     3   284 0.84 Polysaccharide biosynthesis protein
Pili_assembly_N      PF00345.15   122 seq1033_BIOID51011   -            230   2.2e-37  127.4   0.2   1   1   8.5e-41   5.8e-37  126.0   0.0     1   121    26   145    26   146 0.91 Gram-negative pili assembly chaperone, N-terminal domain
Pili_assembly_C      PF02753.12    68 seq1033_BIOID51011   -            230   6.7e-17   60.9   0.2   1   1   1.8e-20   1.2e-16   60.1   0.1     1    65   165   223   165   226 0.96 Gram-negative pili assembly chaperone, C-terminal domain
CoA_binding          PF02629.14    96 seq1035_BIOID51011   -            289   1.7e-30  105.2   0.7   1   1   4.9e-34   1.7e-30  105.2   0.5     1    96     6    99     6    99 0.99 CoA binding domain
Ligase_CoA           PF00549.14   153 seq1035_BIOID51011   -            289   2.4e-20   72.5   0.6   1   1   1.2e-23     4e-20   71.8   0.4     1   152   151   271   151   272 0.96 CoA-ligase
Succ_CoA_lig         PF13607.1    138 seq1035_BIOID51011   -            289   8.7e-12   44.7   0.0   1   1   4.4e-15   1.5e-11   43.9   0.0     1   138   145   284   145   287 0.83 Succinyl-CoA ligase like flavodoxin domain
Lipoprotein_19       PF13617.1     59 seq1036_BIOID51011   -             61   4.8e-27   93.2   0.6   1   1   3.8e-31   5.3e-27   93.1   0.4     1    59     2    60     2    60 0.97 YnbE-like lipoprotein
Peptidase_M75        PF09375.5    285 seq1037_BIOID51011   -            375   3.4e-52  177.4   5.4   1   1   6.5e-56   4.5e-52  177.0   3.7     1   285   135   368   135   368 0.96 Imelysin
Cupredoxin_1         PF13473.1    104 seq1037_BIOID51011   -            375   5.5e-25   87.1   0.1   1   1   1.3e-28   9.1e-25   86.4   0.1     4   104    13   115    10   115 0.95 Cupredoxin-like domain
UTRA                 PF07702.8    141 seq1038_BIOID51011   -            265     2e-32  111.6   0.0   1   1   9.8e-36   4.5e-32  110.5   0.0     1   140   118   256   118   257 0.99 UTRA domain
GntR                 PF00392.16    64 seq1038_BIOID51011   -            265   8.6e-24   82.6   0.0   1   1   2.9e-27   1.3e-23   82.0   0.0     1    64    34    97    34    97 0.99 Bacterial regulatory proteins, gntR family
HTH_DeoR             PF08220.7     57 seq1038_BIOID51011   -            265   7.6e-05   22.0   0.0   1   1   3.8e-08   0.00017   20.9   0.0    18    54    61    97    46   100 0.88 DeoR-like helix-turn-helix domain
MukB                 PF04310.7    227 seq1039_BIOID51011   -           1486    2e-145  481.8   0.7   1   1  8.9e-149  4.1e-145  480.9   0.1     1   227     1   227     1   227 1.00 MukB N-terminal
SbcCD_C              PF13558.1     90 seq1039_BIOID51011   -           1486   5.1e-14   51.8   0.3   1   1   4.7e-17   2.2e-13   49.8   0.0     1    89  1335  1424  1335  1425 0.88 Putative exonuclease SbcCD, C subunit
AAA_29               PF13555.1     62 seq1039_BIOID51011   -           1486   5.2e-13   48.2   0.2   1   1   2.7e-16   1.2e-12   47.0   0.2     2    61     8    66     7    67 0.90 P-loop containing region of AAA domain
DUF1318              PF07027.7     95 seq1040_BIOID51011   -            133   7.9e-34  115.6   1.0   1   1   7.2e-38   9.9e-34  115.3   0.7     2    95    40   132    39   132 0.98 Protein of unknown function (DUF1318)
PsiE                 PF06146.7     69 seq1041_BIOID51011   -            136   1.8e-16   59.9   5.7   1   1   1.3e-20   1.8e-16   59.9   3.9     5    69    62   123    58   123 0.95 Phosphate-starvation-inducible E
LexA_DNA_bind        PF01726.11    65 seq1042_BIOID51011   -            108   1.6e-19   69.0   0.0   1   1   1.6e-23   2.1e-19   68.7   0.0     1    65     1    65     1    65 0.99 LexA DNA binding domain
Epimerase            PF01370.16   236 seq1043_BIOID51011   -            310   6.2e-50  169.7   0.0   1   1   2.8e-53   7.7e-50  169.3   0.0     1   236     2   236     2   236 0.92 NAD dependent epimerase/dehydratase family
3Beta_HSD            PF01073.14   280 seq1043_BIOID51011   -            310   1.7e-12   46.5   0.0   1   1   8.5e-16   2.3e-12   46.0   0.0     1   223     3   219     3   224 0.79 3-beta hydroxysteroid dehydrogenase/isomerase family
RmlD_sub_bind        PF04321.12   287 seq1043_BIOID51011   -            310   7.2e-10   38.1   0.0   1   1   7.5e-13   2.1e-09   36.6   0.0     3   155     2   174     1   267 0.79 RmlD substrate binding domain
NAD_binding_4        PF07993.7    249 seq1043_BIOID51011   -            310   1.8e-07   30.2   0.0   1   1   3.6e-08   9.9e-05   21.2   0.0    86   210    67   184    47   220 0.84 Male sterility protein
RusA                 PF05866.6    116 seq1044_BIOID51011   -            129   1.8e-20   73.4   0.0   1   1   1.5e-24     2e-20   73.2   0.0     1   115     5   120     5   121 0.92 Endodeoxyribonuclease RusA
Usher                PF00577.15   552 seq1045_BIOID51011   -            820    3e-208  692.9  23.0   1   1  5.1e-212  3.5e-208  692.6  15.9     5   552   202   777   198   777 0.99 Type VII secretion system (T7SS), usher protein
PapC_N               PF13954.1    146 seq1045_BIOID51011   -            820   1.8e-48  163.6   0.0   1   1   4.7e-52   3.2e-48  162.8   0.0     2   146    38   189    37   189 0.98 PapC N-terminal domain
RNase_H              PF00075.19   132 seq1046_BIOID51011   -            155   3.9e-41  140.3   0.0   1   1   3.2e-45   4.4e-41  140.2   0.0     2   131     3   141     2   142 0.92 RNase H
KilA-N               PF04383.8    111 seq1047_BIOID51011   -            269   2.3e-24   85.0   0.0   1   1   2.6e-28   3.6e-24   84.4   0.0     6   108     8   108     4   111 0.92 KilA-N domain
Glyco_transf_56      PF07429.6    361 seq1048_BIOID51011   -            359  7.8e-193  640.1   0.0   1   1  1.3e-196  8.7e-193  640.0   0.0     1   360     1   358     1   359 0.99 4-alpha-L-fucosyltransferase glycosyl transferase group 56
Dyp_perox            PF04261.7    313 seq1053_BIOID51011   -            423  1.6e-110  368.6   0.0   1   1  1.4e-114  1.9e-110  368.4   0.0     1   312    61   410    61   411 0.98 Dyp-type peroxidase family
Ail_Lom              PF06316.6    199 seq1054_BIOID51011   -            200  6.7e-115  381.3   5.3   1   1  1.1e-118  7.5e-115  381.2   3.7     1   199     1   200     1   200 0.99 Enterobacterial Ail/Lom protein
OMP_b-brl            PF13505.1    176 seq1054_BIOID51011   -            200   5.7e-22   78.3   3.9   1   1     1e-25     7e-22   78.0   2.7     2   176    11   200     8   200 0.85 Outer membrane protein beta-barrel domain
DEAD                 PF00270.24   173 seq1055_BIOID51011   -            454   2.3e-49  167.0   0.1   1   1   5.9e-52   2.7e-48  163.5   0.0     1   172    25   196    25   197 0.94 DEAD/DEAH box helicase
Helicase_C           PF00271.26    78 seq1055_BIOID51011   -            454   8.2e-26   89.5   0.0   1   1   4.8e-29   2.2e-25   88.2   0.0     2    77   264   339   263   340 0.98 Helicase conserved C-terminal domain
Glyco_transf_9       PF01075.12   247 seq1056_BIOID51011   -            348   1.3e-89  299.5   0.0   1   1   1.1e-93   1.5e-89  299.3   0.0     1   247    69   324    69   324 0.98 Glycosyltransferase family 9 (heptosyltransferase)
PfkB                 PF00294.19   301 seq1058_BIOID51011   -            300   2.7e-63  213.7   0.5   1   1   2.3e-67   3.1e-63  213.5   0.4     3   299     5   287     3   289 0.93 pfkB family carbohydrate kinase
DUF968               PF06147.6    200 seq1059_BIOID51011   -            331   3.8e-79  265.1   0.0   1   1   3.7e-83     5e-79  264.7   0.0     2   200   131   328   130   328 0.99 Protein of unknown function (DUF968)
DUF45                PF01863.12   205 seq1060_BIOID51011   -            167   7.3e-12   45.3   0.3   1   1   1.2e-15   7.9e-12   45.2   0.2   142   198    93   149    17   156 0.87 Protein of unknown function DUF45
WLM                  PF08325.5    186 seq1060_BIOID51011   -            167   1.3e-05   25.0   3.5   1   1   2.4e-09   1.7e-05   24.6   2.0    81   118   114   151   100   166 0.85 WLM domain
PTS_EIIA_2           PF00359.17   142 seq1061_BIOID51011   -            275   4.1e-32  110.7   0.0   1   1   9.6e-36   6.6e-32  110.0   0.0     5   141    29   170    25   171 0.95 Phosphoenolpyruvate-dependent sugar phosphotransferase system, EIIA 2
PTS_IIB              PF02302.12    90 seq1061_BIOID51011   -            275   1.5e-13   50.8   0.0   1   1   4.2e-17   2.8e-13   49.9   0.0     2    69   188   260   187   269 0.93 PTS system, Lactose/Cellobiose specific IIB subunit
Aldedh               PF00171.17   462 seq1062_BIOID51011   -            499  2.3e-163  543.6   0.0   1   1  2.1e-167  2.8e-163  543.4   0.0     5   462    33   495    30   495 0.97 Aldehyde dehydrogenase family
Lactamase_B          PF00753.22   194 seq1063_BIOID51011   -            251   1.5e-33  115.9   0.5   1   1   2.9e-37     2e-33  115.6   0.3     3   194     9   165     7   165 0.93 Metallo-beta-lactamase superfamily
Lactamase_B_2        PF12706.2    194 seq1063_BIOID51011   -            251   2.9e-08   33.3   0.1   1   1   6.7e-12   4.6e-08   32.7   0.1     3   187    25   198    23   204 0.58 Beta-lactamase superfamily domain
WzyE                 PF06899.6    449 seq1064_BIOID51011   -            450  1.2e-277  920.6  45.5   1   1  9.8e-282  1.3e-277  920.4  31.5     1   448     1   449     1   450 1.00 WzyE protein
OmpH                 PF03938.9    158 seq1066_BIOID51011   -            161   6.2e-23   81.3  16.0   1   1   5.4e-27   7.4e-23   81.1  11.1     3   157    10   160     6   161 0.93 Outer membrane protein (OmpH-like)
DUF218               PF02698.12   155 seq1068_BIOID51011   -            227   3.9e-22   78.2   0.0   1   1   3.6e-26   4.9e-22   77.9   0.0     8   130    61   174    54   197 0.89 DUF218 domain
Glyco_transf_9       PF01075.12   247 seq1070_BIOID51011   -            330   8.1e-84  280.5   0.1   1   1   7.3e-88     1e-83  280.2   0.1     1   245    75   315    75   317 0.98 Glycosyltransferase family 9 (heptosyltransferase)
HOK_GEF              PF01848.11    43 seq1071_BIOID51011   -             50   7.7e-18   63.4   1.4   1   1   6.2e-22   8.5e-18   63.2   1.0     1    43     4    46     4    46 0.99 Hok/gef family
PTS_EIIC             PF02378.13   321 seq1073_BIOID51011   -            395   5.7e-12   45.0  35.2   1   1   7.4e-15     1e-10   40.9  24.4     2   268    49   299    48   375 0.72 Phosphotransferase system, EIIC
HTH_DeoR             PF08220.7     57 seq1075_BIOID51011   -            122   7.6e-24   82.8   0.9   1   1     1e-26   1.2e-23   82.2   0.6     1    56    11    66    11    67 0.97 DeoR-like helix-turn-helix domain
HTH_11               PF08279.7     55 seq1075_BIOID51011   -            122   1.7e-10   40.2   0.1   1   1   2.5e-13   2.8e-10   39.5   0.1     4    44    14    53    11    60 0.86 HTH domain
MarR_2               PF12802.2     62 seq1075_BIOID51011   -            122   1.1e-07   31.3   0.1   1   1   1.5e-10   1.7e-07   30.6   0.1     5    61    10    63     4    64 0.88 MarR family
MarR                 PF01047.17    59 seq1075_BIOID51011   -            122   1.4e-07   30.9   0.1   1   1     2e-10   2.3e-07   30.2   0.0     8    50    15    57     9    59 0.94 MarR family
HTH_20               PF12840.2     61 seq1075_BIOID51011   -            122   8.1e-07   28.6   0.1   1   1   1.1e-09   1.3e-06   28.0   0.1     6    57     6    57     2    61 0.85 Helix-turn-helix domain
HTH_27               PF13463.1     68 seq1075_BIOID51011   -            122   1.6e-06   28.2   0.1   1   1   2.2e-09   2.5e-06   27.6   0.0     2    53     9    59     9    70 0.88 Winged helix DNA-binding domain
GntR                 PF00392.16    64 seq1075_BIOID51011   -            122   2.7e-06   26.6   0.1   1   1   4.1e-09   4.7e-06   25.8   0.1    27    60    27    60    14    63 0.93 Bacterial regulatory proteins, gntR family
HTH_24               PF13412.1     48 seq1075_BIOID51011   -            122   7.7e-06   25.0   0.1   1   1   1.1e-08   1.3e-05   24.3   0.1     7    48    14    55     9    55 0.95 Winged helix-turn-helix DNA-binding
HTH_5                PF01022.15    47 seq1075_BIOID51011   -            122   3.9e-05   23.0   0.0   1   1   5.6e-08   6.3e-05   22.4   0.0     6    46    14    55     9    56 0.95 Bacterial regulatory protein, arsR family
HTH_Mga              PF08280.6     59 seq1075_BIOID51011   -            122   4.7e-05   22.9   0.1   1   1     1e-07   0.00012   21.7   0.0     9    44    14    49    11    53 0.94 M protein trans-acting positive regulator (MGA) HTH domain
Hexapep              PF00132.19    36 seq1076_BIOID51011   -            341   1.9e-32  109.1  41.0   1   3   1.2e-14   8.4e-11   40.7   2.6     2    36   110   144   109   144 0.95 Bacterial transferase hexapeptide (six repeats)
Hexapep              PF00132.19    36 seq1076_BIOID51011   -            341   1.9e-32  109.1  41.0   2   3   1.7e-12   1.2e-08   33.9   0.3     1    35   145   179   145   180 0.96 Bacterial transferase hexapeptide (six repeats)
Hexapep              PF00132.19    36 seq1076_BIOID51011   -            341   1.9e-32  109.1  41.0   3   3   1.8e-11   1.3e-07   30.7   6.3     1    35   222   256   222   257 0.94 Bacterial transferase hexapeptide (six repeats)
LpxD                 PF04613.9     72 seq1076_BIOID51011   -            341   1.9e-23   81.6   0.0   1   1   4.7e-27   3.2e-23   80.9   0.0     1    72    21    90    21    90 0.97 UDP-3-O-[3-hydroxymyristoyl] glucosamine N-acyltransferase, LpxD
LysM                 PF01476.15    44 seq1078_BIOID51011   -            452   1.7e-28   98.0   0.0   1   2   3.2e-18   2.2e-14   52.9   0.0     1    43   343   384   343   385 0.98 LysM domain
LysM                 PF01476.15    44 seq1078_BIOID51011   -            452   1.7e-28   98.0   0.0   2   2   1.6e-13   1.1e-09   37.9   0.0     1    42   402   441   402   443 0.90 LysM domain
SLT                  PF01464.15   121 seq1078_BIOID51011   -            452   5.8e-26   90.2   0.1   1   1   1.4e-29   9.4e-26   89.5   0.1     2   118   103   215   102   218 0.97 Transglycosylase SLT domain
Phage_antitermQ      PF06530.7    126 seq1080_BIOID51011   -            115   6.6e-38  129.0   0.0   1   1   5.2e-42   7.2e-38  128.9   0.0     1   115     1   115     1   115 0.98 Phage antitermination protein Q
HOK_GEF              PF01848.11    43 seq1082_BIOID51011   -             83   7.1e-18   63.5   1.4   1   1   6.8e-22   9.3e-18   63.1   1.0     1    43    37    79    37    79 0.99 Hok/gef family
PhoH                 PF02562.11   205 seq1083_BIOID51011   -            307     6e-76  254.1   0.0   1   1   5.6e-80   7.7e-76  253.7   0.0     2   204   102   306   101   307 0.98 PhoH-like protein
DeoRC                PF00455.17   162 seq1084_BIOID51011   -            141   3.2e-32  111.2   0.2   1   1   2.7e-36   3.7e-32  111.0   0.2    45   161     1   117     1   118 0.99 DeoR C terminal sensor domain
GFO_IDH_MocA         PF01408.17   120 seq1085_BIOID51011   -            334   6.2e-28   97.6   0.2   1   1   7.3e-32     1e-27   96.9   0.1     1   117     8   124     8   127 0.97 Oxidoreductase family, NAD-binding Rossmann fold
Fimbrial             PF00419.15   145 seq1090_BIOID51011   -            335   8.5e-19   68.0   0.1   1   1   9.9e-23   1.4e-18   67.4   0.0     2   145   188   335   187   335 0.92 Fimbrial protein
HSP70                PF00012.15   602 seq1091_BIOID51011   -            450   6.5e-25   86.9   0.0   1   2   5.2e-19   7.1e-15   53.8   0.0     2   207     3   228     2   259 0.76 Hsp70 protein
HSP70                PF00012.15   602 seq1091_BIOID51011   -            450   6.5e-25   86.9   0.0   2   2   8.8e-12   1.2e-07   29.9   0.0   250   352   329   423   305   448 0.80 Hsp70 protein
Glyco_tran_WecB      PF03808.8    172 seq1092_BIOID51011   -            246   3.1e-56  189.3   0.1   1   1   3.1e-60   4.2e-56  188.9   0.1     2   172    61   231    60   231 0.96 Glycosyl transferase WecB/TagA/CpsF family
Wzy_C                PF04932.10   163 seq1093_BIOID51011   -            402     6e-18   65.0   9.6   1   1   8.7e-22     6e-18   65.0   6.6     3   162   196   337   193   338 0.82 O-Antigen ligase
O-antigen_lig        PF13425.1    137 seq1093_BIOID51011   -            402   3.8e-16   59.2  13.8   1   1   5.5e-20   3.8e-16   59.2   9.6     2   136   190   340   171   341 0.87 O-antigen ligase like membrane protein
Helicase_C_2         PF13307.1    167 seq1094_BIOID51011   -            761   4.9e-26   91.5   0.0   1   1   2.3e-29   7.7e-26   90.9   0.0     8   165   578   733   571   735 0.93 Helicase C-terminal domain
DEAD                 PF00270.24   173 seq1094_BIOID51011   -            761   3.5e-09   36.2   0.1   1   1     2e-09   6.8e-06   25.5   0.0    12    78    88   153    73   171 0.74 DEAD/DEAH box helicase
DEAD_2               PF06733.10   174 seq1094_BIOID51011   -            761   1.3e-08   34.3   0.0   1   1   6.7e-12   2.3e-08   33.5   0.0   103   167   245   308   195   314 0.87 DEAD_2
HAD_2                PF13419.1    176 seq1095_BIOID51011   -            199   4.9e-29  101.7   0.1   1   1   1.7e-32   5.7e-29  101.5   0.1     2   176     4   184     3   184 0.85 Haloacid dehalogenase-like hydrolase
Hydrolase_like       PF13242.1     75 seq1095_BIOID51011   -            199   2.5e-08   33.3   0.0   1   1   1.6e-11   5.5e-08   32.2   0.0     2    50   139   186   138   198 0.93 HAD-hyrolase-like
Hydrolase            PF00702.21   204 seq1095_BIOID51011   -            199   1.8e-06   28.4   0.0   1   1   6.1e-10   2.1e-06   28.3   0.0   109   203    73   177     6   178 0.76 haloacid dehalogenase-like hydrolase
Glyco_hydro_38       PF01074.17   277 seq1096_BIOID51011   -            877   5.8e-44  150.3   0.0   1   1     2e-47   9.3e-44  149.6   0.0     2   266     7   266     6   274 0.88 Glycosyl hydrolases family 38 N-terminal domain
Glyco_hydro_38C      PF07748.8    458 seq1096_BIOID51011   -            877   7.5e-31  107.2   0.0   1   1   2.4e-34   1.1e-30  106.7   0.0     2   417   386   843   385   862 0.77 Glycosyl hydrolases family 38 C-terminal domain
Alpha-mann_mid       PF09261.6     80 seq1096_BIOID51011   -            877   1.2e-06   28.4   0.0   1   1   6.3e-10   2.9e-06   27.2   0.0     2    79   280   356   279   357 0.88 Alpha mannosidase, middle domain
FabA                 PF07977.8    138 seq1097_BIOID51011   -            123     3e-37  127.0   0.0   1   1   2.5e-41   3.4e-37  126.8   0.0     1   112    17   119    17   123 0.95 FabA-like domain
MFS_1                PF07690.11   354 seq1100_BIOID51011   -            417   5.8e-39  133.7  62.6   1   2   3.2e-31   2.2e-27   95.6  18.9     1   224    41   261    40   270 0.82 Major Facilitator Superfamily
MFS_1                PF07690.11   354 seq1100_BIOID51011   -            417   5.8e-39  133.7  62.6   2   2   9.1e-15   6.2e-11   41.5  23.0     7   168   249   407   247   415 0.82 Major Facilitator Superfamily
Sugar_tr             PF00083.19   451 seq1100_BIOID51011   -            417   2.8e-14   52.4  34.3   1   1   9.1e-18   6.2e-14   51.2   7.0    46   197    71   217    11   223 0.90 Sugar (and other) transporter
Virul_fac_BrkB       PF03631.10   260 seq1101_BIOID51011   -            290     1e-55  188.8  24.6   1   1   8.7e-60   1.2e-55  188.6  17.0     2   258    29   274    28   276 0.88 Virulence factor BrkB
Acetyltransf_11      PF13720.1     83 seq1104_BIOID51011   -            262   2.4e-30  104.4   0.0   1   1   5.6e-34   3.8e-30  103.8   0.0     1    83   180   262   180   262 0.98 Udp N-acetylglucosamine O-acyltransferase; Domain 2
Hexapep              PF00132.19    36 seq1104_BIOID51011   -            262     5e-30  101.5  21.3   1   5   3.6e-09   2.5e-05   23.4   0.3     4    35     2    33     1    34 0.91 Bacterial transferase hexapeptide (six repeats)
Hexapep              PF00132.19    36 seq1104_BIOID51011   -            262     5e-30  101.5  21.3   2   5   5.4e-13   3.7e-09   35.5   3.3     1    36    17    52    17    52 0.96 Bacterial transferase hexapeptide (six repeats)
Hexapep              PF00132.19    36 seq1104_BIOID51011   -            262     5e-30  101.5  21.3   3   5   1.5e-07     0.001   18.3   1.1     1    35    35    69    35    69 0.92 Bacterial transferase hexapeptide (six repeats)
Hexapep              PF00132.19    36 seq1104_BIOID51011   -            262     5e-30  101.5  21.3   4   5   3.1e-07    0.0021   17.3   0.0     2    35    66    99    65   100 0.95 Bacterial transferase hexapeptide (six repeats)
Hexapep              PF00132.19    36 seq1104_BIOID51011   -            262     5e-30  101.5  21.3   5   5   1.9e-13   1.3e-09   37.0   0.1     2    36   109   143   108   143 0.96 Bacterial transferase hexapeptide (six repeats)
Fimbrial             PF00419.15   145 seq1106_BIOID51011   -            171   5.2e-15   55.8   0.1   1   1   4.6e-19   6.2e-15   55.5   0.1     1   145    29   171    27   171 0.88 Fimbrial protein
AA_permease          PF00324.16   479 seq1107_BIOID51011   -            461   4.9e-99  331.7  55.9   1   1  9.1e-103   6.2e-99  331.3  38.8     1   435    16   427    16   455 0.94 Amino acid permease
AA_permease_2        PF13520.1    426 seq1107_BIOID51011   -            461   1.6e-43  148.7  59.1   1   1   3.1e-47   2.1e-43  148.3  41.0     9   425    20   440    15   441 0.88 Amino acid permease
TerC                 PF03741.11   184 seq1108_BIOID51011   -            321   4.2e-57  192.4  13.4   1   1   3.1e-61   4.2e-57  192.4   9.3     1   182    80   282    80   284 0.97 Integral membrane protein TerC family
Peripla_BP_3         PF13377.1    160 seq1109_BIOID51011   -            343   2.9e-37  128.0   0.6   1   1   2.1e-40     7e-37  126.7   0.1     2   160   169   329   168   329 0.92 Periplasmic binding protein-like domain
Peripla_BP_1         PF00532.16   279 seq1109_BIOID51011   -            343     7e-28   97.4   0.0   1   1   2.8e-31   9.4e-28   97.0   0.0     2   240    60   296    59   309 0.83 Periplasmic binding proteins and sugar binding domain of LacI family
LacI                 PF00356.16    46 seq1109_BIOID51011   -            343   4.7e-21   74.0   2.1   1   1   3.4e-24   1.2e-20   72.7   0.8     1    46     3    48     3    48 0.99 Bacterial regulatory proteins, lacI family
Peripla_BP_4         PF13407.1    258 seq1109_BIOID51011   -            343   2.2e-12   46.8   0.0   1   1   1.8e-15   6.2e-12   45.3   0.0     1   256    62   309    62   311 0.83 Periplasmic binding protein domain
YkuD                 PF03734.9    146 seq1111_BIOID51011   -            615   6.1e-30  104.2   0.1   1   1   1.4e-33   9.7e-30  103.6   0.0     4   140   377   543   374   572 0.94 L,D-transpeptidase catalytic domain
PG_binding_1         PF01471.13    57 seq1111_BIOID51011   -            615   1.2e-09   37.9   0.2   1   1   9.3e-11   6.4e-07   29.1   0.0    25    57   316   348   307   348 0.92 Putative peptidoglycan binding domain
Phage_holin_3        PF05106.7    100 seq1112_BIOID51011   -            108   1.1e-29  102.2   0.6   1   1     9e-34   1.2e-29  102.0   0.4     1   100     1   102     1   102 0.94 Phage holin family (Lysis protein S)
Tyr_Deacylase        PF02580.11   145 seq1115_BIOID51011   -            145   6.3e-55  185.0   0.1   1   1   5.1e-59     7e-55  184.8   0.0     2   144     3   144     2   145 0.99 D-Tyr-tRNA(Tyr) deacylase
LpxB                 PF02684.10   373 seq1116_BIOID51011   -            382    2e-153  510.3   0.0   1   1  1.7e-157  2.3e-153  510.1   0.0     1   373     9   377     9   377 1.00 Lipid-A-disaccharide synthetase
Phage_lysozyme       PF00959.14   110 seq1117_BIOID51011   -            158   5.6e-23   81.2   0.0   1   1   5.5e-27   7.6e-23   80.7   0.0     1   107    33   138    33   141 0.97 Phage lysozyme
Ferritin             PF00210.19   142 seq1118_BIOID51011   -            167   1.2e-22   80.1   1.4   1   1   9.7e-27   1.3e-22   79.9   1.0     3   140     9   142     7   144 0.93 Ferritin-like domain
SepZ                 PF06066.6     99 seq1119_BIOID51011   -            110   5.8e-51  170.4  11.8   1   1   4.8e-55   6.6e-51  170.2   8.2     1    99    11   110    11   110 0.98 SepZ
YiiD_Cterm           PF09500.5    144 seq1120_BIOID51011   -            329     1e-48  164.4   0.0   1   1   4.3e-52   1.5e-48  163.9   0.0     1   143   174   313   174   314 0.99 Putative thioesterase (yiiD_Cterm)
Acetyltransf_7       PF13508.1     79 seq1120_BIOID51011   -            329   8.3e-13   48.2   0.0   1   1   4.5e-16   1.5e-12   47.3   0.0     3    77    60   138    58   140 0.87 Acetyltransferase (GNAT) domain
Acetyltransf_1       PF00583.19    83 seq1120_BIOID51011   -            329   2.9e-12   46.3   0.0   1   1   2.4e-15   8.2e-12   44.8   0.0     2    82    66   138    65   139 0.96 Acetyltransferase (GNAT) family
Acetyltransf_10      PF13673.1    117 seq1120_BIOID51011   -            329   1.6e-08   34.5   0.0   1   1   7.8e-12   2.7e-08   33.8   0.0    38   117    55   138    16   138 0.81 Acetyltransferase (GNAT) domain
DUF2570              PF10828.3    110 seq1121_BIOID51011   -            126   5.1e-05   22.7   1.1   1   1   4.5e-09   6.2e-05   22.4   0.7     6   105     7   109     2   113 0.85 Protein of unknown function (DUF2570)
Glycos_trans_3N      PF02885.12    66 seq1123_BIOID51011   -            320   2.8e-15   55.5   0.0   1   1   3.6e-19     5e-15   54.7   0.0     2    65     3    70     2    71 0.97 Glycosyl transferase family, helical bundle domain
SDF                  PF00375.13   390 seq1124_BIOID51011   -            414   1.5e-63  214.8  34.9   1   1   1.3e-67   1.8e-63  214.5  24.2     1   385    18   397    18   401 0.89 Sodium:dicarboxylate symporter family
Asr                  PF06392.6     19 seq1125_BIOID51011   -            111   7.1e-07   29.3  23.9   1   1   5.2e-11   7.1e-07   29.3  16.6     1    19    53    71    53    71 0.99 Acid shock protein repeat
MxiH                 PF09392.5     90 seq1126_BIOID51011   -            142     3e-12   46.8   0.9   1   1     3e-16   4.1e-12   46.3   0.6     2    90    56   141    55   141 0.96 Type III secretion needle MxiH like
LysR_substrate       PF03466.15   209 seq1129_BIOID51011   -            304   1.1e-43  148.6   0.0   1   1   2.4e-47   1.7e-43  148.0   0.0     2   208    89   293    88   294 0.93 LysR substrate binding domain
HTH_1                PF00126.22    60 seq1129_BIOID51011   -            304   2.3e-21   75.1   1.2   1   1   1.3e-24   8.6e-21   73.3   0.8     3    60     7    64     5    64 0.97 Bacterial regulatory helix-turn-helix protein, lysR family
RNase_HII            PF01351.13   198 seq1130_BIOID51011   -            198   6.2e-58  195.5   0.0   1   1   5.2e-62   7.1e-58  195.4   0.0     1   197    13   189    13   190 0.99 Ribonuclease HII
YscJ_FliF            PF01514.12   207 seq1132_BIOID51011   -            190   3.8e-59  199.1   4.0   1   1   3.3e-63   4.6e-59  198.9   2.8     3   196     3   185     1   189 0.97 Secretory protein of YscJ/FliF family
Trypsin              PF00089.21   220 seq1134_BIOID51011   -            273   1.3e-11   44.4   0.0   1   1     6e-15   4.1e-11   42.7   0.0     9   198    50   244    44   266 0.74 Trypsin
Trypsin_2            PF13365.1    120 seq1134_BIOID51011   -            273   1.3e-07   31.5   0.0   1   1   3.1e-11   2.1e-07   30.8   0.0     1   120    69   240    69   240 0.67 Trypsin-like peptidase domain
Radical_SAM          PF04055.16   166 seq1135_BIOID51011   -            411   6.2e-13   49.1   0.0   1   1     3e-16     1e-12   48.4   0.0     6   160    20   182    16   208 0.84 Radical SAM superfamily
DUF4008              PF13186.1     64 seq1135_BIOID51011   -            411     2e-12   47.1   0.6   1   1   1.3e-15   4.3e-12   46.0   0.4     4    64   282   343   276   343 0.90 Domain of unknown function (DUF4008)
Fer4_12              PF13353.1    139 seq1135_BIOID51011   -            411   4.8e-07   29.8   0.0   1   1   2.7e-10   9.1e-07   28.9   0.0    13   115    19   126    17   150 0.60 4Fe-4S single cluster domain
Esterase             PF00756.15   251 seq1138_BIOID51011   -            400     1e-49  169.1   0.0   1   1   1.5e-53     1e-49  169.1   0.0     1   251   172   391   172   391 0.98 Putative esterase
DUF3327              PF11806.3    122 seq1138_BIOID51011   -            400   2.2e-36  124.7   0.5   1   1   3.3e-40   2.2e-36  124.7   0.4     3   121    29   155    21   156 0.97 Domain of unknown function (DUF3327)
ABC_tran             PF00005.22   118 seq1139_BIOID51011   -            401   5.6e-22   78.2   0.0   1   1   3.6e-25   1.2e-21   77.0   0.0     1   117    73   191    73   192 0.92 ABC transporter
TOBE_2               PF08402.5     75 seq1139_BIOID51011   -            401   9.6e-12   44.6   0.3   1   1   1.2e-14   4.2e-11   42.5   0.1     1    75   313   385   313   385 0.95 TOBE domain
YecR                 PF13992.1     74 seq1140_BIOID51011   -            107   2.8e-27   94.5   0.2   1   1   2.5e-31   3.5e-27   94.2   0.1     2    74    26    98    25    98 0.98 YecR-like lipoprotein
DNA_pol3_alpha       PF07733.7    426 seq1143_BIOID51011   -           1160    2e-177  589.7   0.0   1   1  5.8e-181  2.6e-177  589.4   0.0     2   426   291   735   290   735 0.96 Bacterial DNA polymerase III alpha subunit
PHP                  PF02811.14   175 seq1143_BIOID51011   -           1160   3.9e-30  104.7   0.0   1   1   2.4e-33   1.1e-29  103.3   0.0     1   170     7   178     7   192 0.96 PHP domain
tRNA_anti            PF01336.20    76 seq1143_BIOID51011   -           1160   1.2e-08   34.4   0.1   1   1   5.4e-12   2.5e-08   33.5   0.1     2    75  1000  1072   994  1073 0.88 OB-fold nucleic acid binding domain
Ldh_2                PF02615.9    335 seq1144_BIOID51011   -            361  4.3e-138  459.5   0.0   1   1  3.6e-142  4.9e-138  459.3   0.0     1   334     5   340     5   341 0.99 Malate/L-lactate dehydrogenase
Peptidase_M15_2      PF05951.8    153 seq1145_BIOID51011   -            182   1.2e-61  206.5   0.0   1   1   2.1e-65   1.4e-61  206.3   0.0     3   153    34   182    32   182 0.99 Bacterial protein of unknown function (DUF882)
Peptidase_M15_3      PF08291.6    110 seq1145_BIOID51011   -            182   8.5e-12   44.7   0.0   1   1   1.7e-15   1.1e-11   44.3   0.0    28   110    86   175    62   175 0.84 Peptidase M15
LysR_substrate       PF03466.15   209 seq1147_BIOID51011   -            311   2.5e-44  150.7   4.2   1   1   4.8e-48   3.3e-44  150.4   2.9     4   207    92   293    89   295 0.97 LysR substrate binding domain
HTH_1                PF00126.22    60 seq1147_BIOID51011   -            311   4.2e-18   64.7   0.6   1   1   1.6e-21   1.1e-17   63.3   0.4     1    59     6    64     6    65 0.96 Bacterial regulatory helix-turn-helix protein, lysR family
HisG                 PF01634.13   163 seq1148_BIOID51011   -            299   7.8e-55  184.7   0.0   1   1   1.7e-58   1.2e-54  184.1   0.0     1   163    53   221    53   221 0.94 ATP phosphoribosyltransferase
HisG_C               PF08029.6     75 seq1148_BIOID51011   -            299   5.5e-28   96.6   0.1   1   1   2.2e-31   1.5e-27   95.2   0.0     1    75   222   297   222   297 0.98 HisG, C-terminal domain
Ferritin             PF00210.19   142 seq1149_BIOID51011   -            165   7.3e-34  116.4   5.6   1   1   6.2e-38   8.5e-34  116.2   3.9     1   140     7   142     7   144 0.93 Ferritin-like domain
Secretin             PF00263.16   165 seq1150_BIOID51011   -            512     3e-33  114.4   3.5   1   1   4.4e-37     3e-33  114.4   2.5     1   162   336   504   336   507 0.93 Bacterial type II and III secretion system protein
Secretin_N           PF03958.12    82 seq1150_BIOID51011   -            512   4.2e-25   87.6   2.7   1   1   1.2e-22   7.9e-19   67.5   0.2     1    82   180   275   180   275 0.99 Bacterial type II/III secretion system short domain
Bac_Ubq_Cox          PF01654.12   436 seq1151_BIOID51011   -            523  1.2e-183  610.3  21.3   1   1    1e-187  1.4e-183  610.1  14.7     1   435     8   503     8   504 0.98 Bacterial Cytochrome Ubiquinol Oxidase
Lactamase_B          PF00753.22   194 seq1154_BIOID51011   -            215   1.3e-32  112.9   0.6   1   1   2.2e-36   1.5e-32  112.7   0.4     4   194    11   192     8   192 0.93 Metallo-beta-lactamase superfamily
Lactamase_B_2        PF12706.2    194 seq1154_BIOID51011   -            215   9.1e-08   31.7   0.1   1   1   1.6e-11   1.1e-07   31.4   0.1     4   154    28   190    25   194 0.59 Beta-lactamase superfamily domain
MbtH                 PF03621.8     54 seq1159_BIOID51011   -             72   1.8e-21   75.1   0.6   1   1   1.6e-25   2.1e-21   74.8   0.4     1    53     1    54     1    55 0.96 MbtH-like protein
AMP-binding          PF00501.23   418 seq1162_BIOID51011   -           1335  1.2e-116  389.4   0.0   1   1  5.7e-120  1.5e-116  389.0   0.0     1   417   524   928   524   929 0.96 AMP-binding enzyme
Condensation         PF00668.15   301 seq1162_BIOID51011   -           1335     2e-58  197.4   0.0   1   1   1.1e-61   3.1e-58  196.8   0.0     2   300    44   342    43   343 0.90 Condensation domain
Thioesterase         PF00975.15   229 seq1162_BIOID51011   -           1335   3.2e-46  158.2   0.6   1   1   1.1e-46   2.9e-43  148.6   0.0     2   216  1109  1320  1108  1333 0.95 Thioesterase domain
PP-binding           PF00550.20    67 seq1162_BIOID51011   -           1335   2.8e-09   37.0   0.1   1   1   3.1e-12   8.4e-09   35.4   0.1     3    65  1022  1082  1020  1084 0.90 Phosphopantetheine attachment site
Abhydrolase_6        PF12697.2    228 seq1162_BIOID51011   -           1335   1.4e-05   25.0   0.1   1   1     5e-09   1.4e-05   25.0   0.1     2   127  1111  1240  1110  1309 0.65 Alpha/beta hydrolase family
LamB                 PF02264.10   398 seq1163_BIOID51011   -            446    6e-169  562.1  24.0   1   1    5e-173  6.8e-169  562.0  16.6     1   398    28   446    28   446 0.97 LamB porin
DUF3442              PF11924.3    280 seq1164_BIOID51011   -           1417  1.6e-106  355.9   0.5   1   1  1.2e-109  4.1e-106  354.5   0.3     2   280    71   350    70   350 0.99 Protein of unknown function (DUF3442)
Big_1                PF02369.11   100 seq1164_BIOID51011   -           1417   3.4e-56  187.1 109.1   1   3   1.6e-17   5.6e-14   51.7   8.5     5    97   994  1086   990  1088 0.86 Bacterial Ig-like domain (group 1)
Big_1                PF02369.11   100 seq1164_BIOID51011   -           1417   3.4e-56  187.1 109.1   2   3     9e-17   3.1e-13   49.3   2.8     7    97  1099  1187  1093  1190 0.85 Bacterial Ig-like domain (group 1)
Big_1                PF02369.11   100 seq1164_BIOID51011   -           1417   3.4e-56  187.1 109.1   3   3     4e-16   1.4e-12   47.3  10.6     4    95  1195  1287  1192  1292 0.84 Bacterial Ig-like domain (group 1)
Terminase_4          PF05119.7    100 seq1165_BIOID51011   -            164   2.3e-23   82.0   0.0   1   1   2.3e-27   3.2e-23   81.6   0.0     2    98    57   153    56   155 0.96 Phage terminase, small subunit
Histidinol_dh        PF00815.15   413 seq1166_BIOID51011   -            434  4.1e-182  605.2   1.1   1   1  3.4e-186  4.7e-182  605.0   0.8     2   413    18   428    17   428 0.99 Histidinol dehydrogenase
HTH_31               PF13560.1     64 seq1167_BIOID51011   -             96   6.8e-11   42.0   0.0   1   1   7.9e-14   3.6e-10   39.7   0.0     4    46    35    76    34    93 0.82 Helix-turn-helix domain
HTH_3                PF01381.17    55 seq1167_BIOID51011   -             96   3.2e-09   36.3   0.1   1   1     2e-12   9.2e-09   34.9   0.0     1    38    37    74    37    85 0.96 Helix-turn-helix
HTH_19               PF12844.2     64 seq1167_BIOID51011   -             96     2e-08   34.0   0.0   1   1   2.1e-11   9.4e-08   31.8   0.0     3    55    36    87    36    95 0.83 Helix-turn-helix domain
Trp_Tyr_perm         PF03222.8    394 seq1171_BIOID51011   -            403  1.3e-143  478.4  30.7   1   1  2.2e-147  1.5e-143  478.2  21.3     2   393     2   390     1   391 0.99 Tryptophan/tyrosine permease family
Aa_trans             PF01490.13   410 seq1171_BIOID51011   -            403   7.1e-11   41.1  20.9   1   1     1e-14   7.1e-11   41.1  14.5     6   248     6   236     1   239 0.82 Transmembrane amino acid transporter protein
PaaA_PaaC            PF05138.7    263 seq1173_BIOID51011   -            309  1.5e-100  335.3   0.5   1   1  1.2e-104  1.7e-100  335.2   0.3     4   263    17   291     1   291 0.97 Phenylacetic acid catabolic protein
UPF0118              PF01594.11   327 seq1175_BIOID51011   -            344   2.7e-74  249.9  42.7   1   1   2.3e-78   3.1e-74  249.7  29.6     2   326    14   328    13   329 0.99 Domain of unknown function DUF20
Terminase_1          PF03354.10   477 seq1176_BIOID51011   -            577  1.8e-104  349.7   0.0   1   1  1.5e-108  2.1e-104  349.4   0.0     1   476    86   560    86   561 0.92 Phage Terminase
RHH_1                PF01402.16    39 seq1181_BIOID51011   -             81   4.8e-11   41.9   0.5   1   1   5.7e-15   7.7e-11   41.2   0.4     2    39    15    52    14    52 0.96 Ribbon-helix-helix protein, copG family
TPR_3                PF07720.7     36 seq1182_BIOID51011   -            151   2.9e-10   39.6   0.2   1   1   5.5e-14   7.6e-10   38.2   0.2     1    36    32    65    32    65 0.96 Tetratricopeptide repeat
Cyto_ox_2            PF02322.10   328 seq1183_BIOID51011   -            379  7.9e-121  403.1  36.0   1   1  6.7e-125  9.2e-121  402.8  25.0     2   327     7   362     6   363 0.99 Cytochrome oxidase subunit II
HTH_3                PF01381.17    55 seq1184_BIOID51011   -             91   8.1e-06   25.4   0.0   1   1   7.7e-10   1.1e-05   25.1   0.0     8    49    10    51     4    58 0.94 Helix-turn-helix
HlyD_2               PF12700.2    328 seq1186_BIOID51011   -            464   9.7e-26   90.5   1.1   1   1   3.6e-29   1.2e-25   90.2   0.8     9   328   123   425   115   425 0.82 HlyD family secretion protein
HlyD                 PF00529.15   306 seq1186_BIOID51011   -            464     4e-24   85.3  14.5   1   1   2.3e-27   7.8e-24   84.3  10.0     1   239   135   358   135   385 0.87 HlyD family secretion protein
HlyD_3               PF13437.1    105 seq1186_BIOID51011   -            464   1.6e-16   60.4   3.4   1   1   3.7e-14   1.3e-10   41.4   0.4     1   101   246   351   246   356 0.93 HlyD family secretion protein
Biotin_lipoyl_2      PF13533.1     50 seq1186_BIOID51011   -            464   8.1e-14   50.9   9.0   1   1   7.9e-17   2.7e-13   49.2   0.3     2    50   136   184   135   184 0.97 Biotin-lipoyl like
Aminotran_1_2        PF00155.16   363 seq1187_BIOID51011   -            356   2.7e-67  227.1   0.0   1   1   2.4e-71   3.3e-67  226.8   0.0    31   363    46   351    30   351 0.94 Aminotransferase class I and II
DUF1019              PF06254.6     89 seq1188_BIOID51011   -            141   2.6e-23   81.8   0.2   1   1   2.7e-27   3.7e-23   81.3   0.1     1    88    46   120    46   121 0.95 Protein of unknown function (DUF1019)
PaaB                 PF06243.6     94 seq1189_BIOID51011   -             95   4.3e-35  119.6   0.0   1   1   3.4e-39   4.6e-35  119.5   0.0     3    94     6    95     4    95 0.97 Phenylacetic acid degradation B
SBP_bac_3            PF00497.15   225 seq1193_BIOID51011   -            472   1.3e-30  106.2   0.2   1   1   5.1e-34   2.3e-30  105.4   0.0    10   224     6   221     1   222 0.91 Bacterial extracellular solute-binding proteins, family 3
SLT                  PF01464.15   121 seq1193_BIOID51011   -            472   4.1e-27   93.9   0.1   1   1   1.5e-30   6.8e-27   93.2   0.1     5   118   249   358   246   361 0.95 Transglycosylase SLT domain
Lysozyme_like        PF13702.1    160 seq1193_BIOID51011   -            472   1.1e-06   28.0   0.0   1   1   9.8e-10   4.5e-06   26.1   0.0     8   100   245   345   237   402 0.65 Lysozyme-like
MalM                 PF07148.7    136 seq1194_BIOID51011   -            306   3.8e-50  168.7   0.1   1   1   4.1e-54   5.6e-50  168.2   0.0     2   136    75   210    74   210 0.98 Maltose operon periplasmic protein precursor (MalM)
PaaA_PaaC            PF05138.7    263 seq1195_BIOID51011   -            248   6.3e-97  323.5   0.7   1   1  5.1e-101     7e-97  323.3   0.5    17   263     3   248     1   248 0.99 Phenylacetic acid catabolic protein
YbgT_YccB            PF08173.6     28 seq1201_BIOID51011   -             37   6.1e-16   57.8   4.2   1   1   4.9e-20   6.7e-16   57.6   2.9     1    28     1    28     1    28 0.97 Membrane bound YbgT-like protein
Cyd_oper_YbgE        PF09600.5     82 seq1204_BIOID51011   -             97   1.5e-33  114.6   7.9   1   1   1.4e-37   1.9e-33  114.3   5.5     1    81    16    96    16    97 0.97 Cyd operon protein YbgE (Cyd_oper_YbgE)
DUF59                PF01883.14    72 seq1205_BIOID51011   -            172   6.5e-15   54.7   0.0   1   1     1e-18   1.4e-14   53.7   0.0     2    64    20    82    19    92 0.92 Domain of unknown function DUF59
IGPD                 PF00475.13   145 seq1206_BIOID51011   -            355   1.3e-64  216.3   0.3   1   1   6.7e-68   2.3e-64  215.5   0.2     1   145   196   338   196   338 0.99 Imidazoleglycerol-phosphate dehydratase
HAD_2                PF13419.1    176 seq1206_BIOID51011   -            355   5.6e-07   29.8   0.0   1   1   5.3e-09   1.8e-05   24.9   0.0    76   173    30   145    19   148 0.81 Haloacid dehalogenase-like hydrolase
PNK3P                PF08645.6    158 seq1206_BIOID51011   -            355   9.5e-07   28.2   0.0   1   1   4.9e-10   1.7e-06   27.4   0.0     5   129     8   134     4   184 0.77 Polynucleotide kinase 3 phosphatase
Hydrolase_like       PF13242.1     75 seq1206_BIOID51011   -            355   1.8e-06   27.4   0.0   1   1   1.1e-09   3.9e-06   26.3   0.0     1    44   102   144   102   148 0.90 HAD-hyrolase-like
ACCA                 PF03255.9    145 seq1209_BIOID51011   -            319     6e-65  217.1   0.2   1   1   1.3e-68   8.7e-65  216.5   0.1     2   145     5   151     4   151 0.97 Acetyl co-enzyme A carboxylase carboxyltransferase alpha subunit
Carboxyl_trans       PF01039.17   493 seq1209_BIOID51011   -            319   4.2e-19   68.1   0.0   1   1   7.6e-23   5.2e-19   67.8   0.0   272   473    85   288    58   300 0.84 Carboxyl transferase domain
Phage_portal         PF04860.7    347 seq1210_BIOID51011   -            353   6.7e-99  330.7   0.0   1   1  5.7e-103   7.7e-99  330.5   0.0    34   347     2   313     1   313 0.96 Phage portal protein
ACR_tran             PF00873.14  1021 seq1212_BIOID51011   -           1040         0 1231.0  34.8   1   1         0         0 1230.8  24.1     2  1020    13  1022    12  1023 1.00 AcrB/AcrD/AcrF family
SecD_SecF            PF02355.11   189 seq1212_BIOID51011   -           1040   1.3e-08   34.1  32.4   1   1   1.6e-09   1.1e-05   24.6  10.9    36   183   348   495   338   501 0.82 Protein export membrane protein
SopA                 PF13981.1    135 seq1213_BIOID51011   -            526   1.7e-30  105.7   5.7   1   1   9.6e-34   3.3e-30  104.7   3.9     3   134   293   425   291   426 0.97 SopA-like central domain
Pentapeptide_4       PF13599.1     78 seq1213_BIOID51011   -            526   1.2e-18   66.5  17.6   1   1   5.3e-18   1.8e-14   53.1   4.5     6    78   174   249   169   253 0.94 Pentapeptide repeats (9 copies)
Pentapeptide_3       PF13576.1     48 seq1213_BIOID51011   -            526   4.6e-11   42.3  19.6   1   1   8.4e-11   2.9e-07   30.1   1.5     1    47   186   232   186   233 0.91 Pentapeptide repeats (9 copies)
Fer2                 PF00111.22    78 seq1214_BIOID51011   -            426   1.4e-17   63.1   0.6   1   1   5.4e-21   2.5e-17   62.2   0.4     2    77   337   411   336   412 0.91 2Fe-2S iron-sulfur cluster binding domain
FAD_binding_6        PF00970.19    99 seq1214_BIOID51011   -            426   5.8e-16   58.3   0.0   1   1   2.1e-19   9.7e-16   57.5   0.0     2    99    77   175    76   175 0.91 Oxidoreductase FAD-binding domain
NAD_binding_1        PF00175.16   109 seq1214_BIOID51011   -            426   1.5e-15   57.6   0.0   1   1   5.4e-19   2.5e-15   56.8   0.0     2   107   188   295   187   297 0.92 Oxidoreductase NAD-binding domain
4HBT                 PF03061.17    79 seq1215_BIOID51011   -            134     8e-19   67.4   0.4   1   1   2.4e-22   1.1e-18   66.9   0.3     1    77    20   103    20   105 0.98 Thioesterase superfamily
4HBT_2               PF13279.1    121 seq1215_BIOID51011   -            134   2.7e-12   47.0   0.2   1   1   7.1e-16   3.2e-12   46.8   0.1     3   117    14   128    12   132 0.88 Thioesterase-like superfamily
Acyl-ACP_TE          PF01643.12   249 seq1215_BIOID51011   -            134   1.3e-05   24.2   0.1   1   1   3.1e-09   1.4e-05   24.0   0.0    31   132    33   132     4   134 0.79 Acyl-ACP thioesterase
SLT                  PF01464.15   121 seq1216_BIOID51011   -            154   1.3e-32  111.7   1.2   1   1   1.1e-36   1.5e-32  111.4   0.9     1   120    21   140    21   141 0.97 Transglycosylase SLT domain
GGDEF                PF00990.16   161 seq1217_BIOID51011   -            452   1.7e-50  170.6   0.0   1   1   1.8e-54   2.4e-50  170.1   0.0     1   161   282   439   282   439 0.98 GGDEF domain
MFS_1                PF07690.11   354 seq1220_BIOID51011   -            466   1.4e-56  191.6  44.9   1   2   5.2e-52   7.2e-48  163.0  16.1     2   269    50   321    49   334 0.89 Major Facilitator Superfamily
MFS_1                PF07690.11   354 seq1220_BIOID51011   -            466   1.4e-56  191.6  44.9   2   2   1.3e-12   1.8e-08   33.4  10.6    59   178   334   450   322   464 0.85 Major Facilitator Superfamily
MotA_ExbB            PF01618.11   139 seq1221_BIOID51011   -            230   6.2e-47  158.6   0.2   1   1     6e-51   8.1e-47  158.2   0.1     2   138    74   210    73   211 0.98 MotA/TolQ/ExbB proton channel family
DUF1627              PF07789.7    155 seq1224_BIOID51011   -            256   1.2e-90  300.8   0.5   1   1   1.3e-94   1.8e-90  300.2   0.3     1   155    91   245    91   245 1.00 Protein of unknown function (DUF1627)
GATase               PF00117.23   192 seq1225_BIOID51011   -            196   6.2e-28   97.4   0.0   1   1   2.1e-31   7.1e-28   97.2   0.0     1   189     4   194     4   196 0.81 Glutamine amidotransferase class-I
GATase_3             PF07685.9    158 seq1225_BIOID51011   -            196   9.7e-06   25.1   0.0   1   1   4.3e-09   1.5e-05   24.5   0.0     8    79    39   100    32   106 0.87 CobB/CobQ-like glutamine amidotransferase domain
OKR_DC_1             PF01276.15   417 seq1226_BIOID51011   -            713    2e-194  645.8   0.0   1   1  5.3e-198  2.4e-194  645.5   0.0     1   417   130   545   130   545 1.00 Orn/Lys/Arg decarboxylase, major domain
OKR_DC_1_C           PF03711.10   137 seq1226_BIOID51011   -            713   1.2e-52  177.4   0.0   1   1   6.1e-56   2.8e-52  176.2   0.0     1   135   570   702   570   704 0.99 Orn/Lys/Arg decarboxylase, C-terminal domain
OKR_DC_1_N           PF03709.10   115 seq1226_BIOID51011   -            713   8.4e-27   93.4   0.0   1   1   3.8e-30   1.7e-26   92.4   0.0     1   115    14   124    14   124 0.99 Orn/Lys/Arg decarboxylase, N-terminal domain
Peptidase_U35        PF04586.12   163 seq1229_BIOID51011   -            216     2e-42  144.8   0.0   1   1   1.9e-46   2.6e-42  144.4   0.0     3   160    11   163     9   166 0.95 Caudovirus prohead protease
ExbD                 PF02472.11   130 seq1230_BIOID51011   -            142     5e-23   81.3   0.1   1   1   4.1e-27   5.6e-23   81.2   0.1     2   129    10   141     9   142 0.89 Biopolymer transport protein ExbD/TolR
ECH                  PF00378.15   245 seq1233_BIOID51011   -            255   4.8e-74  248.4   2.7   1   1   4.3e-78   5.9e-74  248.1   1.9     4   245     8   247     6   247 0.99 Enoyl-CoA hydratase/isomerase family
HTH_3                PF01381.17    55 seq1234_BIOID51011   -             86   2.9e-10   39.7   0.0   1   1   7.5e-14   3.4e-10   39.4   0.0     1    51     5    55     5    59 0.94 Helix-turn-helix
HTH_31               PF13560.1     64 seq1234_BIOID51011   -             86     2e-08   34.1   0.0   1   1   5.6e-12   2.6e-08   33.8   0.0     6    61     5    59     4    62 0.94 Helix-turn-helix domain
HTH_19               PF12844.2     64 seq1234_BIOID51011   -             86   5.8e-08   32.5   0.0   1   1   1.6e-11   7.4e-08   32.2   0.0     4    56     5    57     5    65 0.93 Helix-turn-helix domain
His_biosynth         PF00977.16   228 seq1235_BIOID51011   -            246   9.5e-76  253.9   0.2   1   1   3.1e-79   1.1e-75  253.7   0.2     1   228     2   235     2   235 0.98 Histidine biosynthesis protein
Trp_syntA            PF00290.15   259 seq1235_BIOID51011   -            246   2.6e-06   25.9   0.9   1   1   1.5e-08   5.1e-05   21.7   0.1   174   232    52   109    34   115 0.88 Tryptophan synthase alpha chain
DUF977               PF06163.6    127 seq1237_BIOID51011   -            140   3.6e-65  217.3   0.3   1   1   2.9e-69     4e-65  217.1   0.2     1   127     1   136     1   136 1.00 Bacterial protein of unknown function (DUF977)
Glycos_transf_N      PF04413.11   186 seq1238_BIOID51011   -            425   4.5e-75  250.8   0.0   1   1   6.1e-78   4.2e-74  247.6   0.0     1   185    31   212    31   213 0.98 3-Deoxy-D-manno-octulosonic-acid transferase (kdotransferase)
Glycos_transf_1      PF00534.15   172 seq1238_BIOID51011   -            425   3.5e-10   39.4   0.0   1   1   9.8e-14   6.7e-10   38.5   0.0    65   169   291   398   231   401 0.75 Glycosyl transferases group 1
Wzz                  PF02706.10   152 seq1239_BIOID51011   -            377   4.3e-25   88.1   0.9   1   1   3.2e-29   4.3e-25   88.1   0.6     1   150    25   173    25   175 0.92 Chain length determinant protein
SIS                  PF01380.17   131 seq1242_BIOID51011   -            306   1.7e-30  105.2   0.5   1   1   4.3e-34     3e-30  104.4   0.3     1   131   152   282   152   282 0.99 SIS domain
HTH_6                PF01418.12    77 seq1242_BIOID51011   -            306   1.1e-29  101.8   0.2   1   1   3.1e-33   2.1e-29  100.9   0.1     1    76    25   100    25   101 0.98 Helix-turn-helix domain, rpiR family
Phage_capsid         PF05065.8    276 seq1243_BIOID51011   -            401   5.9e-67  225.6   1.4   1   1   5.5e-71   7.5e-67  225.2   1.0     1   276   115   398   115   398 0.92 Phage capsid family
TolA                 PF06519.6     96 seq1244_BIOID51011   -            421   2.2e-38  129.9   0.0   1   1   3.3e-42   2.2e-38  129.9   0.0     1    96   325   419   325   419 0.98 TolA C-terminal
TonB_2               PF13103.1     85 seq1244_BIOID51011   -            421   3.2e-05   23.7   0.0   1   1   1.4e-08   9.4e-05   22.2   0.0     2    73   338   405   337   414 0.86 TonB C terminal
Chor_lyase           PF04345.8    168 seq1248_BIOID51011   -            165   6.6e-31  106.8   0.0   1   1   5.8e-35     8e-31  106.6   0.0    13   163    18   165    12   165 0.90 Chorismate lyase
DDE_Tnp_1            PF01609.16   211 seq1250_BIOID51011   -            338   6.3e-33  114.0   0.0   1   1   5.6e-36   1.5e-32  112.7   0.1     5   210   150   324   148   325 0.90 Transposase DDE domain
DUF772               PF05598.6     77 seq1250_BIOID51011   -            338   2.7e-21   75.1   0.3   1   1     1e-24   2.7e-21   75.1   0.2     1    77    63   138    63   138 0.99 Transposase domain (DUF772)
DDE_Tnp_1_3          PF13612.1    155 seq1250_BIOID51011   -            338   2.2e-08   33.8   0.1   1   1   1.6e-11   4.3e-08   32.9   0.0     5   151   149   304   146   308 0.72 Transposase DDE domain
DDE_Tnp_1_6          PF13751.1    125 seq1250_BIOID51011   -            338   6.6e-07   29.3   0.2   1   1   6.9e-10   1.9e-06   27.8   0.2    64   123   270   326   256   327 0.80 Transposase DDE domain
ECH                  PF00378.15   245 seq1252_BIOID51011   -            262   2.2e-62  210.2   0.0   1   1   1.8e-66   2.5e-62  210.1   0.0     3   244     8   253     6   254 0.96 Enoyl-CoA hydratase/isomerase family
His_biosynth         PF00977.16   228 seq1253_BIOID51011   -            258   1.3e-78  263.3   0.6   1   1   4.3e-82   1.5e-78  263.1   0.4     1   227     5   239     5   240 0.96 Histidine biosynthesis protein
Methyltransf_10      PF05971.7    299 seq1256_BIOID51011   -            335  4.8e-154  511.7   0.0   1   1  8.2e-158  5.6e-154  511.4   0.0     2   299    30   323    29   323 0.99 Protein of unknown function (DUF890)
MTS                  PF05175.9    170 seq1256_BIOID51011   -            335   3.9e-05   22.9   0.0   1   1   1.2e-08   8.3e-05   21.9   0.0    30   115   128   222   114   232 0.77 Methyltransferase small domain
DUF1471              PF07338.8     56 seq1257_BIOID51011   -            314   4.1e-62  205.5   5.4   1   3   2.8e-22   3.9e-18   64.7   0.0     2    56    34    90    33    90 0.98 Protein of unknown function (DUF1471)
DUF1471              PF07338.8     56 seq1257_BIOID51011   -            314   4.1e-62  205.5   5.4   2   3     3e-22   4.1e-18   64.6   0.1     3    56   119   174   117   174 0.98 Protein of unknown function (DUF1471)
DUF1471              PF07338.8     56 seq1257_BIOID51011   -            314   4.1e-62  205.5   5.4   3   3   3.1e-26   4.3e-22   77.3   0.1     2    56   259   314   258   314 0.99 Protein of unknown function (DUF1471)
UbiA                 PF01040.13   257 seq1258_BIOID51011   -            290   8.5e-41  139.7  25.0   1   1   7.6e-45     1e-40  139.4  17.3     2   256    26   277    25   283 0.85 UbiA prenyltransferase family
Adenylate_cycl       PF01295.13   605 seq1260_BIOID51011   -            848    9e-275  912.5   0.0   1   1  1.6e-278  1.1e-274  912.3   0.0     1   601   228   826   228   830 0.98 Adenylate cyclase, class-I
Adenyl_cycl_N        PF12633.2    204 seq1260_BIOID51011   -            848   3.3e-87  291.1   0.0   1   1   2.2e-86   1.5e-82  275.9   0.0     1   203     1   200     1   201 0.96 Adenylate cyclase NT domain
Fer4_10              PF13237.1     52 seq1262_BIOID51011   -             86   4.7e-13   48.5  11.7   1   1   2.4e-16   6.4e-13   48.1   8.1     4    52     5    55     2    55 0.88 4Fe-4S dicluster domain
Fer4_7               PF12838.2     52 seq1262_BIOID51011   -             86   2.2e-08   34.2  10.7   1   1     1e-11   2.8e-08   33.9   7.4     1    49     8    55     8    70 0.90 4Fe-4S dicluster domain
Fer4_9               PF13187.1     55 seq1262_BIOID51011   -             86   3.4e-07   30.3  11.0   1   1   1.7e-10   4.6e-07   29.8   7.7     1    51     8    55     8    72 0.94 4Fe-4S dicluster domain
Fer4                 PF00037.22    24 seq1262_BIOID51011   -             86   9.1e-07   28.1  17.0   1   1   1.3e-09   3.5e-06   26.2   1.9     5    24     6    25     3    25 0.92 4Fe-4S binding domain
CTP_transf_2         PF01467.21   157 seq1264_BIOID51011   -            159   6.5e-25   87.9   0.1   1   1   1.1e-28   7.8e-25   87.6   0.0     1   156     6   134     6   135 0.98 Cytidylyltransferase
Citrate_ly_lig       PF08218.6    182 seq1264_BIOID51011   -            159   1.1e-06   28.0   0.1   1   1   2.7e-10   1.9e-06   27.3   0.0     9   106    12   113    10   117 0.81 Citrate lyase ligase C-terminal domain
Aldo_ket_red         PF00248.16   283 seq1265_BIOID51011   -            294     1e-46  158.8   0.0   1   1   9.4e-51   1.3e-46  158.6   0.0     2   281    20   267    19   269 0.92 Aldo/keto reductase family
3HCDH_N              PF02737.13   180 seq1266_BIOID51011   -            490   7.6e-65  217.8   1.4   1   1   2.2e-68   7.6e-65  217.8   0.9     1   178    22   199    22   201 0.99 3-hydroxyacyl-CoA dehydrogenase, NAD binding domain
3HCDH                PF00725.17    97 seq1266_BIOID51011   -            490   1.3e-46  156.8   0.0   1   2   5.5e-32   1.9e-28   98.5   0.0     1    97   203   300   203   300 0.98 3-hydroxyacyl-CoA dehydrogenase, C-terminal domain
3HCDH                PF00725.17    97 seq1266_BIOID51011   -            490   1.3e-46  156.8   0.0   2   2   1.3e-18   4.6e-15   55.6   0.0     1    80   402   481   402   486 0.96 3-hydroxyacyl-CoA dehydrogenase, C-terminal domain
NAD_binding_2        PF03446.10   162 seq1266_BIOID51011   -            490   1.3e-06   28.3   2.3   1   1   4.4e-10   1.5e-06   28.0   0.2     2    95    21   137    20   164 0.76 NAD binding domain of 6-phosphogluconate dehydrogenase
Acyl_transf_1        PF00698.16   318 seq1267_BIOID51011   -            163   6.6e-08   32.1   0.0   1   1   5.9e-12     8e-08   31.8   0.0   148   278     9   140     3   156 0.94 Acyl transferase domain
PRA-CH               PF01502.13    75 seq1269_BIOID51011   -            203   1.2e-33  114.4   0.0   1   1   3.4e-37   2.3e-33  113.5   0.0     1    74    33   106    33   107 0.99 Phosphoribosyl-AMP cyclohydrolase
PRA-PH               PF01503.12    83 seq1269_BIOID51011   -            203   1.5e-13   50.6   0.5   1   1   3.2e-17   2.2e-13   50.1   0.4     2    82   116   201   115   202 0.96 Phosphoribosyl-ATP pyrophosphohydrolase
PD40                 PF07676.7     39 seq1273_BIOID51011   -            431   1.2e-35  120.5   5.0   1   4   2.5e-08   8.6e-05   21.9   0.0    11    34   203   224   198   227 0.82 WD40-like Beta Propeller Repeat
PD40                 PF07676.7     39 seq1273_BIOID51011   -            431   1.2e-35  120.5   5.0   2   4   8.4e-13   2.9e-09   36.2   0.0     2    39   238   273   237   273 0.95 WD40-like Beta Propeller Repeat
PD40                 PF07676.7     39 seq1273_BIOID51011   -            431   1.2e-35  120.5   5.0   3   4   6.4e-13   2.2e-09   36.6   0.1     2    38   282   316   281   317 0.96 WD40-like Beta Propeller Repeat
PD40                 PF07676.7     39 seq1273_BIOID51011   -            431   1.2e-35  120.5   5.0   4   4   4.2e-07    0.0014   18.0   0.0     3    30   370   397   368   403 0.93 WD40-like Beta Propeller Repeat
TolB_N               PF04052.8    105 seq1273_BIOID51011   -            431   9.2e-32  109.1   0.0   1   1   7.2e-35   2.5e-31  107.7   0.0     1    99    24   122    24   127 0.97 TolB amino-terminal domain
DPPIV_N              PF00930.16   353 seq1273_BIOID51011   -            431   1.6e-13   49.8   0.0   1   1   2.3e-13     8e-10   37.7   0.0   239   348   249   353   220   358 0.87 Dipeptidyl peptidase IV (DPP IV) N-terminal region
Glyoxalase           PF00903.20   128 seq1275_BIOID51011   -            129   7.8e-23   80.7   0.0   1   1   1.9e-26   8.7e-23   80.5   0.0     2   128     7   126     6   126 0.97 Glyoxalase/Bleomycin resistance protein/Dioxygenase superfamily
Glyoxalase_2         PF12681.2    108 seq1275_BIOID51011   -            129   3.8e-18   65.9   0.0   1   1   9.7e-22   4.4e-18   65.7   0.0     1   108    12   127    12   127 0.79 Glyoxalase-like domain
Glyoxalase_4         PF13669.1    110 seq1275_BIOID51011   -            129   2.6e-13   49.8   0.0   1   1   6.9e-17   3.2e-13   49.5   0.0     1    96     8   102     8   115 0.85 Glyoxalase/Bleomycin resistance protein/Dioxygenase superfamily
Phage_connect_1      PF05135.8    102 seq1276_BIOID51011   -            107   9.1e-15   54.5   0.0   1   1   7.4e-19     1e-14   54.3   0.0     1   101     1   104     1   105 0.97 Phage gp6-like head-tail connector protein
ACR_tran             PF00873.14  1021 seq1277_BIOID51011   -           1025         0 1227.1  15.1   1   1         0         0 1226.9  10.5     2  1020     4  1008     3  1009 0.99 AcrB/AcrD/AcrF family
MMPL                 PF03176.10   333 seq1277_BIOID51011   -           1025   1.1e-12   47.2  21.8   1   2   8.9e-11   4.1e-07   28.9   7.1   141   313   330   501   256   521 0.83 MMPL family
MMPL                 PF03176.10   333 seq1277_BIOID51011   -           1025   1.1e-12   47.2  21.8   2   2   4.2e-09   1.9e-05   23.4   2.5    73   306   785  1012   687  1024 0.76 MMPL family
SecD_SecF            PF02355.11   189 seq1277_BIOID51011   -           1025   6.2e-12   44.9  18.6   1   2   3.1e-10   1.4e-06   27.4   5.5    35   186   336   489   316   492 0.80 Protein export membrane protein
SecD_SecF            PF02355.11   189 seq1277_BIOID51011   -           1025   6.2e-12   44.9  18.6   2   2   8.1e-09   3.7e-05   22.8   2.0    25   183   844  1005   831  1022 0.87 Protein export membrane protein
Trp_Tyr_perm         PF03222.8    394 seq1280_BIOID51011   -            409   3.1e-11   42.6  35.6   1   1   5.7e-15   3.9e-11   42.2  24.7    12   360    16   379     7   408 0.78 Tryptophan/tyrosine permease family
Aa_trans             PF01490.13   410 seq1280_BIOID51011   -            409   1.8e-05   23.3  40.2   1   1   8.5e-09   5.8e-05   21.6  27.9    10   399    14   406    10   409 0.67 Transmembrane amino acid transporter protein
Phage_H_T_join       PF05521.6     95 seq1283_BIOID51011   -            136   1.8e-16   60.1   0.5   1   1   1.6e-20   2.2e-16   59.7   0.4     1    95    21   115    21   115 0.96 Phage head-tail joining protein
DUF4014              PF13198.1     72 seq1284_BIOID51011   -             72   1.1e-37  128.1   1.5   1   1   8.7e-42   1.2e-37  128.0   1.0     1    72     1    72     1    72 0.99 Protein of unknown function (DUF4014)
AA_permease_2        PF13520.1    426 seq1285_BIOID51011   -            460   5.9e-79  265.4  39.0   1   1     5e-83   6.9e-79  265.2  27.0     1   420     5   441     5   449 0.91 Amino acid permease
ATP_bind_3           PF01171.15   182 seq1286_BIOID51011   -            432   8.1e-60  201.3   0.0   1   1   2.4e-63   1.1e-59  200.8   0.0     1   180    14   191    14   193 0.97 PP-loop family
TilS_C               PF11734.3     74 seq1286_BIOID51011   -            432   2.9e-26   90.3   0.0   1   1   2.4e-29   1.1e-25   88.5   0.0     1    74   356   427   356   427 0.91 TilS substrate C-terminal domain
TilS                 PF09179.6     69 seq1286_BIOID51011   -            432     1e-22   79.8   5.2   1   1   2.2e-26     1e-22   79.8   3.6     1    69   241   309   241   309 0.99 TilS substrate binding domain
DUF551               PF04448.7     69 seq1294_BIOID51011   -            289   2.3e-19   69.7   4.9   1   1   4.2e-23   5.7e-19   68.5   3.4     1    69   220   285   220   285 0.98 Protein of unknown function (DUF551)
4HBT                 PF03061.17    79 seq1298_BIOID51011   -            140   5.8e-22   77.4   0.2   1   1   7.2e-26   9.8e-22   76.7   0.0     3    79    50   123    48   123 0.96 Thioesterase superfamily
OmpA                 PF00691.15    97 seq1300_BIOID51011   -            173   1.1e-19   70.5   0.0   1   1   1.4e-23     2e-19   69.6   0.0     1    97    72   167    72   167 0.95 OmpA family
Thiolase_N           PF00108.18   264 seq1306_BIOID51011   -            401   9.2e-81  270.5   0.1   1   1   1.7e-84   1.2e-80  270.1   0.1     1   264     1   269     1   269 0.95 Thiolase, N-terminal domain
Thiolase_C           PF02803.13   123 seq1306_BIOID51011   -            401   2.3e-46  156.0   0.2   1   1   6.8e-50   4.6e-46  155.1   0.2     2   123   277   400   276   400 0.96 Thiolase, C-terminal domain
2-Hacid_dh_C         PF02826.14   178 seq1307_BIOID51011   -            312   4.4e-45  152.8   0.0   1   1   8.3e-49   5.7e-45  152.5   0.0     2   178   105   277   104   277 0.95 D-isomer specific 2-hydroxyacid dehydrogenase, NAD binding domain
NAD_binding_2        PF03446.10   162 seq1307_BIOID51011   -            312   1.5e-06   28.0   0.0   1   1   5.1e-10   3.5e-06   26.9   0.0     3    91   138   224   136   242 0.92 NAD binding domain of 6-phosphogluconate dehydrogenase
adh_short            PF00106.20   167 seq1310_BIOID51011   -            240   4.5e-16   59.1   0.2   1   1   1.3e-19     6e-16   58.6   0.1     3   166     9   170     8   171 0.87 short chain dehydrogenase
adh_short_C2         PF13561.1    243 seq1310_BIOID51011   -            240   8.1e-08   32.2   0.0   1   1   2.2e-11     1e-07   31.9   0.0     8   192    18   193    13   238 0.73 Enoyl-(Acyl carrier protein) reductase
KR                   PF08659.5    181 seq1310_BIOID51011   -            240   2.9e-07   30.2   0.5   1   1   1.1e-10   5.1e-07   29.4   0.3     4   172    10   175     8   184 0.85 KR domain
DUF2635              PF10948.3     47 seq1311_BIOID51011   -             56   2.3e-21   74.6   2.2   1   1   1.9e-25   2.6e-21   74.5   1.5     1    46     3    48     3    49 0.98 Protein of unknown function (DUF2635)
TPR_6                PF13174.1     33 seq1312_BIOID51011   -            263   1.8e-22   78.0   1.7   1   3   2.8e-07   0.00047   20.3   0.0     4    33   146   176   145   176 0.86 Tetratricopeptide repeat
TPR_6                PF13174.1     33 seq1312_BIOID51011   -            263   1.8e-22   78.0   1.7   2   3   2.2e-08   3.8e-05   23.7   0.1     3    33   183   213   181   213 0.95 Tetratricopeptide repeat
TPR_6                PF13174.1     33 seq1312_BIOID51011   -            263   1.8e-22   78.0   1.7   3   3   7.2e-11   1.2e-07   31.5   0.0     1    33   218   250   218   250 0.96 Tetratricopeptide repeat
TPR_16               PF13432.1     65 seq1312_BIOID51011   -            263   6.3e-12   45.7   0.0   1   1   1.6e-09   2.7e-06   27.7   0.0     2    65   147   214   146   214 0.92 Tetratricopeptide repeat
TPR_2                PF07719.12    34 seq1312_BIOID51011   -            263   1.1e-09   37.3   0.2   1   2   2.1e-06    0.0035   17.0   0.1     2    33   181   212   180   213 0.93 Tetratricopeptide repeat
TPR_2                PF07719.12    34 seq1312_BIOID51011   -            263   1.1e-09   37.3   0.2   2   2   5.3e-06    0.0091   15.7   0.0     1    33   217   249   217   250 0.95 Tetratricopeptide repeat
TPR_8                PF13181.1     34 seq1312_BIOID51011   -            263   2.9e-06   26.5   0.9   1   2   0.00027      0.46   10.2   0.2     2    29   181   208   180   213 0.89 Tetratricopeptide repeat
TPR_8                PF13181.1     34 seq1312_BIOID51011   -            263   2.9e-06   26.5   0.9   2   2   2.7e-05     0.046   13.3   0.0     5    29   221   245   217   250 0.85 Tetratricopeptide repeat
Phage_ASH            PF10554.4    108 seq1313_BIOID51011   -            295   2.3e-24   85.6   0.0   1   1     3e-28   4.2e-24   84.8   0.0     1   101   106   200   106   214 0.92 Ash protein family
GerE                 PF00196.14    58 seq1314_BIOID51011   -            210   9.2e-06   24.7   0.0   1   1   1.1e-09   1.6e-05   24.0   0.0     2    47   150   195   149   197 0.96 Bacterial regulatory proteins, luxR family
Phage_sheath_1       PF04984.9    464 seq1315_BIOID51011   -            498   1.5e-75  254.2   6.7   1   1   1.3e-79   1.7e-75  254.1   4.7     2   463     8   489     1   490 0.96 Phage tail sheath protein
DUF3458              PF11940.3    367 seq1316_BIOID51011   -            870  1.1e-141  471.8   5.1   1   1    4e-145  1.8e-141  471.1   3.6     2   367   458   827   457   827 0.99 Domain of unknown function (DUF3458)
Peptidase_M1         PF01433.15   390 seq1316_BIOID51011   -            870     3e-66  224.0   0.0   1   1   1.5e-69   6.9e-66  222.8   0.0   122   390   112   384    19   384 0.88 Peptidase family M1
Peptidase_MA_2       PF13485.1    128 seq1316_BIOID51011   -            870   4.9e-18   65.3   0.1   1   1   3.2e-21   1.5e-17   63.7   0.0    16   128   282   407   262   407 0.80 Peptidase MA superfamily
HOK_GEF              PF01848.11    43 seq1317_BIOID51011   -             70   3.1e-19   67.8   4.6   1   1   2.8e-23   3.8e-19   67.6   3.2     1    43    24    66    24    66 0.99 Hok/gef family
YaeQ                 PF07152.7    175 seq1319_BIOID51011   -            181   1.3e-71  239.3   1.2   1   1   1.1e-75   1.5e-71  239.1   0.8     1   174     1   175     1   176 0.99 YaeQ protein
MFS_1                PF07690.11   354 seq1321_BIOID51011   -            416   1.6e-25   89.5  61.2   1   2   3.7e-20   2.5e-16   59.2  19.0     1   224    22   237    22   242 0.81 Major Facilitator Superfamily
MFS_1                PF07690.11   354 seq1321_BIOID51011   -            416   1.6e-25   89.5  61.2   2   2   7.4e-13     5e-09   35.2  19.8    10   179   237   409   232   415 0.80 Major Facilitator Superfamily
MFS_3                PF05977.8    524 seq1321_BIOID51011   -            416   4.8e-21   74.3  33.9   1   1   9.1e-25   6.2e-21   73.9  23.5     9   396    16   400    12   414 0.89 Transmembrane secretion effector
DFP                  PF04127.10   183 seq1322_BIOID51011   -            430   3.5e-72  241.7   2.3   1   1   8.7e-76   5.9e-72  241.0   0.2     2   182   211   395   210   396 0.97 DNA / pantothenate metabolism flavoprotein
Flavoprotein         PF02441.14   129 seq1322_BIOID51011   -            430   8.1e-32  109.4   0.3   1   1   2.5e-35   1.7e-31  108.4   0.2     1   128    30   157    30   158 0.90 Flavoprotein
PHP                  PF02811.14   175 seq1326_BIOID51011   -            245   1.5e-17   63.8   1.3   1   1   1.9e-21   2.6e-17   63.0   0.9     1   169     4   164     4   174 0.91 PHP domain
AMP-binding          PF00501.23   418 seq1327_BIOID51011   -            462   2.4e-26   91.9   0.1   1   1   1.5e-29     2e-25   88.8   0.1   130   409   103   375    18   380 0.87 AMP-binding enzyme
DUF968               PF06147.6    200 seq1328_BIOID51011   -            351   7.5e-76  254.3   0.1   1   1   9.1e-80   1.2e-75  253.6   0.1     2   198   130   343   129   345 0.99 Protein of unknown function (DUF968)
Trans_reg_C          PF00486.23    77 seq1330_BIOID51011   -            269   1.2e-08   34.6   0.0   1   1   1.4e-12   1.9e-08   33.9   0.0     4    76    28   102    23   103 0.92 Transcriptional regulatory protein, C terminal
DAGK_prokar          PF01219.14   104 seq1332_BIOID51011   -            122   5.5e-39  131.8   8.1   1   1   4.6e-43   6.3e-39  131.6   5.6     2   104    16   118    15   118 0.99 Prokaryotic diacylglycerol kinase
RF-1                 PF00472.15   114 seq1334_BIOID51011   -            140   5.7e-29  100.1   0.6   1   1   4.9e-33   6.7e-29   99.8   0.4     4   114     4   132     1   138 0.91 RF-1 domain
Trans_reg_C          PF00486.23    77 seq1335_BIOID51011   -            251   1.2e-20   73.0   0.2   1   1   6.4e-24   4.3e-20   71.2   0.0     2    77   170   245   169   245 0.98 Transcriptional regulatory protein, C terminal
Response_reg         PF00072.19   112 seq1335_BIOID51011   -            251   2.7e-20   72.3   0.1   1   1   6.2e-24   4.2e-20   71.7   0.0     2   111    17   124    16   125 0.97 Response regulator receiver domain
Phage_GPA            PF05840.8    371 seq1337_BIOID51011   -            920  1.1e-152  508.0   0.1   1   1  1.3e-156  1.8e-152  507.2   0.0     1   371   179   564   179   564 0.99 Bacteriophage replication gene A protein (GPA)
MFS_1                PF07690.11   354 seq1338_BIOID51011   -            471     1e-49  169.1  51.1   1   1   1.5e-53     1e-49  169.1  35.4     1   353    15   405    15   406 0.91 Major Facilitator Superfamily
MFS_3                PF05977.8    524 seq1338_BIOID51011   -            471   6.3e-10   37.6  14.0   1   1   9.3e-14   6.3e-10   37.6   9.7    20   187    20   183     6   246 0.85 Transmembrane secretion effector
FdhD-NarQ            PF02634.10   236 seq1339_BIOID51011   -            277   7.6e-73  244.7   0.0   1   1   6.6e-77     9e-73  244.4   0.0     1   235    38   275    38   276 0.92 FdhD/NarQ family
Cupin_6              PF12852.2    186 seq1340_BIOID51011   -            284   1.8e-26   92.7   0.5   1   1   1.2e-29   5.6e-26   91.1   0.4     1   186     2   162     2   162 0.93 Cupin
HTH_18               PF12833.2     81 seq1340_BIOID51011   -            284   1.5e-20   72.9   0.2   1   1   2.3e-23     1e-19   70.2   0.1     1    81   199   278   199   278 0.97 Helix-turn-helix domain
HTH_AraC             PF00165.18    42 seq1340_BIOID51011   -            284   2.6e-15   55.5   0.0   1   2   1.1e-08   4.9e-05   22.9   0.0     7    41   192   226   188   227 0.94 Bacterial regulatory helix-turn-helix proteins, AraC family
HTH_AraC             PF00165.18    42 seq1340_BIOID51011   -            284   2.6e-15   55.5   0.0   2   2   4.5e-11   2.1e-07   30.4   0.0    13    41   247   276   238   277 0.92 Bacterial regulatory helix-turn-helix proteins, AraC family
LexA_DNA_bind        PF01726.11    65 seq1342_BIOID51011   -            202   6.6e-32  108.7   0.1   1   1   1.5e-35   1.1e-31  108.1   0.1     1    65     1    65     1    65 0.99 LexA DNA binding domain
Peptidase_S24        PF00717.18    70 seq1342_BIOID51011   -            202   8.9e-17   60.3   0.8   1   1   1.9e-20   1.3e-16   59.8   0.5     1    68   114   180   114   182 0.96 Peptidase S24-like
NlpE                 PF04170.7     87 seq1343_BIOID51011   -            236   1.6e-35  121.2   0.0   1   1   1.9e-39   2.6e-35  120.5   0.0     1    86    45   130    45   131 0.99 NlpE N-terminal domain
Tail_tube            PF10618.4    119 seq1344_BIOID51011   -            118   4.7e-39  132.7   0.1   1   1   3.7e-43   5.1e-39  132.5   0.1     1   119     1   118     1   118 0.98 Phage tail tube protein
Nitrate_red_del      PF02613.10   136 seq1345_BIOID51011   -            184   3.9e-19   68.6   0.4   1   1   4.2e-23   5.8e-19   68.1   0.3     3   135    31   150    29   151 0.90 Nitrate reductase delta subunit
EspG                 PF06872.6    383 seq1346_BIOID51011   -            398  6.4e-195  646.7   1.9   1   1  5.3e-199  7.3e-195  646.5   1.3     1   383    15   397    15   397 1.00 EspG protein
HATPase_c            PF02518.21   111 seq1348_BIOID51011   -            433   1.9e-22   78.9   0.0   1   1   8.1e-26   3.7e-22   78.0   0.0     6   110   320   423   316   424 0.96 Histidine kinase-, DNA gyrase B-, and HSP90-like ATPase
HisKA                PF00512.20    68 seq1348_BIOID51011   -            433   6.4e-08   32.3   1.3   1   1   3.7e-11   1.7e-07   30.9   0.9     1    67   211   270   211   271 0.90 His Kinase A (phospho-acceptor) domain
HAMP                 PF00672.20    70 seq1348_BIOID51011   -            433     3e-06   27.2   0.0   1   1   6.6e-10     3e-06   27.2   0.0     4    69   141   206   139   207 0.85 HAMP domain
dUTPase              PF00692.14   129 seq1353_BIOID51011   -            152   1.2e-41  141.0   0.0   1   1   9.9e-46   1.4e-41  140.9   0.0     2   129    17   150    16   150 0.98 dUTPase
FluMu_gp41           PF10109.4     82 seq1354_BIOID51011   -             89   1.3e-17   63.3   0.0   1   1   1.1e-21   1.5e-17   63.1   0.0     2    81     4    86     3    87 0.85 Mu-like prophage FluMu protein gp41
RusA                 PF05866.6    116 seq1355_BIOID51011   -            121   1.1e-19   70.8   0.0   1   1   9.5e-24   1.3e-19   70.6   0.0     1   115     9   117     9   118 0.89 Endodeoxyribonuclease RusA
MatE                 PF01554.13   162 seq1356_BIOID51011   -            459   4.6e-39  133.5  30.5   1   2   8.5e-35   1.2e-30  106.2   5.9     1   161    35   195    35   196 0.99 MatE
MatE                 PF01554.13   162 seq1356_BIOID51011   -            459   4.6e-39  133.5  30.5   2   2   2.5e-13   3.5e-09   36.3   6.9     2   143   259   400   259   422 0.91 MatE
NadA                 PF02445.11   296 seq1357_BIOID51011   -            347  2.3e-105  351.5   0.0   1   1  1.9e-109  2.6e-105  351.3   0.0     2   295    31   340    30   341 0.98 Quinolinate synthetase A protein
DUF3521              PF12035.3     35 seq1359_BIOID51011   -             43   8.4e-11   41.4   0.1   1   1     1e-14   1.4e-10   40.6   0.0     1    35     1    32     1    32 0.98 Protein of unknown function (DUF3521)
DUF1097              PF06496.6    144 seq1360_BIOID51011   -            173   1.6e-46  157.6  25.0   1   1   1.4e-50   1.9e-46  157.3  17.4     1   143    18   156    18   157 0.99 Protein of unknown function (DUF1097)
DUF1133              PF06576.6    176 seq1361_BIOID51011   -            184   2.1e-98  326.5   0.6   1   1  1.7e-102   2.4e-98  326.3   0.4     1   175     5   179     5   180 0.99 Protein of unknown function (DUF1133)
DUF3829              PF12889.2    277 seq1362_BIOID51011   -            346   1.3e-79  267.1  11.7   1   1   1.1e-83   1.5e-79  266.9   8.1     2   277    66   346    65   346 0.97 Protein of unknown function (DUF3829)
PhageMin_Tail        PF10145.4    202 seq1363_BIOID51011   -            610   1.2e-28  100.0  18.4   1   1   8.7e-33   1.2e-28  100.0  12.7     2   202    88   296    87   296 0.94 Phage-related minor tail protein
GntR                 PF00392.16    64 seq1364_BIOID51011   -            258   6.7e-23   79.7   0.2   1   1   1.9e-26   1.3e-22   78.8   0.1     1    64     9    72     9    72 0.99 Bacterial regulatory proteins, gntR family
FCD                  PF07729.7    125 seq1364_BIOID51011   -            258   9.3e-19   67.8   5.0   1   1   2.1e-22   1.4e-18   67.2   3.5     1   125    96   220    96   220 0.90 FCD domain
PaaX_C               PF08223.6    172 seq1365_BIOID51011   -            316   2.9e-55  186.4   3.5   1   1   5.8e-59     4e-55  186.0   2.5     1   172   104   274   104   274 0.98 PaaX-like protein C-terminal domain
PaaX                 PF07848.7     70 seq1365_BIOID51011   -            316   3.2e-29  100.6   0.5   1   1   9.4e-33   6.4e-29   99.6   0.4     3    70    20    87    18    87 0.98 PaaX-like protein
TetR_N               PF00440.18    47 seq1366_BIOID51011   -            198   2.9e-11   42.7   0.0   1   1   3.4e-15   4.6e-11   42.0   0.0     3    46    18    61    16    62 0.94 Bacterial regulatory proteins, tetR family
YfiO                 PF13525.1    203 seq1368_BIOID51011   -            245   1.1e-84  282.8   5.8   1   1   2.8e-88   1.3e-84  282.6   4.0     1   202    28   236    28   238 0.97 Outer membrane lipoprotein
TPR_18               PF13512.1    142 seq1368_BIOID51011   -            245   5.1e-65  217.7   7.3   1   1     3e-68   1.4e-64  216.3   1.2     2   142    24   167    23   167 0.98 Tetratricopeptide repeat
HATPase_c            PF02518.21   111 seq1369_BIOID51011   -            467   5.8e-24   83.8   0.0   1   1   2.7e-27   1.2e-23   82.7   0.0     1   111   349   460   349   460 0.98 Histidine kinase-, DNA gyrase B-, and HSP90-like ATPase
HAMP                 PF00672.20    70 seq1369_BIOID51011   -            467   1.5e-17   63.4   0.4   1   1   3.3e-21   1.5e-17   63.4   0.2     2    69   168   235   167   236 0.96 HAMP domain
HisKA                PF00512.20    68 seq1369_BIOID51011   -            467   9.5e-14   51.0   0.2   1   1   2.1e-17   9.5e-14   51.0   0.1     1    68   240   304   240   304 0.97 His Kinase A (phospho-acceptor) domain
CCG                  PF02754.11    85 seq1370_BIOID51011   -            239   9.7e-30  102.3   0.2   1   2   2.2e-17   3.1e-13   49.4   0.0     1    84     3    84     3    85 0.95 Cysteine-rich domain
CCG                  PF02754.11    85 seq1370_BIOID51011   -            239   9.7e-30  102.3   0.2   2   2   6.3e-18   8.6e-14   51.2   0.0     2    84   133   216   132   217 0.92 Cysteine-rich domain
SdiA-regulated       PF06977.6    249 seq1374_BIOID51011   -            272   5.3e-73  244.9   0.1   1   1   8.6e-77   5.9e-73  244.7   0.1     5   248    30   268    26   269 0.96 SdiA-regulated
Chorismate_bind      PF00425.13   257 seq1376_BIOID51011   -            391     2e-68  230.3   0.0   1   1   1.8e-72   2.5e-68  230.0   0.0     2   257   126   380   125   380 0.97 chorismate binding enzyme
Ter                  PF05472.6    290 seq1377_BIOID51011   -             57   2.8e-08   33.1   0.2   1   1   2.4e-12   3.3e-08   32.9   0.1     2    40     9    47     8    50 0.95 DNA replication terminus site-binding protein (Ter protein)
NMN_transporter      PF04973.7    182 seq1378_BIOID51011   -            239   1.6e-46  157.9  27.1   1   1   1.3e-48   1.8e-44  151.2  18.8     1   180    23   227    23   229 0.94 Nicotinamide mononucleotide transporter
Hexapep              PF00132.19    36 seq1379_BIOID51011   -            196   3.9e-16   57.6  12.6   1   2   9.6e-10   1.3e-05   24.3   0.0     3    36    12    45    10    45 0.90 Bacterial transferase hexapeptide (six repeats)
Hexapep              PF00132.19    36 seq1379_BIOID51011   -            196   3.9e-16   57.6  12.6   2   2     1e-12   1.4e-08   33.7   1.6     1    35    88   122    88   123 0.95 Bacterial transferase hexapeptide (six repeats)
Ter                  PF05472.6    290 seq1381_BIOID51011   -            239   8.1e-92  307.3   3.1   1   1   6.6e-96   9.1e-92  307.1   2.2    65   290     2   237     1   237 0.99 DNA replication terminus site-binding protein (Ter protein)
Transgly             PF00912.17   178 seq1383_BIOID51011   -            858   1.4e-67  226.3   0.0   1   1   4.3e-71   2.9e-67  225.2   0.0     1   177    62   237    62   238 0.98 Transglycosylase
Transpeptidase       PF00905.17   304 seq1383_BIOID51011   -            858   2.9e-28   98.6   3.2   1   1   1.5e-29     1e-25   90.3   0.0     2   204   436   617   435   681 0.79 Penicillin binding protein transpeptidase domain
SNARE_assoc          PF09335.6    123 seq1384_BIOID51011   -            220   1.6e-22   79.8   5.4   1   1   1.2e-26   1.6e-22   79.8   3.7     1   123    48   174    48   174 0.96 SNARE associated Golgi protein
DUF162               PF02589.10   189 seq1385_BIOID51011   -            475   6.7e-51  172.3   0.1   1   1   6.2e-54   9.4e-51  171.9   0.1     3   189    72   294    70   294 0.99 Uncharacterised ACR, YkgG family COG1556
Fer4_8               PF13183.1     57 seq1385_BIOID51011   -            475   1.3e-11   44.2   2.1   1   1   1.9e-14   2.9e-11   43.1   1.5     2    57   309   376   308   376 0.79 4Fe-4S dicluster domain
DUF3390              PF11870.3     93 seq1385_BIOID51011   -            475     9e-10   38.2   0.6   1   1   1.4e-12   2.2e-09   36.9   0.4    13    90   387   468   379   471 0.82 Domain of unknown function (DUF3390)
Fer4_9               PF13187.1     55 seq1385_BIOID51011   -            475   1.1e-08   35.0   0.5   1   1   2.2e-11   3.3e-08   33.5   0.4     1    53   311   375   311   376 0.94 4Fe-4S dicluster domain
Fer4_17              PF13534.1     61 seq1385_BIOID51011   -            475   1.2e-07   31.8   1.9   1   1   2.5e-10   3.8e-07   30.2   1.3     1    60   311   376   311   377 0.71 4Fe-4S dicluster domain
Fer4_10              PF13237.1     52 seq1385_BIOID51011   -            475     9e-08   31.6   4.1   1   1   2.1e-10   3.2e-07   29.9   3.0     7    52   310   373   305   373 0.69 4Fe-4S dicluster domain
Fer4_7               PF12838.2     52 seq1385_BIOID51011   -            475   1.8e-07   31.2   4.3   1   1   3.2e-10   4.8e-07   29.9   2.9     1    51   311   375   311   376 0.77 4Fe-4S dicluster domain
N6_N4_Mtase          PF01555.13   231 seq1386_BIOID51011   -            349   3.7e-44  150.8   0.0   1   1   1.5e-47     1e-43  149.3   0.0     1   229    29   340    29   342 0.82 DNA methylase
Methyltransf_26      PF13659.1    117 seq1386_BIOID51011   -            349   2.4e-12   46.8   0.0   1   1     4e-12   2.7e-08   33.7   0.0    51   116     9    82     5    83 0.82 Methyltransferase domain
CsbD                 PF05532.7     53 seq1387_BIOID51011   -             69   1.5e-21   75.6   8.3   1   1   1.3e-25   1.8e-21   75.4   5.8     1    53     4    56     4    56 0.97 CsbD-like
Ribosomal_S30AE      PF02482.14    94 seq1388_BIOID51011   -            113   3.8e-29  100.7   0.1   1   1   3.5e-33   4.8e-29  100.4   0.1     2    92     3    93     2    95 0.97 Sigma 54 modulation protein / S30EA ribosomal protein
TPR_3                PF07720.7     36 seq1389_BIOID51011   -            163   9.6e-20   69.8  17.2   1   2   5.5e-14   7.6e-10   38.2   2.7     1    36    40    73    40    73 0.98 Tetratricopeptide repeat
TPR_3                PF07720.7     36 seq1389_BIOID51011   -            163   9.6e-20   69.8  17.2   2   2   1.1e-13   1.5e-09   37.3   3.8     1    36    74   107    74   107 0.96 Tetratricopeptide repeat
Response_reg         PF00072.19   112 seq1392_BIOID51011   -            240   8.2e-25   86.8   0.0   1   1   1.8e-28   1.2e-24   86.3   0.0     1   112    13   122    13   122 0.98 Response regulator receiver domain
Trans_reg_C          PF00486.23    77 seq1392_BIOID51011   -            240     1e-22   79.6   0.1   1   1   2.7e-26   1.8e-22   78.8   0.0     2    77   157   232   156   232 0.96 Transcriptional regulatory protein, C terminal
SecD-TM1             PF13721.1    101 seq1393_BIOID51011   -            127   2.7e-16   59.5   0.0   1   1   2.6e-20   3.6e-16   59.1   0.0    11   101    17   105     8   105 0.91 SecD export protein N-terminal TM region
Aldo_ket_red         PF00248.16   283 seq1394_BIOID51011   -            286   2.1e-54  184.1   0.0   1   1   1.8e-58   2.4e-54  183.9   0.0     1   281    15   283    15   285 0.96 Aldo/keto reductase family
PDT                  PF00800.13   182 seq1395_BIOID51011   -            386     7e-61  204.8   0.3   1   1   1.5e-64     1e-60  204.2   0.2     1   180   106   286   106   288 0.96 Prephenate dehydratase
CM_2                 PF01817.16    81 seq1395_BIOID51011   -            386   1.9e-22   79.0   2.0   1   1   6.3e-26   4.3e-22   77.8   1.4     1    80    11    90    11    91 0.99 Chorismate mutase type II
AMP-binding          PF00501.23   418 seq1399_BIOID51011   -            536   4.6e-85  285.3   0.0   1   1     8e-89   5.5e-85  285.1   0.0     1   417    50   461    50   462 0.95 AMP-binding enzyme
DUF4009              PF13193.1     41 seq1399_BIOID51011   -            536     8e-08   31.4   0.1   1   1   3.6e-11   2.4e-07   29.9   0.0     1    29   501   529   501   535 0.92 Domain of unknown function (DUF4009)
Trans_reg_C          PF00486.23    77 seq1402_BIOID51011   -            458   3.8e-12   45.8   0.0   1   1     6e-16   8.3e-12   44.7   0.0     2    77    28   101    26   101 0.93 Transcriptional regulatory protein, C terminal
LPAM_2               PF13627.1     24 seq1403_BIOID51011   -             67   2.1e-08   33.5   2.0   1   1     2e-12   2.7e-08   33.1   1.4     1    24     6    29     6    29 0.93 Prokaryotic lipoprotein-attachment site
YicC_N               PF03755.8    159 seq1404_BIOID51011   -            287   2.6e-49  167.0   0.1   1   1   3.8e-53   2.6e-49  167.0   0.1     1   158     2   154     2   155 0.96 YicC-like family, N-terminal region
DUF1732              PF08340.6     87 seq1404_BIOID51011   -            287     2e-34  117.1   7.3   1   1   2.9e-38     2e-34  117.1   5.0     1    87   202   287   202   287 0.97 Domain of unknown function (DUF1732)
DUF1090              PF06476.7    115 seq1405_BIOID51011   -            122   6.8e-38  128.7  16.9   1   1   6.2e-42   8.4e-38  128.4  11.7     2   114     7   116     5   117 0.92 Protein of unknown function (DUF1090)
DNA_circ_N           PF07157.7     93 seq1408_BIOID51011   -            442   5.5e-41  138.4   0.0   1   1     1e-44   1.4e-40  137.1   0.0     1    93     3    95     3    95 0.99 DNA circulation protein N-terminus
DAP_epimerase        PF01678.14   121 seq1409_BIOID51011   -            275   1.3e-77  257.4   0.7   1   2   1.8e-43   1.2e-39  134.8   0.0     1   120     4   124     4   125 0.98 Diaminopimelate epimerase
DAP_epimerase        PF01678.14   121 seq1409_BIOID51011   -            275   1.3e-77  257.4   0.7   2   2   2.5e-39   1.7e-35  121.4   0.1     2   121   153   268   152   268 0.97 Diaminopimelate epimerase
PhzC-PhzF            PF02567.11   282 seq1409_BIOID51011   -            275   3.6e-05   23.0   0.0   1   1   7.7e-09   5.2e-05   22.5   0.0    45   224    51   224    46   229 0.86 Phenazine biosynthesis-like protein
DUF162               PF02589.10   189 seq1410_BIOID51011   -            231   5.7e-36  123.6   0.1   1   1     6e-40   8.3e-36  123.1   0.0    19   189    65   228    47   228 0.91 Uncharacterised ACR, YkgG family COG1556
DUF2713              PF10897.3    246 seq1411_BIOID51011   -            246  2.3e-167  554.2   5.8   1   1  1.9e-171  2.6e-167  554.0   4.0     1   246     1   246     1   246 1.00 Protein of unknown function (DUF2713)
DUF1508              PF07411.7     49 seq1412_BIOID51011   -            123   8.1e-48  159.5   6.0   1   2   1.2e-27   1.7e-23   81.6   0.2     1    49    23    71    23    71 0.97 Domain of unknown function (DUF1508)
DUF1508              PF07411.7     49 seq1412_BIOID51011   -            123   8.1e-48  159.5   6.0   2   2   2.5e-27   3.4e-23   80.7   0.9     1    48    74   121    74   122 0.97 Domain of unknown function (DUF1508)
TerB                 PF05099.8    140 seq1416_BIOID51011   -            143   1.4e-14   53.8   7.2   1   1   1.9e-18   2.6e-14   53.0   5.0     8   131    10   138     3   141 0.81 Tellurite resistance protein TerB
DUF2773              PF10971.3     81 seq1417_BIOID51011   -            768   1.8e-43  146.2   2.6   1   1   3.9e-47   5.4e-43  144.7   1.4     1    81   688   768   688   768 0.99 Protein of unknown function (DUF2773)
DUF883               PF05957.8     94 seq1418_BIOID51011   -            101   1.1e-31  108.9   1.7   1   1   9.3e-36   1.3e-31  108.7   1.2     2    94     9   101     8   101 0.99 Bacterial protein of unknown function (DUF883)
OMP_b-brl            PF13505.1    176 seq1422_BIOID51011   -            171   3.9e-27   95.2  13.5   1   1   6.8e-31   4.7e-27   94.9   9.3     2   176     9   171     6   171 0.87 Outer membrane protein beta-barrel domain
Ail_Lom              PF06316.6    199 seq1422_BIOID51011   -            171   1.5e-23   83.2   4.7   1   2   2.2e-18   1.5e-14   53.8   0.9     1   126     1   115     1   127 0.77 Enterobacterial Ail/Lom protein
Ail_Lom              PF06316.6    199 seq1422_BIOID51011   -            171   1.5e-23   83.2   4.7   2   2   2.2e-11   1.5e-07   31.0   0.1   154   199   126   171   120   171 0.93 Enterobacterial Ail/Lom protein
DUF1469              PF07332.6    121 seq1423_BIOID51011   -            134     1e-25   89.6   7.5   1   1   8.4e-30   1.1e-25   89.5   5.2     6   120    19   129    14   130 0.97 Protein of unknown function (DUF1469)
DUF3927              PF13064.1     46 seq1424_BIOID51011   -             69   2.6e-25   87.4  11.3   1   1   2.6e-29   3.6e-25   87.0   7.8     1    46     3    48     3    48 0.98 Protein of unknown function (DUF3927)
RHH_2                PF03693.9     81 seq1425_BIOID51011   -             98   9.6e-21   73.6   0.4   1   1   1.7e-24   1.2e-20   73.3   0.2     1    75    16    92    16    97 0.92 Uncharacterised protein family (UPF0156)
RHH_1                PF01402.16    39 seq1425_BIOID51011   -             98     8e-05   22.2   2.1   1   1   1.4e-08   9.3e-05   22.0   0.4     2    39    20    58    19    58 0.94 Ribbon-helix-helix protein, copG family
DUF484               PF04340.7    225 seq1428_BIOID51011   -            235   1.1e-89  299.6   0.4   1   1   9.5e-94   1.3e-89  299.4   0.3     1   224    10   232    10   233 0.99 Protein of unknown function, DUF484
DAHP_synth_1         PF00793.15   272 seq1429_BIOID51011   -            350  1.3e-105  351.8   0.0   1   1  1.1e-109  1.5e-105  351.6   0.0     8   271    40   338    25   339 0.96 DAHP synthetase I family
Bro-N                PF02498.12    87 seq1430_BIOID51011   -            156   8.8e-08   32.2   0.0   1   1   1.2e-11   1.7e-07   31.3   0.0     1    75    14   105    14   114 0.74 BRO family, N-terminal domain
YqjK                 PF13997.1     73 seq1432_BIOID51011   -             99   3.6e-30  103.8   9.8   1   1   3.3e-34   4.5e-30  103.5   6.8     1    73    14    86    14    86 0.99 YqjK-like protein
Plasmid_stabil       PF05016.9     90 seq1433_BIOID51011   -             98   6.7e-13   48.7   0.0   1   1   5.5e-17   7.5e-13   48.5   0.0     1    89     4    90     4    91 0.92 Plasmid stabilisation system protein
Curlin_rpt           PF07012.7     34 seq1434_BIOID51011   -            160   8.3e-22   76.5  32.2   1   3   1.1e-15   1.5e-11   43.7   0.8     1    34    62    95    62    95 0.99 Curlin associated repeat
Curlin_rpt           PF07012.7     34 seq1434_BIOID51011   -            160   8.3e-22   76.5  32.2   2   3   2.3e-09   3.2e-05   23.4   2.1     9    32    92   115    91   116 0.95 Curlin associated repeat
Curlin_rpt           PF07012.7     34 seq1434_BIOID51011   -            160   8.3e-22   76.5  32.2   3   3   7.8e-12   1.1e-07   31.3   4.2     1    34   106   139   106   139 0.98 Curlin associated repeat
Isochorismatase      PF00857.15   174 seq1436_BIOID51011   -            285   5.9e-38  130.3   0.0   1   1   1.1e-41   7.6e-38  130.0   0.0     2   173    32   204    31   205 0.97 Isochorismatase family
PP-binding           PF00550.20    67 seq1436_BIOID51011   -            285   2.5e-08   33.9   0.0   1   1   9.9e-12   6.8e-08   32.5   0.0     2    62   217   275   216   280 0.86 Phosphopantetheine attachment site
Dus                  PF01207.12   310 seq1438_BIOID51011   -            345  7.9e-100  333.5   0.0   1   1  6.8e-104  9.3e-100  333.3   0.0     2   308    30   340    29   342 0.98 Dihydrouridine synthase (Dus)
DUF987               PF06174.6     66 seq1439_BIOID51011   -             73   1.3e-39  133.3   0.1   1   1   1.1e-43   1.5e-39  133.2   0.1     1    66     1    66     1    66 0.99 Protein of unknown function (DUF987)
DUF303               PF03629.13   255 seq1441_BIOID51011   -            616   9.3e-30  103.5   0.0   1   1   1.8e-33   1.3e-29  103.1   0.0     1   200    64   295    64   355 0.79 Domain of unknown function (DUF303)
DUF1737              PF08410.5     54 seq1441_BIOID51011   -            616   3.6e-18   64.9   0.0   1   1   1.2e-21   7.9e-18   63.8   0.0     1    53     1    50     1    51 0.98 Domain of unknown function (DUF1737)
DoxX                 PF07681.7     85 seq1443_BIOID51011   -            160   6.2e-18   64.8  12.8   1   1   1.5e-21   1.1e-17   64.1   8.9     2    84    39   117    38   118 0.98 DoxX
Phage_GPD            PF05954.6    292 seq1444_BIOID51011   -            359   6.2e-27   94.4   0.5   1   1   4.6e-31   6.2e-27   94.4   0.4     3   292    25   324    23   325 0.80 Phage late control gene D protein (GPD)
Peptidase_U32        PF01136.14   233 seq1447_BIOID51011   -            453   6.2e-95  316.4   0.0   1   1     6e-99   8.2e-95  316.0   0.0     1   232    75   344    75   345 0.98 Peptidase family U32
Phage_integrase      PF00589.17   173 seq1450_BIOID51011   -            298   4.6e-50  169.5   0.0   1   1   1.1e-53   7.7e-50  168.8   0.0     3   172   114   281   112   282 0.97 Phage integrase family
Phage_integr_N       PF02899.12    84 seq1450_BIOID51011   -            298   7.9e-27   93.1   0.7   1   1   2.9e-30     2e-26   91.8   0.5     1    83     8    90     8    91 0.98 Phage integrase, N-terminal SAM-like domain
Curlin_rpt           PF07012.7     34 seq1451_BIOID51011   -            151   9.8e-29   98.6  29.3   1   3   3.6e-16   4.9e-12   45.2   0.6     1    34    40    74    40    74 0.99 Curlin associated repeat
Curlin_rpt           PF07012.7     34 seq1451_BIOID51011   -            151   9.8e-29   98.6  29.3   2   3   7.7e-17   1.1e-12   47.3   0.3     2    34    86   119    85   119 0.98 Curlin associated repeat
Curlin_rpt           PF07012.7     34 seq1451_BIOID51011   -            151   9.8e-29   98.6  29.3   3   3   1.2e-09   1.7e-05   24.3   3.5     8    34   115   141   114   141 0.95 Curlin associated repeat
YagB_YeeU_YfjZ       PF06154.6    105 seq1452_BIOID51011   -            122   5.2e-51  171.1   0.0   1   1   4.5e-55   6.2e-51  170.9   0.0     2   104    16   118    15   119 0.98 YagB/YeeU/YfjZ family
SLT                  PF01464.15   121 seq1453_BIOID51011   -            124   2.5e-28   97.9   0.1   1   1     2e-32   2.7e-28   97.7   0.1    11   117     3   115     1   119 0.95 Transglycosylase SLT domain
GST_N_2              PF13409.1     70 seq1454_BIOID51011   -            328   1.5e-23   82.4   0.0   1   1   9.4e-27   3.2e-23   81.3   0.0     1    70    62   159    62   159 0.85 Glutathione S-transferase, N-terminal domain
GST_C_2              PF13410.1     69 seq1454_BIOID51011   -            328   3.9e-14   52.1   0.0   1   1   2.3e-17     8e-14   51.1   0.0     1    54   203   256   203   280 0.89 Glutathione S-transferase, C-terminal domain
GST_C                PF00043.20    95 seq1454_BIOID51011   -            328   8.7e-07   28.7   0.0   1   1   4.2e-10   1.4e-06   28.0   0.0    20    67   200   247   167   281 0.76 Glutathione S-transferase, C-terminal domain
Tafi-CsgC            PF10610.4    106 seq1455_BIOID51011   -            142   1.2e-66  221.0   4.5   1   1   1.2e-70   1.6e-66  220.6   3.1     1   106    37   142    37   142 0.99 Thin aggregative fimbriae synthesis protein
UPF0126              PF03458.8     81 seq1456_BIOID51011   -            205   1.5e-44  149.3  24.6   1   2   3.2e-25   4.3e-21   74.1   4.6     2    78     4    80     3    83 0.96 UPF0126 domain
UPF0126              PF03458.8     81 seq1456_BIOID51011   -            205   1.5e-44  149.3  24.6   2   2   1.8e-28   2.5e-24   84.5   4.1     1    79    89   166    89   168 0.97 UPF0126 domain
adh_short_C2         PF13561.1    243 seq1457_BIOID51011   -            248   1.6e-29  103.3   0.1   1   1   4.4e-33     2e-29  102.9   0.1     3   242    14   244    12   245 0.93 Enoyl-(Acyl carrier protein) reductase
adh_short            PF00106.20   167 seq1457_BIOID51011   -            248   1.5e-27   96.4   9.3   1   1   2.1e-30   9.5e-27   93.8   6.4     2   164     7   160     6   163 0.89 short chain dehydrogenase
KR                   PF08659.5    181 seq1457_BIOID51011   -            248   1.1e-10   41.3   8.7   1   1   4.1e-13   1.9e-09   37.3   5.6    54   160    45   155     7   163 0.90 KR domain
DUF1219              PF06755.7    117 seq1458_BIOID51011   -            108   1.7e-58  195.0   0.0   1   1   1.4e-62   1.9e-58  194.9   0.0     1   107     1   107     1   108 0.99 Protein of unknown function (DUF1219)
Phageshock_PspG      PF09583.5     65 seq1459_BIOID51011   -            139   5.7e-25   87.0  25.7   1   1   5.6e-29   7.7e-25   86.6  17.8     1    64    60   123    60   124 0.98 Phage shock protein G (Phageshock_PspG)
IgaA                 PF07095.6    706 seq1460_BIOID51011   -            711         0 1234.6   0.0   1   1         0         0 1234.3   0.0     1   705     1   706     1   707 1.00 Intracellular growth attenuator protein IgaA
Phage_Mu_Gp45        PF06890.7    162 seq1462_BIOID51011   -            182   3.4e-65  218.3   0.8   1   1   2.9e-69   3.9e-65  218.1   0.6     1   161    16   171    16   172 0.99 Bacteriophage Mu Gp45 protein
HAD_2                PF13419.1    176 seq1464_BIOID51011   -            238   8.5e-20   71.6   0.1   1   1   2.4e-23   1.1e-19   71.2   0.0     1   176    13   207    13   207 0.76 Haloacid dehalogenase-like hydrolase
Hydrolase_like       PF13242.1     75 seq1464_BIOID51011   -            238   4.5e-09   35.7   0.0   1   1   2.2e-12   9.9e-09   34.6   0.0     2    50   161   209   160   223 0.93 HAD-hyrolase-like
Hydrolase            PF00702.21   204 seq1464_BIOID51011   -            238   1.3e-08   35.4   0.0   1   1   4.1e-12   1.9e-08   34.9   0.0     1   202    10   199    10   201 0.71 haloacid dehalogenase-like hydrolase
PMI_typeI            PF01238.16   373 seq1467_BIOID51011   -            417  2.2e-124  415.1   0.1   1   1  2.5e-127  1.7e-123  412.1   0.0     1   373    27   383    27   383 0.98 Phosphomannose isomerase type I
CDP-OH_P_transf      PF01066.16   101 seq1468_BIOID51011   -            203   5.2e-13   49.0  12.3   1   1   2.1e-16   2.8e-12   46.6   8.5     3    77    28   123    26   200 0.79 CDP-alcohol phosphatidyltransferase
4HBT                 PF03061.17    79 seq1470_BIOID51011   -            137   7.5e-17   61.1   0.1   1   1   8.9e-21   1.2e-16   60.4   0.1     1    79    50   127    50   127 0.98 Thioesterase superfamily
DUF957               PF06117.6     65 seq1471_BIOID51011   -             65   1.8e-33  113.7   1.0   1   1   1.4e-37   1.9e-33  113.6   0.7     1    65     1    65     1    65 0.99 Enterobacterial protein of unknown function (DUF957)
Macro                PF01661.16   118 seq1473_BIOID51011   -            177   7.1e-41  138.7   0.0   1   1   6.5e-45   8.9e-41  138.3   0.0     1   118    21   137    21   137 0.99 Macro domain
GP46                 PF07409.7    116 seq1474_BIOID51011   -            142   3.9e-39  132.4   1.1   1   1   3.4e-43   4.6e-39  132.2   0.8     1   116    20   134    20   134 0.96 Phage protein GP46
DUF2799              PF10973.3     89 seq1475_BIOID51011   -            134   3.4e-17   62.1   0.9   1   1   3.3e-21   4.5e-17   61.7   0.6     1    88    44   126    44   127 0.93 Protein of unknown function (DUF2799)
DUF805               PF05656.9    117 seq1476_BIOID51011   -            121   1.4e-37  127.9   4.7   1   1   1.2e-41   1.6e-37  127.8   3.3     1   116    10   118    10   119 0.98 Protein of unknown function (DUF805)
UvrD_C               PF13361.1    319 seq1478_BIOID51011   -            738   1.3e-99  333.6   0.0   1   1  7.6e-103   1.7e-99  333.1   0.0     1   318   295   634   295   635 0.98 UvrD-like helicase C-terminal domain
UvrD-helicase        PF00580.16   315 seq1478_BIOID51011   -            738   2.2e-76  257.0   0.0   1   1   2.7e-79   6.1e-76  255.6   0.0     1   314    28   289    28   290 0.98 UvrD/REP helicase N-terminal domain
AAA_19               PF13245.1     76 seq1478_BIOID51011   -            738   5.5e-14   51.5   0.2   1   1   8.5e-17   1.9e-13   49.8   0.1     1    75    34   111    34   112 0.85 Part of AAA domain
UvrD_C_2             PF13538.1    104 seq1478_BIOID51011   -            738   1.1e-10   41.4   0.0   1   1   1.1e-13   2.6e-10   40.2   0.0    54   103   561   630   509   631 0.77 Family description
Methyltransf_27      PF13708.1    194 seq1479_BIOID51011   -            281   3.9e-76  254.8   0.1   1   1   3.8e-80   5.2e-76  254.4   0.1     2   194    87   279    86   279 0.99 Methyltransferase domain
Fe_dep_repr_C        PF02742.10    71 seq1480_BIOID51011   -            155   1.4e-13   50.2   0.9   1   1   1.5e-16   2.9e-13   49.1   0.6     1    57    95   150    95   154 0.95 Iron dependent repressor, metal binding and dimerisation domain
Fe_dep_repress       PF01325.14    60 seq1480_BIOID51011   -            155   6.9e-11   41.8   0.0   1   1   6.3e-14   1.2e-10   40.9   0.0     6    60    38    92    35    92 0.95 Iron dependent repressor, N-terminal DNA binding domain
HTH_24               PF13412.1     48 seq1480_BIOID51011   -            155   1.2e-07   30.9   0.0   1   1     9e-11   1.8e-07   30.3   0.0     3    48    40    85    38    85 0.90 Winged helix-turn-helix DNA-binding
MarR                 PF01047.17    59 seq1480_BIOID51011   -            155   1.7e-06   27.4   0.0   1   1   1.6e-09   3.1e-06   26.6   0.0    11    48    48    85    47    87 0.95 MarR family
PLDc_2               PF13091.1    126 seq1481_BIOID51011   -            565   8.9e-35  119.0   0.0   1   2   1.5e-13     1e-09   38.1   0.0     6   124   131   274   127   276 0.68 PLD-like domain
PLDc_2               PF13091.1    126 seq1481_BIOID51011   -            565   8.9e-35  119.0   0.0   2   2   3.4e-26   2.3e-22   78.9   0.0     5   123   367   509   363   512 0.92 PLD-like domain
CTP_transf_1         PF01148.15   259 seq1483_BIOID51011   -            298   5.6e-60  203.0  21.0   1   1   6.4e-64   8.7e-60  202.4  14.6     3   258    38   295    36   296 0.88 Cytidylyltransferase family
CstA                 PF02554.9    376 seq1485_BIOID51011   -            701  5.2e-156  518.8  28.7   1   1  7.7e-160  5.2e-156  518.8  19.9     1   359    32   420    32   436 0.95 Carbon starvation protein CstA
DUF4161              PF13722.1    127 seq1485_BIOID51011   -            701   1.8e-46  157.4   7.5   1   1   2.7e-50   1.8e-46  157.4   5.2     3   127   467   596   464   596 0.98 C-terminal domain on CstA (DUF4161)
Baseplate_J          PF04865.9    243 seq1487_BIOID51011   -            352   1.5e-55  188.1   0.1   1   1   1.3e-59   1.8e-55  187.8   0.0     2   243    69   317    68   317 0.96 Baseplate J-like protein
Pili_assembly_N      PF00345.15   122 seq1488_BIOID51011   -            233   1.1e-36  125.1   0.0   1   1   2.4e-40   1.6e-36  124.6   0.0     1   122    31   149    31   149 0.93 Gram-negative pili assembly chaperone, N-terminal domain
Pili_assembly_C      PF02753.12    68 seq1488_BIOID51011   -            233   2.9e-21   74.9   1.2   1   1   7.4e-25   5.1e-21   74.1   0.9     2    66   169   228   168   230 0.96 Gram-negative pili assembly chaperone, C-terminal domain
DUF4154              PF13689.1    145 seq1489_BIOID51011   -            172     6e-33  113.3   0.0   1   1   5.4e-37   7.3e-33  113.0   0.0     6   145    32   168    27   168 0.95 Domain of unknown function (DUF4154)
FAD_binding_2        PF00890.19   421 seq1490_BIOID51011   -            540  2.8e-107  359.0   1.8   1   1  9.8e-111  3.3e-107  358.8   1.3     1   421    10   392    10   392 0.95 FAD binding domain
Succ_DH_flav_C       PF02910.15   129 seq1490_BIOID51011   -            540   3.1e-19   68.9   0.2   1   1   1.6e-22   5.5e-19   68.1   0.1     2    88   441   521   440   526 0.96 Fumarate reductase flavoprotein C-term
Pyr_redox_2          PF07992.9    200 seq1490_BIOID51011   -            540   4.1e-11   43.0   3.3   1   1   3.6e-12   1.2e-08   34.9   2.3     1   196    10   377    10   380 0.79 Pyridine nucleotide-disulphide oxidoreductase
CitMHS               PF03600.11   349 seq1492_BIOID51011   -            372   2.1e-28   98.7  20.9   1   1   3.1e-32   2.1e-28   98.7  14.5    41   321    32   306    12   330 0.89 Citrate transporter
Na_sulph_symp        PF00939.14   471 seq1492_BIOID51011   -            372   1.1e-07   31.0   5.8   1   1   1.6e-11   1.1e-07   31.0   4.0   320   449    41   166    35   184 0.80 Sodium:sulfate symporter transmembrane region
DUF805               PF05656.9    117 seq1493_BIOID51011   -            118   1.5e-35  121.4   2.5   1   1   1.3e-39   1.8e-35  121.2   1.7     1   116    10   114    10   115 0.98 Protein of unknown function (DUF805)
DAGK_cat             PF00781.19   130 seq1494_BIOID51011   -            299   1.6e-26   92.1   0.3   1   1   3.7e-30   2.5e-26   91.4   0.2     3   129     8   131     6   132 0.96 Diacylglycerol kinase catalytic domain
NAD_kinase           PF01513.16   285 seq1494_BIOID51011   -            299   7.2e-06   24.8   0.1   1   1   1.3e-09   8.6e-06   24.6   0.1    64   134    45   121    12   196 0.82 ATP-NAD kinase
DnaB_C               PF03796.10   265 seq1495_BIOID51011   -            471  4.1e-108  360.1   0.2   1   1  1.2e-111  5.4e-108  359.7   0.1     1   263   206   463   206   465 0.97 DnaB-like helicase C terminal domain
DnaB                 PF00772.16   103 seq1495_BIOID51011   -            471   8.7e-38  128.2   0.0   1   1   4.2e-41   1.9e-37  127.1   0.0     1   103    26   128    26   128 0.99 DnaB-like helicase N terminal domain
AAA_25               PF13481.1    194 seq1495_BIOID51011   -            471     1e-13   51.0   0.1   1   1   3.6e-17   1.6e-13   50.3   0.0    29   190   220   386   179   390 0.84 AAA domain
DUF945               PF06097.6    459 seq1496_BIOID51011   -            502    4e-149  497.1  18.6   1   1  3.3e-153  4.5e-149  496.9  12.9     1   459     1   482     1   482 0.99 Bacterial protein of unknown function (DUF945)
GGDEF                PF00990.16   161 seq1498_BIOID51011   -            408   5.3e-45  152.7   0.5   1   1   6.1e-49   8.4e-45  152.1   0.3     1   159   249   403   249   405 0.96 GGDEF domain
Usher                PF00577.15   552 seq1500_BIOID51011   -            866  9.9e-212  704.4  28.0   1   1  2.6e-215  1.2e-211  704.1  19.4     1   552   200   777   200   777 0.99 Type VII secretion system (T7SS), usher protein
PapC_N               PF13954.1    146 seq1500_BIOID51011   -            866   7.3e-47  158.4   0.0   1   1   3.2e-50   1.5e-46  157.4   0.0     2   145    38   183    37   184 0.98 PapC N-terminal domain
PapC_C               PF13953.1     68 seq1500_BIOID51011   -            866   1.7e-19   69.0   0.2   1   1   1.4e-22   6.5e-19   67.2   0.0     5    67   790   853   787   854 0.92 PapC C-terminal domain
Hydrolase_like       PF13242.1     75 seq1501_BIOID51011   -            190   6.6e-14   51.2   0.1   1   1     3e-17     1e-13   50.6   0.1     1    75   108   179   108   179 0.90 HAD-hyrolase-like
Hydrolase            PF00702.21   204 seq1501_BIOID51011   -            190   3.1e-08   34.2   0.0   1   1   2.1e-11   7.2e-08   33.0   0.0   122   204    32   148    12   148 0.86 haloacid dehalogenase-like hydrolase
PNK3P                PF08645.6    158 seq1501_BIOID51011   -            190   4.5e-08   32.5   0.0   1   1   2.7e-11   9.2e-08   31.5   0.0    21   126    23   137     7   148 0.80 Polynucleotide kinase 3 phosphatase
Methyltransf_20      PF12147.3    311 seq1502_BIOID51011   -            585  8.4e-150  497.7   0.0   1   1    4e-153  1.1e-149  497.3   0.0     1   311   273   582   273   582 0.99 Putative methyltransferase
Hydrolase_4          PF12146.3     79 seq1502_BIOID51011   -            585     8e-28   95.9   0.1   1   1   1.1e-29     3e-26   90.9   0.1     1    78    17    95    17    96 0.98 Putative lysophospholipase
Abhydrolase_6        PF12697.2    228 seq1502_BIOID51011   -            585   1.7e-19   70.5   5.0   1   1   1.1e-22   3.1e-19   69.6   2.8     1   216    36   261    36   273 0.73 Alpha/beta hydrolase family
Abhydrolase_5        PF12695.2    142 seq1502_BIOID51011   -            585   1.8e-11   43.8   1.4   1   1   5.6e-14   1.5e-10   40.8   0.4     1   141    35   260    35   261 0.82 Alpha/beta hydrolase family
Methyltransf_18      PF12847.2    112 seq1502_BIOID51011   -            585   2.7e-09   37.4   0.0   1   1   2.2e-12   6.1e-09   36.3   0.0     4   110   410   519   408   520 0.86 Methyltransferase domain
HAD_2                PF13419.1    176 seq1504_BIOID51011   -            237   4.6e-23   82.2   0.1   1   1   8.7e-27     6e-23   81.8   0.1     1   174    28   205    28   206 0.87 Haloacid dehalogenase-like hydrolase
DUF2313              PF10076.4    179 seq1505_BIOID51011   -            194   5.9e-60  201.6   0.0   1   1   4.8e-64   6.6e-60  201.4   0.0     2   178    11   192    10   193 0.97 Uncharacterized protein conserved in bacteria (DUF2313)
Phage_GPO            PF05929.6    276 seq1506_BIOID51011   -            289   9.8e-67  224.9   0.6   1   1   8.4e-71   1.1e-66  224.7   0.4     2   275    21   288    20   289 0.91 Phage capsid scaffolding protein (GPO) serine peptidase
Guanylate_kin        PF00625.16   183 seq1507_BIOID51011   -            207   1.6e-70  236.1   0.0   1   1   1.3e-74   1.8e-70  235.9   0.0     2   183     4   186     3   186 0.98 Guanylate kinase
S4                   PF01479.20    48 seq1511_BIOID51011   -            133   7.9e-13   47.5   0.0   1   1   9.3e-17   1.3e-12   46.8   0.0     1    46     9    53     9    55 0.95 S4 domain
Pirin                PF02678.11   107 seq1512_BIOID51011   -            233   2.1e-21   75.7   0.0   1   1   2.8e-25   3.8e-21   74.8   0.0     2   107     4   119     3   119 0.95 Pirin
RNA_pol_Rpb6         PF01192.17    57 seq1513_BIOID51011   -             91     1e-17   63.4   0.1   1   1   9.7e-22   1.3e-17   63.1   0.1     1    56     7    62     7    63 0.95 RNA polymerase Rpb6
OmpA                 PF00691.15    97 seq1514_BIOID51011   -            160   3.6e-18   65.6   0.1   1   1     4e-22   5.5e-18   65.0   0.1     1    97    55   151    55   151 0.95 OmpA family
Ala_racemase_N       PF01168.15   217 seq1515_BIOID51011   -            359   3.1e-61  206.5   0.0   1   1   5.7e-65   3.9e-61  206.2   0.0     1   217     8   219     8   219 0.94 Alanine racemase, N-terminal domain
Ala_racemase_C       PF00842.16   129 seq1515_BIOID51011   -            359     8e-40  135.1   0.1   1   1   1.8e-43   1.2e-39  134.5   0.1     1   129   234   358   234   358 0.97 Alanine racemase, C-terminal domain
Phage_cap_P2         PF05125.7    333 seq1517_BIOID51011   -            350  1.5e-106  355.9   0.5   1   1  1.2e-110  1.7e-106  355.8   0.3     2   329    11   343    10   347 0.95 Phage major capsid protein, P2 family
HD_4                 PF13328.1    153 seq1518_BIOID51011   -            702   6.5e-54  181.6   1.2   1   1   2.4e-57   6.5e-54  181.6   0.8     2   152    27   175    26   176 0.97 HD domain
RelA_SpoT            PF04607.12   116 seq1518_BIOID51011   -            702   1.1e-36  125.2   0.5   1   1   1.1e-39   3.1e-36  123.7   0.0     1   115   235   345   235   346 0.98 Region found in RelA / SpoT proteins
TGS                  PF02824.16    60 seq1518_BIOID51011   -            702   6.9e-22   76.9   0.0   1   1   6.1e-25   1.7e-21   75.7   0.0     1    60   388   447   388   447 0.99 TGS domain
ACT_4                PF13291.1     80 seq1518_BIOID51011   -            702   2.2e-18   66.2   2.5   1   1   2.1e-21   5.7e-18   64.9   1.0     2    80   622   699   621   699 0.97 ACT domain
HD                   PF01966.17   122 seq1518_BIOID51011   -            702   1.3e-13   50.8   1.9   1   1   1.7e-16   4.7e-13   49.0   0.3     1   122    45   144    45   144 0.81 HD domain
HSP33                PF01430.14   280 seq1519_BIOID51011   -            294     1e-97  326.5   0.0   1   1  8.3e-102   1.1e-97  326.3   0.0     1   279     6   275     6   276 0.96 Hsp33 protein
BCCT                 PF02028.12   485 seq1521_BIOID51011   -            677  1.6e-173  577.3  44.2   1   1  1.3e-177  1.8e-173  577.1  30.6     1   484    17   502    17   503 0.99 BCCT family transporter
Caudo_TAP            PF02413.12   130 seq1522_BIOID51011   -            197     6e-27   94.2   2.4   1   1   3.8e-30   5.2e-26   91.2   1.6     1   130    75   196    23   196 0.87 Caudovirales tail fibre assembly protein
DSPc                 PF00782.15   133 seq1524_BIOID51011   -            438   2.4e-25   88.5   0.0   1   1   1.4e-28   4.6e-25   87.6   0.0     1   132   314   437   314   438 0.96 Dual specificity phosphatase, catalytic domain
PAP2                 PF01569.16   129 seq1524_BIOID51011   -            438   7.7e-11   41.6   3.6   1   1   7.6e-14   2.6e-10   39.9   2.5     4   126    93   207    87   210 0.86 PAP2 superfamily
PAP2_3               PF14378.1    191 seq1524_BIOID51011   -            438   1.9e-08   33.9   1.8   1   1   5.5e-12   1.9e-08   33.9   1.3    71   189    88   198    78   200 0.85 PAP2 superfamily
Y_phosphatase        PF00102.22   236 seq1524_BIOID51011   -            438   2.7e-05   23.5   0.0   1   1   1.2e-08   4.1e-05   22.9   0.0   152   223   363   425   337   432 0.83 Protein-tyrosine phosphatase
ABC_tran             PF00005.22   118 seq1525_BIOID51011   -            530   1.4e-36  125.3   0.0   1   2   1.1e-18   1.9e-15   57.1   0.0     1   118    41   184    41   184 0.98 ABC transporter
ABC_tran             PF00005.22   118 seq1525_BIOID51011   -            530   1.4e-36  125.3   0.0   2   2   2.2e-21   3.7e-18   65.8   0.0     1   118   359   467   359   467 0.95 ABC transporter
ABC_tran_2           PF12848.2     85 seq1525_BIOID51011   -            530   3.4e-23   81.1   3.0   1   1   1.8e-23     3e-20   71.7   1.4     2    85   224   309   223   309 0.91 ABC transporter
DEAD                 PF00270.24   173 seq1526_BIOID51011   -            444   1.3e-45  154.7   0.0   1   1   1.1e-48   5.1e-45  152.8   0.0     1   171    28   197    28   199 0.92 DEAD/DEAH box helicase
Helicase_C           PF00271.26    78 seq1526_BIOID51011   -            444   5.9e-27   93.2   0.0   1   1   2.5e-30   1.1e-26   92.3   0.0     3    78   268   343   266   343 0.98 Helicase conserved C-terminal domain
ResIII               PF04851.10   184 seq1526_BIOID51011   -            444   8.1e-05   22.4   0.2   1   1   3.8e-08   0.00017   21.3   0.0    31   183    47   192    18   193 0.73 Type III restriction enzyme, res subunit
MdoG                 PF04349.7    484 seq1529_BIOID51011   -            517  8.5e-263  871.7   1.2   1   1  7.2e-267  9.8e-263  871.5   0.8     1   483    29   514    29   515 1.00 Periplasmic glucan biosynthesis protein, MdoG
Phage_term_smal      PF05944.7    132 seq1530_BIOID51011   -            266   6.4e-42  142.2   0.1   1   1   9.9e-46   1.4e-41  141.1   0.0     2   132    36   170    35   170 0.95 Phage small terminase subunit
Aminotran_1_2        PF00155.16   363 seq1531_BIOID51011   -            411   4.1e-86  289.0   0.0   1   1   3.4e-90   4.6e-86  288.9   0.0     2   362    41   406    40   407 0.98 Aminotransferase class I and II
CorA                 PF01544.13   292 seq1532_BIOID51011   -            316   4.9e-56  189.7   0.4   1   1   4.4e-60     6e-56  189.5   0.2     4   292    26   312    24   312 0.95 CorA-like Mg2+ transporter protein
Fimbrial             PF00419.15   145 seq1533_BIOID51011   -            356   1.6e-19   70.4   4.0   1   1   6.9e-23   9.4e-19   67.9   0.7     3   144   211   355   209   356 0.90 Fimbrial protein
GerE                 PF00196.14    58 seq1535_BIOID51011   -            143   1.5e-07   30.4   0.0   1   1   1.7e-11   2.4e-07   29.8   0.0     2    51    94   142    93   143 0.93 Bacterial regulatory proteins, luxR family
Aminotran_1_2        PF00155.16   363 seq1536_BIOID51011   -            386   6.2e-58  196.3   0.0   1   1   2.1e-61   7.1e-58  196.1   0.0     3   363    32   383    30   383 0.94 Aminotransferase class I and II
Cys_Met_Meta_PP      PF01053.15   386 seq1536_BIOID51011   -            386   4.9e-08   31.5   0.0   1   1   2.4e-11   8.4e-08   30.7   0.0    75   180    96   205    62   212 0.85 Cys/Met metabolism PLP-dependent enzyme
DegT_DnrJ_EryC1      PF01041.12   363 seq1536_BIOID51011   -            386   1.4e-05   24.2   0.0   1   1   9.6e-09   3.3e-05   23.0   0.0    46   146    97   202    86   204 0.88 DegT/DnrJ/EryC1/StrS aminotransferase family
Aminotran_5          PF00266.14   371 seq1536_BIOID51011   -            386   3.1e-05   22.7   0.0   1   1   1.3e-08   4.5e-05   22.2   0.0    46   165    74   189    48   236 0.80 Aminotransferase class-V
Resolvase            PF00239.16   141 seq1537_BIOID51011   -            184     9e-51  171.3   0.0   1   1   1.6e-54   1.1e-50  171.0   0.0     2   140     3   135     2   136 0.98 Resolvase, N terminal domain
HTH_7                PF02796.10    45 seq1537_BIOID51011   -            184   1.5e-12   47.0   0.0   1   1   4.6e-16   3.2e-12   46.0   0.0     1    44   138   181   138   182 0.97 Helix-turn-helix domain of resolvase
Phage_GPL            PF05926.6    140 seq1539_BIOID51011   -            164   4.3e-51  172.3   0.1   1   1   3.6e-55   4.9e-51  172.1   0.1     2   140    26   164    25   164 0.99 Phage head completion protein (GPL)
InvH                 PF04741.7    147 seq1541_BIOID51011   -             97   8.2e-08   32.1   0.6   1   1   8.1e-12   1.1e-07   31.6   0.5    90   144    41    95    18    97 0.89 InvH outer membrane lipoprotein
DEDD_Tnp_IS110       PF01548.12   144 seq1543_BIOID51011   -            326   4.2e-44  149.5   0.2   1   1   2.4e-47   1.7e-43  147.6   0.1     1   144     7   151     7   151 0.99 Transposase
Transposase_20       PF02371.11    87 seq1543_BIOID51011   -            326   1.1e-27   95.7   0.4   1   1     3e-31     2e-27   94.9   0.3     2    85   196   280   195   282 0.96 Transposase IS116/IS110/IS902 family
SpoU_methylase       PF00588.14   142 seq1544_BIOID51011   -            229   4.7e-37  126.9   0.1   1   1   9.5e-41   6.5e-37  126.4   0.1     2   142    20   159    19   159 0.96 SpoU rRNA Methylase family
SpoU_methylas_C      PF12105.3     57 seq1544_BIOID51011   -            229   1.1e-25   88.8   1.7   1   1   2.2e-29   1.5e-25   88.3   0.4     1    57   163   221   163   221 0.99 SpoU, rRNA methylase, C-terminal
Fimbrial             PF00419.15   145 seq1546_BIOID51011   -            180   4.2e-14   52.8   2.5   1   1   3.6e-18     5e-14   52.6   1.8     2   145    32   180    31   180 0.85 Fimbrial protein
DEDD_Tnp_IS110       PF01548.12   144 seq1549_BIOID51011   -            326     7e-44  148.8   0.3   1   1   2.4e-47   1.7e-43  147.6   0.1     1   144     7   151     7   151 0.99 Transposase
Transposase_20       PF02371.11    87 seq1549_BIOID51011   -            326   5.8e-26   90.3   0.6   1   1   1.5e-29     1e-25   89.4   0.4     2    85   196   280   195   282 0.96 Transposase IS116/IS110/IS902 family
Phage_tail_X         PF05489.7     60 seq1550_BIOID51011   -             68   1.3e-21   75.7   0.0   1   1   9.9e-26   1.4e-21   75.6   0.0     1    57     3    58     3    61 0.95 Phage Tail Protein X
HNH                  PF01844.18    47 seq1551_BIOID51011   -            277   4.3e-15   55.1   3.8   1   1   6.1e-19   8.4e-15   54.2   2.2     1    46   207   257   207   258 0.96 HNH endonuclease
Glycos_transf_2      PF00535.21   169 seq1552_BIOID51011   -            847   1.4e-19   70.2   0.0   1   1   6.3e-23   2.2e-19   69.6   0.0     2   168   246   429   245   430 0.98 Glycosyl transferase family 2
Glyco_tranf_2_3      PF13641.1    230 seq1552_BIOID51011   -            847   3.3e-15   56.4   0.3   1   1     3e-18     1e-14   54.8   0.0     2   230   243   493   242   493 0.84 Glycosyltransferase like family 2
Glyco_trans_2_3      PF13632.1    192 seq1552_BIOID51011   -            847   2.9e-13   49.8  14.5   1   1   8.6e-17   2.9e-13   49.8  10.1     1   185   341   533   341   708 0.82 Glycosyl transferase family group 2
Glyco_transf_21      PF13506.1    174 seq1552_BIOID51011   -            847   4.5e-08   32.5   0.0   1   1   4.7e-11   1.6e-07   30.6   0.0     6   147   312   468   308   492 0.77 Glycosyl transferase family 21
HTH_18               PF12833.2     81 seq1553_BIOID51011   -            278   6.7e-26   90.0   2.5   1   1   2.3e-29     8e-26   89.8   1.0     1    80   193   271   193   272 0.97 Helix-turn-helix domain
AraC_binding         PF02311.14   136 seq1553_BIOID51011   -            278   7.2e-24   83.8   2.1   1   1   2.1e-27   7.2e-24   83.8   1.5     4   136    16   154    14   154 0.96 AraC-like ligand binding domain
HTH_AraC             PF00165.18    42 seq1553_BIOID51011   -            278   7.7e-21   73.1   0.1   1   2   1.7e-11   5.8e-08   32.1   0.0     1    42   180   221   180   221 0.97 Bacterial regulatory helix-turn-helix proteins, AraC family
HTH_AraC             PF00165.18    42 seq1553_BIOID51011   -            278   7.7e-21   73.1   0.1   2   2   1.3e-13   4.5e-10   38.9   0.0     1    42   232   271   232   271 0.93 Bacterial regulatory helix-turn-helix proteins, AraC family
Phage_holin_3        PF05106.7    100 seq1555_BIOID51011   -            107   2.9e-18   65.5   0.8   1   1   2.5e-22   3.4e-18   65.3   0.5     6   100     7   101     2   101 0.95 Phage holin family (Lysis protein S)
DUF3418              PF11898.3    586 seq1556_BIOID51011   -           1300  1.5e-241  802.8   0.6   1   1  8.6e-245    2e-241  802.4   0.4     2   586   712  1298   711  1298 0.99 Domain of unknown function (DUF3418)
OB_NTP_bind          PF07717.11   111 seq1556_BIOID51011   -           1300   1.1e-24   86.1   0.0   1   1   9.4e-28   2.1e-24   85.2   0.0     2   111   600   699   599   699 0.97 Oligonucleotide/oligosaccharide-binding (OB)-fold
HA2                  PF04408.18   102 seq1556_BIOID51011   -           1300   2.7e-24   85.0   0.0   1   1   2.5e-27   5.8e-24   83.9   0.0     2   101   465   558   464   559 0.90 Helicase associated domain (HA2)
Helicase_C           PF00271.26    78 seq1556_BIOID51011   -           1300   1.1e-10   41.0   0.1   1   1   1.1e-13   2.5e-10   39.9   0.1     2    77   312   403   311   404 0.94 Helicase conserved C-terminal domain
DEAD                 PF00270.24   173 seq1556_BIOID51011   -           1300   5.9e-07   28.9   0.0   1   1     6e-10   1.4e-06   27.7   0.0     7   167    86   233    80   239 0.72 DEAD/DEAH box helicase
Fimbrial             PF00419.15   145 seq1558_BIOID51011   -            187   3.8e-17   62.7   0.2   1   1   3.5e-21   4.7e-17   62.4   0.1     1   144    43   186    43   187 0.88 Fimbrial protein
Autotransporter      PF03797.14   265 seq1559_BIOID51011   -           1349   1.2e-56  191.9  25.6   1   1   1.7e-60   1.2e-56  191.9  17.7     2   259  1063  1334  1062  1340 0.94 Autotransporter beta-domain
ESPR                 PF13018.1     24 seq1559_BIOID51011   -           1349   7.4e-11   41.1   1.3   1   1   2.2e-14   1.5e-10   40.1   0.9     1    22    23    44    23    46 0.97 Extended Signal Peptide of Type V secretion system
DEAD                 PF00270.24   173 seq1560_BIOID51011   -            704   7.8e-24   83.9   0.2   1   1   3.8e-25   8.7e-22   77.2   0.0     4   169   284   445   281   449 0.80 DEAD/DEAH box helicase
Helicase_C           PF00271.26    78 seq1560_BIOID51011   -            704   5.2e-17   61.3   0.0   1   1   2.2e-18   5.1e-15   54.9   0.0     3    77   524   599   522   600 0.95 Helicase conserved C-terminal domain
ResIII               PF04851.10   184 seq1560_BIOID51011   -            704   8.1e-09   35.4   0.0   1   1   8.7e-12     2e-08   34.1   0.0    29   182   304   441   278   443 0.75 Type III restriction enzyme, res subunit
tRNA_anti            PF01336.20    76 seq1560_BIOID51011   -            704   2.7e-07   30.1   0.0   1   1   2.5e-10   5.8e-07   29.1   0.0     2    74    74   145    73   147 0.96 OB-fold nucleic acid binding domain
SecA_DEAD            PF07517.9    266 seq1560_BIOID51011   -            704   3.9e-07   29.5   0.0   1   1   3.8e-10   8.6e-07   28.3   0.0    94   163   304   373   236   409 0.77 SecA DEAD-like domain
SNF2_N               PF00176.18   296 seq1560_BIOID51011   -            704   5.4e-05   22.0   0.0   1   1   4.2e-08   9.5e-05   21.2   0.0    27   172   308   446   284   451 0.80 SNF2 family N-terminal domain
Peptidase_M15_4      PF13539.1     67 seq1561_BIOID51011   -            130   2.4e-14   53.3   0.2   1   1   2.6e-18   3.6e-14   52.8   0.1     4    67    58   123    55   123 0.71 D-alanyl-D-alanine carboxypeptidase
PEPCK_ATP            PF01293.15   467 seq1564_BIOID51011   -            540  2.4e-216  718.6   0.0   1   1    2e-220  2.8e-216  718.4   0.0     3   467    21   493    19   493 0.98 Phosphoenolpyruvate carboxykinase
DUF2570              PF10828.3    110 seq1565_BIOID51011   -            135   6.5e-06   25.6   0.1   1   1   5.6e-10   7.7e-06   25.3   0.1     3   100     3    99     1   108 0.89 Protein of unknown function (DUF2570)
Pili_assembly_N      PF00345.15   122 seq1566_BIOID51011   -            245   7.1e-27   93.5   0.0   1   1   3.8e-30   2.6e-26   91.6   0.0     1   121    36   158    36   159 0.89 Gram-negative pili assembly chaperone, N-terminal domain
Pili_assembly_C      PF02753.12    68 seq1566_BIOID51011   -            245   5.8e-17   61.1   0.0   1   1   1.7e-20   1.2e-16   60.2   0.0     2    65   179   238   178   241 0.95 Gram-negative pili assembly chaperone, C-terminal domain
AraC_binding         PF02311.14   136 seq1567_BIOID51011   -            312   1.1e-22   80.0   1.3   1   1   5.1e-26   1.7e-22   79.4   0.2     7   129    52   175    48   186 0.88 AraC-like ligand binding domain
HTH_18               PF12833.2     81 seq1567_BIOID51011   -            312   8.9e-22   76.8   0.1   1   1   5.5e-25   1.9e-21   75.8   0.1     2    79   229   305   228   307 0.97 Helix-turn-helix domain
HTH_AraC             PF00165.18    42 seq1567_BIOID51011   -            312   1.4e-20   72.2   0.2   1   2   3.2e-10   1.1e-06   28.1   0.0     2    42   216   256   215   256 0.93 Bacterial regulatory helix-turn-helix proteins, AraC family
HTH_AraC             PF00165.18    42 seq1567_BIOID51011   -            312   1.4e-20   72.2   0.2   2   2   1.6e-14   5.3e-11   41.8   0.0     2    42   268   306   267   306 0.94 Bacterial regulatory helix-turn-helix proteins, AraC family
Cupin_2              PF07883.6     71 seq1567_BIOID51011   -            312   1.4e-06   27.5   0.0   1   1   8.3e-10   2.8e-06   26.6   0.0     7    60    57   109    53   116 0.92 Cupin domain
Acid_phosphat_B      PF03767.9    230 seq1569_BIOID51011   -            237   3.8e-50  170.2   0.0   1   1   3.2e-54   4.3e-50  170.0   0.0     2   229    11   220    10   221 0.96 HAD superfamily, subfamily IIIB (Acid phosphatase)
Iso_dh               PF00180.15   348 seq1570_BIOID51011   -             54   7.3e-10   38.2   0.0   1   1   5.8e-14   7.9e-10   38.0   0.0   300   348     1    50     1    50 0.98 Isocitrate/isopropylmalate dehydrogenase
CorA                 PF01544.13   292 seq1571_BIOID51011   -             67   1.4e-12   47.1   2.5   1   1   1.3e-16   1.8e-12   46.8   1.7   246   292    20    63    18    63 0.95 CorA-like Mg2+ transporter protein
P2_Phage_GpR         PF06891.6    135 seq1572_BIOID51011   -            155   2.1e-37  127.8   0.0   1   1   1.8e-41   2.4e-37  127.6   0.0     1   135     1   130     1   130 0.98 P2 phage tail completion protein R (GpR)
Cytochrom_C_asm      PF01578.15   214 seq1573_BIOID51011   -            288   5.7e-45  153.3  17.3   1   1   4.2e-49   5.7e-45  153.3  12.0     5   212    62   286    58   288 0.97 Cytochrome C assembly protein
DHO_dh               PF01180.16   293 seq1576_BIOID51011   -            336   6.6e-92  307.5   0.2   1   1   5.9e-96     8e-92  307.2   0.1     4   288    47   335    45   336 0.97 Dihydroorotate dehydrogenase
UPF0047              PF01894.12   118 seq1577_BIOID51011   -            138   4.5e-39  132.8   0.0   1   1   3.7e-43   5.1e-39  132.6   0.0     1   117    17   135    17   136 0.97 Uncharacterised protein family UPF0047
Phage_tail_S         PF05069.8    148 seq1578_BIOID51011   -            214   7.4e-28   97.0   4.0   1   2   2.6e-15   3.6e-11   42.9   1.2     4    61     9    68     6    91 0.85 Phage virion morphogenesis family
Phage_tail_S         PF05069.8    148 seq1578_BIOID51011   -            214   7.4e-28   97.0   4.0   2   2   6.5e-19   8.9e-15   54.6   0.0    59   144   124   206   115   210 0.84 Phage virion morphogenesis family
LysE                 PF01810.13   191 seq1579_BIOID51011   -            195   3.7e-14   52.3  17.2   1   1   3.1e-18   4.3e-14   52.1  11.9     1   188    14   194    14   195 0.81 LysE type translocator
DUF2592              PF10766.4     41 seq1581_BIOID51011   -             49     1e-26   91.8   4.7   1   1   8.2e-31   1.1e-26   91.7   3.3     1    41     4    44     4    44 0.98 Protein of unknown function (DUF2592)
DUF419               PF04237.8     92 seq1585_BIOID51011   -            118   1.2e-22   79.9   0.1   1   1   1.1e-26   1.5e-22   79.6   0.0     1    91    10   102    10   103 0.98 Protein of unknown function (DUF419)
DUF21                PF01595.15   183 seq1586_BIOID51011   -            420   3.5e-55  186.0   4.7   1   1   1.1e-58   4.9e-55  185.5   3.3     3   175     2   175     1   180 0.98 Domain of unknown function DUF21
CorC_HlyC            PF03471.12    81 seq1586_BIOID51011   -            420   2.9e-20   71.7   0.2   1   1     2e-23   9.2e-20   70.1   0.1     2    79   335   410   334   412 0.95 Transporter associated domain
CBS                  PF00571.23    57 seq1586_BIOID51011   -            420   9.6e-06   25.0   0.2   1   1   8.6e-08   0.00039   19.9   0.0     8    56   270   318   249   319 0.87 CBS domain
Phage_base_V         PF04717.7     79 seq1587_BIOID51011   -            193     1e-25   89.3   0.6   1   1   1.5e-29     2e-25   88.4   0.3     1    78    16    90    16    91 0.98 Phage-related baseplate assembly protein
DUF3521              PF12035.3     35 seq1589_BIOID51011   -             57   3.6e-19   68.1   1.8   1   1   3.4e-23   4.6e-19   67.8   1.3     1    35     1    35     1    35 0.99 Protein of unknown function (DUF3521)
DUF1375              PF07119.7     76 seq1591_BIOID51011   -             75   8.9e-21   73.3   0.2   1   1   9.2e-25   1.3e-20   72.9   0.1     6    75     8    69     3    70 0.91 Protein of unknown function (DUF1375)
DUF1379              PF07126.7    154 seq1594_BIOID51011   -            192   2.3e-56  189.3   0.0   1   1   2.3e-60   3.1e-56  188.8   0.0     1   149    33   182    33   187 0.98 Protein of unknown function (DUF1379)
GPW_gp25             PF04965.9     99 seq1596_BIOID51011   -            116   8.7e-21   73.2   0.0   1   1   8.3e-25   1.1e-20   72.8   0.0     6    93    18   105    14   111 0.92 Gene 25-like lysozyme
Sod_Fe_C             PF02777.13   106 seq1599_BIOID51011   -            208   2.7e-40  136.3   0.5   1   1   5.9e-44     4e-40  135.8   0.1     4   106    98   204    95   204 0.91 Iron/manganese superoxide dismutases, C-terminal domain
Sod_Fe_N             PF00081.17    82 seq1599_BIOID51011   -            208   9.6e-34  115.4   2.3   1   1   2.3e-37   1.5e-33  114.7   1.6     1    81     4    91     4    92 0.97 Iron/manganese superoxide dismutases, alpha-hairpin domain
UDG                  PF03167.14   152 seq1600_BIOID51011   -            229   3.2e-30  104.4   0.1   1   1   3.4e-34   4.6e-30  103.9   0.0     6   152    54   211    50   211 0.96 Uracil DNA glycosylase superfamily
Baseplate_J          PF04865.9    243 seq1603_BIOID51011   -            298   4.1e-49  166.9   2.1   1   1   1.1e-49   1.5e-45  155.3   0.8    96   243   112   258   107   258 0.97 Baseplate J-like protein
PLA1                 PF02253.10   260 seq1607_BIOID51011   -            289   1.6e-93  312.8   5.0   1   1   1.4e-97   1.9e-93  312.5   3.4     8   260    39   286    33   286 0.98 Phospholipase A1
KdgT                 PF03812.8    314 seq1608_BIOID51011   -            341  4.4e-180  597.5  30.6   1   1  3.7e-184    5e-180  597.4  21.2     1   314    15   328    15   328 1.00 2-keto-3-deoxygluconate permease
Tail_P2_I            PF09684.5    139 seq1609_BIOID51011   -            176   5.5e-53  178.1   0.0   1   1   4.7e-57   6.5e-53  177.9   0.0     1   139     6   142     6   142 0.99 Phage tail protein (Tail_P2_I)
DUF218               PF02698.12   155 seq1610_BIOID51011   -            266   3.1e-24   85.1   0.0   1   1   3.3e-28   4.6e-24   84.5   0.0     1   137    36   183    36   208 0.92 DUF218 domain
AhpC-TSA             PF00578.16   124 seq1612_BIOID51011   -            187   1.5e-33  114.9   0.1   1   1   4.3e-37     2e-33  114.6   0.1     4   123     7   133     4   134 0.94 AhpC/TSA family
Redoxin              PF08534.5    146 seq1612_BIOID51011   -            187   1.8e-13   50.1   0.0   1   1   4.7e-17   2.2e-13   49.9   0.0    15   140    18   146     4   152 0.84 Redoxin
1-cysPrx_C           PF10417.4     40 seq1612_BIOID51011   -            187   1.6e-06   27.4   0.1   1   1   6.5e-10     3e-06   26.6   0.1     1    31   154   182   154   186 0.88 C-terminal domain of 1-Cys peroxiredoxin
EAL                  PF00563.15   236 seq1613_BIOID51011   -            362   6.7e-59  199.1   0.0   1   1   1.4e-62   9.5e-59  198.6   0.0     3   236   112   346   111   346 0.94 EAL domain
GerE                 PF00196.14    58 seq1613_BIOID51011   -            362   1.3e-10   40.3   0.3   1   1   3.8e-14   2.6e-10   39.3   0.2     5    52    26    73    24    77 0.96 Bacterial regulatory proteins, luxR family
GreA_GreB_N          PF03449.10    74 seq1615_BIOID51011   -            158     1e-29  102.2   0.7   1   1   2.3e-33   1.6e-29  101.6   0.5     1    74     1    74     1    74 0.97 Transcription elongation factor, N-terminal
GreA_GreB            PF01272.14    77 seq1615_BIOID51011   -            158   1.3e-22   79.1   0.0   1   1   3.1e-26   2.2e-22   78.4   0.0     2    77    81   155    80   155 0.98 Transcription elongation factor, GreA/GreB, C-term
Nuc_H_symport        PF03825.11   400 seq1616_BIOID51011   -            425  2.4e-185  615.8  31.9   1   1    4e-189  2.8e-185  615.6  22.1     1   400     1   405     1   405 0.99 Nucleoside H+ symporter
MFS_1                PF07690.11   354 seq1616_BIOID51011   -            425   6.3e-21   74.4  63.2   1   1   2.1e-20   1.4e-16   60.0  30.7     2   353     8   353     7   354 0.76 Major Facilitator Superfamily
UPF0020              PF01170.13   180 seq1618_BIOID51011   -            702   2.3e-62  209.6   0.0   1   1     6e-60   9.2e-57  191.4   0.0     1   179   162   375   162   376 0.96 Putative RNA methylase family UPF0020
Methyltransf_26      PF13659.1    117 seq1618_BIOID51011   -            702   1.1e-26   93.0   0.0   1   2   2.9e-19   4.4e-16   58.8   0.0     4    94   193   326   190   353 0.92 Methyltransferase domain
Methyltransf_26      PF13659.1    117 seq1618_BIOID51011   -            702   1.1e-26   93.0   0.0   2   2   6.7e-11     1e-07   31.8   0.0    11   114   549   655   520   658 0.80 Methyltransferase domain
Methyltrans_SAM      PF10672.4    286 seq1618_BIOID51011   -            702   7.3e-21   74.1   0.1   1   1   8.1e-24   1.2e-20   73.3   0.1    24   240   437   658   427   669 0.82 S-adenosylmethionine-dependent methyltransferase
THUMP                PF02926.12    93 seq1618_BIOID51011   -            702     2e-14   53.3   0.0   1   1   2.7e-17   4.1e-14   52.3   0.0     2    92    57   153    56   154 0.95 THUMP domain
Cons_hypoth95        PF03602.10   183 seq1618_BIOID51011   -            702   3.8e-14   52.3   0.0   1   1   2.8e-12   4.3e-09   35.9   0.0    39   140   536   635   530   676 0.85 Conserved hypothetical protein 95
Xan_ur_permease      PF00860.15   389 seq1620_BIOID51011   -            463  4.4e-113  377.5  39.0   1   1  4.4e-117    6e-113  377.1  27.0     2   388    34   427    33   428 0.97 Permease family
Phage_fiber_2        PF03406.8     44 seq1621_BIOID51011   -            742   4.2e-64  211.8  37.7   1   3   1.8e-25   1.3e-21   75.8   4.2     1    44   173   216   173   216 0.98 Phage tail fibre repeat
Phage_fiber_2        PF03406.8     44 seq1621_BIOID51011   -            742   4.2e-64  211.8  37.7   2   3   6.9e-26   4.7e-22   77.2   6.7     1    44   217   260   217   260 0.98 Phage tail fibre repeat
Phage_fiber_2        PF03406.8     44 seq1621_BIOID51011   -            742   4.2e-64  211.8  37.7   3   3   9.2e-24   6.3e-20   70.4   4.3     1    43   261   303   261   304 0.96 Phage tail fibre repeat
DUF3751              PF12571.3    159 seq1621_BIOID51011   -            742   1.7e-38  131.8   0.2   1   1   2.5e-42   1.7e-38  131.8   0.1     3   159     7   157     1   157 0.96 Phage tail-collar fibre protein
RQC                  PF09382.5    106 seq1622_BIOID51011   -            611   4.4e-28   96.9   0.0   1   1   3.5e-31   1.2e-27   95.6   0.0     1   104   413   514   413   516 0.97 RQC domain
Helicase_C           PF00271.26    78 seq1622_BIOID51011   -            611   4.6e-24   83.9   0.0   1   1   2.6e-24   8.9e-21   73.4   0.1     3    78   258   333   256   333 0.98 Helicase conserved C-terminal domain
HRDC                 PF00570.18    68 seq1622_BIOID51011   -            611   8.1e-24   83.0   0.1   1   1   6.4e-27   2.2e-23   81.6   0.0     2    68   535   601   534   601 0.97 HRDC domain
DEAD                 PF00270.24   173 seq1622_BIOID51011   -            611   2.6e-21   75.7   0.0   1   1   8.5e-24   2.9e-20   72.3   0.0     2   168    30   189    29   194 0.85 DEAD/DEAH box helicase
Pyr_redox_2          PF07992.9    200 seq1623_BIOID51011   -            531   1.5e-32  113.0   0.0   1   1   2.4e-34   4.7e-31  108.1   0.0     1   199   224   503   224   504 0.91 Pyridine nucleotide-disulphide oxidoreductase
Pyr_redox            PF00070.22    80 seq1623_BIOID51011   -            531   1.9e-14   53.6   7.3   1   1   1.4e-17   2.7e-14   53.2   0.3     1    75   367   437   367   442 0.93 Pyridine nucleotide-disulphide oxidoreductase
Pyr_redox_3          PF13738.1    203 seq1623_BIOID51011   -            531   3.9e-11   43.2   1.9   1   1   7.1e-13   1.4e-09   38.2   0.6    15   196   216   394   213   400 0.80 Pyridine nucleotide-disulphide oxidoreductase
Thioredoxin_3        PF13192.1     76 seq1623_BIOID51011   -            531   2.5e-08   33.4   0.0   1   1   3.9e-11   7.6e-08   31.9   0.0     4    74   132   205   129   207 0.82 Thioredoxin domain
NAD_kinase           PF01513.16   285 seq1624_BIOID51011   -            292   6.2e-73  244.9   0.0   1   1   5.2e-77     7e-73  244.7   0.0     2   284     8   271     7   272 0.98 ATP-NAD kinase
MOSC                 PF03473.12   133 seq1625_BIOID51011   -            224   3.1e-27   94.5   0.0   1   1   6.2e-31   4.2e-27   94.1   0.0     2   132    38   161    37   162 0.97 MOSC domain
3-alpha              PF03475.9     47 seq1625_BIOID51011   -            224   1.7e-16   59.5   0.1   1   1   4.6e-20   3.1e-16   58.6   0.0     1    47   168   214   168   214 0.97 3-alpha domain
PTS_EIIC             PF02378.13   321 seq1626_BIOID51011   -            580   7.4e-83  277.9  29.3   1   1   1.1e-86   7.4e-83  277.9  20.3     1   321    69   411    69   411 0.94 Phosphotransferase system, EIIC
PTS_EIIB             PF00367.15    35 seq1626_BIOID51011   -            580   1.4e-16   59.3   0.1   1   1   4.4e-20     3e-16   58.2   0.1     3    35   504   536   502   536 0.97 phosphotransferase system, EIIB
Thioredoxin          PF00085.15   104 seq1627_BIOID51011   -            139   4.4e-30  103.3   0.9   1   1   2.9e-32   6.6e-29   99.5   0.0     2   102    37   136    36   138 0.94 Thioredoxin
Thioredoxin_2        PF13098.1    112 seq1627_BIOID51011   -            139   1.4e-12   47.6   0.0   1   1     4e-15     9e-12   45.0   0.0     7   112    54   135    49   135 0.88 Thioredoxin-like domain
Thioredoxin_7        PF13899.1     82 seq1627_BIOID51011   -            139   5.9e-08   32.5   0.4   1   1     3e-10   6.7e-07   29.1   0.0     7    81    42   114    36   115 0.82 Thioredoxin-like
Redoxin              PF08534.5    146 seq1627_BIOID51011   -            139   2.6e-06   26.9   0.0   1   1     4e-08     9e-05   21.9   0.0    28    73    52    95    34   103 0.87 Redoxin
HyaE                 PF07449.6    107 seq1627_BIOID51011   -            139   8.6e-05   22.2   0.0   1   1   6.1e-08   0.00014   21.6   0.0    52   100    76   124    67   129 0.87 Hydrogenase-1 expression protein HyaE
Tex_N                PF09371.5    193 seq1630_BIOID51011   -            773   2.9e-80  268.0   0.4   1   1   1.2e-83   5.5e-80  267.1   0.3     1   192    10   201    10   202 0.99 Tex-like protein N-terminal domain
HHH_3                PF12836.2     65 seq1630_BIOID51011   -            773   2.6e-27   94.4   0.0   1   1   1.3e-30   5.9e-27   93.2   0.0     1    65   491   555   491   555 0.99 Helix-hairpin-helix motif
S1                   PF00575.18    74 seq1630_BIOID51011   -            773   4.2e-24   84.3   0.6   1   1   1.7e-27   7.8e-24   83.4   0.4     2    74   648   720   647   720 0.98 S1 RNA binding domain
Aldedh               PF00171.17   462 seq1633_BIOID51011   -            479  6.7e-165  548.7   1.2   1   1  1.1e-168  7.5e-165  548.6   0.8     8   462    22   475    15   475 0.98 Aldehyde dehydrogenase family
LuxC                 PF05893.9    400 seq1633_BIOID51011   -            479   0.00013   20.7   0.0   1   1   3.7e-08   0.00025   19.7   0.0    88   285   142   335   138   356 0.81 Acyl-CoA reductase (LuxC)
YmgB                 PF10798.3     61 seq1635_BIOID51011   -             78   3.6e-05   23.3   0.0   1   1     4e-09   5.4e-05   22.7   0.0     4    35    27    58    25    63 0.93 Biofilm development protein YmgB/AriR
DTW                  PF03942.10   204 seq1636_BIOID51011   -            240     7e-60  201.6   0.0   1   1   6.1e-64   8.3e-60  201.3   0.0     1   202    35   224    35   226 0.97 DTW domain
SSB                  PF00436.20   104 seq1638_BIOID51011   -            178   8.4e-43  144.3   0.5   1   1   7.4e-47     1e-42  144.1   0.4     1   103     6   112     6   113 0.97 Single-strand binding protein family
ADP_ribosyl_GH       PF03747.9    289 seq1639_BIOID51011   -            334   2.2e-62  211.3   2.0   1   1   1.9e-66   2.6e-62  211.1   1.4     1   287     8   303     8   305 0.95 ADP-ribosylglycohydrolase
YmgB                 PF10798.3     61 seq1640_BIOID51011   -             88   5.3e-29   99.7   2.6   1   1   3.8e-33   5.3e-29   99.7   1.8     1    61    28    88    28    88 0.98 Biofilm development protein YmgB/AriR
Rhodanese            PF00581.15   113 seq1641_BIOID51011   -            350   4.8e-17   62.2   0.1   1   1   9.6e-21   1.3e-16   60.8   0.0     2   112   138   233   137   234 0.94 Rhodanese-like domain
SMC_N                PF02463.14   220 seq1643_BIOID51011   -            553   8.4e-19   67.5   0.0   1   1   2.4e-22   1.6e-18   66.5   0.0     1   217     1   511     1   514 0.94 RecF/RecN/SMC N terminal domain
AAA_23               PF13476.1    202 seq1643_BIOID51011   -            553     2e-18   67.3   4.3   1   1   1.5e-19   9.9e-16   58.5   3.0     1   195     4   215     4   381 0.48 AAA domain
AsmA                 PF05170.9    604 seq1644_BIOID51011   -            577  6.9e-168  559.8   7.9   1   1  1.9e-171  8.6e-168  559.5   5.5     1   568     9   561     9   574 0.98 AsmA family
ATP-grasp_5          PF13549.1    222 seq1646_BIOID51011   -            886   3.7e-75  251.8   0.2   1   1   3.9e-78     9e-75  250.5   0.1     1   221   472   693   472   694 0.96 ATP-grasp domain
Succ_CoA_lig         PF13607.1    138 seq1646_BIOID51011   -            886   1.3e-46  157.5   0.1   1   1   1.1e-49   2.4e-46  156.6   0.1     1   138   147   280   147   280 0.97 Succinyl-CoA ligase like flavodoxin domain
CoA_binding_2        PF13380.1    115 seq1646_BIOID51011   -            886     2e-23   82.6   0.0   1   1   1.1e-25   2.6e-22   79.0   0.0     1   113    13   130    13   132 0.95 CoA binding domain
Acetyltransf_1       PF00583.19    83 seq1646_BIOID51011   -            886     1e-10   41.4   0.0   1   1   1.6e-13   3.7e-10   39.5   0.0    10    82   781   863   775   864 0.81 Acetyltransferase (GNAT) family
Acetyltransf_3       PF13302.1    142 seq1646_BIOID51011   -            886   1.8e-09   37.8   0.0   1   1   1.7e-12   3.9e-09   36.8   0.0     1   142   725   864   725   864 0.80 Acetyltransferase (GNAT) domain
Acetyltransf_4       PF13420.1    155 seq1646_BIOID51011   -            886     1e-06   28.6   0.0   1   1   4.8e-08   0.00011   22.0   0.0     4   135   731   864   728   871 0.80 Acetyltransferase (GNAT) domain
LysE                 PF01810.13   191 seq1650_BIOID51011   -            206   5.7e-54  182.1  12.2   1   1   4.9e-58   6.7e-54  181.9   8.5     2   190    14   205    13   206 0.98 LysE type translocator
Ald_Xan_dh_C2        PF02738.13   543 seq1651_BIOID51011   -            765  6.7e-175  582.3   0.0   1   1  1.2e-178  8.5e-175  582.0   0.0    12   543   159   700   147   700 0.98 Molybdopterin-binding domain of aldehyde dehydrogenase
Ald_Xan_dh_C         PF01315.17   111 seq1651_BIOID51011   -            765   6.8e-35  119.3   0.1   1   1   2.2e-38   1.5e-34  118.2   0.0     1   111    23   139    23   139 0.92 Aldehyde oxidase and xanthine dehydrogenase, a/b hammerhead domain
EAL                  PF00563.15   236 seq1652_BIOID51011   -            521   4.8e-63  212.6   0.0   1   1   1.2e-66   8.4e-63  211.8   0.0     2   236   265   500   264   500 0.96 EAL domain
CSS-motif            PF12792.2    208 seq1652_BIOID51011   -            521     8e-30  103.6   0.0   1   1   1.6e-33   1.1e-29  103.1   0.0     3   207    44   238    42   239 0.90 CSS motif domain associated with EAL
ABC_tran             PF00005.22   118 seq1653_BIOID51011   -            635   1.4e-36  125.2   0.1   1   2   1.6e-17   9.5e-15   54.8   0.0     1   118    43   185    43   185 0.88 ABC transporter
ABC_tran             PF00005.22   118 seq1653_BIOID51011   -            635   1.4e-36  125.2   0.1   2   2   1.8e-21   1.1e-18   67.6   0.0     1   118   359   469   359   469 0.95 ABC transporter
AAA_21               PF13304.1    303 seq1653_BIOID51011   -            635   7.5e-23   81.7   7.3   1   1     7e-13   4.1e-10   39.9   0.5     3   302    33   216    32   217 0.77 AAA domain
ABC_tran_2           PF12848.2     85 seq1653_BIOID51011   -            635   2.6e-13   49.5  13.2   1   1   1.3e-15   7.7e-13   47.9   1.2     1    74   224   295   224   308 0.91 ABC transporter
Transaldolase        PF00923.14   287 seq1654_BIOID51011   -            244     9e-45  152.8   0.1   1   1   1.3e-48   1.8e-44  151.9   0.1     1   242    27   228    27   238 0.95 Transaldolase
Aminotran_1_2        PF00155.16   363 seq1655_BIOID51011   -            390   7.8e-60  202.6   0.0   1   1   6.5e-64   8.8e-60  202.4   0.0     3   360    30   379    28   382 0.94 Aminotransferase class I and II
PfkB                 PF00294.19   301 seq1656_BIOID51011   -            321   9.1e-51  172.6   0.0   1   1     8e-55   1.1e-50  172.3   0.0     4   294    19   305    16   311 0.91 pfkB family carbohydrate kinase
Caudo_TAP            PF02413.12   130 seq1657_BIOID51011   -            177   6.1e-34  116.8   1.9   1   1   4.4e-38   6.1e-34  116.8   1.3     1   130    39   177    39   177 0.99 Caudovirales tail fibre assembly protein
EAL                  PF00563.15   236 seq1658_BIOID51011   -            528     6e-66  222.1   0.4   1   1   1.3e-69   8.8e-66  221.6   0.3     2   235   273   505   272   506 0.96 EAL domain
CSS-motif            PF12792.2    208 seq1658_BIOID51011   -            528   2.2e-38  131.5   1.0   1   1   4.6e-42   3.2e-38  131.0   0.7     2   207    37   246    36   247 0.91 CSS motif domain associated with EAL
Ank_2                PF12796.2     89 seq1662_BIOID51011   -            201   2.2e-29  101.4   1.7   1   2   2.2e-15   6.1e-12   45.5   0.2     3    86    12    99    10   102 0.96 Ankyrin repeats (3 copies)
Ank_2                PF12796.2     89 seq1662_BIOID51011   -            201   2.2e-29  101.4   1.7   2   2   2.3e-11   6.3e-08   32.7   0.0    39    83   157   201   153   201 0.94 Ankyrin repeats (3 copies)
Ank_4                PF13637.1     54 seq1662_BIOID51011   -            201   2.6e-27   94.5   0.8   1   2   8.3e-12   2.3e-08   34.2   0.0     8    54    13    59    10    59 0.97 Ankyrin repeats (many copies)
Ank_4                PF13637.1     54 seq1662_BIOID51011   -            201   2.6e-27   94.5   0.8   2   2   2.3e-09   6.4e-06   26.4   0.0    16    54   159   197   155   197 0.96 Ankyrin repeats (many copies)
Ank                  PF00023.25    33 seq1662_BIOID51011   -            201   1.2e-23   81.5   6.5   1   2   7.6e-10   2.1e-06   27.1   0.0     2    32    39    69    38    70 0.96 Ankyrin repeat
Ank                  PF00023.25    33 seq1662_BIOID51011   -            201   1.2e-23   81.5   6.5   2   2   1.9e-08   5.1e-05   22.7   0.0     2    33   139   175   138   175 0.97 Ankyrin repeat
ADH_N                PF08240.7    109 seq1663_BIOID51011   -            412   4.6e-29  100.2   0.3   1   1   2.2e-32     1e-28   99.1   0.2     2   106    26   151    25   154 0.94 Alcohol dehydrogenase GroES-like domain
ADH_N_assoc          PF13823.1     23 seq1663_BIOID51011   -            412   3.8e-13   48.7   0.1   1   1   1.5e-16     7e-13   47.8   0.1     1    23     1    23     1    23 0.99 Alcohol dehydrogenase GroES-associated
ADH_zinc_N           PF00107.21   130 seq1663_BIOID51011   -            412   2.3e-12   46.4   0.2   1   1   4.5e-13     2e-09   36.9   0.0     1    69   197   268   197   286 0.90 Zinc-binding dehydrogenase
SmpA_OmlA            PF04355.8     71 seq1667_BIOID51011   -            113   5.7e-27   93.0   0.3   1   1   5.1e-31     7e-27   92.7   0.2     1    70    35   104    35   105 0.98 SmpA / OmlA family
Cytochrom_B_N        PF00033.14   188 seq1668_BIOID51011   -            188   6.7e-25   87.4   9.4   1   1   1.1e-28   7.6e-25   87.2   6.5     3   187    16   184    14   185 0.96 Cytochrome b(N-terminal)/b6/petB
Ni_hydr_CYTB         PF01292.15   182 seq1668_BIOID51011   -            188     1e-21   77.0  10.2   1   1   1.7e-25   1.2e-21   76.8   7.0     1   181    16   184    16   185 0.92 Prokaryotic cytochrome b561
FeoA                 PF04023.9     74 seq1669_BIOID51011   -             75   3.5e-09   36.3   0.0   1   1     3e-13   4.1e-09   36.1   0.0     7    73     4    71     2    72 0.90 FeoA domain
DUF2877              PF11392.3    111 seq1671_BIOID51011   -            287   1.8e-33  114.9   0.0   1   1   2.7e-37   3.7e-33  113.9   0.0     1   110   167   276   167   277 0.98 Protein of unknown function (DUF2877)
LTXXQ                PF07813.7    100 seq1672_BIOID51011   -            167     4e-20   72.0  12.1   1   1   5.8e-24     4e-20   72.0   8.4     4   100    41   137    38   137 0.96 LTXXQ motif family protein
Metal_resist         PF13801.1    125 seq1672_BIOID51011   -            167   1.5e-09   37.7   9.4   1   1   2.2e-13   1.5e-09   37.7   6.5    19   124    30   131     8   132 0.85 Heavy-metal resistance
A_deaminase          PF00962.17   330 seq1673_BIOID51011   -            333  6.3e-101  337.5   0.0   1   1  5.2e-105  7.1e-101  337.3   0.0     2   329     6   328     5   329 0.99 Adenosine/AMP deaminase
Abhydrolase_1        PF00561.15   230 seq1675_BIOID51011   -            340   2.3e-31  109.0   0.0   1   1   8.6e-35     3e-31  108.6   0.0     1   228    82   319    82   321 0.97 alpha/beta hydrolase fold
Hydrolase_4          PF12146.3     79 seq1675_BIOID51011   -            340     4e-24   84.1   0.5   1   1   1.9e-27   6.4e-24   83.4   0.3     3    79    42   122    40   122 0.90 Putative lysophospholipase
Abhydrolase_6        PF12697.2    228 seq1675_BIOID51011   -            340   3.5e-20   72.7   3.3   1   1   1.5e-23   5.2e-20   72.2   2.3     2   220    58   310    57   316 0.72 Alpha/beta hydrolase family
Abhydrolase_5        PF12695.2    142 seq1675_BIOID51011   -            340     3e-12   46.3   0.0   1   1   1.5e-15     5e-12   45.6   0.0     1   141    56   305    56   306 0.79 Alpha/beta hydrolase family
FeoB_N               PF02421.13   189 seq1676_BIOID51011   -            773   2.8e-71  238.5   0.1   1   1   2.3e-74   5.3e-71  237.6   0.0     2   187     5   192     4   194 0.94 Ferrous iron transport protein B
Gate                 PF07670.9    109 seq1676_BIOID51011   -            773   6.9e-48  160.9  20.5   1   2   5.2e-18   1.2e-14   54.0   2.5     3   106   352   443   350   450 0.94 Nucleoside recognition
Gate                 PF07670.9    109 seq1676_BIOID51011   -            773   6.9e-48  160.9  20.5   2   2   2.7e-38   6.1e-35  119.2   0.3     1   107   512   689   512   691 0.99 Nucleoside recognition
FeoB_C               PF07664.7     54 seq1676_BIOID51011   -            773   3.2e-21   74.3   2.1   1   1   1.4e-24   3.2e-21   74.3   1.5     1    54   454   507   454   507 0.99 Ferrous iron transport protein B C terminus
MMR_HSR1             PF01926.18   114 seq1676_BIOID51011   -            773   2.1e-17   63.0   0.0   1   1   1.7e-20     4e-17   62.1   0.0     2   113     6   120     5   121 0.68 50S ribosome-binding GTPase
SRPRB                PF09439.5    181 seq1676_BIOID51011   -            773   3.7e-06   26.1   0.0   1   1   2.7e-09   6.1e-06   25.4   0.0     5    71     5    72     1   126 0.67 Signal recognition particle receptor beta subunit
Cation_efflux        PF01545.16   285 seq1681_BIOID51011   -            300   2.3e-65  220.4   5.4   1   1   1.9e-69   2.5e-65  220.2   3.7     2   283    14   289    13   291 0.97 Cation efflux family
PqiA                 PF04403.8    160 seq1685_BIOID51011   -            417   5.6e-94  311.9  26.1   1   2   5.3e-42   7.2e-38  129.5   4.0     3   158    49   202    47   204 0.96 Paraquat-inducible protein A
PqiA                 PF04403.8    160 seq1685_BIOID51011   -            417   5.6e-94  311.9  26.1   2   2   3.5e-60   4.8e-56  188.6   8.5     1   157   252   410   252   413 0.95 Paraquat-inducible protein A
Ligase_CoA           PF00549.14   153 seq1686_BIOID51011   -            515   1.6e-48  164.0   0.0   1   1   7.9e-51   5.4e-47  159.0   0.0     1   148   346   503   346   508 0.97 CoA-ligase
CoA_binding          PF02629.14    96 seq1686_BIOID51011   -            515   7.8e-20   71.0   0.3   1   1   1.1e-21   7.5e-18   64.7   0.0     2    96   188   284   187   284 0.97 CoA binding domain
MerR-DNA-bind        PF09278.6     65 seq1687_BIOID51011   -            154     7e-15   55.0   0.1   1   1   2.6e-18   1.2e-14   54.3   0.0     2    65    55   119    54   119 0.96 MerR, DNA binding
MerR                 PF00376.18    38 seq1687_BIOID51011   -            154   4.6e-14   51.5   0.3   1   1   2.5e-17   1.1e-13   50.3   0.1     1    38    13    49    13    49 0.98 MerR family regulatory protein
MerR_1               PF13411.1     69 seq1687_BIOID51011   -            154   2.8e-12   46.1   0.0   1   1     1e-15   4.6e-12   45.4   0.0     2    65    13    76    12    78 0.96 MerR HTH family regulatory protein
PLDc_2               PF13091.1    126 seq1689_BIOID51011   -            451   1.4e-22   79.6   0.0   1   1   3.2e-19   2.2e-15   56.4   0.0     4   123   259   406   256   409 0.84 PLD-like domain
PLDc                 PF00614.17    28 seq1689_BIOID51011   -            451   1.3e-13   50.0   2.2   1   1   2.4e-11   1.6e-07   30.7   0.1     2    28   353   379   352   379 0.94 Phospholipase D Active site motif
FAD_binding_5        PF00941.16   171 seq1690_BIOID51011   -            292   1.7e-50  170.7   0.0   1   1   3.4e-54   2.4e-50  170.2   0.0     4   170     6   173     3   174 0.98 FAD binding domain in molybdopterin dehydrogenase
CO_deh_flav_C        PF03450.12   103 seq1690_BIOID51011   -            292   4.8e-25   87.3   0.1   1   1   2.5e-28   1.7e-24   85.6   0.0     2   103   183   283   182   283 0.97 CO dehydrogenase flavoprotein C-terminal domain
SmpB                 PF01668.13    68 seq1691_BIOID51011   -            160   1.3e-29  101.6   0.0   1   1   1.5e-33   2.1e-29  100.9   0.0     2    67    13    78    12    80 0.96 SmpB protein
Resolvase            PF00239.16   141 seq1693_BIOID51011   -            195   2.4e-50  169.9   0.0   1   1     8e-54   3.7e-50  169.3   0.0     2   140     3   135     2   136 0.98 Resolvase, N terminal domain
HTH_7                PF02796.10    45 seq1693_BIOID51011   -            195   8.1e-13   47.8   1.3   1   1   1.1e-15   4.8e-12   45.4   0.4     1    44   138   181   138   182 0.98 Helix-turn-helix domain of resolvase
Hydrolase_3          PF08282.7    254 seq1694_BIOID51011   -            266   2.7e-61  207.2   0.0   1   1   6.7e-65     3e-61  207.0   0.0     1   254     5   260     5   260 0.96 haloacid dehalogenase-like hydrolase
S6PP                 PF05116.8    247 seq1694_BIOID51011   -            266     4e-16   58.9   0.0   1   2     4e-09   1.8e-05   24.0   0.0     4    75     4    73     1    91 0.89 Sucrose-6F-phosphate phosphohydrolase
S6PP                 PF05116.8    247 seq1694_BIOID51011   -            266     4e-16   58.9   0.0   2   2   7.2e-12   3.3e-08   33.0   0.0   135   218   159   242   141   251 0.83 Sucrose-6F-phosphate phosphohydrolase
Hydrolase            PF00702.21   204 seq1694_BIOID51011   -            266   2.6e-11   44.3   0.1   1   1     2e-13   9.2e-10   39.2   0.1     2   204     3   226     2   226 0.59 haloacid dehalogenase-like hydrolase
Autotransporter      PF03797.14   265 seq1696_BIOID51011   -            773   1.1e-44  152.6  18.4   1   1   1.6e-48   1.1e-44  152.6  12.8     3   265   488   759   486   762 0.95 Autotransporter beta-domain
Pertactin            PF03212.9    121 seq1696_BIOID51011   -            773   2.9e-09   36.5   1.1   1   1   4.2e-13   2.9e-09   36.5   0.8     1   120   297   422   297   423 0.83 Pertactin
MCPsignal            PF00015.16   213 seq1697_BIOID51011   -            546   1.5e-70  236.9  47.0   1   1   7.7e-73   3.5e-69  232.4  19.9     2   212   333   525   332   526 0.99 Methyl-accepting chemotaxis protein (MCP) signalling domain
TarH                 PF02203.10   171 seq1697_BIOID51011   -            546   1.3e-30  106.3   2.2   1   1   2.9e-34   1.3e-30  106.3   1.5     2   166    12   177    11   189 0.95 Tar ligand binding domain homologue
HAMP                 PF00672.20    70 seq1697_BIOID51011   -            546   4.4e-14   52.2   0.5   1   1   9.7e-18   4.4e-14   52.2   0.4     2    68   205   271   204   273 0.92 HAMP domain
PFK                  PF00365.15   282 seq1700_BIOID51011   -            340  1.5e-129  430.8   2.2   1   1  1.3e-133  1.8e-129  430.5   1.6     1   281    23   297    23   298 0.98 Phosphofructokinase
Asparaginase_2       PF01112.13   319 seq1702_BIOID51011   -            321  3.1e-125  417.0   2.9   1   1  2.8e-129  3.8e-125  416.7   2.0     2   315     3   315     2   317 0.99 Asparaginase
Xan_ur_permease      PF00860.15   389 seq1703_BIOID51011   -            449   1.7e-88  296.6  48.3   1   1   1.6e-92   2.1e-88  296.3  33.5     1   388    26   409    26   410 0.99 Permease family
Fer2_2               PF01799.15    75 seq1704_BIOID51011   -            159     4e-27   93.8   0.4   1   1   5.8e-31     4e-27   93.8   0.3     1    73    78   152    78   154 0.93 [2Fe-2S] binding domain
Fer2                 PF00111.22    78 seq1704_BIOID51011   -            159   4.4e-07   29.4   1.1   1   1   6.5e-11   4.4e-07   29.4   0.8     2    55    12    64    11    85 0.81 2Fe-2S iron-sulfur cluster binding domain
EamA                 PF00892.15   126 seq1705_BIOID51011   -            299   3.3e-18   65.8  28.8   1   2   5.4e-10   7.4e-06   25.9   9.3     1   124     9   128     9   130 0.91 EamA-like transporter family
EamA                 PF00892.15   126 seq1705_BIOID51011   -            299   3.3e-18   65.8  28.8   2   2   2.7e-16   3.8e-12   46.2   5.2     1   123   149   274   149   277 0.89 EamA-like transporter family
MCE                  PF02470.15    81 seq1706_BIOID51011   -            552     6e-32  109.3   0.3   1   2   5.6e-14   7.7e-10   38.5   0.1     2    81    48   139    47   139 0.96 mce related protein
MCE                  PF02470.15    81 seq1706_BIOID51011   -            552     6e-32  109.3   0.3   2   2   1.1e-15   1.6e-11   43.9   0.0     5    80   294   394   290   395 0.88 mce related protein
DUF1116              PF06545.6    216 seq1710_BIOID51011   -            472   1.2e-93  312.0   0.4   1   1   1.1e-97   1.6e-93  311.6   0.3     1   216   143   358   143   358 1.00 Protein of unknown function (DUF1116)
DUF2279              PF10043.4     85 seq1711_BIOID51011   -            114   1.1e-32  111.9   4.0   1   1   9.9e-37   1.4e-32  111.7   2.8     2    84    27   111    26   112 0.96 Predicted periplasmic lipoprotein (DUF2279)
ABC_tran             PF00005.22   118 seq1714_BIOID51011   -            623   7.2e-41  139.1   0.0   1   2   5.7e-21   7.1e-18   64.9   0.1    24   118    90   197    56   197 0.81 ABC transporter
ABC_tran             PF00005.22   118 seq1714_BIOID51011   -            623   7.2e-41  139.1   0.0   2   2   4.1e-23   5.1e-20   71.9   0.0     1   117   364   491   364   492 0.93 ABC transporter
oligo_HPY            PF08352.7     64 seq1714_BIOID51011   -            623   8.6e-21   73.9   0.4   1   2   8.8e-12   1.1e-08   35.1   0.0     1    33   248   280   248   303 0.88 Oligopeptide/dipeptide transporter, C-terminal region
oligo_HPY            PF08352.7     64 seq1714_BIOID51011   -            623   8.6e-21   73.9   0.4   2   2     3e-12   3.8e-09   36.6   0.0     1    33   543   575   543   594 0.85 Oligopeptide/dipeptide transporter, C-terminal region
HHA                  PF05321.6     57 seq1716_BIOID51011   -             71   3.8e-25   87.6   0.0   1   1   3.2e-29   4.3e-25   87.4   0.0     1    57     8    68     8    68 0.97 Haemolysin expression modulating protein
Transposase_31       PF04754.7    205 seq1717_BIOID51011   -            292   1.7e-83  278.8   0.1   1   1   1.8e-87   2.4e-83  278.4   0.0     1   204     8   209     8   210 0.99 Putative transposase, YhgA-like
SBP_bac_11           PF13531.1    231 seq1719_BIOID51011   -            329   1.4e-44  152.3   0.2   1   1     5e-48   1.7e-44  152.0   0.1     4   231    28   280    25   280 0.87 Bacterial extracellular solute-binding protein
SBP_bac_1            PF01547.20   314 seq1719_BIOID51011   -            329   1.5e-18   67.5   2.8   1   1   5.5e-22   1.9e-18   67.1   2.0     4   314    32   272    29   272 0.88 Bacterial extracellular solute-binding protein
SBP_bac_8            PF13416.1    281 seq1719_BIOID51011   -            329   1.8e-13   50.7   1.2   1   1     9e-17   3.1e-13   49.9   0.8    85   262   108   281    34   300 0.75 Bacterial extracellular solute-binding protein
SBP_bac_6            PF13343.1    242 seq1719_BIOID51011   -            329   3.7e-13   49.2   1.1   1   1     2e-16   6.8e-13   48.3   0.8    53   235   112   303    77   306 0.83 Bacterial extracellular solute-binding protein
DUF2569              PF10754.4    149 seq1720_BIOID51011   -            146     4e-48  163.2  10.5   1   1   3.3e-52   4.5e-48  163.1   7.3     2   149     4   145     3   145 0.99 Protein of unknown function (DUF2569)
Na_H_Exchanger       PF00999.16   384 seq1724_BIOID51011   -            549   3.4e-72  242.9  43.6   1   1   3.1e-76   4.2e-72  242.6  30.2     2   383     8   421     5   422 0.91 Sodium/hydrogen exchanger family
Rnf-Nqr              PF02508.9    190 seq1726_BIOID51011   -            193   2.6e-71  239.0  21.0   1   1   2.1e-75   2.9e-71  238.8  14.6     1   189     1   191     1   192 0.99 Rnf-Nqr subunit, membrane protein
NicO                 PF03824.11   282 seq1727_BIOID51011   -            274   7.2e-59  199.2  19.3   1   1   1.8e-62     8e-59  199.1  13.3     1   280    13   273    13   274 0.93 High-affinity nickel-transport protein
DsbD_2               PF13386.1    199 seq1727_BIOID51011   -            274   4.7e-08   32.8  17.3   1   1     5e-11   2.3e-07   30.6   0.9   104   186   154   240   139   249 0.86 Family description
DUF2910              PF11139.3    214 seq1727_BIOID51011   -            274   4.4e-08   32.3   0.2   1   1   1.7e-11   7.6e-08   31.5   0.1    34   213    53   269    21   270 0.87 Protein of unknown function (DUF2910)
DUF330               PF03886.8    161 seq1728_BIOID51011   -            187   6.1e-41  139.3   3.6   1   1   5.1e-45     7e-41  139.1   2.5     1   161    26   180    26   180 0.95 Protein of unknown function (DUF330)
Meth_synt_2          PF01717.13   324 seq1729_BIOID51011   -            753  3.6e-162  538.7   0.0   1   2   1.7e-10   1.2e-06   27.6   0.0   119   186   153   221   113   237 0.83 Cobalamin-independent synthase, Catalytic domain
Meth_synt_2          PF01717.13   324 seq1729_BIOID51011   -            753  3.6e-162  538.7   0.0   2   2  7.8e-157  5.3e-153  508.5   0.0     1   324   426   749   426   749 1.00 Cobalamin-independent synthase, Catalytic domain
Meth_synt_1          PF08267.7    311 seq1729_BIOID51011   -            753  7.4e-141  468.7   0.0   1   2  1.9e-129  1.3e-125  418.6   0.0     2   309     5   314     4   316 0.99 Cobalamin-independent synthase, N-terminal domain
Meth_synt_1          PF08267.7    311 seq1729_BIOID51011   -            753  7.4e-141  468.7   0.0   2   2   3.6e-14   2.5e-10   40.0   0.0   141   285   538   690   528   715 0.80 Cobalamin-independent synthase, N-terminal domain
AA_kinase            PF00696.23   241 seq1730_BIOID51011   -            316   2.3e-27   95.9   0.3   1   1     2e-31   2.7e-27   95.7   0.2     2   240     4   296     3   297 0.91 Amino acid kinase family
CDH                  PF02611.10   222 seq1731_BIOID51011   -            274   1.2e-95  318.8   0.0   1   1     1e-99   1.4e-95  318.6   0.0     2   221    54   273    53   274 0.99 CDP-diacylglycerol pyrophosphatase
FeS                  PF04060.8     35 seq1734_BIOID51011   -            192     1e-14   53.6   5.2   1   1   1.9e-17   2.8e-14   52.2   3.6     1    35    43    77    43    77 0.97 Putative Fe-S cluster
Fer4                 PF00037.22    24 seq1734_BIOID51011   -            192   8.5e-13   47.2  25.0   1   2     1e-10   1.5e-07   30.5   4.8     2    23   111   132   110   133 0.95 4Fe-4S binding domain
Fer4                 PF00037.22    24 seq1734_BIOID51011   -            192   8.5e-13   47.2  25.0   2   2   2.5e-09   3.8e-06   26.1   2.4     2    24   141   163   140   163 0.91 4Fe-4S binding domain
Fer4_9               PF13187.1     55 seq1734_BIOID51011   -            192   2.1e-10   40.5  31.8   1   1   1.1e-10   1.6e-07   31.3  10.3     1    55   116   162   116   162 0.95 4Fe-4S dicluster domain
Fer4_6               PF12837.2     24 seq1734_BIOID51011   -            192   2.9e-08   33.0  28.2   1   1   4.9e-10   7.5e-07   28.6   4.5     1    24   109   132   109   132 0.96 4Fe-4S binding domain
Fer4_10              PF13237.1     52 seq1734_BIOID51011   -            192   3.3e-08   33.0  25.8   1   1   1.2e-10   1.8e-07   30.7   9.6     3    52   111   158   109   158 0.86 4Fe-4S dicluster domain
Fer4_2               PF12797.2     22 seq1734_BIOID51011   -            192   1.6e-07   30.6  20.1   1   1   8.7e-09   1.3e-05   24.6   2.9     3    22   110   129   108   129 0.93 4Fe-4S binding domain
DUF1338              PF07063.8    302 seq1737_BIOID51011   -            447   7.7e-96  320.6   0.1   1   1  6.6e-100     9e-96  320.3   0.1     1   302    11   401    11   401 0.98 Domain of unknown function (DUF1338)
RMF                  PF04957.7     55 seq1739_BIOID51011   -             55   7.5e-31  105.4   5.3   1   1   5.8e-35   7.9e-31  105.4   3.7     1    53     1    53     1    55 0.97 Ribosome modulation factor
Pribosyltran         PF00156.22   125 seq1741_BIOID51011   -            227   9.4e-10   38.1   0.0   1   1     1e-13   1.4e-09   37.6   0.0    45   124   141   223   136   224 0.83 Phosphoribosyl transferase domain
SBP_bac_5            PF00496.17   374 seq1742_BIOID51011   -            512     3e-96  322.4  11.3   1   1  2.8e-100   3.8e-96  322.0   7.8     1   372    70   429    70   431 0.95 Bacterial extracellular solute-binding proteins, family 5 Middle
MFS_1                PF07690.11   354 seq1743_BIOID51011   -            394   3.2e-36  124.6  48.6   1   1   4.7e-38   6.5e-34  117.1  21.1     2   353    20   357    19   358 0.89 Major Facilitator Superfamily
DUF3315              PF11776.3     52 seq1744_BIOID51011   -            112   6.4e-23   79.9   0.2   1   1   7.5e-27     1e-22   79.2   0.1     1    51    52   102    52   103 0.98 Domain of unknown function (DUF3315)
OTCace               PF00185.19   158 seq1745_BIOID51011   -            396   1.1e-34  119.5   0.0   1   1   2.7e-38   1.8e-34  118.7   0.0     1   156   187   373   187   374 0.91 Aspartate/ornithine carbamoyltransferase, Asp/Orn binding domain
OTCace_N             PF02729.16   142 seq1745_BIOID51011   -            396   3.3e-28   98.0   0.0   1   1     2e-31   1.4e-27   95.9   0.0     1   142    22   179    22   179 0.88 Aspartate/ornithine carbamoyltransferase, carbamoyl-P binding domain
Complex1_51K         PF01512.12   151 seq1749_BIOID51011   -            740   1.7e-48  164.0   1.6   1   1   2.2e-51   2.4e-48  163.5   0.0     1   151   139   284   139   284 0.98 Respiratory-chain NADH dehydrogenase 51 Kd subunit
RnfC_N               PF13375.1    101 seq1749_BIOID51011   -            740   2.1e-34  117.1   0.2   1   1   7.2e-37   7.6e-34  115.3   0.0     1   101    14   115    14   115 0.96 RnfC Barrel sandwich hybrid domain
SLBB                 PF10531.4     59 seq1749_BIOID51011   -            740   2.3e-11   43.2   0.1   1   1   5.8e-14   6.1e-11   41.9   0.0     1    58   296   344   296   345 0.95 SLBB domain
Fer4_7               PF12838.2     52 seq1749_BIOID51011   -            740   1.6e-09   37.8   8.8   1   1   5.3e-12   5.6e-09   36.1   6.1     1    52   376   430   376   430 0.81 4Fe-4S dicluster domain
Fer4_8               PF13183.1     57 seq1749_BIOID51011   -            740   4.9e-09   35.9   5.1   1   1   1.4e-11   1.5e-08   34.4   3.5     3    57   375   430   373   460 0.79 4Fe-4S dicluster domain
Fer4_10              PF13237.1     52 seq1749_BIOID51011   -            740   6.1e-08   32.2  10.5   1   1   1.6e-10   1.7e-07   30.8   7.3     6    52   374   427   370   427 0.91 4Fe-4S dicluster domain
Fer4_9               PF13187.1     55 seq1749_BIOID51011   -            740   3.7e-07   30.1   8.6   1   1   1.3e-09   1.4e-06   28.3   5.9     2    53   377   429   376   430 0.71 4Fe-4S dicluster domain
Fer4_4               PF12800.2     17 seq1749_BIOID51011   -            740   5.3e-07   29.3  11.4   1   2   5.7e-06     0.006   16.7   2.0     2    16   375   389   374   395 0.90 4Fe-4S binding domain
Fer4_4               PF12800.2     17 seq1749_BIOID51011   -            740   5.3e-07   29.3  11.4   2   2   5.4e-06    0.0057   16.7   1.0     3    16   415   428   413   436 0.91 4Fe-4S binding domain
Fer4_17              PF13534.1     61 seq1749_BIOID51011   -            740   1.4e-06   28.4  10.3   1   1   1.2e-08   1.3e-05   25.3   6.9     2    61   377   431   376   431 0.82 4Fe-4S dicluster domain
Amidohydro_4         PF13147.1    304 seq1750_BIOID51011   -            460   2.1e-33  116.4   0.0   1   1   6.2e-37   2.8e-33  116.0   0.0     1   304   107   427   107   427 0.89 Amidohydrolase
Amidohydro_3         PF07969.6    404 seq1750_BIOID51011   -            460   1.7e-08   33.9   2.2   1   1   1.6e-09   7.5e-06   25.2   1.6   100   358   175   384   112   411 0.60 Amidohydrolase family
Amidohydro_5         PF13594.1     68 seq1750_BIOID51011   -            460   1.5e-06   27.8   0.0   1   1   2.4e-09   1.1e-05   25.0   0.0     3    45    84   138    82   180 0.71 Amidohydrolase
Autotransporter      PF03797.14   265 seq1753_BIOID51011   -            108   3.1e-09   36.4   0.1   1   1   2.5e-13   3.4e-09   36.3   0.1   168   262     3    91     1    94 0.93 Autotransporter beta-domain
Fe-S_biosyn          PF01521.15    91 seq1756_BIOID51011   -            191   2.1e-23   81.7   0.0   1   1   1.6e-26   1.1e-22   79.4   0.0     1    91     2    94     2    94 0.98 Iron-sulphur cluster biosynthesis
NifU                 PF01106.12    68 seq1756_BIOID51011   -            191     2e-10   40.1   0.0   1   1   4.4e-14     3e-10   39.5   0.0     2    65   112   177   111   180 0.90 NifU-like domain
MdoG                 PF04349.7    484 seq1758_BIOID51011   -            551    1e-150  502.0   0.1   1   1  9.1e-155  1.2e-150  501.8   0.1     1   482    45   534    45   536 0.92 Periplasmic glucan biosynthesis protein, MdoG
PALP                 PF00291.20   307 seq1759_BIOID51011   -            398   1.1e-44  152.7   0.2   1   1     1e-48   1.4e-44  152.4   0.1     4   305    41   374    39   377 0.81 Pyridoxal-phosphate dependent enzyme
EamA                 PF00892.15   126 seq1760_BIOID51011   -            307   8.4e-36  122.6  40.2   1   2   5.3e-20   7.3e-16   58.2   9.5     1   126    16   145    16   145 0.85 EamA-like transporter family
EamA                 PF00892.15   126 seq1760_BIOID51011   -            307   8.4e-36  122.6  40.2   2   2   7.7e-24   1.1e-19   70.6  12.8     1   126   167   291   167   291 0.96 EamA-like transporter family
BPD_transp_1         PF00528.17   185 seq1762_BIOID51011   -            306     4e-43  146.9  10.6   1   1   2.9e-47     4e-43  146.9   7.4     1   184   113   304   113   305 0.99 Binding-protein-dependent transport system inner membrane component
GntP_permease        PF02447.11   441 seq1763_BIOID51011   -            438  2.1e-188  626.2  45.8   1   1  5.2e-192  2.4e-188  626.0  31.7     1   441     1   437     1   437 0.99 GntP family permease
CitMHS               PF03600.11   349 seq1763_BIOID51011   -            438   5.3e-09   35.0  40.0   1   1   1.6e-12   7.2e-09   34.5  27.5     5   348     8   386     3   387 0.78 Citrate transporter
[truncated: 1,422,882 more chars]
