# Supplementary material for: A domain sequence approach to pangenomics: applications to Escherichia coli
Source: F1000Res. 2013 May 29;1:19. Originally published 2012 Oct 1. [Version 2] doi: 10.12688/f1000research.1-19.v2 (PMC3901455; doi:10.12688/f1000research.1-19.v2)
Supplement: The 347 text files show the results from scanning each of the fasta-files against the Pfam-A database [file f1000research-1-1101-s0002.tgz › Escherichia_coli_DEC11B_BIOID51013.txt]

#                                                                            --- full sequence --- -------------- this domain -------------   hmm coord   ali coord   env coord
# target name        accession   tlen query name           accession   qlen   E-value  score  bias   #  of  c-Evalue  i-Evalue  score  bias  from    to  from    to  from    to  acc description of target
#------------------- ---------- ----- -------------------- ---------- ----- --------- ------ ----- --- --- --------- --------- ------ ----- ----- ----- ----- ----- ----- ----- ---- ---------------------
Peptidase_S49        PF01343.13   154 seq1_BIOID51013      -            419   2.2e-46  157.3   0.6   1   1     3e-50   4.1e-46  156.4   0.4     2   153    63   213    62   214 0.97 Peptidase family S49
Thioredoxin_2        PF13098.1    112 seq2_BIOID51013      -            247   1.2e-06   28.5   0.0   1   1   1.6e-10   2.2e-06   27.7   0.0     4    87    99   215    96   233 0.73 Thioredoxin-like domain
MMR_HSR1             PF01926.18   114 seq4_BIOID51013      -            290   2.6e-13   49.8   0.0   1   1   2.4e-16   8.2e-13   48.2   0.0     2   111    39   150    38   153 0.75 50S ribosome-binding GTPase
DUF258               PF03193.11   161 seq4_BIOID51013      -            290   1.4e-06   27.4   0.0   1   1   7.1e-10   2.4e-06   26.6   0.0    24   103    24   100     4   117 0.73 Protein of unknown function, DUF258
MbeB_N               PF04837.7     52 seq5_BIOID51013      -            172   1.9e-20   72.5   5.2   1   1   1.4e-24   1.9e-20   72.5   3.6     1    52     1    52     1    52 1.00 MbeB-like, N-term conserved region
PAAR_motif           PF05488.8     76 seq7_BIOID51013      -            474   7.3e-11   41.7   0.8   1   1     1e-14   1.4e-10   40.8   0.6     4    61    11    68     9    86 0.90 PAAR motif
Transgly             PF00912.17   178 seq8_BIOID51013      -            844   2.6e-56  189.6   0.0   1   1     6e-60   4.1e-56  188.9   0.0    10   177   209   380   198   381 0.95 Transglycosylase
Transpeptidase       PF00905.17   304 seq8_BIOID51013      -            844   1.2e-25   90.0   0.3   1   1   1.6e-28   1.1e-24   86.9   0.2     2   284   473   725   472   744 0.86 Penicillin binding protein transpeptidase domain
PAAR_motif           PF05488.8     76 seq9_BIOID51013      -            307   1.6e-11   43.9   0.5   1   1   2.3e-15   3.2e-11   42.9   0.4     4    61    11    68     9   101 0.91 PAAR motif
DUF968               PF06147.6    200 seq11_BIOID51013     -            331   3.8e-79  265.1   0.0   1   1   3.7e-83     5e-79  264.7   0.0     2   200   131   328   130   328 0.99 Protein of unknown function (DUF968)
SDF                  PF00375.13   390 seq15_BIOID51013     -            414   1.5e-63  214.8  34.9   1   1   1.3e-67   1.8e-63  214.5  24.2     1   385    18   397    18   401 0.89 Sodium:dicarboxylate symporter family
Resolvase            PF00239.16   141 seq16_BIOID51013     -            184     9e-51  171.3   0.0   1   1   1.6e-54   1.1e-50  171.0   0.0     2   140     3   135     2   136 0.98 Resolvase, N terminal domain
HTH_7                PF02796.10    45 seq16_BIOID51013     -            184   1.5e-12   47.0   0.0   1   1   4.6e-16   3.2e-12   46.0   0.0     1    44   138   181   138   182 0.97 Helix-turn-helix domain of resolvase
Acyl_transf_1        PF00698.16   318 seq19_BIOID51013     -            163   6.6e-08   32.1   0.0   1   1   5.9e-12     8e-08   31.8   0.0   148   278     9   140     3   156 0.94 Acyl transferase domain
Terminase_GpA        PF05876.7    557 seq20_BIOID51013     -            654  4.7e-180  599.5   0.1   1   1  4.4e-184    6e-180  599.1   0.1     1   547    51   613    51   621 0.98 Phage terminase large subunit (GpA)
PEPCK_ATP            PF01293.15   467 seq21_BIOID51013     -            432  6.4e-191  634.8   0.0   1   1  5.3e-195  7.3e-191  634.6   0.0    81   467     2   385     1   385 0.99 Phosphoenolpyruvate carboxykinase
Lysis_S              PF04971.7     68 seq22_BIOID51013     -             68   1.3e-46  155.9   0.6   1   1   1.1e-50   1.5e-46  155.8   0.4     1    68     1    68     1    68 1.00 Lysis protein S
HTH_36               PF13730.1     55 seq24_BIOID51013     -            313   9.1e-11   41.6   0.0   1   1   4.9e-14   2.2e-10   40.3   0.0     5    55    20    70    16    70 0.91 Helix-turn-helix domain
GntR                 PF00392.16    64 seq24_BIOID51013     -            313   3.1e-07   29.6   0.0   1   1   1.5e-10   6.6e-07   28.5   0.0    25    60    41    76    35    78 0.95 Bacterial regulatory proteins, gntR family
PaaX                 PF07848.7     70 seq24_BIOID51013     -            313   1.9e-05   24.4   0.1   1   1   1.1e-08   4.9e-05   23.1   0.0    29    60    46    79    38    89 0.80 PaaX-like protein
SecE                 PF00584.15    57 seq25_BIOID51013     -            127   2.4e-21   74.9   1.0   1   1   1.8e-25   2.4e-21   74.9   0.7     2    56    68   122    67   123 0.97 SecE/Sec61-gamma subunits of protein translocation complex
Phage_lysozyme       PF00959.14   110 seq27_BIOID51013     -            165   1.4e-32  112.1   0.2   1   1   1.2e-36   1.7e-32  111.8   0.1     1   109    48   154    48   155 0.98 Phage lysozyme
MbeD_MobD            PF04899.7     70 seq28_BIOID51013     -             77     5e-35  119.1  14.6   1   1   4.2e-39   5.7e-35  118.9  10.1     1    70     1    70     1    70 0.99 MbeD/MobD like
Arc                  PF03869.9     50 seq30_BIOID51013     -             57   7.6e-05   22.1   0.2   1   1   1.1e-08   0.00016   21.1   0.2     2    40     9    47     8    56 0.88 Arc-like DNA binding domain
P22_AR_N             PF10547.4    120 seq34_BIOID51013     -            334   8.4e-45  151.3   0.0   1   1   2.3e-48   1.6e-44  150.5   0.0     3   120    37   152    35   152 0.97 P22_AR N-terminal domain
P22_AR_C             PF10548.4     74 seq34_BIOID51013     -            334   3.8e-27   93.8   0.0   1   1   1.4e-30   9.8e-27   92.5   0.0     1    74   233   306   233   306 0.98 P22AR C-terminal domain
NusG                 PF02357.14    92 seq38_BIOID51013     -            181   5.3e-25   87.3   0.0   1   1   1.1e-28   7.7e-25   86.8   0.0     1    92     7   106     7   106 0.93 Transcription termination factor nusG
KOW                  PF00467.24    32 seq38_BIOID51013     -            181   1.3e-08   33.9   0.1   1   1   9.1e-12   6.2e-08   31.7   0.0     1    28   130   161   130   165 0.86 KOW motif
DUF3672              PF12421.3    136 seq39_BIOID51013     -            301   1.3e-36  125.6   0.2   1   1   5.1e-40   3.5e-36  124.2   0.0     1   116   173   294   173   297 0.87 Fibronectin type III protein
DUF1983              PF09327.6     81 seq39_BIOID51013     -            301   1.8e-25   88.5   0.0   1   1   5.2e-29   3.5e-25   87.6   0.0     1    81    69   149    69   149 0.99 Domain of unknown function (DUF1983)
HTH_36               PF13730.1     55 seq40_BIOID51013     -            114   1.7e-11   43.9   0.0   1   1     7e-15   3.2e-11   43.0   0.0     5    55    20    70    16    70 0.91 Helix-turn-helix domain
GntR                 PF00392.16    64 seq40_BIOID51013     -            114     4e-08   32.4   0.0   1   1   2.6e-11   1.2e-07   30.9   0.0    25    60    41    76    35    78 0.95 Bacterial regulatory proteins, gntR family
PaaX                 PF07848.7     70 seq40_BIOID51013     -            114   6.5e-06   25.9   0.6   1   1   2.6e-09   1.2e-05   25.1   0.4    29    60    46    79    38    89 0.79 PaaX-like protein
HNH                  PF01844.18    47 seq41_BIOID51013     -            277   4.3e-15   55.1   3.8   1   1   6.1e-19   8.4e-15   54.2   2.2     1    46   207   257   207   258 0.96 HNH endonuclease
Phage_lysis          PF03245.8    125 seq47_BIOID51013     -            145   3.6e-42  143.1   3.4   1   1   3.1e-46   4.2e-42  142.9   2.3    11   125    32   144    23   144 0.94 Bacteriophage lysis protein
ESPR                 PF13018.1     24 seq48_BIOID51013     -            287   7.4e-09   34.7   0.1   1   1   1.2e-12   1.7e-08   33.6   0.1     2    24    62    84    62    84 0.96 Extended Signal Peptide of Type V secretion system
Phage_antitermQ      PF06530.7    126 seq52_BIOID51013     -            121   4.9e-55  184.3   0.4   1   1   3.9e-59   5.4e-55  184.2   0.3     1   121     1   121     1   121 0.99 Phage antitermination protein Q
HDPD                 PF02924.9    118 seq56_BIOID51013     -            115   6.8e-18   64.4   0.6   1   1   5.5e-22   7.6e-18   64.3   0.4     2   115     4   109     3   112 0.93 Bacteriophage lambda head decoration protein D
Phage_min_tail       PF05939.8    109 seq57_BIOID51013     -            109   3.6e-39  132.9   0.0   1   1   2.9e-43   3.9e-39  132.8   0.0     1   109     1   109     1   109 0.99 Phage minor tail protein
Ail_Lom              PF06316.6    199 seq59_BIOID51013     -            108   3.3e-59  199.6   0.1   1   1   5.7e-63   3.9e-59  199.3   0.1     1   104     1   104     1   107 0.99 Enterobacterial Ail/Lom protein
OMP_b-brl            PF13505.1    176 seq59_BIOID51013     -            108   1.8e-08   34.4   0.0   1   1   3.4e-12   2.3e-08   34.0   0.0     2    76    11    87     8   106 0.75 Outer membrane protein beta-barrel domain
Ail_Lom              PF06316.6    199 seq60_BIOID51013     -            219   7.1e-50  169.1   0.5   1   1   1.2e-53   8.4e-50  168.9   0.4     1   199    13   219    13   219 0.94 Enterobacterial Ail/Lom protein
OMP_b-brl            PF13505.1    176 seq60_BIOID51013     -            219   1.4e-19   70.5   2.3   1   1   2.6e-23   1.8e-19   70.2   1.6     4   176    25   219    19   219 0.74 Outer membrane protein beta-barrel domain
PerC                 PF06069.6     90 seq61_BIOID51013     -            162   4.5e-09   36.1   1.9   1   1   5.5e-13   7.5e-09   35.4   1.3     5    56    98   149    94   154 0.92 PerC transcriptional activator
Phage_tail_L         PF05100.7    206 seq70_BIOID51013     -            232   1.8e-96  321.0   0.4   1   1  1.5e-100   2.1e-96  320.8   0.3     1   206    29   230    29   230 0.99 Phage minor tail protein L
Ail_Lom              PF06316.6    199 seq71_BIOID51013     -             95     1e-52  178.4   1.8   1   1   1.6e-56   1.1e-52  178.3   1.3   105   199     1    95     1    95 0.99 Enterobacterial Ail/Lom protein
OMP_b-brl            PF13505.1    176 seq71_BIOID51013     -             95   1.1e-11   44.9   2.7   1   1   1.8e-15   1.2e-11   44.7   1.9    95   176     2    95     1    95 0.91 Outer membrane protein beta-barrel domain
Ribosomal_L11_N      PF03946.9     60 seq73_BIOID51013     -            142   3.2e-32  109.6   0.3   1   1   8.7e-36   5.9e-32  108.7   0.2     1    60     8    67     8    67 0.99 Ribosomal protein L11, N-terminal domain
Ribosomal_L11        PF00298.14    69 seq73_BIOID51013     -            142   6.6e-29   99.7   2.9   1   1   1.8e-32   1.2e-28   98.8   2.0     1    69    72   140    72   140 0.99 Ribosomal protein L11, RNA binding domain
Phage_cap_E          PF03864.10   329 seq74_BIOID51013     -            342   1.7e-62  211.1   0.1   1   1   1.4e-66   1.9e-62  210.9   0.1     1   329     4   341     4   341 0.92 Phage major capsid protein E
Phage_pRha           PF09669.5     92 seq75_BIOID51013     -            235   1.2e-22   79.9   0.4   1   1     4e-26   2.7e-22   78.8   0.1     1    92    47   138    47   138 0.89 Phage regulatory protein Rha (Phage_pRha)
ORF11CD3             PF10549.4     57 seq75_BIOID51013     -            235     2e-12   46.5   0.8   1   1   5.2e-16   3.6e-12   45.7   0.5     2    35   143   177   142   191 0.91 ORF11CD3 domain
Prok-JAB             PF14464.1    105 seq83_BIOID51013     -            258   1.4e-17   63.0   0.1   1   1     4e-21   2.7e-17   62.1   0.1     5    99    16   110    14   119 0.92 Prokaryotic homologs of the JAB domain
NLPC_P60             PF00877.14   105 seq83_BIOID51013     -            258   7.8e-14   51.2   0.0   1   1   1.6e-17   1.1e-13   50.7   0.0     1   104   122   234   122   235 0.93 NlpC/P60 family
PerC                 PF06069.6     90 seq84_BIOID51013     -            162   4.5e-09   36.1   1.9   1   1   5.5e-13   7.5e-09   35.4   1.3     5    56    98   149    94   154 0.92 PerC transcriptional activator
Dam                  PF05869.6    181 seq86_BIOID51013     -            217   2.9e-65  218.9   0.0   1   1   2.5e-69   3.4e-65  218.7   0.0     2   181    15   207    14   207 0.98 DNA N-6-adenine-methyltransferase (Dam)
Iso_dh               PF00180.15   348 seq88_BIOID51013     -             54   7.3e-10   38.2   0.0   1   1   5.8e-14   7.9e-10   38.0   0.0   300   348     1    50     1    50 0.98 Isocitrate/isopropylmalate dehydrogenase
Ail_Lom              PF06316.6    199 seq92_BIOID51013     -            199  4.3e-118  391.8   5.1   1   1  7.1e-122  4.8e-118  391.6   3.5     1   199     1   199     1   199 1.00 Enterobacterial Ail/Lom protein
OMP_b-brl            PF13505.1    176 seq92_BIOID51013     -            199   8.5e-26   90.8   6.0   1   1   1.5e-29   1.1e-25   90.5   4.1     2   176    11   199    10   199 0.88 Outer membrane protein beta-barrel domain
Ribosomal_L1         PF00687.16   221 seq93_BIOID51013     -            234   9.2e-50  168.8   0.2   1   1   7.9e-54   1.1e-49  168.6   0.2    13   220    28   220     8   221 0.90 Ribosomal protein L1p/L10e family
Autotransporter      PF03797.14   265 seq94_BIOID51013     -            690   2.8e-54  184.1  18.3   1   1     2e-58   2.8e-54  184.1  12.7     2   265   390   674   389   674 0.98 Autotransporter beta-domain
phage_tail_N         PF08400.5    134 seq95_BIOID51013     -            440     4e-61  204.4   0.1   1   1   1.2e-64     4e-61  204.4   0.1     1   134     1   134     1   134 0.99 Prophage tail fibre N-terminal
Phage_fiber_C        PF06820.7     64 seq95_BIOID51013     -            440   1.4e-36  124.3   0.3   1   1     6e-40   2.1e-36  123.7   0.2     1    64   366   429   366   429 0.99 Putative prophage tail fibre C-terminus
Collagen             PF01391.13    60 seq95_BIOID51013     -            440   8.4e-19   66.7  72.8   1   2   3.3e-13   1.1e-09   37.5  24.1     1    59   251   309   249   312 0.63 Collagen triple helix repeat (20 copies)
Collagen             PF01391.13    60 seq95_BIOID51013     -            440   8.4e-19   66.7  72.8   2   2   2.5e-12   8.7e-09   34.6  23.3     1    59   305   363   305   366 0.73 Collagen triple helix repeat (20 copies)
CarboxypepD_reg      PF13620.1     82 seq95_BIOID51013     -            440   1.1e-07   31.6   0.2   1   1   7.7e-11   2.6e-07   30.4   0.2     1    74     4    82     4    89 0.82 Carboxypeptidase regulatory-like domain
ImpA-rel_N           PF06812.7     62 seq96_BIOID51013     -            203   7.7e-13   47.8   1.9   1   1   9.5e-17   1.3e-12   47.1   0.2    20    61     1    42     1    43 0.96 ImpA-related N-terminal
2-Hacid_dh_C         PF02826.14   178 seq100_BIOID51013    -            325   1.6e-45  154.3   0.0   1   1   9.3e-49   6.3e-45  152.3   0.0     2   178   118   290   117   290 0.95 D-isomer specific 2-hydroxyacid dehydrogenase, NAD binding domain
NAD_binding_2        PF03446.10   162 seq100_BIOID51013    -            325   1.7e-06   27.9   0.0   1   1   6.1e-10   4.2e-06   26.6   0.0     3    90   151   236   149   242 0.92 NAD binding domain of 6-phosphogluconate dehydrogenase
gpW                  PF02831.10    68 seq101_BIOID51013    -             68   2.2e-33  113.4   2.3   1   1   1.8e-37   2.4e-33  113.3   1.6     1    68     1    68     1    68 0.99 gpW
Prok-JAB             PF14464.1    105 seq102_BIOID51013    -            247   7.4e-20   70.3   0.2   1   1   1.9e-23   1.3e-19   69.5   0.1     4    96     4    98     1   109 0.93 Prokaryotic homologs of the JAB domain
NLPC_P60             PF00877.14   105 seq102_BIOID51013    -            247   4.6e-14   52.0   0.0   1   1   9.2e-18   6.3e-14   51.5   0.0     1   104   111   223   111   224 0.93 NlpC/P60 family
Dam                  PF05869.6    181 seq104_BIOID51013    -            217     1e-64  217.2   0.0   1   1   8.6e-69   1.2e-64  217.0   0.0     2   181    15   207    14   207 0.98 DNA N-6-adenine-methyltransferase (Dam)
Phage_portal_2       PF05136.8    355 seq110_BIOID51013    -            530  3.4e-107  357.9   0.2   1   1    3e-111  4.1e-107  357.6   0.2     1   355    26   398    26   398 0.98 Phage portal protein, lambda family
DUF879               PF05947.7    602 seq112_BIOID51013    -            586  1.3e-183  611.5   0.0   1   1  1.2e-187  1.6e-183  611.2   0.0     2   599     6   583     5   585 0.95 Bacterial protein of unknown function (DUF879)
LexA_DNA_bind        PF01726.11    65 seq114_BIOID51013    -            108   1.4e-19   69.2   0.0   1   1   1.4e-23   1.9e-19   68.8   0.0     1    65     1    65     1    65 0.99 LexA DNA binding domain
Lambda_tail_I        PF06805.7     82 seq115_BIOID51013    -            180   3.8e-13   48.9   0.0   1   1   4.6e-17   6.3e-13   48.2   0.0    25    82     2    64     1    64 0.98 Bacteriophage lambda tail assembly protein I
phage_tail_N         PF08400.5    134 seq116_BIOID51013    -            437   7.9e-61  203.5   0.1   1   1   2.3e-64   7.9e-61  203.5   0.1     1   134     1   134     1   134 0.99 Prophage tail fibre N-terminal
Phage_fiber_C        PF06820.7     64 seq116_BIOID51013    -            437   2.5e-36  123.5   0.2   1   1   1.1e-39   3.8e-36  122.9   0.1     1    64   363   426   363   426 0.99 Putative prophage tail fibre C-terminus
Collagen             PF01391.13    60 seq116_BIOID51013    -            437   2.2e-18   65.4  70.3   1   2   4.9e-13   1.7e-09   36.9  23.8     1    59   251   309   249   310 0.73 Collagen triple helix repeat (20 copies)
Collagen             PF01391.13    60 seq116_BIOID51013    -            437   2.2e-18   65.4  70.3   2   2   1.3e-12   4.6e-09   35.5  22.7     1    59   302   360   302   363 0.91 Collagen triple helix repeat (20 copies)
CarboxypepD_reg      PF13620.1     82 seq116_BIOID51013    -            437   1.1e-07   31.6   0.2   1   1   7.6e-11   2.6e-07   30.4   0.2     1    74     4    82     4    89 0.82 Carboxypeptidase regulatory-like domain
HTH_AraC             PF00165.18    42 seq117_BIOID51013    -            237   3.8e-15   55.0   0.7   1   2   1.6e-09   1.1e-05   24.9   0.0     1    35   141   175   141   181 0.89 Bacterial regulatory helix-turn-helix proteins, AraC family
HTH_AraC             PF00165.18    42 seq117_BIOID51013    -            237   3.8e-15   55.0   0.7   2   2   1.6e-10   1.1e-06   28.1   0.2    14    38   202   227   200   231 0.91 Bacterial regulatory helix-turn-helix proteins, AraC family
HTH_18               PF12833.2     81 seq117_BIOID51013    -            237   3.1e-10   39.8   0.1   1   1   8.6e-14   5.9e-10   39.0   0.1     2    80   155   231   154   232 0.92 Helix-turn-helix domain
Packaging_FI         PF14000.1    125 seq118_BIOID51013    -            127   2.5e-40  137.4   0.1   1   1     2e-44   2.8e-40  137.2   0.1     1   125     3   124     3   124 0.92 DNA packaging protein FI
Elong-fact-P_C       PF09285.6     56 seq119_BIOID51013    -            188   5.3e-27   92.8   1.0   1   1   2.4e-30   1.1e-26   91.8   0.2     1    56   131   186   131   186 0.99 Elongation factor P, C-terminal
EFP                  PF01132.15    55 seq119_BIOID51013    -            188   3.2e-24   84.2   0.1   1   1   1.2e-27   5.5e-24   83.4   0.0     3    55    71   123    69   123 0.97 Elongation factor P (EF-P) OB domain
EFP_N                PF08207.7     58 seq119_BIOID51013    -            188   5.8e-24   83.6   0.0   1   1   4.5e-27     2e-23   81.8   0.0     3    57     7    61     5    62 0.97 Elongation factor P (EF-P) KOW-like domain
TonB_dep_Rec         PF00593.19   276 seq124_BIOID51013    -            747   7.1e-28   98.1  10.2   1   1     1e-31   7.1e-28   98.1   7.1     1   276   510   746   510   746 0.98 TonB dependent receptor
Plug                 PF07715.10   108 seq124_BIOID51013    -            747     2e-21   76.2   0.1   1   1   6.6e-25   4.5e-21   75.0   0.1     2   107    76   180    75   181 0.94 TonB-dependent Receptor Plug Domain
RusA                 PF05866.6    116 seq126_BIOID51013    -            129   7.4e-21   74.6   0.0   1   1   6.2e-25   8.5e-21   74.4   0.0     1   115     5   120     5   121 0.92 Endodeoxyribonuclease RusA
LexA_DNA_bind        PF01726.11    65 seq128_BIOID51013    -            108   1.6e-19   69.0   0.0   1   1   1.6e-23   2.1e-19   68.7   0.0     1    65     1    65     1    65 0.99 LexA DNA binding domain
Lambda_tail_I        PF06805.7     82 seq129_BIOID51013    -            180   7.4e-14   51.2   0.0   1   1     9e-18   1.2e-13   50.5   0.0    25    82     2    64     1    64 0.98 Bacteriophage lambda tail assembly protein I
Phage_attach         PF05354.6    117 seq130_BIOID51013    -             43   2.1e-14   52.9   0.3   1   1   3.4e-18   2.3e-14   52.8   0.2     1    43     1    43     1    43 0.99 Phage Head-Tail Attachment
Gifsy-2              PF13856.1     95 seq130_BIOID51013    -             43   2.7e-06   27.2   0.0   1   1   4.2e-10   2.9e-06   27.2   0.0     1    35     4    43     4    43 0.91 ATP-binding sugar transporter from pro-phage
Ribosomal_L10        PF00466.15   100 seq131_BIOID51013    -            165   2.5e-26   91.3   0.0   1   1   2.6e-30   3.6e-26   90.8   0.0     3   100     5   101     3   101 0.98 Ribosomal protein L10
RHS                  PF03527.9     41 seq133_BIOID51013    -            477   3.1e-20   71.5   2.6   1   1   7.5e-24   5.1e-20   70.8   0.4     1    41   221   261   221   261 0.98 RHS protein
RHS_repeat           PF05593.9     38 seq133_BIOID51013    -            477     2e-09   37.2  19.2   1   1   3.1e-11   2.1e-07   30.8   4.3     1    37    17    62    17    63 0.92 RHS Repeat
PHP                  PF02811.14   175 seq134_BIOID51013    -            245   1.5e-17   63.8   1.3   1   1   1.9e-21   2.6e-17   63.0   0.9     1   169     4   164     4   174 0.91 PHP domain
KilA-N               PF04383.8    111 seq135_BIOID51013    -            140   3.6e-21   74.7   0.0   1   1   3.2e-25   4.4e-21   74.4   0.0     6   108     8   108     4   111 0.93 KilA-N domain
Phage_fiber_2        PF03406.8     44 seq136_BIOID51013    -            516   1.8e-63  209.8  35.2   1   3   1.4e-25   6.4e-22   76.8   4.9     1    44     7    50     7    50 0.98 Phage tail fibre repeat
Phage_fiber_2        PF03406.8     44 seq136_BIOID51013    -            516   1.8e-63  209.8  35.2   2   3   1.8e-24   8.3e-21   73.2   4.1     1    44    51    94    51    94 0.97 Phage tail fibre repeat
Phage_fiber_2        PF03406.8     44 seq136_BIOID51013    -            516   1.8e-63  209.8  35.2   3   3   5.1e-24   2.3e-20   71.8   4.4     1    42    95   136    95   138 0.95 Phage tail fibre repeat
Collar               PF07484.7     57 seq136_BIOID51013    -            516   1.4e-11   43.9   0.2   1   1   8.3e-15   3.8e-11   42.4   0.1     1    56   306   352   306   353 0.97 Phage Tail Collar Domain
Phage_fiber          PF03335.8     14 seq136_BIOID51013    -            516   6.3e-09   34.1  64.5   1   7   0.00019      0.89    9.3   1.5     1    14   369   382   369   382 0.88 Phage tail fibre repeat
Phage_fiber          PF03335.8     14 seq136_BIOID51013    -            516   6.3e-09   34.1  64.5   2   7   8.8e-06      0.04   13.4   2.6     1    14   401   414   401   414 0.92 Phage tail fibre repeat
Phage_fiber          PF03335.8     14 seq136_BIOID51013    -            516   6.3e-09   34.1  64.5   3   7   9.7e-05      0.44   10.2   2.4     2    13   416   427   415   428 0.89 Phage tail fibre repeat
Phage_fiber          PF03335.8     14 seq136_BIOID51013    -            516   6.3e-09   34.1  64.5   4   7   1.4e-05     0.063   12.8   3.2     1    14   451   464   451   464 0.92 Phage tail fibre repeat
Phage_fiber          PF03335.8     14 seq136_BIOID51013    -            516   6.3e-09   34.1  64.5   5   7   0.00019      0.89    9.3   1.7     2    12   466   476   465   477 0.89 Phage tail fibre repeat
Phage_fiber          PF03335.8     14 seq136_BIOID51013    -            516   6.3e-09   34.1  64.5   6   7   0.00017      0.76    9.5   0.9     2    11   475   484   474   485 0.86 Phage tail fibre repeat
Phage_fiber          PF03335.8     14 seq136_BIOID51013    -            516   6.3e-09   34.1  64.5   7   7    0.0002      0.89    9.3   0.9     2    13   484   495   483   496 0.87 Phage tail fibre repeat
RusA                 PF05866.6    116 seq137_BIOID51013    -            129   1.8e-20   73.4   0.0   1   1   1.5e-24     2e-20   73.2   0.0     1   115     5   120     5   121 0.92 Endodeoxyribonuclease RusA
Phage_fiber_C        PF06820.7     64 seq138_BIOID51013    -            102   3.5e-35  119.8   0.7   1   1   3.6e-39   4.9e-35  119.3   0.5     1    64    41   102    41   102 0.99 Putative prophage tail fibre C-terminus
Entericidin          PF08085.6     21 seq139_BIOID51013    -             41   5.3e-09   35.3   0.0   1   1   4.6e-13   6.3e-09   35.1   0.0     1    21    20    40    20    40 0.99 Entericidin EcnA/B family
Minor_tail_Z         PF06763.6    189 seq142_BIOID51013    -            177   4.2e-77  257.9  11.5   1   1     4e-81   5.4e-77  257.6   8.0     1   189     3   177     3   177 0.98 Prophage minor tail protein Z (GPZ)
MurB_C               PF02873.11   105 seq144_BIOID51013    -            342   5.3e-42  141.7   0.0   1   1   1.3e-45   9.1e-42  140.9   0.0     1   105   203   330   203   330 0.99 UDP-N-acetylenolpyruvoylglucosamine reductase, C-terminal domain
FAD_binding_4        PF01565.18   139 seq144_BIOID51013    -            342   7.3e-28   96.6   0.0   1   1   8.6e-31   5.9e-27   93.7   0.0     2   138    18   149    17   150 0.91 FAD binding domain
HTS                  PF04204.11   298 seq146_BIOID51013    -            309  2.3e-131  436.7   0.0   1   1  1.9e-135  2.6e-131  436.6   0.0     1   298     2   299     2   299 1.00 Homoserine O-succinyltransferase
Entericidin          PF08085.6     21 seq147_BIOID51013    -             48   1.2e-08   34.2   2.6   1   1   1.2e-12   1.7e-08   33.7   1.8     1    21    23    43    23    43 0.98 Entericidin EcnA/B family
DUF3672              PF12421.3    136 seq148_BIOID51013    -           1131     1e-41  142.1   0.1   1   1   7.6e-45   2.6e-41  140.8   0.1     1   135   949  1089   949  1090 0.89 Fibronectin type III protein
Phage-tail_3         PF13550.1    164 seq148_BIOID51013    -           1131   3.9e-40  137.1   0.4   1   1   2.8e-43   9.7e-40  135.9   0.0     1   161   330   497   330   500 0.94 Putative phage tail protein
DUF1983              PF09327.6     81 seq148_BIOID51013    -           1131     1e-27   95.7   0.1   1   1   8.7e-31     3e-27   94.2   0.0     2    81   846   925   845   925 0.98 Domain of unknown function (DUF1983)
Ribosomal_L12        PF00542.14    68 seq151_BIOID51013    -            121   1.8e-31  107.8   8.6   1   1   2.8e-35   3.8e-31  106.7   6.0     1    68    54   121    54   121 0.99 Ribosomal protein L7/L12 C-terminal domain
KilA-N               PF04383.8    111 seq154_BIOID51013    -            269   2.3e-24   85.0   0.0   1   1   2.6e-28   3.6e-24   84.4   0.0     6   108     8   108     4   111 0.92 KilA-N domain
DUF1076              PF06416.7    113 seq155_BIOID51013    -            191   4.8e-45  151.7   0.1   1   1   5.5e-49   7.5e-45  151.1   0.1     7   113    87   189    79   189 0.93 Protein of unknown function (DUF1076)
TerB                 PF05099.8    140 seq156_BIOID51013    -            142   1.1e-13   51.0   6.9   1   1   1.3e-17   1.8e-13   50.3   4.8     8   131     9   137     3   140 0.81 Tellurite resistance protein TerB
Multi_Drug_Res       PF00893.14    93 seq157_BIOID51013    -            105   5.3e-33  113.2  10.3   1   1   4.9e-37   6.7e-33  112.9   7.2     1    93     1    93     1    93 0.99 Small Multidrug Resistance protein
Exonuc_VII_L         PF02601.10   319 seq159_BIOID51013    -            456   1.7e-90  303.3   0.8   1   1   4.8e-94   2.2e-90  303.0   0.6     1   319   126   442   126   442 0.97 Exonuclease VII, large subunit
tRNA_anti_2          PF13742.1     99 seq159_BIOID51013    -            456   1.2e-34  118.0   0.1   1   1   1.3e-37   6.1e-34  115.7   0.0     1    99     9   104     9   104 0.98 OB-fold nucleic acid binding domain
tRNA_anti            PF01336.20    76 seq159_BIOID51013    -            456   9.6e-09   34.8   0.0   1   1   4.6e-12   2.1e-08   33.7   0.0     1    75    30   104    30   105 0.96 OB-fold nucleic acid binding domain
Phage_tail_U         PF06141.6    133 seq160_BIOID51013    -            131   5.7e-63  210.7   1.0   1   1   4.6e-67   6.3e-63  210.5   0.7     1   133     1   131     1   131 0.99 Phage minor tail protein U
Hexapep              PF00132.19    36 seq161_BIOID51013    -            184   7.4e-20   69.4   6.7   1   3   8.1e-10   1.1e-05   24.5   0.0     2    36    13    47    12    47 0.96 Bacterial transferase hexapeptide (six repeats)
Hexapep              PF00132.19    36 seq161_BIOID51013    -            184   7.4e-20   69.4   6.7   2   3   1.2e-10   1.6e-06   27.2   0.7     3    33    82   111    80   112 0.94 Bacterial transferase hexapeptide (six repeats)
Hexapep              PF00132.19    36 seq161_BIOID51013    -            184   7.4e-20   69.4   6.7   3   3     9e-12   1.2e-07   30.7   0.6     1    34    97   130    97   132 0.95 Bacterial transferase hexapeptide (six repeats)
Phage_fiber_C        PF06820.7     64 seq162_BIOID51013    -             62   1.7e-11   43.9   0.1   1   1   2.2e-15   3.1e-11   43.1   0.0     1    28    28    54    28    56 0.96 Putative prophage tail fibre C-terminus
GreA_GreB_N          PF03449.10    74 seq164_BIOID51013    -            158     1e-29  102.2   0.7   1   1   2.3e-33   1.6e-29  101.6   0.5     1    74     1    74     1    74 0.97 Transcription elongation factor, N-terminal
GreA_GreB            PF01272.14    77 seq164_BIOID51013    -            158   1.3e-22   79.1   0.0   1   1   3.1e-26   2.2e-22   78.4   0.0     2    77    81   155    80   155 0.98 Transcription elongation factor, GreA/GreB, C-term
Nitrate_red_del      PF02613.10   136 seq165_BIOID51013    -            184   3.9e-19   68.6   0.4   1   1   4.2e-23   5.8e-19   68.1   0.3     3   135    31   150    29   151 0.90 Nitrate reductase delta subunit
Peptidase_S49        PF01343.13   154 seq166_BIOID51013    -            271   4.3e-37  127.1   0.1   1   1   8.9e-41   6.1e-37  126.6   0.1     2   123   145   265   144   268 0.95 Peptidase family S49
HTH_23               PF13384.1     50 seq167_BIOID51013    -             86     4e-06   26.1   0.0   1   1   1.7e-09   1.1e-05   24.7   0.0    15    39    16    43    12    44 0.86 Homeodomain-like domain
DUF968               PF06147.6    200 seq168_BIOID51013    -            331   3.8e-79  265.1   0.0   1   1   3.7e-83     5e-79  264.7   0.0     2   200   131   328   130   328 0.99 Protein of unknown function (DUF968)
Aldo_ket_red         PF00248.16   283 seq169_BIOID51013    -            267   4.9e-57  192.7   0.6   1   1   4.6e-61   6.3e-57  192.4   0.4     2   281     6   250     5   251 0.95 Aldo/keto reductase family
Phage_fiber_C        PF06820.7     64 seq172_BIOID51013    -             34   8.6e-17   60.9   0.2   1   1   6.6e-21     9e-17   60.8   0.2    30    64     1    34     1    34 0.97 Putative prophage tail fibre C-terminus
DUF1305              PF06996.6    303 seq173_BIOID51013    -            359   3.4e-80  269.2   0.0   1   1   2.9e-84   3.9e-80  269.0   0.0     3   302    19   319    17   320 0.96 Protein of unknown function (DUF1305)
Phage-tail_3         PF13550.1    164 seq176_BIOID51013    -            393   8.7e-41  139.3   0.0   1   1   9.5e-45   1.3e-40  138.7   0.0     1   162   123   291   123   293 0.94 Putative phage tail protein
DUF3927              PF13064.1     46 seq177_BIOID51013    -             55   1.6e-25   88.2  11.3   1   1   1.3e-29   1.7e-25   88.0   7.8     1    46     3    48     3    48 0.98 Protein of unknown function (DUF3927)
RNA_pol_Rpb2_6       PF00562.23   386 seq182_BIOID51013    -           1342  4.7e-162  539.0   0.0   1   1  3.5e-162  7.9e-159  528.4   0.1     2   386   716  1264   715  1264 0.98 RNA polymerase Rpb2, domain 6
RNA_pol_Rpb2_7       PF04560.15    83 seq182_BIOID51013    -           1342   5.7e-32  109.6   0.1   1   1   8.2e-35   1.9e-31  108.0   0.0     1    82  1266  1341  1266  1342 0.98 RNA polymerase Rpb2, domain 7
RNA_pol_Rpb2_3       PF04565.11    68 seq182_BIOID51013    -           1342   7.1e-30  102.4   0.0   1   1   7.4e-33   1.7e-29  101.2   0.0     1    68   513   582   513   582 0.98 RNA polymerase Rpb2, domain 3
RNA_pol_Rpb2_45      PF10385.4     66 seq182_BIOID51013    -           1342   4.6e-29   99.9   0.3   1   1   1.5e-31   3.5e-28   97.0   0.2     1    66   591   656   591   656 1.00 RNA polymerase beta subunit external 1 domain
RNA_pol_Rpb2_1       PF04563.10   203 seq182_BIOID51013    -           1342   1.5e-26   92.4   0.0   1   1   1.4e-29   3.1e-26   91.4   0.0     2   203    27   509    26   509 0.98 RNA polymerase beta subunit
RNA_pol_Rpb2_2       PF04561.9    190 seq182_BIOID51013    -           1342   1.6e-25   89.5   0.9   1   2   8.4e-11   1.9e-07   30.5   0.0     1    74   151   225   151   276 0.82 RNA polymerase Rpb2, domain 2
RNA_pol_Rpb2_2       PF04561.9    190 seq182_BIOID51013    -           1342   1.6e-25   89.5   0.9   2   2   1.9e-18   4.4e-15   55.4   0.0    80   190   340   454   329   454 0.88 RNA polymerase Rpb2, domain 2
DUF932               PF06067.6    239 seq184_BIOID51013    -            143   1.8e-22   79.6   0.0   1   1   1.7e-26   2.3e-22   79.3   0.0     2    82    37   116    36   119 0.97 Domain of unknown function (DUF932)
Phage_CII            PF05269.6     91 seq185_BIOID51013    -             98   8.3e-33  112.1   0.1   1   1   6.6e-37     9e-33  112.0   0.1     1    88     1    90     1    93 0.94 Bacteriophage CII protein
DUF1040              PF06288.8     86 seq186_BIOID51013    -             89   1.6e-46  156.3   0.5   1   1   1.3e-50   1.8e-46  156.2   0.3     1    86     1    86     1    86 1.00 Protein of unknown function (DUF1040)
BPL_LplA_LipB        PF03099.14   125 seq188_BIOID51013    -            321   5.1e-21   74.8   0.0   1   1   1.7e-24   7.6e-21   74.2   0.0     4   125    86   208    83   208 0.89 Biotin/lipoate A/B protein ligase family
HTH_11               PF08279.7     55 seq188_BIOID51013    -            321   8.4e-13   47.6   0.0   1   1   4.4e-16     2e-12   46.4   0.0     4    54     9    58     8    59 0.92 HTH domain
BPL_C                PF02237.12    48 seq188_BIOID51013    -            321   1.6e-11   43.5   0.2   1   1   8.9e-15   4.1e-11   42.2   0.1     1    48   271   317   271   317 0.97 Biotin protein ligase C terminal domain
DUF968               PF06147.6    200 seq189_BIOID51013    -            331   3.8e-79  265.1   0.0   1   1   3.7e-83     5e-79  264.7   0.0     2   200   131   328   130   328 0.99 Protein of unknown function (DUF968)
Tex_N                PF09371.5    193 seq191_BIOID51013    -            773   2.9e-80  268.0   0.4   1   1   1.2e-83   5.5e-80  267.1   0.3     1   192    10   201    10   202 0.99 Tex-like protein N-terminal domain
HHH_3                PF12836.2     65 seq191_BIOID51013    -            773   2.6e-27   94.4   0.0   1   1   1.3e-30   5.9e-27   93.2   0.0     1    65   491   555   491   555 0.99 Helix-hairpin-helix motif
S1                   PF00575.18    74 seq191_BIOID51013    -            773   4.2e-24   84.3   0.6   1   1   1.7e-27   7.8e-24   83.4   0.4     2    74   648   720   647   720 0.98 S1 RNA binding domain
DUF1076              PF06416.7    113 seq192_BIOID51013    -            193   4.3e-43  145.4   0.2   1   1   5.9e-47     8e-43  144.6   0.0    12   113    90   191    82   191 0.96 Protein of unknown function (DUF1076)
HTH_Tnp_1            PF01527.15    76 seq193_BIOID51013    -            142   2.9e-16   59.0   0.1   1   1   1.1e-19   5.1e-16   58.2   0.1     4    73    31   107    28   110 0.83 Transposase
HTH_28               PF13518.1     52 seq193_BIOID51013    -            142   5.7e-06   26.0   0.0   1   1   2.4e-09   1.1e-05   25.1   0.0     1    43    38    81    38    84 0.92 Helix-turn-helix domain
DUF1097              PF06496.6    144 seq195_BIOID51013    -            173   1.6e-46  157.6  25.0   1   1   1.4e-50   1.9e-46  157.3  17.4     1   143    18   156    18   157 0.99 Protein of unknown function (DUF1097)
Malate_synthase      PF01274.17   523 seq196_BIOID51013    -            539  1.2e-214  713.1   0.0   1   1  9.7e-219  1.3e-214  712.9   0.0     3   522    19   538    17   539 0.99 Malate synthase
Big_2                PF02368.13    79 seq197_BIOID51013    -            134   3.4e-11   42.7   9.1   1   1   2.5e-15   3.4e-11   42.7   6.3     2    76    45   121    44   127 0.94 Bacterial Ig-like domain (group 2)
Phage_rep_O          PF04492.8    100 seq198_BIOID51013    -            299   3.1e-39  133.0   0.0   1   1   3.9e-43   5.3e-39  132.3   0.0     2   100    17   115    16   115 0.99 Bacteriophage replication protein O
APH                  PF01636.18   239 seq199_BIOID51013    -            328     1e-40  139.8   2.0   1   1   2.3e-44   1.6e-40  139.2   1.4     2   232    31   259    30   269 0.82 Phosphotransferase enzyme family
EcKinase             PF02958.15   293 seq199_BIOID51013    -            328   0.00013   21.1   0.0   1   1   3.3e-08   0.00022   20.3   0.0   197   280   176   252   149   257 0.80 Ecdysteroid kinase
Caudo_TAP            PF02413.12   130 seq202_BIOID51013    -            191   2.9e-38  130.8   0.3   1   1   2.7e-42   3.6e-38  130.5   0.2     1   129    72   191    72   191 0.98 Caudovirales tail fibre assembly protein
DUF303               PF03629.13   255 seq203_BIOID51013    -            616   1.9e-29  102.5   0.0   1   1   3.9e-33   2.7e-29  102.0   0.0     1   200    64   295    64   345 0.79 Domain of unknown function (DUF303)
DUF1737              PF08410.5     54 seq203_BIOID51013    -            616   3.3e-18   65.0   0.0   1   1   1.2e-21   7.9e-18   63.8   0.0     1    53     1    50     1    51 0.98 Domain of unknown function (DUF1737)
DUF932               PF06067.6    239 seq204_BIOID51013    -            128     4e-20   72.0   0.0   1   1   3.2e-24   4.4e-20   71.9   0.0   115   239     3   117     1   117 0.98 Domain of unknown function (DUF932)
Peptidase_S24        PF00717.18    70 seq206_BIOID51013    -            215   4.3e-14   51.7   0.7   1   1   3.4e-17   9.4e-14   50.6   0.2     2    67   125   189   124   192 0.84 Peptidase S24-like
HTH_26               PF13443.1     63 seq206_BIOID51013    -            215   9.1e-09   35.2   0.0   1   1   1.4e-11   3.9e-08   33.2   0.0    11    59     1    49     1    52 0.97 Cro/C1-type HTH DNA-binding domain
HTH_19               PF12844.2     64 seq206_BIOID51013    -            215   2.2e-07   30.7   0.0   1   1   1.6e-10   4.3e-07   29.7   0.0    13    61     1    50     1    53 0.95 Helix-turn-helix domain
HTH_3                PF01381.17    55 seq206_BIOID51013    -            215   3.2e-07   29.9   0.1   1   1     2e-10   5.4e-07   29.2   0.0    11    55     2    47     1    47 0.95 Helix-turn-helix
HTH_37               PF13744.1     80 seq206_BIOID51013    -            215   7.8e-07   28.6   0.0   1   1     5e-10   1.4e-06   27.9   0.0    36    75     5    44     2    45 0.95 Helix-turn-helix domain
DUF413               PF04219.7     94 seq208_BIOID51013    -            112   1.5e-38  130.2   0.1   1   1   1.4e-42   1.9e-38  129.9   0.1     1    90    10    99    10   102 0.97 Protein of unknown function, DUF
rve                  PF00665.21   120 seq209_BIOID51013    -            293     7e-20   71.2   0.0   1   1   2.3e-23     1e-19   70.6   0.0     3   119   124   244   122   245 0.96 Integrase core domain
rve_3                PF13683.1     67 seq209_BIOID51013    -            293   4.1e-15   54.9   0.1   1   1   1.9e-18   8.8e-15   53.8   0.1     7    67   222   282   216   282 0.93 Integrase core domain
HTH_21               PF13276.1     60 seq209_BIOID51013    -            293     1e-13   50.9   1.5   1   1   4.3e-16     2e-12   46.8   0.3    19    55    64   106    43   115 0.73 HTH-like domain
Phage_antitermQ      PF06530.7    126 seq212_BIOID51013    -            115   6.6e-38  129.0   0.0   1   1   5.2e-42   7.2e-38  128.9   0.0     1   115     1   115     1   115 0.98 Phage antitermination protein Q
ABC_tran             PF00005.22   118 seq213_BIOID51013    -            265   1.1e-20   74.0   0.0   1   1   2.3e-24   1.6e-20   73.5   0.0     1   118    51   176    51   176 0.94 ABC transporter
Phage_lambd_GpG      PF06894.6    127 seq214_BIOID51013    -            143   8.4e-56  186.9   0.3   1   1   7.2e-60   9.8e-56  186.6   0.2     1   127     1   127     1   127 0.98 Bacteriophage lambda minor tail protein (GpG)
T6SS-SciN            PF12790.2    142 seq216_BIOID51013    -            178   8.4e-36  122.5   0.0   1   1     7e-40   9.6e-36  122.4   0.0     2   140    19   168    18   170 0.97 Type VI secretion lipoprotein
DUF1076              PF06416.7    113 seq217_BIOID51013    -            211   3.1e-46  155.6   0.5   1   1     3e-50     4e-46  155.2   0.3     2   112    98   208    97   209 0.97 Protein of unknown function (DUF1076)
Antirestrict         PF03230.8     94 seq218_BIOID51013    -            161     7e-38  128.3   0.2   1   1   6.8e-42   9.3e-38  128.0   0.1     1    94    64   161    64   161 0.96 Antirestriction protein
DUF3672              PF12421.3    136 seq219_BIOID51013    -            569   1.7e-41  141.4   0.0   1   1   1.1e-44   4.8e-41  139.9   0.0     1   135   387   527   387   528 0.89 Fibronectin type III protein
DUF1983              PF09327.6     81 seq219_BIOID51013    -            569   1.7e-27   95.0   1.7   1   1   9.7e-31   4.4e-27   93.7   1.2     1    81   283   363   283   363 0.99 Domain of unknown function (DUF1983)
MFS_1                PF07690.11   354 seq220_BIOID51013    -            466   1.4e-56  191.6  44.9   1   2   5.2e-52   7.2e-48  163.0  16.1     2   269    50   321    49   334 0.89 Major Facilitator Superfamily
MFS_1                PF07690.11   354 seq220_BIOID51013    -            466   1.4e-56  191.6  44.9   2   2   1.3e-12   1.8e-08   33.4  10.6    59   178   334   450   322   464 0.85 Major Facilitator Superfamily
DDE_Tnp_1_assoc      PF13808.1     90 seq221_BIOID51013    -             79   4.8e-27   93.3   0.0   1   1   3.9e-31   5.3e-27   93.2   0.0     1    73     6    78     6    79 0.98 DDE_Tnp_1-associated
Phage_antitermQ      PF06530.7    126 seq223_BIOID51013    -            127   2.5e-57  191.7   0.4   1   1     2e-61   2.8e-57  191.6   0.3     1   125     1   125     1   126 0.99 Phage antitermination protein Q
HDPD                 PF02924.9    118 seq224_BIOID51013    -            115   6.8e-18   64.4   0.6   1   1   5.5e-22   7.6e-18   64.3   0.4     2   115     4   109     3   112 0.93 Bacteriophage lambda head decoration protein D
Phage_tail_T         PF06223.7    103 seq225_BIOID51013    -            137     2e-41  140.4   0.4   1   1   1.2e-40   1.6e-36  124.7   0.1     6   100     1    99     1   102 0.88 Minor tail protein T
Phage_lambda_P       PF06992.6    233 seq226_BIOID51013    -            233  4.5e-167  552.9   4.3   1   1  3.7e-171  5.1e-167  552.7   3.0     1   233     1   233     1   233 1.00 Replication protein P
Smr                  PF01713.16    83 seq227_BIOID51013    -            183     2e-17   63.0   0.3   1   1   2.8e-21   3.8e-17   62.1   0.2     1    82    98   172    98   173 0.98 Smr domain
DSBA                 PF01323.15   193 seq228_BIOID51013    -            208   6.8e-32  110.4   3.3   1   1   7.9e-35   5.4e-31  107.5   2.3     1   192    40   197    40   198 0.95 DSBA-like thioredoxin domain
Thioredoxin_4        PF13462.1    163 seq228_BIOID51013    -            208   4.4e-10   39.7   0.0   1   1   9.2e-14   6.3e-10   39.1   0.0    16   149    40   180    33   191 0.69 Thioredoxin
GPW_gp25             PF04965.9     99 seq229_BIOID51013    -            142   1.7e-16   59.4   0.0   1   1   1.8e-20   2.5e-16   58.9   0.0     2    91    25   114    24   118 0.94 Gene 25-like lysozyme
RadC                 PF04002.10   123 seq233_BIOID51013    -            158   1.5e-46  157.0   0.0   1   1   1.3e-50   1.8e-46  156.6   0.0     2   123    37   158    36   158 0.98 RadC-like JAB domain
DDE_Tnp_1_assoc      PF13808.1     90 seq234_BIOID51013    -            228   2.5e-22   78.2   0.0   1   1   6.4e-26   4.4e-22   77.4   0.0    23    90     3    70     1    70 0.97 DDE_Tnp_1-associated
DDE_Tnp_1            PF01609.16   211 seq234_BIOID51013    -            228   6.7e-19   68.1   0.2   1   1   1.2e-22   8.1e-19   67.9   0.1     3   152    77   210    75   224 0.87 Transposase DDE domain
Peripla_BP_2         PF01497.13   238 seq235_BIOID51013    -            296     1e-26   93.4   0.0   1   1   8.5e-31   1.2e-26   93.2   0.0     1   235    38   270    38   273 0.94 Periplasmic binding protein
Phage_cap_E          PF03864.10   329 seq236_BIOID51013    -            342   1.7e-62  211.1   0.1   1   1   1.4e-66   1.9e-62  210.9   0.1     1   329     4   341     4   341 0.92 Phage major capsid protein E
TMP_2                PF06791.8    210 seq238_BIOID51013    -            859     1e-68  231.0  11.9   1   1   1.5e-72     1e-68  231.0   8.3     2   209    50   257    49   258 0.98 Prophage tail length tape measure protein
Tape_meas_lam_C      PF09718.5     78 seq238_BIOID51013    -            859   5.6e-20   70.9   4.5   1   1   8.2e-24   5.6e-20   70.9   3.2     1    78   632   709   632   709 0.98 Lambda phage tail tape-measure protein (Tape_meas_lam_C)
Exo_endo_phos        PF03372.18   251 seq240_BIOID51013    -            259   5.8e-12   45.9   0.4   1   1   7.6e-16     1e-11   45.1   0.3     2   251    41   245    40   245 0.65 Endonuclease/Exonuclease/phosphatase family
DUF3702              PF12486.3    148 seq244_BIOID51013    -            458   2.8e-48  163.2  13.1   1   1     4e-52   2.8e-48  163.2   9.0     2   146   306   449   305   451 0.98 ImpA domain protein
ImpA-rel_N           PF06812.7     62 seq244_BIOID51013    -            458   1.8e-15   56.2   0.6   1   1   2.7e-19   1.8e-15   56.2   0.4     1    60    42   100    42   102 0.98 ImpA-related N-terminal
ICL                  PF00463.16   526 seq247_BIOID51013    -            439  3.2e-200  665.6   1.7   1   2  4.6e-118  3.2e-114  381.9   0.0     1   255    12   262    12   264 0.99 Isocitrate lyase family
ICL                  PF00463.16   526 seq247_BIOID51013    -            439  3.2e-200  665.6   1.7   2   2   1.5e-88     1e-84  284.5   1.0   353   526   262   439   260   439 0.98 Isocitrate lyase family
PEP_mutase           PF13714.1    238 seq247_BIOID51013    -            439   4.8e-19   68.4   0.0   1   1   2.3e-22   1.6e-18   66.7   0.0    26   198    86   320    74   352 0.86 Phosphoenolpyruvate phosphomutase
YmgB                 PF10798.3     61 seq248_BIOID51013    -             78   3.6e-05   23.3   0.0   1   1     4e-09   5.4e-05   22.7   0.0     4    35    27    58    25    63 0.93 Biofilm development protein YmgB/AriR
DUF987               PF06174.6     66 seq251_BIOID51013    -             73   1.7e-43  145.8   0.2   1   1   1.4e-47   1.9e-43  145.6   0.1     1    66     1    66     1    66 0.99 Protein of unknown function (DUF987)
DUF945               PF06097.6    459 seq255_BIOID51013    -            490  2.2e-106  356.2  12.6   1   1  1.9e-110  2.6e-106  356.0   8.7     3   459    18   481    16   481 0.98 Bacterial protein of unknown function (DUF945)
LysR_substrate       PF03466.15   209 seq256_BIOID51013    -            293   3.6e-45  153.5   0.1   1   1   8.4e-49   5.7e-45  152.8   0.0     2   204    85   282    84   285 0.98 LysR substrate binding domain
HTH_1                PF00126.22    60 seq256_BIOID51013    -            293     2e-17   62.5   0.8   1   1   5.5e-21   3.8e-17   61.6   0.6     1    60     3    62     3    62 0.97 Bacterial regulatory helix-turn-helix protein, lysR family
YagB_YeeU_YfjZ       PF06154.6    105 seq258_BIOID51013    -            122   4.5e-54  181.0   0.0   1   1   3.9e-58   5.4e-54  180.7   0.0     2   104    16   118    15   119 0.98 YagB/YeeU/YfjZ family
DUF1722              PF08349.6    117 seq259_BIOID51013    -            169   7.6e-38  128.8   0.1   1   1   6.8e-42   9.3e-38  128.6   0.0     1   116    41   157    41   158 0.98 Protein of unknown function (DUF1722)
FecCD                PF01032.13   311 seq261_BIOID51013    -            660  1.2e-144  480.8  86.5   1   2   4.7e-73   6.4e-69  232.0  27.9     8   310    14   324     7   325 0.93 FecCD transport family
FecCD                PF01032.13   311 seq261_BIOID51013    -            660  1.2e-144  480.8  86.5   2   2   5.9e-80   8.1e-76  254.6  26.3     2   311   358   657   350   657 0.94 FecCD transport family
Methyltransf_11      PF08241.7     95 seq263_BIOID51013    -            256   1.4e-24   86.3   0.0   1   1   2.2e-27   2.3e-24   85.5   0.0     1    95    49   145    49   145 0.97 Methyltransferase domain
Methyltransf_31      PF13847.1    152 seq263_BIOID51013    -            256   1.2e-20   73.4   0.0   1   1   1.5e-23   1.6e-20   73.1   0.0     5   112    46   149    43   235 0.86 Methyltransferase domain
Methyltransf_23      PF13489.1    162 seq263_BIOID51013    -            256   8.4e-19   67.7   0.0   1   1   1.1e-21   1.2e-18   67.2   0.0    12   159    36   191    26   194 0.80 Methyltransferase domain
Ubie_methyltran      PF01209.13   233 seq263_BIOID51013    -            256   2.9e-18   65.7   0.0   1   1   3.7e-21   3.9e-18   65.3   0.0     9   158    10   152     2   162 0.84 ubiE/COQ5 methyltransferase family
Methyltransf_18      PF12847.2    112 seq263_BIOID51013    -            256   1.5e-16   60.8   0.1   1   1   3.1e-19   3.3e-16   59.7   0.0     1   109    44   145    44   148 0.90 Methyltransferase domain
Methyltransf_12      PF08242.7     99 seq263_BIOID51013    -            256   4.1e-14   52.7   0.0   1   1   6.7e-17     7e-14   51.9   0.0     1    98    49   142    49   143 0.93 Methyltransferase domain
Methyltransf_25      PF13649.1    101 seq263_BIOID51013    -            256   1.8e-13   50.5   0.1   1   1   3.9e-16   4.1e-13   49.4   0.1     1   101    48   141    48   141 0.92 Methyltransferase domain
Methyltransf_26      PF13659.1    117 seq263_BIOID51013    -            256   3.7e-11   42.9   0.4   1   1   7.2e-14   7.6e-11   41.9   0.3     3   113    47   145    45   147 0.92 Methyltransferase domain
MTS                  PF05175.9    170 seq263_BIOID51013    -            256   1.6e-09   37.2   0.1   1   1     3e-12   3.1e-09   36.3   0.0    23   144    36   150    31   175 0.80 Methyltransferase small domain
Methyltransf_8       PF05148.10   219 seq263_BIOID51013    -            256   7.5e-08   32.1   0.0   1   1   5.6e-10   5.9e-07   29.2   0.0    58   164    24   153     6   177 0.69 Hypothetical methyltransferase
Methyltransf_29      PF03141.11   506 seq263_BIOID51013    -            256   9.7e-08   30.6   0.1   1   1   1.2e-10   1.2e-07   30.3   0.1   118   218    45   146     9   170 0.80 Putative S-adenosyl-L-methionine-dependent methyltransferase
TehB                 PF03848.9    192 seq263_BIOID51013    -            256   7.8e-06   25.0   0.0   1   1   1.5e-08   1.6e-05   24.0   0.0    31   136    45   150    16   180 0.83 Tellurite resistance protein TehB
PrmA                 PF06325.8    295 seq263_BIOID51013    -            256   7.9e-05   21.8   0.0   1   1     1e-07   0.00011   21.3   0.0   161   262    44   150    33   188 0.73 Ribosomal protein L11 methyltransferase (PrmA)
YmgB                 PF10798.3     61 seq264_BIOID51013    -             88   5.3e-29   99.7   2.6   1   1   3.8e-33   5.3e-29   99.7   1.8     1    61    28    88    28    88 0.98 Biofilm development protein YmgB/AriR
Packaging_FI         PF14000.1    125 seq268_BIOID51013    -            127   2.5e-40  137.4   0.1   1   1     2e-44   2.8e-40  137.2   0.1     1   125     3   124     3   124 0.92 DNA packaging protein FI
Ail_Lom              PF06316.6    199 seq269_BIOID51013    -            199  2.3e-118  392.7   4.9   1   1  3.7e-122  2.5e-118  392.5   3.4     1   199     1   199     1   199 1.00 Enterobacterial Ail/Lom protein
OMP_b-brl            PF13505.1    176 seq269_BIOID51013    -            199   1.2e-25   90.3   4.8   1   1   2.1e-29   1.4e-25   90.0   3.3     2   176    11   199     8   199 0.87 Outer membrane protein beta-barrel domain
DUF2776              PF10951.3    347 seq270_BIOID51013    -            383  1.1e-165  550.7  33.0   1   1  9.5e-170  1.3e-165  550.5  22.9     1   347    34   381    34   381 0.99 Protein of unknown function (DUF2776)
DUF1219              PF06755.7    117 seq272_BIOID51013    -            124   7.5e-60  199.4   0.0   1   1   6.2e-64   8.5e-60  199.2   0.0     1   113     1   113     1   123 0.98 Protein of unknown function (DUF1219)
Lysis_S              PF04971.7     68 seq274_BIOID51013    -             68   4.3e-46  154.3   0.6   1   1   3.4e-50   4.7e-46  154.2   0.4     1    68     1    68     1    68 1.00 Lysis protein S
Ail_Lom              PF06316.6    199 seq275_BIOID51013    -            199  2.3e-118  392.7   4.9   1   1  3.7e-122  2.5e-118  392.5   3.4     1   199     1   199     1   199 1.00 Enterobacterial Ail/Lom protein
OMP_b-brl            PF13505.1    176 seq275_BIOID51013    -            199   1.2e-25   90.3   4.8   1   1   2.1e-29   1.4e-25   90.0   3.3     2   176    11   199     8   199 0.87 Outer membrane protein beta-barrel domain
Phage_holin_3        PF05106.7    100 seq276_BIOID51013    -            108   1.1e-29  102.2   0.6   1   1     9e-34   1.2e-29  102.0   0.4     1   100     1   102     1   102 0.94 Phage holin family (Lysis protein S)
FAD_binding_7        PF03441.9    277 seq277_BIOID51013    -            472  7.1e-107  356.6   1.0   1   1  1.3e-110  9.1e-107  356.2   0.7     3   276   205   468   203   469 0.96 FAD binding domain of DNA photolyase
DNA_photolyase       PF00875.13   165 seq277_BIOID51013    -            472   5.4e-46  156.2   0.2   1   1   1.8e-49   1.2e-45  155.0   0.1     2   159     5   168     4   174 0.93 DNA photolyase
FeoA                 PF04023.9     74 seq281_BIOID51013    -             75   3.5e-09   36.3   0.0   1   1     3e-13   4.1e-09   36.1   0.0     7    73     4    71     2    72 0.90 FeoA domain
Phage_attach         PF05354.6    117 seq283_BIOID51013    -            117   1.8e-58  195.0   0.1   1   1   2.9e-62     2e-58  194.9   0.0     1   117     1   117     1   117 1.00 Phage Head-Tail Attachment
Gifsy-2              PF13856.1     95 seq283_BIOID51013    -            117   3.5e-30  103.8   0.0   1   1   5.8e-34     4e-30  103.6   0.0     1    95     4   105     4   105 0.99 ATP-binding sugar transporter from pro-phage
NinB                 PF05772.7    127 seq284_BIOID51013    -            136   4.6e-54  181.3   0.3   1   1   3.8e-58   5.1e-54  181.1   0.2     1   127     6   132     6   132 0.99 NinB protein
TPP_enzyme_N         PF02776.13   172 seq285_BIOID51013    -            548   1.6e-58  196.8   4.4   1   1   3.8e-62   1.7e-58  196.7   0.2     1   169     1   167     1   170 0.98 Thiamine pyrophosphate enzyme, N-terminal TPP binding domain
TPP_enzyme_C         PF02775.16   153 seq285_BIOID51013    -            548   6.8e-52  174.9   0.4   1   1   5.3e-54   2.4e-50  169.9   0.0     1   153   374   522   374   522 0.98 Thiamine pyrophosphate enzyme, C-terminal TPP binding domain
TPP_enzyme_M         PF00205.17   137 seq285_BIOID51013    -            548     2e-41  140.8   0.1   1   1   1.1e-44   4.9e-41  139.5   0.1     1   137   186   321   186   321 0.98 Thiamine pyrophosphate enzyme, central domain
Phage_lysozyme       PF00959.14   110 seq289_BIOID51013    -            158   5.6e-23   81.2   0.0   1   1   5.5e-27   7.6e-23   80.7   0.0     1   107    33   138    33   141 0.97 Phage lysozyme
FeoB_N               PF02421.13   189 seq292_BIOID51013    -            773   2.8e-71  238.5   0.1   1   1   2.3e-74   5.3e-71  237.6   0.0     2   187     5   192     4   194 0.94 Ferrous iron transport protein B
Gate                 PF07670.9    109 seq292_BIOID51013    -            773   6.9e-48  160.9  20.5   1   2   5.2e-18   1.2e-14   54.0   2.5     3   106   352   443   350   450 0.94 Nucleoside recognition
Gate                 PF07670.9    109 seq292_BIOID51013    -            773   6.9e-48  160.9  20.5   2   2   2.7e-38   6.1e-35  119.2   0.3     1   107   512   689   512   691 0.99 Nucleoside recognition
FeoB_C               PF07664.7     54 seq292_BIOID51013    -            773   3.2e-21   74.3   2.1   1   1   1.4e-24   3.2e-21   74.3   1.5     1    54   454   507   454   507 0.99 Ferrous iron transport protein B C terminus
MMR_HSR1             PF01926.18   114 seq292_BIOID51013    -            773   2.1e-17   63.0   0.0   1   1   1.7e-20     4e-17   62.1   0.0     2   113     6   120     5   121 0.68 50S ribosome-binding GTPase
SRPRB                PF09439.5    181 seq292_BIOID51013    -            773   3.7e-06   26.1   0.0   1   1   2.7e-09   6.1e-06   25.4   0.0     5    71     5    72     1   126 0.67 Signal recognition particle receptor beta subunit
ROS_MUCR             PF05443.6    132 seq295_BIOID51013    -            182   7.9e-11   41.7   0.0   1   1   9.8e-15   1.3e-10   40.9   0.0    69   127    21    79     3    82 0.91 ROS/MUCR transcriptional regulator protein
phage_tail_N         PF08400.5    134 seq299_BIOID51013    -            437   4.7e-60  201.0   0.1   1   1   1.4e-63   4.7e-60  201.0   0.1     1   134     1   134     1   134 0.99 Prophage tail fibre N-terminal
Phage_fiber_C        PF06820.7     64 seq299_BIOID51013    -            437   4.1e-36  122.8   0.2   1   1   1.9e-39   6.4e-36  122.2   0.1     1    64   363   426   363   426 0.98 Putative prophage tail fibre C-terminus
Collagen             PF01391.13    60 seq299_BIOID51013    -            437   2.2e-18   65.4  70.3   1   2   4.9e-13   1.7e-09   36.9  23.8     1    59   251   309   249   310 0.73 Collagen triple helix repeat (20 copies)
Collagen             PF01391.13    60 seq299_BIOID51013    -            437   2.2e-18   65.4  70.3   2   2   1.3e-12   4.6e-09   35.5  22.7     1    59   302   360   302   363 0.91 Collagen triple helix repeat (20 copies)
CarboxypepD_reg      PF13620.1     82 seq299_BIOID51013    -            437   2.1e-07   30.7   0.2   1   1   1.4e-10   4.9e-07   29.6   0.1     1    74     4    82     4    89 0.81 Carboxypeptidase regulatory-like domain
Lysis_S              PF04971.7     68 seq300_BIOID51013    -             71   2.5e-47  158.3   0.6   1   1     2e-51   2.8e-47  158.1   0.4     1    68     4    71     4    71 1.00 Lysis protein S
Minor_tail_Z         PF06763.6    189 seq301_BIOID51013    -            177   2.1e-77  258.9  11.5   1   1     2e-81   2.7e-77  258.5   8.0     1   189     3   177     3   177 0.98 Prophage minor tail protein Z (GPZ)
phage_tail_N         PF08400.5    134 seq304_BIOID51013    -            437   4.7e-60  201.0   0.1   1   1   1.4e-63   4.7e-60  201.0   0.1     1   134     1   134     1   134 0.99 Prophage tail fibre N-terminal
Phage_fiber_C        PF06820.7     64 seq304_BIOID51013    -            437   4.1e-36  122.8   0.2   1   1   1.9e-39   6.4e-36  122.2   0.1     1    64   363   426   363   426 0.98 Putative prophage tail fibre C-terminus
Collagen             PF01391.13    60 seq304_BIOID51013    -            437   2.1e-18   65.4  70.3   1   2   4.9e-13   1.7e-09   36.9  23.8     1    59   251   309   249   310 0.73 Collagen triple helix repeat (20 copies)
Collagen             PF01391.13    60 seq304_BIOID51013    -            437   2.1e-18   65.4  70.3   2   2   1.3e-12   4.6e-09   35.5  22.7     1    59   302   360   302   363 0.91 Collagen triple helix repeat (20 copies)
CarboxypepD_reg      PF13620.1     82 seq304_BIOID51013    -            437   2.1e-07   30.7   0.2   1   1   1.4e-10   4.9e-07   29.6   0.1     1    74     4    82     4    89 0.81 Carboxypeptidase regulatory-like domain
EAL                  PF00563.15   236 seq305_BIOID51013    -            521   4.8e-63  212.6   0.0   1   1   1.2e-66   8.4e-63  211.8   0.0     2   236   265   500   264   500 0.96 EAL domain
CSS-motif            PF12792.2    208 seq305_BIOID51013    -            521     8e-30  103.6   0.0   1   1   1.6e-33   1.1e-29  103.1   0.0     3   207    44   238    42   239 0.90 CSS motif domain associated with EAL
Caudo_TAP            PF02413.12   130 seq307_BIOID51013    -            101   1.8e-19   70.1   0.2   1   1   1.7e-23   2.4e-19   69.6   0.2    54   120    11    77     4    79 0.89 Caudovirales tail fibre assembly protein
AceK                 PF06315.6    562 seq308_BIOID51013    -            578    7e-240  796.9   0.0   1   1  5.8e-244  7.9e-240  796.7   0.0     1   562     9   568     9   568 0.99 Isocitrate dehydrogenase kinase/phosphatase (AceK)
IpaB_EvcA            PF03278.8    153 seq310_BIOID51013    -            196   1.8e-63  212.2   4.2   1   1   1.5e-67   2.1e-63  211.9   2.9     1   152    39   184    39   185 0.99 IpaB/EvcA family
DUF2570              PF10828.3    110 seq312_BIOID51013    -            126   5.1e-05   22.7   1.1   1   1   4.5e-09   6.2e-05   22.4   0.7     6   105     7   109     2   113 0.85 Protein of unknown function (DUF2570)
Phage_lysozyme       PF00959.14   110 seq313_BIOID51013    -            165   3.1e-32  111.0   0.3   1   1   2.8e-36   3.8e-32  110.7   0.2     1   109    48   154    48   155 0.98 Phage lysozyme
HTH_Tnp_1            PF01527.15    76 seq314_BIOID51013    -            136   4.5e-19   68.0   0.6   1   1   1.2e-22     8e-19   67.2   0.4     2    74    23   102    22   104 0.89 Transposase
HTH_28               PF13518.1     52 seq314_BIOID51013    -            136   2.1e-06   27.4   0.5   1   1   6.5e-10   4.4e-06   26.4   0.0     1    43    32    75    32    78 0.93 Helix-turn-helix domain
DUF957               PF06117.6     65 seq315_BIOID51013    -             65   7.5e-34  114.9   0.8   1   1     6e-38   8.1e-34  114.8   0.5     1    65     1    65     1    65 0.98 Enterobacterial protein of unknown function (DUF957)
ADH_zinc_N           PF00107.21   130 seq318_BIOID51013    -            324   5.1e-17   61.5   0.1   1   1   1.9e-20   8.5e-17   60.8   0.0     1   128   158   282   158   284 0.91 Zinc-binding dehydrogenase
ADH_N                PF08240.7    109 seq318_BIOID51013    -            324   3.9e-06   26.4   0.1   1   1   6.4e-09   2.9e-05   23.6   0.0     2    61    28    85    27    92 0.89 Alcohol dehydrogenase GroES-like domain
AlaDh_PNT_C          PF01262.16   168 seq318_BIOID51013    -            324   4.9e-05   22.8   0.2   1   1   2.4e-08   0.00011   21.7   0.1    17    69   142   197   127   210 0.82 Alanine dehydrogenase/PNT, C-terminal domain
Dus                  PF01207.12   310 seq320_BIOID51013    -            345  7.5e-100  333.6   0.0   1   1  6.3e-104  8.6e-100  333.4   0.0     2   308    30   340    29   342 0.98 Dihydrouridine synthase (Dus)
Methyltransf_27      PF13708.1    194 seq322_BIOID51013    -            280   6.8e-75  250.7   0.2   1   1   6.8e-79   9.3e-75  250.3   0.2     2   194    86   278    85   278 0.99 Methyltransferase domain
Curlin_rpt           PF07012.7     34 seq323_BIOID51013    -            160   8.3e-22   76.5  32.2   1   3   1.1e-15   1.5e-11   43.7   0.8     1    34    62    95    62    95 0.99 Curlin associated repeat
Curlin_rpt           PF07012.7     34 seq323_BIOID51013    -            160   8.3e-22   76.5  32.2   2   3   2.3e-09   3.2e-05   23.4   2.1     9    32    92   115    91   116 0.95 Curlin associated repeat
Curlin_rpt           PF07012.7     34 seq323_BIOID51013    -            160   8.3e-22   76.5  32.2   3   3   7.8e-12   1.1e-07   31.3   4.2     1    34   106   139   106   139 0.98 Curlin associated repeat
Phage_tail_U         PF06141.6    133 seq324_BIOID51013    -            131   7.4e-64  213.6   1.0   1   1     6e-68   8.1e-64  213.4   0.7     1   133     1   131     1   131 0.99 Phage minor tail protein U
rve                  PF00665.21   120 seq325_BIOID51013    -            301   2.7e-23   82.2   0.0   1   1   1.1e-26   4.9e-23   81.4   0.0     3   119   123   243   121   244 0.97 Integrase core domain
rve_3                PF13683.1     67 seq325_BIOID51013    -            301   1.3e-17   62.9   0.1   1   1   9.9e-21   4.5e-17   61.2   0.0     2    67   216   281   215   281 0.98 Integrase core domain
HTH_21               PF13276.1     60 seq325_BIOID51013    -            301   5.7e-17   61.3   1.6   1   1   6.2e-19   2.8e-15   55.9   0.3     6    57    49   106    44   109 0.80 HTH-like domain
Pep_deformylase      PF01327.16   157 seq328_BIOID51013    -            169   6.4e-53  178.2   0.1   1   1   5.6e-57   7.6e-53  177.9   0.1     2   156     4   152     3   153 0.94 Polypeptide deformylase
RNA_pol_Rpb1_1       PF04997.7    338 seq329_BIOID51013    -           1407  1.8e-100  336.3   0.1   1   1  1.8e-103  4.8e-100  335.0   0.1     2   338    15   342    14   342 0.95 RNA polymerase Rpb1, domain 1
RNA_pol_Rpb1_5       PF04998.12   277 seq329_BIOID51013    -           1407   1.1e-80  270.7   0.0   1   1     8e-84   2.2e-80  269.7   0.0     1   276   766  1321   766  1322 1.00 RNA polymerase Rpb1, domain 5
RNA_pol_Rpb1_2       PF00623.15   166 seq329_BIOID51013    -           1407   6.1e-51  172.5   0.0   1   1   5.3e-53   1.5e-49  168.0   0.0     1   166   344   486   344   486 0.95 RNA polymerase Rpb1, domain 2
RNA_pol_Rpb1_3       PF04983.13   157 seq329_BIOID51013    -           1407   1.4e-27   96.2   0.0   1   1   1.2e-30   3.3e-27   95.0   0.0     1   157   489   644   489   644 0.93 RNA polymerase Rpb1, domain 3
RNA_pol_Rpb1_4       PF05000.12   108 seq329_BIOID51013    -           1407   2.5e-18   65.7   0.3   1   1   9.1e-22   2.5e-18   65.7   0.2     2   107   674   763   673   764 0.82 RNA polymerase Rpb1, domain 4
Phage_lysis          PF03245.8    125 seq330_BIOID51013    -            153   5.9e-49  165.1  13.7   1   1   4.9e-53   6.7e-49  164.9   9.5     1   125    29   153    29   153 0.99 Bacteriophage lysis protein
Phage_min_tail       PF05939.8    109 seq333_BIOID51013    -            109   8.2e-38  128.5   0.1   1   1   6.6e-42     9e-38  128.4   0.1     1   109     1   109     1   109 0.99 Phage minor tail protein
Rz1                  PF06085.6     40 seq334_BIOID51013    -             60   7.9e-24   82.6   8.5   1   1   7.4e-28     1e-23   82.3   5.9     1    40    20    60    20    60 0.98 Lipoprotein Rz1 precursor
Big_2                PF02368.13    79 seq336_BIOID51013    -            250   4.2e-10   39.2  10.6   1   1   6.2e-14   4.2e-10   39.2   7.3     2    76   161   237   160   244 0.94 Bacterial Ig-like domain (group 2)
MFS_1                PF07690.11   354 seq337_BIOID51013    -            396   4.5e-34  117.6  58.9   1   1   3.3e-38   4.5e-34  117.6  40.8     2   353    19   349    18   350 0.89 Major Facilitator Superfamily
Curlin_rpt           PF07012.7     34 seq340_BIOID51013    -            151   9.8e-29   98.6  29.3   1   3   3.6e-16   4.9e-12   45.2   0.6     1    34    40    74    40    74 0.99 Curlin associated repeat
Curlin_rpt           PF07012.7     34 seq340_BIOID51013    -            151   9.8e-29   98.6  29.3   2   3   7.7e-17   1.1e-12   47.3   0.3     2    34    86   119    85   119 0.98 Curlin associated repeat
Curlin_rpt           PF07012.7     34 seq340_BIOID51013    -            151   9.8e-29   98.6  29.3   3   3   1.2e-09   1.7e-05   24.3   3.5     8    34   115   141   114   141 0.95 Curlin associated repeat
Phage_tail_L         PF05100.7    206 seq341_BIOID51013    -            232     8e-97  322.2   0.1   1   1  6.8e-101   9.2e-97  322.0   0.0     1   206    29   230    29   230 0.99 Phage minor tail protein L
Phage_lysis          PF03245.8    125 seq342_BIOID51013    -            155   5.1e-49  165.3   8.9   1   1   4.2e-53   5.8e-49  165.1   6.2     2   124    30   153    29   154 0.99 Bacteriophage lysis protein
Formyl_trans_N       PF00551.14   181 seq343_BIOID51013    -            315   9.4e-56  188.1   0.0   1   1     2e-59   1.3e-55  187.5   0.0     2   180     6   183     5   184 0.98 Formyl transferase
Formyl_trans_C       PF02911.13   100 seq343_BIOID51013    -            315   1.1e-33  115.1   0.1   1   1   2.5e-37   1.7e-33  114.5   0.0     1    99   207   304   207   305 0.98 Formyl transferase, C-terminal domain
Phage_fiber_C        PF06820.7     64 seq345_BIOID51013    -            102     6e-36  122.2   0.7   1   1   6.2e-40   8.5e-36  121.8   0.5     1    64    41   102    41   102 0.99 Putative prophage tail fibre C-terminus
ACT_5                PF13710.1     63 seq347_BIOID51013    -             87   2.1e-26   91.4   0.1   1   1   1.9e-30   2.6e-26   91.0   0.1     2    63    13    73    12    73 0.98 ACT domain
Rz1                  PF06085.6     40 seq348_BIOID51013    -             61     8e-23   79.4  10.5   1   1   7.2e-27   9.8e-23   79.1   7.3     1    39    20    60    20    61 0.97 Lipoprotein Rz1 precursor
Phage_fiber_C        PF06820.7     64 seq349_BIOID51013    -             89   4.3e-36  122.7   0.7   1   1   4.1e-40   5.7e-36  122.3   0.5     1    64    28    89    28    89 0.99 Putative prophage tail fibre C-terminus
DNA_pol_A            PF00476.15   383 seq351_BIOID51013    -            928  2.7e-160  533.0   0.0   1   1  1.1e-163  3.7e-160  532.6   0.0     2   383   548   927   547   927 0.99 DNA polymerase family A
5_3_exonuc_N         PF02739.11   169 seq351_BIOID51013    -            928   1.7e-59  199.8   0.0   1   1   1.1e-62   3.9e-59  198.7   0.0     2   169     8   169     7   169 0.99 5'-3' exonuclease, N-terminal resolvase-like domain
DNA_pol_A_exo1       PF01612.15   174 seq351_BIOID51013    -            928   6.4e-45  152.5   0.1   1   1   3.6e-48   1.2e-44  151.6   0.1     1   174   330   517   330   517 0.97 3'-5' exonuclease
5_3_exonuc           PF01367.15   101 seq351_BIOID51013    -            928     3e-31  107.5   0.0   1   1   2.2e-34   7.5e-31  106.2   0.0     1    99   171   275   171   277 0.97 5'-3' exonuclease, C-terminal SAM fold
Tafi-CsgC            PF10610.4    106 seq352_BIOID51013    -            110   5.5e-67  222.1   4.5   1   1   4.6e-71   6.3e-67  221.9   3.1     1   106     5   110     5   110 0.99 Thin aggregative fimbriae synthesis protein
Aminotran_4          PF01063.14   231 seq353_BIOID51013    -            309     2e-46  158.2   0.0   1   1   1.7e-50   2.4e-46  157.9   0.0     3   231    54   289    52   289 0.96 Aminotransferase class IV
Phageshock_PspG      PF09583.5     65 seq354_BIOID51013    -             80   1.4e-25   89.0  25.7   1   1   1.1e-29   1.5e-25   88.8  17.8     1    64     1    64     1    65 0.98 Phage shock protein G (Phageshock_PspG)
Phage_lambd_GpG      PF06894.6    127 seq360_BIOID51013    -            143   8.4e-56  186.9   0.3   1   1   7.2e-60   9.8e-56  186.6   0.2     1   127     1   127     1   127 0.98 Bacteriophage lambda minor tail protein (GpG)
Prok-JAB             PF14464.1    105 seq363_BIOID51013    -            247   2.1e-19   68.9   0.3   1   1   5.6e-23   3.8e-19   68.0   0.2     3    99     3    99     1   108 0.91 Prokaryotic homologs of the JAB domain
NLPC_P60             PF00877.14   105 seq363_BIOID51013    -            247   5.4e-14   51.7   0.0   1   1   1.1e-17   7.5e-14   51.3   0.0     1   105   111   224   111   224 0.94 NlpC/P60 family
tRNA-synt_2          PF00152.15   335 seq364_BIOID51013    -            335   5.4e-70  235.6   0.0   1   1     5e-74   6.9e-70  235.3   0.0    21   333    25   333    14   335 0.88 tRNA synthetases class II (D, K and N)
HNH                  PF01844.18    47 seq366_BIOID51013    -            116   1.2e-17   63.3   0.5   1   1   1.5e-21     2e-17   62.6   0.3     1    47    66   112    66   112 0.98 HNH endonuclease
PerC                 PF06069.6     90 seq369_BIOID51013    -            104     4e-44  148.4   2.0   1   1   3.4e-48   4.6e-44  148.2   1.4     1    89     1    89     1    90 0.99 PerC transcriptional activator
FeoC                 PF09012.5     69 seq372_BIOID51013    -             78   1.9e-15   56.1   0.4   1   1   3.3e-19   2.3e-15   55.9   0.3     1    65     3    69     3    75 0.92 FeoC like transcriptional regulator
TrmB                 PF01978.14    68 seq372_BIOID51013    -             78   2.2e-06   27.1   0.0   1   1   4.3e-10   2.9e-06   26.7   0.0    17    59    10    53     7    56 0.92 Sugar-specific transcriptional regulator TrmB
Nol1_Nop2_Fmu        PF01189.12   283 seq374_BIOID51013    -            429  1.3e-104  349.4   0.0   1   1  8.4e-108  1.6e-104  349.1   0.0     1   282   164   426   164   427 0.99 NOL1/NOP2/sun family
NusB                 PF01029.13   134 seq374_BIOID51013    -            429   6.1e-26   90.8   0.0   1   1   5.1e-29   9.9e-26   90.1   0.0     1   134     5   127     5   127 0.97 NusB family
Methyltransf_26      PF13659.1    117 seq374_BIOID51013    -            429   3.7e-11   42.9   0.0   1   1   3.7e-14   7.3e-11   42.0   0.0     2   116   248   375   247   376 0.90 Methyltransferase domain
Methyltransf_18      PF12847.2    112 seq374_BIOID51013    -            429   2.3e-10   40.8   0.0   1   1   2.2e-13   4.2e-10   40.0   0.0     2   112   247   375   246   375 0.84 Methyltransferase domain
Methyltransf_31      PF13847.1    152 seq374_BIOID51013    -            429   1.9e-09   37.1   0.0   1   1   1.8e-12   3.5e-09   36.3   0.0     2   113   245   380   244   416 0.82 Methyltransferase domain
MTS                  PF05175.9    170 seq374_BIOID51013    -            429   1.1e-06   28.0   0.0   1   1   1.1e-09   2.1e-06   27.1   0.0    24   151   239   385   229   397 0.86 Methyltransferase small domain
FtsJ                 PF01728.14   181 seq374_BIOID51013    -            429   8.9e-05   22.4   0.0   1   1   9.1e-08   0.00018   21.4   0.0    19    99   242   323   233   400 0.60 FtsJ-like methyltransferase
Methyltransf_11      PF08241.7     95 seq375_BIOID51013    -            240   2.3e-12   47.1   0.0   1   1   2.6e-16   3.6e-12   46.4   0.0    45    95    67   125    50   125 0.83 Methyltransferase domain
Phage_tail_T         PF06223.7    103 seq376_BIOID51013    -            137   1.5e-42  144.0   0.7   1   1   3.1e-41   4.2e-37  126.5   0.1     6   100     1    99     1   102 0.88 Minor tail protein T
PHO4                 PF01384.15   326 seq377_BIOID51013    -            499  4.3e-100  334.4  19.9   1   1  3.7e-104    5e-100  334.2  13.8     1   326    30   488    30   488 0.88 Phosphate transporter family
AA_kinase            PF00696.23   241 seq378_BIOID51013    -            465     6e-27   94.6   0.5   1   1   1.9e-30   8.8e-27   94.0   0.4     1   240    48   290    48   291 0.93 Amino acid kinase family
Acetyltransf_1       PF00583.19    83 seq378_BIOID51013    -            465   5.7e-09   35.7   0.0   1   1   4.2e-12   1.9e-08   34.0   0.0     3    83   364   436   362   436 0.92 Acetyltransferase (GNAT) family
Biotin_lipoyl        PF00364.17    74 seq379_BIOID51013    -            156   5.4e-27   93.1   0.5   1   1   7.9e-31   5.4e-27   93.1   0.4     2    74    82   155    81   155 0.98 Biotin-requiring enzyme
Terminase_4          PF05119.7    100 seq381_BIOID51013    -            164   2.3e-23   82.0   0.0   1   1   2.3e-27   3.2e-23   81.6   0.0     2    98    57   153    56   155 0.96 Phage terminase, small subunit
Macro                PF01661.16   118 seq383_BIOID51013    -            177   7.1e-41  138.7   0.0   1   1   6.5e-45   8.9e-41  138.3   0.0     1   118    21   137    21   137 0.99 Macro domain
DUF1076              PF06416.7    113 seq386_BIOID51013    -            193   7.8e-42  141.4   0.1   1   1   8.4e-46   1.2e-41  140.8   0.1    15   113    93   191    79   191 0.93 Protein of unknown function (DUF1076)
Voltage_CLC          PF00654.15   355 seq387_BIOID51013    -            473   1.4e-90  303.8  35.9   1   1   1.1e-92   1.5e-88  297.1  20.9     2   354    89   437    88   438 0.94 Voltage gated chloride channel
Transposase_31       PF04754.7    205 seq388_BIOID51013    -            292   1.7e-83  278.8   0.1   1   1   1.8e-87   2.4e-83  278.4   0.0     1   204     8   209     8   210 0.99 Putative transposase, YhgA-like
ILVD_EDD             PF00920.16   521 seq390_BIOID51013    -            616  5.1e-195  648.6   1.9   1   1  4.3e-199  5.9e-195  648.5   1.3     1   521    34   607    34   607 0.95 Dehydratase family
NIF3                 PF01784.13   242 seq391_BIOID51013    -            247     1e-56  192.1   0.0   1   1   9.1e-61   1.2e-56  191.8   0.0     2   240     6   235     5   238 0.95 NIF3 (NGG1p interacting factor 3)
PLDc_2               PF13091.1    126 seq392_BIOID51013    -            565   8.9e-35  119.0   0.0   1   2   1.5e-13     1e-09   38.1   0.0     6   124   131   274   127   276 0.68 PLD-like domain
PLDc_2               PF13091.1    126 seq392_BIOID51013    -            565   8.9e-35  119.0   0.0   2   2   3.4e-26   2.3e-22   78.9   0.0     5   123   367   509   363   512 0.92 PLD-like domain
Autotransporter      PF03797.14   265 seq393_BIOID51013    -            773   1.1e-44  152.6  18.4   1   1   1.6e-48   1.1e-44  152.6  12.8     3   265   488   759   486   762 0.95 Autotransporter beta-domain
Pertactin            PF03212.9    121 seq393_BIOID51013    -            773   2.9e-09   36.5   1.1   1   1   4.2e-13   2.9e-09   36.5   0.8     1   120   297   422   297   423 0.83 Pertactin
Peptidase_M85        PF13678.1    251 seq395_BIOID51013    -             96   9.8e-21   74.1   0.1   1   1   8.4e-25   1.1e-20   73.9   0.1     2    64    34    96    33    96 0.98 NFkB-p65-degrading zinc protease
CPSase_L_D2          PF02786.12   211 seq398_BIOID51013    -            449   2.9e-86  288.0   0.0   1   1   2.5e-89   4.2e-86  287.4   0.0     1   210   115   323   115   324 0.99 Carbamoyl-phosphate synthase L chain, ATP binding domain
CPSase_L_chain       PF00289.17   110 seq398_BIOID51013    -            449   7.3e-41  138.6   0.1   1   1   8.7e-44   1.5e-40  137.6   0.0     1   110     1   110     1   110 0.99 Carbamoyl-phosphate synthase L chain, N-terminal domain
Biotin_carb_C        PF02785.14   107 seq398_BIOID51013    -            449   5.6e-38  129.0   0.0   1   1   6.7e-41   1.2e-37  128.0   0.0     1   107   336   441   336   441 0.99 Biotin carboxylase C-terminal domain
ATP-grasp_4          PF13535.1    184 seq398_BIOID51013    -            449   3.8e-13   49.5   0.0   1   1   9.1e-16   1.6e-12   47.4   0.0     4   179   115   293   112   294 0.76 ATP-grasp domain
ATP-grasp_3          PF02655.9    161 seq398_BIOID51013    -            449   1.6e-07   31.2   0.0   1   1   1.6e-10   2.8e-07   30.4   0.0     2   159   114   294   113   296 0.87 ATP-grasp domain
Dala_Dala_lig_C      PF07478.8    203 seq398_BIOID51013    -            449   1.7e-07   30.7   0.0   1   1   2.9e-10     5e-07   29.1   0.0    25   173   145   291   123   292 0.80 D-ala D-ala ligase C-terminus
ATP-grasp            PF02222.17   172 seq398_BIOID51013    -            449   1.1e-06   28.0   0.0   1   1   1.2e-09     2e-06   27.1   0.0    18   160   143   292   138   294 0.81 ATP-grasp domain
Terminase_1          PF03354.10   477 seq401_BIOID51013    -            577  1.8e-104  349.7   0.0   1   1  1.5e-108  2.1e-104  349.4   0.0     1   476    86   560    86   561 0.92 Phage Terminase
Phage_Nu1            PF07471.7    164 seq405_BIOID51013    -            120   1.4e-08   34.2   0.0   1   1   1.4e-12   1.9e-08   33.8   0.0     3    62    40    92    38   118 0.79 Phage DNA packaging protein Nu1
HNH_3                PF13392.1     46 seq407_BIOID51013    -            188   1.3e-12   46.7   0.3   1   1   3.7e-16   2.5e-12   45.8   0.2     1    46    68   112    68   112 0.94 HNH endonuclease
AP2                  PF00847.15    55 seq407_BIOID51013    -            188   2.4e-08   33.9   0.6   1   1   2.1e-11   1.4e-07   31.4   0.3     1    54   122   171   122   172 0.91 AP2 domain
MarR                 PF01047.17    59 seq408_BIOID51013    -            144   5.2e-18   64.3   0.0   1   1   1.9e-21   8.8e-18   63.6   0.0     1    59    38    96    38    96 0.98 MarR family
MarR_2               PF12802.2     62 seq408_BIOID51013    -            144   1.4e-13   50.1   0.0   1   1   5.2e-17   2.4e-13   49.4   0.0     1    62    36    95    36    95 0.98 MarR family
HTH_27               PF13463.1     68 seq408_BIOID51013    -            144   3.5e-09   36.7   0.0   1   1   1.8e-12   8.1e-09   35.5   0.0     1    68    38   104    38   104 0.93 Winged helix DNA-binding domain
DnaB_C               PF03796.10   265 seq409_BIOID51013    -            471  4.1e-108  360.1   0.2   1   1  1.2e-111  5.4e-108  359.7   0.1     1   263   206   463   206   465 0.97 DnaB-like helicase C terminal domain
DnaB                 PF00772.16   103 seq409_BIOID51013    -            471   8.7e-38  128.2   0.0   1   1   4.2e-41   1.9e-37  127.1   0.0     1   103    26   128    26   128 0.99 DnaB-like helicase N terminal domain
AAA_25               PF13481.1    194 seq409_BIOID51013    -            471     1e-13   51.0   0.1   1   1   3.6e-17   1.6e-13   50.3   0.0    29   190   220   386   179   390 0.84 AAA domain
AA_permease_2        PF13520.1    426 seq410_BIOID51013    -            485   3.3e-31  108.1  58.1   1   1   6.6e-35   4.5e-31  107.7  40.3     9   419     1   453     1   468 0.76 Amino acid permease
AA_permease          PF00324.16   479 seq410_BIOID51013    -            485     3e-15   55.3  48.9   1   1     3e-18     2e-14   52.6  33.9    20   446    12   450     4   471 0.71 Amino acid permease
Peptidase_M20        PF01546.23   171 seq415_BIOID51013    -            409   8.6e-20   70.9   0.1   1   1   2.8e-23   1.3e-19   70.3   0.1    23   170   139   402    74   403 0.84 Peptidase family M20/M25/M40
M20_dimer            PF07687.9    109 seq415_BIOID51013    -            409   7.2e-12   44.9   0.1   1   1   3.5e-15   1.6e-11   43.7   0.0     2   105   206   302   205   308 0.89 Peptidase dimerisation domain
Peptidase_M42        PF05343.9    292 seq415_BIOID51013    -            409   1.4e-06   27.1   0.0   1   1   3.1e-08   0.00014   20.6   0.0   134   194   140   201   110   234 0.90 M42 glutamyl aminopeptidase
AHS1                 PF02682.11   202 seq419_BIOID51013    -            218   2.9e-69  232.4   0.0   1   1   2.4e-73   3.3e-69  232.2   0.0     2   202     5   202     4   202 0.95 Allophanate hydrolase subunit 1
RNase_T              PF00929.19   164 seq420_BIOID51013    -            246     5e-40  137.3   0.4   1   1   9.7e-44   1.3e-39  135.9   0.1     1   164    12   178    12   178 0.93 Exonuclease
Phage_Nu1            PF07471.7    164 seq421_BIOID51013    -            181   5.2e-92  305.5   1.4   1   1   4.3e-96   5.9e-92  305.4   1.0     1   164     1   164     1   164 0.99 Phage DNA packaging protein Nu1
TrkA_N               PF02254.13   116 seq422_BIOID51013    -            458   4.2e-58  194.2   3.5   1   2   5.4e-33   5.3e-30  103.6   0.0     1   108     3   111     3   125 0.92 TrkA-N domain
TrkA_N               PF02254.13   116 seq422_BIOID51013    -            458   4.2e-58  194.2   3.5   2   2   5.9e-29   5.7e-26   90.6   0.7     1   116   235   350   235   350 0.95 TrkA-N domain
TrkA_C               PF02080.16    71 seq422_BIOID51013    -            458   1.9e-21   75.3   0.7   1   2   4.7e-13   4.5e-10   38.8   0.0     3    70   157   225   155   226 0.91 TrkA-C domain
TrkA_C               PF02080.16    71 seq422_BIOID51013    -            458   1.9e-21   75.3   0.7   2   2     2e-11   1.9e-08   33.6   0.2     8    70   390   451   388   452 0.89 TrkA-C domain
F420_oxidored        PF03807.12    96 seq422_BIOID51013    -            458   1.9e-12   47.2   2.2   1   2   1.5e-07   0.00015   22.0   0.0     1    52     2    49     2    88 0.87 NADP oxidoreductase coenzyme F420-dependent
F420_oxidored        PF03807.12    96 seq422_BIOID51013    -            458   1.9e-12   47.2   2.2   2   2   1.5e-07   0.00015   22.0   0.3     2    48   235   279   234   355 0.80 NADP oxidoreductase coenzyme F420-dependent
NAD_binding_7        PF13241.1    103 seq422_BIOID51013    -            458   1.2e-11   44.6   3.0   1   1   7.5e-08   7.3e-05   22.8   0.0     8    82   233   319   228   323 0.75 Putative NAD(P)-binding
Shikimate_DH         PF01488.15   135 seq422_BIOID51013    -            458   1.4e-11   44.4   0.6   1   1   5.3e-09   5.2e-06   26.4   0.2    12   102   232   332   222   367 0.77 Shikimate / quinate 5-dehydrogenase
HTH_18               PF12833.2     81 seq424_BIOID51013    -            129   1.1e-19   70.2   0.3   1   1   2.1e-23   1.4e-19   69.8   0.2     2    79    34   110    33   112 0.96 Helix-turn-helix domain
HTH_AraC             PF00165.18    42 seq424_BIOID51013    -            129   5.4e-18   64.0   0.2   1   2     2e-09   1.4e-05   24.6   0.0     1    42    20    61    20    61 0.97 Bacterial regulatory helix-turn-helix proteins, AraC family
HTH_AraC             PF00165.18    42 seq424_BIOID51013    -            129   5.4e-18   64.0   0.2   2   2     2e-13   1.4e-09   37.3   0.0     2    41    73   110    68   111 0.93 Bacterial regulatory helix-turn-helix proteins, AraC family
NinG                 PF05766.7    189 seq425_BIOID51013    -            220   6.9e-71  237.8  19.6   1   1   6.3e-75   8.7e-71  237.4  13.6     6   186    25   214    21   220 0.94 Bacteriophage Lambda NinG protein
Terminase_GpA        PF05876.7    557 seq429_BIOID51013    -            641  4.9e-178  592.8   0.4   1   1  4.6e-182  6.2e-178  592.5   0.3     1   547    39   600    39   607 0.97 Phage terminase large subunit (GpA)
MarB                 PF13999.1     66 seq430_BIOID51013    -             72   6.1e-35  118.4   0.5   1   1     5e-39   6.8e-35  118.3   0.3     2    66     6    70     5    70 0.98 MarB protein
Fe-S_biosyn          PF01521.15    91 seq432_BIOID51013    -            114   4.3e-29   99.9   0.0   1   1   3.7e-33     5e-29   99.7   0.0     1    91     9   100     9   100 0.99 Iron-sulphur cluster biosynthesis
AHS2                 PF02626.10   272 seq433_BIOID51013    -            310  5.7e-100  333.9   0.0   1   1  4.9e-104  6.8e-100  333.7   0.0     2   272    24   288    23   288 0.98 Allophanate hydrolase subunit 2
Metallophos          PF00149.23   201 seq435_BIOID51013    -            221   3.6e-17   62.3   1.1   1   1   7.7e-21   5.3e-17   61.8   0.8     2   197    14   186    13   189 0.81 Calcineurin-like phosphoesterase
Metallophos_2        PF12850.2    156 seq435_BIOID51013    -            221   4.4e-07   29.7   0.1   1   1   1.2e-10   8.3e-07   28.8   0.1     3   137    15   206    14   210 0.59 Calcineurin-like phosphoesterase superfamily domain
Pribosyltran         PF00156.22   125 seq438_BIOID51013    -            227   9.4e-10   38.1   0.0   1   1     1e-13   1.4e-09   37.6   0.0    45   124   141   223   136   224 0.83 Phosphoribosyl transferase domain
DUF997               PF06196.7     80 seq439_BIOID51013    -             80   1.1e-31  108.0   1.0   1   1   8.9e-36   1.2e-31  107.8   0.7     2    78     7    78     6    80 0.97 Protein of unknown function (DUF997)
PALP                 PF00291.20   307 seq442_BIOID51013    -            514   9.6e-70  235.0   2.1   1   1   1.9e-73   1.3e-69  234.6   1.5     5   307    29   316    25   316 0.91 Pyridoxal-phosphate dependent enzyme
Thr_dehydrat_C       PF00585.13    91 seq442_BIOID51013    -            514   3.8e-64  212.2   0.0   1   2   3.6e-35   2.4e-31  107.0   0.0     1    91   329   419   329   419 0.98 C-terminal regulatory domain of Threonine dehydratase
Thr_dehydrat_C       PF00585.13    91 seq442_BIOID51013    -            514   3.8e-64  212.2   0.0   2   2   6.7e-34   4.6e-30  102.9   0.0     2    91   425   512   424   512 0.96 C-terminal regulatory domain of Threonine dehydratase
Usp                  PF00582.21   140 seq443_BIOID51013    -            144   5.2e-21   75.1   0.0   1   1   4.3e-25   5.9e-21   75.0   0.0     2   140     3   138     2   138 0.98 Universal stress protein family
GntR                 PF00392.16    64 seq444_BIOID51013    -            258   6.7e-23   79.7   0.2   1   1   1.9e-26   1.3e-22   78.8   0.1     1    64     9    72     9    72 0.99 Bacterial regulatory proteins, gntR family
FCD                  PF07729.7    125 seq444_BIOID51013    -            258   9.3e-19   67.8   5.0   1   1   2.1e-22   1.4e-18   67.2   3.5     1   125    96   220    96   220 0.90 FCD domain
SSF                  PF00474.12   406 seq446_BIOID51013    -            485  8.8e-143  475.6  29.8   1   1    8e-147  1.1e-142  475.3  20.6     1   406    38   434    38   434 1.00 Sodium:solute symporter family
Ala_racemase_N       PF01168.15   217 seq448_BIOID51013    -            359   3.1e-61  206.5   0.0   1   1   5.7e-65   3.9e-61  206.2   0.0     1   217     8   219     8   219 0.94 Alanine racemase, N-terminal domain
Ala_racemase_C       PF00842.16   129 seq448_BIOID51013    -            359     8e-40  135.1   0.1   1   1   1.8e-43   1.2e-39  134.5   0.1     1   129   234   358   234   358 0.97 Alanine racemase, C-terminal domain
S-methyl_trans       PF02574.11   305 seq453_BIOID51013    -           1232  1.4e-104  349.6   0.1   1   1  9.1e-108  2.5e-104  348.7   0.1     1   304    21   331    21   332 0.98 Homocysteine S-methyltransferase
Met_synt_B12         PF02965.12   136 seq453_BIOID51013    -           1232   9.1e-54  180.6   0.0   1   1     9e-57   2.4e-53  179.2   0.0     1   136  1060  1197  1060  1197 0.99 Vitamin B12 dependent methionine synthase, activation domain
Pterin_bind          PF00809.17   210 seq453_BIOID51013    -           1232   1.5e-48  164.8   0.4   1   1   1.7e-51   4.6e-48  163.2   0.3     1   210   361   573   361   573 0.98 Pterin binding enzyme
B12-binding_2        PF02607.12    79 seq453_BIOID51013    -           1232   4.4e-21   74.5   0.0   1   1   6.5e-24   1.8e-20   72.6   0.0     4    79   664   739   662   739 0.96 B12 binding domain
B12-binding          PF02310.14   121 seq453_BIOID51013    -           1232   6.7e-20   71.0   0.2   1   1   1.8e-22     5e-19   68.2   0.1     2    94   753   845   752   856 0.93 B12 binding domain
Phage_portal         PF04860.7    347 seq455_BIOID51013    -            413  2.9e-109  364.8   0.0   1   1  2.7e-113  3.7e-109  364.4   0.0     5   347    33   373    29   373 0.96 Phage portal protein
Antiterm             PF03589.8     95 seq457_BIOID51013    -            207   1.3e-59  198.1   1.9   1   2   3.7e-32   5.1e-28   96.9   0.3     1    95    14   111    14   111 0.99 Antitermination protein
Antiterm             PF03589.8     95 seq457_BIOID51013    -            207   1.3e-59  198.1   1.9   2   2   1.8e-33   2.5e-29  101.0   0.0     4    95   114   204   112   204 0.98 Antitermination protein
MscL                 PF01741.13   128 seq460_BIOID51013    -            136   2.3e-57  192.5   3.1   1   1   1.9e-61   2.6e-57  192.3   2.2     1   128     3   132     3   132 0.98 Large-conductance mechanosensitive channel, MscL
LamB_YcsF            PF03746.11   242 seq461_BIOID51013    -            244  3.3e-102  340.5   0.8   1   1  2.8e-106  3.8e-102  340.3   0.5     1   241     2   237     2   238 0.99 LamB/YcsF family
Fe-S_biosyn          PF01521.15    91 seq462_BIOID51013    -            191   2.1e-23   81.7   0.0   1   1   1.6e-26   1.1e-22   79.4   0.0     1    91     2    94     2    94 0.98 Iron-sulphur cluster biosynthesis
NifU                 PF01106.12    68 seq462_BIOID51013    -            191     2e-10   40.1   0.0   1   1   4.4e-14     3e-10   39.5   0.0     2    65   112   177   111   180 0.90 NifU-like domain
Peripla_BP_1         PF00532.16   279 seq466_BIOID51013    -            342   3.5e-94  315.0   0.0   1   1   5.9e-98     4e-94  314.8   0.0     1   279    44   337    44   337 0.98 Periplasmic binding proteins and sugar binding domain of LacI family
Peripla_BP_4         PF13407.1    258 seq466_BIOID51013    -            342   1.6e-19   70.1   0.0   1   1     3e-23     2e-19   69.8   0.0     5   257    51   296    49   297 0.87 Periplasmic binding protein domain
PTR2                 PF00854.16   373 seq467_BIOID51013    -            489   2.3e-79  266.7  24.6   1   1   4.4e-83     3e-79  266.3  17.1     2   372    82   427    81   428 0.97 POT family
MFS_1                PF07690.11   354 seq467_BIOID51013    -            489   7.5e-15   54.4  59.6   1   1   3.1e-16   2.1e-12   46.3  21.2    12   298    30   288    16   339 0.65 Major Facilitator Superfamily
SNARE_assoc          PF09335.6    123 seq471_BIOID51013    -            220   1.6e-22   79.8   5.4   1   1   1.2e-26   1.6e-22   79.8   3.7     1   123    48   174    48   174 0.96 SNARE associated Golgi protein
H2TH                 PF06831.9     93 seq473_BIOID51013    -            263   3.5e-18   65.0   0.0   1   1   1.4e-21   6.4e-18   64.1   0.0     1    77   126   205   126   215 0.85 Formamidopyrimidine-DNA glycosylase H2TH domain
Fapy_DNA_glyco       PF01149.19   116 seq473_BIOID51013    -            263   7.7e-15   55.1   0.0   1   1     3e-18   1.4e-14   54.3   0.0     1   106     2   104     2   110 0.88 Formamidopyrimidine-DNA glycosylase N-terminal domain
zf-FPG_IleRS         PF06827.9     30 seq473_BIOID51013    -            263   6.9e-07   28.6   2.7   1   1   2.8e-10   1.3e-06   27.8   1.9     1    29   235   263   235   263 0.97 Zinc finger found in FPG and IleRS
DUF1076              PF06416.7    113 seq475_BIOID51013    -            191   2.1e-42  143.3   0.2   1   1   2.3e-46   3.2e-42  142.6   0.1     1   113    81   189    79   189 0.96 Protein of unknown function (DUF1076)
Aminotran_1_2        PF00155.16   363 seq476_BIOID51013    -            411   1.2e-86  290.8   0.0   1   1     1e-90   1.4e-86  290.6   0.0     2   362    41   406    40   407 0.98 Aminotransferase class I and II
gpW                  PF02831.10    68 seq477_BIOID51013    -             68   3.5e-37  125.6   1.1   1   1   2.7e-41   3.8e-37  125.5   0.8     1    68     1    68     1    68 0.99 gpW
MdoG                 PF04349.7    484 seq479_BIOID51013    -            517  8.5e-263  871.7   1.2   1   1  7.2e-267  9.8e-263  871.5   0.8     1   483    29   514    29   515 1.00 Periplasmic glucan biosynthesis protein, MdoG
YihI                 PF04220.7    169 seq480_BIOID51013    -            169   3.4e-56  189.0  15.5   1   1   2.8e-60   3.9e-56  188.9  10.8     3   167     5   165     2   167 0.94 Der GTPase activator (YihI)
GntP_permease        PF02447.11   441 seq481_BIOID51013    -            438  2.1e-188  626.2  45.8   1   1  5.2e-192  2.4e-188  626.0  31.7     1   441     1   437     1   437 0.99 GntP family permease
CitMHS               PF03600.11   349 seq481_BIOID51013    -            438   5.3e-09   35.0  40.0   1   1   1.6e-12   7.2e-09   34.5  27.5     5   348     8   386     3   387 0.78 Citrate transporter
Na_H_antiporter      PF03553.9    303 seq481_BIOID51013    -            438   3.8e-06   26.0  19.5   1   1   8.3e-10   3.8e-06   26.0  13.5    67   257   215   393   160   394 0.69 Na+/H+ antiporter family
PrmA                 PF06325.8    295 seq482_BIOID51013    -            293  1.2e-105  352.7   0.0   1   1  9.1e-109  1.4e-105  352.5   0.0     1   294     2   292     2   293 0.99 Ribosomal protein L11 methyltransferase (PrmA)
Methyltransf_18      PF12847.2    112 seq482_BIOID51013    -            293   2.2e-11   44.2   0.1   1   1   2.4e-14   3.6e-11   43.5   0.1     2    77   159   230   158   273 0.82 Methyltransferase domain
Methyltransf_26      PF13659.1    117 seq482_BIOID51013    -            293   1.5e-11   44.2   0.0   1   1   2.2e-14   3.4e-11   43.0   0.0     1    78   159   231   159   252 0.80 Methyltransferase domain
MTS                  PF05175.9    170 seq482_BIOID51013    -            293   4.3e-11   42.3   0.0   1   1   4.4e-14   6.7e-11   41.7   0.0    17   105   142   230   127   238 0.81 Methyltransferase small domain
Methyltransf_31      PF13847.1    152 seq482_BIOID51013    -            293   1.5e-10   40.7   0.0   1   1   1.5e-13   2.2e-10   40.1   0.0     4    80   159   230   156   277 0.79 Methyltransferase domain
Methyltransf_23      PF13489.1    162 seq482_BIOID51013    -            293   1.1e-07   31.5   0.0   1   1   1.3e-10     2e-07   30.7   0.0    21    86   157   230   141   268 0.73 Methyltransferase domain
UPF0020              PF01170.13   180 seq482_BIOID51013    -            293   8.9e-06   25.2   0.1   1   1     1e-08   1.5e-05   24.5   0.1    29   113   159   230   155   231 0.85 Putative RNA methylase family UPF0020
Methyltransf_11      PF08241.7     95 seq482_BIOID51013    -            293   2.2e-05   24.7   0.0   1   1   2.6e-08     4e-05   23.9   0.0     2    65   164   228   163   238 0.76 Methyltransferase domain
Cons_hypoth95        PF03602.10   183 seq482_BIOID51013    -            293   1.3e-05   24.5   0.0   1   1   1.5e-08   2.3e-05   23.7   0.0    34    98   150   214   138   234 0.86 Conserved hypothetical protein 95
Peptidase_U35        PF04586.12   163 seq484_BIOID51013    -            216     2e-42  144.8   0.0   1   1   1.9e-46   2.6e-42  144.4   0.0     3   160    11   163     9   166 0.95 Caudovirus prohead protease
Phage_portal_2       PF05136.8    355 seq487_BIOID51013    -            533  4.2e-105  351.0   1.5   1   1  3.8e-109  5.1e-105  350.7   1.0     2   355    30   401    29   401 0.98 Phage portal protein, lambda family
SecD-TM1             PF13721.1    101 seq490_BIOID51013    -            127   2.7e-16   59.5   0.0   1   1   2.6e-20   3.6e-16   59.1   0.0    11   101    17   105     8   105 0.91 SecD export protein N-terminal TM region
Autotransporter      PF03797.14   265 seq491_BIOID51013    -            108   3.1e-09   36.4   0.1   1   1   2.5e-13   3.4e-09   36.3   0.1   168   262     3    91     1    94 0.93 Autotransporter beta-domain
DUF3927              PF13064.1     46 seq495_BIOID51013    -             52   2.9e-22   77.7  11.8   1   1   2.3e-26   3.1e-22   77.6   8.2     1    46     3    48     3    48 0.98 Protein of unknown function (DUF3927)
Radical_SAM          PF04055.16   166 seq496_BIOID51013    -            457   3.7e-15   56.3   0.0   1   1     8e-19   5.4e-15   55.8   0.0     2   164    57   227    56   229 0.79 Radical SAM superfamily
HemN_C               PF06969.11    66 seq496_BIOID51013    -            457     4e-12   45.8   0.3   1   1   2.7e-15   1.8e-11   43.7   0.0     1    66   363   431   363   431 0.94 HemN C-terminal domain
HD                   PF01966.17   122 seq497_BIOID51013    -            505   1.4e-09   37.9   0.1   1   1   6.6e-13   4.5e-09   36.2   0.0     1    55    66   137    66   182 0.86 HD domain
Phage_capsid         PF05065.8    276 seq498_BIOID51013    -            401   5.9e-67  225.6   1.4   1   1   5.5e-71   7.5e-67  225.2   1.0     1   276   115   398   115   398 0.92 Phage capsid family
DUF1090              PF06476.7    115 seq501_BIOID51013    -            122   6.8e-38  128.7  16.9   1   1   6.2e-42   8.4e-38  128.4  11.7     2   114     7   116     5   117 0.92 Protein of unknown function (DUF1090)
Cytochrom_NNT        PF03264.9    174 seq504_BIOID51013    -            390   2.9e-65  218.8   7.6   1   1   4.6e-68   3.1e-64  215.4   4.3     2   174    11   184    10   184 0.98 NapC/NirT cytochrome c family, N-terminal region
IlvN                 PF07991.7    165 seq506_BIOID51013    -            491   6.6e-61  204.3   0.2   1   1   1.6e-64   1.1e-60  203.6   0.1     2   165    35   204    34   204 0.98 Acetohydroxy acid isomeroreductase, catalytic domain
IlvC                 PF01450.14   145 seq506_BIOID51013    -            491     4e-56  188.8   0.1   1   2   3.3e-21   2.3e-17   63.1   0.0     1   128   210   337   210   345 0.91 Acetohydroxy acid isomeroreductase, catalytic domain
IlvC                 PF01450.14   145 seq506_BIOID51013    -            491     4e-56  188.8   0.1   2   2   7.7e-40   5.3e-36  123.6   0.0    15   145   359   485   349   485 0.93 Acetohydroxy acid isomeroreductase, catalytic domain
Dus                  PF01207.12   310 seq507_BIOID51013    -            321  9.6e-116  385.8   0.0   1   1  1.6e-119  1.1e-115  385.6   0.0     2   307    14   318    12   321 0.98 Dihydrouridine synthase (Dus)
DUF883               PF05957.8     94 seq508_BIOID51013    -            101   1.1e-31  108.9   1.7   1   1   9.3e-36   1.3e-31  108.7   1.2     2    94     9   101     8   101 0.99 Bacterial protein of unknown function (DUF883)
Lysis_S              PF04971.7     68 seq510_BIOID51013    -             71   1.6e-46  155.7   0.6   1   1   1.3e-50   1.7e-46  155.6   0.4     1    68     4    71     4    71 1.00 Lysis protein S
Glycos_transf_2      PF00535.21   169 seq512_BIOID51013    -            847   1.4e-19   70.2   0.0   1   1   6.3e-23   2.2e-19   69.6   0.0     2   168   246   429   245   430 0.98 Glycosyl transferase family 2
Glyco_tranf_2_3      PF13641.1    230 seq512_BIOID51013    -            847   3.3e-15   56.4   0.3   1   1     3e-18     1e-14   54.8   0.0     2   230   243   493   242   493 0.84 Glycosyltransferase like family 2
Glyco_trans_2_3      PF13632.1    192 seq512_BIOID51013    -            847   2.9e-13   49.8  14.5   1   1   8.6e-17   2.9e-13   49.8  10.1     1   185   341   533   341   708 0.82 Glycosyl transferase family group 2
Glyco_transf_21      PF13506.1    174 seq512_BIOID51013    -            847   4.5e-08   32.5   0.0   1   1   4.7e-11   1.6e-07   30.6   0.0     6   147   312   468   308   492 0.77 Glycosyl transferase family 21
DUF1469              PF07332.6    121 seq513_BIOID51013    -            134     1e-25   89.6   7.5   1   1   8.4e-30   1.1e-25   89.5   5.2     6   120    19   129    14   130 0.97 Protein of unknown function (DUF1469)
Phage_lysozyme       PF00959.14   110 seq514_BIOID51013    -            165     2e-32  111.6   0.1   1   1   1.8e-36   2.5e-32  111.3   0.1     1   109    48   154    48   155 0.98 Phage lysozyme
Peptidase_S49        PF01343.13   154 seq515_BIOID51013    -            439   1.8e-46  157.6   0.6   1   1   5.1e-50   3.5e-46  156.6   0.4     2   151   149   297   148   300 0.96 Peptidase family S49
YqjK                 PF13997.1     73 seq516_BIOID51013    -             99   3.6e-30  103.8   9.8   1   1   3.3e-34   4.5e-30  103.5   6.8     1    73    14    86    14    86 0.99 YqjK-like protein
Phage_lysis          PF03245.8    125 seq518_BIOID51013    -            145   3.6e-42  143.1   3.4   1   1   3.1e-46   4.2e-42  142.9   2.3    11   125    32   144    23   144 0.94 Bacteriophage lysis protein
Molybdopterin        PF00384.17   432 seq520_BIOID51013    -            848  8.8e-106  354.0   0.0   1   1  1.6e-109  1.1e-105  353.8   0.0     1   431    99   572    99   573 0.95 Molybdopterin oxidoreductase
Molydop_binding      PF01568.16   109 seq520_BIOID51013    -            848   1.7e-23   82.3   0.0   1   1   5.3e-27   3.6e-23   81.3   0.0     1   108   690   811   690   812 0.95 Molydopterin dinucleotide binding domain
Phage_connect_1      PF05135.8    102 seq521_BIOID51013    -            107   9.1e-15   54.5   0.0   1   1   7.4e-19     1e-14   54.3   0.0     1   101     1   104     1   105 0.97 Phage gp6-like head-tail connector protein
HTH_8                PF02954.14    42 seq522_BIOID51013    -             98     1e-14   53.6   0.3   1   1   1.1e-18   1.5e-14   53.0   0.2     2    42    55    95    54    95 0.98 Bacterial regulatory protein, Fis family
Acid_phosphat_B      PF03767.9    230 seq523_BIOID51013    -            237   3.8e-50  170.2   0.0   1   1   3.2e-54   4.3e-50  170.0   0.0     2   229    11   220    10   221 0.96 HAD superfamily, subfamily IIIB (Acid phosphatase)
PDZ                  PF00595.19    81 seq524_BIOID51013    -            474   3.1e-29  100.8   8.2   1   2   2.7e-19   9.1e-16   57.6   0.1     7    80   285   367   279   368 0.90 PDZ domain (Also known as DHR or GLGF)
PDZ                  PF00595.19    81 seq524_BIOID51013    -            474   3.1e-29  100.8   8.2   2   2   3.7e-15   1.3e-11   44.4   2.2    11    81   394   463   385   463 0.89 PDZ domain (Also known as DHR or GLGF)
PDZ_2                PF13180.1     82 seq524_BIOID51013    -            474   3.3e-26   90.8   2.8   1   2   1.2e-18   4.1e-15   55.3   0.0    12    82   300   380   285   380 0.88 PDZ domain
PDZ_2                PF13180.1     82 seq524_BIOID51013    -            474   3.3e-26   90.8   2.8   2   2   3.7e-12   1.3e-08   34.5   0.6     4    59   399   454   396   469 0.90 PDZ domain
Trypsin_2            PF13365.1    120 seq524_BIOID51013    -            474   8.2e-21   74.0   0.6   1   1   5.5e-24   1.9e-20   72.9   0.4     1   120   114   250   114   250 0.79 Trypsin-like peptidase domain
Trypsin              PF00089.21   220 seq524_BIOID51013    -            474   1.4e-20   73.7   0.3   1   1   6.5e-24   2.2e-20   73.0   0.2    21   218   114   275    87   277 0.83 Trypsin
DoxX                 PF07681.7     85 seq525_BIOID51013    -            160   6.2e-18   64.8  12.8   1   1   1.5e-21   1.1e-17   64.1   8.9     2    84    39   117    38   118 0.98 DoxX
Phage_H_T_join       PF05521.6     95 seq526_BIOID51013    -            136   1.8e-16   60.1   0.5   1   1   1.6e-20   2.2e-16   59.7   0.4     1    95    21   115    21   115 0.96 Phage head-tail joining protein
N6_N4_Mtase          PF01555.13   231 seq528_BIOID51013    -            294   1.8e-53  181.3   0.0   1   1   4.9e-57   2.2e-53  180.9   0.0     1   227    34   250    34   254 0.92 DNA methylase
Na_Pi_cotrans        PF02690.10   142 seq530_BIOID51013    -            543   1.6e-44  150.9  30.2   1   2   1.4e-39   9.5e-36  122.5   7.0     1   140    13   148    13   150 0.98 Na+/Pi-cotransporter
Na_Pi_cotrans        PF02690.10   142 seq530_BIOID51013    -            543   1.6e-44  150.9  30.2   2   2   1.6e-13   1.1e-09   38.0  10.2     1   123   139   265   139   284 0.90 Na+/Pi-cotransporter
ORF11CD3             PF10549.4     57 seq531_BIOID51013    -            205   2.1e-23   81.6   0.1   1   1   5.6e-27   3.8e-23   80.8   0.1     2    56   143   198   142   199 0.97 ORF11CD3 domain
Phage_pRha           PF09669.5     92 seq531_BIOID51013    -            205   1.1e-22   80.0   0.4   1   1   4.4e-26     3e-22   78.6   0.1     1    92    47   138    47   138 0.88 Phage regulatory protein Rha (Phage_pRha)
GST_N_2              PF13409.1     70 seq536_BIOID51013    -            328   1.5e-23   82.4   0.0   1   1   9.4e-27   3.2e-23   81.3   0.0     1    70    62   159    62   159 0.85 Glutathione S-transferase, N-terminal domain
GST_C_2              PF13410.1     69 seq536_BIOID51013    -            328   3.9e-14   52.1   0.0   1   1   2.3e-17     8e-14   51.1   0.0     1    54   203   256   203   280 0.89 Glutathione S-transferase, C-terminal domain
GST_C                PF00043.20    95 seq536_BIOID51013    -            328   8.6e-07   28.7   0.0   1   1   4.2e-10   1.4e-06   28.0   0.0    20    67   200   247   167   281 0.76 Glutathione S-transferase, C-terminal domain
HDPD                 PF02924.9    118 seq537_BIOID51013    -            112   2.8e-15   56.0   1.0   1   1   2.4e-19   3.3e-15   55.8   0.7    19   114    22   108     4   111 0.84 Bacteriophage lambda head decoration protein D
UPF0047              PF01894.12   118 seq540_BIOID51013    -            138   4.5e-39  132.8   0.0   1   1   3.7e-43   5.1e-39  132.6   0.0     1   117    17   135    17   136 0.97 Uncharacterised protein family UPF0047
Phage_cap_E          PF03864.10   329 seq543_BIOID51013    -            350   1.5e-63  214.5   0.2   1   1   1.3e-67   1.7e-63  214.4   0.2     1   328    13   348    13   349 0.93 Phage major capsid protein E
Fels1                PF05666.6     45 seq545_BIOID51013    -            122   9.7e-39  130.3   1.7   1   2   3.8e-21   5.3e-17   60.8   0.1     2    45    20    62    19    62 0.95 Fels-1 Prophage Protein-like
Fels1                PF05666.6     45 seq545_BIOID51013    -            122   9.7e-39  130.3   1.7   2   2   7.8e-24   1.1e-19   69.4   0.1     1    45    66   121    66   121 0.98 Fels-1 Prophage Protein-like
DUF419               PF04237.8     92 seq546_BIOID51013    -            118   1.2e-22   79.9   0.1   1   1   1.1e-26   1.5e-22   79.6   0.0     1    91    10   102    10   103 0.98 Protein of unknown function (DUF419)
DUF2556              PF10831.3     53 seq547_BIOID51013    -             59   9.6e-40  133.9   6.0   1   1   7.8e-44   1.1e-39  133.7   4.2     1    53     1    53     1    53 0.99 Protein of unknown function (DUF2556)
UTRA                 PF07702.8    141 seq551_BIOID51013    -            232   1.1e-32  112.5   0.0   1   1   3.3e-36   1.5e-32  112.0   0.0     2   136    87   220    86   225 0.97 UTRA domain
GntR                 PF00392.16    64 seq551_BIOID51013    -            232     1e-19   69.5   0.0   1   1   3.8e-23   1.7e-19   68.8   0.0     3    64     4    65     3    65 0.98 Bacterial regulatory proteins, gntR family
HTH_DeoR             PF08220.7     57 seq551_BIOID51013    -            232   2.6e-05   23.5   0.1   1   1     1e-08   4.6e-05   22.7   0.0    19    55    30    66    27    68 0.91 DeoR-like helix-turn-helix domain
DUF519               PF04378.8    245 seq552_BIOID51013    -            280  1.3e-115  384.4   0.0   1   1  1.1e-119  1.5e-115  384.2   0.0     1   245    33   278    33   278 1.00 Protein of unknown function (DUF519)
UvrD_C               PF13361.1    319 seq553_BIOID51013    -            690   5.5e-93  311.8   0.0   1   1   2.3e-95   5.3e-92  308.5   0.1     1   318   288   630   288   631 0.97 UvrD-like helicase C-terminal domain
UvrD-helicase        PF00580.16   315 seq553_BIOID51013    -            690   2.2e-74  250.5   0.4   1   1   1.4e-76   3.1e-73  246.6   0.3     1   314    20   282    20   283 0.94 UvrD/REP helicase N-terminal domain
AAA_19               PF13245.1     76 seq553_BIOID51013    -            690   2.2e-13   49.6   0.6   1   1   2.1e-16   4.9e-13   48.5   0.4     8    75    32   104    25   105 0.82 Part of AAA domain
UvrD_C_2             PF13538.1    104 seq553_BIOID51013    -            690   2.2e-10   40.4   0.0   1   1   5.8e-13   1.3e-09   37.9   0.0    54   103   563   626   513   627 0.80 Family description
Diacid_rec           PF05651.8    135 seq555_BIOID51013    -            385   1.9e-52  176.1   0.9   1   1   4.7e-56   3.2e-52  175.4   0.6     1   135     6   140     6   140 0.99 Putative sugar diacid recognition
HTH_30               PF13556.1     59 seq555_BIOID51013    -            385   3.7e-22   77.5   3.4   1   1   7.2e-25   4.9e-21   73.9   2.1     1    59   323   381   323   381 0.98 PucR C-terminal helix-turn-helix domain
DUF2635              PF10948.3     47 seq557_BIOID51013    -             56   2.3e-21   74.6   2.2   1   1   1.9e-25   2.6e-21   74.5   1.5     1    46     3    48     3    49 0.98 Protein of unknown function (DUF2635)
Phage_Nu1            PF07471.7    164 seq559_BIOID51013    -            203   5.9e-27   94.0   0.0   1   1   1.1e-30   1.5e-26   92.7   0.0     3   163    40   184    38   185 0.88 Phage DNA packaging protein Nu1
DUF3521              PF12035.3     35 seq560_BIOID51013    -             57   3.6e-19   68.1   1.8   1   1   3.4e-23   4.6e-19   67.8   1.3     1    35     1    35     1    35 0.99 Protein of unknown function (DUF3521)
Phage_sheath_1       PF04984.9    464 seq561_BIOID51013    -            498   1.5e-75  254.2   6.7   1   1   1.3e-79   1.7e-75  254.1   4.7     2   463     8   489     1   490 0.96 Phage tail sheath protein
DUF805               PF05656.9    117 seq563_BIOID51013    -            121   1.4e-37  127.9   4.7   1   1   1.2e-41   1.6e-37  127.8   3.3     1   116    10   118    10   119 0.98 Protein of unknown function (DUF805)
DUF1375              PF07119.7     76 seq565_BIOID51013    -             75   8.9e-21   73.3   0.2   1   1   9.2e-25   1.3e-20   72.9   0.1     6    75     8    69     3    70 0.91 Protein of unknown function (DUF1375)
RNase_T              PF00929.19   164 seq566_BIOID51013    -            204   4.9e-34  117.8   0.0   1   1   4.2e-38   5.7e-34  117.6   0.0     1   163    32   193    32   194 0.97 Exonuclease
Packaging_FI         PF14000.1    125 seq569_BIOID51013    -            132   3.4e-43  146.6   2.4   1   1   2.8e-47   3.8e-43  146.5   1.6     1   125     2   129     2   129 0.99 DNA packaging protein FI
YcgL                 PF05166.8     74 seq570_BIOID51013    -            108     3e-33  113.6   0.1   1   1   2.9e-37     4e-33  113.2   0.1     1    74    14    87    14    87 0.99 YcgL domain
BATS                 PF06968.8     92 seq572_BIOID51013    -            346   1.7e-29  101.3   0.0   1   1   5.5e-33   3.7e-29  100.2   0.0     1    92   220   312   220   312 0.99 Biotin and Thiamin Synthesis associated domain
Radical_SAM          PF04055.16   166 seq572_BIOID51013    -            346   3.9e-19   69.3   0.0   1   1   4.6e-22   3.2e-18   66.3   0.0     4   160    50   203    47   209 0.92 Radical SAM superfamily
Pyr_redox_2          PF07992.9    200 seq573_BIOID51013    -            450   4.6e-43  147.3   1.5   1   1   2.2e-46   7.4e-43  146.6   0.7     2   196     7   305     6   308 0.95 Pyridine nucleotide-disulphide oxidoreductase
Pyr_redox_dim        PF02852.17   110 seq573_BIOID51013    -            450   3.9e-37  126.5   0.7   1   1   1.8e-39   6.1e-36  122.6   0.2     1   110   339   450   339   450 0.99 Pyridine nucleotide-disulphide oxidoreductase, dimerisation domain
Pyr_redox            PF00070.22    80 seq573_BIOID51013    -            450   5.3e-18   65.0   0.0   1   1   5.6e-21   1.9e-17   63.2   0.0     1    80   169   249   169   250 0.96 Pyridine nucleotide-disulphide oxidoreductase
Pyr_redox_3          PF13738.1    203 seq573_BIOID51013    -            450   3.3e-09   36.9   0.1   1   1   7.3e-11   2.5e-07   30.8   0.0     3   200    10   200     8   203 0.77 Pyridine nucleotide-disulphide oxidoreductase
Nitrate_red_del      PF02613.10   136 seq574_BIOID51013    -            199   1.9e-21   76.1   2.2   1   1   2.5e-25   3.5e-21   75.3   1.5     3   136    41   172    14   172 0.87 Nitrate reductase delta subunit
Toluene_X            PF03349.11   427 seq575_BIOID51013    -            448  1.9e-147  490.9  17.5   1   1  1.6e-151  2.2e-147  490.7  12.1     2   427    19   448    18   448 0.98 Outer membrane protein transport protein (OMPP1/FadL/TodX)
DUF805               PF05656.9    117 seq578_BIOID51013    -            118   1.5e-35  121.4   2.5   1   1   1.3e-39   1.8e-35  121.2   1.7     1   116    10   114    10   115 0.98 Protein of unknown function (DUF805)
HlyD                 PF00529.15   306 seq579_BIOID51013    -            385   1.5e-81  273.9  13.7   1   1     5e-85   1.7e-81  273.7   9.5     1   306    63   360    63   360 0.99 HlyD family secretion protein
HlyD_2               PF12700.2    328 seq579_BIOID51013    -            385   4.2e-19   68.7   2.2   1   1   1.4e-22   4.9e-19   68.5   1.5     2   328    44   360    43   360 0.82 HlyD family secretion protein
HlyD_3               PF13437.1    105 seq579_BIOID51013    -            385   1.2e-15   57.6   4.6   1   1   7.4e-15   2.5e-11   43.7   0.2     1   105   174   289   174   289 0.94 HlyD family secretion protein
Biotin_lipoyl_2      PF13533.1     50 seq579_BIOID51013    -            385     3e-13   49.0   0.2   1   1   8.2e-12   2.8e-08   33.1   0.0     4    49    66   111    59   121 0.88 Biotin-lipoyl like
Phage_attach         PF05354.6    117 seq580_BIOID51013    -            117     5e-63  209.7   0.1   1   1     8e-67   5.5e-63  209.6   0.1     1   117     1   117     1   117 1.00 Phage Head-Tail Attachment
Gifsy-2              PF13856.1     95 seq580_BIOID51013    -            117   3.7e-31  106.9   0.0   1   1   6.2e-35   4.3e-31  106.8   0.0     1    95     4   105     4   105 0.99 ATP-binding sugar transporter from pro-phage
FAA_hydrolase        PF01557.13   217 seq583_BIOID51013    -            219   3.5e-56  189.9   0.0   1   1   2.9e-60     4e-56  189.7   0.0     1   208    18   210    18   219 0.93 Fumarylacetoacetate (FAA) hydrolase family
PadR                 PF03551.9     75 seq585_BIOID51013    -            207   6.7e-16   57.7   0.1   1   1   8.1e-20   1.1e-15   57.0   0.1     1    74    67   136    67   137 0.93 Transcriptional regulator PadR-like family
Minor_tail_Z         PF06763.6    189 seq588_BIOID51013    -            192   1.4e-91  305.1  15.3   1   1   1.2e-95   1.6e-91  305.0  10.6     1   189     3   192     3   192 1.00 Prophage minor tail protein Z (GPZ)
PseudoU_synth_2      PF00849.17   164 seq591_BIOID51013    -            290     1e-15   57.8   0.1   1   1   6.3e-18   4.3e-14   52.5   0.1     2   164    69   195    68   195 0.87 RNA pseudouridylate synthase
S4                   PF01479.20    48 seq591_BIOID51013    -            290   2.8e-14   52.1   1.5   1   1   1.1e-17   7.6e-14   50.7   0.0     1    48     7    52     7    52 0.98 S4 domain
NUDIX                PF00293.23   135 seq592_BIOID51013    -            257   1.9e-21   75.9   0.1   1   1   1.3e-24     6e-21   74.3   0.0     6   125   132   240   127   249 0.90 NUDIX domain
zf-NADH-PPase        PF09297.6     32 seq592_BIOID51013    -            257   2.8e-10   39.4   5.4   1   1     1e-13   4.8e-10   38.6   3.8     1    32    93   124    93   124 0.98 NADH pyrophosphatase zinc ribbon domain
NUDIX-like           PF09296.6     98 seq592_BIOID51013    -            257   3.7e-06   27.0   0.1   1   1   1.6e-09   7.3e-06   26.1   0.1     2    97    11    90    10    91 0.96 NADH pyrophosphatase-like rudimentary NUDIX domain
MFS_1                PF07690.11   354 seq593_BIOID51013    -            395   1.6e-28   99.3  39.5   1   1   2.4e-32   1.6e-28   99.3  27.4     2   344    13   341    12   344 0.82 Major Facilitator Superfamily
Tail_tube            PF10618.4    119 seq595_BIOID51013    -            118   4.7e-39  132.7   0.1   1   1   3.7e-43   5.1e-39  132.5   0.1     1   119     1   118     1   118 0.98 Phage tail tube protein
Aminotran_1_2        PF00155.16   363 seq596_BIOID51013    -            384     4e-68  229.8   0.0   1   1   6.6e-72   4.5e-68  229.7   0.0     2   362    40   379    39   380 0.96 Aminotransferase class I and II
Beta_elim_lyase      PF01212.16   290 seq596_BIOID51013    -            384     2e-06   27.0   0.1   1   1   1.3e-09   9.1e-06   24.8   0.0    27    87    82   142    67   206 0.77 Beta-eliminating lyase
FliB                 PF03692.10    85 seq598_BIOID51013    -            153   1.3e-08   35.0  10.3   1   1   1.7e-12   2.4e-08   34.2   7.1     2    85    29    97    28    97 0.97 Flagellin N-methylase
Phage_tail_U         PF06141.6    133 seq601_BIOID51013    -            131   4.2e-63  211.1   0.4   1   1   3.4e-67   4.6e-63  211.0   0.3     1   133     1   131     1   131 0.99 Phage minor tail protein U
DUF1398              PF07166.6    125 seq604_BIOID51013    -            148   1.9e-59  198.9   8.9   1   1   1.6e-63   2.2e-59  198.6   6.2     1   125     8   132     8   132 0.99 Protein of unknown function (DUF1398)
FluMu_gp41           PF10109.4     82 seq606_BIOID51013    -             89   1.3e-17   63.3   0.0   1   1   1.1e-21   1.5e-17   63.1   0.0     2    81     4    86     3    87 0.85 Mu-like prophage FluMu protein gp41
ACR_tran             PF00873.14  1021 seq607_BIOID51013    -           1034         0 1453.9  23.1   1   1         0         0 1453.7  16.0     1  1021     1  1029     1  1029 1.00 AcrB/AcrD/AcrF family
SecD_SecF            PF02355.11   189 seq607_BIOID51013    -           1034   1.1e-07   31.1  31.7   1   1   3.1e-08   0.00014   21.0   5.2    31   180   870  1018   856  1029 0.84 Protein export membrane protein
MMPL                 PF03176.10   333 seq607_BIOID51013    -           1034   8.3e-06   24.6   9.7   1   1   1.8e-09   8.3e-06   24.6   6.7   135   306   330   500   288   525 0.78 MMPL family
URO-D                PF01208.12   343 seq609_BIOID51013    -            354  1.7e-140  467.7   0.0   1   1  1.4e-144  1.9e-140  467.5   0.0     2   342     5   347     4   348 0.98 Uroporphyrinogen decarboxylase (URO-D)
Pirin                PF02678.11   107 seq610_BIOID51013    -            233   2.1e-21   75.7   0.0   1   1   2.8e-25   3.8e-21   74.8   0.0     2   107     4   119     3   119 0.95 Pirin
Big_2                PF02368.13    79 seq612_BIOID51013    -            246   5.7e-13   48.4  10.5   1   1   4.2e-17   5.7e-13   48.4   7.3     2    76   161   238   160   241 0.94 Bacterial Ig-like domain (group 2)
PhageMin_Tail        PF10145.4    202 seq617_BIOID51013    -            610   1.2e-28  100.0  18.4   1   1   8.7e-33   1.2e-28  100.0  12.7     2   202    88   296    87   296 0.94 Phage-related minor tail protein
GerE                 PF00196.14    58 seq619_BIOID51013    -            901   4.2e-20   70.7   0.0   1   1   1.3e-23   1.7e-19   68.7   0.0     2    58   834   890   833   890 0.97 Bacterial regulatory proteins, luxR family
HTH_5                PF01022.15    47 seq623_BIOID51013    -            117   2.6e-18   65.2   1.9   1   1   6.1e-22   4.2e-18   64.6   1.3     1    45    15    60    15    62 0.98 Bacterial regulatory protein, arsR family
HTH_20               PF12840.2     61 seq623_BIOID51013    -            117   4.7e-11   42.2   0.3   1   1   9.9e-15   6.8e-11   41.7   0.2     2    61     8    67     7    67 0.97 Helix-turn-helix domain
Iso_dh               PF00180.15   348 seq624_BIOID51013    -            416  7.1e-116  386.8   0.0   1   1    6e-120  8.2e-116  386.6   0.0     2   348    29   412    28   412 0.98 Isocitrate/isopropylmalate dehydrogenase
Methyltransf_11      PF08241.7     95 seq626_BIOID51013    -            251   2.4e-24   85.5   0.0   1   1   3.2e-27   4.4e-24   84.6   0.0     1    95    47   138    47   138 0.98 Methyltransferase domain
Methyltransf_23      PF13489.1    162 seq626_BIOID51013    -            251   6.9e-15   54.9   0.1   1   1   7.4e-18     1e-14   54.4   0.0     4   145    25   168    17   179 0.76 Methyltransferase domain
Methyltransf_31      PF13847.1    152 seq626_BIOID51013    -            251   9.9e-15   54.3   0.0   1   1   9.6e-18   1.3e-14   53.9   0.0     5   118    44   147    40   190 0.84 Methyltransferase domain
Methyltransf_12      PF08242.7     99 seq626_BIOID51013    -            251   2.2e-11   43.9   0.0   1   1   3.3e-14   4.6e-11   42.9   0.0     1    98    47   135    47   136 0.86 Methyltransferase domain
Methyltransf_18      PF12847.2    112 seq626_BIOID51013    -            251     1e-09   38.8   0.0   1   1   1.4e-12   1.9e-09   37.9   0.0     4   110    45   139    42   141 0.79 Methyltransferase domain
Methyltransf_25      PF13649.1    101 seq626_BIOID51013    -            251     3e-09   37.0   0.0   1   1     8e-12   1.1e-08   35.2   0.0     1   101    46   134    46   134 0.87 Methyltransferase domain
Ubie_methyltran      PF01209.13   233 seq626_BIOID51013    -            251   2.1e-09   36.7   0.0   1   1     2e-12   2.8e-09   36.3   0.0    42   168    37   155     2   167 0.83 ubiE/COQ5 methyltransferase family
Methyltransf_8       PF05148.10   219 seq626_BIOID51013    -            251   3.7e-06   26.6   0.0   1   1   3.9e-09   5.3e-06   26.0   0.0    58   156    29   138    16   158 0.77 Hypothetical methyltransferase
MTS                  PF05175.9    170 seq626_BIOID51013    -            251   6.3e-05   22.3   0.0   1   1   7.2e-08   9.9e-05   21.6   0.0    19    74    30    83    22   108 0.83 Methyltransferase small domain
Carb_kinase          PF01256.12   242 seq627_BIOID51013    -            515   5.1e-82  274.6   4.0   1   1   4.8e-85   3.2e-81  272.0   1.1     2   242   258   496   257   496 0.99 Carbohydrate kinase
YjeF_N               PF03853.10   173 seq627_BIOID51013    -            515   7.8e-47  158.9   0.1   1   1     2e-50   1.4e-46  158.1   0.0     2   173    35   199    34   199 0.98 YjeF-related protein N-terminus
GTP_EFTU             PF00009.22   188 seq629_BIOID51013    -            607     1e-56  191.2   0.0   1   1   7.2e-60     2e-56  190.3   0.0     2   187     4   195     3   196 0.96 Elongation factor Tu GTP binding domain
EFG_C                PF00679.19    89 seq629_BIOID51013    -            607   1.9e-21   75.6   0.0   1   1   1.6e-24   4.3e-21   74.4   0.0     3    83   397   477   395   483 0.96 Elongation factor G C-terminus
GTP_EFTU_D2          PF03144.20    74 seq629_BIOID51013    -            607   7.4e-10   38.6   3.2   1   1   8.1e-13   2.2e-09   37.1   2.2     1    74   219   289   219   289 0.94 Elongation factor Tu domain 2
MMR_HSR1             PF01926.18   114 seq629_BIOID51013    -            607   1.3e-05   25.0   0.2   1   1   1.5e-08   4.1e-05   23.4   0.0     2   113     8   128     7   129 0.55 50S ribosome-binding GTPase
SSB                  PF00436.20   104 seq633_BIOID51013    -            178   8.4e-43  144.3   0.5   1   1   7.4e-47     1e-42  144.1   0.4     1   103     6   112     6   113 0.97 Single-strand binding protein family
Phage_lambd_GpG      PF06894.6    127 seq635_BIOID51013    -            140     1e-57  193.0   1.1   1   1   8.7e-62   1.2e-57  192.8   0.7     1   126     1   125     1   126 0.99 Bacteriophage lambda minor tail protein (GpG)
Band_7               PF01145.20   179 seq636_BIOID51013    -            375   4.2e-25   88.5   0.4   1   1   4.1e-27   5.6e-23   81.6   0.2     2   178   147   318   146   320 0.94 SPFH domain / Band 7 family
ArsB                 PF02040.10   423 seq637_BIOID51013    -            429  1.7e-230  765.0  39.1   1   1  2.9e-234    2e-230  764.9  27.1     1   423     3   425     3   425 1.00 Arsenical pump membrane protein
CitMHS               PF03600.11   349 seq637_BIOID51013    -            429   2.2e-15   55.9  35.6   1   1   4.5e-19   3.1e-15   55.5  24.7     3   343     7   363     5   369 0.82 Citrate transporter
Endonuclease_5       PF04493.9    206 seq640_BIOID51013    -            223   1.1e-70  237.0   0.0   1   1   9.3e-75   1.3e-70  236.8   0.0     1   205     9   208     9   209 0.99 Endonuclease V
Phage_tail_T         PF06223.7    103 seq644_BIOID51013    -            144   1.1e-57  192.6   0.9   1   1   5.4e-56   7.3e-52  173.9   0.1     1   103    11   113    11   113 0.99 Minor tail protein T
Rhodanese            PF00581.15   113 seq647_BIOID51013    -            350   4.8e-17   62.2   0.1   1   1   9.6e-21   1.3e-16   60.8   0.0     2   112   138   233   137   234 0.94 Rhodanese-like domain
AAA_26               PF13500.1    199 seq648_BIOID51013    -            225   7.2e-42  143.1   0.0   1   1   1.9e-45   8.5e-42  142.9   0.0     1   193     3   208     3   213 0.95 AAA domain
CbiA                 PF01656.18   195 seq648_BIOID51013    -            225   3.5e-20   72.1   0.0   1   1   9.2e-24   4.2e-20   71.8   0.0     2   180     6   199     5   217 0.78 CobQ/CobB/MinD/ParA nucleotide binding domain
Peptidase_S24        PF00717.18    70 seq650_BIOID51013    -            139   1.7e-13   49.8   0.0   1   1   1.8e-17   2.5e-13   49.3   0.0     2    68    56   120    55   122 0.91 Peptidase S24-like
Aminotran_3          PF00202.16   339 seq651_BIOID51013    -            496  4.6e-103  344.5   0.0   1   1    5e-107  6.9e-103  343.9   0.0     8   338   111   433   106   434 0.95 Aminotransferase class-III
TMP_2                PF06791.8    210 seq653_BIOID51013    -            161   7.4e-30  104.0   3.0   1   1   5.4e-34   7.4e-30  104.0   2.1     2    71    50   119    49   126 0.95 Prophage tail length tape measure protein
DUF416               PF04222.7    191 seq654_BIOID51013    -            196   2.2e-87  291.0   0.1   1   1   1.8e-91   2.5e-87  290.8   0.0     1   189     4   192     4   194 0.99 Protein of unknown function (DUF416)
IMS                  PF00817.15   148 seq657_BIOID51013    -            422   8.3e-39  132.6   0.0   1   1     6e-42   2.1e-38  131.3   0.0     1   147     5   150     5   151 0.96 impB/mucB/samB family
DUF4113              PF13438.1     75 seq657_BIOID51013    -            422   1.5e-28   98.3   0.3   1   1   1.9e-31   6.6e-28   96.3   0.0     1    75   347   421   347   421 0.98 Domain of unknown function (DUF4113)
IMS_C                PF11799.3    137 seq657_BIOID51013    -            422     1e-08   35.5   0.0   1   1   6.1e-12   2.1e-08   34.5   0.0     3   122   214   333   212   344 0.89 impB/mucB/samB family C-terminal
IMS_HHH              PF11798.3     32 seq657_BIOID51013    -            422   1.3e-07   31.0   0.0   1   1   1.1e-10   3.8e-07   29.6   0.0     4    32   172   200   169   200 0.92 IMS family HHH motif
TMP_2                PF06791.8    210 seq658_BIOID51013    -            764   7.1e-33  113.8   7.4   1   1     1e-36   7.1e-33  113.8   5.1    81   209    40   168    34   169 0.96 Prophage tail length tape measure protein
Tape_meas_lam_C      PF09718.5     78 seq658_BIOID51013    -            764   1.5e-20   72.7   5.8   1   1   2.1e-24   1.5e-20   72.7   4.0     1    78   537   614   537   614 0.98 Lambda phage tail tape-measure protein (Tape_meas_lam_C)
Nuc-transf           PF10127.4    247 seq660_BIOID51013    -            263   1.7e-98  328.7   0.0   1   1  1.4e-102   1.9e-98  328.6   0.0     1   246    10   256    10   257 0.99 Predicted nucleotidyltransferase
UPF0079              PF02367.12   123 seq665_BIOID51013    -            153   3.3e-45  152.5   0.0   1   1   2.8e-49   3.9e-45  152.3   0.0     1   121    14   134    14   136 0.98 Uncharacterised P-loop hydrolase UPF0079
EAL                  PF00563.15   236 seq667_BIOID51013    -            528     6e-66  222.1   0.4   1   1   1.3e-69   8.8e-66  221.6   0.3     2   235   273   505   272   506 0.96 EAL domain
CSS-motif            PF12792.2    208 seq667_BIOID51013    -            528   2.2e-38  131.5   1.0   1   1   4.6e-42   3.2e-38  131.0   0.7     2   207    37   246    36   247 0.91 CSS motif domain associated with EAL
Rhodanese            PF00581.15   113 seq668_BIOID51013    -            334   1.6e-36  124.9   0.0   1   2   5.6e-22   7.7e-18   64.7   0.0     2   112    62   181    61   182 0.86 Rhodanese-like domain
Rhodanese            PF00581.15   113 seq668_BIOID51013    -            334   1.6e-36  124.9   0.0   2   2     6e-20   8.2e-16   58.2   0.0    11   112   219   324   210   325 0.85 Rhodanese-like domain
ArsC                 PF03960.10   110 seq669_BIOID51013    -            141   5.5e-31  106.7   0.0   1   1   4.8e-35   6.6e-31  106.5   0.0     1   109     7   114     7   115 0.99 ArsC family
His_Phos_2           PF00328.17   347 seq671_BIOID51013    -            413   6.3e-39  134.1   0.0   1   1   5.5e-43   7.5e-39  133.9   0.0     1   344    30   359    30   364 0.85 Histidine phosphatase superfamily (branch 2)
Form_Nir_trans       PF01226.12   250 seq678_BIOID51013    -            310   9.1e-53  178.5  18.0   1   1   7.6e-57     1e-52  178.3  12.5     3   249    39   279    37   280 0.97 Formate/nitrite transporter
Bac_DNA_binding      PF00216.16    90 seq679_BIOID51013    -             90   3.2e-33  113.4   1.4   1   1   2.6e-37   3.6e-33  113.3   1.0     1    90     1    90     1    90 0.99 Bacterial DNA-binding protein
UvrB                 PF12344.3     44 seq681_BIOID51013    -            673   6.7e-23   79.8   0.9   1   1   1.3e-25   2.9e-22   77.7   0.1     1    43   552   594   552   595 0.97 Ultra-violet resistance protein B
Helicase_C           PF00271.26    78 seq681_BIOID51013    -            673   1.2e-15   57.0   0.0   1   1   1.2e-18   2.8e-15   55.8   0.0     2    77   465   545   464   546 0.98 Helicase conserved C-terminal domain
ResIII               PF04851.10   184 seq681_BIOID51013    -            673   1.1e-11   44.8   0.0   1   1     3e-14   6.9e-11   42.1   0.0     4    94    13   101    10   134 0.79 Type III restriction enzyme, res subunit
UVR                  PF02151.14    36 seq681_BIOID51013    -            673   5.2e-07   28.8   1.1   1   1     7e-10   1.6e-06   27.3   0.8     2    35   634   667   633   668 0.93 UvrB/uvrC motif
Amidase_3            PF01520.13   175 seq682_BIOID51013    -            445   3.7e-49  166.7   0.0   1   1   9.5e-53   6.5e-49  165.9   0.0     1   174   194   413   194   414 0.99 N-acetylmuramoyl-L-alanine amidase
DNA_circ_N           PF07157.7     93 seq684_BIOID51013    -            442   5.5e-41  138.4   0.0   1   1     1e-44   1.4e-40  137.1   0.0     1    93     3    95     3    95 0.99 DNA circulation protein N-terminus
GntR                 PF00392.16    64 seq685_BIOID51013    -            175   3.4e-20   71.1   0.0   1   1   3.8e-24   5.2e-20   70.5   0.0     2    64     8    70     7    70 0.97 Bacterial regulatory proteins, gntR family
Thioredoxin          PF00085.15   104 seq686_BIOID51013    -            109   3.5e-34  116.5   0.0   1   1   8.4e-38   3.8e-34  116.3   0.0     2   103     5   106     4   107 0.98 Thioredoxin
Thioredoxin_2        PF13098.1    112 seq686_BIOID51013    -            109   1.6e-10   41.0   0.1   1   1   3.2e-13   1.4e-09   37.9   0.0     7   112    23   104    17   104 0.90 Thioredoxin-like domain
Sdh_cyt              PF01127.17   121 seq687_BIOID51013    -            134   5.2e-30  103.6   5.0   1   1   4.4e-34   6.1e-30  103.4   3.5     2   120    11   128    10   129 0.90 Succinate dehydrogenase/Fumarate reductase transmembrane subunit
CinA                 PF02464.12   155 seq688_BIOID51013    -            172   2.8e-47  159.9   0.9   1   1   2.3e-51   3.2e-47  159.7   0.6     2   155    18   171    17   171 0.98 Competence-damaged protein
DUF1481              PF07356.7    195 seq689_BIOID51013    -            211   5.4e-71  237.9   0.6   1   1   4.5e-75   6.2e-71  237.7   0.4     1   195    22   207    22   207 0.99 Protein of unknown function (DUF1481)
DinI                 PF06183.8     65 seq690_BIOID51013    -             82   1.2e-25   89.1   0.1   1   1   1.1e-29   1.5e-25   88.8   0.1     1    65    16    80    16    80 0.97 DinI-like family
DUF318               PF03773.8    307 seq695_BIOID51013    -            337   1.5e-53  181.6  25.1   1   1   1.4e-57     2e-53  181.3  17.4     2   306    11   334    10   335 0.88 Predicted permease
Peptidase_S24        PF00717.18    70 seq697_BIOID51013    -            145   1.6e-15   56.3   0.0   1   1   1.8e-19   2.5e-15   55.7   0.0     2    67    60   125    59   127 0.92 Peptidase S24-like
Sdh_cyt              PF01127.17   121 seq698_BIOID51013    -            115   8.9e-12   44.7  15.1   1   1   7.9e-16   1.1e-11   44.5  10.5    18   120    11   104     2   113 0.83 Succinate dehydrogenase/Fumarate reductase transmembrane subunit
UTRA                 PF07702.8    141 seq700_BIOID51013    -             50   1.7e-05   24.3   0.0   1   1   1.3e-09   1.8e-05   24.3   0.0    99   140     3    44     1    45 0.93 UTRA domain
ATP-synt_ab          PF00006.20   215 seq702_BIOID51013    -            443   5.9e-42  143.4   0.0   1   1   2.9e-45   7.9e-42  143.0   0.0     3   214   183   388   181   389 0.95 ATP synthase alpha/beta family, nucleotide-binding domain
Rho_RNA_bind         PF07497.7     78 seq702_BIOID51013    -            443   6.5e-42  140.9   0.1   1   1   4.2e-45   1.1e-41  140.1   0.0     1    78    73   150    73   150 0.98 Rho termination factor, RNA-binding domain
Rho_N                PF07498.7     43 seq702_BIOID51013    -            443   8.2e-18   63.7   0.8   1   1   1.7e-20   4.8e-17   61.3   0.2     1    43    29    71    29    71 0.98 Rho termination factor, N-terminal domain
NACHT                PF05729.7    167 seq702_BIOID51013    -            443   8.9e-05   22.0   0.0   1   1   6.2e-08   0.00017   21.1   0.0    12    96   207   297   203   311 0.80 NACHT domain
AP_endonuc_2         PF01261.19   211 seq703_BIOID51013    -            326   3.1e-14   52.6   0.1   1   1   3.4e-18   4.7e-14   52.0   0.1     1   204    41   222    41   229 0.91 Xylose isomerase-like TIM barrel
Peripla_BP_3         PF13377.1    160 seq705_BIOID51013    -            327   2.5e-32  111.9   0.0   1   1   1.8e-35   8.3e-32  110.2   0.0     2   160   167   326   166   326 0.94 Periplasmic binding protein-like domain
LacI                 PF00356.16    46 seq705_BIOID51013    -            327   7.5e-18   63.7   0.1   1   1     3e-21   1.4e-17   62.9   0.1     1    45     3    49     3    50 0.95 Bacterial regulatory proteins, lacI family
Peripla_BP_1         PF00532.16   279 seq705_BIOID51013    -            327   1.7e-07   30.6   0.0   1   1   6.3e-10   2.9e-06   26.5   0.0     4   261    65   306    62   322 0.74 Periplasmic binding proteins and sugar binding domain of LacI family
FAD_binding_2        PF00890.19   421 seq706_BIOID51013    -            588  2.6e-117  392.1   6.1   1   1    7e-121  3.2e-117  391.8   4.2     1   421     9   405     9   405 0.98 FAD binding domain
Succ_DH_flav_C       PF02910.15   129 seq706_BIOID51013    -            588   3.1e-38  130.4   0.1   1   1   1.1e-41   5.1e-38  129.7   0.1     1   129   460   588   460   588 0.96 Fumarate reductase flavoprotein C-term
IMS                  PF00817.15   148 seq709_BIOID51013    -            170   3.1e-37  127.5   0.0   1   1   2.7e-41   3.7e-37  127.3   0.0     2   141     6   144     5   146 0.95 impB/mucB/samB family
SBP_bac_3            PF00497.15   225 seq713_BIOID51013    -            341   1.7e-33  115.6   0.0   1   1   1.7e-37   2.4e-33  115.1   0.0     2   211    38   251    37   256 0.91 Bacterial extracellular solute-binding proteins, family 3
DNA_mis_repair       PF01119.14   119 seq716_BIOID51013    -            615   5.3e-37  125.8   0.0   1   1   2.5e-40   8.6e-37  125.1   0.0     2   118   213   330   212   331 0.95 DNA mismatch repair protein, C-terminal domain
MutL_C               PF08676.6    144 seq716_BIOID51013    -            615   1.6e-23   82.7   0.2   1   1   4.7e-27   1.6e-23   82.7   0.1     2   134   435   563   434   572 0.92 MutL C terminal dimerisation domain
HATPase_c_3          PF13589.1    137 seq716_BIOID51013    -            615   1.1e-13   50.9   0.0   1   1   5.6e-17   1.9e-13   50.1   0.0     4   103    24   123    21   142 0.81 Histidine kinase-, DNA gyrase B-, and HSP90-like ATPase
HATPase_c            PF02518.21   111 seq716_BIOID51013    -            615   5.7e-11   42.0   0.0   1   1   3.8e-14   1.3e-10   40.8   0.0     2    72    19    87    18   147 0.79 Histidine kinase-, DNA gyrase B-, and HSP90-like ATPase
Phage_GPD            PF05954.6    292 seq717_BIOID51013    -            359   6.2e-27   94.4   0.5   1   1   4.6e-31   6.2e-27   94.4   0.4     3   292    25   324    23   325 0.80 Phage late control gene D protein (GPD)
DUF4113              PF13438.1     75 seq719_BIOID51013    -            270   5.7e-21   74.0   0.1   1   1   2.2e-24     1e-20   73.3   0.0     3    74   195   266   193   267 0.82 Domain of unknown function (DUF4113)
IMS_C                PF11799.3    137 seq719_BIOID51013    -            270   3.6e-10   40.2   0.0   1   1   1.2e-13   5.5e-10   39.6   0.0     4   127    61   184    58   190 0.86 impB/mucB/samB family C-terminal
IMS_HHH              PF11798.3     32 seq719_BIOID51013    -            270   3.3e-07   29.8   0.3   1   1   2.2e-10     1e-06   28.3   0.2     3    32    17    46    15    46 0.93 IMS family HHH motif
MerR-DNA-bind        PF09278.6     65 seq720_BIOID51013    -            154     7e-15   55.0   0.1   1   1   2.6e-18   1.2e-14   54.3   0.0     2    65    55   119    54   119 0.96 MerR, DNA binding
MerR                 PF00376.18    38 seq720_BIOID51013    -            154   4.6e-14   51.5   0.3   1   1   2.5e-17   1.1e-13   50.3   0.1     1    38    13    49    13    49 0.98 MerR family regulatory protein
MerR_1               PF13411.1     69 seq720_BIOID51013    -            154   2.8e-12   46.1   0.0   1   1     1e-15   4.6e-12   45.4   0.0     2    65    13    76    12    78 0.96 MerR HTH family regulatory protein
Phage_min_tail       PF05939.8    109 seq721_BIOID51013    -            109   1.3e-37  127.9   0.0   1   1   1.1e-41   1.4e-37  127.8   0.0     1   109     1   109     1   109 0.99 Phage minor tail protein
HATPase_c            PF02518.21   111 seq722_BIOID51013    -            458   1.5e-28   98.5   0.8   1   1   6.1e-32   4.2e-28   97.1   0.1     2   110   346   449   345   450 0.98 Histidine kinase-, DNA gyrase B-, and HSP90-like ATPase
HisKA                PF00512.20    68 seq722_BIOID51013    -            458   1.5e-14   53.5   0.4   1   1     8e-18   5.5e-14   51.7   0.0     2    65   238   300   237   302 0.91 His Kinase A (phospho-acceptor) domain
Ribosomal_S2         PF00318.15   211 seq723_BIOID51013    -            304   3.3e-85  284.5   0.0   1   1   2.9e-89   3.9e-85  284.2   0.0     1   211    72   288    72   288 0.99 Ribosomal protein S2
Glyco_hydro_2_C      PF02836.12   298 seq724_BIOID51013    -           1081  1.4e-115  385.1   2.2   1   1  6.8e-119  2.3e-115  384.4   1.5     1   298   371   655   371   655 0.98 Glycosyl hydrolases family 2, TIM barrel domain
Bgal_small_N         PF02929.12   276 seq724_BIOID51013    -           1081   9.7e-87  290.3   0.1   1   1     5e-90   1.7e-86  289.5   0.0     1   275   778  1048   778  1049 0.99 Beta galactosidase small chain
Glyco_hydro_2_N      PF02837.13   167 seq724_BIOID51013    -           1081   6.9e-51  171.9   0.2   1   1   4.5e-54   1.5e-50  170.8   0.1     4   164    92   255    89   258 0.94 Glycosyl hydrolases family 2, sugar binding domain
Glyco_hydro_2        PF00703.16   110 seq724_BIOID51013    -           1081   3.1e-20   72.5   0.0   1   1   3.8e-23   1.3e-19   70.5   0.0     1   110   260   369   260   369 0.96 Glycosyl hydrolases family 2
Phage_tail_L         PF05100.7    206 seq725_BIOID51013    -             66   1.2e-13   50.5   0.3   1   1   1.2e-17   1.7e-13   50.0   0.2     1    38    29    66    29    66 0.95 Phage minor tail protein L
MFS_1                PF07690.11   354 seq726_BIOID51013    -            421   3.2e-23   81.9  39.5   1   1   3.6e-27     5e-23   81.3  22.9    22   351    33   365    25   368 0.78 Major Facilitator Superfamily
KGG                  PF10685.4     23 seq732_BIOID51013    -             57   2.5e-20   71.7  18.2   1   2   5.5e-14   7.5e-10   38.3   4.3     1    23    10    31    10    31 0.98 Stress-induced bacterial acidophilic repeat motif
KGG                  PF10685.4     23 seq732_BIOID51013    -             57   2.5e-20   71.7  18.2   2   2   2.5e-14   3.4e-10   39.5   2.8     1    23    32    53    32    53 0.99 Stress-induced bacterial acidophilic repeat motif
Phage_tail_L         PF05100.7    206 seq733_BIOID51013    -            146   4.1e-66  221.9   0.1   1   1   3.4e-70   4.6e-66  221.7   0.1    59   206     1   144     1   144 0.99 Phage minor tail protein L
BPD_transp_1         PF00528.17   185 seq734_BIOID51013    -            399   7.5e-16   58.0  32.3   1   1   9.3e-19   1.3e-14   54.0  18.2     2   183   109   394   108   396 0.88 Binding-protein-dependent transport system inner membrane component
Glycos_transf_4      PF00953.16   159 seq735_BIOID51013    -            367   1.1e-28   99.9  21.3   1   1   7.8e-33   1.1e-28   99.9  14.8     3   157    75   233    73   235 0.94 Glycosyl transferase family 4
Phage_Mu_Gp45        PF06890.7    162 seq739_BIOID51013    -            182   3.4e-65  218.3   0.8   1   1   2.9e-69   3.9e-65  218.1   0.6     1   161    16   171    16   172 0.99 Bacteriophage Mu Gp45 protein
Xan_ur_permease      PF00860.15   389 seq740_BIOID51013    -            449   1.7e-88  296.6  48.3   1   1   1.6e-92   2.1e-88  296.3  33.5     1   388    26   409    26   410 0.99 Permease family
NLPC_P60             PF00877.14   105 seq744_BIOID51013    -            223   1.1e-13   50.7   0.0   1   1   2.2e-17   1.5e-13   50.3   0.0     1   104    87   199    87   200 0.92 NlpC/P60 family
Prok-JAB             PF14464.1    105 seq744_BIOID51013    -            223   3.6e-10   39.2   0.0   1   1   9.1e-14   6.2e-10   38.4   0.0    30    96     6    74     1    85 0.87 Prokaryotic homologs of the JAB domain
Fer2_3               PF13085.1    110 seq745_BIOID51013    -            238   3.8e-31  107.0   0.0   1   1   1.6e-34   5.5e-31  106.5   0.0     2   109     5   111     4   112 0.93 2Fe-2S iron-sulfur cluster binding domain
Fer4_17              PF13534.1     61 seq745_BIOID51013    -            238     2e-10   40.7   0.8   1   1   1.1e-13   3.9e-10   39.8   0.5     1    61   148   221   148   221 0.80 4Fe-4S dicluster domain
Fer4_8               PF13183.1     57 seq745_BIOID51013    -            238   1.3e-09   37.8   1.5   1   1     8e-13   2.7e-09   36.7   1.0     2    56   146   219   145   220 0.71 4Fe-4S dicluster domain
Fer4_18              PF13746.1     69 seq745_BIOID51013    -            238   3.2e-07   30.5   1.1   1   1     1e-09   3.5e-06   27.2   0.1     2    67   155   221   154   223 0.97 4Fe-4S dicluster domain
EF_TS                PF00889.14   221 seq747_BIOID51013    -            283   2.3e-71  239.5   5.7   1   1   3.3e-75   2.3e-71  239.5   4.0     1   221    57   263    57   263 0.98 Elongation factor TS
UBA                  PF00627.26    37 seq747_BIOID51013    -            283   3.5e-11   42.4   0.1   1   1   3.4e-14   2.3e-10   39.8   0.1     1    35     4    39     4    40 0.96 UBA/TS-N domain
RtcR                 PF06956.6    183 seq748_BIOID51013    -            532   1.3e-88  295.0   0.0   1   1   8.5e-92   1.9e-88  294.4   0.0     1   183     1   185     1   185 0.99 Regulator of RNA terminal phosphate cyclase
Sigma54_activat      PF00158.21   168 seq748_BIOID51013    -            532   2.3e-50  170.2   0.1   1   1   1.8e-53     4e-50  169.4   0.0     2   166   187   355   186   357 0.93 Sigma-54 interaction domain
AAA                  PF00004.24   132 seq748_BIOID51013    -            532   1.2e-07   31.8   0.0   1   1   1.2e-10   2.7e-07   30.7   0.0     1    97   211   310   211   339 0.85 ATPase family associated with various cellular activities (AAA)
AAA_5                PF07728.9    139 seq748_BIOID51013    -            532   2.2e-06   27.3   0.0   1   1   4.9e-09   1.1e-05   25.0   0.0     2    97   211   314   210   337 0.80 AAA domain (dynein-related subfamily)
Mg_chelatase         PF01078.16   207 seq748_BIOID51013    -            532   3.3e-06   26.2   0.3   1   1   3.6e-08   8.2e-05   21.7   0.2    16   134   202   310   194   327 0.74 Magnesium chelatase, subunit ChlI
NACHT                PF05729.7    167 seq748_BIOID51013    -            532   2.1e-05   24.0   0.0   1   1   1.9e-08   4.4e-05   23.0   0.0     2   110   210   302   209   337 0.83 NACHT domain
FadR_C               PF07840.7    164 seq749_BIOID51013    -            239   6.9e-73  243.5   0.0   1   1   1.9e-76   8.5e-73  243.2   0.0     1   163    72   234    72   235 0.99 FadR C-terminal domain
GntR                 PF00392.16    64 seq749_BIOID51013    -            239   2.3e-20   71.6   0.0   1   1     1e-23   4.7e-20   70.6   0.0     4    64    11    71     8    71 0.96 Bacterial regulatory proteins, gntR family
Sigma54_activat      PF00158.21   168 seq750_BIOID51013    -            441   1.5e-72  242.4   0.1   1   1   8.9e-76   2.4e-72  241.7   0.1     1   168   141   308   141   308 0.99 Sigma-54 interaction domain
Response_reg         PF00072.19   112 seq750_BIOID51013    -            441   7.2e-30  103.1   0.2   1   1   5.4e-33   1.5e-29  102.1   0.1     1   111     8   117     8   118 0.98 Response regulator receiver domain
HTH_8                PF02954.14    42 seq750_BIOID51013    -            441     2e-14   52.7   0.6   1   1   7.2e-18     2e-14   52.7   0.4     3    39   403   439   401   441 0.93 Bacterial regulatory protein, Fis family
AAA_5                PF07728.9    139 seq750_BIOID51013    -            441   1.3e-07   31.2   0.0   1   1   9.7e-11   2.7e-07   30.3   0.0     2   123   165   283   164   301 0.84 AAA domain (dynein-related subfamily)
AAA                  PF00004.24   132 seq750_BIOID51013    -            441   1.5e-05   25.0   0.0   1   1   1.2e-08   3.4e-05   23.9   0.0     1   126   165   296   165   302 0.72 ATPase family associated with various cellular activities (AAA)
adh_short            PF00106.20   167 seq751_BIOID51013    -            248   2.5e-34  118.4   0.0   1   1   1.2e-37   3.2e-34  118.1   0.0     2   166     2   165     1   166 0.93 short chain dehydrogenase
adh_short_C2         PF13561.1    243 seq751_BIOID51013    -            248   2.5e-14   53.5   0.0   1   1   1.1e-17   3.1e-14   53.2   0.0     3   222     9   218     7   232 0.89 Enoyl-(Acyl carrier protein) reductase
KR                   PF08659.5    181 seq751_BIOID51013    -            248   2.2e-13   50.1   0.0   1   1   1.1e-16   3.1e-13   49.6   0.0     3   173     3   170     2   177 0.89 KR domain
Epimerase            PF01370.16   236 seq751_BIOID51013    -            248   1.4e-06   27.8   0.1   1   1   1.6e-09   4.3e-06   26.2   0.0     1   117     3   135     3   176 0.80 NAD dependent epimerase/dehydratase family
NAD_binding_10       PF13460.1    183 seq751_BIOID51013    -            248   2.8e-06   27.3   0.0   1   1   1.3e-09   3.7e-06   26.9   0.0     1    60     3    67     3   173 0.77 NADH(P)-binding
GP46                 PF07409.7    116 seq753_BIOID51013    -            142   3.9e-39  132.4   1.1   1   1   3.4e-43   4.6e-39  132.2   0.8     1   116    20   134    20   134 0.96 Phage protein GP46
PGI                  PF00342.14   486 seq754_BIOID51013    -            549  8.9e-235  779.5   0.1   1   1  7.4e-239    1e-234  779.3   0.0     1   486    52   541    52   541 0.99 Phosphoglucose isomerase
IPPT                 PF01715.12   253 seq755_BIOID51013    -            316  8.7e-108  359.0   0.0   1   1  1.5e-111    1e-107  358.7   0.0     2   252    45   297    44   298 0.99 IPP transferase
IPT                  PF01745.11   233 seq755_BIOID51013    -            316   6.5e-07   28.6   0.0   1   1   1.7e-08   0.00012   21.2   0.0     5   100    14   109    10   120 0.80 Isopentenyl transferase
Lambda_tail_I        PF06805.7     82 seq758_BIOID51013    -            182   7.4e-14   51.2   0.0   1   1   9.2e-18   1.3e-13   50.4   0.0    25    82     2    64     1    64 0.98 Bacteriophage lambda tail assembly protein I
Wzz                  PF02706.10   152 seq760_BIOID51013    -            348   4.4e-15   55.6   1.9   1   1   7.4e-19     1e-14   54.5   1.3     1   113    15   188    15   246 0.66 Chain length determinant protein
Mob_synth_C          PF06463.8    128 seq761_BIOID51013    -            352     7e-36  122.6   0.0   1   1   3.6e-39   1.2e-35  121.8   0.0     1   127   209   335   209   336 0.98 Molybdenum Cofactor Synthesis C
Radical_SAM          PF04055.16   166 seq761_BIOID51013    -            352   6.9e-27   94.5   0.0   1   1   2.7e-30   9.4e-27   94.0   0.0     2   166    42   204    41   204 0.97 Radical SAM superfamily
Fer4_12              PF13353.1    139 seq761_BIOID51013    -            352   1.6e-07   31.4   0.0   1   1   8.7e-11     3e-07   30.5   0.0    15   116    47   148    36   154 0.84 4Fe-4S single cluster domain
Fer4_14              PF13394.1    117 seq761_BIOID51013    -            352   5.9e-07   29.4   0.0   1   1   5.8e-10     2e-06   27.7   0.0     6    90    45   127    38   148 0.70 4Fe-4S single cluster domain
Slp                  PF03843.8    160 seq762_BIOID51013    -            243     1e-45  154.4   0.0   1   1   9.7e-50   1.3e-45  154.1   0.0     1   157    71   228    71   231 0.91 Outer membrane lipoprotein Slp family
Baseplate_J          PF04865.9    243 seq763_BIOID51013    -            352   1.5e-55  188.1   0.1   1   1   1.3e-59   1.8e-55  187.8   0.0     2   243    69   317    68   317 0.96 Baseplate J-like protein
BPD_transp_1         PF00528.17   185 seq764_BIOID51013    -            368   1.7e-26   92.7  10.1   1   1   1.3e-30   1.7e-26   92.7   7.0     2   183   175   361   174   363 0.95 Binding-protein-dependent transport system inner membrane component
Transket_pyr         PF02779.19   178 seq766_BIOID51013    -            933   5.3e-67  224.6   0.0   1   1   1.3e-70     9e-67  223.8   0.0     3   178   591   785   589   785 0.99 Transketolase, pyrimidine binding domain
E1_dh                PF00676.15   300 seq766_BIOID51013    -            933   1.7e-46  158.1   0.0   1   1   5.4e-50   3.7e-46  157.1   0.0    15   282   219   511   207   516 0.84 Dehydrogenase E1 component
AA_kinase            PF00696.23   241 seq770_BIOID51013    -            241   1.7e-27   96.3   0.2   1   1   1.9e-31   2.7e-27   95.7   0.2     1   241    10   219    10   219 0.77 Amino acid kinase family
FCD                  PF07729.7    125 seq771_BIOID51013    -            228   1.6e-26   92.9   5.9   1   1   3.5e-30   2.4e-26   92.3   4.1     5   124    89   208    87   209 0.99 FCD domain
GntR                 PF00392.16    64 seq771_BIOID51013    -            228   9.3e-18   63.3   0.0   1   1   3.6e-21   2.4e-17   61.9   0.0     3    64    15    75    13    75 0.98 Bacterial regulatory proteins, gntR family
Glyco_hydro_32N      PF00251.15   308 seq774_BIOID51013    -            477   1.9e-99  332.8   0.8   1   1  3.5e-103   2.4e-99  332.4   0.6     1   308    29   330    29   330 0.95 Glycosyl hydrolases family 32 N-terminal domain
Glyco_hydro_32C      PF08244.7     86 seq774_BIOID51013    -            477     4e-09   36.6   0.0   1   1   1.1e-12   7.2e-09   35.7   0.0    23    86   384   440   368   440 0.87 Glycosyl hydrolases family 32 C terminal
DUF3672              PF12421.3    136 seq775_BIOID51013    -           1121   2.5e-44  150.6   3.3   1   1   2.2e-47   6.1e-44  149.3   2.3     1   136   949  1091   949  1091 0.93 Fibronectin type III protein
Phage-tail_3         PF13550.1    164 seq775_BIOID51013    -           1121   3.5e-40  137.3   0.0   1   1   3.7e-43     1e-39  135.8   0.0     1   161   330   497   330   500 0.94 Putative phage tail protein
DUF1983              PF09327.6     81 seq775_BIOID51013    -           1121   9.7e-28   95.8   0.1   1   1   1.1e-30   3.1e-27   94.2   0.0     2    81   846   925   845   925 0.97 Domain of unknown function (DUF1983)
Na_H_Exchanger       PF00999.16   384 seq778_BIOID51013    -            549   3.4e-72  242.9  43.6   1   1   3.1e-76   4.2e-72  242.6  30.2     2   383     8   421     5   422 0.91 Sodium/hydrogen exchanger family
LSM                  PF01423.17    68 seq779_BIOID51013    -            102   7.6e-09   34.8   0.2   1   1   1.1e-12   1.4e-08   33.9   0.1     6    68    17    64    10    64 0.85 LSM domain
GerE                 PF00196.14    58 seq782_BIOID51013    -            176   9.6e-09   34.3   1.3   1   1   1.3e-12   1.8e-08   33.4   0.9     3    56   115   168   113   170 0.96 Bacterial regulatory proteins, luxR family
MoCF_biosynth        PF00994.19   144 seq784_BIOID51013    -            170   5.6e-31  106.7   0.0   1   1   5.1e-35     7e-31  106.4   0.0     1   143    14   156    12   157 0.92 Probable molybdopterin binding domain
Epimerase_2          PF02350.14   346 seq785_BIOID51013    -            376  1.2e-126  422.0   0.0   1   1    1e-130  1.4e-126  421.8   0.0     2   346    22   370    21   370 0.97 UDP-N-acetylglucosamine 2-epimerase
DUF2313              PF10076.4    179 seq786_BIOID51013    -            194   5.9e-60  201.6   0.0   1   1   4.8e-64   6.6e-60  201.4   0.0     2   178    11   192    10   193 0.97 Uncharacterized protein conserved in bacteria (DUF2313)
MMR_HSR1             PF01926.18   114 seq787_BIOID51013    -            426   3.4e-21   75.2   0.1   1   1   3.3e-24   9.1e-21   73.8   0.1     2   114   200   318   199   318 0.83 50S ribosome-binding GTPase
GTP-bdg_N            PF13167.1     95 seq787_BIOID51013    -            426   1.6e-15   56.9   0.0   1   1   1.4e-18   3.8e-15   55.6   0.0     8    95    25   112    18   112 0.96 GTP-binding GTPase N-terminal
FeoB_N               PF02421.13   189 seq787_BIOID51013    -            426     1e-08   34.5   0.1   1   1   7.5e-12   2.1e-08   33.5   0.0     2   168   199   369   198   390 0.81 Ferrous iron transport protein B
Arf                  PF00025.16   175 seq787_BIOID51013    -            426   1.2e-05   24.4   0.6   1   1   2.8e-08   7.6e-05   21.9   0.4    19   132   202   326   190   360 0.79 ADP-ribosylation factor family
ABC_tran             PF00005.22   118 seq788_BIOID51013    -            252   4.2e-26   91.5   0.0   1   1   8.8e-30     6e-26   91.0   0.0     1   118    52   176    52   176 0.90 ABC transporter
YdfZ                 PF14001.1     64 seq792_BIOID51013    -             67     2e-33  114.3   0.1   1   1   1.6e-37   2.2e-33  114.1   0.1     1    64     2    65     2    65 0.99 YdfZ protein
RRF                  PF01765.14   165 seq796_BIOID51013    -            185   3.9e-68  227.9   1.7   1   1   3.7e-72     5e-68  227.6   1.2     1   165    19   183    19   183 0.99 Ribosome recycling factor
OEP                  PF02321.13   188 seq797_BIOID51013    -            460     1e-51  175.1  39.3   1   2   7.3e-27     1e-22   80.5  12.6     3   188    65   247    63   247 0.97 Outer membrane efflux protein
OEP                  PF02321.13   188 seq797_BIOID51013    -            460     1e-51  175.1  39.3   2   2   4.8e-33   6.6e-29  100.7   9.1     7   188   275   455   270   455 0.94 Outer membrane efflux protein
MoaC                 PF01967.16   136 seq799_BIOID51013    -            161   1.5e-60  202.6   1.3   1   1   1.3e-64   1.7e-60  202.4   0.9     1   136    15   150    15   150 1.00 MoaC family
YjbE                 PF11106.3     80 seq801_BIOID51013    -             80   1.5e-43  146.4  27.9   1   1   1.2e-47   1.7e-43  146.3  19.3     1    80     1    80     1    80 0.99 Exopolysaccharide production protein YjbE
DUF386               PF04074.7    153 seq803_BIOID51013    -            149   1.3e-39  135.0   1.4   1   1     1e-43   1.4e-39  134.9   1.0     1   153     1   142     1   142 0.98 Domain of unknown function (DUF386)
DUF2886              PF11102.3    200 seq809_BIOID51013    -            212     1e-56  191.5   1.2   1   1   8.3e-61   1.1e-56  191.4   0.8     1   199    13   206    13   207 0.98 Protein of unknown function (DUF2886)
DXP_reductoisom      PF02670.11   129 seq810_BIOID51013    -            398     6e-49  165.7   0.7   1   1   1.3e-52     6e-49  165.7   0.5     1   129     4   132     4   132 0.99 1-deoxy-D-xylulose 5-phosphate reductoisomerase
DXPR_C               PF13288.1    121 seq810_BIOID51013    -            398   2.4e-45  153.3   0.3   1   1   1.1e-48   5.2e-45  152.2   0.2     1   121   271   389   271   389 0.99 DXP reductoisomerase C-terminal domain
DXP_redisom_C        PF08436.7     84 seq810_BIOID51013    -            398   7.5e-34  115.3   0.0   1   1   4.4e-37     2e-33  113.9   0.0     1    84   146   239   146   239 0.96 1-deoxy-D-xylulose 5-phosphate reductoisomerase C-terminal
ThiS                 PF02597.15    78 seq811_BIOID51013    -             81     5e-22   77.9   0.0   1   1   4.1e-26   5.6e-22   77.8   0.0     1    78     4    81     4    81 0.99 ThiS family
DAO                  PF01266.19   358 seq814_BIOID51013    -            432   5.6e-74  249.0   0.5   1   1   4.8e-77   6.5e-74  248.8   0.3     2   358     3   397     2   397 0.95 FAD dependent oxidoreductase
Pyr_redox_2          PF07992.9    200 seq814_BIOID51013    -            432   7.5e-09   35.6   0.3   1   1   3.9e-08   5.3e-05   23.0   0.2     1    36     2    37     2    65 0.92 Pyridine nucleotide-disulphide oxidoreductase
Pyr_redox            PF00070.22    80 seq814_BIOID51013    -            432   3.2e-08   33.7   0.2   1   1     7e-09   9.6e-06   25.7   0.2     1    33     2    34     2    47 0.91 Pyridine nucleotide-disulphide oxidoreductase
NAD_binding_8        PF13450.1     68 seq814_BIOID51013    -            432   8.6e-07   28.7   0.1   1   1   5.6e-09   7.6e-06   25.7   0.0     1    34     5    38     5    69 0.85 NAD(P)-binding Rossmann-like domain
ApbA                 PF02558.11   151 seq814_BIOID51013    -            432   2.3e-05   23.7   0.2   1   1   3.8e-08   5.3e-05   22.6   0.1     1    33     3    34     3    48 0.87 Ketopantoate reductase PanE/ApbA
AlaDh_PNT_C          PF01262.16   168 seq814_BIOID51013    -            432   0.00013   21.5   0.1   1   1   1.7e-07   0.00023   20.6   0.1    22    59     2    39     1    52 0.85 Alanine dehydrogenase/PNT, C-terminal domain
UDPG_MGDP_dh_N       PF03721.9    185 seq815_BIOID51013    -            420   3.6e-61  205.6   0.2   1   1     1e-62   3.5e-59  199.2   0.0     2   183     5   189     4   191 0.96 UDP-glucose/GDP-mannose dehydrogenase family, NAD binding domain
UDPG_MGDP_dh         PF00984.14    96 seq815_BIOID51013    -            420     4e-30  103.7   0.0   1   1   2.3e-33     8e-30  102.7   0.0     2    93   206   292   205   296 0.88 UDP-glucose/GDP-mannose dehydrogenase family, central domain
UDPG_MGDP_dh_C       PF03720.10   106 seq815_BIOID51013    -            420   7.4e-19   67.7   0.0   1   1   5.7e-22   1.9e-18   66.4   0.0     1   104   324   419   324   420 0.91 UDP-glucose/GDP-mannose dehydrogenase family, UDP binding domain
NAD_binding_2        PF03446.10   162 seq815_BIOID51013    -            420     7e-07   29.1   0.1   1   1   2.1e-09   7.1e-06   25.8   0.0     2   110     4   136     3   141 0.76 NAD binding domain of 6-phosphogluconate dehydrogenase
AA_permease_2        PF13520.1    426 seq816_BIOID51013    -            477   1.9e-37  128.7  62.3   1   1   3.4e-41   2.3e-37  128.4  43.2     2   418    10   434     9   449 0.86 Amino acid permease
AA_permease          PF00324.16   479 seq816_BIOID51013    -            477   9.2e-20   70.3  49.6   1   1   1.9e-23   1.3e-19   69.8  34.4    25   466    34   448    20   470 0.85 Amino acid permease
MoaE                 PF02391.12   117 seq819_BIOID51013    -            150   2.5e-40  136.7   0.0   1   1   2.2e-44     3e-40  136.5   0.0     2   116     6   121     5   122 0.97 MoaE protein
Peptidase_A24        PF01478.13   106 seq821_BIOID51013    -            155   2.3e-23   82.2   8.7   1   1   1.7e-27   2.3e-23   82.2   6.0     2   103    10   116     8   121 0.88 Type IV leader peptidase family
Caudo_TAP            PF02413.12   130 seq822_BIOID51013    -            197     6e-27   94.2   2.4   1   1   3.8e-30   5.2e-26   91.2   1.6     1   130    75   196    23   196 0.87 Caudovirales tail fibre assembly protein
Band_7               PF01145.20   179 seq823_BIOID51013    -            419   4.9e-33  114.4   1.1   1   1   1.2e-36   8.4e-33  113.6   0.7     1   178    98   271    98   272 0.96 SPFH domain / Band 7 family
HflK_N               PF12221.3     42 seq823_BIOID51013    -            419   7.8e-17   60.6  18.5   1   1   4.1e-20   2.8e-16   58.8  12.8     1    42     1    60     1    60 0.96 Bacterial membrane protein N terminal
Caps_synth_GfcC      PF06251.6    229 seq828_BIOID51013    -            245   8.3e-91  303.1   0.0   1   1   6.9e-95   9.4e-91  302.9   0.0     2   229    20   245    19   245 0.99 Capsule biosynthesis GfcC
CusF_Ec              PF11604.3     70 seq829_BIOID51013    -            110   1.2e-21   76.2   0.3   1   1   1.2e-25   1.6e-21   75.7   0.2     1    67    42   107    42   110 0.93 Copper binding periplasmic protein CusF
Bax1-I               PF01027.15   205 seq830_BIOID51013    -            234   3.6e-59  199.6  36.8   1   1     3e-63   4.1e-59  199.5  25.5     2   205    19   230    18   230 0.92 Inhibitor of apoptosis-promoting Bax1
2-oxoacid_dh         PF00198.18   231 seq832_BIOID51013    -            405   7.7e-82  273.8   0.0   1   1   2.2e-85     1e-81  273.5   0.0     3   231   175   403   173   403 0.98 2-oxoacid dehydrogenases acyltransferase (catalytic domain)
Biotin_lipoyl        PF00364.17    74 seq832_BIOID51013    -            405   7.4e-18   63.8   0.5   1   1   3.8e-21   1.7e-17   62.6   0.3     2    73     5    76     4    77 0.96 Biotin-requiring enzyme
E3_binding           PF02817.12    39 seq832_BIOID51013    -            405   4.6e-15   54.8   2.3   1   1     1e-18   4.6e-15   54.8   0.1     5    39   114   148   111   148 0.96 e3 binding domain
FlxA                 PF14282.1    106 seq833_BIOID51013    -            110   2.5e-16   59.4  15.9   1   1   2.2e-20   2.9e-16   59.1  11.0     5   100    10   102     3   107 0.80 FlxA-like protein
DAO                  PF01266.19   358 seq834_BIOID51013    -            501   2.2e-44  151.7   0.1   1   1   9.3e-48   6.4e-44  150.2   0.1     1   356     5   357     5   359 0.82 FAD dependent oxidoreductase
GntP_permease        PF02447.11   441 seq835_BIOID51013    -             72   3.2e-21   75.2   0.5   1   1   2.5e-25   3.4e-21   75.1   0.3   372   441     2    71     1    71 0.96 GntP family permease
DUF308               PF03729.8     72 seq836_BIOID51013    -            190   3.5e-19   68.4  37.0   1   2   1.1e-15   1.5e-11   43.9   9.4     2    71    27    97    26    98 0.93 Short repeat of unknown function (DUF308)
DUF308               PF03729.8     72 seq836_BIOID51013    -            190   3.5e-19   68.4  37.0   2   2   6.2e-13   8.5e-09   35.1   9.2     1    71    84   153    84   154 0.94 Short repeat of unknown function (DUF308)
HlyD_2               PF12700.2    328 seq837_BIOID51013    -            407   1.3e-14   53.9   0.0   1   1   1.2e-17     8e-14   51.4   0.0   136   327   187   378    98   379 0.77 HlyD family secretion protein
HlyD_3               PF13437.1    105 seq837_BIOID51013    -            407   1.7e-13   50.6   0.2   1   1     2e-14   1.4e-10   41.3   0.0     1   105   209   310   209   310 0.96 HlyD family secretion protein
PALP                 PF00291.20   307 seq838_BIOID51013    -            442   7.1e-43  146.8   0.0   1   1   7.1e-47   9.8e-43  146.3   0.0    15   289    92   399    73   409 0.84 Pyridoxal-phosphate dependent enzyme
DUF940               PF06082.6    658 seq839_BIOID51013    -            698  2.7e-258  858.7  13.5   1   1  2.3e-262  3.1e-258  858.6   9.3     1   658    29   693    29   693 0.97 Bacterial putative lipoprotein (DUF940)
Prenyltransf         PF01255.14   223 seq840_BIOID51013    -            252   6.7e-82  273.8   0.0   1   1   5.6e-86   7.7e-82  273.6   0.0     1   222    23   243    23   244 0.99 Putative undecaprenyl diphosphate synthase
Epimerase            PF01370.16   236 seq841_BIOID51013    -            355   5.5e-79  264.7   0.0   1   1     3e-82   6.9e-79  264.4   0.0     1   236     4   252     4   252 0.97 NAD dependent epimerase/dehydratase family
RmlD_sub_bind        PF04321.12   287 seq841_BIOID51013    -            355   4.3e-17   61.8   0.0   1   1   2.8e-20   6.4e-17   61.2   0.0     2   235     3   274     1   332 0.81 RmlD substrate binding domain
Polysacc_synt_2      PF02719.10   294 seq841_BIOID51013    -            355     2e-16   59.6   0.0   1   1   1.5e-19   3.3e-16   58.9   0.0     1   117     4   114     4   135 0.92 Polysaccharide biosynthesis protein
NAD_binding_4        PF07993.7    249 seq841_BIOID51013    -            355   2.9e-15   55.7   0.1   1   1   2.9e-14   6.5e-11   41.5   0.0    87   197    74   189    62   250 0.85 Male sterility protein
3Beta_HSD            PF01073.14   280 seq841_BIOID51013    -            355     3e-15   55.5   0.0   1   1   2.1e-18   4.7e-15   54.9   0.0     1   229     5   240     5   250 0.82 3-beta hydroxysteroid dehydrogenase/isomerase family
adh_short            PF00106.20   167 seq841_BIOID51013    -            355   3.8e-08   33.3   0.3   1   1   2.7e-10   6.1e-07   29.3   0.0     3    96     4    91     2   126 0.79 short chain dehydrogenase
Ala_racemase_N       PF01168.15   217 seq842_BIOID51013    -            356   5.3e-59  199.3   0.1   1   1   9.8e-63   6.7e-59  198.9   0.0     2   217    10   217     9   217 0.95 Alanine racemase, N-terminal domain
Ala_racemase_C       PF00842.16   129 seq842_BIOID51013    -            356   2.5e-37  127.0   0.5   1   1   6.5e-41   4.5e-37  126.2   0.4     1   127   232   354   232   356 0.97 Alanine racemase, C-terminal domain
Band_7               PF01145.20   179 seq845_BIOID51013    -            334   1.4e-37  129.2   0.7   1   1   1.5e-41   2.1e-37  128.6   0.5     2   178    22   243    21   245 0.97 SPFH domain / Band 7 family
Bax1-I               PF01027.15   205 seq847_BIOID51013    -            215   7.4e-12   45.1  30.7   1   1   6.3e-16   8.6e-12   44.9  21.3     7   202     5   203     1   207 0.75 Inhibitor of apoptosis-promoting Bax1
Acetyltransf_3       PF13302.1    142 seq850_BIOID51013    -            194   8.5e-20   71.3   0.1   1   1     3e-23     1e-19   71.1   0.0     1   142    17   162    17   162 0.87 Acetyltransferase (GNAT) domain
Acetyltransf_4       PF13420.1    155 seq850_BIOID51013    -            194   6.1e-14   52.1   0.2   1   1   2.4e-17   8.2e-14   51.7   0.1     2   154    21   181    20   182 0.78 Acetyltransferase (GNAT) domain
Acetyltransf_1       PF00583.19    83 seq850_BIOID51013    -            194   1.9e-08   34.0   0.1   1   1   8.7e-12     3e-08   33.4   0.0     2    83    83   162    82   162 0.96 Acetyltransferase (GNAT) family
Acetyltransf_8       PF13523.1    152 seq850_BIOID51013    -            194   1.5e-06   28.1   0.1   1   1   5.7e-10   1.9e-06   27.6   0.1    61   141    76   166    20   170 0.80 Acetyltransferase (GNAT) domain
CTP_transf_1         PF01148.15   259 seq855_BIOID51013    -            285   1.3e-63  214.9  19.9   1   1   1.1e-67   1.5e-63  214.7  13.8     2   257     4   279     3   281 0.88 Cytidylyltransferase family
ATP-grasp_2          PF08442.5    202 seq858_BIOID51013    -            388   1.4e-82  275.8   0.0   1   1   5.7e-86   1.9e-82  275.4   0.0     1   202     2   203     2   203 1.00 ATP-grasp domain
Ligase_CoA           PF00549.14   153 seq858_BIOID51013    -            388     1e-24   86.7   3.4   1   1   5.1e-28   1.8e-24   86.0   2.4     1   153   262   382   262   382 0.98 CoA-ligase
ATP-grasp_5          PF13549.1    222 seq858_BIOID51013    -            388   1.5e-13   50.3   0.1   1   1   1.2e-16     4e-13   48.9   0.1    10   219     3   215     1   217 0.83 ATP-grasp domain
ATP-grasp_4          PF13535.1    184 seq858_BIOID51013    -            388   7.1e-08   32.2   0.1   1   1   5.1e-11   1.7e-07   31.0   0.0     7   110     7   126     4   200 0.77 ATP-grasp domain
ACR_tran             PF00873.14  1021 seq861_BIOID51013    -           1047  1.9e-238  793.5   2.0   1   1  1.8e-242  2.4e-238  793.2   1.4     2  1019     6  1037     2  1039 0.97 AcrB/AcrD/AcrF family
MutH                 PF02976.10   104 seq862_BIOID51013    -            229   1.4e-37  127.5   0.0   1   1   1.5e-41     2e-37  127.0   0.0     1   104    58   157    58   157 0.99 DNA mismatch repair enzyme MutH
Bax1-I               PF01027.15   205 seq863_BIOID51013    -            237   1.7e-12   47.2  24.9   1   1   1.6e-16   2.1e-12   46.9  17.3     3   201    19   220    17   225 0.82 Inhibitor of apoptosis-promoting Bax1
NTP_transferase      PF00483.18   248 seq864_BIOID51013    -            293   6.4e-72  241.7   0.0   1   1   1.1e-75   7.5e-72  241.4   0.0     1   246     2   238     2   240 0.98 Nucleotidyl transferase
NTP_transf_3         PF12804.2    179 seq864_BIOID51013    -            293   1.1e-08   35.3   0.0   1   1     2e-12   1.4e-08   35.0   0.0     1   120     3   133     3   188 0.83 MobA-like NTP transferase domain
GerE                 PF00196.14    58 seq865_BIOID51013    -            186   8.2e-06   24.9   0.9   1   1   1.3e-09   1.8e-05   23.8   0.6     8    55   131   178   126   180 0.89 Bacterial regulatory proteins, luxR family
DUF480               PF04337.7    148 seq866_BIOID51013    -            215   1.6e-62  209.6   0.5   1   1   2.1e-66   2.9e-62  208.7   0.3     1   148     5   158     5   158 0.98 Protein of unknown function, DUF480
TetR_C_3             PF08362.6    143 seq869_BIOID51013    -            212   5.4e-59  197.9   0.0   1   1     1e-62   7.1e-59  197.5   0.0     1   143    70   212    70   212 0.99 YcdC-like protein, C-terminal region
TetR_N               PF00440.18    47 seq869_BIOID51013    -            212   1.3e-16   59.8   0.2   1   1   2.9e-20     2e-16   59.2   0.1     1    47    23    69    23    69 0.98 Bacterial regulatory proteins, tetR family
DUF2065              PF09838.4     57 seq872_BIOID51013    -             65   9.4e-23   79.5   3.3   1   1   7.6e-27     1e-22   79.4   2.3     1    57     5    61     5    61 0.98 Uncharacterized protein conserved in bacteria (DUF2065)
Trehalase            PF01204.13   512 seq873_BIOID51013    -            783   5.3e-13   48.2   0.1   1   1   3.7e-16   1.7e-12   46.6   0.1   179   488   414   764   408   770 0.83 Trehalase
Peptidase_M50        PF02163.17   192 seq876_BIOID51013    -            450   2.7e-70  235.1   0.3   1   1   6.9e-74   3.1e-70  234.9   0.2     2   192    11   446    10   446 0.99 Peptidase family M50
PDZ                  PF00595.19    81 seq876_BIOID51013    -            450   8.1e-13   48.2   0.3   1   1     1e-13   4.6e-10   39.4   0.0     8    81   209   277   203   277 0.91 PDZ domain (Also known as DHR or GLGF)
PDZ_2                PF13180.1     82 seq876_BIOID51013    -            450   7.3e-11   41.6   0.0   1   1   1.1e-11   5.1e-08   32.5   0.0    19    78   227   285   211   287 0.84 PDZ domain
Adenylsucc_synt      PF00709.16   421 seq878_BIOID51013    -            432  3.4e-177  589.2   0.0   1   1  2.8e-181  3.9e-177  588.9   0.0     2   420     5   424     4   425 0.99 Adenylosuccinate synthetase
GFO_IDH_MocA         PF01408.17   120 seq880_BIOID51013    -            307     4e-25   88.5   0.0   1   1   9.3e-29   6.4e-25   87.8   0.0     1   120     4   121     4   121 0.98 Oxidoreductase family, NAD-binding Rossmann fold
GFO_IDH_MocA_C       PF02894.12   115 seq880_BIOID51013    -            307   2.9e-07   30.1   0.1   1   1   9.2e-11   6.3e-07   29.0   0.0    19   114   141   226   132   227 0.92 Oxidoreductase family, C-terminal alpha/beta domain
TerC                 PF03741.11   184 seq881_BIOID51013    -            237   4.5e-51  172.7  15.2   1   1   4.5e-55   6.1e-51  172.3  10.6     2   183    17   203    16   204 0.96 Integral membrane protein TerC family
HTH_36               PF13730.1     55 seq884_BIOID51013    -            232   5.9e-11   42.2   0.0   1   1     3e-14   1.4e-10   41.0   0.0     5    55    20    70    16    70 0.91 Helix-turn-helix domain
GntR                 PF00392.16    64 seq884_BIOID51013    -            232     2e-07   30.2   0.0   1   1   9.4e-11   4.3e-07   29.1   0.0    25    60    41    76    35    78 0.95 Bacterial regulatory proteins, gntR family
PaaX                 PF07848.7     70 seq884_BIOID51013    -            232   1.6e-05   24.6   0.1   1   1   6.7e-09   3.1e-05   23.7   0.0    29    60    46    79    37    89 0.80 PaaX-like protein
Acetyltransf_1       PF00583.19    83 seq886_BIOID51013    -            224   6.6e-06   25.9   0.4   1   1   3.1e-09   2.1e-05   24.3   0.3    39    78   170   209   144   214 0.93 Acetyltransferase (GNAT) family
Acetyltransf_10      PF13673.1    117 seq886_BIOID51013    -            224   1.8e-05   24.7   0.4   1   1   4.3e-09   2.9e-05   24.0   0.3     1   114    92   207    92   212 0.80 Acetyltransferase (GNAT) domain
HlyD                 PF00529.15   306 seq888_BIOID51013    -            385   2.4e-73  247.0  15.9   1   1   9.5e-77   3.2e-73  246.5  11.0     1   306    60   357    60   357 0.98 HlyD family secretion protein
HlyD_2               PF12700.2    328 seq888_BIOID51013    -            385   2.6e-21   75.9   2.4   1   1   1.1e-24   3.7e-21   75.5   1.7    11   328    50   357    40   357 0.86 HlyD family secretion protein
HlyD_3               PF13437.1    105 seq888_BIOID51013    -            385   3.8e-09   36.7   5.4   1   1   6.4e-11   2.2e-07   31.0   0.7     2   105   172   286   171   286 0.85 HlyD family secretion protein
Biotin_lipoyl_2      PF13533.1     50 seq888_BIOID51013    -            385   3.5e-08   32.8   0.1   1   1     1e-11   3.5e-08   32.8   0.1     1    47    60   106    60   109 0.94 Biotin-lipoyl like
CoA_binding          PF02629.14    96 seq890_BIOID51013    -            289   1.7e-30  105.2   0.7   1   1   4.9e-34   1.7e-30  105.2   0.5     1    96     6    99     6    99 0.99 CoA binding domain
Ligase_CoA           PF00549.14   153 seq890_BIOID51013    -            289   2.4e-20   72.5   0.6   1   1   1.2e-23     4e-20   71.8   0.4     1   152   151   271   151   272 0.96 CoA-ligase
Succ_CoA_lig         PF13607.1    138 seq890_BIOID51013    -            289   8.7e-12   44.7   0.0   1   1   4.4e-15   1.5e-11   43.9   0.0     1   138   145   284   145   287 0.83 Succinyl-CoA ligase like flavodoxin domain
Resolvase            PF00239.16   141 seq894_BIOID51013    -            196   5.2e-40  136.4   0.5   1   1   1.6e-43   7.3e-40  135.9   0.0     1   140     4   144     4   145 0.92 Resolvase, N terminal domain
HTH_7                PF02796.10    45 seq894_BIOID51013    -            196     2e-11   43.4   0.0   1   1   1.1e-14     5e-11   42.1   0.0     1    44   147   190   147   191 0.96 Helix-turn-helix domain of resolvase
HTH_28               PF13518.1     52 seq894_BIOID51013    -            196   2.4e-05   24.0   0.0   1   1   1.4e-08   6.4e-05   22.7   0.0     2    37   157   192   156   195 0.87 Helix-turn-helix domain
DegT_DnrJ_EryC1      PF01041.12   363 seq897_BIOID51013    -            376   3.7e-87  292.6   0.0   1   1   9.7e-91   4.4e-87  292.3   0.0     7   361    13   370     9   372 0.93 DegT/DnrJ/EryC1/StrS aminotransferase family
Aminotran_1_2        PF00155.16   363 seq897_BIOID51013    -            376   7.6e-11   41.4   0.1   1   1   3.7e-14   1.7e-10   40.3   0.0    67   189    46   154     9   187 0.88 Aminotransferase class I and II
Aminotran_5          PF00266.14   371 seq897_BIOID51013    -            376   4.7e-08   32.0   0.1   1   1   1.6e-11   7.5e-08   31.3   0.0    62   182    47   159    33   204 0.90 Aminotransferase class-V
DUF903               PF06004.7     50 seq898_BIOID51013    -             72   3.5e-24   83.9   2.4   1   1   2.9e-28     4e-24   83.7   1.7     1    50    23    72    23    72 0.98 Bacterial protein of unknown function (DUF903)
PsiE                 PF06146.7     69 seq899_BIOID51013    -            136   1.8e-16   59.9   5.7   1   1   1.3e-20   1.8e-16   59.9   3.9     5    69    62   123    58   123 0.95 Phosphate-starvation-inducible E
MVIN                 PF03023.9    452 seq901_BIOID51013    -            511  4.7e-161  536.1  32.4   1   1  4.1e-165  5.7e-161  535.8  22.5     1   450    28   478    28   480 0.99 MviN-like protein
PerC                 PF06069.6     90 seq902_BIOID51013    -            139   2.8e-09   36.7   1.9   1   1   3.9e-13   5.4e-09   35.8   1.3     5    56    75   126    71   131 0.92 PerC transcriptional activator
Aldo_ket_red         PF00248.16   283 seq904_BIOID51013    -            346   1.9e-75  253.1   0.0   1   1   1.6e-79   2.2e-75  252.9   0.0     2   281    16   337    15   339 0.95 Aldo/keto reductase family
Bac_surface_Ag       PF01103.18   323 seq905_BIOID51013    -            810  1.7e-100  336.4  16.0   1   1  1.1e-103  3.7e-100  335.4  11.1     1   323   448   810   448   810 0.96 Surface antigen
Surf_Ag_VNR          PF07244.10    78 seq905_BIOID51013    -            810   3.1e-65  216.4  10.4   1   5   6.3e-10   2.2e-06   27.8   0.0     1    78    24    91    24    91 0.87 Surface antigen variable number repeat
Surf_Ag_VNR          PF07244.10    78 seq905_BIOID51013    -            810   3.1e-65  216.4  10.4   2   5   5.9e-15     2e-11   44.0   0.0     1    78    92   172    92   172 0.93 Surface antigen variable number repeat
Surf_Ag_VNR          PF07244.10    78 seq905_BIOID51013    -            810   3.1e-65  216.4  10.4   3   5   3.5e-17   1.2e-13   51.1   0.1     2    78   176   263   175   263 0.86 Surface antigen variable number repeat
Surf_Ag_VNR          PF07244.10    78 seq905_BIOID51013    -            810   3.1e-65  216.4  10.4   4   5   5.8e-14     2e-10   40.8   0.0     1    78   266   344   266   344 0.92 Surface antigen variable number repeat
Surf_Ag_VNR          PF07244.10    78 seq905_BIOID51013    -            810   3.1e-65  216.4  10.4   5   5     1e-18   3.5e-15   56.0   0.1     1    78   347   421   347   421 0.91 Surface antigen variable number repeat
ACR_tran             PF00873.14  1021 seq908_BIOID51013    -           1037         0 1416.0  26.0   1   1         0         0 1415.8  18.0     1  1020     1  1027     1  1028 1.00 AcrB/AcrD/AcrF family
MMPL                 PF03176.10   333 seq908_BIOID51013    -           1037   1.2e-06   27.3  11.3   1   1   2.7e-10   1.2e-06   27.3   7.8   139   305   334   499   288   523 0.84 MMPL family
Rrf2                 PF02082.15    83 seq910_BIOID51013    -            141   2.1e-25   88.5   0.1   1   1   2.4e-29   3.3e-25   87.9   0.1     1    82     1    82     1    83 0.99 Transcriptional regulator
Dam                  PF05869.6    181 seq912_BIOID51013    -            217     1e-64  217.2   0.0   1   1   8.6e-69   1.2e-64  217.0   0.0     2   181    15   207    14   207 0.98 DNA N-6-adenine-methyltransferase (Dam)
Inositol_P           PF00459.20   271 seq917_BIOID51013    -            267   2.5e-77  259.7   0.0   1   1   2.1e-81   2.8e-77  259.5   0.0     3   268     2   260     1   263 0.97 Inositol monophosphatase family
RNB                  PF00773.14   325 seq918_BIOID51013    -            827  5.4e-105  351.1   0.0   1   1  2.3e-108  7.8e-105  350.6   0.0     1   324   274   601   274   602 0.96 RNB domain
OB_RNB               PF08206.6     58 seq918_BIOID51013    -            827   1.9e-29  100.8   9.9   1   2   2.4e-25   8.1e-22   76.3   0.1     1    58   101   158   101   158 0.99 Ribonuclease B OB domain
OB_RNB               PF08206.6     58 seq918_BIOID51013    -            827   1.9e-29  100.8   9.9   2   2     2e-09   6.7e-06   25.4   0.0     6    58   172   227   170   227 0.96 Ribonuclease B OB domain
S1                   PF00575.18    74 seq918_BIOID51013    -            827   8.7e-20   70.4   0.4   1   1   6.9e-23   2.4e-19   69.0   0.3     2    73   655   738   654   739 0.98 S1 RNA binding domain
HTH_12               PF08461.5     66 seq918_BIOID51013    -            827   1.7e-13   49.9   0.8   1   1   1.1e-16   3.8e-13   48.8   0.5     2    64    37    97    36    99 0.93 Ribonuclease R winged-helix domain
Polysacc_synt        PF01943.12   273 seq920_BIOID51013    -            416     1e-13   51.0  19.1   1   1   7.7e-18     1e-13   51.0  13.3     1   272     3   283     3   284 0.84 Polysaccharide biosynthesis protein
PTS_EIIA_2           PF00359.17   142 seq922_BIOID51013    -            275   4.1e-32  110.7   0.0   1   1   9.6e-36   6.6e-32  110.0   0.0     5   141    29   170    25   171 0.95 Phosphoenolpyruvate-dependent sugar phosphotransferase system, EIIA 2
PTS_IIB              PF02302.12    90 seq922_BIOID51013    -            275   1.5e-13   50.8   0.0   1   1   4.2e-17   2.8e-13   49.9   0.0     2    69   188   260   187   269 0.93 PTS system, Lactose/Cellobiose specific IIB subunit
LexA_DNA_bind        PF01726.11    65 seq923_BIOID51013    -            108   1.6e-19   69.0   0.0   1   1   1.6e-23   2.1e-19   68.7   0.0     1    65     1    65     1    65 0.99 LexA DNA binding domain
HTH_3                PF01381.17    55 seq924_BIOID51013    -            152   1.6e-15   56.5   0.0   1   1   1.3e-18   4.5e-15   55.1   0.0     1    55    27    81    27    81 0.99 Helix-turn-helix
HTH_31               PF13560.1     64 seq924_BIOID51013    -            152   9.3e-13   48.0   1.4   1   1   9.1e-16   3.1e-12   46.3   0.1     2    58    23    78    22    89 0.95 Helix-turn-helix domain
HTH_19               PF12844.2     64 seq924_BIOID51013    -            152   1.8e-12   47.0   0.0   1   1   4.1e-15   1.4e-11   44.1   0.0     1    63    24    86    24    87 0.98 Helix-turn-helix domain
Oxidored_FMN         PF00724.15   341 seq925_BIOID51013    -            672  5.1e-104  347.8   0.0   1   1  3.8e-107  6.5e-104  347.4   0.0     1   341     5   331     5   331 0.97 NADH:flavin oxidoreductase / NADH oxidase family
Pyr_redox_3          PF13738.1    203 seq925_BIOID51013    -            672   1.5e-13   51.1   0.3   1   1   1.5e-09   2.6e-06   27.4   0.3     1    41   378   417   378   422 0.93 Pyridine nucleotide-disulphide oxidoreductase
Pyr_redox_2          PF07992.9    200 seq925_BIOID51013    -            672   1.4e-12   47.8   0.0   1   1   1.6e-12   2.7e-09   37.0   0.0     2   159   377   535   376   577 0.68 Pyridine nucleotide-disulphide oxidoreductase
NAD_binding_8        PF13450.1     68 seq925_BIOID51013    -            672   1.2e-09   37.8   0.3   1   1   4.2e-12   7.1e-09   35.4   0.0     1    36   379   414   379   435 0.89 NAD(P)-binding Rossmann-like domain
HI0933_like          PF03486.9    409 seq925_BIOID51013    -            672   4.5e-07   28.5   1.6   1   1   5.2e-10     9e-07   27.5   0.2     2    42   376   416   375   418 0.93 HI0933-like protein
FAD_binding_2        PF00890.19   421 seq925_BIOID51013    -            672   3.6e-05   22.7   1.0   1   1   5.1e-08   8.7e-05   21.4   0.7     3    41   378   416   376   419 0.91 FAD binding domain
AA_permease          PF00324.16   479 seq927_BIOID51013    -            470    1e-115  386.7  42.2   1   1  1.7e-119  1.1e-115  386.5  29.3     1   464    39   462    39   470 0.93 Amino acid permease
AA_permease_2        PF13520.1    426 seq927_BIOID51013    -            470   2.2e-43  148.2  46.9   1   1   4.3e-47   2.9e-43  147.8  32.5     9   410    43   444    39   464 0.82 Amino acid permease
RusA                 PF05866.6    116 seq928_BIOID51013    -            129   1.8e-20   73.4   0.0   1   1   1.5e-24     2e-20   73.2   0.0     1   115     5   120     5   121 0.92 Endodeoxyribonuclease RusA
SLT                  PF01464.15   121 seq929_BIOID51013    -            203   1.4e-25   89.0   0.1   1   1   1.3e-29   1.8e-25   88.6   0.1     3   120    43   168    41   169 0.95 Transglycosylase SLT domain
Abhydrolase_5        PF12695.2    142 seq931_BIOID51013    -            293   5.3e-27   94.2   0.0   1   1     3e-30   6.7e-27   93.8   0.0     1   141    89   265    89   266 0.89 Alpha/beta hydrolase family
Abhydrolase_6        PF12697.2    228 seq931_BIOID51013    -            293   2.5e-16   60.1   0.3   1   1   6.6e-15   1.5e-11   44.5   0.0     1   102    90   194    90   212 0.88 Alpha/beta hydrolase family
Abhydrolase_1        PF00561.15   230 seq931_BIOID51013    -            293   5.1e-11   42.4   0.2   1   1   2.2e-09   4.9e-06   26.1   0.0     1    79   115   193   115   217 0.91 alpha/beta hydrolase fold
Peptidase_S9         PF00326.16   213 seq931_BIOID51013    -            293   1.2e-10   40.9   0.0   1   1   3.5e-13   7.9e-10   38.1   0.0     8   212   108   291   103   292 0.71 Prolyl oligopeptidase family
Hydrolase_4          PF12146.3     79 seq931_BIOID51013    -            293   2.1e-07   30.5   0.0   1   1   6.9e-10   1.6e-06   27.7   0.0    11    61    82   132    76   149 0.82 Putative lysophospholipase
Response_reg         PF00072.19   112 seq932_BIOID51013    -            204   3.2e-26   91.4   0.4   1   1   6.8e-30   4.6e-26   90.8   0.3     2   111     4   113     3   114 0.98 Response regulator receiver domain
GerE                 PF00196.14    58 seq932_BIOID51013    -            204   3.1e-22   77.5   0.1   1   1   1.1e-25   7.8e-22   76.2   0.0     2    58   142   198   141   198 0.97 Bacterial regulatory proteins, luxR family
DUF1391              PF07151.7     49 seq933_BIOID51013    -             51   2.8e-34  116.2   0.5   1   1   2.2e-38     3e-34  116.1   0.4     1    48     2    49     2    50 0.97 Protein of unknown function (DUF1391)
PTS_EIIC             PF02378.13   321 seq935_BIOID51013    -            395   5.7e-12   45.0  35.2   1   1   7.4e-15     1e-10   40.9  24.4     2   268    49   299    48   375 0.72 Phosphotransferase system, EIIC
YbhQ                 PF11076.3    135 seq940_BIOID51013    -            136   4.3e-79  262.5  13.2   1   1   3.7e-83   5.1e-79  262.3   9.1     1   134     1   132     1   134 0.98 Putative inner membrane protein YbhQ
Cytochrom_C552       PF02335.10   435 seq941_BIOID51013    -            478  1.7e-172  573.9   7.8   1   1  3.1e-176  2.1e-172  573.6   5.4     3   433    43   472    41   474 0.98 Cytochrome c552
Glyco_transf_56      PF07429.6    361 seq943_BIOID51013    -            359  7.8e-193  640.1   0.0   1   1  1.3e-196  8.7e-193  640.0   0.0     1   360     1   358     1   359 0.99 4-alpha-L-fucosyltransferase glycosyl transferase group 56
SBP_bac_3            PF00497.15   225 seq944_BIOID51013    -           1197   1.6e-41  141.8   0.0   1   2   5.1e-16   1.4e-12   47.2   0.0    15   223    73   276    59   278 0.87 Bacterial extracellular solute-binding proteins, family 3
SBP_bac_3            PF00497.15   225 seq944_BIOID51013    -           1197   1.6e-41  141.8   0.0   2   2   1.3e-29   3.6e-26   91.6   0.0     2   224   305   520   304   521 0.93 Bacterial extracellular solute-binding proteins, family 3
Response_reg         PF00072.19   112 seq944_BIOID51013    -           1197   4.5e-30  103.8   0.1   1   1   2.8e-32   7.7e-29   99.8   0.0     1   111   961  1070   961  1071 0.98 Response regulator receiver domain
HATPase_c            PF02518.21   111 seq944_BIOID51013    -           1197   3.5e-25   87.7   0.1   1   1   2.4e-28   6.6e-25   86.8   0.1     2   110   825   936   824   937 0.91 Histidine kinase-, DNA gyrase B-, and HSP90-like ATPase
HisKA                PF00512.20    68 seq944_BIOID51013    -           1197   1.2e-16   60.3   0.0   1   1   1.3e-19   3.4e-16   58.8   0.0     1    68   711   777   711   777 0.98 His Kinase A (phospho-acceptor) domain
Hpt                  PF01627.18    90 seq944_BIOID51013    -           1197   1.2e-08   34.7   0.5   1   1   1.3e-11   3.4e-08   33.2   0.4     1    89  1104  1187  1104  1188 0.95 Hpt domain
PRD                  PF00874.15    90 seq947_BIOID51013    -            433   4.7e-25   87.4   0.0   1   2   3.6e-13   4.9e-09   36.0   0.0     2    89   138   224   137   225 0.97 PRD domain
PRD                  PF00874.15    90 seq947_BIOID51013    -            433   4.7e-25   87.4   0.0   2   2   2.6e-17   3.6e-13   49.3   0.0     2    89   247   335   246   336 0.97 PRD domain
FCD                  PF07729.7    125 seq948_BIOID51013    -            274   1.1e-22   80.5   6.2   1   1   2.4e-26   1.6e-22   80.0   4.3     1   124   116   246   116   247 0.90 FCD domain
GntR                 PF00392.16    64 seq948_BIOID51013    -            274     6e-14   51.1   0.2   1   1   1.8e-17   1.2e-13   50.1   0.1     4    62    31    89    29    91 0.95 Bacterial regulatory proteins, gntR family
OmpH                 PF03938.9    158 seq949_BIOID51013    -            161   6.2e-23   81.3  16.0   1   1   5.4e-27   7.4e-23   81.1  11.1     3   157    10   160     6   161 0.93 Outer membrane protein (OmpH-like)
DicB                 PF05358.6     62 seq954_BIOID51013    -             62   5.3e-41  137.8   0.2   1   1   4.3e-45   5.8e-41  137.6   0.1     1    62     1    62     1    62 1.00 DicB protein
Transgly_assoc       PF04226.8     48 seq956_BIOID51013    -             84   1.2e-13   50.7  14.4   1   1   8.6e-18   1.2e-13   50.7   9.9     2    48    34    83    33    83 0.98 Transglycosylase associated protein
Glyco_hydro_38       PF01074.17   277 seq957_BIOID51013    -            877   5.8e-44  150.3   0.0   1   1     2e-47   9.3e-44  149.6   0.0     2   266     7   266     6   274 0.88 Glycosyl hydrolases family 38 N-terminal domain
Glyco_hydro_38C      PF07748.8    458 seq957_BIOID51013    -            877   7.5e-31  107.2   0.0   1   1   2.4e-34   1.1e-30  106.7   0.0     2   417   386   843   385   862 0.77 Glycosyl hydrolases family 38 C-terminal domain
Alpha-mann_mid       PF09261.6     80 seq957_BIOID51013    -            877   1.2e-06   28.4   0.0   1   1   6.3e-10   2.9e-06   27.2   0.0     2    79   280   356   279   357 0.88 Alpha mannosidase, middle domain
DUF3521              PF12035.3     35 seq959_BIOID51013    -             54   8.9e-20   70.1   2.8   1   1   9.8e-24   1.3e-19   69.5   1.9     1    35    20    54    20    54 0.98 Protein of unknown function (DUF3521)
Flg_bb_rod           PF00460.15    31 seq961_BIOID51013    -            138   8.6e-13   47.5   0.2   1   1   1.5e-16   2.1e-12   46.3   0.2     1    31     9    39     9    39 0.98 Flagella basal body rod protein
DUF796               PF05638.7    134 seq962_BIOID51013    -            130   1.8e-29  102.2   0.0   1   1   1.5e-33     2e-29  102.1   0.0     1   112     6   128     6   130 0.94 Protein of unknown function (DUF796)
DUF1482              PF07358.6     57 seq963_BIOID51013    -             66   3.7e-27   93.5   0.2   1   1   3.1e-31   4.2e-27   93.3   0.1     1    57     7    65     7    65 0.98 Protein of unknown function (DUF1482)
Hexapep              PF00132.19    36 seq964_BIOID51013    -            341   1.9e-32  109.1  41.0   1   3   1.2e-14   8.4e-11   40.7   2.6     2    36   110   144   109   144 0.95 Bacterial transferase hexapeptide (six repeats)
Hexapep              PF00132.19    36 seq964_BIOID51013    -            341   1.9e-32  109.1  41.0   2   3   1.7e-12   1.2e-08   33.9   0.3     1    35   145   179   145   180 0.96 Bacterial transferase hexapeptide (six repeats)
Hexapep              PF00132.19    36 seq964_BIOID51013    -            341   1.9e-32  109.1  41.0   3   3   1.8e-11   1.3e-07   30.7   6.3     1    35   222   256   222   257 0.94 Bacterial transferase hexapeptide (six repeats)
LpxD                 PF04613.9     72 seq964_BIOID51013    -            341   1.9e-23   81.6   0.0   1   1   4.7e-27   3.2e-23   80.9   0.0     1    72    21    90    21    90 0.97 UDP-3-O-[3-hydroxymyristoyl] glucosamine N-acyltransferase, LpxD
WzyE                 PF06899.6    449 seq966_BIOID51013    -            450  1.2e-277  920.6  45.5   1   1  9.8e-282  1.3e-277  920.4  31.5     1   448     1   449     1   450 1.00 WzyE protein
SpoU_methylase       PF00588.14   142 seq971_BIOID51013    -            243     7e-42  142.5   0.0   1   1   1.9e-45   1.3e-41  141.6   0.0     2   142    96   236    95   236 0.96 SpoU rRNA Methylase family
SpoU_sub_bind        PF08032.7     76 seq971_BIOID51013    -            243   3.1e-19   68.7   0.1   1   1   2.9e-22     2e-18   66.2   0.0     1    72     4    76     4    80 0.96 RNA 2'-O ribose methyltransferase substrate binding
SSF                  PF00474.12   406 seq973_BIOID51013    -            502  3.3e-148  493.5  29.8   1   1  3.7e-152  5.1e-148  492.9  20.7     1   406    35   437    35   437 0.99 Sodium:solute symporter family
Flg_bbr_C            PF06429.8     74 seq974_BIOID51013    -            134   1.5e-12   47.0   3.0   1   1   3.6e-16   2.5e-12   46.4   2.1    29    73    87   131    11   132 0.91 Flagellar basal body rod FlgEFG protein C-terminal
Flg_bb_rod           PF00460.15    31 seq974_BIOID51013    -            134   2.7e-11   42.8   1.2   1   1   3.9e-15   2.7e-11   42.8   0.8     1    30     7    37     7    38 0.95 Flagella basal body rod protein
Paired_CXXCH_1       PF09699.5     41 seq976_BIOID51013    -            188   1.5e-07   30.7  26.1   1   1   1.9e-08   6.6e-05   22.2   3.7     4    40   133   171   129   172 0.78 Doubled CXXCH motif (Paired_CXXCH_1)
PfkB                 PF00294.19   301 seq977_BIOID51013    -            300   2.7e-63  213.7   0.5   1   1   2.3e-67   3.1e-63  213.5   0.4     3   299     5   287     3   289 0.93 pfkB family carbohydrate kinase
Phage_GPD            PF05954.6    292 seq980_BIOID51013    -            713   2.2e-62  210.7   0.0   1   1   4.6e-66   3.1e-62  210.2   0.0     2   291    28   328    27   329 0.92 Phage late control gene D protein (GPD)
Phage_base_V         PF04717.7     79 seq980_BIOID51013    -            713   2.7e-27   94.4   0.1   1   1   7.7e-31   5.3e-27   93.4   0.1     1    77   366   458   366   460 0.91 Phage-related baseplate assembly protein
FlgD                 PF03963.9     82 seq982_BIOID51013    -            231   9.9e-25   86.3   5.1   1   1   1.1e-27   4.8e-24   84.1   2.8     7    81     7    79     2    80 0.86 Flagellar hook capping protein - N-terminal region
FlgD_ig              PF13860.1     81 seq982_BIOID51013    -            231   2.4e-21   75.1   2.5   1   1   5.2e-25   2.4e-21   75.1   1.8     9    81   119   189   105   189 0.91 FlgD Ig-like domain
FLgD_tudor           PF13861.1     61 seq982_BIOID51013    -            231   5.1e-14   51.8   0.0   1   1     4e-17   1.8e-13   50.1   0.0     1    60    86   230    86   231 0.98 FlgD Tudor-like domain
Fer4_11              PF13247.1     99 seq984_BIOID51013    -            223   1.4e-26   92.1  10.8   1   1     1e-29   1.4e-26   92.1   7.5     2    98    84   181    83   182 0.95 4Fe-4S dicluster domain
Fer4_7               PF12838.2     52 seq984_BIOID51013    -            223   4.5e-17   62.0  26.5   1   2   2.4e-12   3.3e-09   36.8   5.5     2    52    46   108    45   108 0.76 4Fe-4S dicluster domain
Fer4_7               PF12838.2     52 seq984_BIOID51013    -            223   4.5e-17   62.0  26.5   2   2   1.5e-09   2.1e-06   27.9   8.5     2    52   125   176   124   176 0.81 4Fe-4S dicluster domain
Fer4_9               PF13187.1     55 seq984_BIOID51013    -            223   1.1e-15   57.4  25.6   1   2   4.2e-10   5.7e-07   29.5   5.1     2    54    46   108    45   109 0.87 4Fe-4S dicluster domain
Fer4_9               PF13187.1     55 seq984_BIOID51013    -            223   1.1e-15   57.4  25.6   2   2     2e-11   2.8e-08   33.7   7.1     2    54   125   176   124   177 0.96 4Fe-4S dicluster domain
Fer4                 PF00037.22    24 seq984_BIOID51013    -            223   3.5e-13   48.4  40.5   1   1   2.7e-09   3.7e-06   26.1   2.2     2    21   119   138   118   141 0.90 4Fe-4S binding domain
Fer4_10              PF13237.1     52 seq984_BIOID51013    -            223   2.9e-12   46.0  49.9   1   2     8e-09   1.1e-05   25.0   8.7     7    52    90   136    84   136 0.93 4Fe-4S dicluster domain
Fer4_10              PF13237.1     52 seq984_BIOID51013    -            223   2.9e-12   46.0  49.9   2   2     2e-09   2.8e-06   26.9   7.0     4    52   120   173   117   173 0.85 4Fe-4S dicluster domain
Fer4_2               PF12797.2     22 seq984_BIOID51013    -            223     4e-10   38.8  36.2   1   1   9.6e-09   1.3e-05   24.6   1.2     2    20    38    56    37    64 0.89 4Fe-4S binding domain
Fer4_3               PF12798.2     15 seq984_BIOID51013    -            223   1.6e-09   37.5  44.1   1   3   2.8e-05     0.039   14.4   5.2     1    15    92   108    92   108 0.98 4Fe-4S binding domain
Fer4_3               PF12798.2     15 seq984_BIOID51013    -            223   1.6e-09   37.5  44.1   2   3   0.00027      0.37   11.3   3.7     1    13   125   137   125   139 0.94 4Fe-4S binding domain
Fer4_3               PF12798.2     15 seq984_BIOID51013    -            223   1.6e-09   37.5  44.1   3   3   2.6e-07   0.00036   20.7   1.5     1    15   152   176   152   176 0.98 4Fe-4S binding domain
Fer4_4               PF12800.2     17 seq984_BIOID51013    -            223   4.8e-07   29.4  37.0   1   3    0.0002      0.27   11.5   1.9     3    15    45    57    43    61 0.90 4Fe-4S binding domain
Fer4_4               PF12800.2     17 seq984_BIOID51013    -            223   4.8e-07   29.4  37.0   2   3   0.00016      0.22   11.8   3.0     2    17    90   107    89   107 0.86 4Fe-4S binding domain
Fer4_4               PF12800.2     17 seq984_BIOID51013    -            223   4.8e-07   29.4  37.0   3   3   1.9e-06    0.0026   17.8   2.4     2    17   123   138   122   138 0.91 4Fe-4S binding domain
DUF2170              PF09938.4    140 seq985_BIOID51013    -            133   1.5e-42  144.1   1.5   1   1   1.2e-46   1.7e-42  143.9   1.0     3   139     2   132     1   133 0.96 Uncharacterized protein conserved in bacteria (DUF2170)
FabA                 PF07977.8    138 seq986_BIOID51013    -            151   8.4e-43  145.0   0.0   1   1   7.2e-47   9.8e-43  144.8   0.0     1   137    17   141    17   142 0.97 FabA-like domain
DeoRC                PF00455.17   162 seq991_BIOID51013    -            268   2.4e-50  170.1   1.3   1   1   2.7e-53   3.1e-50  169.8   0.9     2   161    85   244    84   245 0.99 DeoR C terminal sensor domain
HTH_DeoR             PF08220.7     57 seq991_BIOID51013    -            268   5.8e-23   80.0   0.9   1   1   5.1e-26   5.8e-23   80.0   0.6     1    56    18    73    18    74 0.97 DeoR-like helix-turn-helix domain
HTH_11               PF08279.7     55 seq991_BIOID51013    -            268   6.4e-10   38.4   0.1   1   1     1e-12   1.2e-09   37.5   0.1     4    44    21    60    18    67 0.87 HTH domain
MarR_2               PF12802.2     62 seq991_BIOID51013    -            268   3.5e-07   29.6   0.1   1   1   7.3e-10   8.3e-07   28.4   0.1     5    61    17    70    11    71 0.88 MarR family
MarR                 PF01047.17    59 seq991_BIOID51013    -            268   4.7e-07   29.2   0.1   1   1   8.8e-10     1e-06   28.2   0.0     8    50    22    64    16    66 0.94 MarR family
HTH_27               PF13463.1     68 seq991_BIOID51013    -            268   5.2e-06   26.5   0.1   1   1   1.1e-08   1.2e-05   25.4   0.0     2    53    16    66    16    77 0.89 Winged helix DNA-binding domain
GntR                 PF00392.16    64 seq991_BIOID51013    -            268   8.6e-06   24.9   0.0   1   1   1.7e-08   1.9e-05   23.8   0.0    27    60    34    67    26    70 0.93 Bacterial regulatory proteins, gntR family
HTH_24               PF13412.1     48 seq991_BIOID51013    -            268   2.2e-05   23.6   0.1   1   1   4.6e-08   5.2e-05   22.4   0.1     7    48    21    62    16    62 0.95 Winged helix-turn-helix DNA-binding
Glyco_tran_WecB      PF03808.8    172 seq992_BIOID51013    -            246   3.1e-56  189.3   0.1   1   1   3.1e-60   4.2e-56  188.9   0.1     2   172    61   231    60   231 0.96 Glycosyl transferase WecB/TagA/CpsF family
FlaE                 PF07559.9    130 seq993_BIOID51013    -            401   5.4e-23   81.9  11.1   1   1   1.2e-26   5.4e-23   81.9   7.7     1   130   170   282   170   282 0.92 Flagellar basal body protein FlaE
Flg_bbr_C            PF06429.8     74 seq993_BIOID51013    -            401   4.6e-21   74.3   1.6   1   1   4.6e-24   2.1e-20   72.2   1.1     2    74   323   400   322   400 0.92 Flagellar basal body rod FlgEFG protein C-terminal
Flg_bb_rod           PF00460.15    31 seq993_BIOID51013    -            401   9.7e-12   44.2   4.1   1   1   2.1e-15   9.7e-12   44.2   2.8     2    31     4    33     3    33 0.96 Flagella basal body rod protein
PspA_IM30            PF04012.7    221 seq994_BIOID51013    -            232   4.3e-57  192.8  28.8   1   1   3.5e-61   4.8e-57  192.7  20.0     1   221     2   232     2   232 0.97 PspA/IM30 family
Acetyltransf_11      PF13720.1     83 seq995_BIOID51013    -            262   2.4e-30  104.4   0.0   1   1   5.6e-34   3.8e-30  103.8   0.0     1    83   180   262   180   262 0.98 Udp N-acetylglucosamine O-acyltransferase; Domain 2
Hexapep              PF00132.19    36 seq995_BIOID51013    -            262     5e-30  101.5  21.3   1   5   3.6e-09   2.5e-05   23.4   0.3     4    35     2    33     1    34 0.91 Bacterial transferase hexapeptide (six repeats)
Hexapep              PF00132.19    36 seq995_BIOID51013    -            262     5e-30  101.5  21.3   2   5   5.4e-13   3.7e-09   35.5   3.3     1    36    17    52    17    52 0.96 Bacterial transferase hexapeptide (six repeats)
Hexapep              PF00132.19    36 seq995_BIOID51013    -            262     5e-30  101.5  21.3   3   5   1.5e-07     0.001   18.3   1.1     1    35    35    69    35    69 0.92 Bacterial transferase hexapeptide (six repeats)
Hexapep              PF00132.19    36 seq995_BIOID51013    -            262     5e-30  101.5  21.3   4   5   3.1e-07    0.0021   17.3   0.0     2    35    66    99    65   100 0.95 Bacterial transferase hexapeptide (six repeats)
Hexapep              PF00132.19    36 seq995_BIOID51013    -            262     5e-30  101.5  21.3   5   5   1.9e-13   1.3e-09   37.0   0.1     2    36   109   143   108   143 0.96 Bacterial transferase hexapeptide (six repeats)
NrfD                 PF03916.9    313 seq996_BIOID51013    -            318  6.2e-112  373.9  32.3   1   1  5.1e-116  6.9e-112  373.7  22.4     2   313     5   318     4   318 0.99 Polysulphide reductase, NrfD
SlyX                 PF04102.7     69 seq997_BIOID51013    -             72   4.1e-26   91.0   2.4   1   1   3.4e-30   4.6e-26   90.8   1.7     1    69     5    72     5    72 0.99 SlyX
AMP-binding          PF00501.23   418 seq999_BIOID51013    -            573   2.4e-84  282.9   0.0   1   1   2.2e-88   2.9e-84  282.7   0.0     2   413    49   483    48   486 0.95 AMP-binding enzyme
Peripla_BP_3         PF13377.1    160 seq1001_BIOID51013   -            343   2.9e-37  128.0   0.6   1   1   2.1e-40     7e-37  126.7   0.1     2   160   169   329   168   329 0.92 Periplasmic binding protein-like domain
Peripla_BP_1         PF00532.16   279 seq1001_BIOID51013   -            343     7e-28   97.4   0.0   1   1   2.8e-31   9.4e-28   97.0   0.0     2   240    60   296    59   309 0.83 Periplasmic binding proteins and sugar binding domain of LacI family
LacI                 PF00356.16    46 seq1001_BIOID51013   -            343   4.7e-21   74.0   2.1   1   1   3.4e-24   1.2e-20   72.7   0.8     1    46     3    48     3    48 0.99 Bacterial regulatory proteins, lacI family
Peripla_BP_4         PF13407.1    258 seq1001_BIOID51013   -            343   2.2e-12   46.8   0.0   1   1   1.8e-15   6.2e-12   45.3   0.0     1   256    62   309    62   311 0.83 Periplasmic binding protein domain
DUF45                PF01863.12   205 seq1002_BIOID51013   -            167   7.3e-12   45.3   0.3   1   1   1.2e-15   7.9e-12   45.2   0.2   142   198    93   149    17   156 0.87 Protein of unknown function DUF45
WLM                  PF08325.5    186 seq1002_BIOID51013   -            167   1.3e-05   25.0   3.5   1   1   2.4e-09   1.7e-05   24.6   2.0    81   118   114   151   100   166 0.85 WLM domain
DUF2491              PF10679.4    212 seq1005_BIOID51013   -            219   6.2e-70  234.3   0.0   1   1     5e-74   6.8e-70  234.2   0.0     2   212     5   217     1   217 0.98 Protein of unknown function (DUF2491)
HAD_2                PF13419.1    176 seq1006_BIOID51013   -            199   4.9e-29  101.7   0.1   1   1   1.7e-32   5.7e-29  101.5   0.1     2   176     4   184     3   184 0.85 Haloacid dehalogenase-like hydrolase
Hydrolase_like       PF13242.1     75 seq1006_BIOID51013   -            199   2.5e-08   33.3   0.0   1   1   1.6e-11   5.5e-08   32.2   0.0     2    50   139   186   138   198 0.93 HAD-hyrolase-like
Hydrolase            PF00702.21   204 seq1006_BIOID51013   -            199   1.8e-06   28.4   0.0   1   1   6.1e-10   2.1e-06   28.3   0.0   109   203    73   177     6   178 0.76 haloacid dehalogenase-like hydrolase
FTR1                 PF03239.9    306 seq1007_BIOID51013   -            276   1.8e-76  256.9  18.6   1   1   1.4e-80     2e-76  256.7  12.9     1   304     1   274     1   276 0.98 Iron permease FTR1 family
AA_permease          PF00324.16   479 seq1008_BIOID51013   -            461   4.9e-99  331.7  55.9   1   1  9.1e-103   6.2e-99  331.3  38.8     1   435    16   427    16   455 0.94 Amino acid permease
AA_permease_2        PF13520.1    426 seq1008_BIOID51013   -            461   1.6e-43  148.7  59.1   1   1   3.1e-47   2.1e-43  148.3  41.0     9   425    20   440    15   441 0.88 Amino acid permease
LpxB                 PF02684.10   373 seq1009_BIOID51013   -            382    2e-153  510.3   0.0   1   1  1.7e-157  2.3e-153  510.1   0.0     1   373     9   377     9   377 1.00 Lipid-A-disaccharide synthetase
DUF218               PF02698.12   155 seq1012_BIOID51013   -            227   3.9e-22   78.2   0.0   1   1   3.6e-26   4.9e-22   77.9   0.0     8   130    61   174    54   197 0.89 DUF218 domain
Cytochrom_C_asm      PF01578.15   214 seq1013_BIOID51013   -            552   1.1e-49  168.8  21.0   1   1   7.9e-54   1.1e-49  168.8  14.5     1   212    72   279    72   281 0.97 Cytochrome C assembly protein
Flg_bbr_C            PF06429.8     74 seq1015_BIOID51013   -            251   3.9e-21   74.6   2.9   1   1   8.5e-25   5.8e-21   74.0   0.4     2    74   170   247   169   247 0.91 Flagellar basal body rod FlgEFG protein C-terminal
Flg_bb_rod           PF00460.15    31 seq1015_BIOID51013   -            251   2.2e-10   39.9   3.3   1   1   3.2e-14   2.2e-10   39.9   2.3     1    31     5    35     5    35 0.97 Flagella basal body rod protein
DUF1233              PF06806.7     72 seq1016_BIOID51013   -             83   2.3e-32  110.2   0.1   1   1     2e-36   2.7e-32  110.0   0.1     1    70     4    74     4    77 0.97 Putative excisionase (DUF1233)
RHS_repeat           PF05593.9     38 seq1017_BIOID51013   -           1415   8.7e-60  197.7 118.1   1   8   1.2e-10   8.5e-07   28.8   1.0     1    38   437   475   437   475 0.97 RHS Repeat
RHS_repeat           PF05593.9     38 seq1017_BIOID51013   -           1415   8.7e-60  197.7 118.1   2   8   6.8e-11   4.6e-07   29.7   2.1     3    37   461   495   459   496 0.94 RHS Repeat
RHS_repeat           PF05593.9     38 seq1017_BIOID51013   -           1415   8.7e-60  197.7 118.1   3   8   1.5e-09     1e-05   25.4   2.4     1    38   501   540   501   540 0.88 RHS Repeat
RHS_repeat           PF05593.9     38 seq1017_BIOID51013   -           1415   8.7e-60  197.7 118.1   4   8   5.9e-08   0.00041   20.3   0.3     1    36   545   580   545   581 0.91 RHS Repeat
RHS_repeat           PF05593.9     38 seq1017_BIOID51013   -           1415   8.7e-60  197.7 118.1   5   8   5.5e-12   3.7e-08   33.2   0.1     1    37   587   623   587   624 0.98 RHS Repeat
RHS_repeat           PF05593.9     38 seq1017_BIOID51013   -           1415   8.7e-60  197.7 118.1   6   8   3.2e-11   2.2e-07   30.7   0.3     1    37   629   664   629   665 0.97 RHS Repeat
RHS_repeat           PF05593.9     38 seq1017_BIOID51013   -           1415   8.7e-60  197.7 118.1   7   8   3.6e-08   0.00025   21.0   0.9     1    31   732   765   732   774 0.79 RHS Repeat
RHS_repeat           PF05593.9     38 seq1017_BIOID51013   -           1415   8.7e-60  197.7 118.1   8   8   4.4e-10     3e-06   27.1   1.3     1    29   958   995   958  1004 0.90 RHS Repeat
RHS                  PF03527.9     41 seq1017_BIOID51013   -           1415   1.7e-20   72.3   4.4   1   1   3.5e-24   2.4e-20   71.9   0.4     1    41  1162  1202  1162  1202 0.98 RHS protein
Virul_fac_BrkB       PF03631.10   260 seq1018_BIOID51013   -            290     1e-55  188.8  24.6   1   1   8.7e-60   1.2e-55  188.6  17.0     2   258    29   274    28   276 0.88 Virulence factor BrkB
DUF350               PF03994.9     54 seq1020_BIOID51013   -            132   1.6e-31  107.6  11.9   1   2   2.3e-22   3.1e-18   65.1   0.4     1    53    13    65    13    66 0.98 Domain of Unknown Function (DUF350)
DUF350               PF03994.9     54 seq1020_BIOID51013   -            132   1.6e-31  107.6  11.9   2   2   8.5e-17   1.2e-12   47.2   3.4     1    54    78   130    78   130 0.99 Domain of Unknown Function (DUF350)
ABC_tran             PF00005.22   118 seq1021_BIOID51013   -            401   5.6e-22   78.2   0.0   1   1   3.6e-25   1.2e-21   77.0   0.0     1   117    73   191    73   192 0.92 ABC transporter
TOBE_2               PF08402.5     75 seq1021_BIOID51013   -            401   9.6e-12   44.6   0.3   1   1   1.2e-14   4.2e-11   42.5   0.1     1    75   313   385   313   385 0.95 TOBE domain
DUF3596              PF12167.3     88 seq1024_BIOID51013   -            431   4.6e-30  102.9   0.0   1   1   1.3e-33   8.7e-30  102.0   0.0     1    87     9    94     9    95 0.98 Domain of unknown function (DUF3596)
Phage_integrase      PF00589.17   173 seq1024_BIOID51013   -            431   6.5e-20   71.3   0.2   1   1   2.1e-23   1.5e-19   70.2   0.1     3   167   205   398   204   403 0.88 Phage integrase family
Ring_hydroxyl_A      PF00848.14   209 seq1025_BIOID51013   -            453   2.4e-32  112.1   0.0   1   1   4.9e-36   3.4e-32  111.6   0.0     2   208   164   433   163   435 0.90 Ring hydroxylating alpha subunit (catalytic domain)
Rieske               PF00355.21    98 seq1025_BIOID51013   -            453   2.5e-24   84.5   0.1   1   1   6.3e-28   4.3e-24   83.7   0.1     1    86    42   125    42   142 0.90 Rieske [2Fe-2S] domain
Peptidase_M75        PF09375.5    285 seq1026_BIOID51013   -            375   3.4e-52  177.4   5.4   1   1   6.5e-56   4.5e-52  177.0   3.7     1   285   135   368   135   368 0.96 Imelysin
Cupredoxin_1         PF13473.1    104 seq1026_BIOID51013   -            375   5.5e-25   87.1   0.1   1   1   1.3e-28   9.1e-25   86.4   0.1     4   104    13   115    10   115 0.95 Cupredoxin-like domain
Bac_Ubq_Cox          PF01654.12   436 seq1027_BIOID51013   -            523  1.2e-183  610.3  21.3   1   1    1e-187  1.4e-183  610.1  14.7     1   435     8   503     8   504 0.98 Bacterial Cytochrome Ubiquinol Oxidase
GFO_IDH_MocA         PF01408.17   120 seq1028_BIOID51013   -            334   6.2e-28   97.6   0.2   1   1   7.3e-32     1e-27   96.9   0.1     1   117     8   124     8   127 0.97 Oxidoreductase family, NAD-binding Rossmann fold
DUF1190              PF06693.6    165 seq1029_BIOID51013   -            212   1.6e-35  122.4   3.1   1   1   1.5e-39     2e-35  122.1   2.1     1   165    63   212    63   212 0.91 Protein of unknown function (DUF1190)
RNase_HII            PF01351.13   198 seq1031_BIOID51013   -            198   6.2e-58  195.5   0.0   1   1   5.2e-62   7.1e-58  195.4   0.0     1   197    13   189    13   190 0.99 Ribonuclease HII
Epimerase            PF01370.16   236 seq1033_BIOID51013   -            304   1.8e-25   89.6   0.1   1   1   6.8e-28   1.2e-24   87.0   0.0     1   233     5   206     5   209 0.89 NAD dependent epimerase/dehydratase family
NAD_binding_10       PF13460.1    183 seq1033_BIOID51013   -            304   8.8e-23   81.1   0.0   1   1   7.2e-26   1.2e-22   80.6   0.0     1   177     5   192     5   197 0.87 NADH(P)-binding
3Beta_HSD            PF01073.14   280 seq1033_BIOID51013   -            304   4.2e-16   58.3   0.0   1   1   1.3e-14   2.3e-11   42.8   0.0     1   119     6   114     6   120 0.85 3-beta hydroxysteroid dehydrogenase/isomerase family
NAD_binding_4        PF07993.7    249 seq1033_BIOID51013   -            304   5.3e-16   58.1   0.3   1   1   8.5e-08   0.00015   20.7   0.1     1    33     7    37     7    48 0.80 Male sterility protein
NmrA                 PF05368.8    233 seq1033_BIOID51013   -            304   2.5e-14   52.9   0.0   1   1     2e-17   3.4e-14   52.5   0.0     1   105     5   114     5   149 0.87 NmrA-like family
adh_short            PF00106.20   167 seq1033_BIOID51013   -            304   4.5e-05   23.3   5.1   1   1   3.6e-08   6.1e-05   22.8   2.0     2   165     4   139     3   141 0.84 short chain dehydrogenase
Flg_bbr_C            PF06429.8     74 seq1034_BIOID51013   -            260   5.3e-27   93.4   3.1   1   1   1.6e-30   1.1e-26   92.4   1.3     2    74   183   260   182   260 0.91 Flagellar basal body rod FlgEFG protein C-terminal
Flg_bb_rod           PF00460.15    31 seq1034_BIOID51013   -            260   2.9e-14   52.2   1.2   1   1   1.1e-17   7.4e-14   50.9   0.8     1    31     5    35     5    35 0.98 Flagella basal body rod protein
Tyr_Deacylase        PF02580.11   145 seq1037_BIOID51013   -            145   6.3e-55  185.0   0.1   1   1   5.1e-59     7e-55  184.8   0.0     2   144     3   144     2   145 0.99 D-Tyr-tRNA(Tyr) deacylase
GSP_synth            PF03738.9     97 seq1039_BIOID51013   -            387   1.5e-25   89.1   0.0   1   1   3.7e-29     5e-25   87.4   0.0     2    97   172   263   171   263 0.93 Glutathionylspermidine synthase preATP-grasp
HOK_GEF              PF01848.11    43 seq1040_BIOID51013   -             50   7.7e-18   63.4   1.4   1   1   6.2e-22   8.5e-18   63.2   1.0     1    43     4    46     4    46 0.99 Hok/gef family
DNA_pol3_alpha       PF07733.7    426 seq1041_BIOID51013   -           1160    2e-177  589.7   0.0   1   1  5.8e-181  2.6e-177  589.4   0.0     2   426   291   735   290   735 0.96 Bacterial DNA polymerase III alpha subunit
PHP                  PF02811.14   175 seq1041_BIOID51013   -           1160   3.9e-30  104.7   0.0   1   1   2.4e-33   1.1e-29  103.3   0.0     1   170     7   178     7   192 0.96 PHP domain
tRNA_anti            PF01336.20    76 seq1041_BIOID51013   -           1160   1.2e-08   34.4   0.1   1   1   5.4e-12   2.5e-08   33.5   0.1     2    75  1000  1072   994  1073 0.88 OB-fold nucleic acid binding domain
YiiD_Cterm           PF09500.5    144 seq1042_BIOID51013   -            329     1e-48  164.4   0.0   1   1   4.3e-52   1.5e-48  163.9   0.0     1   143   174   313   174   314 0.99 Putative thioesterase (yiiD_Cterm)
Acetyltransf_7       PF13508.1     79 seq1042_BIOID51013   -            329   8.3e-13   48.2   0.0   1   1   4.5e-16   1.5e-12   47.3   0.0     3    77    60   138    58   140 0.87 Acetyltransferase (GNAT) domain
Acetyltransf_1       PF00583.19    83 seq1042_BIOID51013   -            329   2.9e-12   46.3   0.0   1   1   2.4e-15   8.2e-12   44.8   0.0     2    82    66   138    65   139 0.96 Acetyltransferase (GNAT) family
Acetyltransf_10      PF13673.1    117 seq1042_BIOID51013   -            329   1.6e-08   34.5   0.0   1   1   7.8e-12   2.7e-08   33.8   0.0    38   117    55   138    16   138 0.81 Acetyltransferase (GNAT) domain
LamB                 PF02264.10   398 seq1043_BIOID51013   -            446    6e-169  562.1  24.0   1   1    5e-173  6.8e-169  562.0  16.6     1   398    28   446    28   446 0.97 LamB porin
CcmH                 PF03918.9    148 seq1044_BIOID51013   -            127   5.8e-47  158.2   0.8   1   1     5e-51   6.8e-47  158.0   0.6     4   125     7   126     4   127 0.91 Cytochrome C biogenesis protein
Dyp_perox            PF04261.7    313 seq1045_BIOID51013   -            423  1.6e-110  368.6   0.0   1   1  1.4e-114  1.9e-110  368.4   0.0     1   312    61   410    61   411 0.98 Dyp-type peroxidase family
LysR_substrate       PF03466.15   209 seq1046_BIOID51013   -            311   2.5e-44  150.7   4.2   1   1   4.8e-48   3.3e-44  150.4   2.9     4   207    92   293    89   295 0.97 LysR substrate binding domain
HTH_1                PF00126.22    60 seq1046_BIOID51013   -            311   4.2e-18   64.7   0.6   1   1   1.6e-21   1.1e-17   63.3   0.4     1    59     6    64     6    65 0.96 Bacterial regulatory helix-turn-helix protein, lysR family
Radical_SAM          PF04055.16   166 seq1047_BIOID51013   -            411   6.2e-13   49.1   0.0   1   1     3e-16     1e-12   48.4   0.0     6   160    20   182    16   208 0.84 Radical SAM superfamily
DUF4008              PF13186.1     64 seq1047_BIOID51013   -            411     2e-12   47.1   0.6   1   1   1.3e-15   4.3e-12   46.0   0.4     4    64   282   343   276   343 0.90 Domain of unknown function (DUF4008)
Fer4_12              PF13353.1    139 seq1047_BIOID51013   -            411   4.8e-07   29.8   0.0   1   1   2.7e-10   9.1e-07   28.9   0.0    13   115    19   126    17   150 0.60 4Fe-4S single cluster domain
FlgH                 PF02107.11   180 seq1049_BIOID51013   -            232   3.4e-69  231.9   0.3   1   1   2.9e-73   3.9e-69  231.6   0.2     4   180    44   231    41   231 0.95 Flagellar L-ring protein
Ring_hydroxyl_B      PF00866.13   145 seq1050_BIOID51013   -            172   2.4e-47  160.1   5.2   1   1     2e-51   2.7e-47  159.9   3.6     1   145    19   166    19   166 0.98 Ring hydroxylating beta subunit
HOK_GEF              PF01848.11    43 seq1051_BIOID51013   -             83   7.1e-18   63.5   1.4   1   1   6.8e-22   9.3e-18   63.1   1.0     1    43    37    79    37    79 0.99 Hok/gef family
PP-binding           PF00550.20    67 seq1053_BIOID51013   -             82   1.2e-12   47.8   0.8   1   1   9.7e-17   1.3e-12   47.6   0.6     1    66     9    74     9    75 0.92 Phosphopantetheine attachment site
TerC                 PF03741.11   184 seq1054_BIOID51013   -            321   4.2e-57  192.4  13.4   1   1   3.1e-61   4.2e-57  192.4   9.3     1   182    80   282    80   284 0.97 Integral membrane protein TerC family
TPR_11               PF13414.1     69 seq1055_BIOID51013   -            198   3.7e-15   55.2   9.6   1   1   2.2e-15     1e-11   44.1   4.9     1    68    71   140    71   141 0.90 TPR repeat
TPR_2                PF07719.12    34 seq1055_BIOID51013   -            198     2e-06   27.1  11.9   1   2   6.1e-07    0.0028   17.3   1.1     2    32    74   104    73   106 0.90 Tetratricopeptide repeat
TPR_2                PF07719.12    34 seq1055_BIOID51013   -            198     2e-06   27.1  11.9   2   2   4.4e-06      0.02   14.6   0.0     3    31   146   174   144   176 0.93 Tetratricopeptide repeat
TPR_1                PF00515.23    34 seq1055_BIOID51013   -            198   6.3e-06   25.4   9.1   1   1   1.7e-07   0.00075   18.8   0.7     2    32    74   104    73   106 0.91 Tetratricopeptide repeat
Aminotran_1_2        PF00155.16   363 seq1060_BIOID51013   -            390   8.2e-53  179.5   0.0   1   1   1.4e-56   9.7e-53  179.2   0.0     2   362    44   384    43   385 0.92 Aminotransferase class I and II
Cys_Met_Meta_PP      PF01053.15   386 seq1060_BIOID51013   -            390   3.8e-05   22.0   0.0   1   1   8.1e-09   5.5e-05   21.5   0.0    26   183    55   216    47   239 0.89 Cys/Met metabolism PLP-dependent enzyme
Cyto_ox_2            PF02322.10   328 seq1062_BIOID51013   -            379  7.9e-121  403.1  36.0   1   1  6.7e-125  9.2e-121  402.8  25.0     2   327     7   362     6   363 0.99 Cytochrome oxidase subunit II
Rieske               PF00355.21    98 seq1064_BIOID51013   -            106   1.7e-17   62.6   0.0   1   1   2.8e-21   1.9e-17   62.4   0.0     3    97     4    94     2    95 0.85 Rieske [2Fe-2S] domain
Rieske_2             PF13806.1    104 seq1064_BIOID51013   -            106   1.9e-12   46.6   0.0   1   1   3.3e-16   2.2e-12   46.4   0.0    18   103    17    99     4   100 0.82 Rieske-like [2Fe-2S] domain
DEAD                 PF00270.24   173 seq1066_BIOID51013   -            454   2.3e-49  167.0   0.1   1   1   5.9e-52   2.7e-48  163.5   0.0     1   172    25   196    25   197 0.94 DEAD/DEAH box helicase
Helicase_C           PF00271.26    78 seq1066_BIOID51013   -            454   8.2e-26   89.5   0.0   1   1   4.8e-29   2.2e-25   88.2   0.0     2    77   264   339   263   340 0.98 Helicase conserved C-terminal domain
FlgI                 PF02119.11   342 seq1067_BIOID51013   -            366  3.2e-138  459.9  15.5   1   1  2.7e-142  3.6e-138  459.7  10.8     1   342    22   366    22   366 0.99 Flagellar P-ring protein
Acyl-CoA_dh_1        PF00441.19   150 seq1068_BIOID51013   -            546   1.2e-32  112.9   0.8   1   1   2.2e-35     1e-31  109.9   0.3     1   148   290   443   290   445 0.97 Acyl-CoA dehydrogenase, C-terminal domain
Acyl-CoA_dh_M        PF02770.14    52 seq1068_BIOID51013   -            546   4.8e-14   51.4   0.0   1   1     2e-17   8.9e-14   50.6   0.0     1    51   186   236   186   238 0.96 Acyl-CoA dehydrogenase, middle domain
Acyl-CoA_dh_2        PF08028.6    134 seq1068_BIOID51013   -            546   2.1e-08   34.3   0.2   1   1   1.3e-11   5.8e-08   32.9   0.0    10   123   314   423   308   432 0.86 Acyl-CoA dehydrogenase, C-terminal domain
adh_short            PF00106.20   167 seq1070_BIOID51013   -            270   2.1e-22   79.7   0.3   1   1   7.4e-26   3.4e-22   79.0   0.2     2   166     8   174     7   175 0.87 short chain dehydrogenase
adh_short_C2         PF13561.1    243 seq1070_BIOID51013   -            270   1.8e-13   50.7   0.0   1   1   4.6e-17   2.1e-13   50.5   0.0     6   225    16   238    13   257 0.75 Enoyl-(Acyl carrier protein) reductase
KR                   PF08659.5    181 seq1070_BIOID51013   -            270   2.1e-06   27.4   0.0   1   1   1.2e-09   5.5e-06   26.0   0.0     4   103    10   103     8   122 0.84 KR domain
GD_AH_C              PF04295.8    397 seq1071_BIOID51013   -            523  1.6e-147  491.2   0.1   1   1  2.7e-151  1.8e-147  491.0   0.0     2   396   117   522   116   523 0.97 D-galactarate dehydratase / Altronate hydrolase, C terminus
SAF                  PF08666.7     63 seq1071_BIOID51013   -            523   5.1e-14   52.3   1.0   1   1   2.3e-17   1.6e-13   50.7   0.2     1    62    22    91    22    92 0.98 SAF domain
ABC_tran             PF00005.22   118 seq1072_BIOID51013   -            637   1.3e-35  122.2   1.0   1   2   3.3e-17   4.5e-14   52.7   0.0     1   118    41   178    41   178 0.86 ABC transporter
ABC_tran             PF00005.22   118 seq1072_BIOID51013   -            637   1.3e-35  122.2   1.0   2   2   2.6e-21   3.6e-18   65.9   0.0     1   118   352   459   352   459 0.92 ABC transporter
ABC_tran_2           PF12848.2     85 seq1072_BIOID51013   -            637   6.6e-29   99.4   4.3   1   1   4.8e-32   6.6e-29   99.4   3.0     1    83   217   298   217   302 0.93 ABC transporter
SDF                  PF00375.13   390 seq1073_BIOID51013   -            437  1.4e-120  402.5  38.5   1   1  1.2e-124  1.6e-120  402.3  26.7     1   390     8   411     8   411 0.97 Sodium:dicarboxylate symporter family
MalM                 PF07148.7    136 seq1076_BIOID51013   -            306   3.8e-50  168.7   0.1   1   1   4.1e-54   5.6e-50  168.2   0.0     2   136    75   210    74   210 0.98 Maltose operon periplasmic protein precursor (MalM)
YbgT_YccB            PF08173.6     28 seq1079_BIOID51013   -             37   6.1e-16   57.8   4.2   1   1   4.9e-20   6.7e-16   57.6   2.9     1    28     1    28     1    28 0.97 Membrane bound YbgT-like protein
PhoH                 PF02562.11   205 seq1081_BIOID51013   -            307     6e-76  254.1   0.0   1   1   5.6e-80   7.7e-76  253.7   0.0     2   204   102   306   101   307 0.98 PhoH-like protein
Pyr_redox_2          PF07992.9    200 seq1082_BIOID51013   -            400   2.7e-28   99.0   0.0   1   1   1.2e-30   1.7e-27   96.5   0.0     2   196     6   277     5   281 0.89 Pyridine nucleotide-disulphide oxidoreductase
Pyr_redox            PF00070.22    80 seq1082_BIOID51013   -            400   7.9e-20   70.9   1.2   1   1   4.2e-20   5.8e-17   61.7   0.1     1    77   146   222   146   226 0.92 Pyridine nucleotide-disulphide oxidoreductase
Sigma54_activat      PF00158.21   168 seq1083_BIOID51013   -            642   6.1e-36  123.3   0.0   1   1   4.9e-39   1.1e-35  122.4   0.0     5   168   334   494   330   494 0.96 Sigma-54 interaction domain
PAS                  PF00989.19   113 seq1083_BIOID51013   -            642   5.8e-14   51.7   0.0   1   1     6e-17   1.4e-13   50.5   0.0     2   113   207   309   206   309 0.97 PAS fold
HTH_8                PF02954.14    42 seq1083_BIOID51013   -            642   1.7e-13   49.7   0.1   1   1   7.4e-17   1.7e-13   49.7   0.1     2    42   591   631   590   631 0.96 Bacterial regulatory protein, Fis family
GAF                  PF01590.21   154 seq1083_BIOID51013   -            642   9.5e-06   25.7   0.3   1   1   1.1e-08   2.5e-05   24.3   0.2     4   151    58   189    56   192 0.92 GAF domain
PAS_8                PF13188.1     64 seq1083_BIOID51013   -            642   0.00012   21.6   0.0   1   1   1.4e-07   0.00032   20.3   0.0     2    46   207   255   206   276 0.70 PAS domain
Cyd_oper_YbgE        PF09600.5     82 seq1084_BIOID51013   -             97   1.5e-33  114.6   7.9   1   1   1.4e-37   1.9e-33  114.3   5.5     1    81    16    96    16    97 0.97 Cyd operon protein YbgE (Cyd_oper_YbgE)
Glucosaminidase      PF01832.15   134 seq1085_BIOID51013   -            323   9.5e-38  129.2   0.9   1   1   2.5e-41   1.7e-37  128.4   0.6     5   133   170   305   167   306 0.96 Mannosyl-glycoprotein endo-beta-N-acetylglucosaminidase
Rod-binding          PF10135.4     49 seq1085_BIOID51013   -            323   9.3e-20   70.2   2.8   1   1   3.3e-23   2.2e-19   69.0   1.9     1    49    60   107    60   107 0.99 Rod binding protein
Trehalase            PF01204.13   512 seq1086_BIOID51013   -            549  1.2e-161  538.6   0.1   1   1  1.1e-165  1.5e-161  538.3   0.1     1   511    70   546    70   547 0.96 Trehalase
4HBT                 PF03061.17    79 seq1090_BIOID51013   -            134     8e-19   67.4   0.4   1   1   2.4e-22   1.1e-18   66.9   0.3     1    77    20   103    20   105 0.98 Thioesterase superfamily
4HBT_2               PF13279.1    121 seq1090_BIOID51013   -            134   2.7e-12   47.0   0.2   1   1   7.1e-16   3.2e-12   46.8   0.1     3   117    14   128    12   132 0.88 Thioesterase-like superfamily
Acyl-ACP_TE          PF01643.12   249 seq1090_BIOID51013   -            134   1.3e-05   24.2   0.1   1   1   3.1e-09   1.4e-05   24.0   0.0    31   132    33   132     4   134 0.79 Acyl-ACP thioesterase
HTH_31               PF13560.1     64 seq1091_BIOID51013   -             96   6.8e-11   42.0   0.0   1   1   7.9e-14   3.6e-10   39.7   0.0     4    46    35    76    34    93 0.82 Helix-turn-helix domain
HTH_3                PF01381.17    55 seq1091_BIOID51013   -             96   3.2e-09   36.3   0.1   1   1     2e-12   9.2e-09   34.9   0.0     1    38    37    74    37    85 0.96 Helix-turn-helix
HTH_19               PF12844.2     64 seq1091_BIOID51013   -             96     2e-08   34.0   0.0   1   1   2.1e-11   9.4e-08   31.8   0.0     3    55    36    87    36    95 0.83 Helix-turn-helix domain
SopA                 PF13981.1    135 seq1092_BIOID51013   -            526   1.7e-30  105.7   5.7   1   1   9.6e-34   3.3e-30  104.7   3.9     3   134   293   425   291   426 0.97 SopA-like central domain
Pentapeptide_4       PF13599.1     78 seq1092_BIOID51013   -            526   1.2e-18   66.5  17.6   1   1   5.3e-18   1.8e-14   53.1   4.5     6    78   174   249   169   253 0.94 Pentapeptide repeats (9 copies)
Pentapeptide_3       PF13576.1     48 seq1092_BIOID51013   -            526   4.6e-11   42.3  19.6   1   1   8.4e-11   2.9e-07   30.1   1.5     1    47   186   232   186   233 0.91 Pentapeptide repeats (9 copies)
MotA_ExbB            PF01618.11   139 seq1093_BIOID51013   -            230   6.2e-47  158.6   0.2   1   1     6e-51   8.1e-47  158.2   0.1     2   138    74   210    73   211 0.98 MotA/TolQ/ExbB proton channel family
Helicase_C_2         PF13307.1    167 seq1097_BIOID51013   -            761   4.9e-26   91.5   0.0   1   1   2.3e-29   7.7e-26   90.9   0.0     8   165   578   733   571   735 0.93 Helicase C-terminal domain
DEAD                 PF00270.24   173 seq1097_BIOID51013   -            761   3.5e-09   36.2   0.1   1   1     2e-09   6.8e-06   25.5   0.0    12    78    88   153    73   171 0.74 DEAD/DEAH box helicase
DEAD_2               PF06733.10   174 seq1097_BIOID51013   -            761   1.3e-08   34.3   0.0   1   1   6.7e-12   2.3e-08   33.5   0.0   103   167   245   308   195   314 0.87 DEAD_2
Flg_bbr_C            PF06429.8     74 seq1099_BIOID51013   -            547   7.8e-08   32.0   2.5   1   1   1.1e-11   7.8e-08   32.0   1.7    23    74   491   546   469   546 0.82 Flagellar basal body rod FlgEFG protein C-terminal
Flg_bb_rod           PF00460.15    31 seq1099_BIOID51013   -            547   2.8e-05   23.5  11.0   1   1   4.2e-09   2.8e-05   23.5   7.6     1    31     5    35     5    35 0.97 Flagella basal body rod protein
Abhydrolase_1        PF00561.15   230 seq1102_BIOID51013   -            340     3e-26   92.2   0.0   1   1   2.6e-29     9e-26   90.7   0.0     4   218   105   312   102   315 0.96 alpha/beta hydrolase fold
Abhydrolase_6        PF12697.2    228 seq1102_BIOID51013   -            340     3e-16   59.9   0.7   1   1   1.2e-19   4.2e-16   59.4   0.5     1   219    75   312    75   320 0.70 Alpha/beta hydrolase family
Abhydrolase_5        PF12695.2    142 seq1102_BIOID51013   -            340   7.6e-11   41.8   0.4   1   1   7.2e-14   2.5e-10   40.1   0.2     2   141    75   308    74   309 0.65 Alpha/beta hydrolase family
DoxX                 PF07681.7     85 seq1104_BIOID51013   -             99   3.7e-17   62.4  14.4   1   1   3.1e-21   4.3e-17   62.2  10.0     1    85    16    98    16    98 0.98 DoxX
Toxin_YhaV           PF11663.3    141 seq1105_BIOID51013   -            154   1.3e-60  203.0   0.1   1   1   1.1e-64   1.5e-60  202.9   0.1     2   140    12   152    11   153 0.98 Toxin with endonuclease activity YhaV
DUF1283              PF06932.6     85 seq1106_BIOID51013   -            113     1e-46  156.7   6.7   1   1   8.7e-51   1.2e-46  156.5   4.7     1    85    29   113    29   113 0.99 Protein of unknown function (DUF1283)
RHH_1                PF01402.16    39 seq1107_BIOID51013   -             81   4.8e-11   41.9   0.5   1   1   5.7e-15   7.7e-11   41.2   0.4     2    39    15    52    14    52 0.96 Ribbon-helix-helix protein, copG family
ACCA                 PF03255.9    145 seq1108_BIOID51013   -            319     6e-65  217.1   0.2   1   1   1.3e-68   8.7e-65  216.5   0.1     2   145     5   151     4   151 0.97 Acetyl co-enzyme A carboxylase carboxyltransferase alpha subunit
Carboxyl_trans       PF01039.17   493 seq1108_BIOID51013   -            319   4.2e-19   68.1   0.0   1   1   7.6e-23   5.2e-19   67.8   0.0   272   473    85   288    58   300 0.84 Carboxyl transferase domain
ExbD                 PF02472.11   130 seq1109_BIOID51013   -            142     5e-23   81.3   0.1   1   1   4.1e-27   5.6e-23   81.2   0.1     2   129    10   141     9   142 0.89 Biopolymer transport protein ExbD/TolR
DDE_Tnp_1_assoc      PF13808.1     90 seq1111_BIOID51013   -            248   1.2e-32  111.2   0.0   1   1   2.8e-36   1.9e-32  110.6   0.0     1    90     6    95     6    95 0.99 DDE_Tnp_1-associated
DDE_Tnp_1            PF01609.16   211 seq1111_BIOID51013   -            248   3.6e-14   52.7   0.0   1   1   7.3e-18     5e-14   52.2   0.0     4   125   103   222   100   243 0.80 Transposase DDE domain
Acetyltransf_3       PF13302.1    142 seq1112_BIOID51013   -            186   5.7e-23   81.6   0.0   1   1     4e-26   7.7e-23   81.2   0.0     3   141     8   140     7   141 0.80 Acetyltransferase (GNAT) domain
Acetyltransf_4       PF13420.1    155 seq1112_BIOID51013   -            186   7.2e-15   55.1   0.6   1   1   4.7e-18   9.1e-15   54.8   0.4     1   152     9   158     9   160 0.93 Acetyltransferase (GNAT) domain
Acetyltransf_1       PF00583.19    83 seq1112_BIOID51013   -            186     6e-15   54.9   0.1   1   1   4.5e-18   8.9e-15   54.3   0.1     2    82    63   140    62   141 0.97 Acetyltransferase (GNAT) family
Acetyltransf_8       PF13523.1    152 seq1112_BIOID51013   -            186   1.2e-13   51.1   0.2   1   1   8.2e-17   1.6e-13   50.6   0.2     1   141     9   145     9   157 0.89 Acetyltransferase (GNAT) domain
Acetyltransf_7       PF13508.1     79 seq1112_BIOID51013   -            186   3.7e-07   30.1   0.2   1   1   3.4e-10   6.7e-07   29.2   0.1     2    78    56   141    55   142 0.80 Acetyltransferase (GNAT) domain
Acetyltransf_10      PF13673.1    117 seq1112_BIOID51013   -            186   1.3e-05   25.1   0.0   1   1   9.3e-09   1.8e-05   24.7   0.0     1   117    16   140    16   140 0.75 Acetyltransferase (GNAT) domain
FR47                 PF08445.5     86 seq1112_BIOID51013   -            186   2.1e-05   24.0   0.0   1   1   1.9e-08   3.8e-05   23.2   0.0    26    79    87   142    69   150 0.92 FR47-like protein
Abhydrolase_5        PF12695.2    142 seq1113_BIOID51013   -            249   5.3e-19   68.2   0.0   1   1     3e-22   6.9e-19   67.9   0.0     2   130    30   215    29   231 0.78 Alpha/beta hydrolase family
Abhydrolase_6        PF12697.2    228 seq1113_BIOID51013   -            249   8.8e-17   61.6   1.9   1   1   1.7e-19   3.9e-16   59.5   1.3     1   205    30   215    30   242 0.66 Alpha/beta hydrolase family
Peptidase_S9         PF00326.16   213 seq1113_BIOID51013   -            249   1.4e-10   40.6   0.0   1   1   8.2e-14   1.9e-10   40.2   0.0    44   190    87   234    44   249 0.76 Prolyl oligopeptidase family
DLH                  PF01738.13   218 seq1113_BIOID51013   -            249   8.5e-07   28.3   0.0   1   1   2.6e-09   5.9e-06   25.6   0.0     2   188    13   231    12   235 0.84 Dienelactone hydrolase family
BAAT_C               PF08840.6    213 seq1113_BIOID51013   -            249     2e-05   24.3   0.0   1   1     8e-08   0.00018   21.1   0.0    21   164   106   234    98   242 0.74 BAAT / Acyl-CoA thioester hydrolase C terminal
Esterase             PF00756.15   251 seq1116_BIOID51013   -            400     1e-49  169.1   0.0   1   1   1.5e-53     1e-49  169.1   0.0     1   251   172   391   172   391 0.98 Putative esterase
DUF3327              PF11806.3    122 seq1116_BIOID51013   -            400   2.2e-36  124.7   0.5   1   1   3.3e-40   2.2e-36  124.7   0.4     3   121    29   155    21   156 0.97 Domain of unknown function (DUF3327)
TolA                 PF06519.6     96 seq1117_BIOID51013   -            421   2.2e-38  129.9   0.0   1   1   3.3e-42   2.2e-38  129.9   0.0     1    96   325   419   325   419 0.98 TolA C-terminal
TonB_2               PF13103.1     85 seq1117_BIOID51013   -            421   3.2e-05   23.7   0.0   1   1   1.4e-08   9.4e-05   22.2   0.0     2    73   338   405   337   414 0.86 TonB C terminal
UPF0270              PF06794.7     70 seq1119_BIOID51013   -             72   9.2e-36  121.3   0.1   1   1   7.4e-40     1e-35  121.2   0.0     1    70     1    70     1    70 0.99 Uncharacterised protein family (UPF0270)
DDE_Tnp_1            PF01609.16   211 seq1120_BIOID51013   -             66   1.7e-06   27.6   0.2   1   1   1.4e-10   1.9e-06   27.5   0.1   143   197     7    65     2    66 0.94 Transposase DDE domain
PRK                  PF00485.13   194 seq1121_BIOID51013   -            289     3e-74  248.6   0.0   1   1   2.7e-78   3.6e-74  248.4   0.0     1   194     7   214     7   214 0.99 Phosphoribulokinase / Uridine kinase family
OKR_DC_1             PF01276.15   417 seq1122_BIOID51013   -            713    2e-194  645.8   0.0   1   1  5.3e-198  2.4e-194  645.5   0.0     1   417   130   545   130   545 1.00 Orn/Lys/Arg decarboxylase, major domain
OKR_DC_1_C           PF03711.10   137 seq1122_BIOID51013   -            713   1.2e-52  177.4   0.0   1   1   6.1e-56   2.8e-52  176.2   0.0     1   135   570   702   570   704 0.99 Orn/Lys/Arg decarboxylase, C-terminal domain
OKR_DC_1_N           PF03709.10   115 seq1122_BIOID51013   -            713   8.4e-27   93.4   0.0   1   1   3.8e-30   1.7e-26   92.4   0.0     1   115    14   124    14   124 0.99 Orn/Lys/Arg decarboxylase, N-terminal domain
Chor_lyase           PF04345.8    168 seq1124_BIOID51013   -            165   6.6e-31  106.8   0.0   1   1   5.8e-35     8e-31  106.6   0.0    13   163    18   165    12   165 0.90 Chorismate lyase
Flagellin_N          PF00669.15   139 seq1126_BIOID51013   -            317   4.4e-34  117.1   9.6   1   1   3.2e-38   4.4e-34  117.1   6.7     2   139     4   141     3   141 0.99 Bacterial flagellin N-terminal helical region
Tagatose_6_P_K       PF08013.6    424 seq1128_BIOID51013   -            426  1.5e-207  688.9   0.0   1   1  1.3e-211  1.7e-207  688.8   0.0     1   423     1   424     1   425 1.00 Tagatose 6 phosphate kinase
LysR_substrate       PF03466.15   209 seq1129_BIOID51013   -            323   5.7e-42  143.0   0.2   1   1   1.1e-45   7.8e-42  142.6   0.1     3   206   113   316   111   319 0.97 LysR substrate binding domain
HTH_1                PF00126.22    60 seq1129_BIOID51013   -            323   7.3e-19   67.1   0.6   1   1     2e-22   1.3e-18   66.3   0.4     2    59    29    86    28    87 0.97 Bacterial regulatory helix-turn-helix protein, lysR family
DDE_Tnp_1            PF01609.16   211 seq1130_BIOID51013   -            353   3.2e-30  105.1   0.3   1   1   6.7e-34   4.6e-30  104.6   0.2     3   211    77   318    75   318 0.93 Transposase DDE domain
DDE_Tnp_1_assoc      PF13808.1     90 seq1130_BIOID51013   -            353   2.8e-22   78.0   0.0   1   1   1.4e-25   9.5e-22   76.3   0.0    23    90     3    70     1    70 0.97 DDE_Tnp_1-associated
DUF1161              PF06649.7     52 seq1133_BIOID51013   -            102   1.3e-25   88.9   0.0   1   1   1.2e-29   1.6e-25   88.6   0.0     1    52    27    80    27    80 0.99 Protein of unknown function (DUF1161)
UbiA                 PF01040.13   257 seq1134_BIOID51013   -            290   8.5e-41  139.7  25.0   1   1   7.6e-45     1e-40  139.4  17.3     2   256    26   277    25   283 0.85 UbiA prenyltransferase family
MbtH                 PF03621.8     54 seq1135_BIOID51013   -             72   1.8e-21   75.1   0.6   1   1   1.6e-25   2.1e-21   74.8   0.4     1    53     1    54     1    55 0.96 MbtH-like protein
AMP-binding          PF00501.23   418 seq1137_BIOID51013   -           1335  1.2e-116  389.4   0.0   1   1  5.7e-120  1.5e-116  389.0   0.0     1   417   524   928   524   929 0.96 AMP-binding enzyme
Condensation         PF00668.15   301 seq1137_BIOID51013   -           1335     2e-58  197.4   0.0   1   1   1.1e-61   3.1e-58  196.8   0.0     2   300    44   342    43   343 0.90 Condensation domain
Thioesterase         PF00975.15   229 seq1137_BIOID51013   -           1335   3.2e-46  158.2   0.6   1   1   1.1e-46   2.9e-43  148.6   0.0     2   216  1109  1320  1108  1333 0.95 Thioesterase domain
PP-binding           PF00550.20    67 seq1137_BIOID51013   -           1335   2.8e-09   37.0   0.1   1   1   3.1e-12   8.4e-09   35.4   0.1     3    65  1022  1082  1020  1084 0.90 Phosphopantetheine attachment site
Abhydrolase_6        PF12697.2    228 seq1137_BIOID51013   -           1335   1.4e-05   25.0   0.1   1   1     5e-09   1.4e-05   25.0   0.1     2   127  1111  1240  1110  1309 0.65 Alpha/beta hydrolase family
Glycos_trans_3N      PF02885.12    66 seq1138_BIOID51013   -            320   2.8e-15   55.5   0.0   1   1   3.6e-19     5e-15   54.7   0.0     2    65     3    70     2    71 0.97 Glycosyl transferase family, helical bundle domain
PD40                 PF07676.7     39 seq1139_BIOID51013   -            431   1.2e-35  120.5   5.0   1   4   2.5e-08   8.6e-05   21.9   0.0    11    34   203   224   198   227 0.82 WD40-like Beta Propeller Repeat
PD40                 PF07676.7     39 seq1139_BIOID51013   -            431   1.2e-35  120.5   5.0   2   4   8.4e-13   2.9e-09   36.2   0.0     2    39   238   273   237   273 0.95 WD40-like Beta Propeller Repeat
PD40                 PF07676.7     39 seq1139_BIOID51013   -            431   1.2e-35  120.5   5.0   3   4   6.4e-13   2.2e-09   36.6   0.1     2    38   282   316   281   317 0.96 WD40-like Beta Propeller Repeat
PD40                 PF07676.7     39 seq1139_BIOID51013   -            431   1.2e-35  120.5   5.0   4   4   4.2e-07    0.0014   18.0   0.0     3    30   370   397   368   403 0.93 WD40-like Beta Propeller Repeat
TolB_N               PF04052.8    105 seq1139_BIOID51013   -            431   9.2e-32  109.1   0.0   1   1   7.2e-35   2.5e-31  107.7   0.0     1    99    24   122    24   127 0.97 TolB amino-terminal domain
DPPIV_N              PF00930.16   353 seq1139_BIOID51013   -            431   1.6e-13   49.8   0.0   1   1   2.3e-13     8e-10   37.7   0.0   239   348   249   353   220   358 0.87 Dipeptidyl peptidase IV (DPP IV) N-terminal region
Molybdopterin        PF00384.17   432 seq1141_BIOID51013   -            808   1.7e-96  323.4   0.0   1   1  4.7e-100   2.2e-96  323.1   0.0     1   432   111   566   111   566 0.92 Molybdopterin oxidoreductase
Molydop_binding      PF01568.16   109 seq1141_BIOID51013   -            808   4.7e-28   97.0   0.0   1   1   2.6e-31   1.2e-27   95.7   0.0     1   107   687   800   687   802 0.97 Molydopterin dinucleotide binding domain
Molybdop_Fe4S4       PF04879.11    55 seq1141_BIOID51013   -            808   1.2e-14   53.6   1.0   1   1   4.8e-18   2.2e-14   52.8   0.7     1    55    49   108    49   108 0.97 Molybdopterin oxidoreductase Fe4S4 domain
MarC                 PF01914.12   203 seq1142_BIOID51013   -            197   6.1e-63  211.4  18.6   1   1     1e-66   6.8e-63  211.3  12.9     1   203     1   195     1   195 0.97 MarC family integral membrane protein
TerC                 PF03741.11   184 seq1142_BIOID51013   -            197   3.6e-05   23.1   1.0   1   1   5.3e-09   3.6e-05   23.1   0.7    14    82    20    92     6   107 0.89 Integral membrane protein TerC family
Virul_fac_BrkB       PF03631.10   260 seq1143_BIOID51013   -            337   3.4e-49  167.4  16.0   1   1     3e-53   4.1e-49  167.1  11.1     4   258    65   325    62   327 0.91 Virulence factor BrkB
Lip_A_acyltrans      PF03279.8    295 seq1144_BIOID51013   -            328  4.5e-113  376.8   0.3   1   1  3.7e-117  5.1e-113  376.7   0.2     2   295    27   318    26   318 0.99 Bacterial lipid A biosynthesis acyltransferase
cNMP_binding         PF00027.24    91 seq1145_BIOID51013   -            210   8.9e-24   83.0   0.0   1   1     4e-27   1.4e-23   82.4   0.0     3    90    23   111    21   112 0.97 Cyclic nucleotide-binding domain
Crp                  PF00325.15    32 seq1145_BIOID51013   -            210   2.1e-15   55.7   0.4   1   1   1.1e-18   3.9e-15   54.8   0.3     1    32   166   197   166   197 0.98 Bacterial regulatory proteins, crp family
HTH_Crp_2            PF13545.1     76 seq1145_BIOID51013   -            210   2.2e-11   43.2   0.1   1   1   1.5e-14     5e-11   42.1   0.1     1    67   142   206   142   207 0.94 Crp-like helix-turn-helix domain
PTSIIB_sorb          PF03830.10   151 seq1146_BIOID51013   -            169   5.9e-55  185.1   0.3   1   1   4.9e-59   6.7e-55  184.9   0.2     1   149    15   162    15   164 0.99 PTS system sorbose subfamily IIB component
Ldh_2                PF02615.9    335 seq1148_BIOID51013   -            361  4.3e-138  459.5   0.0   1   1  3.6e-142  4.9e-138  459.3   0.0     1   334     5   340     5   341 0.99 Malate/L-lactate dehydrogenase
EII-Sor              PF03609.9    237 seq1150_BIOID51013   -            259   1.2e-79  266.8  26.2   1   1   9.9e-84   1.3e-79  266.6  18.2     1   236     1   236     1   237 1.00 PTS system sorbose-specific iic component
Glyoxalase           PF00903.20   128 seq1151_BIOID51013   -            129   7.8e-23   80.7   0.0   1   1   1.9e-26   8.7e-23   80.5   0.0     2   128     7   126     6   126 0.97 Glyoxalase/Bleomycin resistance protein/Dioxygenase superfamily
Glyoxalase_2         PF12681.2    108 seq1151_BIOID51013   -            129   3.8e-18   65.9   0.0   1   1   9.7e-22   4.4e-18   65.7   0.0     1   108    12   127    12   127 0.79 Glyoxalase-like domain
Glyoxalase_4         PF13669.1    110 seq1151_BIOID51013   -            129   2.6e-13   49.8   0.0   1   1   6.9e-17   3.2e-13   49.5   0.0     1    96     8   102     8   115 0.85 Glyoxalase/Bleomycin resistance protein/Dioxygenase superfamily
EIIC-GAT             PF03611.9    415 seq1152_BIOID51013   -            484    4e-130  434.2  44.5   1   1  2.9e-134    4e-130  434.2  30.8     1   395    31   426    31   445 0.97 PTS system sugar-specific permease component
OmpA                 PF00691.15    97 seq1153_BIOID51013   -            173   1.1e-19   70.5   0.0   1   1   1.4e-23     2e-19   69.6   0.0     1    97    72   167    72   167 0.95 OmpA family
FUSC-like            PF12805.2    284 seq1155_BIOID51013   -            696     3e-72  242.8   3.3   1   1   8.7e-76     3e-72  242.8   2.3     2   280    63   335    62   340 0.95 FUSC-like inner membrane protein yccS
FUSC_2               PF13515.1    128 seq1155_BIOID51013   -            696   8.6e-20   70.8  11.0   1   1   2.5e-23   8.6e-20   70.8   7.6     2   126   377   498   375   500 0.90 Fusaric acid resistance protein-like
FUSC                 PF04632.7    650 seq1155_BIOID51013   -            696   5.1e-08   31.7   4.2   1   1   1.5e-11   5.1e-08   31.7   2.9     7   280   369   659   363   690 0.80 Fusaric acid resistance protein family
ALMT                 PF11744.3    406 seq1155_BIOID51013   -            696   1.5e-05   23.7   1.9   1   1   1.7e-08   5.7e-05   21.8   1.0    41   193   389   528   373   594 0.80 Aluminium activated malate transporter
Adenylate_cycl       PF01295.13   605 seq1158_BIOID51013   -            848    9e-275  912.5   0.0   1   1  1.6e-278  1.1e-274  912.3   0.0     1   601   228   826   228   830 0.98 Adenylate cyclase, class-I
Adenyl_cycl_N        PF12633.2    204 seq1158_BIOID51013   -            848   3.3e-87  291.1   0.0   1   1   2.2e-86   1.5e-82  275.9   0.0     1   203     1   200     1   201 0.96 Adenylate cyclase NT domain
Trp_Tyr_perm         PF03222.8    394 seq1159_BIOID51013   -            409   3.1e-11   42.6  35.6   1   1   5.7e-15   3.9e-11   42.2  24.7    12   360    16   379     7   408 0.78 Tryptophan/tyrosine permease family
Aa_trans             PF01490.13   410 seq1159_BIOID51013   -            409   1.8e-05   23.3  40.2   1   1   8.5e-09   5.8e-05   21.6  27.9    10   399    14   406    10   409 0.67 Transmembrane amino acid transporter protein
Ivy                  PF08816.6    118 seq1161_BIOID51013   -            149   5.8e-35  119.7   0.1   1   1   5.1e-39     7e-35  119.4   0.1     1   118    29   144    29   144 0.98 Inhibitor of vertebrate lysozyme (Ivy)
ATP_bind_3           PF01171.15   182 seq1162_BIOID51013   -            432   8.1e-60  201.3   0.0   1   1   2.4e-63   1.1e-59  200.8   0.0     1   180    14   191    14   193 0.97 PP-loop family
TilS_C               PF11734.3     74 seq1162_BIOID51013   -            432   2.9e-26   90.3   0.0   1   1   2.4e-29   1.1e-25   88.5   0.0     1    74   356   427   356   427 0.91 TilS substrate C-terminal domain
TilS                 PF09179.6     69 seq1162_BIOID51013   -            432     1e-22   79.8   5.2   1   1   2.2e-26     1e-22   79.8   3.6     1    69   241   309   241   309 0.99 TilS substrate binding domain
TPR_6                PF13174.1     33 seq1164_BIOID51013   -            263   1.8e-22   78.0   1.7   1   3   2.8e-07   0.00047   20.3   0.0     4    33   146   176   145   176 0.86 Tetratricopeptide repeat
TPR_6                PF13174.1     33 seq1164_BIOID51013   -            263   1.8e-22   78.0   1.7   2   3   2.2e-08   3.8e-05   23.7   0.1     3    33   183   213   181   213 0.95 Tetratricopeptide repeat
TPR_6                PF13174.1     33 seq1164_BIOID51013   -            263   1.8e-22   78.0   1.7   3   3   7.2e-11   1.2e-07   31.5   0.0     1    33   218   250   218   250 0.96 Tetratricopeptide repeat
TPR_16               PF13432.1     65 seq1164_BIOID51013   -            263   6.3e-12   45.7   0.0   1   1   1.6e-09   2.7e-06   27.7   0.0     2    65   147   214   146   214 0.92 Tetratricopeptide repeat
TPR_2                PF07719.12    34 seq1164_BIOID51013   -            263   1.1e-09   37.3   0.2   1   2   2.1e-06    0.0035   17.0   0.1     2    33   181   212   180   213 0.93 Tetratricopeptide repeat
TPR_2                PF07719.12    34 seq1164_BIOID51013   -            263   1.1e-09   37.3   0.2   2   2   5.3e-06    0.0091   15.7   0.0     1    33   217   249   217   250 0.95 Tetratricopeptide repeat
TPR_8                PF13181.1     34 seq1164_BIOID51013   -            263   2.9e-06   26.5   0.9   1   2   0.00027      0.46   10.2   0.2     2    29   181   208   180   213 0.89 Tetratricopeptide repeat
TPR_8                PF13181.1     34 seq1164_BIOID51013   -            263   2.9e-06   26.5   0.9   2   2   2.7e-05     0.046   13.3   0.0     5    29   221   245   217   250 0.85 Tetratricopeptide repeat
Sugar_tr             PF00083.19   451 seq1165_BIOID51013   -            440   1.9e-35  122.2  33.9   1   2   1.1e-31   7.8e-28   97.1   5.7     2   203    23   232    22   236 0.89 Sugar (and other) transporter
Sugar_tr             PF00083.19   451 seq1165_BIOID51013   -            440   1.9e-35  122.2  33.9   2   2   4.1e-12   2.8e-08   32.6  11.9   241   443   239   439   225   440 0.69 Sugar (and other) transporter
MFS_1                PF07690.11   354 seq1165_BIOID51013   -            440     3e-29  101.7  61.5   1   2   4.8e-21   3.3e-17   62.1  18.9     2   239    28   275    27   287 0.71 Major Facilitator Superfamily
MFS_1                PF07690.11   354 seq1165_BIOID51013   -            440     3e-29  101.7  61.5   2   2   9.5e-16   6.5e-12   44.7  19.8    27   176   283   435   271   440 0.81 Major Facilitator Superfamily
EIID-AGA             PF03613.9    264 seq1167_BIOID51013   -            292   1.9e-96  321.9   9.1   1   1  1.6e-100   2.2e-96  321.7   6.3     2   263    35   291    34   292 0.99 PTS system mannose/fructose/sorbose family IID component
Molybdopterin        PF00384.17   432 seq1169_BIOID51013   -            808   1.7e-88  297.1   0.0   1   1   4.6e-92   2.1e-88  296.8   0.0     1   432   115   566   115   566 0.93 Molybdopterin oxidoreductase
Molydop_binding      PF01568.16   109 seq1169_BIOID51013   -            808   5.4e-27   93.6   0.0   1   1   2.2e-30     1e-26   92.7   0.0     1   107   687   800   687   802 0.97 Molydopterin dinucleotide binding domain
Molybdop_Fe4S4       PF04879.11    55 seq1169_BIOID51013   -            808   2.7e-13   49.4   0.9   1   1     1e-16   4.7e-13   48.6   0.6     1    55    53   112    53   112 0.96 Molybdopterin oxidoreductase Fe4S4 domain
PTS_IIB              PF02302.12    90 seq1170_BIOID51013   -            101   4.7e-14   52.4   0.1   1   1   3.8e-18   5.2e-14   52.3   0.1     1    79     4    79     4    90 0.90 PTS system, Lactose/Cellobiose specific IIB subunit
EIIA-man             PF03610.11   116 seq1171_BIOID51013   -            144   3.5e-33  114.0   0.0   1   1   2.9e-37     4e-33  113.8   0.0     1   114     3   115     3   117 0.97 PTS system fructose IIA component
PTS_EIIA_2           PF00359.17   142 seq1174_BIOID51013   -            154   3.8e-34  117.3   0.0   1   1   3.1e-38   4.3e-34  117.1   0.0     2   140     7   148     6   150 0.96 Phosphoenolpyruvate-dependent sugar phosphotransferase system, EIIA 2
GerE                 PF00196.14    58 seq1177_BIOID51013   -            210   1.9e-05   23.7   0.0   1   1   2.3e-09   3.2e-05   23.0   0.0     2    47   150   195   149   197 0.96 Bacterial regulatory proteins, luxR family
Amidohydro_4         PF13147.1    304 seq1178_BIOID51013   -            384   3.6e-14   53.3   9.8   1   1   1.8e-16   6.1e-13   49.3   6.8     6   304    53   364    50   364 0.82 Amidohydrolase
Amidohydro_1         PF01979.15   333 seq1178_BIOID51013   -            384     4e-14   52.8   0.9   1   1   1.7e-16   5.8e-13   49.0   0.6     2   333    54   367    53   367 0.64 Amidohydrolase family
DAGK_prokar          PF01219.14   104 seq1179_BIOID51013   -            122   5.5e-39  131.8   8.1   1   1   4.6e-43   6.3e-39  131.6   5.6     2   104    16   118    15   118 0.99 Prokaryotic diacylglycerol kinase
OMPdecase            PF00215.19   226 seq1181_BIOID51013   -            267   1.3e-30  106.3   0.6   1   1   1.1e-34   1.5e-30  106.1   0.4     2   225    56   257    55   258 0.94 Orotidine 5'-phosphate decarboxylase / HUMPS family
YaeQ                 PF07152.7    175 seq1182_BIOID51013   -            181   1.3e-71  239.3   1.2   1   1   1.1e-75   1.5e-71  239.1   0.8     1   174     1   175     1   176 0.99 YaeQ protein
5TM-5TMR_LYT         PF07694.7    169 seq1184_BIOID51013   -            565   3.5e-43  146.7  19.3   1   1   1.5e-46   5.3e-43  146.1  13.4     1   167    28   192    28   194 0.95 5TMR of 5TMR-LYT
His_kinase           PF06580.8     82 seq1184_BIOID51013   -            565   7.7e-25   86.5   1.6   1   1   2.3e-28   7.7e-25   86.5   1.1     1    80   360   440   360   442 0.98 Histidine kinase
HATPase_c            PF02518.21   111 seq1184_BIOID51013   -            565     1e-11   44.4   0.0   1   1   5.9e-15     2e-11   43.4   0.0     9   110   456   552   453   553 0.93 Histidine kinase-, DNA gyrase B-, and HSP90-like ATPase
ECF-ribofla_trS      PF07155.7    169 seq1184_BIOID51013   -            565     9e-08   31.9  12.5   1   1   5.4e-11   1.9e-07   30.8   8.7     8   157    46   186    40   208 0.73 ECF-type riboflavin transporter, S component
DUF2655              PF10848.3     82 seq1185_BIOID51013   -            106   1.4e-57  191.3   1.3   1   1   1.3e-61   1.8e-57  191.0   0.9     1    82     1    82     1    82 1.00 Protein of unknown function (DUF2655)
LexA_DNA_bind        PF01726.11    65 seq1186_BIOID51013   -            202   6.6e-32  108.7   0.1   1   1   1.5e-35   1.1e-31  108.1   0.1     1    65     1    65     1    65 0.99 LexA DNA binding domain
Peptidase_S24        PF00717.18    70 seq1186_BIOID51013   -            202   8.9e-17   60.3   0.8   1   1   1.9e-20   1.3e-16   59.8   0.5     1    68   114   180   114   182 0.96 Peptidase S24-like
Wzz                  PF02706.10   152 seq1190_BIOID51013   -            377   4.3e-25   88.1   0.9   1   1   3.2e-29   4.3e-25   88.1   0.6     1   150    25   173    25   175 0.92 Chain length determinant protein
GGDEF                PF00990.16   161 seq1192_BIOID51013   -            476   1.9e-50  170.4   0.0   1   1     2e-54   2.7e-50  169.9   0.0     1   161   306   463   306   463 0.98 GGDEF domain
NadA                 PF02445.11   296 seq1193_BIOID51013   -            347  2.3e-105  351.5   0.0   1   1  1.9e-109  2.6e-105  351.3   0.0     2   295    31   340    30   341 0.98 Quinolinate synthetase A protein
PseudoU_synth_2      PF00849.17   164 seq1195_BIOID51013   -            319   2.6e-30  105.3   0.1   1   1   6.1e-34   4.2e-30  104.6   0.0     1   163   101   249   101   250 0.90 RNA pseudouridylate synthase
S4                   PF01479.20    48 seq1195_BIOID51013   -            319   1.7e-10   40.0   0.2   1   1   4.7e-14   3.2e-10   39.1   0.2     1    48    20    66    20    66 0.96 S4 domain
Trans_reg_C          PF00486.23    77 seq1196_BIOID51013   -            269   1.2e-08   34.6   0.0   1   1   1.4e-12   1.9e-08   33.9   0.0     4    76    28   102    23   103 0.92 Transcriptional regulatory protein, C terminal
AP_endonuc_2         PF01261.19   211 seq1197_BIOID51013   -            284   2.2e-28   98.9   0.0   1   1   2.9e-32   3.9e-28   98.0   0.0     1   210    25   229    25   230 0.96 Xylose isomerase-like TIM barrel
RF-1                 PF00472.15   114 seq1198_BIOID51013   -            140   5.7e-29  100.1   0.6   1   1   4.9e-33   6.7e-29   99.8   0.4     4   114     4   132     1   138 0.91 RF-1 domain
DUF2583              PF10762.4     89 seq1200_BIOID51013   -             92     1e-51  172.9   1.0   1   1   8.5e-56   1.2e-51  172.7   0.7     1    89     1    89     1    89 0.99 Protein of unknown function (DUF2583)
MatE                 PF01554.13   162 seq1201_BIOID51013   -            459   4.5e-39  133.5  30.5   1   2   8.5e-35   1.2e-30  106.2   5.9     1   161    35   195    35   196 0.99 MatE
MatE                 PF01554.13   162 seq1201_BIOID51013   -            459   4.5e-39  133.5  30.5   2   2   2.5e-13   3.5e-09   36.3   6.9     2   143   259   400   259   422 0.91 MatE
NlpE                 PF04170.7     87 seq1203_BIOID51013   -            236   1.6e-35  121.2   0.0   1   1   1.9e-39   2.6e-35  120.5   0.0     1    86    45   130    45   131 0.99 NlpE N-terminal domain
SIS_2                PF13580.1    138 seq1204_BIOID51013   -            246   3.1e-31  107.7   0.3   1   1   9.4e-35   6.4e-31  106.7   0.2    15   138    78   200    56   200 0.92 SIS domain
SIS                  PF01380.17   131 seq1204_BIOID51013   -            246   5.9e-08   32.2   0.0   1   1   2.3e-11   1.6e-07   30.9   0.0    51   104   163   216   152   229 0.91 SIS domain
SIS                  PF01380.17   131 seq1205_BIOID51013   -            384   6.9e-53  177.6   0.0   1   2     2e-34   2.7e-30  104.5   0.0     2   130    49   188    48   189 0.98 SIS domain
SIS                  PF01380.17   131 seq1205_BIOID51013   -            384   6.9e-53  177.6   0.0   2   2   3.5e-24   4.8e-20   71.3   0.0     3   131   222   357   220   357 0.94 SIS domain
Fer4_11              PF13247.1     99 seq1206_BIOID51013   -            205   1.2e-31  108.4  10.9   1   1   8.5e-35   1.2e-31  108.4   7.5     3    97    60   153    58   155 0.97 4Fe-4S dicluster domain
Fer4_2               PF12797.2     22 seq1206_BIOID51013   -            205   1.1e-13   50.0  30.8   1   1   6.7e-10   9.1e-07   28.3   0.6     2    20     6    24     5    33 0.89 4Fe-4S binding domain
Fer4                 PF00037.22    24 seq1206_BIOID51013   -            205   9.1e-13   47.1  35.1   1   1   8.5e-11   1.2e-07   30.9   3.3     1    23    92   114    92   115 0.94 4Fe-4S binding domain
Fer4_7               PF12838.2     52 seq1206_BIOID51013   -            205   2.4e-12   46.9  28.1   1   1   9.2e-10   1.3e-06   28.6   7.3     2    50    99   147    98   149 0.87 4Fe-4S dicluster domain
Fer4_9               PF13187.1     55 seq1206_BIOID51013   -            205   8.2e-12   45.0  26.6   1   1   5.5e-10   7.5e-07   29.2   7.4     2    53    99   148    98   150 0.95 4Fe-4S dicluster domain
Fer4_10              PF13237.1     52 seq1206_BIOID51013   -            205   4.5e-11   42.2  30.2   1   1   8.2e-09   1.1e-05   24.9   8.0     2    52    92   146    91   146 0.76 4Fe-4S dicluster domain
Fer4_4               PF12800.2     17 seq1206_BIOID51013   -            205   1.7e-10   40.2  32.5   1   3     3e-05      0.04   14.1   2.3     1    15    11    25    11    29 0.90 4Fe-4S binding domain
Fer4_4               PF12800.2     17 seq1206_BIOID51013   -            205   1.7e-10   40.2  32.5   2   3   3.3e-05     0.045   13.9   2.0     2    16    65    81    64    85 0.86 4Fe-4S binding domain
Fer4_4               PF12800.2     17 seq1206_BIOID51013   -            205   1.7e-10   40.2  32.5   3   3   2.9e-07    0.0004   20.3   2.0     2    17    97   112    96   112 0.91 4Fe-4S binding domain
Fer4_6               PF12837.2     24 seq1206_BIOID51013   -            205   2.4e-10   39.7  39.6   1   1   3.1e-09   4.2e-06   26.2   3.2     1    23    91   113    91   114 0.95 4Fe-4S binding domain
Fer4_3               PF12798.2     15 seq1206_BIOID51013   -            205   7.3e-07   29.1  40.1   1   2   9.4e-06     0.013   15.9   4.2     1    15    67    83    67    83 0.98 4Fe-4S binding domain
Fer4_3               PF12798.2     15 seq1206_BIOID51013   -            205   7.3e-07   29.1  40.1   2   2   4.8e-05     0.065   13.7   1.6     1    13   126   147   126   149 0.94 4Fe-4S binding domain
Aldolase_II          PF00596.16   183 seq1208_BIOID51013   -            228   7.3e-47  159.2   0.2   1   1   6.9e-51   9.4e-47  158.9   0.1     1   182     6   193     6   194 0.88 Class II Aldolase and Adducin N-terminal domain
NMN_transporter      PF04973.7    182 seq1211_BIOID51013   -            239   1.6e-46  157.9  27.1   1   1   1.3e-48   1.8e-44  151.2  18.8     1   180    23   227    23   229 0.94 Nicotinamide mononucleotide transporter
DmsC                 PF04976.7    276 seq1216_BIOID51013   -            364  6.7e-115  382.9  19.9   1   1    6e-119  8.1e-115  382.7  13.8     1   276    81   354    81   354 0.99 DMSO reductase anchor subunit (DmsC)
DUF3521              PF12035.3     35 seq1217_BIOID51013   -             43   8.4e-11   41.4   0.1   1   1     1e-14   1.4e-10   40.6   0.0     1    35     1    32     1    32 0.98 Protein of unknown function (DUF3521)
LytTR                PF04397.10    98 seq1218_BIOID51013   -            250   9.3e-33  112.1   1.0   1   1   3.2e-36   2.2e-32  110.9   0.1     2    97   152   248   151   249 0.98 LytTr DNA-binding domain
Response_reg         PF00072.19   112 seq1218_BIOID51013   -            250   2.6e-23   82.0   0.1   1   1   6.3e-27   4.3e-23   81.3   0.0     1   110     9   117     9   119 0.96 Response regulator receiver domain
GATase_4             PF13230.1    272 seq1220_BIOID51013   -            255  3.2e-107  357.1   0.0   1   1  7.7e-111  3.5e-107  357.0   0.0     1   252     1   252     1   255 0.99 Glutamine amidotransferases class-II
GATase_2             PF00310.16   361 seq1220_BIOID51013   -            255   3.3e-17   62.1   0.1   1   1   2.1e-15   9.7e-12   44.1   0.1   189   359    65   215    60   217 0.87 Glutamine amidotransferases class-II
CsbD                 PF05532.7     53 seq1222_BIOID51013   -             69   1.5e-21   75.6   8.3   1   1   1.3e-25   1.8e-21   75.4   5.8     1    53     4    56     4    56 0.97 CsbD-like
FdhD-NarQ            PF02634.10   236 seq1224_BIOID51013   -            277   7.6e-73  244.7   0.0   1   1   6.6e-77     9e-73  244.4   0.0     1   235    38   275    38   276 0.92 FdhD/NarQ family
F_bP_aldolase        PF01116.15   287 seq1225_BIOID51013   -            286  9.8e-103  343.0   0.0   1   1    8e-107  1.1e-102  342.9   0.0     4   286     5   283     2   284 0.99 Fructose-bisphosphate aldolase class-II
DUF177               PF02620.12   119 seq1228_BIOID51013   -            173   4.8e-23   81.3   0.7   1   1   5.4e-27   7.4e-23   80.7   0.5     1   119    61   171    61   171 0.90 Uncharacterized ACR, COG1399
HTH_18               PF12833.2     81 seq1230_BIOID51013   -            285     5e-19   68.0   0.4   1   1   1.5e-22   1.1e-18   67.0   0.2     2    80   204   281   203   282 0.95 Helix-turn-helix domain
HTH_AraC             PF00165.18    42 seq1230_BIOID51013   -            285   3.1e-14   52.1   0.1   1   1   4.8e-14   3.3e-10   39.3   0.0     9    40   247   279   241   279 0.92 Bacterial regulatory helix-turn-helix proteins, AraC family
Ribosomal_S6         PF01250.12    92 seq1235_BIOID51013   -            131   3.4e-33  113.2   0.1   1   1   3.2e-37   4.4e-33  112.8   0.0     1    91     2    91     2    92 0.98 Ribosomal protein S6
PfkB                 PF00294.19   301 seq1236_BIOID51013   -            337   5.5e-70  235.7   0.0   1   1   4.9e-74   6.7e-70  235.4   0.0     2   297    31   331    30   335 0.97 pfkB family carbohydrate kinase
Nitrate_red_del      PF02613.10   136 seq1237_BIOID51013   -            204     4e-31  107.5   1.1   1   1   4.1e-35   5.6e-31  107.0   0.7     7   134    41   164    19   166 0.93 Nitrate reductase delta subunit
Ribosomal_L32p       PF01783.18    56 seq1239_BIOID51013   -             57   4.1e-19   68.3   0.9   1   1   3.3e-23   4.4e-19   68.2   0.7     1    56     2    57     2    57 0.98 Ribosomal L32p protein family
Methyltransf_10      PF05971.7    299 seq1242_BIOID51013   -            335  4.8e-154  511.7   0.0   1   1  8.2e-158  5.6e-154  511.4   0.0     2   299    30   323    29   323 0.99 Protein of unknown function (DUF890)
MTS                  PF05175.9    170 seq1242_BIOID51013   -            335   3.9e-05   22.9   0.0   1   1   1.2e-08   8.3e-05   21.9   0.0    30   115   128   222   114   232 0.77 Methyltransferase small domain
SSB                  PF00436.20   104 seq1243_BIOID51013   -            104   2.9e-13   49.4   0.0   1   1   2.3e-17   3.2e-13   49.3   0.0     2    96     3    92     2   100 0.89 Single-strand binding protein family
FA_synthesis         PF02504.10   323 seq1244_BIOID51013   -            346  3.7e-124  413.6   0.0   1   1    3e-128  4.2e-124  413.5   0.0     8   323     1   321     1   321 0.99 Fatty acid synthesis protein
DUF3829              PF12889.2    277 seq1245_BIOID51013   -            346   1.3e-79  267.1  11.7   1   1   1.1e-83   1.5e-79  266.9   8.1     2   277    66   346    65   346 0.97 Protein of unknown function (DUF3829)
TPR_3                PF07720.7     36 seq1246_BIOID51013   -            163   9.6e-20   69.8  17.2   1   2   5.5e-14   7.6e-10   38.2   2.7     1    36    40    73    40    73 0.98 Tetratricopeptide repeat
TPR_3                PF07720.7     36 seq1246_BIOID51013   -            163   9.6e-20   69.8  17.2   2   2   1.1e-13   1.5e-09   37.3   3.8     1    36    74   107    74   107 0.96 Tetratricopeptide repeat
MFS_1                PF07690.11   354 seq1249_BIOID51013   -            393     2e-24   85.8  58.2   1   1   1.3e-26   1.8e-22   79.4  34.4     2   328    14   320    10   327 0.84 Major Facilitator Superfamily
Ribosomal_S18        PF01084.15    54 seq1250_BIOID51013   -             75   2.7e-25   87.8   0.5   1   1   2.4e-29   3.3e-25   87.5   0.3     2    54    16    68    15    68 0.96 Ribosomal protein S18
DUF2713              PF10897.3    246 seq1251_BIOID51013   -            246  2.3e-167  554.2   5.8   1   1  1.9e-171  2.6e-167  554.0   4.0     1   246     1   246     1   246 1.00 Protein of unknown function (DUF2713)
Voltage_CLC          PF00654.15   355 seq1253_BIOID51013   -            438   1.1e-72  244.9  33.6   1   1   7.9e-77   1.1e-72  244.9  23.3     5   354    83   422    79   423 0.91 Voltage gated chloride channel
ROK                  PF00480.15   179 seq1255_BIOID51013   -            397   3.1e-27   95.4   0.0   1   1   3.2e-31   4.3e-27   94.9   0.0    26   179   111   267    85   267 0.89 ROK family
Ribosomal_L9_C       PF03948.9     87 seq1256_BIOID51013   -            149   1.2e-26   92.4   1.8   1   1   2.9e-30     2e-26   91.7   1.2     2    87    63   149    62   149 0.97 Ribosomal protein L9, C-terminal domain
Ribosomal_L9_N       PF01281.14    48 seq1256_BIOID51013   -            149   7.6e-23   79.3   0.3   1   1   2.2e-26   1.5e-22   78.4   0.2     1    48     1    48     1    48 0.97 Ribosomal protein L9, N-terminal domain
EII-Sor              PF03609.9    237 seq1257_BIOID51013   -            267   1.4e-71  240.3  24.1   1   1   1.2e-75   1.6e-71  240.2  16.7     1   236     1   238     1   239 0.99 PTS system sorbose-specific iic component
GST_C_2              PF13410.1     69 seq1258_BIOID51013   -            304   5.3e-10   38.9   0.3   1   1   4.8e-13   1.3e-09   37.6   0.2     2    68   190   260   189   261 0.82 Glutathione S-transferase, C-terminal domain
GST_C                PF00043.20    95 seq1258_BIOID51013   -            304   9.3e-09   35.0   0.0   1   1   5.9e-12   1.6e-08   34.2   0.0    33    95   199   266   162   266 0.87 Glutathione S-transferase, C-terminal domain
GST_N_2              PF13409.1     70 seq1258_BIOID51013   -            304   1.8e-06   27.7   0.0   1   1   1.7e-09   4.7e-06   26.3   0.0     3    69    69   143    67   144 0.89 Glutathione S-transferase, N-terminal domain
GST_N                PF02798.15    76 seq1258_BIOID51013   -            304   3.4e-05   23.7   0.0   1   1   4.2e-08   0.00012   22.1   0.0    17    76    82   143    74   143 0.91 Glutathione S-transferase, N-terminal domain
DAHP_synth_1         PF00793.15   272 seq1260_BIOID51013   -            350  1.3e-105  351.8   0.0   1   1  1.1e-109  1.5e-105  351.6   0.0     8   271    40   338    25   339 0.96 DAHP synthetase I family
Trans_reg_C          PF00486.23    77 seq1261_BIOID51013   -            458   3.8e-12   45.8   0.0   1   1     6e-16   8.3e-12   44.7   0.0     2    77    28   101    26   101 0.93 Transcriptional regulatory protein, C terminal
NLPC_P60             PF00877.14   105 seq1262_BIOID51013   -            257   4.6e-31  106.6   0.0   1   1   1.2e-34   8.2e-31  105.8   0.0     1   105   139   249   139   249 0.98 NlpC/P60 family
ACP_syn_III_C        PF08541.5     90 seq1263_BIOID51013   -            317   2.8e-37  126.5   0.0   1   1   2.8e-40   9.5e-37  124.7   0.0     1    90   228   317   228   317 0.98 3-Oxoacyl-[acyl-carrier-protein (ACP)] synthase III C terminal
ACP_syn_III          PF08545.5     80 seq1263_BIOID51013   -            317   4.2e-30  103.1   1.3   1   1   2.3e-33     8e-30  102.2   0.9     1    80   106   183   106   183 0.99 3-Oxoacyl-[acyl-carrier-protein (ACP)] synthase III
HMG_CoA_synt_N       PF01154.12   174 seq1263_BIOID51013   -            317   1.2e-05   24.8   0.1   1   1   5.7e-09     2e-05   24.1   0.1     7   150     5   143     2   167 0.85 Hydroxymethylglutaryl-coenzyme A synthase N terminal
Chal_sti_synt_N      PF00195.14   227 seq1263_BIOID51013   -            317   2.5e-05   23.5   0.7   1   1   1.3e-08   4.5e-05   22.6   0.5    98   225    48   168    21   170 0.81 Chalcone and stilbene synthases, N-terminal domain
MFS_1                PF07690.11   354 seq1265_BIOID51013   -            416   1.6e-25   89.5  61.2   1   2   3.7e-20   2.5e-16   59.2  19.0     1   224    22   237    22   242 0.81 Major Facilitator Superfamily
MFS_1                PF07690.11   354 seq1265_BIOID51013   -            416   1.6e-25   89.5  61.2   2   2   7.4e-13     5e-09   35.2  19.8    10   179   237   409   232   415 0.80 Major Facilitator Superfamily
MFS_3                PF05977.8    524 seq1265_BIOID51013   -            416   4.8e-21   74.3  33.9   1   1   9.1e-25   6.2e-21   73.9  23.5     9   396    16   400    12   414 0.89 Transmembrane secretion effector
EIID-AGA             PF03613.9    264 seq1267_BIOID51013   -            270   1.1e-92  309.6   4.6   1   1     9e-97   1.2e-92  309.4   3.2     2   264    11   270    10   270 0.97 PTS system mannose/fructose/sorbose family IID component
LPAM_2               PF13627.1     24 seq1268_BIOID51013   -             67   2.1e-08   33.5   2.0   1   1     2e-12   2.7e-08   33.1   1.4     1    24     6    29     6    29 0.93 Prokaryotic lipoprotein-attachment site
Pyr_redox_2          PF07992.9    200 seq1270_BIOID51013   -            847     2e-36  125.6   0.0   1   1   3.9e-39   8.8e-36  123.5   0.0     1   198     5   285     5   287 0.95 Pyridine nucleotide-disulphide oxidoreductase
NIR_SIR              PF01077.17   157 seq1270_BIOID51013   -            847   2.8e-27   94.8   0.1   1   1   3.5e-30     8e-27   93.4   0.0     2   150   632   770   631   776 0.94 Nitrite and sulphite reductase 4Fe-4S domain
Fer2_BFD             PF04324.10    55 seq1270_BIOID51013   -            847   2.8e-21   75.1   4.8   1   1     7e-19   1.6e-15   56.7   2.0     2    53   423   472   422   474 0.93 BFD-like [2Fe-2S] binding domain
Pyr_redox            PF00070.22    80 seq1270_BIOID51013   -            847   1.5e-15   57.2   0.7   1   1   6.4e-19   1.5e-15   57.2   0.5     2    72   148   219   147   229 0.91 Pyridine nucleotide-disulphide oxidoreductase
NIR_SIR_ferr         PF03460.12    69 seq1270_BIOID51013   -            847   4.4e-12   45.3   0.0   1   1     4e-15   9.1e-12   44.3   0.0     3    68   560   622   558   623 0.95 Nitrite/Sulfite reductase ferredoxin-like half domain
Pyr_redox_3          PF13738.1    203 seq1270_BIOID51013   -            847     2e-08   34.3   0.4   1   1   1.5e-09   3.5e-06   27.1   0.0    78   196    55   174    42   179 0.83 Pyridine nucleotide-disulphide oxidoreductase
DUF4065              PF13274.1     99 seq1272_BIOID51013   -            190   3.2e-17   62.9   0.0   1   1   4.2e-21   5.7e-17   62.0   0.0     1    92    27   137    27   146 0.87 Protein of unknown function (DUF4065)
DAP_epimerase        PF01678.14   121 seq1273_BIOID51013   -            275   1.3e-77  257.4   0.7   1   2   1.8e-43   1.2e-39  134.8   0.0     1   120     4   124     4   125 0.98 Diaminopimelate epimerase
DAP_epimerase        PF01678.14   121 seq1273_BIOID51013   -            275   1.3e-77  257.4   0.7   2   2   2.5e-39   1.7e-35  121.4   0.1     2   121   153   268   152   268 0.97 Diaminopimelate epimerase
PhzC-PhzF            PF02567.11   282 seq1273_BIOID51013   -            275   3.6e-05   23.0   0.0   1   1   7.7e-09   5.2e-05   22.5   0.0    45   224    51   224    46   229 0.86 Phenazine biosynthesis-like protein
Acyl_transf_1        PF00698.16   318 seq1279_BIOID51013   -            309   8.7e-43  146.7   3.3   1   1   7.6e-47     1e-42  146.4   2.3     2   281     6   290     5   306 0.90 Acyl transferase domain
GlutR_N              PF05201.10   152 seq1280_BIOID51013   -            484   5.8e-57  191.4   0.1   1   1   3.1e-60   1.4e-56  190.1   0.0     1   152    72   223    72   223 0.99 Glutamyl-tRNAGlu reductase, N-terminal domain
Shikimate_DH         PF01488.15   135 seq1280_BIOID51013   -            484   3.9e-43  146.6   0.5   1   1   1.5e-46   6.7e-43  145.9   0.3     2   135   238   372   237   372 0.96 Shikimate / quinate 5-dehydrogenase
GlutR_dimer          PF00745.15   101 seq1280_BIOID51013   -            484   1.9e-27   95.0   2.6   1   1   4.1e-31   1.9e-27   95.0   1.8     2   100   386   483   385   484 0.97 Glutamyl-tRNAGlu reductase, dimerisation domain
Glucosamine_iso      PF01182.15   199 seq1281_BIOID51013   -            251   8.9e-20   71.1   0.0   1   1   8.8e-24   1.2e-19   70.7   0.0     4   198    30   226    28   227 0.81 Glucosamine-6-phosphate isomerases/6-phosphogluconolactonase
DUF484               PF04340.7    225 seq1285_BIOID51013   -            235   1.1e-89  299.6   0.4   1   1   9.5e-94   1.3e-89  299.4   0.3     1   224    10   232    10   233 0.99 Protein of unknown function, DUF484
Acetyltransf_8       PF13523.1    152 seq1286_BIOID51013   -            188   3.1e-15   56.2   0.2   1   1     2e-18   3.9e-15   55.9   0.1     1   141    32   167    32   174 0.87 Acetyltransferase (GNAT) domain
Acetyltransf_1       PF00583.19    83 seq1286_BIOID51013   -            188   3.8e-15   55.5   0.0   1   1   3.2e-18   6.3e-15   54.8   0.0     2    83    83   163    79   163 0.93 Acetyltransferase (GNAT) family
Acetyltransf_4       PF13420.1    155 seq1286_BIOID51013   -            188   6.1e-15   55.3   0.0   1   1   3.8e-18   7.4e-15   55.1   0.0     1   152    32   180    32   183 0.89 Acetyltransferase (GNAT) domain
Acetyltransf_3       PF13302.1    142 seq1286_BIOID51013   -            188   1.7e-12   47.7   0.0   1   1   1.1e-15   2.1e-12   47.3   0.0     2   142    30   163    29   163 0.80 Acetyltransferase (GNAT) domain
Acetyltransf_10      PF13673.1    117 seq1286_BIOID51013   -            188   1.2e-09   38.1   0.0   1   1   8.7e-13   1.7e-09   37.6   0.0     1   117    39   162    39   162 0.79 Acetyltransferase (GNAT) domain
Acetyltransf_7       PF13508.1     79 seq1286_BIOID51013   -            188   3.1e-08   33.5   0.0   1   1   2.6e-11     5e-08   32.8   0.0     6    78    80   163    76   164 0.80 Acetyltransferase (GNAT) domain
FR47                 PF08445.5     86 seq1286_BIOID51013   -            188     8e-06   25.4   0.0   1   1   6.9e-09   1.4e-05   24.6   0.0    26    79   109   164    99   171 0.94 FR47-like protein
SLT                  PF01464.15   121 seq1288_BIOID51013   -            124   2.5e-28   97.9   0.1   1   1     2e-32   2.7e-28   97.7   0.1    11   117     3   115     1   119 0.95 Transglycosylase SLT domain
adh_short            PF00106.20   167 seq1289_BIOID51013   -            244   5.1e-40  136.9   1.7   1   1   3.2e-43   8.7e-40  136.2   1.2     1   166     6   169     6   170 0.92 short chain dehydrogenase
adh_short_C2         PF13561.1    243 seq1289_BIOID51013   -            244     3e-33  115.5   1.8   1   1   1.3e-36   3.7e-33  115.2   1.3     5   242    14   241    12   242 0.94 Enoyl-(Acyl carrier protein) reductase
KR                   PF08659.5    181 seq1289_BIOID51013   -            244   4.7e-21   75.1   0.9   1   1   2.8e-24   7.5e-21   74.4   0.6     3   174     8   180     7   196 0.84 KR domain
NAD_binding_10       PF13460.1    183 seq1289_BIOID51013   -            244   2.7e-06   27.3   0.4   1   1   2.5e-09   6.8e-06   26.0   0.3     2   125     9   156     8   190 0.72 NADH(P)-binding
Epimerase            PF01370.16   236 seq1289_BIOID51013   -            244   2.1e-05   23.9   0.2   1   1   1.1e-08   2.9e-05   23.4   0.1     1   119     8   142     8   192 0.77 NAD dependent epimerase/dehydratase family
Globin               PF00042.17   108 seq1294_BIOID51013   -            403   3.4e-15   56.1   0.0   1   1   1.7e-18   7.7e-15   55.0   0.0     2   107    14   109    13   110 0.96 Globin
NAD_binding_1        PF00175.16   109 seq1294_BIOID51013   -            403   1.9e-14   54.0   0.0   1   1     8e-18   3.6e-14   53.1   0.0     1   108   271   379   271   380 0.80 Oxidoreductase NAD-binding domain
FAD_binding_6        PF00970.19    99 seq1294_BIOID51013   -            403     1e-13   51.0   0.0   1   1   4.8e-17   2.2e-13   50.0   0.0     2    97   162   259   161   261 0.90 Oxidoreductase FAD-binding domain
Fimbrial             PF00419.15   145 seq1295_BIOID51013   -            194   3.6e-13   49.8   0.0   1   1   3.5e-17   4.8e-13   49.4   0.0     3   144    29   193    27   194 0.76 Fimbrial protein
Phage_integrase      PF00589.17   173 seq1297_BIOID51013   -            298   4.6e-50  169.5   0.0   1   1   1.1e-53   7.7e-50  168.8   0.0     3   172   114   281   112   282 0.97 Phage integrase family
Phage_integr_N       PF02899.12    84 seq1297_BIOID51013   -            298   7.9e-27   93.1   0.7   1   1   2.9e-30     2e-26   91.8   0.5     1    83     8    90     8    91 0.98 Phage integrase, N-terminal SAM-like domain
DUF796               PF05638.7    134 seq1303_BIOID51013   -            392   2.6e-22   79.1   0.1   1   1   6.1e-26   4.2e-22   78.4   0.0     1   133     6   139     6   140 0.91 Protein of unknown function (DUF796)
Colicin-DNase        PF12639.2    110 seq1303_BIOID51013   -            392   4.4e-05   23.5   0.0   1   1   2.4e-08   0.00016   21.7   0.0    39   104   271   349   245   355 0.78 DNase/tRNase domain of colicin-like bacteriocin
PCRF                 PF03462.13   116 seq1306_BIOID51013   -            360   2.6e-43  146.2   0.4   1   1   8.7e-47     6e-43  145.1   0.3     3   116    65   178    63   178 0.98 PCRF domain
RF-1                 PF00472.15   114 seq1306_BIOID51013   -            360   3.2e-39  133.1   0.0   1   1   4.7e-43   3.2e-39  133.1   0.0     9   114   216   321   208   321 0.97 RF-1 domain
Chorismate_bind      PF00425.13   257 seq1308_BIOID51013   -            391     2e-68  230.3   0.0   1   1   1.8e-72   2.5e-68  230.0   0.0     2   257   126   380   125   380 0.97 chorismate binding enzyme
PP-binding           PF00550.20    67 seq1313_BIOID51013   -             78   2.7e-16   59.4   0.4   1   1   4.4e-20     3e-16   59.3   0.3     1    67     6    73     6    73 0.96 Phosphopantetheine attachment site
DUF1493              PF07377.7    111 seq1313_BIOID51013   -             78   0.00024   21.0   0.4   1   1   4.1e-08   0.00028   20.8   0.3     1    59     1    55     1    62 0.91 Protein of unknown function (DUF1493)
Pili_assembly_N      PF00345.15   122 seq1314_BIOID51013   -            231   1.7e-41  140.7   0.0   1   1   4.5e-45   3.1e-41  139.8   0.0     1   122    25   145    25   145 0.94 Gram-negative pili assembly chaperone, N-terminal domain
Pili_assembly_C      PF02753.12    68 seq1314_BIOID51013   -            231     3e-17   62.0   0.2   1   1     1e-20   7.1e-17   60.8   0.1     1    67   164   226   164   227 0.91 Gram-negative pili assembly chaperone, C-terminal domain
Rieske_2             PF13806.1    104 seq1315_BIOID51013   -            108   2.3e-40  136.3   0.0   1   1   1.9e-44   2.6e-40  136.2   0.0     1   103     3   106     3   107 0.98 Rieske-like [2Fe-2S] domain
HAD_2                PF13419.1    176 seq1318_BIOID51013   -            238   8.5e-20   71.6   0.1   1   1   2.4e-23   1.1e-19   71.2   0.0     1   176    13   207    13   207 0.76 Haloacid dehalogenase-like hydrolase
Hydrolase_like       PF13242.1     75 seq1318_BIOID51013   -            238   4.5e-09   35.7   0.0   1   1   2.2e-12   9.9e-09   34.6   0.0     2    50   161   209   160   223 0.93 HAD-hyrolase-like
Hydrolase            PF00702.21   204 seq1318_BIOID51013   -            238   1.3e-08   35.4   0.0   1   1   4.1e-12   1.9e-08   34.9   0.0     1   202    10   199    10   201 0.71 haloacid dehalogenase-like hydrolase
OmpA                 PF00691.15    97 seq1319_BIOID51013   -            296   5.7e-15   55.3   0.1   1   1   1.6e-18   2.2e-14   53.5   0.0     1    92   155   248   155   252 0.86 OmpA family
ketoacyl-synt        PF00109.21   255 seq1321_BIOID51013   -            413     6e-60  202.7   1.1   1   1   1.7e-63     6e-60  202.7   0.8     2   255     4   247     3   247 0.93 Beta-ketoacyl synthase, N-terminal domain
Ketoacyl-synt_C      PF02801.17   119 seq1321_BIOID51013   -            413   2.5e-39  133.6   1.7   1   1   1.4e-42   4.7e-39  132.7   1.2     1   119   255   370   255   370 0.97 Beta-ketoacyl synthase, C-terminal domain
Thiolase_N           PF00108.18   264 seq1321_BIOID51013   -            413   1.2e-06   27.6   0.1   1   1   8.7e-10     3e-06   26.3   0.0    80   120   156   196   145   216 0.93 Thiolase, N-terminal domain
Form_Nir_trans       PF01226.12   250 seq1326_BIOID51013   -            294   5.9e-62  208.7  28.2   1   1   5.5e-66   7.5e-62  208.3  19.5    16   249    46   274    29   275 0.92 Formate/nitrite transporter
Methyltransf_31      PF13847.1    152 seq1328_BIOID51013   -            277   1.8e-21   76.1   0.0   1   1   2.1e-24   2.6e-21   75.6   0.0     2   117   108   242   107   268 0.85 Methyltransferase domain
MTS                  PF05175.9    170 seq1328_BIOID51013   -            277   1.7e-20   72.9   0.0   1   1   2.4e-23     3e-20   72.1   0.0    26   138   105   236    94   253 0.87 Methyltransferase small domain
Methyltransf_18      PF12847.2    112 seq1328_BIOID51013   -            277     2e-16   60.4   0.1   1   1   3.9e-19   4.9e-16   59.1   0.1     4   110   112   237   109   239 0.73 Methyltransferase domain
Methyltransf_26      PF13659.1    117 seq1328_BIOID51013   -            277   5.9e-16   58.4   0.2   1   1   1.2e-18   1.5e-15   57.1   0.0     3   114   112   237   110   240 0.89 Methyltransferase domain
Methyltransf_4       PF02390.12   197 seq1328_BIOID51013   -            277   1.1e-08   34.2   0.0   1   1   1.4e-11   1.8e-08   33.5   0.0    22    77   112   167    90   183 0.88 Putative methyltransferase
PrmA                 PF06325.8    295 seq1328_BIOID51013   -            277   2.2e-06   26.8   0.0   1   1   2.9e-09   3.7e-06   26.1   0.0   153   232   101   183    94   184 0.78 Ribosomal protein L11 methyltransferase (PrmA)
UPF0020              PF01170.13   180 seq1328_BIOID51013   -            277   6.6e-06   25.6   0.0   1   1   8.7e-09   1.1e-05   25.0   0.0    38   116   117   186   102   195 0.81 Putative RNA methylase family UPF0020
PCMT                 PF01135.14   210 seq1328_BIOID51013   -            277   6.6e-06   25.6   0.0   1   1   7.7e-09   9.6e-06   25.1   0.0    53   132    87   167    71   175 0.82 Protein-L-isoaspartate(D-aspartate) O-methyltransferase (PCMT)
Cons_hypoth95        PF03602.10   183 seq1328_BIOID51013   -            277   9.5e-06   25.0   0.0   1   1   1.6e-08     2e-05   23.9   0.0    42   128   109   190    92   198 0.85 Conserved hypothetical protein 95
Methyltransf_11      PF08241.7     95 seq1328_BIOID51013   -            277   3.4e-05   24.1   0.0   1   1   4.7e-08   5.8e-05   23.3   0.0     1    46   114   163   114   236 0.89 Methyltransferase domain
Methyltransf_16      PF10294.4    174 seq1328_BIOID51013   -            277   4.3e-05   22.9   0.0   1   1   5.4e-08   6.8e-05   22.2   0.0    45   111   108   172    96   184 0.84 Putative methyltransferase
MFS_1                PF07690.11   354 seq1331_BIOID51013   -            417   5.8e-39  133.7  62.6   1   2   3.2e-31   2.2e-27   95.6  18.9     1   224    41   261    40   270 0.82 Major Facilitator Superfamily
MFS_1                PF07690.11   354 seq1331_BIOID51013   -            417   5.8e-39  133.7  62.6   2   2   9.1e-15   6.2e-11   41.5  23.0     7   168   249   407   247   415 0.82 Major Facilitator Superfamily
Sugar_tr             PF00083.19   451 seq1331_BIOID51013   -            417   2.8e-14   52.4  34.3   1   1   9.1e-18   6.2e-14   51.2   7.0    46   197    71   217    11   223 0.90 Sugar (and other) transporter
AMP-binding          PF00501.23   418 seq1332_BIOID51013   -            536   4.6e-85  285.3   0.0   1   1     8e-89   5.5e-85  285.1   0.0     1   417    50   461    50   462 0.95 AMP-binding enzyme
DUF4009              PF13193.1     41 seq1332_BIOID51013   -            536     8e-08   31.4   0.1   1   1   3.6e-11   2.4e-07   29.9   0.0     1    29   501   529   501   535 0.92 Domain of unknown function (DUF4009)
UvrD_C               PF13361.1    319 seq1333_BIOID51013   -            738   1.3e-99  333.6   0.0   1   1  7.6e-103   1.7e-99  333.1   0.0     1   318   295   634   295   635 0.98 UvrD-like helicase C-terminal domain
UvrD-helicase        PF00580.16   315 seq1333_BIOID51013   -            738   2.2e-76  257.0   0.0   1   1   2.7e-79   6.1e-76  255.6   0.0     1   314    28   289    28   290 0.98 UvrD/REP helicase N-terminal domain
AAA_19               PF13245.1     76 seq1333_BIOID51013   -            738   5.5e-14   51.5   0.2   1   1   8.5e-17   1.9e-13   49.8   0.1     1    75    34   111    34   112 0.85 Part of AAA domain
UvrD_C_2             PF13538.1    104 seq1333_BIOID51013   -            738   1.1e-10   41.4   0.0   1   1   1.1e-13   2.6e-10   40.2   0.0    54   103   561   630   509   631 0.77 Family description
Usher                PF00577.15   552 seq1334_BIOID51013   -            721  8.1e-209  694.8  29.0   1   1  2.4e-212  1.1e-208  694.3  20.1     1   552    89   631    89   631 0.99 Type VII secretion system (T7SS), usher protein
PapC_C               PF13953.1     68 seq1334_BIOID51013   -            721   4.1e-21   74.2   0.1   1   1   2.1e-24   9.7e-21   73.0   0.1     2    67   642   708   641   709 0.95 PapC C-terminal domain
PapC_N               PF13954.1    146 seq1334_BIOID51013   -            721   1.3e-19   70.1   0.0   1   1     6e-23   2.7e-19   69.0   0.0    75   146     2    75     1    75 0.94 PapC N-terminal domain
IMS                  PF00817.15   148 seq1335_BIOID51013   -            351   9.7e-48  161.6   0.0   1   1   3.4e-51   1.6e-47  160.9   0.0     1   148     7   154     7   154 0.98 impB/mucB/samB family
IMS_C                PF11799.3    137 seq1335_BIOID51013   -            351   2.1e-09   37.7   0.1   1   1   8.2e-13   3.7e-09   36.9   0.0     3    99   211   309   210   327 0.85 impB/mucB/samB family C-terminal
IMS_HHH              PF11798.3     32 seq1335_BIOID51013   -            351   1.3e-08   34.2   0.0   1   1   7.1e-12   3.2e-08   33.0   0.0     1    32   166   197   166   197 0.96 IMS family HHH motif
Hydrolase_like       PF13242.1     75 seq1337_BIOID51013   -            190   6.6e-14   51.2   0.1   1   1     3e-17     1e-13   50.6   0.1     1    75   108   179   108   179 0.90 HAD-hyrolase-like
Hydrolase            PF00702.21   204 seq1337_BIOID51013   -            190   3.1e-08   34.2   0.0   1   1   2.1e-11   7.2e-08   33.0   0.0   122   204    32   148    12   148 0.86 haloacid dehalogenase-like hydrolase
PNK3P                PF08645.6    158 seq1337_BIOID51013   -            190   4.5e-08   32.5   0.0   1   1   2.7e-11   9.2e-08   31.5   0.0    21   126    23   137     7   148 0.80 Polynucleotide kinase 3 phosphatase
TP_methylase         PF00590.15   210 seq1339_BIOID51013   -            457   9.3e-50  169.1   0.1   1   1   3.2e-53   1.5e-49  168.4   0.1     2   209   218   426   217   427 0.92 Tetrapyrrole (Corrin/Porphyrin) Methylases
NAD_binding_7        PF13241.1    103 seq1339_BIOID51013   -            457   6.1e-28   96.9   0.1   1   1   1.3e-29     6e-26   90.5   0.0     1   103     6   115     6   115 0.89 Putative NAD(P)-binding
CysG_dimeriser       PF10414.4     60 seq1339_BIOID51013   -            457   1.7e-19   68.9   0.9   1   1   3.7e-23   1.7e-19   68.9   0.6     2    60   150   209   149   209 0.97 Sirohaem synthase dimerisation region
SirB                 PF04247.7    123 seq1341_BIOID51013   -            130   4.9e-38  129.5   8.6   1   1     4e-42   5.5e-38  129.3   6.0     2   123     4   129     3   129 0.97 Invasion gene expression up-regulator, SirB
Aminotran_4          PF01063.14   231 seq1342_BIOID51013   -            269   1.2e-43  149.0   0.0   1   1   1.1e-47   1.5e-43  148.8   0.0     2   225    38   259    37   266 0.87 Aminotransferase class IV
Transglut_core2      PF13369.1    153 seq1347_BIOID51013   -            269     9e-38  129.0   0.0   1   1   1.8e-41   1.2e-37  128.5   0.0     2   152    33   184    32   185 0.97 Transglutaminase-like superfamily
TPR_9                PF13371.1     73 seq1347_BIOID51013   -            269   2.8e-28   97.4   0.3   1   1   8.9e-32   6.1e-28   96.3   0.2     1    73   187   259   187   259 0.99 Tetratricopeptide repeat
Acetyltransf_10      PF13673.1    117 seq1352_BIOID51013   -            150   1.4e-20   73.4   0.0   1   1   5.1e-24   1.7e-20   73.1   0.0     1   117    13   124    13   124 0.92 Acetyltransferase (GNAT) domain
Acetyltransf_7       PF13508.1     79 seq1352_BIOID51013   -            150     7e-10   38.8   0.0   1   1   4.1e-13   1.4e-09   37.8   0.0     3    78    56   125    54   126 0.90 Acetyltransferase (GNAT) domain
Acetyltransf_9       PF13527.1    128 seq1352_BIOID51013   -            150   1.6e-07   31.1   0.0   1   1   8.1e-10   2.8e-06   27.1   0.0     1   128     5   127     5   127 0.93 Acetyltransferase (GNAT) domain
Acetyltransf_1       PF00583.19    83 seq1352_BIOID51013   -            150     7e-07   29.0   0.0   1   1   5.2e-10   1.8e-06   27.7   0.0    25    83    75   125    34   125 0.77 Acetyltransferase (GNAT) family
YceG                 PF02618.11   297 seq1355_BIOID51013   -            340     4e-95  318.1   0.0   1   1   3.4e-99   4.6e-95  317.9   0.0     3   297    42   330    40   330 0.94 YceG-like family
Asr                  PF06392.6     19 seq1356_BIOID51013   -            111   7.1e-07   29.3  23.9   1   1   5.2e-11   7.1e-07   29.3  16.6     1    19    53    71    53    71 0.99 Acid shock protein repeat
Isochorismatase      PF00857.15   174 seq1358_BIOID51013   -            285   5.9e-38  130.3   0.0   1   1   1.1e-41   7.6e-38  130.0   0.0     2   173    32   204    31   205 0.97 Isochorismatase family
PP-binding           PF00550.20    67 seq1358_BIOID51013   -            285   2.5e-08   33.9   0.0   1   1   9.9e-12   6.8e-08   32.5   0.0     2    62   217   275   216   280 0.86 Phosphopantetheine attachment site
DAHP_synth_1         PF00793.15   272 seq1361_BIOID51013   -            284   5.8e-82  274.3   0.0   1   1     5e-86   6.8e-82  274.0   0.0     9   271    10   275     2   276 0.97 DAHP synthetase I family
UPF0027              PF01139.12   420 seq1364_BIOID51013   -            388   6.5e-98  328.3   0.0   1   2   1.1e-28   1.5e-24   86.6   0.0     6    98    23   115    19   124 0.94 Uncharacterized protein family UPF0027
UPF0027              PF01139.12   420 seq1364_BIOID51013   -            388   6.5e-98  328.3   0.0   2   2   2.9e-75     4e-71  240.1   0.0   144   419   127   381   113   382 0.90 Uncharacterized protein family UPF0027
DUF4223              PF13978.1     56 seq1367_BIOID51013   -             55   1.2e-36  124.0   0.7   1   1   9.5e-41   1.3e-36  123.9   0.5     1    55     1    55     1    55 0.99 Protein of unknown function (DUF4223)
Trypsin              PF00089.21   220 seq1368_BIOID51013   -            273   1.3e-11   44.4   0.0   1   1     6e-15   4.1e-11   42.7   0.0     9   198    50   244    44   266 0.74 Trypsin
Trypsin_2            PF13365.1    120 seq1368_BIOID51013   -            273   1.3e-07   31.5   0.0   1   1   3.1e-11   2.1e-07   30.8   0.0     1   120    69   240    69   240 0.67 Trypsin-like peptidase domain
Fimbrial             PF00419.15   145 seq1371_BIOID51013   -            363     3e-21   76.0   0.5   1   1   2.2e-25     3e-21   76.0   0.3     2   143   211   361   210   363 0.85 Fimbrial protein
LacAB_rpiB           PF02502.13   140 seq1373_BIOID51013   -            149   3.3e-54  182.2   0.1   1   1   2.8e-58   3.8e-54  182.0   0.1     1   139     3   141     3   142 0.99 Ribose/Galactose Isomerase
adh_short_C2         PF13561.1    243 seq1374_BIOID51013   -            258   1.9e-29  103.1   0.1   1   1   5.1e-33   2.3e-29  102.7   0.1     3   242    24   254    22   255 0.93 Enoyl-(Acyl carrier protein) reductase
adh_short            PF00106.20   167 seq1374_BIOID51013   -            258   1.6e-27   96.3   9.2   1   1   2.3e-30     1e-26   93.7   6.4     2   164    17   170    16   173 0.89 short chain dehydrogenase
KR                   PF08659.5    181 seq1374_BIOID51013   -            258   1.3e-10   41.1   8.7   1   1   4.9e-13   2.2e-09   37.1   5.8    54   160    55   165    17   183 0.90 KR domain
Thymidylate_kin      PF02223.12   186 seq1376_BIOID51013   -            213   1.2e-60  203.9   0.0   1   1   9.8e-65   1.3e-60  203.8   0.0     1   186     8   200     8   200 0.98 Thymidylate kinase
AA_permease_2        PF13520.1    426 seq1377_BIOID51013   -            462   1.4e-58  198.2  44.7   1   1   2.6e-62   1.8e-58  197.9  31.0     1   405    27   427    27   448 0.85 Amino acid permease
AA_permease          PF00324.16   479 seq1377_BIOID51013   -            462   1.7e-35  122.1  40.5   1   1   4.3e-39   2.9e-35  121.4  28.0     2   475    32   457    31   461 0.83 Amino acid permease
HTH_3                PF01381.17    55 seq1381_BIOID51013   -             86   2.5e-10   39.9   0.0   1   1   6.6e-14     3e-10   39.6   0.0     1    53     5    57     5    59 0.95 Helix-turn-helix
HTH_19               PF12844.2     64 seq1381_BIOID51013   -             86   4.2e-08   32.9   0.0   1   1   1.2e-11   5.5e-08   32.6   0.0     4    57     5    58     5    65 0.93 Helix-turn-helix domain
HTH_31               PF13560.1     64 seq1381_BIOID51013   -             86   4.8e-08   32.9   0.0   1   1   1.3e-11     6e-08   32.6   0.0     6    55     5    53     4    62 0.93 Helix-turn-helix domain
Voltage_CLC          PF00654.15   355 seq1382_BIOID51013   -            418     5e-19   68.4  36.9   1   1   3.6e-23     5e-19   68.4  25.6    34   317    93   365    65   397 0.79 Voltage gated chloride channel
DUF2756              PF10956.3    104 seq1383_BIOID51013   -            146     1e-53  179.8  30.3   1   1   7.3e-58     1e-53  179.8  21.0     1   104     1   105     1   105 0.99 Protein of unknown function (DUF2756)
OMP_b-brl            PF13505.1    176 seq1388_BIOID51013   -            171   3.9e-27   95.2  13.5   1   1   6.8e-31   4.7e-27   94.9   9.3     2   176     9   171     6   171 0.87 Outer membrane protein beta-barrel domain
Ail_Lom              PF06316.6    199 seq1388_BIOID51013   -            171   1.5e-23   83.2   4.7   1   2   2.2e-18   1.5e-14   53.8   0.9     1   126     1   115     1   127 0.77 Enterobacterial Ail/Lom protein
Ail_Lom              PF06316.6    199 seq1388_BIOID51013   -            171   1.5e-23   83.2   4.7   2   2   2.2e-11   1.5e-07   31.0   0.1   154   199   126   171   120   171 0.93 Enterobacterial Ail/Lom protein
RF-1                 PF00472.15   114 seq1389_BIOID51013   -            204   2.7e-23   81.8   1.9   1   1   3.5e-27   4.8e-23   81.0   1.3     9   103   103   196    97   200 0.84 RF-1 domain
DNA_pol3_delta2      PF13177.1    162 seq1390_BIOID51013   -            334   3.5e-39  133.9   0.0   1   1   8.6e-43   5.9e-39  133.2   0.0     8   159    13   165     9   168 0.96 DNA polymerase III, delta subunit
DNApol3-delta_C      PF09115.5    119 seq1390_BIOID51013   -            334     2e-37  127.7   0.1   1   1   4.5e-41   3.1e-37  127.1   0.1     2   119   207   323   206   323 0.98 DNA polymerase III, delta subunit, C terminal
GerE                 PF00196.14    58 seq1391_BIOID51013   -            143   1.5e-07   30.4   0.0   1   1   1.7e-11   2.4e-07   29.8   0.0     2    51    94   142    93   143 0.93 Bacterial regulatory proteins, luxR family
4HBT                 PF03061.17    79 seq1394_BIOID51013   -            137   7.5e-17   61.1   0.1   1   1   8.9e-21   1.2e-16   60.4   0.1     1    79    50   127    50   127 0.98 Thioesterase superfamily
CorA                 PF01544.13   292 seq1398_BIOID51013   -            316   4.9e-56  189.7   0.4   1   1   4.4e-60     6e-56  189.5   0.2     4   292    26   312    24   312 0.95 CorA-like Mg2+ transporter protein
Phage_ASH            PF10554.4    108 seq1399_BIOID51013   -            386   4.1e-32  110.6   1.3   1   1   1.5e-35     1e-31  109.3   0.9     1   108   117   213   117   213 0.97 Ash protein family
Phage_pRha           PF09669.5     92 seq1399_BIOID51013   -            386   7.4e-29   99.8   0.0   1   1   1.7e-32   1.2e-28   99.1   0.0     1    92   221   313   221   313 0.92 Phage regulatory protein Rha (Phage_pRha)
InvH                 PF04741.7    147 seq1400_BIOID51013   -             97   8.2e-08   32.1   0.6   1   1   8.1e-12   1.1e-07   31.6   0.5    90   144    41    95    18    97 0.89 InvH outer membrane lipoprotein
CstA                 PF02554.9    376 seq1401_BIOID51013   -            701  5.2e-156  518.8  28.7   1   1  7.7e-160  5.2e-156  518.8  19.9     1   359    32   420    32   436 0.95 Carbon starvation protein CstA
DUF4161              PF13722.1    127 seq1401_BIOID51013   -            701   1.8e-46  157.4   7.5   1   1   2.7e-50   1.8e-46  157.4   5.2     3   127   467   596   464   596 0.98 C-terminal domain on CstA (DUF4161)
SIS                  PF01380.17   131 seq1402_BIOID51013   -            347   3.1e-21   75.2   0.0   1   2   1.2e-12   1.6e-08   34.0   0.0     5   122    51   170    48   175 0.87 SIS domain
SIS                  PF01380.17   131 seq1402_BIOID51013   -            347   3.1e-21   75.2   0.0   2   2     3e-14   4.1e-10   39.2   0.0     4    87   214   299   211   305 0.93 SIS domain
UPF0118              PF01594.11   327 seq1403_BIOID51013   -            344   2.7e-74  249.9  42.7   1   1   2.3e-78   3.1e-74  249.7  29.6     2   326    14   328    13   329 0.99 Domain of unknown function DUF20
TatD_DNase           PF01026.16   255 seq1404_BIOID51013   -            265   1.2e-76  257.2   0.0   1   1   9.8e-81   1.3e-76  257.0   0.0     1   255     4   255     4   255 0.96 TatD related DNase
DUF2502              PF10697.4     82 seq1405_BIOID51013   -            108   1.8e-22   79.1  25.5   1   1   1.7e-26   2.3e-22   78.7  17.7     1    82    23   106    23   106 0.97 Protein of unknown function (DUF2502)
LppC                 PF04348.8    536 seq1407_BIOID51013   -            662  2.7e-135  451.8  23.2   1   2   1.2e-51   1.6e-47  162.1  13.0     2   283    41   316    40   346 0.89 LppC putative lipoprotein
LppC                 PF04348.8    536 seq1407_BIOID51013   -            662  2.7e-135  451.8  23.2   2   2   4.5e-91   6.1e-87  292.2   0.1   248   536   349   656   342   656 0.96 LppC putative lipoprotein
Aldo_ket_red         PF00248.16   283 seq1412_BIOID51013   -            346   4.4e-75  251.9   0.0   1   1   3.7e-79   5.1e-75  251.7   0.0     2   282    28   332    27   333 0.96 Aldo/keto reductase family
DUF2592              PF10766.4     41 seq1414_BIOID51013   -             49     1e-26   91.8   4.7   1   1   8.2e-31   1.1e-26   91.7   3.3     1    41     4    44     4    44 0.98 Protein of unknown function (DUF2592)
AP_endonuc_2         PF01261.19   211 seq1415_BIOID51013   -            276   8.1e-32  110.1   0.0   1   1   7.5e-36     1e-31  109.7   0.0     1   210    19   225    19   226 0.97 Xylose isomerase-like TIM barrel
PTS_EIIC             PF02378.13   321 seq1418_BIOID51013   -            477   1.4e-80  270.4  33.4   1   1   2.1e-84   1.4e-80  270.4  23.2     1   321    13   320    13   320 0.94 Phosphotransferase system, EIIC
PTS_EIIB             PF00367.15    35 seq1418_BIOID51013   -            477   7.7e-14   50.5   0.1   1   1     2e-17   1.3e-13   49.7   0.0     3    35   404   436   402   436 0.95 phosphotransferase system, EIIB
ChaB                 PF06150.7     57 seq1420_BIOID51013   -             76   4.8e-26   90.2   5.4   1   1   4.3e-30   5.9e-26   89.9   3.8     1    57     9    76     9    76 0.98 ChaB
SBP_bac_11           PF13531.1    231 seq1421_BIOID51013   -            257   2.9e-55  187.3   4.6   1   1     5e-59   3.4e-55  187.0   3.2     1   231    29   255    29   255 0.95 Bacterial extracellular solute-binding protein
SBP_bac_1            PF01547.20   314 seq1421_BIOID51013   -            257   4.9e-17   62.5   6.8   1   1     9e-21   6.2e-17   62.1   4.7     1   313    34   246    34   247 0.90 Bacterial extracellular solute-binding protein
TetR_N               PF00440.18    47 seq1422_BIOID51013   -            215   2.5e-15   55.7   0.0   1   1   2.8e-19   3.9e-15   55.1   0.0     1    47    15    61    15    61 0.97 Bacterial regulatory proteins, tetR family
Pribosyltran         PF00156.22   125 seq1427_BIOID51013   -            152   2.2e-11   43.4   0.0   1   1   2.3e-15   3.2e-11   42.9   0.0     2   112     4   105     3   112 0.87 Phosphoribosyl transferase domain
HTH_18               PF12833.2     81 seq1428_BIOID51013   -            278   6.7e-26   90.0   2.5   1   1   2.3e-29     8e-26   89.8   1.0     1    80   193   271   193   272 0.97 Helix-turn-helix domain
AraC_binding         PF02311.14   136 seq1428_BIOID51013   -            278   7.2e-24   83.8   2.1   1   1   2.1e-27   7.2e-24   83.8   1.5     4   136    16   154    14   154 0.96 AraC-like ligand binding domain
HTH_AraC             PF00165.18    42 seq1428_BIOID51013   -            278   7.7e-21   73.1   0.1   1   2   1.7e-11   5.8e-08   32.1   0.0     1    42   180   221   180   221 0.97 Bacterial regulatory helix-turn-helix proteins, AraC family
HTH_AraC             PF00165.18    42 seq1428_BIOID51013   -            278   7.7e-21   73.1   0.1   2   2   1.3e-13   4.5e-10   38.9   0.0     1    42   232   271   232   271 0.93 Bacterial regulatory helix-turn-helix proteins, AraC family
ChaC                 PF04752.7    177 seq1430_BIOID51013   -            238   5.2e-53  179.5   0.0   1   1   4.7e-57   6.4e-53  179.2   0.0     1   176    54   222    54   223 0.95 ChaC-like protein
Fe_dep_repr_C        PF02742.10    71 seq1433_BIOID51013   -            155   1.4e-13   50.2   0.9   1   1   1.5e-16   2.9e-13   49.1   0.6     1    57    95   150    95   154 0.95 Iron dependent repressor, metal binding and dimerisation domain
Fe_dep_repress       PF01325.14    60 seq1433_BIOID51013   -            155   6.9e-11   41.8   0.0   1   1   6.3e-14   1.2e-10   40.9   0.0     6    60    38    92    35    92 0.95 Iron dependent repressor, N-terminal DNA binding domain
HTH_24               PF13412.1     48 seq1433_BIOID51013   -            155   1.2e-07   30.9   0.0   1   1     9e-11   1.8e-07   30.3   0.0     3    48    40    85    38    85 0.90 Winged helix-turn-helix DNA-binding
MarR                 PF01047.17    59 seq1433_BIOID51013   -            155   1.7e-06   27.4   0.0   1   1   1.6e-09   3.1e-06   26.6   0.0    11    48    48    85    47    87 0.95 MarR family
PfkB                 PF00294.19   301 seq1434_BIOID51013   -            261   1.2e-37  129.5   0.1   1   1   1.2e-41   1.7e-37  129.1   0.1    34   294    22   260     7   261 0.87 pfkB family carbohydrate kinase
CorA                 PF01544.13   292 seq1435_BIOID51013   -             67   1.4e-12   47.1   2.5   1   1   1.3e-16   1.8e-12   46.8   1.7   246   292    20    63    18    63 0.95 CorA-like Mg2+ transporter protein
BPD_transp_1         PF00528.17   185 seq1436_BIOID51013   -            229   3.6e-22   78.6  13.6   1   1   3.3e-26   4.5e-22   78.3   9.4     2   175    26   215    25   227 0.78 Binding-protein-dependent transport system inner membrane component
DUF1100              PF06500.6    411 seq1437_BIOID51013   -            414  1.2e-221  735.4   0.0   1   1  2.8e-225  1.3e-221  735.2   0.0     1   411     1   414     1   414 0.99 Alpha/beta hydrolase of unknown function (DUF1100)
Abhydrolase_5        PF12695.2    142 seq1437_BIOID51013   -            414   2.3e-08   33.7   0.0   1   1   9.2e-12   4.2e-08   32.9   0.0     1   121   196   375   196   392 0.75 Alpha/beta hydrolase family
Abhydrolase_6        PF12697.2    228 seq1437_BIOID51013   -            414   2.1e-06   27.6   0.5   1   1   9.1e-10   4.2e-06   26.7   0.1    12   107   208   326   197   390 0.70 Alpha/beta hydrolase family
DUF466               PF04328.8     65 seq1438_BIOID51013   -             65   2.9e-32  110.1   0.5   1   1   2.3e-36   3.1e-32  110.0   0.3     1    65     1    65     1    65 0.99 Protein of unknown function (DUF466)
Nucleos_tra2_C       PF07662.8    210 seq1439_BIOID51013   -            413   2.3e-69  232.9  16.2   1   1   3.3e-73   2.3e-69  232.9  11.2     1   209   206   412   206   413 0.98 Na+ dependent nucleoside transporter C-terminus
Nucleos_tra2_N       PF01773.15    75 seq1439_BIOID51013   -            413   1.9e-24   85.6   4.2   1   1   2.8e-28   1.9e-24   85.6   2.9     1    74    22    95    22    96 0.98 Na+ dependent nucleoside transporter N-terminus
CitMHS               PF03600.11   349 seq1440_BIOID51013   -            372   2.1e-28   98.7  20.9   1   1   3.1e-32   2.1e-28   98.7  14.5    41   321    32   306    12   330 0.89 Citrate transporter
Na_sulph_symp        PF00939.14   471 seq1440_BIOID51013   -            372   1.1e-07   31.0   5.8   1   1   1.6e-11   1.1e-07   31.0   4.0   320   449    41   166    35   184 0.80 Sodium:sulfate symporter transmembrane region
UPF0102              PF02021.12    93 seq1441_BIOID51013   -            131   1.3e-35  121.0   0.1   1   1   1.1e-39   1.5e-35  120.8   0.1     2    92    23   115    22   116 0.98 Uncharacterised protein family UPF0102
AraC_binding         PF02311.14   136 seq1442_BIOID51013   -            312   1.1e-22   80.0   1.3   1   1   5.1e-26   1.7e-22   79.4   0.2     7   129    52   175    48   186 0.88 AraC-like ligand binding domain
HTH_18               PF12833.2     81 seq1442_BIOID51013   -            312   8.9e-22   76.8   0.1   1   1   5.5e-25   1.9e-21   75.8   0.1     2    79   229   305   228   307 0.97 Helix-turn-helix domain
HTH_AraC             PF00165.18    42 seq1442_BIOID51013   -            312   1.4e-20   72.2   0.2   1   2   3.2e-10   1.1e-06   28.1   0.0     2    42   216   256   215   256 0.93 Bacterial regulatory helix-turn-helix proteins, AraC family
HTH_AraC             PF00165.18    42 seq1442_BIOID51013   -            312   1.4e-20   72.2   0.2   2   2   1.6e-14   5.3e-11   41.8   0.0     2    42   268   306   267   306 0.94 Bacterial regulatory helix-turn-helix proteins, AraC family
Cupin_2              PF07883.6     71 seq1442_BIOID51013   -            312   1.4e-06   27.5   0.0   1   1   8.3e-10   2.8e-06   26.6   0.0     7    60    57   109    53   116 0.92 Cupin domain
UTRA                 PF07702.8    141 seq1447_BIOID51013   -            265     2e-32  111.6   0.0   1   1   9.8e-36   4.5e-32  110.5   0.0     1   140   118   256   118   257 0.99 UTRA domain
GntR                 PF00392.16    64 seq1447_BIOID51013   -            265   8.6e-24   82.6   0.0   1   1   2.9e-27   1.3e-23   82.0   0.0     1    64    34    97    34    97 0.99 Bacterial regulatory proteins, gntR family
HTH_DeoR             PF08220.7     57 seq1447_BIOID51013   -            265   7.6e-05   22.0   0.0   1   1   3.8e-08   0.00017   20.9   0.0    18    54    61    97    46   100 0.88 DeoR-like helix-turn-helix domain
adh_short_C2         PF13561.1    243 seq1448_BIOID51013   -            294   4.9e-30  104.9   0.0   1   1   1.3e-33   5.7e-30  104.7   0.0     5   241    58   290    55   292 0.92 Enoyl-(Acyl carrier protein) reductase
adh_short            PF00106.20   167 seq1448_BIOID51013   -            294   3.3e-26   92.0   0.2   1   1     9e-30   4.1e-26   91.7   0.1     3   166    52   217    50   218 0.95 short chain dehydrogenase
KR                   PF08659.5    181 seq1448_BIOID51013   -            294   2.3e-08   33.7   0.0   1   1   6.9e-12   3.2e-08   33.3   0.0     4   167    53   221    51   234 0.77 KR domain
SIS_2                PF13580.1    138 seq1449_BIOID51013   -            196   1.2e-31  109.1   1.0   1   1   2.2e-35   1.5e-31  108.8   0.7     3   138    10   144     8   144 0.95 SIS domain
SIS                  PF01380.17   131 seq1449_BIOID51013   -            196   6.2e-07   28.9   0.3   1   1   7.1e-10   4.8e-06   26.0   0.0    49   105   105   164    77   182 0.82 SIS domain
ABC_tran             PF00005.22   118 seq1450_BIOID51013   -            352   6.2e-26   90.9   0.0   1   1   2.9e-29   1.3e-25   89.9   0.0     1   117    38   156    38   157 0.91 ABC transporter
TOBE                 PF03459.12    64 seq1450_BIOID51013   -            352   3.5e-19   68.5   0.0   1   1     2e-20   9.2e-17   60.7   0.0     1    62   290   350   290   352 0.97 TOBE domain
FKBP_C               PF00254.23    94 seq1451_BIOID51013   -            206   3.6e-27   94.0   0.0   1   1   9.7e-31   6.6e-27   93.2   0.0     5    94   117   203   114   203 0.96 FKBP-type peptidyl-prolyl cis-trans isomerase
FKBP_N               PF01346.13   124 seq1451_BIOID51013   -            206   1.2e-23   83.3   0.0   1   1   2.2e-27   1.5e-23   83.0   0.0    17   124     5   108     1   108 0.96 Domain amino terminal to FKBP-type peptidyl-prolyl isomerase
DUF3442              PF11924.3    280 seq1455_BIOID51013   -            464   5.8e-90  301.5   9.2   1   1   5.3e-94   7.3e-90  301.2   6.4     1   280    57   341    57   341 0.98 Protein of unknown function (DUF3442)
BON                  PF04972.12    64 seq1456_BIOID51013   -            191   2.5e-32  110.3   8.7   1   2   2.7e-19   3.6e-15   55.3   0.8     3    62    53   113    51   115 0.96 BON domain
BON                  PF04972.12    64 seq1456_BIOID51013   -            191   2.5e-32  110.3   8.7   2   2   1.8e-20   2.4e-16   59.1   0.8     1    57   129   184   129   188 0.97 BON domain
Crl                  PF07417.7    127 seq1457_BIOID51013   -            133     1e-54  183.5   0.1   1   1   8.7e-59   1.2e-54  183.3   0.1     2   122     3   123     2   131 0.96 Transcriptional regulator Crl
Aminotran_1_2        PF00155.16   363 seq1458_BIOID51013   -            386   6.2e-58  196.3   0.0   1   1   2.1e-61   7.1e-58  196.1   0.0     3   363    32   383    30   383 0.94 Aminotransferase class I and II
Cys_Met_Meta_PP      PF01053.15   386 seq1458_BIOID51013   -            386   4.9e-08   31.5   0.0   1   1   2.4e-11   8.4e-08   30.7   0.0    75   180    96   205    62   212 0.85 Cys/Met metabolism PLP-dependent enzyme
DegT_DnrJ_EryC1      PF01041.12   363 seq1458_BIOID51013   -            386   1.4e-05   24.2   0.0   1   1   9.6e-09   3.3e-05   23.0   0.0    46   146    97   202    86   204 0.88 DegT/DnrJ/EryC1/StrS aminotransferase family
Aminotran_5          PF00266.14   371 seq1458_BIOID51013   -            386   3.1e-05   22.7   0.0   1   1   1.3e-08   4.5e-05   22.2   0.0    46   165    74   189    48   236 0.80 Aminotransferase class-V
AA_permease          PF00324.16   479 seq1460_BIOID51013   -            470  1.5e-119  399.3  46.0   1   1  2.5e-123  1.7e-119  399.1  31.9     1   477    27   468    27   470 0.98 Amino acid permease
AA_permease_2        PF13520.1    426 seq1460_BIOID51013   -            470   5.5e-51  173.3  50.0   1   1     1e-54   7.1e-51  172.9  34.6     8   419    30   446    26   459 0.84 Amino acid permease
SBP_bac_3            PF00497.15   225 seq1463_BIOID51013   -            518   1.1e-30  106.5   0.0   1   1   4.4e-34     2e-30  105.6   0.0    10   224    52   267    45   268 0.91 Bacterial extracellular solute-binding proteins, family 3
SLT                  PF01464.15   121 seq1463_BIOID51013   -            518   4.8e-27   93.7   0.1   1   1   1.7e-30     8e-27   93.0   0.1     5   118   295   404   292   407 0.95 Transglycosylase SLT domain
Lysozyme_like        PF13702.1    160 seq1463_BIOID51013   -            518   1.5e-06   27.7   0.0   1   1   1.2e-09   5.3e-06   25.8   0.0     8   100   291   391   283   448 0.65 Lysozyme-like
ABC_tran             PF00005.22   118 seq1465_BIOID51013   -            530   1.4e-36  125.3   0.0   1   2   1.1e-18   1.9e-15   57.1   0.0     1   118    41   184    41   184 0.98 ABC transporter
ABC_tran             PF00005.22   118 seq1465_BIOID51013   -            530   1.4e-36  125.3   0.0   2   2   2.2e-21   3.7e-18   65.8   0.0     1   118   359   467   359   467 0.95 ABC transporter
ABC_tran_2           PF12848.2     85 seq1465_BIOID51013   -            530   3.4e-23   81.1   3.0   1   1   1.8e-23     3e-20   71.7   1.4     2    85   224   309   223   309 0.91 ABC transporter
DUF1471              PF07338.8     56 seq1466_BIOID51013   -            314   4.1e-62  205.5   5.4   1   3   2.8e-22   3.9e-18   64.7   0.0     2    56    34    90    33    90 0.98 Protein of unknown function (DUF1471)
DUF1471              PF07338.8     56 seq1466_BIOID51013   -            314   4.1e-62  205.5   5.4   2   3     3e-22   4.1e-18   64.6   0.1     3    56   119   174   117   174 0.98 Protein of unknown function (DUF1471)
DUF1471              PF07338.8     56 seq1466_BIOID51013   -            314   4.1e-62  205.5   5.4   3   3   3.1e-26   4.3e-22   77.3   0.1     2    56   259   314   258   314 0.99 Protein of unknown function (DUF1471)
Sod_Fe_C             PF02777.13   106 seq1467_BIOID51013   -            208   2.7e-40  136.3   0.5   1   1   5.9e-44     4e-40  135.8   0.1     4   106    98   204    95   204 0.91 Iron/manganese superoxide dismutases, C-terminal domain
Sod_Fe_N             PF00081.17    82 seq1467_BIOID51013   -            208   9.6e-34  115.4   2.3   1   1   2.3e-37   1.5e-33  114.7   1.6     1    81     4    91     4    92 0.97 Iron/manganese superoxide dismutases, alpha-hairpin domain
PLA1                 PF02253.10   260 seq1468_BIOID51013   -            289   1.6e-93  312.8   5.0   1   1   1.4e-97   1.9e-93  312.5   3.4     8   260    39   286    33   286 0.98 Phospholipase A1
Lactonase            PF10282.4    344 seq1469_BIOID51013   -            331   4.7e-87  292.1   0.0   1   1   1.3e-90     6e-87  291.7   0.0     2   343     5   327     4   328 0.95 Lactonase, 7-bladed beta-propeller
DUF1602              PF07673.9     39 seq1471_BIOID51013   -             47   2.5e-09   36.2   6.6   1   1   2.6e-13   3.5e-09   35.8   4.6     1    30    17    46    17    47 0.96 Protein of unknown function (DUF1602)
AA_kinase            PF00696.23   241 seq1475_BIOID51013   -            396   4.4e-43  147.4   2.1   1   1   8.2e-47   5.6e-43  147.1   1.5     2   240    35   263    34   264 0.93 Amino acid kinase family
PUA                  PF01472.15    74 seq1475_BIOID51013   -            396     1e-22   79.4   0.1   1   1   4.6e-26   3.1e-22   77.9   0.1     1    74   305   379   305   379 0.98 PUA domain
Cys_Met_Meta_PP      PF01053.15   386 seq1477_BIOID51013   -            440  1.4e-122  408.5   0.0   1   1  1.2e-126  1.6e-122  408.4   0.0     1   385    52   436    52   437 0.97 Cys/Met metabolism PLP-dependent enzyme
HIT                  PF01230.18    98 seq1479_BIOID51013   -            125   9.1e-30  102.9   0.0   1   1   1.6e-33   1.1e-29  102.7   0.0     1    97    18   115    18   116 0.97 HIT domain
DcpS_C               PF11969.3    116 seq1479_BIOID51013   -            125   2.7e-25   88.7   0.0   1   1   4.3e-29     3e-25   88.6   0.0     2   103    11   112    10   123 0.96 Scavenger mRNA decapping enzyme C-term binding
KdgT                 PF03812.8    314 seq1481_BIOID51013   -            341  4.4e-180  597.5  30.6   1   1  3.7e-184    5e-180  597.4  21.2     1   314    15   328    15   328 1.00 2-keto-3-deoxygluconate permease
DUF1425              PF07233.7     94 seq1482_BIOID51013   -            125   1.6e-23   81.9   0.0   1   1   1.4e-27   1.9e-23   81.7   0.0     2    93    34   124    33   125 0.98 Protein of unknown function (DUF1425)
RQC                  PF09382.5    106 seq1484_BIOID51013   -            611   4.4e-28   96.9   0.0   1   1   3.5e-31   1.2e-27   95.6   0.0     1   104   413   514   413   516 0.97 RQC domain
Helicase_C           PF00271.26    78 seq1484_BIOID51013   -            611   4.6e-24   83.9   0.0   1   1   2.6e-24   8.9e-21   73.4   0.1     3    78   258   333   256   333 0.98 Helicase conserved C-terminal domain
HRDC                 PF00570.18    68 seq1484_BIOID51013   -            611   8.1e-24   83.0   0.1   1   1   6.4e-27   2.2e-23   81.6   0.0     2    68   535   601   534   601 0.97 HRDC domain
DEAD                 PF00270.24   173 seq1484_BIOID51013   -            611   2.6e-21   75.7   0.0   1   1   8.5e-24   2.9e-20   72.3   0.0     2   168    30   189    29   194 0.85 DEAD/DEAH box helicase
AA_permease_2        PF13520.1    426 seq1485_BIOID51013   -            460   1.4e-79  267.5  39.9   1   1   1.2e-83   1.6e-79  267.2  27.7     1   420     5   441     5   449 0.91 Amino acid permease
DJ-1_PfpI            PF01965.19   147 seq1486_BIOID51013   -            172   1.6e-42  144.3   0.0   1   1   2.7e-46   1.9e-42  144.1   0.0     1   147    31   171    31   171 0.97 DJ-1/PfpI family
DUF4066              PF13278.1    166 seq1486_BIOID51013   -            172   3.4e-13   49.1   0.0   1   1   5.9e-17     4e-13   48.8   0.0     1   151     8   153     8   155 0.89 Putative amidotransferase
DUF3897              PF13036.1    180 seq1489_BIOID51013   -            213   7.9e-53  178.6   0.0   1   1     7e-57   9.5e-53  178.3   0.0     1   180    10   210    10   210 0.92 Protein of unknown function (DUF3897)
Aldedh               PF00171.17   462 seq1490_BIOID51013   -            417   6.8e-21   74.0   3.4   1   1   1.3e-20   1.7e-16   59.4   1.0    37   298     8   282     2   304 0.82 Aldehyde dehydrogenase family
DUF1323              PF07037.6    122 seq1492_BIOID51013   -            119   9.2e-49  164.5   0.0   1   1   8.9e-53   1.2e-48  164.1   0.0     1   122     6   118     6   118 0.94 Putative transcription regulator (DUF1323)
DEDD_Tnp_IS110       PF01548.12   144 seq1493_BIOID51013   -            326   4.2e-44  149.5   0.2   1   1   2.4e-47   1.7e-43  147.6   0.1     1   144     7   151     7   151 0.99 Transposase
Transposase_20       PF02371.11    87 seq1493_BIOID51013   -            326   1.1e-27   95.7   0.4   1   1     3e-31     2e-27   94.9   0.3     2    85   196   280   195   282 0.96 Transposase IS116/IS110/IS902 family
SNARE_assoc          PF09335.6    123 seq1497_BIOID51013   -            219   3.3e-19   69.1   5.8   1   1   2.4e-23   3.3e-19   69.1   4.0     1   122    48   173    48   174 0.96 SNARE associated Golgi protein
APH                  PF01636.18   239 seq1498_BIOID51013   -            274   5.3e-19   68.7   9.7   1   1     8e-23   5.4e-19   68.7   6.3     2   237    25   233    24   235 0.78 Phosphotransferase enzyme family
Choline_kinase       PF01633.15   211 seq1498_BIOID51013   -            274   7.8e-06   25.4   0.0   1   1   1.6e-09   1.1e-05   24.9   0.0   143   192   163   210   139   235 0.78 Choline/ethanolamine kinase
MOSC                 PF03473.12   133 seq1499_BIOID51013   -            224   3.1e-27   94.5   0.0   1   1   6.2e-31   4.2e-27   94.1   0.0     2   132    38   161    37   162 0.97 MOSC domain
3-alpha              PF03475.9     47 seq1499_BIOID51013   -            224   1.7e-16   59.5   0.1   1   1   4.6e-20   3.1e-16   58.6   0.0     1    47   168   214   168   214 0.97 3-alpha domain
DUF1323              PF07037.6    122 seq1500_BIOID51013   -            130   5.2e-55  184.7   0.0   1   1   1.3e-58   5.8e-55  184.5   0.0     1   122     8   129     8   129 0.99 Putative transcription regulator (DUF1323)
HTH_17               PF12728.2     51 seq1500_BIOID51013   -            130     2e-08   34.2   0.1   1   1   1.2e-11   5.5e-08   32.8   0.0     2    38     8    49     8    52 0.82 Helix-turn-helix domain
GIY-YIG              PF01541.19    80 seq1504_BIOID51013   -            100   9.2e-10   38.6   0.0   1   1   8.1e-14   1.1e-09   38.3   0.0     2    76     4    73     3    77 0.91 GIY-YIG catalytic domain
PrpF                 PF04303.8    371 seq1505_BIOID51013   -            350    7e-162  538.2   1.9   1   1  1.1e-165  7.8e-162  538.1   1.3     1   371     1   350     1   350 0.99 PrpF protein
Ald_Xan_dh_C2        PF02738.13   543 seq1506_BIOID51013   -            765  6.7e-175  582.3   0.0   1   1  1.2e-178  8.5e-175  582.0   0.0    12   543   159   700   147   700 0.98 Molybdopterin-binding domain of aldehyde dehydrogenase
Ald_Xan_dh_C         PF01315.17   111 seq1506_BIOID51013   -            765   6.8e-35  119.3   0.1   1   1   2.2e-38   1.5e-34  118.2   0.0     1   111    23   139    23   139 0.92 Aldehyde oxidase and xanthine dehydrogenase, a/b hammerhead domain
MFS_1                PF07690.11   354 seq1507_BIOID51013   -            463   1.3e-16   60.2  60.6   1   1   9.3e-21   1.3e-16   60.2  42.0     2   354    45   422    44   422 0.77 Major Facilitator Superfamily
adh_short            PF00106.20   167 seq1508_BIOID51013   -            240   4.5e-16   59.1   0.2   1   1   1.3e-19     6e-16   58.6   0.1     3   166     9   170     8   171 0.87 short chain dehydrogenase
adh_short_C2         PF13561.1    243 seq1508_BIOID51013   -            240   8.1e-08   32.2   0.0   1   1   2.2e-11     1e-07   31.9   0.0     8   192    18   193    13   238 0.73 Enoyl-(Acyl carrier protein) reductase
KR                   PF08659.5    181 seq1508_BIOID51013   -            240   2.9e-07   30.2   0.5   1   1   1.1e-10   5.1e-07   29.4   0.3     4   172    10   175     8   184 0.85 KR domain
SIS                  PF01380.17   131 seq1509_BIOID51013   -            306   1.7e-30  105.2   0.5   1   1   4.3e-34     3e-30  104.4   0.3     1   131   152   282   152   282 0.99 SIS domain
HTH_6                PF01418.12    77 seq1509_BIOID51013   -            306   1.1e-29  101.8   0.2   1   1   3.1e-33   2.1e-29  100.9   0.1     1    76    25   100    25   101 0.98 Helix-turn-helix domain, rpiR family
Glyco_hydro_3        PF00933.16   299 seq1510_BIOID51013   -            341   4.2e-72  242.5   0.0   1   1   3.9e-76   5.3e-72  242.2   0.0     3   294     7   319     5   320 0.94 Glycosyl hydrolase family 3 N terminal domain
LysE                 PF01810.13   191 seq1514_BIOID51013   -            206   5.7e-54  182.1  12.2   1   1   4.9e-58   6.7e-54  181.9   8.5     2   190    14   205    13   206 0.98 LysE type translocator
DUF2819              PF10995.3    317 seq1515_BIOID51013   -            523  3.2e-129  430.1   0.0   1   1    3e-133  4.1e-129  429.7   0.0     2   317   163   474   162   474 0.99 Protein of unknown function (DUF2819)
HxlR                 PF01638.12    91 seq1516_BIOID51013   -            126   1.8e-32  110.7   0.1   1   1   2.8e-36   3.8e-32  109.6   0.0     2    89    29   116    28   118 0.97 HxlR-like helix-turn-helix
Na_sulph_symp        PF00939.14   471 seq1517_BIOID51013   -            477  2.2e-177  590.5  46.1   1   1  1.8e-181  2.5e-177  590.3  32.0     2   471     4   474     3   474 0.99 Sodium:sulfate symporter transmembrane region
Fer4_10              PF13237.1     52 seq1519_BIOID51013   -             86   4.7e-13   48.5  11.7   1   1   2.4e-16   6.4e-13   48.1   8.1     4    52     5    55     2    55 0.88 4Fe-4S dicluster domain
Fer4_7               PF12838.2     52 seq1519_BIOID51013   -             86   2.2e-08   34.2  10.7   1   1     1e-11   2.8e-08   33.9   7.4     1    49     8    55     8    70 0.90 4Fe-4S dicluster domain
Fer4_9               PF13187.1     55 seq1519_BIOID51013   -             86   3.4e-07   30.3  11.0   1   1   1.7e-10   4.6e-07   29.8   7.7     1    51     8    55     8    72 0.94 4Fe-4S dicluster domain
Fer4                 PF00037.22    24 seq1519_BIOID51013   -             86   9.1e-07   28.1  17.0   1   1   1.3e-09   3.5e-06   26.2   1.9     5    24     6    25     3    25 0.92 4Fe-4S binding domain
Trans_reg_C          PF00486.23    77 seq1521_BIOID51013   -            251   1.2e-20   73.0   0.2   1   1   6.4e-24   4.3e-20   71.2   0.0     2    77   170   245   169   245 0.98 Transcriptional regulatory protein, C terminal
Response_reg         PF00072.19   112 seq1521_BIOID51013   -            251   2.7e-20   72.3   0.1   1   1   6.2e-24   4.2e-20   71.7   0.0     2   111    17   124    16   125 0.97 Response regulator receiver domain
Peptidase_U32        PF01136.14   233 seq1522_BIOID51013   -            331   5.1e-62  208.7   0.0   1   1   4.8e-66   6.6e-62  208.3   0.0     3   232    76   330    74   331 0.94 Peptidase family U32
Fe-ADH               PF00465.14   366 seq1523_BIOID51013   -            387   6.4e-88  294.7   0.1   1   1   1.1e-91   7.5e-88  294.4   0.1     1   351     9   363     9   377 0.91 Iron-containing alcohol dehydrogenase
Fe-ADH_2             PF13685.1    250 seq1523_BIOID51013   -            387   1.8e-13   50.2   0.1   1   1   3.3e-11   2.3e-07   30.3   0.0     4   101    16   111    13   114 0.81 Iron-containing alcohol dehydrogenase
UPF0227              PF05728.7    187 seq1526_BIOID51013   -            180   4.7e-72  241.5   0.0   1   1   3.9e-76   5.3e-72  241.3   0.0     1   186     1   177     1   178 0.99 Uncharacterised protein family (UPF0227)
AhpC-TSA             PF00578.16   124 seq1530_BIOID51013   -            187   1.5e-33  114.9   0.1   1   1   4.3e-37     2e-33  114.6   0.1     4   123     7   133     4   134 0.94 AhpC/TSA family
Redoxin              PF08534.5    146 seq1530_BIOID51013   -            187   1.8e-13   50.1   0.0   1   1   4.7e-17   2.2e-13   49.9   0.0    15   140    18   146     4   152 0.84 Redoxin
1-cysPrx_C           PF10417.4     40 seq1530_BIOID51013   -            187   1.6e-06   27.4   0.1   1   1   6.5e-10     3e-06   26.6   0.1     1    31   154   182   154   186 0.88 C-terminal domain of 1-Cys peroxiredoxin
Molybdopterin        PF00384.17   432 seq1531_BIOID51013   -           1247  1.7e-197  656.3   0.0   1   1  3.1e-201  2.1e-197  655.9   0.0     1   432   108   833   108   833 1.00 Molybdopterin oxidoreductase
Molydop_binding      PF01568.16   109 seq1531_BIOID51013   -           1247   3.3e-23   81.4   0.0   1   1   3.6e-26   2.5e-22   78.6   0.0     1   105  1087  1202  1087  1206 0.95 Molydopterin dinucleotide binding domain
Abhydrolase_1        PF00561.15   230 seq1532_BIOID51013   -            340   2.3e-31  109.0   0.0   1   1   8.6e-35     3e-31  108.6   0.0     1   228    82   319    82   321 0.97 alpha/beta hydrolase fold
Hydrolase_4          PF12146.3     79 seq1532_BIOID51013   -            340     4e-24   84.1   0.5   1   1   1.9e-27   6.4e-24   83.4   0.3     3    79    42   122    40   122 0.90 Putative lysophospholipase
Abhydrolase_6        PF12697.2    228 seq1532_BIOID51013   -            340   3.5e-20   72.7   3.3   1   1   1.5e-23   5.2e-20   72.2   2.3     2   220    58   310    57   316 0.72 Alpha/beta hydrolase family
Abhydrolase_5        PF12695.2    142 seq1532_BIOID51013   -            340     3e-12   46.3   0.0   1   1   1.5e-15     5e-12   45.6   0.0     1   141    56   305    56   306 0.79 Alpha/beta hydrolase family
HATPase_c            PF02518.21   111 seq1533_BIOID51013   -            433   1.9e-22   78.9   0.0   1   1   8.1e-26   3.7e-22   78.0   0.0     6   110   320   423   316   424 0.96 Histidine kinase-, DNA gyrase B-, and HSP90-like ATPase
HisKA                PF00512.20    68 seq1533_BIOID51013   -            433   6.4e-08   32.3   1.3   1   1   3.7e-11   1.7e-07   30.9   0.9     1    67   211   270   211   271 0.90 His Kinase A (phospho-acceptor) domain
HAMP                 PF00672.20    70 seq1533_BIOID51013   -            433     3e-06   27.2   0.0   1   1   6.6e-10     3e-06   27.2   0.0     4    69   141   206   139   207 0.85 HAMP domain
DUF2636              PF11120.3     62 seq1538_BIOID51013   -             63   5.2e-33  112.2   0.6   1   1   4.2e-37   5.7e-33  112.1   0.4     1    62     2    63     2    63 0.99 Protein of unknown function (DUF2636)
Peptidase_U32        PF01136.14   233 seq1539_BIOID51013   -            292   1.3e-34  119.0   0.0   1   1   1.2e-38   1.7e-34  118.6   0.0     5   195    82   263    76   287 0.89 Peptidase family U32
FAD_binding_5        PF00941.16   171 seq1540_BIOID51013   -            292   1.7e-50  170.7   0.0   1   1   3.4e-54   2.4e-50  170.2   0.0     4   170     6   173     3   174 0.98 FAD binding domain in molybdopterin dehydrogenase
CO_deh_flav_C        PF03450.12   103 seq1540_BIOID51013   -            292   4.8e-25   87.3   0.1   1   1   2.5e-28   1.7e-24   85.6   0.0     2   103   183   283   182   283 0.97 CO dehydrogenase flavoprotein C-terminal domain
Pyr_redox_2          PF07992.9    200 seq1541_BIOID51013   -            434   1.6e-33  116.2   0.0   1   1   1.6e-36   4.3e-33  114.7   0.0     1   197     7   318     7   320 0.91 Pyridine nucleotide-disulphide oxidoreductase
Pyr_redox            PF00070.22    80 seq1541_BIOID51013   -            434   1.7e-19   69.8   3.6   1   2     5e-08   0.00014   22.0   0.1     1    36     7    48     7    93 0.86 Pyridine nucleotide-disulphide oxidoreductase
Pyr_redox            PF00070.22    80 seq1541_BIOID51013   -            434   1.7e-19   69.8   3.6   2   2   8.1e-16   2.2e-12   47.0   0.4     1    69   172   255   172   264 0.92 Pyridine nucleotide-disulphide oxidoreductase
DAO                  PF01266.19   358 seq1541_BIOID51013   -            434   4.1e-11   42.2  10.4   1   1   1.7e-09   4.7e-06   25.6   0.0   147   236   226   308   223   339 0.80 FAD dependent oxidoreductase
DUF3260              PF11658.3    518 seq1543_BIOID51013   -            559  4.4e-234  777.2   0.0   1   1  3.7e-238  5.1e-234  777.0   0.0     2   518    24   554    23   554 0.99 Protein of unknown function (DUF3260)
Pyr_redox_2          PF07992.9    200 seq1544_BIOID51013   -            531   1.5e-32  113.0   0.0   1   1   2.4e-34   4.7e-31  108.1   0.0     1   199   224   503   224   504 0.91 Pyridine nucleotide-disulphide oxidoreductase
Pyr_redox            PF00070.22    80 seq1544_BIOID51013   -            531   1.9e-14   53.6   7.3   1   1   1.4e-17   2.7e-14   53.2   0.3     1    75   367   437   367   442 0.93 Pyridine nucleotide-disulphide oxidoreductase
Pyr_redox_3          PF13738.1    203 seq1544_BIOID51013   -            531   3.9e-11   43.2   1.9   1   1   7.1e-13   1.4e-09   38.2   0.6    15   196   216   394   213   400 0.80 Pyridine nucleotide-disulphide oxidoreductase
Thioredoxin_3        PF13192.1     76 seq1544_BIOID51013   -            531   2.5e-08   33.4   0.0   1   1   3.9e-11   7.6e-08   31.9   0.0     4    74   132   205   129   207 0.82 Thioredoxin domain
Aldo_ket_red         PF00248.16   283 seq1546_BIOID51013   -            275   1.5e-56  191.1   0.0   1   1   1.3e-60   1.8e-56  190.8   0.0     2   282    18   261    17   262 0.96 Aldo/keto reductase family
LTXXQ                PF07813.7    100 seq1547_BIOID51013   -            167     4e-20   72.0  12.1   1   1   5.8e-24     4e-20   72.0   8.4     4   100    41   137    38   137 0.96 LTXXQ motif family protein
Metal_resist         PF13801.1    125 seq1547_BIOID51013   -            167   1.5e-09   37.7   9.4   1   1   2.2e-13   1.5e-09   37.7   6.5    19   124    30   131     8   132 0.85 Heavy-metal resistance
Aconitase            PF00330.15   465 seq1549_BIOID51013   -            753   1.7e-47  161.8   0.1   1   1   3.6e-51   2.4e-47  161.3   0.0    91   450   113   456    38   471 0.87 Aconitase family (aconitate hydratase)
Aconitase_C          PF00694.14   131 seq1549_BIOID51013   -            753   6.8e-06   26.1   0.0   1   1     2e-09   1.4e-05   25.1   0.0    84   129   637   683   624   685 0.89 Aconitase C-terminal domain
DUF3749              PF12568.3    128 seq1553_BIOID51013   -            127   5.2e-48  161.7   0.0   1   1   4.3e-52   5.8e-48  161.5   0.0     1   128     2   125     2   125 0.98 Acetyltransferase (GNAT) domain
Hydrolase_3          PF08282.7    254 seq1554_BIOID51013   -            266   2.7e-61  207.2   0.0   1   1   6.7e-65     3e-61  207.0   0.0     1   254     5   260     5   260 0.96 haloacid dehalogenase-like hydrolase
S6PP                 PF05116.8    247 seq1554_BIOID51013   -            266     4e-16   58.9   0.0   1   2     4e-09   1.8e-05   24.0   0.0     4    75     4    73     1    91 0.89 Sucrose-6F-phosphate phosphohydrolase
S6PP                 PF05116.8    247 seq1554_BIOID51013   -            266     4e-16   58.9   0.0   2   2   7.2e-12   3.3e-08   33.0   0.0   135   218   159   242   141   251 0.83 Sucrose-6F-phosphate phosphohydrolase
Hydrolase            PF00702.21   204 seq1554_BIOID51013   -            266   2.6e-11   44.3   0.1   1   1     2e-13   9.2e-10   39.2   0.1     2   204     3   226     2   226 0.59 haloacid dehalogenase-like hydrolase
Fer2_2               PF01799.15    75 seq1556_BIOID51013   -            159     4e-27   93.8   0.4   1   1   5.8e-31     4e-27   93.8   0.3     1    73    78   152    78   154 0.93 [2Fe-2S] binding domain
Fer2                 PF00111.22    78 seq1556_BIOID51013   -            159   4.4e-07   29.4   1.1   1   1   6.5e-11   4.4e-07   29.4   0.8     2    55    12    64    11    85 0.81 2Fe-2S iron-sulfur cluster binding domain
DUF3521              PF12035.3     35 seq1558_BIOID51013   -             44   3.8e-11   42.5   0.2   1   1     5e-15   6.9e-11   41.6   0.1     1    35    11    42    11    42 0.92 Protein of unknown function (DUF3521)
Bac_luciferase       PF00296.15   307 seq1559_BIOID51013   -            335   1.6e-31  109.4   0.4   1   1   2.1e-34   2.9e-30  105.3   0.2    18   300    23   299     8   306 0.77 Luciferase-like monooxygenase
Ter                  PF05472.6    290 seq1560_BIOID51013   -            309  6.8e-115  383.0   6.7   1   1  5.6e-119  7.6e-115  382.8   4.6     2   290     9   307     8   307 0.99 DNA replication terminus site-binding protein (Ter protein)
Inositol_P           PF00459.20   271 seq1564_BIOID51013   -            246   5.8e-58  196.2   0.0   1   1     5e-62   6.9e-58  195.9   0.0     8   253     4   238     1   243 0.86 Inositol monophosphatase family
DUF3828              PF12883.2    120 seq1565_BIOID51013   -            308   2.4e-11   43.4   2.6   1   1   1.4e-10   9.5e-07   28.6   0.1     2   118    26   142    25   144 0.84 Protein of unknown function (DUF3828)
Lumazine_bd          PF12870.2    111 seq1565_BIOID51013   -            308   3.1e-07   30.3   3.1   1   1   1.8e-08   0.00012   21.9   0.1    66   110   240   283   196   284 0.92 Lumazine-binding domain
EamA                 PF00892.15   126 seq1567_BIOID51013   -            299   3.3e-18   65.8  28.8   1   2   5.4e-10   7.4e-06   25.9   9.3     1   124     9   128     9   130 0.91 EamA-like transporter family
EamA                 PF00892.15   126 seq1567_BIOID51013   -            299   3.3e-18   65.8  28.8   2   2   2.7e-16   3.8e-12   46.2   5.2     1   123   149   274   149   277 0.89 EamA-like transporter family
Rick_17kDa_Anti      PF05433.10    42 seq1568_BIOID51013   -            179   1.7e-11   43.4  15.7   1   1   5.1e-15   1.7e-11   43.4  10.9     2    42    73   113    72   113 0.96 Glycine zipper 2TM domain
Gly-zipper_OmpA      PF13436.1    118 seq1568_BIOID51013   -            179   5.2e-09   35.6   3.0   1   1   1.5e-12   5.2e-09   35.6   2.1     5   112    28   134    24   136 0.78 Glycine-zipper containing OmpA-like membrane domain
Gly-zipper_YMGG      PF13441.1     45 seq1568_BIOID51013   -            179   3.6e-08   32.6  12.7   1   1     1e-11   3.6e-08   32.6   8.8     2    45    69   111    68   111 0.97 YMGG-like Gly-zipper
Gly-zipper_Omp       PF13488.1     46 seq1568_BIOID51013   -            179   1.8e-05   24.1  13.8   1   1   5.3e-09   1.8e-05   24.1   9.6     2    42    73   112    72   118 0.82 Glycine zipper
Dynamin_N            PF00350.18   168 seq1575_BIOID51013   -            742   1.1e-18   67.4   0.0   1   1     8e-22   3.7e-18   65.7   0.0     1   148    72   278    72   300 0.79 Dynamin family
MMR_HSR1             PF01926.18   114 seq1575_BIOID51013   -            742   3.9e-08   33.1   0.0   1   1   1.1e-10   5.1e-07   29.5   0.0     2   114    72   298    71   298 0.78 50S ribosome-binding GTPase
Phage_Cox            PF10743.4     87 seq1579_BIOID51013   -             90   1.4e-42  143.4   0.1   1   1   1.2e-46   1.7e-42  143.2   0.1     2    87     4    90     3    90 0.98 Regulatory phage protein cox
ADH_N                PF08240.7    109 seq1580_BIOID51013   -            412   4.6e-29  100.2   0.3   1   1   2.2e-32     1e-28   99.1   0.2     2   106    26   151    25   154 0.94 Alcohol dehydrogenase GroES-like domain
ADH_N_assoc          PF13823.1     23 seq1580_BIOID51013   -            412   3.8e-13   48.7   0.1   1   1   1.5e-16     7e-13   47.8   0.1     1    23     1    23     1    23 0.99 Alcohol dehydrogenase GroES-associated
ADH_zinc_N           PF00107.21   130 seq1580_BIOID51013   -            412   2.3e-12   46.4   0.2   1   1   4.5e-13     2e-09   36.9   0.0     1    69   197   268   197   286 0.90 Zinc-binding dehydrogenase
DUF1107              PF06526.7     64 seq1587_BIOID51013   -             68   6.4e-31  105.8   0.8   1   1   5.1e-35     7e-31  105.7   0.5     1    64     1    64     1    64 0.99 Protein of unknown function (DUF1107)
DUF1471              PF07338.8     56 seq1591_BIOID51013   -             85   8.5e-20   70.0   0.1   1   1   8.2e-24   1.1e-19   69.6   0.0     2    56    33    85    32    85 0.98 Protein of unknown function (DUF1471)
Fer4_11              PF13247.1     99 seq1592_BIOID51013   -            512   1.5e-40  136.9   6.0   1   1   4.5e-44   1.5e-40  136.9   4.2     2    98   176   272   175   273 0.98 4Fe-4S dicluster domain
Fer4_7               PF12838.2     52 seq1592_BIOID51013   -            512   4.4e-09   36.4  16.7   1   1   5.7e-10   1.9e-06   28.0   4.0     2    50   184   229   183   231 0.90 4Fe-4S dicluster domain
Fer4_10              PF13237.1     52 seq1592_BIOID51013   -            512   7.4e-09   35.1  18.0   1   1   1.9e-09   6.5e-06   25.7   3.7     4    52   179   228   176   228 0.93 4Fe-4S dicluster domain
Trp_Tyr_perm         PF03222.8    394 seq1593_BIOID51013   -            444   4.2e-05   22.4  38.4   1   1   5.5e-09   7.6e-05   21.5  26.6     7   374    42   425    38   436 0.76 Tryptophan/tyrosine permease family
Meth_synt_2          PF01717.13   324 seq1594_BIOID51013   -            753  3.6e-162  538.7   0.0   1   2   1.7e-10   1.2e-06   27.6   0.0   119   186   153   221   113   237 0.83 Cobalamin-independent synthase, Catalytic domain
Meth_synt_2          PF01717.13   324 seq1594_BIOID51013   -            753  3.6e-162  538.7   0.0   2   2  7.8e-157  5.3e-153  508.5   0.0     1   324   426   749   426   749 1.00 Cobalamin-independent synthase, Catalytic domain
Meth_synt_1          PF08267.7    311 seq1594_BIOID51013   -            753  7.4e-141  468.7   0.0   1   2  1.9e-129  1.3e-125  418.6   0.0     2   309     5   314     4   316 0.99 Cobalamin-independent synthase, N-terminal domain
Meth_synt_1          PF08267.7    311 seq1594_BIOID51013   -            753  7.4e-141  468.7   0.0   2   2   3.6e-14   2.5e-10   40.0   0.0   141   285   538   690   528   715 0.80 Cobalamin-independent synthase, N-terminal domain
Channel_Tsx          PF03502.8    238 seq1595_BIOID51013   -            254   2.1e-52  178.2  30.8   1   1   1.7e-56   2.4e-52  178.0  21.4     2   238    34   254    33   254 0.97 Nucleoside-specific channel-forming protein, Tsx
DUF2732              PF10809.3     77 seq1596_BIOID51013   -             74     2e-11   43.1   0.9   1   1   1.7e-15   2.3e-11   42.9   0.6    20    72    14    66     2    70 0.93 Protein of unknown function (DUF2732)
OTCace               PF00185.19   158 seq1598_BIOID51013   -            396   1.1e-34  119.5   0.0   1   1   2.7e-38   1.8e-34  118.7   0.0     1   156   187   373   187   374 0.91 Aspartate/ornithine carbamoyltransferase, Asp/Orn binding domain
OTCace_N             PF02729.16   142 seq1598_BIOID51013   -            396   3.3e-28   98.0   0.0   1   1     2e-31   1.4e-27   95.9   0.0     1   142    22   179    22   179 0.88 Aspartate/ornithine carbamoyltransferase, carbamoyl-P binding domain
zf-dskA_traR         PF01258.12    36 seq1600_BIOID51013   -             74     5e-11   42.0   1.5   1   1   5.4e-15   7.4e-11   41.4   1.0     5    35    34    64    29    65 0.92 Prokaryotic dksA/traR C4-type zinc finger
Transaldolase        PF00923.14   287 seq1602_BIOID51013   -            222   6.2e-45  153.4   0.1   1   1     9e-49   1.2e-44  152.4   0.1     1   242     5   206     5   217 0.95 Transaldolase
DUF1440              PF07274.7    136 seq1603_BIOID51013   -            158   1.6e-45  154.3   1.3   1   1   1.4e-49   1.9e-45  154.0   0.9    20   136    21   136     7   136 0.97 Protein of unknown function (DUF1440)
Phage_GPA            PF05840.8    371 seq1608_BIOID51013   -            762  3.1e-146  486.7   0.7   1   1  2.8e-150  3.8e-146  486.4   0.5     1   370   133   514   133   515 0.98 Bacteriophage replication gene A protein (GPA)
YjcZ                 PF13990.1    270 seq1609_BIOID51013   -            292  8.7e-118  392.2   5.2   1   1  7.2e-122  9.8e-118  392.0   3.6     1   270    21   287    21   287 0.99 YjcZ-like protein
Nitrate_red_del      PF02613.10   136 seq1611_BIOID51013   -            236   7.8e-28   96.8   7.4   1   1   9.6e-32   1.3e-27   96.1   5.1     5   133     7   161     3   165 0.88 Nitrate reductase delta subunit
PALP                 PF00291.20   307 seq1612_BIOID51013   -            398   1.1e-44  152.7   0.2   1   1     1e-48   1.4e-44  152.4   0.1     4   305    41   374    39   377 0.81 Pyridoxal-phosphate dependent enzyme
DUF4137              PF13593.1    313 seq1616_BIOID51013   -            332  4.8e-106  354.2  22.2   1   1    4e-110  5.4e-106  354.0  15.4     1   313     8   316     8   316 0.98 SBF-like CPA transporter family (DUF4137)
PMI_typeI            PF01238.16   373 seq1617_BIOID51013   -            417  2.2e-124  415.1   0.1   1   1  2.5e-127  1.7e-123  412.1   0.0     1   373    27   383    27   383 0.98 Phosphomannose isomerase type I
Nitrate_red_gam      PF02665.9    223 seq1619_BIOID51013   -            225   3.7e-88  294.5  11.3   1   1   3.1e-92   4.2e-88  294.3   7.8     2   222     4   224     3   225 0.99 Nitrate reductase gamma subunit
Bac_surface_Ag       PF01103.18   323 seq1620_BIOID51013   -            577   1.3e-59  202.1   7.0   1   1   3.2e-63   2.2e-59  201.4   4.9     1   322   290   576   290   577 0.92 Surface antigen
Surf_Ag_VNR          PF07244.10    78 seq1620_BIOID51013   -            577     1e-15   57.7   0.3   1   1   9.2e-13   6.3e-09   36.0   0.0     1    67   189   249   189   263 0.83 Surface antigen variable number repeat
Sugar_tr             PF00083.19   451 seq1621_BIOID51013   -            508   9.3e-71  238.6  25.4   1   1   3.7e-74   1.3e-70  238.1  17.6     3   446    36   456    33   461 0.95 Sugar (and other) transporter
MFS_1                PF07690.11   354 seq1621_BIOID51013   -            508   5.1e-37  127.3  39.4   1   2   4.3e-30   1.5e-26   92.9  10.8     9   257    46   318    38   319 0.75 Major Facilitator Superfamily
MFS_1                PF07690.11   354 seq1621_BIOID51013   -            508   5.1e-37  127.3  39.4   2   2   2.1e-14   7.3e-11   41.2  14.2    38   171   309   445   307   475 0.79 Major Facilitator Superfamily
Osmo_CC              PF08946.5     46 seq1621_BIOID51013   -            508   3.8e-25   87.5   8.5   1   1   2.2e-28   7.4e-25   86.6   5.9     1    46   462   507   462   507 0.99 Osmosensory transporter coiled coil
Peptidase_M20        PF01546.23   171 seq1625_BIOID51013   -            403   4.4e-20   71.8   0.0   1   1     1e-23   7.1e-20   71.1   0.0     1   168    77   395    77   398 0.94 Peptidase family M20/M25/M40
M20_dimer            PF07687.9    109 seq1625_BIOID51013   -            403   2.4e-17   62.5   0.0   1   1   6.5e-21   4.5e-17   61.6   0.0     2   100   183   282   182   290 0.96 Peptidase dimerisation domain
DUF945               PF06097.6    459 seq1628_BIOID51013   -            502    4e-149  497.1  18.6   1   1  3.3e-153  4.5e-149  496.9  12.9     1   459     1   482     1   482 0.99 Bacterial protein of unknown function (DUF945)
PNP_UDP_1            PF01048.15   234 seq1630_BIOID51013   -            253   8.2e-42  142.6   1.4   1   1   6.8e-46   9.2e-42  142.4   1.0     2   230    21   247    20   253 0.85 Phosphorylase superfamily
Cons_hypoth95        PF03602.10   183 seq1631_BIOID51013   -            198   5.4e-61  205.0   0.0   1   1   8.9e-65   6.1e-61  204.8   0.0     1   183    12   188    12   188 0.95 Conserved hypothetical protein 95
MTS                  PF05175.9    170 seq1631_BIOID51013   -            198   7.7e-05   22.0   0.0   1   1   1.6e-08   0.00011   21.5   0.0    26   113    46   136    34   145 0.82 Methyltransferase small domain
Asparaginase_2       PF01112.13   319 seq1634_BIOID51013   -            321  3.1e-125  417.0   2.9   1   1  2.8e-129  3.8e-125  416.7   2.0     2   315     3   315     2   317 0.99 Asparaginase
DUF490               PF04357.8    379 seq1637_BIOID51013   -           1259   1.3e-80  271.2  36.8   1   1   1.1e-83   7.8e-80  268.6   2.6     6   379   922  1259   914  1259 0.92 Family of unknown function (DUF490)
Amidohydro_4         PF13147.1    304 seq1639_BIOID51013   -            461   1.9e-28  100.1   0.7   1   1     7e-32   2.4e-28   99.8   0.5     1   304    45   392    45   392 0.90 Amidohydrolase
Amidohydro_1         PF01979.15   333 seq1639_BIOID51013   -            461   7.7e-13   48.6   0.0   1   1   3.8e-15   1.3e-11   44.6   0.0     1   333    50   395    50   395 0.73 Amidohydrolase family
Amidohydro_5         PF13594.1     68 seq1639_BIOID51013   -            461   1.7e-11   43.6   0.6   1   1   2.3e-14   7.9e-11   41.5   0.4     2    68    22    90     3    90 0.76 Amidohydrolase
DUF1145              PF06611.7     61 seq1641_BIOID51013   -             90   1.1e-25   88.8   6.8   1   1   8.3e-30   1.1e-25   88.8   4.7     1    60     2    61     2    62 0.97 Protein of unknown function (DUF1145)
RVT_1                PF00078.22   214 seq1642_BIOID51013   -            316   1.8e-08   33.9   0.4   1   1   1.9e-12   2.7e-08   33.3   0.3    40   206    93   241    59   263 0.77 Reverse transcriptase (RNA-dependent DNA polymerase)
RmuC                 PF02646.11   305 seq1644_BIOID51013   -            475  7.2e-112  373.0   2.2   1   1  5.3e-116  7.2e-112  373.0   1.5     1   304   135   437   135   438 0.99 RmuC family
ABC_tran             PF00005.22   118 seq1646_BIOID51013   -            629   7.4e-41  139.1   0.0   1   2   5.8e-21   7.2e-18   64.9   0.1    24   118    96   203    62   203 0.81 ABC transporter
ABC_tran             PF00005.22   118 seq1646_BIOID51013   -            629   7.4e-41  139.1   0.0   2   2   4.1e-23   5.1e-20   71.8   0.0     1   117   370   497   370   498 0.93 ABC transporter
oligo_HPY            PF08352.7     64 seq1646_BIOID51013   -            629   8.8e-21   73.9   0.4   1   2   8.9e-12   1.1e-08   35.1   0.0     1    33   254   286   254   309 0.88 Oligopeptide/dipeptide transporter, C-terminal region
oligo_HPY            PF08352.7     64 seq1646_BIOID51013   -            629   8.8e-21   73.9   0.4   2   2   3.1e-12   3.8e-09   36.6   0.0     1    33   549   581   549   600 0.85 Oligopeptide/dipeptide transporter, C-terminal region
YhhN                 PF07947.9    185 seq1648_BIOID51013   -            208   2.2e-39  134.6  23.2   1   1     2e-43   2.7e-39  134.3  16.1     1   185    25   206    25   206 0.99 YhhN-like protein
Patatin              PF01734.17   204 seq1649_BIOID51013   -            314   1.8e-24   86.7   0.4   1   1   2.5e-28   3.4e-24   85.8   0.1     1   201    21   178    21   180 0.95 Patatin-like phospholipase
AA_kinase            PF00696.23   241 seq1652_BIOID51013   -            310   1.4e-27   96.6   0.8   1   1   1.3e-31   1.8e-27   96.3   0.6     1   239     3   290     3   291 0.88 Amino acid kinase family
E1-E2_ATPase         PF00122.15   230 seq1653_BIOID51013   -            732   1.4e-47  161.5   0.0   1   1     1e-50   2.7e-47  160.6   0.0     1   230   205   426   205   426 0.98 E1-E2 ATPase
Hydrolase            PF00702.21   204 seq1653_BIOID51013   -            732   1.8e-35  123.2   7.2   1   1   1.3e-38   3.5e-35  122.2   5.0     3   203   432   639   430   640 0.87 haloacid dehalogenase-like hydrolase
HAD                  PF12710.2    191 seq1653_BIOID51013   -            732   3.5e-13   50.0   0.0   1   1   2.7e-16   7.3e-13   48.9   0.0     1   191   433   637   433   637 0.65 haloacid dehalogenase-like hydrolase
HMA                  PF00403.21    62 seq1653_BIOID51013   -            732   5.2e-13   48.8   0.2   1   1     4e-16   1.1e-12   47.8   0.2     3    61    53   109    52   110 0.96 Heavy-metal-associated domain
Hydrolase_3          PF08282.7    254 seq1653_BIOID51013   -            732   1.8e-07   30.8   1.8   1   1   2.1e-09   5.8e-06   25.9   0.8   187   254   610   672   608   672 0.86 haloacid dehalogenase-like hydrolase
Ubie_methyltran      PF01209.13   233 seq1656_BIOID51013   -            251  5.9e-114  378.8   0.0   1   1  5.4e-117  6.7e-114  378.6   0.0     2   233    15   250    14   250 0.99 ubiE/COQ5 methyltransferase family
Methyltransf_31      PF13847.1    152 seq1656_BIOID51013   -            251   3.9e-23   81.5   0.0   1   1   4.7e-26   5.8e-23   81.0   0.0     3   113    63   179    61   229 0.81 Methyltransferase domain
Methyltransf_11      PF08241.7     95 seq1656_BIOID51013   -            251   1.5e-21   76.5   0.1   1   1   3.2e-24   3.9e-21   75.2   0.0     1    94    68   167    68   168 0.97 Methyltransferase domain
Methyltransf_23      PF13489.1    162 seq1656_BIOID51013   -            251   5.1e-19   68.4   0.0   1   1   5.9e-22   7.3e-19   67.9   0.0    20   160    61   233    43   235 0.85 Methyltransferase domain
Methyltransf_25      PF13649.1    101 seq1656_BIOID51013   -            251   9.4e-17   61.1   0.0   1   1     2e-19   2.5e-16   59.7   0.0     1   101    67   164    67   164 0.93 Methyltransferase domain
Methyltransf_12      PF08242.7     99 seq1656_BIOID51013   -            251     4e-14   52.7   0.0   1   1   6.8e-17   8.4e-14   51.7   0.0     1    99    68   166    68   166 0.93 Methyltransferase domain
Methyltransf_18      PF12847.2    112 seq1656_BIOID51013   -            251   2.3e-13   50.5   0.0   1   1   3.3e-16   4.1e-13   49.7   0.0     2   109    64   168    63   171 0.88 Methyltransferase domain
Methyltransf_26      PF13659.1    117 seq1656_BIOID51013   -            251   5.2e-09   36.0   0.0   1   1   8.1e-12     1e-08   35.1   0.0     1   114    64   169    64   171 0.91 Methyltransferase domain
PCMT                 PF01135.14   210 seq1656_BIOID51013   -            251   4.5e-07   29.5   0.0   1   1   5.7e-10   7.1e-07   28.8   0.0    71   171    61   168    51   179 0.86 Protein-L-isoaspartate(D-aspartate) O-methyltransferase (PCMT)
MTS                  PF05175.9    170 seq1656_BIOID51013   -            251   5.3e-06   25.8   0.0   1   1   7.6e-09   9.5e-06   24.9   0.0    31   140    63   169    53   188 0.85 Methyltransferase small domain
MacB_PCD             PF12704.2    232 seq1659_BIOID51013   -            399   2.1e-18   66.6   0.1   1   1   3.1e-22   2.1e-18   66.6   0.0     9   227    24   237    11   239 0.79 MacB-like periplasmic core domain
FtsX                 PF02687.16   121 seq1659_BIOID51013   -            399   2.3e-17   62.7  17.6   1   1   3.9e-21   2.7e-17   62.5  10.1     2   121   269   392   268   392 0.95 FtsX-like permease family
FAD_binding_2        PF00890.19   421 seq1661_BIOID51013   -            540  2.8e-107  359.0   1.8   1   1  9.8e-111  3.3e-107  358.8   1.3     1   421    10   392    10   392 0.95 FAD binding domain
Succ_DH_flav_C       PF02910.15   129 seq1661_BIOID51013   -            540   3.1e-19   68.9   0.2   1   1   1.6e-22   5.5e-19   68.1   0.1     2    88   441   521   440   526 0.96 Fumarate reductase flavoprotein C-term
Pyr_redox_2          PF07992.9    200 seq1661_BIOID51013   -            540   4.1e-11   43.0   3.3   1   1   3.6e-12   1.2e-08   34.9   2.3     1   196    10   377    10   380 0.79 Pyridine nucleotide-disulphide oxidoreductase
Response_reg         PF00072.19   112 seq1662_BIOID51013   -            337   3.8e-28   97.6   0.5   1   1   6.5e-32   8.9e-28   96.4   0.1     1   111    10   120    10   121 0.97 Response regulator receiver domain
EI24                 PF07264.6    219 seq1665_BIOID51013   -            253   2.9e-52  177.1  20.5   1   1   2.4e-56   3.3e-52  176.9  14.2     1   219    11   232    11   232 0.96 Etoposide-induced protein 2.4 (EI24)
SBP_bac_5            PF00496.17   374 seq1666_BIOID51013   -            512     3e-96  322.4  11.3   1   1  2.8e-100   3.8e-96  322.0   7.8     1   372    70   429    70   431 0.95 Bacterial extracellular solute-binding proteins, family 5 Middle
SCP2                 PF02036.12   101 seq1668_BIOID51013   -            201     2e-20   72.8   0.0   1   1   2.2e-24     3e-20   72.2   0.0     1   100    15   112    15   113 0.97 SCP-2 sterol transfer family
ABC1                 PF03109.11   119 seq1672_BIOID51013   -            546   1.9e-35  121.3   0.0   1   1   2.7e-39   3.7e-35  120.3   0.0     4   119   115   232   112   232 0.97 ABC1 family
ABC_tran             PF00005.22   118 seq1675_BIOID51013   -            233   3.7e-27   94.9   0.0   1   1   8.9e-31   6.1e-27   94.2   0.0     1   117    49   173    49   174 0.94 ABC transporter
AAA_21               PF13304.1    303 seq1675_BIOID51013   -            233   1.4e-11   44.8   0.1   1   1   4.4e-13     3e-09   37.1   0.1     1   299    37   206    37   210 0.76 AAA domain
PALP                 PF00291.20   307 seq1676_BIOID51013   -            323   1.3e-63  214.9   0.3   1   1   1.1e-67   1.5e-63  214.7   0.2     3   306    10   300     8   301 0.87 Pyridoxal-phosphate dependent enzyme
NTP_transferase      PF00483.18   248 seq1678_BIOID51013   -            281   6.6e-21   74.6   0.0   1   1   6.2e-25   8.4e-21   74.2   0.0    14   241     2   254     1   259 0.86 Nucleotidyl transferase
AIG2                 PF06094.7    102 seq1681_BIOID51013   -            113   1.1e-18   67.4   0.1   1   1   9.9e-23   1.3e-18   67.1   0.1     1   102     3    94     3    94 0.95 AIG2-like family
Trans_reg_C          PF00486.23    77 seq1682_BIOID51013   -            219   1.8e-22   78.8   0.5   1   1     5e-26   3.4e-22   78.0   0.1     1    77   145   216   145   216 0.98 Transcriptional regulatory protein, C terminal
Response_reg         PF00072.19   112 seq1682_BIOID51013   -            219   3.7e-21   75.0   0.0   1   1   7.5e-25   5.1e-21   74.6   0.0     1   111     3   112     3   113 0.98 Response regulator receiver domain
DEDD_Tnp_IS110       PF01548.12   144 seq1683_BIOID51013   -            326   4.2e-44  149.5   0.2   1   1   2.4e-47   1.7e-43  147.6   0.1     1   144     7   151     7   151 0.99 Transposase
Transposase_20       PF02371.11    87 seq1683_BIOID51013   -            326   1.1e-27   95.7   0.4   1   1     3e-31     2e-27   94.9   0.3     2    85   196   280   195   282 0.96 Transposase IS116/IS110/IS902 family
MacB_PCD             PF12704.2    232 seq1685_BIOID51013   -            414   1.2e-25   90.4   0.2   1   1   1.7e-29   1.2e-25   90.4   0.1    11   229    26   241    21   244 0.83 MacB-like periplasmic core domain
FtsX                 PF02687.16   121 seq1685_BIOID51013   -            414   1.9e-22   79.1  12.5   1   1   3.4e-26   2.3e-22   78.8   4.5     2   121   274   407   273   407 0.98 FtsX-like permease family
BPD_transp_1         PF00528.17   185 seq1686_BIOID51013   -            306     4e-43  146.9  10.6   1   1   2.9e-47     4e-43  146.9   7.4     1   184   113   304   113   305 0.99 Binding-protein-dependent transport system inner membrane component
Antitoxin-MazE       PF04014.13    47 seq1688_BIOID51013   -             83   4.2e-09   35.8   0.0   1   1   4.7e-13   6.4e-09   35.2   0.0     1    45     6    49     6    51 0.94 Antidote-toxin recognition MazE
DUF165               PF02592.10   145 seq1691_BIOID51013   -            221   6.2e-35  120.3  11.9   1   1   7.8e-39   1.1e-34  119.5   8.3     1   145    43   186    43   186 0.90 Uncharacterized ACR, YhhQ family COG1738
HATPase_c            PF02518.21   111 seq1692_BIOID51013   -            449   6.9e-19   67.4   0.0   1   1   2.3e-22   1.6e-18   66.3   0.0     4   106   351   447   348   449 0.93 Histidine kinase-, DNA gyrase B-, and HSP90-like ATPase
HisKA                PF00512.20    68 seq1692_BIOID51013   -            449   8.1e-13   48.0   1.6   1   1   2.9e-16     2e-12   46.7   1.1     3    67   238   301   236   302 0.96 His Kinase A (phospho-acceptor) domain
PemK                 PF02452.12   110 seq1693_BIOID51013   -            116   1.2e-20   73.6   0.0   1   1   9.4e-25   1.3e-20   73.5   0.0     1   109     8   114     8   115 0.93 PemK-like protein
DEAD                 PF00270.24   173 seq1696_BIOID51013   -            444   1.3e-45  154.7   0.0   1   1   1.1e-48   5.1e-45  152.8   0.0     1   171    28   197    28   199 0.92 DEAD/DEAH box helicase
Helicase_C           PF00271.26    78 seq1696_BIOID51013   -            444   5.9e-27   93.2   0.0   1   1   2.5e-30   1.1e-26   92.3   0.0     3    78   268   343   266   343 0.98 Helicase conserved C-terminal domain
ResIII               PF04851.10   184 seq1696_BIOID51013   -            444   8.1e-05   22.4   0.2   1   1   3.8e-08   0.00017   21.3   0.0    31   183    47   192    18   193 0.73 Type III restriction enzyme, res subunit
PTS-HPr              PF00381.14    84 seq1697_BIOID51013   -             85   1.3e-31  108.2   0.2   1   1   9.9e-36   1.4e-31  108.1   0.1     1    82     1    82     1    84 0.98 PTS HPr component phosphorylation site
Transgly             PF00912.17   178 seq1698_BIOID51013   -            858   1.4e-67  226.3   0.0   1   1   4.3e-71   2.9e-67  225.2   0.0     1   177    62   237    62   238 0.98 Transglycosylase
Transpeptidase       PF00905.17   304 seq1698_BIOID51013   -            858   2.9e-28   98.6   3.2   1   1   1.5e-29     1e-25   90.3   0.0     2   204   436   617   435   681 0.79 Penicillin binding protein transpeptidase domain
MttA_Hcf106          PF02416.11    53 seq1700_BIOID51013   -             89   6.9e-16   56.9   0.6   1   1   8.2e-20   1.1e-15   56.3   0.4     1    52     4    55     4    83 0.90 mttA/Hcf106 family
BPD_transp_1         PF00528.17   185 seq1701_BIOID51013   -            303   7.2e-31  107.0  13.0   1   1   1.1e-34   7.2e-31  107.0   9.0     1   184   119   302   119   303 0.99 Binding-protein-dependent transport system inner membrane component
OppC_N               PF12911.2     56 seq1701_BIOID51013   -            303   1.3e-17   62.7   0.2   1   1     2e-21   1.3e-17   62.7   0.2     2    56    24    79    23    79 0.86 N-terminal TM domain of oligopeptide transport permease C
NTP_transf_3         PF12804.2    179 seq1702_BIOID51013   -            192   8.3e-31  107.4   0.0   1   1   6.9e-35   9.4e-31  107.2   0.0     1   179     6   182     6   182 0.89 MobA-like NTP transferase domain
PEP-utilizers_C      PF02896.13   294 seq1703_BIOID51013   -            575  1.6e-124  414.4   0.2   1   1  4.8e-128  2.2e-124  414.0   0.1     1   293   250   541   250   542 0.99 PEP-utilising enzyme, TIM barrel domain
PEP-utilisers_N      PF05524.8    123 seq1703_BIOID51013   -            575   1.9e-31  108.3   5.0   1   1   4.2e-35   1.9e-31  108.3   3.5     2   123     3   127     2   127 0.96 PEP-utilising enzyme, N-terminal
PEP-utilizers        PF00391.18    81 seq1703_BIOID51013   -            575     7e-25   86.2   0.2   1   1   4.5e-28   2.1e-24   84.7   0.1     9    80   152   224   147   225 0.93 PEP-utilising enzyme, mobile domain
ROK                  PF00480.15   179 seq1705_BIOID51013   -            323   1.5e-45  155.0   0.0   1   1   3.1e-49   2.1e-45  154.6   0.0     1   179    24   214    24   214 0.95 ROK family
Glucokinase          PF02685.11   316 seq1705_BIOID51013   -            323   4.4e-10   38.7   0.0   1   1     5e-13   3.4e-09   35.8   0.0     4   265    26   276    24   288 0.80 Glucokinase
DUF1795              PF08786.6    130 seq1706_BIOID51013   -            185   5.8e-05   22.8   1.0   1   1   7.3e-09    0.0001   22.0   0.7     2   130    50   182    49   182 0.90 Domain of unknown function (DUF1795)
HATPase_c            PF02518.21   111 seq1708_BIOID51013   -            572     2e-19   69.1   0.0   1   1     1e-22   3.5e-19   68.4   0.0     2   110   449   559   448   560 0.95 Histidine kinase-, DNA gyrase B-, and HSP90-like ATPase
PAS_8                PF13188.1     64 seq1708_BIOID51013   -            572   2.9e-06   26.8   0.0   1   1   4.1e-09   1.4e-05   24.6   0.0     2    49   243   296   242   312 0.73 PAS domain
PAS                  PF00989.19   113 seq1708_BIOID51013   -            572   1.2e-05   24.9   0.0   1   1     1e-08   3.5e-05   23.4   0.0     4    64   245   305   242   313 0.88 PAS fold
Phage_GPO            PF05929.6    276 seq1710_BIOID51013   -            306  1.3e-140  467.3   0.5   1   1    1e-144  1.4e-140  467.1   0.4     1   276    28   306    28   306 1.00 Phage capsid scaffolding protein (GPO) serine peptidase
TK                   PF00265.13   176 seq1712_BIOID51013   -            205   2.6e-64  215.9   0.0   1   1   2.2e-68   2.9e-64  215.7   0.0     1   176     2   186     2   186 0.99 Thymidine kinase
HTH_3                PF01381.17    55 seq1714_BIOID51013   -             71     3e-13   49.2   0.0   1   1     8e-17   3.6e-13   49.0   0.0     1    55     8    61     8    61 0.97 Helix-turn-helix
HTH_19               PF12844.2     64 seq1714_BIOID51013   -             71   1.1e-10   41.2   0.0   1   1   2.7e-14   1.2e-10   41.0   0.0     2    62     6    65     5    67 0.92 Helix-turn-helix domain
HTH_31               PF13560.1     64 seq1714_BIOID51013   -             71   2.4e-08   33.9   0.0   1   1   5.9e-12   2.7e-08   33.7   0.0     2    58     4    58     3    63 0.94 Helix-turn-helix domain
TatC                 PF00902.13   215 seq1715_BIOID51013   -            258     3e-68  229.3  21.2   1   1   3.1e-72   4.2e-68  228.8  14.7     2   215    11   221    10   221 0.99 Sec-independent protein translocase protein (TatC)
Peripla_BP_4         PF13407.1    258 seq1717_BIOID51013   -            318   3.2e-44  151.1   6.8   1   1   8.7e-48     4e-44  150.8   4.7     1   243    26   274    26   287 0.91 Periplasmic binding protein domain
Peripla_BP_1         PF00532.16   279 seq1717_BIOID51013   -            318     1e-16   60.8   0.1   1   1   2.8e-20   1.3e-16   60.5   0.1    15   224    37   253    25   298 0.84 Periplasmic binding proteins and sugar binding domain of LacI family
Pyr_redox_2          PF07992.9    200 seq1719_BIOID51013   -           1032   3.6e-19   69.3   0.0   1   1   5.3e-22   9.1e-19   68.0   0.0     2   198   553   829   552   831 0.84 Pyridine nucleotide-disulphide oxidoreductase
NAD_binding_8        PF13450.1     68 seq1719_BIOID51013   -           1032   1.2e-08   34.7   0.7   1   1   2.7e-11   4.6e-08   32.8   0.0     1    37   555   591   555   617 0.89 NAD(P)-binding Rossmann-like domain
Thi4                 PF01946.12   230 seq1719_BIOID51013   -           1032     4e-06   25.9   0.2   1   1   5.8e-08   9.8e-05   21.4   0.0    20    54   553   587   538   592 0.93 Thi4 family
FAD_binding_3        PF01494.14   356 seq1719_BIOID51013   -           1032   5.1e-05   22.3   0.1   1   1   6.6e-08   0.00011   21.2   0.1     3    35   552   584   550   590 0.92 FAD binding domain
FAD_binding_2        PF00890.19   421 seq1719_BIOID51013   -           1032    0.0001   21.2   0.8   1   1   5.8e-08    0.0001   21.2   0.5     2    36   553   587   552   591 0.94 FAD binding domain
EAL                  PF00563.15   236 seq1721_BIOID51013   -            808   1.6e-63  214.2   0.1   1   1   1.9e-67   2.6e-63  213.5   0.1     2   236   558   793   557   793 0.97 EAL domain
Phage_CII            PF05269.6     91 seq1722_BIOID51013   -             97     3e-48  161.6   1.2   1   1   2.5e-52   3.4e-48  161.4   0.8     1    91     1    91     1    91 1.00 Bacteriophage CII protein
SIR2                 PF02146.12   181 seq1723_BIOID51013   -            273   9.6e-49  165.4   0.0   1   1   9.1e-53   1.2e-48  165.0   0.0     1   181    48   221    48   221 0.90 Sir2 family
DEDD_Tnp_IS110       PF01548.12   144 seq1724_BIOID51013   -            326   4.2e-44  149.5   0.2   1   1   2.4e-47   1.7e-43  147.6   0.1     1   144     7   151     7   151 0.99 Transposase
Transposase_20       PF02371.11    87 seq1724_BIOID51013   -            326   1.1e-27   95.7   0.4   1   1     3e-31     2e-27   94.9   0.3     2    85   196   280   195   282 0.96 Transposase IS116/IS110/IS902 family
Phage_rep_O          PF04492.8    100 seq1726_BIOID51013   -            299   7.3e-40  135.1   0.0   1   1   9.4e-44   1.3e-39  134.3   0.0     3   100    18   115    16   115 0.99 Bacteriophage replication protein O
Phage_cap_P2         PF05125.7    333 seq1728_BIOID51013   -            357  1.3e-176  586.2   0.6   1   1  1.1e-180  1.5e-176  586.1   0.4     1   333     6   342     6   342 0.99 Phage major capsid protein, P2 family
TatD_DNase           PF01026.16   255 seq1729_BIOID51013   -            264   5.5e-70  235.3   0.0   1   1   4.6e-74   6.3e-70  235.1   0.0     1   255     6   261     6   261 0.98 TatD related DNase
Flavodoxin_2         PF02525.12   199 seq1730_BIOID51013   -            193   6.5e-38  130.1   0.0   1   1   7.2e-42   9.8e-38  129.5   0.0     2   199     3   188     2   190 0.87 Flavodoxin-like fold
PTS_EIIA_1           PF00358.15   133 seq1733_BIOID51013   -            169   5.4e-54  181.2   2.2   1   1   4.7e-58   6.5e-54  180.9   1.5     3   132    20   149    18   150 0.98 phosphoenolpyruvate-dependent sugar phosphotransferase system, EIIA 1
Response_reg         PF00072.19   112 seq1736_BIOID51013   -            226   1.2e-18   67.0   0.0   1   1   9.1e-22   6.2e-18   64.7   0.0     1   111     7   118     7   119 0.97 Response regulator receiver domain
CitT                 PF12431.3     30 seq1736_BIOID51013   -            226   5.6e-08   32.5   0.0   1   1   1.5e-11     1e-07   31.6   0.0     1    28   134   160   134   162 0.97 Transcriptional regulator
ABC_tran             PF00005.22   118 seq1738_BIOID51013   -            500   1.2e-37  128.8   0.0   1   2   2.1e-25   5.8e-22   78.1   0.0     1   118    49   174    49   174 0.95 ABC transporter
ABC_tran             PF00005.22   118 seq1738_BIOID51013   -            500   1.2e-37  128.8   0.0   2   2     3e-16   8.3e-13   48.6   0.0     5   117   304   430   300   431 0.88 ABC transporter
UPF0118              PF01594.11   327 seq1739_BIOID51013   -            376   1.3e-79  267.4  39.3   1   1   1.1e-83   1.5e-79  267.2  27.3     2   326    41   355    40   356 0.99 Domain of unknown function DUF20
ABM                  PF03992.11    78 seq1741_BIOID51013   -            104   5.2e-22   77.5   0.1   1   1   4.5e-26   6.2e-22   77.3   0.0     1    78     1    87     1    87 0.92 Antibiotic biosynthesis monooxygenase
Phage_lambda_P       PF06992.6    233 seq1743_BIOID51013   -            233  2.9e-167  553.5   4.4   1   1  2.4e-171  3.2e-167  553.4   3.0     1   233     1   233     1   233 1.00 Replication protein P
Phage_term_smal      PF05944.7    132 seq1745_BIOID51013   -            247   6.1e-47  158.4   0.5   1   1   6.7e-51   9.1e-47  157.9   0.1     1   132    34   165    34   165 0.99 Phage small terminase subunit
UbiD                 PF01977.11   407 seq1752_BIOID51013   -            497  2.5e-165  549.7   0.0   1   1  2.1e-169  2.8e-165  549.6   0.0     2   407    14   437    13   437 0.95 3-octaprenyl-4-hydroxybenzoate carboxy-lyase
DUF3442              PF11924.3    280 seq1753_BIOID51013   -           1417  1.6e-106  355.9   0.5   1   1  1.2e-109  4.1e-106  354.5   0.3     2   280    71   350    70   350 0.99 Protein of unknown function (DUF3442)
Big_1                PF02369.11   100 seq1753_BIOID51013   -           1417   3.4e-56  187.1 109.1   1   3   1.6e-17   5.6e-14   51.7   8.5     5    97   994  1086   990  1088 0.86 Bacterial Ig-like domain (group 1)
Big_1                PF02369.11   100 seq1753_BIOID51013   -           1417   3.4e-56  187.1 109.1   2   3     9e-17   3.1e-13   49.3   2.8     7    97  1099  1187  1093  1190 0.85 Bacterial Ig-like domain (group 1)
Big_1                PF02369.11   100 seq1753_BIOID51013   -           1417   3.4e-56  187.1 109.1   3   3     4e-16   1.4e-12   47.3  10.6     4    95  1195  1287  1192  1292 0.84 Bacterial Ig-like domain (group 1)
ACPS                 PF01648.15   113 seq1755_BIOID51013   -            195   9.4e-12   44.7   0.0   1   1   1.1e-15   1.5e-11   44.0   0.0     2    73    88   155    87   189 0.80 4'-phosphopantetheinyl transferase superfamily
NinB                 PF05772.7    127 seq1757_BIOID51013   -            146   9.3e-53  177.1   0.1   1   1   8.1e-57   1.1e-52  176.8   0.1     2   127     8   129     7   129 0.99 NinB protein
Phage_GPL            PF05926.6    140 seq1758_BIOID51013   -            169   3.3e-54  182.4   0.4   1   1   2.8e-58   3.8e-54  182.2   0.3     1   140    30   169    30   169 0.99 Phage head completion protein (GPL)
IgaA                 PF07095.6    706 seq1759_BIOID51013   -            711         0 1234.6   0.0   1   1         0         0 1234.3   0.0     1   705     1   706     1   707 1.00 Intracellular growth attenuator protein IgaA
PTS_EIIC             PF02378.13   321 seq1760_BIOID51013   -            598     8e-83  277.8  29.3   1   1   1.2e-86     8e-83  277.8  20.3     1   321    87   429    87   429 0.94 Phosphotransferase system, EIIC
PTS_EIIB             PF00367.15    35 seq1760_BIOID51013   -            598   1.4e-16   59.2   0.1   1   1   4.6e-20   3.1e-16   58.1   0.1     3    35   522   554   520   554 0.97 phosphotransferase system, EIIB
LysE                 PF01810.13   191 seq1761_BIOID51013   -            195   3.7e-14   52.3  17.2   1   1   3.1e-18   4.3e-14   52.1  11.9     1   188    14   194    14   195 0.81 LysE type translocator
BPD_transp_2         PF02653.11   267 seq1762_BIOID51013   -            340   4.1e-48  163.5  43.8   1   1     4e-52   5.5e-48  163.1  30.4     4   267    57   320    54   320 0.91 Branched-chain amino acid transport system / permease component
GGDEF                PF00990.16   161 seq1763_BIOID51013   -            442   2.3e-26   92.1   0.0   1   1   3.3e-30   4.5e-26   91.2   0.0     1   160   295   437   295   438 0.89 GGDEF domain
Dam                  PF05869.6    181 seq1765_BIOID51013   -            175   1.1e-61  207.2   0.2   1   1     9e-66   1.2e-61  207.1   0.2     2   175     3   172     2   175 0.98 DNA N-6-adenine-methyltransferase (Dam)
Phage_tail_X         PF05489.7     60 seq1766_BIOID51013   -             67   7.7e-36  121.2   0.4   1   1   6.4e-40   8.7e-36  121.0   0.3     1    60     1    60     1    60 0.98 Phage Tail Protein X
Arginosuc_synth      PF00764.14   388 seq1767_BIOID51013   -            447   4.3e-56  190.5   0.0   1   1     4e-60   5.4e-56  190.2   0.0     2   380    16   408    15   415 0.88 Arginosuccinate synthase
SBP_bac_5            PF00496.17   374 seq1768_BIOID51013   -            524   6.7e-88  294.9   2.4   1   1   5.7e-92   7.8e-88  294.6   1.7     2   370    68   437    67   441 0.90 Bacterial extracellular solute-binding proteins, family 5 Middle
Amidohydro_1         PF01979.15   333 seq1769_BIOID51013   -            442   3.9e-50  171.2   0.3   1   1   8.2e-54   5.6e-50  170.7   0.2     1   333    53   375    53   375 0.96 Amidohydrolase family
Amidohydro_5         PF13594.1     68 seq1769_BIOID51013   -            442   2.6e-08   33.4   0.0   1   1     9e-12   6.2e-08   32.2   0.0     1    68    23   122    23   122 0.66 Amidohydrolase
Phage_holin_2        PF04550.7     90 seq1770_BIOID51013   -             93   6.6e-40  134.9   4.6   1   1   5.4e-44   7.4e-40  134.8   3.2     1    89     1    89     1    90 0.98 Phage holin family 2
Phage_lysozyme       PF00959.14   110 seq1773_BIOID51013   -            165   1.1e-19   70.5   0.0   1   1     1e-23   1.4e-19   70.2   0.0     1   110    34   152    34   152 0.98 Phage lysozyme
NinF                 PF05810.7     58 seq1775_BIOID51013   -             56   5.6e-31  106.0   7.3   1   1   4.4e-35   6.1e-31  105.9   5.0     1    58     1    55     1    56 0.96 NinF protein
BPD_transp_2         PF02653.11   267 seq1776_BIOID51013   -            331     3e-44  150.8  43.6   1   1   3.4e-48   4.6e-44  150.2  30.2     2   266    35   304    34   305 0.88 Branched-chain amino acid transport system / permease component
MarC                 PF01914.12   203 seq1777_BIOID51013   -            215   1.5e-74  249.3  11.2   1   1   1.3e-78   1.7e-74  249.2   7.7     2   203     9   210     8   210 0.99 MarC family integral membrane protein
NAD_binding_1        PF00175.16   109 seq1778_BIOID51013   -            233   9.6e-21   74.2   0.0   1   1   2.3e-24   1.6e-20   73.6   0.0     1   108   108   211   108   212 0.97 Oxidoreductase NAD-binding domain
FAD_binding_6        PF00970.19    99 seq1778_BIOID51013   -            233   7.9e-09   35.4   0.0   1   1   1.8e-12   1.2e-08   34.8   0.0     1    76     5    74     5    97 0.77 Oxidoreductase FAD-binding domain
PagP                 PF07017.6    147 seq1779_BIOID51013   -            186   4.2e-75  249.8   5.4   1   1   3.7e-79   5.1e-75  249.5   3.7     1   147    36   183    36   183 0.99 Antimicrobial peptide resistance and lipid A acylation protein PagP
NinG                 PF05766.7    189 seq1781_BIOID51013   -            204   4.5e-75  251.4  17.3   1   1   4.1e-79   5.7e-75  251.1  12.0     1   186     2   198     2   204 0.95 Bacteriophage Lambda NinG protein
Glyco_hydro_4C       PF11975.3    232 seq1783_BIOID51013   -            451   2.6e-86  289.0   0.0   1   1   5.2e-90   3.5e-86  288.6   0.0     2   232   193   421   192   421 0.99 Family 4 glycosyl hydrolase C-terminal domain
Glyco_hydro_4        PF02056.11   183 seq1783_BIOID51013   -            451   5.9e-80  266.7   0.1   1   1   1.2e-83     8e-80  266.3   0.1     1   182     6   188     6   189 0.99 Family 4 glycosyl hydrolase
UDG                  PF03167.14   152 seq1784_BIOID51013   -            229   3.2e-30  104.4   0.1   1   1   3.4e-34   4.6e-30  103.9   0.0     6   152    54   211    50   211 0.96 Uracil DNA glycosylase superfamily
Aminotran_1_2        PF00155.16   363 seq1791_BIOID51013   -            390   7.8e-60  202.6   0.0   1   1   6.5e-64   8.8e-60  202.4   0.0     3   360    30   379    28   382 0.94 Aminotransferase class I and II
Metallophos          PF00149.23   201 seq1793_BIOID51013   -            109   7.7e-07   28.6   0.1   1   1   6.9e-11   9.5e-07   28.3   0.1    28   124    14    84     2   105 0.72 Calcineurin-like phosphoesterase
CSD                  PF00313.17    66 seq1794_BIOID51013   -             69   5.2e-34  115.7   0.7   1   1   8.2e-38   5.6e-34  115.6   0.5     2    65     5    68     4    69 0.97 'Cold-shock' DNA-binding domain
OB_RNB               PF08206.6     58 seq1794_BIOID51013   -             69   1.2e-05   24.6   0.3   1   1   2.5e-09   1.7e-05   24.1   0.2     7    30    14    37     6    67 0.82 Ribonuclease B OB domain
FAD_binding_5        PF00941.16   171 seq1796_BIOID51013   -            259   3.7e-23   81.6   0.0   1   1   9.2e-27   6.3e-23   80.9   0.0     4   167     4   153     1   156 0.90 FAD binding domain in molybdopterin dehydrogenase
CO_deh_flav_C        PF03450.12   103 seq1796_BIOID51013   -            259   7.3e-10   38.6   0.3   1   1   2.3e-13   1.6e-09   37.5   0.2     4   102   165   250   161   251 0.85 CO dehydrogenase flavoprotein C-terminal domain
BPD_transp_1         PF00528.17   185 seq1797_BIOID51013   -            314   8.5e-45  152.4   9.9   1   1   6.2e-49   8.5e-45  152.4   6.9     2   185   117   308   116   308 0.99 Binding-protein-dependent transport system inner membrane component
HAD_2                PF13419.1    176 seq1798_BIOID51013   -            237   4.6e-23   82.2   0.1   1   1   8.7e-27     6e-23   81.8   0.1     1   174    28   205    28   206 0.87 Haloacid dehalogenase-like hydrolase
P2_Phage_GpR         PF06891.6    135 seq1801_BIOID51013   -            155   1.8e-40  137.7   0.0   1   1   1.5e-44   2.1e-40  137.5   0.0     1   135     1   131     1   131 0.98 P2 phage tail completion protein R (GpR)
SBP_bac_5            PF00496.17   374 seq1802_BIOID51013   -            567   4.7e-87  292.1   9.8   1   1     5e-91   6.9e-87  291.5   6.8     3   373   107   487   105   488 0.92 Bacterial extracellular solute-binding proteins, family 5 Middle
CN_hydrolase         PF00795.17   184 seq1803_BIOID51013   -            262   6.5e-21   74.3   0.1   1   1   6.6e-25     9e-21   73.9   0.0     6   184     7   172     2   172 0.85 Carbon-nitrogen hydrolase
Ald_Xan_dh_C2        PF02738.13   543 seq1804_BIOID51013   -            956  6.1e-191  635.3   0.0   1   1  1.9e-194  8.8e-191  634.8   0.0    17   543   363   893   351   893 0.98 Molybdopterin-binding domain of aldehyde dehydrogenase
Ald_Xan_dh_C         PF01315.17   111 seq1804_BIOID51013   -            956   4.4e-31  107.1   0.0   1   1   1.9e-34   8.9e-31  106.1   0.0     2   111   187   298   186   298 0.96 Aldehyde oxidase and xanthine dehydrogenase, a/b hammerhead domain
Fer2_2               PF01799.15    75 seq1804_BIOID51013   -            956   7.1e-13   48.1   0.0   1   1   4.3e-16     2e-12   46.7   0.0     1    73    73   145    73   147 0.97 [2Fe-2S] binding domain
MFS_2                PF13347.1    427 seq1805_BIOID51013   -            473  1.2e-108  363.1  43.1   1   1    1e-112  1.4e-108  362.9  29.9     3   426     8   436     6   437 0.97 MFS/sugar transport protein
Phage_tail_S         PF05069.8    148 seq1806_BIOID51013   -            150     3e-42  143.7   0.6   1   1   2.4e-46   3.3e-42  143.6   0.4     2   148     3   149     2   149 0.97 Phage virion morphogenesis family
S4                   PF01479.20    48 seq1807_BIOID51013   -            133   7.9e-13   47.5   0.0   1   1   9.3e-17   1.3e-12   46.8   0.0     1    46     9    53     9    55 0.95 S4 domain
YliH                 PF10799.3    127 seq1808_BIOID51013   -            127   2.3e-73  243.8   4.9   1   1   1.8e-77   2.5e-73  243.6   3.4     1   127     1   127     1   127 0.99 Biofilm formation protein (YliH/bssR)
BPD_transp_1         PF00528.17   185 seq1809_BIOID51013   -            277   6.8e-29  100.5  11.6   1   1     5e-33   6.8e-29  100.5   8.0     1   183    89   271    86   273 0.98 Binding-protein-dependent transport system inner membrane component
A_deaminase          PF00962.17   330 seq1811_BIOID51013   -            333  6.3e-101  337.5   0.0   1   1  5.2e-105  7.1e-101  337.3   0.0     2   329     6   328     5   329 0.99 Adenosine/AMP deaminase
Mur_ligase_M         PF08245.7    189 seq1813_BIOID51013   -            457   4.5e-17   62.5   0.0   1   1   1.4e-20   6.4e-17   62.1   0.0     1   189   108   291   108   291 0.77 Mur ligase middle domain
Mur_ligase           PF01225.20    83 seq1813_BIOID51013   -            457   9.2e-16   57.5   0.0   1   1   4.7e-19   2.1e-15   56.4   0.0     1    80     2   100     2   103 0.96 Mur ligase family, catalytic domain
Mur_ligase_C         PF02875.16    91 seq1813_BIOID51013   -            457   1.5e-10   40.8   0.0   1   1   1.3e-13     6e-10   38.9   0.0     2    50   312   361   311   390 0.83 Mur ligase family, glutamate ligase domain
HSP33                PF01430.14   280 seq1814_BIOID51013   -            294     1e-97  326.5   0.0   1   1  8.3e-102   1.1e-97  326.3   0.0     1   279     6   275     6   276 0.96 Hsp33 protein
Thioredoxin          PF00085.15   104 seq1815_BIOID51013   -            139   4.4e-30  103.3   0.9   1   1   2.9e-32   6.6e-29   99.5   0.0     2   102    37   136    36   138 0.94 Thioredoxin
Thioredoxin_2        PF13098.1    112 seq1815_BIOID51013   -            139   1.4e-12   47.6   0.0   1   1     4e-15     9e-12   45.0   0.0     7   112    54   135    49   135 0.88 Thioredoxin-like domain
Thioredoxin_7        PF13899.1     82 seq1815_BIOID51013   -            139   5.9e-08   32.5   0.4   1   1     3e-10   6.7e-07   29.1   0.0     7    81    42   114    36   115 0.82 Thioredoxin-like
Redoxin              PF08534.5    146 seq1815_BIOID51013   -            139   2.6e-06   26.9   0.0   1   1     4e-08     9e-05   21.9   0.0    28    73    52    95    34   103 0.87 Redoxin
HyaE                 PF07449.6    107 seq1815_BIOID51013   -            139   8.6e-05   22.2   0.0   1   1   6.1e-08   0.00014   21.6   0.0    52   100    76   124    67   129 0.87 Hydrogenase-1 expression protein HyaE
Phage_base_V         PF04717.7     79 seq1816_BIOID51013   -            211   7.4e-28   96.1   1.9   1   1   2.1e-31   2.9e-27   94.2   0.3     1    77    21    94    21    96 0.97 Phage-related baseplate assembly protein
GSDH                 PF07995.6    331 seq1819_BIOID51013   -            371  2.1e-127  424.6   0.1   1   1  1.8e-131  2.4e-127  424.4   0.1     1   331    34   366    34   366 0.98 Glucose / Sorbosone dehydrogenase
MttA_Hcf106          PF02416.11    53 seq1820_BIOID51013   -             67   1.7e-12   46.1   0.4   1   1   1.4e-16   1.9e-12   46.0   0.2     1    48     4    51     4    62 0.92 mttA/Hcf106 family
OEP                  PF02321.13   188 seq1822_BIOID51013   -            495     7e-60  201.7  39.4   1   2   1.2e-30   1.7e-26   92.9  13.5     2   188    28   211    27   211 0.98 Outer membrane efflux protein
OEP                  PF02321.13   188 seq1822_BIOID51013   -            495     7e-60  201.7  39.4   2   2   1.8e-37   2.5e-33  115.1   8.2     2   188   234   429   233   429 0.98 Outer membrane efflux protein
DTW                  PF03942.10   204 seq1824_BIOID51013   -            240     7e-60  201.6   0.0   1   1   6.1e-64   8.3e-60  201.3   0.0     1   202    35   224    35   226 0.97 DTW domain
ABC_tran             PF00005.22   118 seq1825_BIOID51013   -            254   1.3e-14   54.4   0.0   1   1   2.1e-18   2.9e-14   53.3   0.0     9   118    55   169    47   169 0.81 ABC transporter
GPW_gp25             PF04965.9     99 seq1827_BIOID51013   -            115   1.7e-19   69.0   0.0   1   1   1.5e-23   2.1e-19   68.7   0.0     5    94    17   106    14   111 0.93 Gene 25-like lysozyme
Phage_antiter_Q      PF06323.6    230 seq1830_BIOID51013   -            229  3.1e-105  350.5   9.5   1   1  2.5e-109  3.4e-105  350.4   6.6     1   229     1   228     1   229 1.00 Phage antitermination protein Q
BPD_transp_1         PF00528.17   185 seq1831_BIOID51013   -            306   1.1e-38  132.4  18.3   1   1   8.3e-43   1.1e-38  132.4  12.7     1   185   112   306   112   306 0.99 Binding-protein-dependent transport system inner membrane component
Baseplate_J          PF04865.9    243 seq1833_BIOID51013   -            302     3e-61  206.7   2.9   1   1     1e-63   1.4e-59  201.2   2.0     2   243    86   262    85   262 0.99 Baseplate J-like protein
ATP-grasp_5          PF13549.1    222 seq1836_BIOID51013   -            886   3.7e-75  251.8   0.2   1   1   3.9e-78     9e-75  250.5   0.1     1   221   472   693   472   694 0.96 ATP-grasp domain
Succ_CoA_lig         PF13607.1    138 seq1836_BIOID51013   -            886   1.3e-46  157.5   0.1   1   1   1.1e-49   2.4e-46  156.6   0.1     1   138   147   280   147   280 0.97 Succinyl-CoA ligase like flavodoxin domain
CoA_binding_2        PF13380.1    115 seq1836_BIOID51013   -            886     2e-23   82.6   0.0   1   1   1.1e-25   2.6e-22   79.0   0.0     1   113    13   130    13   132 0.95 CoA binding domain
Acetyltransf_1       PF00583.19    83 seq1836_BIOID51013   -            886     1e-10   41.4   0.0   1   1   1.6e-13   3.7e-10   39.5   0.0    10    82   781   863   775   864 0.81 Acetyltransferase (GNAT) family
Acetyltransf_3       PF13302.1    142 seq1836_BIOID51013   -            886   1.8e-09   37.8   0.0   1   1   1.7e-12   3.9e-09   36.8   0.0     1   142   725   864   725   864 0.80 Acetyltransferase (GNAT) domain
Acetyltransf_4       PF13420.1    155 seq1836_BIOID51013   -            886     1e-06   28.6   0.0   1   1   4.8e-08   0.00011   22.0   0.0     4   135   731   864   728   871 0.80 Acetyltransferase (GNAT) domain
ABC_tran             PF00005.22   118 seq1837_BIOID51013   -            268   9.9e-26   90.3   0.1   1   1   2.3e-29   1.6e-25   89.6   0.0     1   117    52   179    52   180 0.92 ABC transporter
Aldo_ket_red         PF00248.16   283 seq1842_BIOID51013   -            294     1e-46  158.8   0.0   1   1   9.4e-51   1.3e-46  158.6   0.0     2   281    20   267    19   269 0.92 Aldo/keto reductase family
BPD_transp_1         PF00528.17   185 seq1843_BIOID51013   -            302   6.3e-26   90.9   9.9   1   1   9.3e-30   6.3e-26   90.9   6.8     1   182   119   300   115   302 0.98 Binding-protein-dependent transport system inner membrane component
OppC_N               PF12911.2     56 seq1843_BIOID51013   -            302   1.7e-19   68.7   0.4   1   1   2.5e-23   1.7e-19   68.7   0.2     1    55    22    76    22    77 0.94 N-terminal TM domain of oligopeptide transport permease C
Tail_P2_I            PF09684.5    139 seq1845_BIOID51013   -            176   1.1e-56  190.1   0.1   1   1   9.1e-61   1.2e-56  189.9   0.0     1   139     7   143     7   143 0.98 Phage tail protein (Tail_P2_I)
DUF1190              PF06693.6    165 seq1847_BIOID51013   -            223   6.3e-56  188.8  12.3   1   1   5.7e-60   7.8e-56  188.5   8.5     2   164    40   210    39   211 0.96 Protein of unknown function (DUF1190)
Peptidase_S11        PF00768.15   241 seq1848_BIOID51013   -            407  8.9e-101  336.0   0.4   1   1  2.5e-104  1.1e-100  335.7   0.2     2   241    36   273    35   273 0.99 D-alanyl-D-alanine carboxypeptidase
PBP5_C               PF07943.8     91 seq1848_BIOID51013   -            407   5.7e-25   87.0   0.0   1   1   2.3e-28   1.1e-24   86.1   0.0     1    91   292   383   292   383 0.99 Penicillin-binding protein 5, C-terminal domain
Beta-lactamase2      PF13354.1    197 seq1848_BIOID51013   -            407     1e-13   51.0   0.1   1   1   3.1e-17   1.4e-13   50.6   0.1     4   144    57   209    54   262 0.75 Beta-lactamase enzyme family
NikR_C               PF08753.6     79 seq1849_BIOID51013   -            133   3.2e-30  103.7   4.0   1   1   6.9e-34   4.7e-30  103.1   2.8     2    78    54   130    53   131 0.97 NikR C terminal nickel binding domain
RHH_1                PF01402.16    39 seq1849_BIOID51013   -            133   2.3e-10   39.7   0.5   1   1   5.4e-14   3.7e-10   39.1   0.3     1    38     3    41     3    42 0.95 Ribbon-helix-helix protein, copG family
PmbA_TldD            PF01523.11   293 seq1850_BIOID51013   -            450   5.2e-66  222.7   0.0   1   1   5.9e-70     8e-66  222.1   0.0     1   292    34   326    34   327 0.97 Putative modulator of DNA gyrase
Peptidase_M24        PF00557.19   205 seq1854_BIOID51013   -            443   1.5e-43  148.7   0.1   1   1   1.4e-47   1.9e-43  148.3   0.1     1   205   168   430   168   430 0.82 Metallopeptidase family M24
Xan_ur_permease      PF00860.15   389 seq1859_BIOID51013   -            485  2.4e-110  368.5  44.5   1   1    2e-114  2.7e-110  368.3  30.8     1   389    41   435    41   435 0.98 Permease family
Phage_fiber_2        PF03406.8     44 seq1860_BIOID51013   -            709  3.5e-107  349.7  64.5   1   5   2.6e-26   1.7e-22   78.6   4.8     1    44   170   213   170   213 0.98 Phage tail fibre repeat
Phage_fiber_2        PF03406.8     44 seq1860_BIOID51013   -            709  3.5e-107  349.7  64.5   2   5   1.6e-25   1.1e-21   76.0   5.2     1    44   214   257   214   257 0.97 Phage tail fibre repeat
Phage_fiber_2        PF03406.8     44 seq1860_BIOID51013   -            709  3.5e-107  349.7  64.5   3   5     2e-25   1.4e-21   75.7   4.7     1    44   258   301   258   301 0.97 Phage tail fibre repeat
Phage_fiber_2        PF03406.8     44 seq1860_BIOID51013   -            709  3.5e-107  349.7  64.5   4   5   5.3e-25   3.7e-21   74.3   4.1     1    44   302   345   302   345 0.97 Phage tail fibre repeat
Phage_fiber_2        PF03406.8     44 seq1860_BIOID51013   -            709  3.5e-107  349.7  64.5   5   5   1.1e-23   7.6e-20   70.1   3.9     1    44   346   389   346   389 0.98 Phage tail fibre repeat
DUF3751              PF12571.3    159 seq1860_BIOID51013   -            709   1.4e-41  141.8   0.1   1   1   4.9e-45   3.4e-41  140.6   0.0     1   159     1   154     1   154 0.98 Phage tail-collar fibre protein
HHA                  PF05321.6     57 seq1861_BIOID51013   -             71   3.8e-25   87.6   0.0   1   1   3.2e-29   4.3e-25   87.4   0.0     1    57     8    68     8    68 0.97 Haemolysin expression modulating protein
DUF3927              PF13064.1     46 seq1862_BIOID51013   -             52   2.9e-22   77.7  11.8   1   1   2.3e-26   3.1e-22   77.6   8.2     1    46     3    48     3    48 0.98 Protein of unknown function (DUF3927)
UTRA                 PF07702.8    141 seq1864_BIOID51013   -            248   9.6e-28   96.4   0.0   1   1   2.1e-31   1.4e-27   95.9   0.0     2   140    98   236    97   237 0.98 UTRA domain
GntR                 PF00392.16    64 seq1864_BIOID51013   -            248   2.3e-16   58.8   0.0   1   1   6.7e-20   4.6e-16   57.9   0.0     1    64    12    75    12    75 0.99 Bacterial regulatory proteins, gntR family
GSP_synth            PF03738.9     97 seq1865_BIOID51013   -            386   2.8e-29  101.0   0.1   1   1   5.1e-33     7e-29   99.8   0.1     2    97   174   265   173   265 0.97 Glutathionylspermidine synthase preATP-grasp
oligo_HPY            PF08352.7     64 seq1867_BIOID51013   -            337     2e-21   75.9   0.1   1   1   8.3e-25   3.8e-21   75.0   0.1     1    64   248   312   248   312 0.99 Oligopeptide/dipeptide transporter, C-terminal region
ABC_tran             PF00005.22   118 seq1867_BIOID51013   -            337   1.8e-18   66.8   0.0   1   1   6.4e-22   2.9e-18   66.2   0.0    15   118    80   197    65   197 0.85 ABC transporter
AAA_21               PF13304.1    303 seq1867_BIOID51013   -            337   3.4e-11   43.5   0.2   1   1   6.7e-14   3.1e-10   40.3   0.0   227   300   159   230    76   233 0.81 AAA domain
DUF2569              PF10754.4    149 seq1869_BIOID51013   -            146     4e-48  163.2  10.5   1   1   3.3e-52   4.5e-48  163.1   7.3     2   149     4   145     3   145 0.99 Protein of unknown function (DUF2569)
Adenine_glyco        PF03352.8    179 seq1873_BIOID51013   -            242   4.5e-84  280.2   0.0   1   1     4e-88   5.4e-84  280.0   0.0     1   177    61   237    61   239 0.99 Methyladenine glycosylase
PTS_EIIA_2           PF00359.17   142 seq1876_BIOID51013   -            157     5e-32  110.4   0.0   1   1   4.3e-36   5.9e-32  110.2   0.0     3   140     6   148     4   150 0.91 Phosphoenolpyruvate-dependent sugar phosphotransferase system, EIIA 2
UPF0029              PF01205.14   110 seq1878_BIOID51013   -            204   4.9e-37  125.8   0.0   1   1   9.3e-41   6.4e-37  125.4   0.0     1   109    17   125    17   126 0.98 Uncharacterized protein family UPF0029
DUF1949              PF09186.6     56 seq1878_BIOID51013   -            204   6.1e-16   57.6   0.0   1   1   1.8e-19   1.2e-15   56.6   0.0     1    55   141   195   141   196 0.98 Domain of unknown function (DUF1949)
Cytochrom_B562       PF07361.6    103 seq1879_BIOID51013   -            128   2.2e-34  117.8   5.4   1   1   1.9e-38   2.6e-34  117.6   3.7     1   103    23   128    23   128 0.99 Cytochrome b562
ABC_tran             PF00005.22   118 seq1882_BIOID51013   -            334   2.6e-21   76.0   0.0   1   1   8.9e-25     4e-21   75.4   0.0     1   117    64   192    64   193 0.90 ABC transporter
oligo_HPY            PF08352.7     64 seq1882_BIOID51013   -            334   1.3e-19   70.1   0.2   1   1   5.3e-23   2.4e-19   69.3   0.2     1    64   244   311   244   311 0.99 Oligopeptide/dipeptide transporter, C-terminal region
FeS                  PF04060.8     35 seq1883_BIOID51013   -            192     1e-14   53.6   5.2   1   1   1.9e-17   2.8e-14   52.2   3.6     1    35    43    77    43    77 0.97 Putative Fe-S cluster
Fer4                 PF00037.22    24 seq1883_BIOID51013   -            192   8.5e-13   47.2  25.0   1   2     1e-10   1.5e-07   30.5   4.8     2    23   111   132   110   133 0.95 4Fe-4S binding domain
Fer4                 PF00037.22    24 seq1883_BIOID51013   -            192   8.5e-13   47.2  25.0   2   2   2.5e-09   3.8e-06   26.1   2.4     2    24   141   163   140   163 0.91 4Fe-4S binding domain
Fer4_9               PF13187.1     55 seq1883_BIOID51013   -            192   2.1e-10   40.5  31.8   1   1   1.1e-10   1.6e-07   31.3  10.3     1    55   116   162   116   162 0.95 4Fe-4S dicluster domain
Fer4_6               PF12837.2     24 seq1883_BIOID51013   -            192   2.9e-08   33.0  28.2   1   1   4.9e-10   7.5e-07   28.6   4.5     1    24   109   132   109   132 0.96 4Fe-4S binding domain
Fer4_10              PF13237.1     52 seq1883_BIOID51013   -            192   3.3e-08   33.0  25.8   1   1   1.2e-10   1.8e-07   30.7   9.6     3    52   111   158   109   158 0.86 4Fe-4S dicluster domain
Fer4_2               PF12797.2     22 seq1883_BIOID51013   -            192   1.6e-07   30.6  20.1   1   1   8.7e-09   1.3e-05   24.6   2.9     3    22   110   129   108   129 0.93 4Fe-4S binding domain
Amidohydro_1         PF01979.15   333 seq1884_BIOID51013   -            439   7.7e-61  206.4   0.0   1   1   2.8e-64   9.5e-61  206.1   0.0     2   332    74   391    73   392 0.97 Amidohydrolase family
Amidohydro_5         PF13594.1     68 seq1884_BIOID51013   -            439   1.3e-09   37.6   0.0   1   1   1.3e-12   4.3e-09   35.9   0.0     2    67    41   137    40   138 0.67 Amidohydrolase
Amidohydro_3         PF07969.6    404 seq1884_BIOID51013   -            439   1.2e-08   34.4   1.2   1   1   4.4e-09   1.5e-05   24.2   0.0   314   404   308   390   114   390 0.89 Amidohydrolase family
SIS                  PF01380.17   131 seq1885_BIOID51013   -            298   1.9e-08   33.8   0.0   1   1   2.8e-12   1.9e-08   33.8   0.0    52   128   130   208   126   211 0.96 SIS domain
SIS_2                PF13580.1    138 seq1885_BIOID51013   -            298   5.4e-07   29.2   1.4   1   1   2.2e-10   1.5e-06   27.8   0.1    20   136    47   164    39   166 0.84 SIS domain
PTS_IIB              PF02302.12    90 seq1886_BIOID51013   -             93   9.3e-11   41.9   0.1   1   1   8.1e-15   1.1e-10   41.6   0.1     2    81     5    77     4    87 0.80 PTS system, Lactose/Cellobiose specific IIB subunit
PLDc_2               PF13091.1    126 seq1889_BIOID51013   -            451   1.4e-22   79.6   0.0   1   1   3.2e-19   2.2e-15   56.4   0.0     4   123   259   406   256   409 0.84 PLD-like domain
PLDc                 PF00614.17    28 seq1889_BIOID51013   -            451   1.3e-13   50.0   2.2   1   1   2.4e-11   1.6e-07   30.7   0.1     2    28   353   379   352   379 0.94 Phospholipase D Active site motif
Acetyltransf_10      PF13673.1    117 seq1891_BIOID51013   -            146   3.4e-14   52.8   0.0   1   1   1.3e-17   4.3e-14   52.5   0.0     7   117    12   120     8   120 0.81 Acetyltransferase (GNAT) domain
Acetyltransf_7       PF13508.1     79 seq1891_BIOID51013   -            146   1.2e-13   50.8   0.1   1   1   4.7e-17   1.6e-13   50.4   0.1     3    78    48   121    46   122 0.92 Acetyltransferase (GNAT) domain
Acetyltransf_1       PF00583.19    83 seq1891_BIOID51013   -            146   1.5e-12   47.2   0.1   1   1   7.5e-16   2.6e-12   46.5   0.1     1    83    53   121    53   121 0.97 Acetyltransferase (GNAT) family
TrkH                 PF02386.11   339 seq1893_BIOID51013   -            483     4e-78  262.2  24.7   1   1   8.1e-82   1.1e-77  260.8  11.1     2   339   153   481   152   481 0.99 Cation transport protein
EIIC-GAT             PF03611.9    415 seq1895_BIOID51013   -            462   1.9e-85  287.0  26.9   1   1   1.4e-89   1.9e-85  287.0  18.6     1   411    22   412    22   418 0.98 PTS system sugar-specific permease component
Complex1_51K         PF01512.12   151 seq1896_BIOID51013   -            740   1.7e-48  164.0   1.6   1   1   2.2e-51   2.4e-48  163.5   0.0     1   151   139   284   139   284 0.98 Respiratory-chain NADH dehydrogenase 51 Kd subunit
RnfC_N               PF13375.1    101 seq1896_BIOID51013   -            740   2.1e-34  117.1   0.2   1   1   7.2e-37   7.6e-34  115.3   0.0     1   101    14   115    14   115 0.96 RnfC Barrel sandwich hybrid domain
SLBB                 PF10531.4     59 seq1896_BIOID51013   -            740   2.3e-11   43.2   0.1   1   1   5.8e-14   6.1e-11   41.9   0.0     1    58   296   344   296   345 0.95 SLBB domain
Fer4_7               PF12838.2     52 seq1896_BIOID51013   -            740   1.6e-09   37.8   8.8   1   1   5.3e-12   5.6e-09   36.1   6.1     1    52   376   430   376   430 0.81 4Fe-4S dicluster domain
Fer4_8               PF13183.1     57 seq1896_BIOID51013   -            740   4.9e-09   35.9   5.1   1   1   1.4e-11   1.5e-08   34.4   3.5     3    57   375   430   373   460 0.79 4Fe-4S dicluster domain
Fer4_10              PF13237.1     52 seq1896_BIOID51013   -            740   6.1e-08   32.2  10.5   1   1   1.6e-10   1.7e-07   30.8   7.3     6    52   374   427   370   427 0.91 4Fe-4S dicluster domain
Fer4_9               PF13187.1     55 seq1896_BIOID51013   -            740   3.7e-07   30.1   8.6   1   1   1.3e-09   1.4e-06   28.3   5.9     2    53   377   429   376   430 0.71 4Fe-4S dicluster domain
[truncated: 1,430,681 more chars]
