# Supplementary material for: A domain sequence approach to pangenomics: applications to Escherichia coli
Source: F1000Res. 2013 May 29;1:19. Originally published 2012 Oct 1. [Version 2] doi: 10.12688/f1000research.1-19.v2 (PMC3901455; doi:10.12688/f1000research.1-19.v2)
Supplement: The 347 text files show the results from scanning each of the fasta-files against the Pfam-A database [file f1000research-1-1101-s0002.tgz › Escherichia_coli_DEC11C_BIOID51015.txt]

#                                                                            --- full sequence --- -------------- this domain -------------   hmm coord   ali coord   env coord
# target name        accession   tlen query name           accession   qlen   E-value  score  bias   #  of  c-Evalue  i-Evalue  score  bias  from    to  from    to  from    to  acc description of target
#------------------- ---------- ----- -------------------- ---------- ----- --------- ------ ----- --- --- --------- --------- ------ ----- ----- ----- ----- ----- ----- ----- ---- ---------------------
DUF3672              PF12421.3    136 seq1_BIOID51015      -            687   9.3e-37  126.0   1.7   1   1   4.5e-40     2e-36  124.9   1.2     1   136   499   649   499   649 0.94 Fibronectin type III protein
DUF1983              PF09327.6     81 seq1_BIOID51015      -            687   4.4e-28   96.9   0.1   1   1   2.1e-31   9.7e-28   95.8   0.0     2    81   396   475   395   475 0.98 Domain of unknown function (DUF1983)
DUF1627              PF07789.7    155 seq4_BIOID51015      -            163   4.5e-79  263.2   0.1   1   1   3.8e-83   5.2e-79  263.0   0.0     1   136    28   163    28   163 1.00 Protein of unknown function (DUF1627)
RecT                 PF03837.9    199 seq6_BIOID51015      -            167   1.6e-12   47.0   0.0   1   1   1.6e-16   2.2e-12   46.5   0.0   117   195    10    88     4    99 0.86 RecT family
rve_3                PF13683.1     67 seq10_BIOID51015     -             97   3.5e-12   45.5   0.2   1   1   6.7e-16   4.6e-12   45.1   0.1     7    67    19    79    16    79 0.94 Integrase core domain
rve_2                PF13333.1     52 seq10_BIOID51015     -             97   8.9e-07   28.7   0.0   1   1   1.8e-10   1.2e-06   28.3   0.0     1    46    32    81    32    86 0.85 Integrase core domain
HTH_Tnp_1            PF01527.15    76 seq11_BIOID51015     -            108   3.2e-11   42.9   2.4   1   1   9.5e-15   1.3e-10   40.9   1.6     1    74     1    87     1    88 0.84 Transposase
RadC                 PF04002.10   123 seq13_BIOID51015     -            158   5.8e-47  158.2   0.0   1   1   5.4e-51   7.4e-47  157.9   0.0     3   123    38   158    36   158 0.98 RadC-like JAB domain
Phage_lambda_P       PF06992.6    233 seq14_BIOID51015     -            233    3e-166  550.2   5.3   1   1  2.4e-170  3.3e-166  550.1   3.7     1   233     1   233     1   233 1.00 Replication protein P
DUF2799              PF10973.3     89 seq15_BIOID51015     -            121   2.7e-17   62.4   0.9   1   1   2.4e-21   3.3e-17   62.1   0.6     1    88    31   113    31   114 0.93 Protein of unknown function (DUF2799)
PTS_EIIC             PF02378.13   321 seq17_BIOID51015     -            648     5e-71  239.0  33.0   1   1   1.1e-74     5e-71  239.0  22.9     2   321    12   300    11   300 0.94 Phosphotransferase system, EIIC
PTS_EIIA_1           PF00358.15   133 seq17_BIOID51015     -            648   5.6e-52  174.7   0.5   1   1   1.9e-55   8.8e-52  174.0   0.3     4   131   499   626   496   628 0.97 phosphoenolpyruvate-dependent sugar phosphotransferase system, EIIA 1
PTS_EIIB             PF00367.15    35 seq17_BIOID51015     -            648   1.3e-12   46.6   0.9   1   1   5.3e-16   2.4e-12   45.7   0.7     1    35   393   427   393   427 0.97 phosphotransferase system, EIIB
DUF1441              PF07278.6    152 seq18_BIOID51015     -            138   1.1e-59  200.3   0.1   1   1   9.5e-64   1.3e-59  200.1   0.1     1   133     9   136     9   137 0.98 Protein of unknown function (DUF1441)
Transgly             PF00912.17   178 seq20_BIOID51015     -            844   2.6e-56  189.6   0.0   1   1     6e-60   4.1e-56  188.9   0.0    10   177   209   380   198   381 0.95 Transglycosylase
Transpeptidase       PF00905.17   304 seq20_BIOID51015     -            844   1.2e-25   90.0   0.2   1   1   1.6e-28   1.1e-24   86.9   0.2     2   284   473   725   472   744 0.86 Penicillin binding protein transpeptidase domain
Dam                  PF05869.6    181 seq21_BIOID51015     -            185   1.7e-58  196.8   0.1   1   1   1.5e-62   2.1e-58  196.6   0.1     9   175    20   182    13   185 0.97 DNA N-6-adenine-methyltransferase (Dam)
rve                  PF00665.21   120 seq23_BIOID51015     -            237   2.9e-25   88.5   0.0   1   1   1.8e-28   6.2e-25   87.5   0.0     2   119    67   181    66   182 0.96 Integrase core domain
HTH_21               PF13276.1     60 seq23_BIOID51015     -            237   1.9e-12   46.9   4.5   1   1   1.5e-15     5e-12   45.5   3.1    16    60     2    45     1    45 0.95 HTH-like domain
rve_3                PF13683.1     67 seq23_BIOID51015     -            237   1.4e-11   43.6   0.0   1   1   6.8e-15   2.3e-11   42.9   0.0     6    67   158   219   153   219 0.93 Integrase core domain
rve_2                PF13333.1     52 seq23_BIOID51015     -            237   4.5e-06   26.5   0.0   1   1   2.3e-09     8e-06   25.7   0.0     1    46   172   221   172   226 0.85 Integrase core domain
Phage_tail_L         PF05100.7    206 seq24_BIOID51015     -            235   8.6e-83  276.3   0.1   1   1   7.9e-87   1.1e-82  276.0   0.1     1   179    29   207    29   218 0.95 Phage minor tail protein L
Antiterm             PF03589.8     95 seq25_BIOID51015     -            207   1.3e-59  198.1   1.9   1   2   3.7e-32   5.1e-28   96.9   0.3     1    95    14   111    14   111 0.99 Antitermination protein
Antiterm             PF03589.8     95 seq25_BIOID51015     -            207   1.3e-59  198.1   1.9   2   2   1.8e-33   2.5e-29  101.0   0.0     4    95   114   204   112   204 0.98 Antitermination protein
DUF826               PF05696.6     78 seq29_BIOID51015     -             63   9.5e-35  118.4   0.9   1   1   7.3e-39     1e-34  118.4   0.6     1    60     1    60     1    63 0.97 Protein of unknown function (DUF826)
Phage_fiber_C        PF06820.7     64 seq31_BIOID51015     -            102     6e-36  122.2   0.7   1   1   6.2e-40   8.5e-36  121.8   0.5     1    64    41   102    41   102 0.99 Putative prophage tail fibre C-terminus
NinG                 PF05766.7    189 seq32_BIOID51015     -             66   1.5e-21   76.9   0.9   1   1   1.1e-25   1.5e-21   76.8   0.6   128   186     2    60     1    66 0.95 Bacteriophage Lambda NinG protein
DUF1076              PF06416.7    113 seq33_BIOID51015     -            186   2.8e-42  142.8   3.1   1   1   2.8e-46   3.9e-42  142.4   1.7    13   113    84   184    73   184 0.94 Protein of unknown function (DUF1076)
Sua5_yciO_yrdC       PF01300.13   179 seq37_BIOID51015     -            206   1.2e-47  161.3   0.0   1   1   1.1e-51   1.4e-47  161.0   0.0     2   179    23   198    22   198 0.95 Telomere recombination
SDF                  PF00375.13   390 seq39_BIOID51015     -            414   1.5e-63  214.8  34.9   1   1   1.3e-67   1.8e-63  214.5  24.2     1   385    18   397    18   401 0.89 Sodium:dicarboxylate symporter family
SNase                PF00565.12   108 seq41_BIOID51015     -            153   1.1e-28   99.4   0.1   1   1   9.9e-33   1.4e-28   99.2   0.0     1   108    44   140    44   140 0.98 Staphylococcal nuclease homologue
Phage_lambd_GpG      PF06894.6    127 seq42_BIOID51015     -            130   2.4e-53  178.9   0.4   1   1     2e-57   2.7e-53  178.8   0.3     1   125     1   124     1   126 0.98 Bacteriophage lambda minor tail protein (GpG)
DUF4329              PF14220.1    124 seq44_BIOID51015     -            136   2.9e-29  101.6   0.4   1   1   2.7e-33   3.6e-29  101.3   0.2     2    94    18   120    17   129 0.93 Domain of unknown function (DUF4329)
Y1_Tnp               PF01797.11   121 seq46_BIOID51015     -            143   2.6e-41  140.1   0.0   1   1   2.3e-45   3.1e-41  139.9   0.0     2   121    20   139    19   139 0.99 Transposase IS200 like
rve                  PF00665.21   120 seq50_BIOID51015     -            295     5e-25   87.8   0.0   1   1     4e-28   1.1e-24   86.7   0.0     2   119   125   239   124   240 0.97 Integrase core domain
HTH_21               PF13276.1     60 seq50_BIOID51015     -            295     2e-16   59.5   3.6   1   1   1.7e-19   4.7e-16   58.4   2.5     2    60    46   103    44   103 0.92 HTH-like domain
rve_3                PF13683.1     67 seq50_BIOID51015     -            295   3.9e-11   42.2   0.1   1   1   3.4e-14   9.4e-11   40.9   0.0     7    67   217   277   212   277 0.92 Integrase core domain
DDE_Tnp_IS240        PF13610.1    140 seq50_BIOID51015     -            295   1.7e-06   27.9   0.0   1   1   9.4e-10   2.6e-06   27.3   0.0     2   137   130   267   129   269 0.93 DDE domain
rve_2                PF13333.1     52 seq50_BIOID51015     -            295   5.1e-06   26.3   0.0   1   1   3.8e-09     1e-05   25.3   0.0     1    46   230   279   230   284 0.84 Integrase core domain
DUF3672              PF12421.3    136 seq52_BIOID51015     -            167   3.6e-35  120.9   1.5   1   1   3.5e-39   4.8e-35  120.5   1.1    19   136     2   126     1   126 0.92 Fibronectin type III protein
phage_tail_N         PF08400.5    134 seq53_BIOID51015     -            971     4e-59  198.0   0.4   1   1   1.2e-62     4e-59  198.0   0.3     1   134     1   134     1   134 0.99 Prophage tail fibre N-terminal
Phage_fiber_2        PF03406.8     44 seq53_BIOID51015     -            971   8.2e-57  188.4  35.2   1   3   4.1e-25   1.4e-21   75.7   4.9     1    44   462   505   462   505 0.98 Phage tail fibre repeat
Phage_fiber_2        PF03406.8     44 seq53_BIOID51015     -            971   8.2e-57  188.4  35.2   2   3   5.3e-24   1.8e-20   72.1   4.1     1    44   506   549   506   549 0.97 Phage tail fibre repeat
Phage_fiber_2        PF03406.8     44 seq53_BIOID51015     -            971   8.2e-57  188.4  35.2   3   3   1.5e-23     5e-20   70.7   4.4     1    42   550   591   550   593 0.95 Phage tail fibre repeat
Collar               PF07484.7     57 seq53_BIOID51015     -            971   3.5e-11   42.6   0.2   1   1   2.4e-14   8.3e-11   41.3   0.1     1    56   761   807   761   808 0.97 Phage Tail Collar Domain
Phage_fiber          PF03335.8     14 seq53_BIOID51015     -            971   6.2e-07   28.0  64.4   1   7   0.00054       1.8    8.3   1.5     1    14   824   837   824   837 0.88 Phage tail fibre repeat
Phage_fiber          PF03335.8     14 seq53_BIOID51015     -            971   6.2e-07   28.0  64.4   2   7   2.4e-05     0.083   12.4   2.6     1    14   856   869   856   869 0.92 Phage tail fibre repeat
Phage_fiber          PF03335.8     14 seq53_BIOID51015     -            971   6.2e-07   28.0  64.4   3   7   0.00027      0.91    9.3   2.4     2    13   871   882   870   883 0.89 Phage tail fibre repeat
Phage_fiber          PF03335.8     14 seq53_BIOID51015     -            971   6.2e-07   28.0  64.4   4   7   3.8e-05      0.13   11.8   3.2     1    14   906   919   906   919 0.92 Phage tail fibre repeat
Phage_fiber          PF03335.8     14 seq53_BIOID51015     -            971   6.2e-07   28.0  64.4   5   7   0.00053       1.8    8.3   1.7     2    12   921   931   920   932 0.89 Phage tail fibre repeat
Phage_fiber          PF03335.8     14 seq53_BIOID51015     -            971   6.2e-07   28.0  64.4   6   7   0.00045       1.5    8.6   0.8     2    11   930   939   929   940 0.86 Phage tail fibre repeat
Phage_fiber          PF03335.8     14 seq53_BIOID51015     -            971   6.2e-07   28.0  64.4   7   7   0.00053       1.8    8.4   0.9     2    13   939   950   938   951 0.87 Phage tail fibre repeat
Phage_NinH           PF06322.6     64 seq56_BIOID51015     -             64   8.9e-43  143.6   0.4   1   1     7e-47   9.6e-43  143.5   0.3     1    63     1    63     1    64 0.99 Phage NinH protein
YqaJ                 PF09588.5    152 seq60_BIOID51015     -            226   3.1e-26   92.0   0.0   1   1   2.1e-29   1.4e-25   89.9   0.0     2   150    24   166    23   168 0.85 YqaJ-like viral recombinase domain
HTH_Tnp_1            PF01527.15    76 seq61_BIOID51015     -            243   3.6e-25   87.5   0.1   1   1   8.6e-25   2.4e-21   75.3   0.0     2    74   113   189   112   191 0.93 Transposase
HTH_24               PF13412.1     48 seq61_BIOID51015     -            243     3e-05   23.2   0.0   1   1   2.2e-08     6e-05   22.2   0.0    16    46    45    75    41    75 0.93 Winged helix-turn-helix DNA-binding
DUF977               PF06163.6    127 seq63_BIOID51015     -            130   2.3e-53  179.1   0.1   1   1   3.7e-57   2.5e-53  179.0   0.1     1   127     1   126     1   126 0.99 Bacterial protein of unknown function (DUF977)
Trp_repressor        PF01371.14    88 seq63_BIOID51015     -            130   5.6e-05   22.8   0.0   1   1   1.5e-08    0.0001   22.0   0.0    27    74     5    51     3    57 0.89 Trp repressor protein
DUF987               PF06174.6     66 seq64_BIOID51015     -             73   1.3e-42  142.9   0.3   1   1   1.1e-46   1.5e-42  142.8   0.2     1    66     1    66     1    66 0.99 Protein of unknown function (DUF987)
Phage_antitermQ      PF06530.7    126 seq65_BIOID51015     -            144   1.2e-60  202.4   0.1   1   1     1e-64   1.4e-60  202.2   0.1     1   125     1   125     1   126 0.99 Phage antitermination protein Q
Resolvase            PF00239.16   141 seq66_BIOID51015     -            179   1.6e-42  144.5   2.3   1   1   2.9e-46     2e-42  144.3   1.6     1   139     3   137     3   139 0.97 Resolvase, N terminal domain
HTH_7                PF02796.10    45 seq66_BIOID51015     -            179   3.8e-09   36.1   0.9   1   1   1.4e-12   9.7e-09   34.8   0.1     1    40   141   177   141   178 0.98 Helix-turn-helix domain of resolvase
DUF4154              PF13689.1    145 seq67_BIOID51015     -            172     6e-33  113.3   0.0   1   1   5.4e-37   7.3e-33  113.0   0.0     6   145    32   168    27   168 0.95 Domain of unknown function (DUF4154)
HTH_Tnp_1            PF01527.15    76 seq68_BIOID51015     -            108   5.6e-11   42.1   1.3   1   1   1.6e-14   2.2e-10   40.1   0.9     1    74     1    87     1    88 0.84 Transposase
DUF3950              PF13132.1     30 seq71_BIOID51015     -             75   1.5e-15   56.2   0.5   1   1   1.5e-19     2e-15   55.8   0.4     1    29    21    49    21    50 0.96 Domain of unknown function (DUF3950)
Phage_tail_T         PF06223.7    103 seq79_BIOID51015     -             94   1.1e-29  102.7   0.1   1   1   9.8e-34   1.3e-29  102.4   0.1    14   100     1    91     1    93 0.90 Minor tail protein T
Phage_lysozyme       PF00959.14   110 seq80_BIOID51015     -            177     6e-29  100.4   0.0   1   1     6e-33   8.3e-29   99.9   0.0     1   110    48   166    48   166 0.97 Phage lysozyme
HHA                  PF05321.6     57 seq83_BIOID51015     -             69   7.4e-29   99.5   0.1   1   1   6.3e-33   8.6e-29   99.3   0.0     1    57    10    66    10    66 0.99 Haemolysin expression modulating protein
Prok-JAB             PF14464.1    105 seq90_BIOID51015     -            108     1e-20   73.1   0.1   1   1   7.9e-25   1.1e-20   73.0   0.1     3    96     3    98     1   107 0.92 Prokaryotic homologs of the JAB domain
Terminase_GpA        PF05876.7    557 seq91_BIOID51015     -            170   2.2e-58  197.8   0.0   1   1   1.8e-62   2.5e-58  197.7   0.0    56   211     2   169     1   170 0.99 Phage terminase large subunit (GpA)
Chorismate_bind      PF00425.13   257 seq93_BIOID51015     -            520   3.5e-81  272.2   0.0   1   1   7.5e-85   5.2e-81  271.6   0.0     2   257   242   502   241   502 0.96 chorismate binding enzyme
Anth_synt_I_N        PF04715.8    140 seq93_BIOID51015     -            520   3.3e-19   69.1   0.0   1   1   4.5e-22   3.1e-18   66.0   0.0     3   139    19   192    17   193 0.91 Anthranilate synthase component I, N terminal region
DUF3672              PF12421.3    136 seq94_BIOID51015     -            326   1.3e-40  138.5   0.5   1   1   4.1e-44   2.8e-40  137.4   0.0     1   135   144   284   144   285 0.89 Fibronectin type III protein
DUF1983              PF09327.6     81 seq94_BIOID51015     -            326   3.8e-25   87.5   0.0   1   1   1.2e-28   7.9e-25   86.5   0.0     1    81    40   120    40   120 0.99 Domain of unknown function (DUF1983)
DUF3927              PF13064.1     46 seq97_BIOID51015     -             52   2.9e-22   77.7  11.8   1   1   2.3e-26   3.1e-22   77.6   8.2     1    46     3    48     3    48 0.98 Protein of unknown function (DUF3927)
YagB_YeeU_YfjZ       PF06154.6    105 seq98_BIOID51015     -            124   7.8e-54  180.2   0.0   1   1   6.8e-58   9.3e-54  180.0   0.0     2   103    16   117    15   119 0.98 YagB/YeeU/YfjZ family
Phage_fiber_C        PF06820.7     64 seq99_BIOID51015     -            343   6.8e-23   80.4   0.0   1   1   1.6e-26   1.1e-22   79.8   0.0     1    46   255   300   255   312 0.93 Putative prophage tail fibre C-terminus
Collagen             PF01391.13    60 seq99_BIOID51015     -            343   1.2e-18   66.3  70.4   1   2   1.6e-13   1.1e-09   37.5  23.8     1    59   143   201   141   202 0.73 Collagen triple helix repeat (20 copies)
Collagen             PF01391.13    60 seq99_BIOID51015     -            343   1.2e-18   66.3  70.4   2   2   5.2e-13   3.5e-09   35.9  22.8     1    59   194   252   194   255 0.91 Collagen triple helix repeat (20 copies)
rve                  PF00665.21   120 seq101_BIOID51015    -            295   3.6e-25   88.2   0.0   1   1     3e-28     1e-24   86.7   0.0     2   119   125   239   124   240 0.96 Integrase core domain
HTH_21               PF13276.1     60 seq101_BIOID51015    -            295   7.6e-17   60.9   3.5   1   1   6.3e-20   2.1e-16   59.5   2.4     2    60    46   103    44   103 0.94 HTH-like domain
rve_3                PF13683.1     67 seq101_BIOID51015    -            295   1.3e-11   43.6   0.1   1   1     1e-14   3.4e-11   42.3   0.0     6    67   216   277   211   277 0.93 Integrase core domain
rve_2                PF13333.1     52 seq101_BIOID51015    -            295   5.4e-06   26.2   0.0   1   1   3.3e-09   1.1e-05   25.2   0.0     1    46   230   279   230   284 0.85 Integrase core domain
PseudoU_synth_2      PF00849.17   164 seq102_BIOID51015    -            299   3.6e-16   59.3   0.0   1   1     3e-19   2.1e-15   56.8   0.0     2   161    78   208    77   211 0.83 RNA pseudouridylate synthase
S4                   PF01479.20    48 seq102_BIOID51015    -            299   1.1e-11   43.8   0.2   1   1   4.2e-15   2.9e-11   42.5   0.1     2    43    13    52    12    66 0.93 S4 domain
Ail_Lom              PF06316.6    199 seq103_BIOID51015    -            199  1.1e-117  390.4   5.3   1   1  1.8e-121  1.2e-117  390.3   3.7     1   199     1   199     1   199 1.00 Enterobacterial Ail/Lom protein
OMP_b-brl            PF13505.1    176 seq103_BIOID51015    -            199   1.6e-25   89.9   5.8   1   1   2.9e-29     2e-25   89.6   4.0     2   176    11   199    10   199 0.88 Outer membrane protein beta-barrel domain
DUF4406              PF14359.1     92 seq105_BIOID51015    -             98   4.5e-36  122.7   0.1   1   1   7.3e-40     5e-36  122.5   0.0     1    92     5    94     5    94 0.99 Domain of unknown function (DUF4406)
DUF3672              PF12421.3    136 seq108_BIOID51015    -            255   1.1e-40  138.8   0.0   1   1   2.2e-44   1.5e-40  138.3   0.0     1   135    73   213    73   214 0.89 Fibronectin type III protein
DUF1983              PF09327.6     81 seq108_BIOID51015    -            255   3.4e-14   52.4   0.1   1   1   1.3e-17   8.8e-14   51.1   0.0    33    81     1    49     1    49 0.99 Domain of unknown function (DUF1983)
RHS_repeat           PF05593.9     38 seq113_BIOID51015    -           1402   1.8e-61  203.1 121.9   1   7   3.3e-09   2.2e-05   24.3   0.6     6    37   413   444   412   446 0.89 RHS Repeat
RHS_repeat           PF05593.9     38 seq113_BIOID51015    -           1402   1.8e-61  203.1 121.9   2   7   2.1e-11   1.4e-07   31.3   2.8     1    37   429   466   429   467 0.98 RHS Repeat
RHS_repeat           PF05593.9     38 seq113_BIOID51015    -           1402   1.8e-61  203.1 121.9   3   7   1.8e-10   1.3e-06   28.3   3.0     1    38   493   532   493   532 0.92 RHS Repeat
RHS_repeat           PF05593.9     38 seq113_BIOID51015    -           1402   1.8e-61  203.1 121.9   4   7   4.5e-10   3.1e-06   27.0   0.0     1    36   537   572   537   573 0.92 RHS Repeat
RHS_repeat           PF05593.9     38 seq113_BIOID51015    -           1402   1.8e-61  203.1 121.9   5   7   1.7e-13   1.2e-09   37.9   1.8     1    37   579   615   579   616 0.97 RHS Repeat
RHS_repeat           PF05593.9     38 seq113_BIOID51015    -           1402   1.8e-61  203.1 121.9   6   7   1.2e-09   8.3e-06   25.7   0.2     1    37   621   656   621   657 0.97 RHS Repeat
RHS_repeat           PF05593.9     38 seq113_BIOID51015    -           1402   1.8e-61  203.1 121.9   7   7   2.2e-10   1.5e-06   28.1   0.6     1    29   950   987   950   998 0.90 RHS Repeat
RHS                  PF03527.9     41 seq113_BIOID51015    -           1402   3.7e-21   74.4   5.8   1   1   1.5e-23     1e-19   69.8   0.6     1    40  1154  1193  1154  1194 0.97 RHS protein
TMP_2                PF06791.8    210 seq115_BIOID51015    -            124   3.5e-19   69.1   2.2   1   1   2.5e-23   3.5e-19   69.1   1.6     2    50    61   109    60   112 0.96 Prophage tail length tape measure protein
GGDEF                PF00990.16   161 seq117_BIOID51015    -            408   5.3e-45  152.7   0.5   1   1   6.1e-49   8.4e-45  152.1   0.3     1   159   249   403   249   405 0.96 GGDEF domain
ORF6N                PF10543.4     88 seq120_BIOID51015    -            244   1.2e-30  105.2   0.0   1   1     3e-34     2e-30  104.5   0.0     2    88    10   115     9   115 0.98 ORF6N domain
P22_AR_C             PF10548.4     74 seq120_BIOID51015    -            244   1.1e-19   69.9   0.0   1   1   3.3e-23   2.3e-19   68.9   0.0     1    74   143   216   143   216 0.97 P22AR C-terminal domain
TnpB_IS66            PF05717.8    108 seq131_BIOID51015    -            115   1.2e-43  146.8   0.0   1   1   9.8e-48   1.3e-43  146.6   0.0     2   106     7   109     6   111 0.96 IS66 Orf2 like protein
DUF1219              PF06755.7    117 seq132_BIOID51015    -            125   3.9e-58  193.9   0.0   1   1   3.2e-62   4.4e-58  193.7   0.0     1   113     1   113     1   123 0.97 Protein of unknown function (DUF1219)
Terminase_GpA        PF05876.7    557 seq133_BIOID51015    -            227   2.1e-32  112.1   0.0   1   1   1.9e-36   2.6e-32  111.8   0.0   224   341    31   165    12   167 0.93 Phage terminase large subunit (GpA)
Beta-lactamase2      PF13354.1    197 seq134_BIOID51015    -            128     5e-08   32.5   0.0   1   1   9.2e-12   6.3e-08   32.1   0.0     1    57    49   110    49   121 0.86 Beta-lactamase enzyme family
Beta-lactamase       PF00144.19   330 seq134_BIOID51015    -            128   3.8e-07   29.3   0.0   1   1   6.3e-11   4.3e-07   29.1   0.0     4    83    34   111    31   122 0.78 Beta-lactamase
Phage_integrase      PF00589.17   173 seq136_BIOID51015    -             86   4.3e-07   29.6   0.1   1   1   4.1e-11   5.6e-07   29.2   0.0   125   171     6    54     2    56 0.92 Phage integrase family
DDE_Tnp_1_assoc      PF13808.1     90 seq138_BIOID51015    -            248   1.2e-32  111.2   0.0   1   1   2.8e-36   1.9e-32  110.6   0.0     1    90     6    95     6    95 0.99 DDE_Tnp_1-associated
DDE_Tnp_1            PF01609.16   211 seq138_BIOID51015    -            248   3.6e-14   52.7   0.0   1   1   7.3e-18     5e-14   52.2   0.0     4   125   103   222   100   243 0.80 Transposase DDE domain
Ail_Lom              PF06316.6    199 seq143_BIOID51015    -            219   1.2e-49  168.4   0.6   1   1     2e-53   1.4e-49  168.2   0.4     1   199    13   219    13   219 0.94 Enterobacterial Ail/Lom protein
OMP_b-brl            PF13505.1    176 seq143_BIOID51015    -            219   1.7e-19   70.2   2.8   1   1   3.1e-23   2.2e-19   69.9   1.9     4   176    25   219    19   219 0.74 Outer membrane protein beta-barrel domain
P22_AR_N             PF10547.4    120 seq145_BIOID51015    -            189     9e-54  180.3   0.0   1   1   2.1e-57   1.5e-53  179.6   0.0     1   120     1   119     1   119 0.99 P22_AR N-terminal domain
ORF11CD3             PF10549.4     57 seq145_BIOID51015    -            189   5.8e-23   80.2   0.2   1   1   8.2e-26   5.6e-22   77.1   0.1     1    56   120   175   120   176 0.98 ORF11CD3 domain
TMP_2                PF06791.8    210 seq146_BIOID51015    -            111     8e-13   48.3   8.0   1   1   6.4e-17   8.7e-13   48.2   5.5    79   166     6    98     1   107 0.90 Prophage tail length tape measure protein
DDE_Tnp_1_assoc      PF13808.1     90 seq147_BIOID51015    -             79   4.8e-27   93.3   0.0   1   1   3.9e-31   5.3e-27   93.2   0.0     1    73     6    78     6    79 0.98 DDE_Tnp_1-associated
DUF2219              PF09982.4    293 seq148_BIOID51015    -            319   8.4e-65  218.3   3.9   1   1   8.8e-69   1.2e-64  217.8   2.7    14   293    54   319    40   319 0.92 Uncharacterized protein conserved in bacteria (DUF2219)
Lambda_tail_I        PF06805.7     82 seq149_BIOID51015    -            246   7.1e-13   48.0   0.0   1   1   1.1e-16   1.6e-12   46.9   0.0    25    82     2    64     1    64 0.97 Bacteriophage lambda tail assembly protein I
Peptidase_S24        PF00717.18    70 seq153_BIOID51015    -            212   7.1e-11   41.4   0.1   1   1   1.5e-14   1.1e-10   40.9   0.0     3    69   126   197   124   198 0.96 Peptidase S24-like
HTH_3                PF01381.17    55 seq153_BIOID51015    -            212   2.9e-05   23.7   0.1   1   1   1.1e-08   7.3e-05   22.4   0.0     8    55    17    64    10    64 0.87 Helix-turn-helix
LZ_Tnp_IS66          PF13007.2     78 seq155_BIOID51015    -            141   3.9e-11   43.3   3.3   1   1   2.8e-15   3.9e-11   43.3   2.3     2    77    39   116    38   117 0.74 Transposase C of IS166 homeodomain
Lysis_S              PF04971.7     68 seq156_BIOID51015    -             71   1.6e-46  155.7   0.6   1   1   1.3e-50   1.7e-46  155.6   0.4     1    68     4    71     4    71 1.00 Lysis protein S
Peptidase_M85        PF13678.1    251 seq159_BIOID51015    -             96   9.8e-21   74.1   0.1   1   1   8.4e-25   1.1e-20   73.9   0.1     2    64    34    96    33    96 0.98 NFkB-p65-degrading zinc protease
Ail_Lom              PF06316.6    199 seq168_BIOID51015    -            199  3.1e-117  389.0   4.7   1   1  5.1e-121  3.5e-117  388.8   3.3     1   199     1   199     1   199 1.00 Enterobacterial Ail/Lom protein
OMP_b-brl            PF13505.1    176 seq168_BIOID51015    -            199   1.4e-25   90.0   6.7   1   1   2.6e-29   1.8e-25   89.7   4.6     2   176    11   199    10   199 0.88 Outer membrane protein beta-barrel domain
DUF3927              PF13064.1     46 seq169_BIOID51015    -             52   2.9e-22   77.7  11.8   1   1   2.3e-26   3.1e-22   77.6   8.2     1    46     3    48     3    48 0.98 Protein of unknown function (DUF3927)
DUF4158              PF13700.1    166 seq170_BIOID51015    -            235   1.1e-56  190.7   0.1   1   1   9.7e-61   1.3e-56  190.4   0.1     1   166     5   173     5   173 0.96 Domain of unknown function (DUF4158)
Resolvase            PF00239.16   141 seq171_BIOID51015    -            185   1.7e-42  144.4   2.3   1   1   3.2e-46   2.2e-42  144.1   1.6     1   139     3   137     3   139 0.97 Resolvase, N terminal domain
HTH_7                PF02796.10    45 seq171_BIOID51015    -            185   2.5e-11   43.1   0.5   1   1     1e-14     7e-11   41.7   0.1     1    44   141   181   141   182 0.97 Helix-turn-helix domain of resolvase
Beta-lactamase       PF00144.19   330 seq175_BIOID51015    -            107   2.9e-08   33.0   0.1   1   1   4.6e-12   3.1e-08   32.8   0.0   223   328     4    99     1   101 0.80 Beta-lactamase
Beta-lactamase2      PF13354.1    197 seq175_BIOID51015    -            107   3.2e-06   26.6   0.0   1   1   5.7e-10   3.9e-06   26.3   0.0   126   196     2    78     1    80 0.87 Beta-lactamase enzyme family
Ail_Lom              PF06316.6    199 seq176_BIOID51015    -            212  3.6e-118  392.0   4.9   1   1    6e-122  4.1e-118  391.8   3.4     1   199    14   212    14   212 1.00 Enterobacterial Ail/Lom protein
OMP_b-brl            PF13505.1    176 seq176_BIOID51015    -            212   6.7e-26   91.1   6.3   1   1   1.2e-29   8.4e-26   90.8   4.4     2   176    24   212    23   212 0.88 Outer membrane protein beta-barrel domain
ANT                  PF03374.9    112 seq178_BIOID51015    -            242   6.5e-36  122.6   0.0   1   1   1.5e-39   1.1e-35  121.9   0.0     1   111   127   235   127   236 0.97 Phage antirepressor protein KilAC domain
Phage_pRha           PF09669.5     92 seq178_BIOID51015    -            242   4.2e-15   55.7   0.0   1   1   1.2e-18   8.5e-15   54.7   0.0     2    90    14   101    13   103 0.80 Phage regulatory protein Rha (Phage_pRha)
NinB                 PF05772.7    127 seq180_BIOID51015    -            148   6.1e-54  180.9   0.2   1   1   5.2e-58   7.1e-54  180.7   0.1     2   127     7   132     6   132 0.99 NinB protein
Phage_lysozyme       PF00959.14   110 seq181_BIOID51015    -            134   1.2e-25   89.7   0.0   1   1   1.1e-29   1.5e-25   89.5   0.0    11   109    27   123    15   124 0.93 Phage lysozyme
Terminase_GpA        PF05876.7    557 seq183_BIOID51015    -            234   1.7e-49  168.5   0.1   1   1   1.6e-53   2.2e-49  168.1   0.0   385   557     2   175     1   175 0.96 Phage terminase large subunit (GpA)
Ail_Lom              PF06316.6    199 seq186_BIOID51015    -            199  1.1e-118  393.7   4.9   1   1  1.7e-122  1.2e-118  393.6   3.4     1   199     1   199     1   199 1.00 Enterobacterial Ail/Lom protein
OMP_b-brl            PF13505.1    176 seq186_BIOID51015    -            199   8.1e-25   87.6   4.5   1   1   1.5e-28     1e-24   87.3   3.1     2   176    11   199     8   199 0.86 Outer membrane protein beta-barrel domain
DUF957               PF06117.6     65 seq190_BIOID51015    -             80     1e-33  114.5   0.8   1   1   8.4e-38   1.1e-33  114.3   0.6     1    65    16    80    16    80 0.97 Enterobacterial protein of unknown function (DUF957)
DDE_Tnp_IS66         PF03050.9    271 seq196_BIOID51015    -            289   2.7e-86  289.0   1.0   1   1   2.3e-90   3.2e-86  288.8   0.7    15   262     2   266     1   274 0.98 Transposase IS66 family
phage_tail_N         PF08400.5    134 seq197_BIOID51015    -            105   5.6e-51  171.6   0.1   1   1   9.1e-55   6.2e-51  171.4   0.1     1   103     3   105     3   105 0.99 Prophage tail fibre N-terminal
CarboxypepD_reg      PF13620.1     82 seq197_BIOID51015    -            105   7.4e-09   35.4   0.2   1   1   1.4e-12   9.7e-09   35.0   0.2     1    74     6    84     6    91 0.82 Carboxypeptidase regulatory-like domain
tRNA-synt_1c         PF00749.16   314 seq200_BIOID51015    -            554  1.6e-124  414.5   0.0   1   1  2.9e-128    2e-124  414.2   0.0     2   313    28   337    27   338 0.99 tRNA synthetases class I (E and Q), catalytic domain
tRNA-synt_1c_C       PF03950.13   174 seq200_BIOID51015    -            554   1.1e-63  213.8   0.0   1   1   3.5e-67   2.4e-63  212.8   0.0     1   174   340   528   340   528 0.97 tRNA synthetases class I (E and Q), anti-codon binding domain
DUF303               PF03629.13   255 seq201_BIOID51015    -            645   7.1e-28   97.3   0.0   1   1   1.4e-31   9.8e-28   96.9   0.0     2   207    79   327    78   385 0.79 Domain of unknown function (DUF303)
DUF1737              PF08410.5     54 seq201_BIOID51015    -            645   3.3e-20   71.4   0.0   1   1   2.4e-23   1.6e-19   69.2   0.0     1    53     1    53     1    54 0.98 Domain of unknown function (DUF1737)
Phage_lysis          PF03245.8    125 seq202_BIOID51015    -            154   1.5e-48  163.7   8.7   1   1   1.3e-52   1.7e-48  163.5   6.0     1   125    29   154    29   154 0.99 Bacteriophage lysis protein
DUF303               PF03629.13   255 seq203_BIOID51015    -            616   9.3e-27   93.7   0.0   1   1   1.8e-30   1.3e-26   93.3   0.0     1   200    64   295    64   355 0.80 Domain of unknown function (DUF303)
DUF1737              PF08410.5     54 seq203_BIOID51015    -            616   1.3e-16   59.9   0.0   1   1   4.7e-20   3.2e-16   58.7   0.0     1    53     1    50     1    51 0.96 Domain of unknown function (DUF1737)
Rz1                  PF06085.6     40 seq207_BIOID51015    -            127   1.5e-19   68.9   2.7   1   1   3.4e-23   2.3e-19   68.3   1.9     1    40    86   124    86   124 0.99 Lipoprotein Rz1 precursor
Phage_lysis          PF03245.8    125 seq207_BIOID51015    -            127   1.6e-13   50.6   2.8   1   1   2.4e-17   1.6e-13   50.6   1.9     8    61    29    82    22    95 0.87 Bacteriophage lysis protein
Dam                  PF05869.6    181 seq209_BIOID51015    -            175   4.4e-62  208.6   0.2   1   1   3.5e-66   4.9e-62  208.4   0.2     2   175     3   172     2   175 0.98 DNA N-6-adenine-methyltransferase (Dam)
Glycos_transf_3      PF00591.16   254 seq210_BIOID51015    -            531    2e-103  344.9   0.3   1   1  1.1e-106  3.7e-103  344.0   0.0     4   254   273   521   270   521 0.99 Glycosyl transferase family, a/b domain
GATase               PF00117.23   192 seq210_BIOID51015    -            531   2.8e-46  157.2   0.0   1   1   1.3e-49   4.4e-46  156.6   0.0     1   189     5   187     5   190 0.96 Glutamine amidotransferase class-I
Glycos_trans_3N      PF02885.12    66 seq210_BIOID51015    -            531   2.7e-18   65.2   1.0   1   1   1.9e-21   6.3e-18   64.0   0.2     1    65   199   263   199   264 0.98 Glycosyl transferase family, helical bundle domain
Peptidase_C26        PF07722.8    217 seq210_BIOID51015    -            531   5.8e-07   29.0   0.0   1   1   3.9e-10   1.3e-06   27.8   0.0   104   217    75   172    70   172 0.87 Peptidase C26
Methyltransf_27      PF13708.1    194 seq212_BIOID51015    -            280   1.3e-73  246.5   0.2   1   1   1.3e-77   1.8e-73  246.1   0.1     2   194    86   278    85   278 0.99 Methyltransferase domain
DUF1391              PF07151.7     49 seq214_BIOID51015    -             77   2.5e-34  116.3   0.3   1   1   2.4e-38   3.2e-34  116.0   0.2     1    48    29    76    29    77 0.97 Protein of unknown function (DUF1391)
Rz1                  PF06085.6     40 seq215_BIOID51015    -             61   5.6e-24   83.1   9.3   1   1   4.8e-28   6.5e-24   82.9   6.5     1    40    20    61    20    61 0.98 Lipoprotein Rz1 precursor
Hexapep              PF00132.19    36 seq217_BIOID51015    -            282   6.6e-19   66.4   6.7   1   3   1.6e-09   2.1e-05   23.6   0.0     2    36   111   145   110   145 0.96 Bacterial transferase hexapeptide (six repeats)
Hexapep              PF00132.19    36 seq217_BIOID51015    -            282   6.6e-19   66.4   6.7   2   3   2.2e-10     3e-06   26.3   0.7     3    33   180   209   178   210 0.94 Bacterial transferase hexapeptide (six repeats)
Hexapep              PF00132.19    36 seq217_BIOID51015    -            282   6.6e-19   66.4   6.7   3   3   1.7e-11   2.4e-07   29.8   0.6     1    34   195   228   195   230 0.95 Bacterial transferase hexapeptide (six repeats)
phage_tail_N         PF08400.5    134 seq219_BIOID51015    -            437   2.7e-60  201.7   0.2   1   1     8e-64   2.7e-60  201.7   0.1     1   134     1   134     1   134 0.99 Prophage tail fibre N-terminal
Phage_fiber_C        PF06820.7     64 seq219_BIOID51015    -            437   1.3e-36  124.3   0.3   1   1   5.9e-40     2e-36  123.7   0.2     1    64   363   426   363   426 0.99 Putative prophage tail fibre C-terminus
Collagen             PF01391.13    60 seq219_BIOID51015    -            437   1.2e-18   66.3  71.2   1   2   7.1e-13   2.4e-09   36.4  25.7     1    59   251   309   249   311 0.55 Collagen triple helix repeat (20 copies)
Collagen             PF01391.13    60 seq219_BIOID51015    -            437   1.2e-18   66.3  71.2   2   2   1.3e-12   4.5e-09   35.6  22.6     1    59   302   360   302   363 0.91 Collagen triple helix repeat (20 copies)
CarboxypepD_reg      PF13620.1     82 seq219_BIOID51015    -            437   1.1e-07   31.6   0.2   1   1   7.7e-11   2.6e-07   30.4   0.2     1    74     4    82     4    89 0.82 Carboxypeptidase regulatory-like domain
DEAD                 PF00270.24   173 seq221_BIOID51015    -            756   7.7e-19   67.6   0.0   1   1   5.3e-22   2.4e-18   66.0   0.0     4   168   227   386   224   391 0.83 DEAD/DEAH box helicase
Helicase_C           PF00271.26    78 seq221_BIOID51015    -            756   1.2e-10   41.0   0.0   1   1   3.2e-11   1.5e-07   31.1   0.0    22    78   545   613   527   613 0.84 Helicase conserved C-terminal domain
ResIII               PF04851.10   184 seq221_BIOID51015    -            756   3.5e-10   39.8   0.0   1   1   2.1e-13   9.7e-10   38.4   0.0     3   182   222   383   220   385 0.79 Type III restriction enzyme, res subunit
phage_tail_N         PF08400.5    134 seq224_BIOID51015    -            236   6.5e-61  203.7   0.2   1   1   9.6e-65   6.5e-61  203.7   0.1     1   134     1   134     1   134 0.99 Prophage tail fibre N-terminal
CarboxypepD_reg      PF13620.1     82 seq224_BIOID51015    -            236   3.5e-08   33.2   0.2   1   1   1.2e-11   8.5e-08   32.0   0.2     1    74     4    82     4    89 0.82 Carboxypeptidase regulatory-like domain
Beta-lactamase2      PF13354.1    197 seq225_BIOID51015    -            286   2.7e-39  134.5   0.0   1   1   7.2e-43   3.3e-39  134.2   0.0     1   196    49   257    49   259 0.92 Beta-lactamase enzyme family
Beta-lactamase       PF00144.19   330 seq225_BIOID51015    -            286   1.6e-30  106.2   0.0   1   1   6.5e-34     3e-30  105.2   0.0     4   328    34   278    31   280 0.87 Beta-lactamase
Peptidase_S11        PF00768.15   241 seq225_BIOID51015    -            286   1.6e-08   34.0   0.0   1   1   6.6e-12     3e-08   33.1   0.0    14   133    43   160    29   193 0.90 D-alanyl-D-alanine carboxypeptidase
HTH_Tnp_1            PF01527.15    76 seq230_BIOID51015    -            228   1.6e-24   85.4   0.0   1   1   7.6e-25   2.1e-21   75.5   0.0     2    75    98   175    97   176 0.93 Transposase
HTH_24               PF13412.1     48 seq230_BIOID51015    -            228   2.7e-05   23.3   0.0   1   1     2e-08   5.4e-05   22.3   0.0    16    46    30    60    26    60 0.93 Winged helix-turn-helix DNA-binding
HTH_Tnp_1            PF01527.15    76 seq233_BIOID51015    -            108   5.6e-11   42.1   1.3   1   1   1.6e-14   2.2e-10   40.1   0.9     1    74     1    87     1    88 0.84 Transposase
DDE_Tnp_1            PF01609.16   211 seq235_BIOID51015    -            353   3.2e-30  105.1   0.3   1   1   6.7e-34   4.6e-30  104.6   0.2     3   211    77   318    75   318 0.93 Transposase DDE domain
DDE_Tnp_1_assoc      PF13808.1     90 seq235_BIOID51015    -            353   2.8e-22   78.0   0.0   1   1   1.4e-25   9.5e-22   76.3   0.0    23    90     3    70     1    70 0.97 DDE_Tnp_1-associated
Ead_Ea22             PF13935.1    139 seq236_BIOID51015    -            211   5.2e-30  104.4   0.2   1   1   5.2e-34   7.1e-30  104.0   0.2     1   137     2   163     2   165 0.96 Ead/Ea22-like protein
phage_tail_N         PF08400.5    134 seq239_BIOID51015    -            437     4e-61  204.4   0.1   1   1   1.2e-64     4e-61  204.4   0.1     1   134     1   134     1   134 0.99 Prophage tail fibre N-terminal
Phage_fiber_C        PF06820.7     64 seq239_BIOID51015    -            437   1.2e-36  124.5   0.2   1   1   5.2e-40   1.8e-36  123.9   0.2     1    64   363   426   363   426 0.99 Putative prophage tail fibre C-terminus
Collagen             PF01391.13    60 seq239_BIOID51015    -            437   1.8e-18   65.6  69.6   1   2   5.8e-13     2e-09   36.7  23.2     1    59   251   309   249   310 0.67 Collagen triple helix repeat (20 copies)
Collagen             PF01391.13    60 seq239_BIOID51015    -            437   1.8e-18   65.6  69.6   2   2   1.5e-10     5e-07   29.0  29.4     1    54   296   349   290   363 0.39 Collagen triple helix repeat (20 copies)
CarboxypepD_reg      PF13620.1     82 seq239_BIOID51015    -            437   1.1e-07   31.6   0.2   1   1   7.6e-11   2.6e-07   30.4   0.2     1    74     4    82     4    89 0.82 Carboxypeptidase regulatory-like domain
DUF1233              PF06806.7     72 seq241_BIOID51015    -             83   2.3e-32  110.2   0.1   1   1     2e-36   2.7e-32  110.0   0.1     1    70     4    74     4    77 0.97 Putative excisionase (DUF1233)
Peripla_BP_1         PF00532.16   279 seq245_BIOID51015    -            342   3.5e-94  315.0   0.0   1   1   5.9e-98     4e-94  314.8   0.0     1   279    44   337    44   337 0.98 Periplasmic binding proteins and sugar binding domain of LacI family
Peripla_BP_4         PF13407.1    258 seq245_BIOID51015    -            342   1.6e-19   70.1   0.0   1   1     3e-23     2e-19   69.8   0.0     5   257    51   296    49   297 0.87 Periplasmic binding protein domain
DDE_Tnp_Tn3          PF01526.12   388 seq246_BIOID51015    -            671  3.1e-145  483.5   0.0   1   1  2.8e-149  3.8e-145  483.2   0.0     1   388   256   645   256   645 1.00 Tn3 transposase DDE domain
Elong-fact-P_C       PF09285.6     56 seq247_BIOID51015    -            188   5.3e-27   92.8   1.0   1   1   2.4e-30   1.1e-26   91.8   0.2     1    56   131   186   131   186 0.99 Elongation factor P, C-terminal
EFP                  PF01132.15    55 seq247_BIOID51015    -            188   3.2e-24   84.2   0.1   1   1   1.2e-27   5.5e-24   83.4   0.0     3    55    71   123    69   123 0.97 Elongation factor P (EF-P) OB domain
EFP_N                PF08207.7     58 seq247_BIOID51015    -            188   5.8e-24   83.6   0.0   1   1   4.5e-27     2e-23   81.8   0.0     3    57     7    61     5    62 0.97 Elongation factor P (EF-P) KOW-like domain
DUF1722              PF08349.6    117 seq248_BIOID51015    -            169   7.6e-38  128.8   0.1   1   1   6.8e-42   9.3e-38  128.6   0.0     1   116    41   157    41   158 0.98 Protein of unknown function (DUF1722)
TonB_dep_Rec         PF00593.19   276 seq250_BIOID51015    -            747   7.1e-28   98.1  10.2   1   1     1e-31   7.1e-28   98.1   7.1     1   276   510   746   510   746 0.98 TonB dependent receptor
Plug                 PF07715.10   108 seq250_BIOID51015    -            747     2e-21   76.2   0.1   1   1   6.6e-25   4.5e-21   75.0   0.1     2   107    76   180    75   181 0.94 TonB-dependent Receptor Plug Domain
Phage_portal_2       PF05136.8    355 seq253_BIOID51015    -            501   1.6e-95  319.5   0.7   1   1   1.4e-99   1.9e-95  319.2   0.5     3   355    33   372    31   372 0.95 Phage portal protein, lambda family
Tape_meas_lam_C      PF09718.5     78 seq257_BIOID51015    -            251   7.5e-23   80.1   5.0   1   1   1.3e-26   1.8e-22   78.9   3.5     1    77    24   100    24   101 0.98 Lambda phage tail tape-measure protein (Tape_meas_lam_C)
Phage_pRha           PF09669.5     92 seq258_BIOID51015    -             89   5.6e-08   32.9   0.0   1   1   5.5e-12   7.5e-08   32.5   0.0     1    41    47    85    47    89 0.90 Phage regulatory protein Rha (Phage_pRha)
AA_permease_2        PF13520.1    426 seq262_BIOID51015    -            438   7.6e-33  113.5  38.0   1   1   1.3e-36     9e-33  113.3  26.3     1   404    28   423    28   438 0.78 Amino acid permease
AA_permease          PF00324.16   479 seq262_BIOID51015    -            438   3.8e-11   41.9  34.0   1   1   7.3e-15     5e-11   41.5  23.5    11   443    42   434    30   438 0.71 Amino acid permease
DUF1019              PF06254.6     89 seq263_BIOID51015    -            141     1e-23   83.1   0.2   1   1     1e-27   1.4e-23   82.7   0.2     1    88    46   120    46   121 0.96 Protein of unknown function (DUF1019)
rve                  PF00665.21   120 seq264_BIOID51015    -            295     4e-25   88.1   0.0   1   1     3e-28     1e-24   86.7   0.0     2   119   125   239   124   240 0.96 Integrase core domain
HTH_21               PF13276.1     60 seq264_BIOID51015    -            295   1.6e-16   59.8   3.6   1   1   1.4e-19   4.7e-16   58.4   2.5     2    60    46   103    44   103 0.92 HTH-like domain
rve_3                PF13683.1     67 seq264_BIOID51015    -            295   1.5e-11   43.5   0.1   1   1     1e-14   3.4e-11   42.3   0.0     6    67   216   277   211   277 0.93 Integrase core domain
rve_2                PF13333.1     52 seq264_BIOID51015    -            295   5.6e-06   26.2   0.0   1   1   3.3e-09   1.1e-05   25.2   0.0     1    46   230   279   230   284 0.85 Integrase core domain
DUF3596              PF12167.3     88 seq266_BIOID51015    -            431   9.5e-30  101.9   0.0   1   1   2.8e-33   1.9e-29  100.9   0.0     1    87     9    94     9    95 0.98 Domain of unknown function (DUF3596)
Phage_integrase      PF00589.17   173 seq266_BIOID51015    -            431   3.4e-21   75.5   0.0   1   1     1e-24     7e-21   74.5   0.0     3   167   205   398   204   403 0.89 Phage integrase family
Cys_Met_Meta_PP      PF01053.15   386 seq270_BIOID51015    -            445  3.1e-139  463.4   0.0   1   1    8e-143  3.6e-139  463.2   0.0     1   385    65   439    65   440 0.99 Cys/Met metabolism PLP-dependent enzyme
Aminotran_1_2        PF00155.16   363 seq270_BIOID51015    -            445   2.4e-07   29.9   0.0   1   1   7.6e-11   3.5e-07   29.3   0.0    49   192   116   237   102   270 0.84 Aminotransferase class I and II
Aminotran_5          PF00266.14   371 seq270_BIOID51015    -            445   0.00011   20.9   0.0   1   1   3.8e-08   0.00017   20.3   0.0    68   201   132   257   103   273 0.84 Aminotransferase class-V
Iso_dh               PF00180.15   348 seq276_BIOID51015    -            361   6.9e-87  291.4   0.0   1   1   6.2e-91   8.5e-87  291.2   0.0     1   347     6   354     6   355 0.93 Isocitrate/isopropylmalate dehydrogenase
ORF11CD3             PF10549.4     57 seq277_BIOID51015    -            133     6e-13   48.1   0.8   1   1   1.3e-16   9.1e-13   47.6   0.6     2    35    41    75    40    86 0.94 ORF11CD3 domain
Phage_pRha           PF09669.5     92 seq277_BIOID51015    -            133     2e-08   34.3   0.4   1   1   1.1e-11   7.3e-08   32.5   0.1    58    92     2    36     1    36 0.92 Phage regulatory protein Rha (Phage_pRha)
Caudo_TAP            PF02413.12   130 seq280_BIOID51015    -            191   2.9e-38  130.8   0.3   1   1   2.7e-42   3.6e-38  130.5   0.2     1   129    72   191    72   191 0.98 Caudovirales tail fibre assembly protein
TnpB_IS66            PF05717.8    108 seq282_BIOID51015    -            115   1.2e-43  146.8   0.0   1   1   9.8e-48   1.3e-43  146.6   0.0     2   106     7   109     6   111 0.96 IS66 Orf2 like protein
FAD_binding_7        PF03441.9    277 seq284_BIOID51015    -            472  2.7e-107  357.9   0.9   1   1  5.1e-111  3.5e-107  357.6   0.6     3   276   205   468   203   469 0.96 FAD binding domain of DNA photolyase
DNA_photolyase       PF00875.13   165 seq284_BIOID51015    -            472   5.3e-46  156.2   0.2   1   1   1.8e-49   1.2e-45  155.0   0.1     2   159     5   168     4   174 0.93 DNA photolyase
ORF6N                PF10543.4     88 seq286_BIOID51015    -            224   4.4e-29  100.2   0.0   1   1     1e-32     7e-29   99.5   0.0     2    88    10    95     9    95 0.98 ORF6N domain
P22_AR_C             PF10548.4     74 seq286_BIOID51015    -            224   1.6e-21   75.7   0.0   1   1   4.7e-25   3.2e-21   74.8   0.0     2    74   124   196   123   196 0.97 P22AR C-terminal domain
Peptidase_S49_N      PF08496.5    155 seq288_BIOID51015    -            349   2.9e-64  215.4   3.5   1   1   6.3e-68   2.9e-64  215.4   2.4     1   155     1   158     1   158 0.98 Peptidase family S49 N-terminal
Peptidase_S49        PF01343.13   154 seq288_BIOID51015    -            349   1.2e-50  171.1   2.2   1   1   3.1e-54   1.4e-50  170.9   0.0     2   153   161   310   160   311 0.98 Peptidase family S49
SDH_sah              PF01972.11   286 seq288_BIOID51015    -            349   1.7e-05   23.6   1.8   1   1   5.1e-09   2.3e-05   23.2   0.0    89   163   133   208   119   225 0.81 Serine dehydrogenase proteinase
DUF4014              PF13198.1     72 seq289_BIOID51015    -             72   1.5e-35  121.2   3.9   1   1   1.2e-39   1.6e-35  121.1   2.7     1    71     1    71     1    72 0.99 Protein of unknown function (DUF4014)
Entericidin          PF08085.6     21 seq290_BIOID51015    -             41   5.3e-09   35.3   0.0   1   1   4.6e-13   6.3e-09   35.1   0.0     1    21    20    40    20    40 0.99 Entericidin EcnA/B family
Phage_rep_org_N      PF09681.5    121 seq292_BIOID51015    -            345   4.8e-05   22.8   0.0   1   1   5.8e-09     8e-05   22.0   0.0     1   120     5   131     5   133 0.83 N-terminal phage replisome organiser (Phage_rep_org_N)
Phage_fiber_C        PF06820.7     64 seq294_BIOID51015    -             92   3.5e-38  129.4   0.2   1   1   3.1e-42   4.2e-38  129.1   0.1     1    64    18    81    18    81 0.99 Putative prophage tail fibre C-terminus
HNH                  PF01844.18    47 seq297_BIOID51015    -            121   5.2e-11   42.1   8.7   1   1   5.8e-15     8e-11   41.5   6.0     1    46    19    69    19    70 0.86 HNH endonuclease
Entericidin          PF08085.6     21 seq300_BIOID51015    -             48   1.2e-08   34.2   2.6   1   1   1.2e-12   1.7e-08   33.7   1.8     1    21    23    43    23    43 0.98 Entericidin EcnA/B family
DDE_Tnp_IS66         PF03050.9    271 seq301_BIOID51015    -            482   5.8e-97  324.0   0.7   1   1  1.3e-100   5.8e-97  324.0   0.5     2   262   182   459   181   467 0.98 Transposase IS66 family
HTH_Tnp_IS66         PF13005.2     59 seq301_BIOID51015    -            482   1.3e-18   66.4   2.6   1   1   5.8e-22   2.6e-18   65.4   1.8     2    59   120   175   119   175 0.97 putative Helix-turn-helix domain of transposase IS66
LZ_Tnp_IS66          PF13007.2     78 seq301_BIOID51015    -            482   9.5e-11   42.0   4.0   1   1   5.6e-14   2.5e-10   40.7   2.8     2    77    39   116    38   117 0.73 Transposase C of IS166 homeodomain
Phage_min_tail       PF05939.8    109 seq302_BIOID51015    -            109   9.3e-37  125.2   0.1   1   1   7.5e-41     1e-36  125.0   0.1     1   109     1   109     1   109 0.99 Phage minor tail protein
OmpA                 PF00691.15    97 seq311_BIOID51015    -             89   3.4e-12   46.5   0.2   1   1   3.3e-16   4.4e-12   46.1   0.2    37    97    19    80    18    80 0.96 OmpA family
Phage_fiber_C        PF06820.7     64 seq313_BIOID51015    -             89   4.4e-36  122.7   0.7   1   1   4.1e-40   5.7e-36  122.3   0.5     1    64    28    89    28    89 0.99 Putative prophage tail fibre C-terminus
HTH_Tnp_1            PF01527.15    76 seq314_BIOID51015    -            215   1.8e-20   72.5   0.0   1   1   1.2e-23   5.3e-20   71.0   0.0     2    69    91   162    90   169 0.87 Transposase
Multi_Drug_Res       PF00893.14    93 seq318_BIOID51015    -            105   5.3e-33  113.2  10.3   1   1   4.9e-37   6.7e-33  112.9   7.2     1    93     1    93     1    93 0.99 Small Multidrug Resistance protein
IGPS                 PF00218.16   254 seq319_BIOID51015    -            453   8.5e-99  329.6   0.0   1   1    2e-102   1.4e-98  328.9   0.0     1   253     6   252     6   253 0.99 Indole-3-glycerol phosphate synthase
PRAI                 PF00697.17   197 seq319_BIOID51015    -            453   5.8e-60  202.1   0.1   1   1   1.3e-63   8.6e-60  201.5   0.1     1   196   258   448   258   449 0.99 N-(5'phosphoribosyl)anthranilate (PRA) isomerase
Phage_tail_L         PF05100.7    206 seq320_BIOID51015    -            232   2.3e-97  324.0   0.0   1   1  1.9e-101   2.6e-97  323.8   0.0     1   206    29   230    29   230 0.99 Phage minor tail protein L
Phage_fiber_C        PF06820.7     64 seq324_BIOID51015    -             89   9.3e-37  124.8   0.7   1   1   8.7e-41   1.2e-36  124.5   0.5     1    64    28    89    28    89 0.99 Putative prophage tail fibre C-terminus
DicB                 PF05358.6     62 seq326_BIOID51015    -             62   4.5e-38  128.4   0.0   1   1   3.6e-42   4.9e-38  128.3   0.0     1    62     1    62     1    62 0.99 DicB protein
Aldo_ket_red         PF00248.16   283 seq327_BIOID51015    -            267   4.9e-57  192.7   0.6   1   1   4.6e-61   6.3e-57  192.4   0.4     2   281     6   250     5   251 0.95 Aldo/keto reductase family
N6_N4_Mtase          PF01555.13   231 seq332_BIOID51015    -            227   1.1e-34  119.8   0.0   1   2   2.6e-15   1.8e-11   43.8   0.0     1   114    21   124    21   138 0.88 DNA methylase
N6_N4_Mtase          PF01555.13   231 seq332_BIOID51015    -            227   1.1e-34  119.8   0.0   2   2   1.1e-24   7.8e-21   74.4   0.0   169   228   141   200   126   203 0.90 DNA methylase
DUF1482              PF07358.6     57 seq333_BIOID51015    -             66   2.5e-28   97.3   0.2   1   1   2.1e-32   2.8e-28   97.1   0.1     1    57     7    65     7    65 0.98 Protein of unknown function (DUF1482)
DUF1378              PF07125.6     59 seq334_BIOID51015    -             59   7.6e-40  134.5   0.0   1   1     6e-44   8.2e-40  134.4   0.0     1    59     1    59     1    59 0.99 Protein of unknown function (DUF1378)
CLP_protease         PF00574.18   182 seq335_BIOID51015    -            690   7.4e-46  155.9   0.3   1   1   2.6e-49   1.2e-45  155.3   0.2    29   179    46   191    31   194 0.96 Clp protease
Mu-like_gpT          PF10124.4    291 seq335_BIOID51015    -            690   6.4e-10   38.3   0.2   1   1   9.6e-09   4.4e-05   22.4   0.1   230   287   541   603   534   607 0.80 Mu-like prophage major head subunit gpT
SDH_sah              PF01972.11   286 seq335_BIOID51015    -            690   1.4e-07   30.4   0.4   1   1   1.7e-10   7.9e-07   28.0   0.2    92   152    61   121    45   128 0.93 Serine dehydrogenase proteinase
OprD                 PF03573.8    391 seq336_BIOID51015    -            468   1.8e-25   89.4  11.9   1   1   1.7e-29   2.3e-25   89.0   8.3     1   365    33   431    33   443 0.83 outer membrane porin, OprD family
SopA                 PF13981.1    135 seq338_BIOID51015    -            583   2.9e-43  147.0   2.6   1   1   9.6e-46   3.3e-42  143.5   0.3     1   135   376   512   376   512 0.98 SopA-like central domain
Pentapeptide         PF00805.17    40 seq338_BIOID51015    -            583   1.5e-14   52.7  16.1   1   2   7.8e-09   2.7e-05   23.1   0.5     4    40   204   240   204   240 0.93 Pentapeptide repeats (8 copies)
Pentapeptide         PF00805.17    40 seq338_BIOID51015    -            583   1.5e-14   52.7  16.1   2   2   9.8e-09   3.4e-05   22.8   0.2     7    38   237   268   236   270 0.95 Pentapeptide repeats (8 copies)
Pentapeptide_4       PF13599.1     78 seq338_BIOID51015    -            583   7.1e-14   51.2  17.9   1   2   2.9e-12   9.8e-09   34.8   1.6     9    76   199   266   194   268 0.89 Pentapeptide repeats (9 copies)
Pentapeptide_4       PF13599.1     78 seq338_BIOID51015    -            583   7.1e-14   51.2  17.9   2   2   6.3e-11   2.1e-07   30.5   5.5     2    53   242   291   241   309 0.92 Pentapeptide repeats (9 copies)
DUF3950              PF13132.1     30 seq339_BIOID51015    -             61     2e-17   62.2   0.1   1   1   1.9e-21   2.5e-17   61.9   0.1     1    29    21    49    21    50 0.98 Domain of unknown function (DUF3950)
Prok-JAB             PF14464.1    105 seq341_BIOID51015    -            334   3.9e-19   68.0   0.3   1   1   1.1e-22   7.2e-19   67.1   0.2     3    96    90   185    88   195 0.91 Prokaryotic homologs of the JAB domain
NLPC_P60             PF00877.14   105 seq341_BIOID51015    -            334   1.3e-13   50.5   0.0   1   1   2.9e-17     2e-13   49.9   0.0     1   105   198   311   198   311 0.94 NlpC/P60 family
NinF                 PF05810.7     58 seq342_BIOID51015    -             69   6.9e-31  105.7   6.5   1   1   5.7e-35   7.8e-31  105.5   4.5     1    58    12    69    12    69 0.97 NinF protein
Homoserine_dh        PF00742.14   179 seq345_BIOID51015    -            810   6.9e-51  172.3   0.0   1   1   2.3e-54   1.1e-50  171.7   0.0     1   178   608   803   608   804 0.99 Homoserine dehydrogenase
AA_kinase            PF00696.23   241 seq345_BIOID51015    -            810   1.8e-42  145.4   0.0   1   1   8.3e-46   3.8e-42  144.3   0.0     2   238    12   284    11   287 0.89 Amino acid kinase family
NAD_binding_3        PF03447.11   117 seq345_BIOID51015    -            810   3.5e-24   85.3   0.0   1   1   1.8e-27   8.4e-24   84.1   0.0     1   116   465   599   465   600 0.98 Homoserine dehydrogenase, NAD binding domain
TnpB_IS66            PF05717.8    108 seq347_BIOID51015    -            115   1.3e-44  149.9   0.0   1   1     1e-48   1.4e-44  149.8   0.0     2   107     7   110     6   111 0.96 IS66 Orf2 like protein
DUF826               PF05696.6     78 seq348_BIOID51015    -             90   7.3e-42  141.2   4.1   1   1   6.1e-46   8.3e-42  141.0   2.9     1    78     1    84     1    84 0.99 Protein of unknown function (DUF826)
YebF                 PF13995.1     89 seq349_BIOID51015    -            126   1.7e-28   98.3   0.1   1   1   1.5e-32     2e-28   98.1   0.0     2    89    34   124    33   124 0.96 YebF-like protein
Lysis_S              PF04971.7     68 seq350_BIOID51015    -             68   1.3e-46  155.9   0.6   1   1   1.1e-50   1.5e-46  155.8   0.4     1    68     1    68     1    68 1.00 Lysis protein S
BCCT                 PF02028.12   485 seq351_BIOID51015    -            536  6.3e-132  440.1  40.3   1   1  5.5e-136  7.5e-132  439.8  28.0     3   485    14   499    12   499 0.98 BCCT family transporter
Cytochrom_NNT        PF03264.9    174 seq355_BIOID51015    -            390   2.9e-65  218.8   7.6   1   1   4.6e-68   3.1e-64  215.4   4.3     2   174    11   184    10   184 0.98 NapC/NirT cytochrome c family, N-terminal region
DUF1076              PF06416.7    113 seq364_BIOID51015    -            191   7.5e-44  147.9   0.1   1   1   8.5e-48   1.2e-43  147.3   0.1     1   113    81   189    79   189 0.96 Protein of unknown function (DUF1076)
HMA                  PF00403.21    62 seq367_BIOID51015    -             68     4e-09   36.4   0.8   1   1   3.5e-13   4.9e-09   36.1   0.6    15    61    16    62    12    63 0.96 Heavy-metal-associated domain
DDE_Tnp_IS66         PF03050.9    271 seq371_BIOID51015    -            523  5.2e-101  337.3   0.2   1   1  1.5e-104  5.2e-101  337.3   0.1     1   270   186   472   186   473 0.99 Transposase IS66 family
DDE_Tnp_IS66_C       PF13817.1     39 seq371_BIOID51015    -            523   3.4e-19   68.4   0.4   1   1   3.6e-22   1.2e-18   66.6   0.3     1    39   479   517   479   517 0.98 IS66 C-terminal element
HTH_Tnp_IS66         PF13005.2     59 seq371_BIOID51015    -            523   8.7e-17   60.6   7.9   1   1   5.5e-20   1.9e-16   59.5   5.5     2    59   125   180   124   180 0.98 putative Helix-turn-helix domain of transposase IS66
LZ_Tnp_IS66          PF13007.2     78 seq371_BIOID51015    -            523   1.5e-12   47.8   7.7   1   1   1.2e-15     4e-12   46.5   5.3     2    77    46   121    45   122 0.83 Transposase C of IS166 homeodomain
Ivy                  PF08816.6    118 seq372_BIOID51015    -            149   5.8e-35  119.7   0.1   1   1   5.1e-39     7e-35  119.4   0.1     1   118    29   144    29   144 0.98 Inhibitor of vertebrate lysozyme (Ivy)
LacI                 PF00356.16    46 seq373_BIOID51015    -            117   2.7e-20   71.5   0.9   1   1     3e-24   4.1e-20   71.0   0.6     1    46    11    56    11    56 0.98 Bacterial regulatory proteins, lacI family
DUF1627              PF07789.7    155 seq377_BIOID51015    -            256   3.8e-88  292.7   0.7   1   1   8.2e-92   5.6e-88  292.1   0.5     1   155    91   245    91   245 0.99 Protein of unknown function (DUF1627)
MerC                 PF03203.9    116 seq378_BIOID51015    -            153   7.7e-23   80.9   8.2   1   1   6.6e-27     9e-23   80.7   5.7     1   114    21   134    21   136 0.96 MerC mercury resistance protein
Topoisom_bac         PF01131.15   403 seq381_BIOID51015    -            881    5e-131  437.1   0.4   1   1  2.6e-134    9e-131  436.2   0.3     2   403   171   579   170   579 0.93 DNA topoisomerase
Topo_Zn_Ribbon       PF08272.6     42 seq381_BIOID51015    -            881   3.1e-39  131.9   0.3   1   2   1.5e-19   5.2e-16   57.5   0.0     2    42   772   811   771   811 0.96 Topoisomerase I zinc-ribbon-like
Topo_Zn_Ribbon       PF08272.6     42 seq381_BIOID51015    -            881   3.1e-39  131.9   0.3   2   2   1.3e-23   4.6e-20   70.5   1.2     1    41   838   878   838   879 0.97 Topoisomerase I zinc-ribbon-like
Toprim               PF01751.17    88 seq381_BIOID51015    -            881   3.4e-26   90.8   0.0   1   1   2.1e-29   7.2e-26   89.7   0.0     2    88    19   156    18   156 0.98 Toprim domain
zf-C4_Topoisom       PF01396.14    39 seq381_BIOID51015    -            881   4.1e-19   67.6  16.9   1   2   3.6e-09   1.2e-05   24.5   0.3     3    27   612   636   610   653 0.84 Topoisomerase DNA binding C4 zinc finger
zf-C4_Topoisom       PF01396.14    39 seq381_BIOID51015    -            881   4.1e-19   67.6  16.9   2   2   6.9e-15   2.4e-11   42.8   1.9     2    38   723   758   722   759 0.94 Topoisomerase DNA binding C4 zinc finger
Phage_lysozyme       PF00959.14   110 seq382_BIOID51015    -            177   2.2e-29  101.8   0.0   1   1   2.2e-33   2.9e-29  101.4   0.0     1   110    48   166    48   166 0.97 Phage lysozyme
Lyase_1              PF00206.15   312 seq383_BIOID51015    -            478  9.7e-118  392.7   0.0   1   1  1.7e-121  1.2e-117  392.5   0.0     1   312    13   345    13   345 0.99 Lyase
FumaraseC_C          PF10415.4     55 seq383_BIOID51015    -            478   4.4e-21   74.5   0.0   1   1   1.7e-24   1.2e-20   73.2   0.0     1    55   411   465   411   465 0.99 Fumarase C C-terminus
DUF413               PF04219.7     94 seq384_BIOID51015    -            112   1.5e-38  130.2   0.1   1   1   1.4e-42   1.9e-38  129.9   0.1     1    90    10    99    10   102 0.97 Protein of unknown function, DUF
ABC_tran             PF00005.22   118 seq385_BIOID51015    -            265   1.1e-20   74.0   0.0   1   1   2.3e-24   1.6e-20   73.5   0.0     1   118    51   176    51   176 0.94 ABC transporter
DUF1380              PF07128.7    139 seq387_BIOID51015    -            144     6e-74  246.3   0.8   1   1     5e-78   6.8e-74  246.1   0.6     1   139     1   138     1   138 1.00 Protein of unknown function (DUF1380)
Phage_integrase      PF00589.17   173 seq390_BIOID51015    -            246   3.3e-27   95.1   0.1   1   1   3.4e-31   4.6e-27   94.6   0.0     2   171    44   217    43   219 0.88 Phage integrase family
Ureidogly_hydro      PF04115.7    165 seq392_BIOID51015    -            160     4e-52  175.7   0.0   1   1   3.3e-56   4.6e-52  175.5   0.0     3   159     2   153     1   158 0.95 Ureidoglycolate hydrolase
Peripla_BP_3         PF13377.1    160 seq395_BIOID51015    -            224   1.2e-44  152.0   0.0   1   1   3.3e-48   1.5e-44  151.7   0.0     1   160    59   220    59   220 0.95 Periplasmic binding protein-like domain
Peripla_BP_1         PF00532.16   279 seq395_BIOID51015    -            224   1.4e-26   93.1   0.0   1   1   3.7e-30   1.7e-26   92.9   0.0    54   259     4   198     1   216 0.90 Periplasmic binding proteins and sugar binding domain of LacI family
Peripla_BP_4         PF13407.1    258 seq395_BIOID51015    -            224   3.1e-11   43.0   0.0   1   1     1e-14   4.6e-11   42.4   0.0    94   257    41   201    30   202 0.85 Periplasmic binding protein domain
MurB_C               PF02873.11   105 seq397_BIOID51015    -            342   5.3e-42  141.7   0.0   1   1   1.3e-45   9.1e-42  140.9   0.0     1   105   203   330   203   330 0.99 UDP-N-acetylenolpyruvoylglucosamine reductase, C-terminal domain
FAD_binding_4        PF01565.18   139 seq397_BIOID51015    -            342   7.3e-28   96.6   0.0   1   1   8.6e-31   5.9e-27   93.7   0.0     2   138    18   149    17   150 0.91 FAD binding domain
PALP                 PF00291.20   307 seq398_BIOID51015    -            397   6.6e-45  153.5   0.3   1   1   5.9e-49     8e-45  153.2   0.2     4   307    53   378    50   378 0.77 Pyridoxal-phosphate dependent enzyme
MFS_1                PF07690.11   354 seq399_BIOID51015    -            466   1.4e-56  191.6  44.9   1   2   5.2e-52   7.2e-48  163.0  16.1     2   269    50   321    49   334 0.89 Major Facilitator Superfamily
MFS_1                PF07690.11   354 seq399_BIOID51015    -            466   1.4e-56  191.6  44.9   2   2   1.3e-12   1.8e-08   33.4  10.6    59   178   334   450   322   464 0.85 Major Facilitator Superfamily
Lambda_tail_I        PF06805.7     82 seq400_BIOID51015    -            192     2e-13   49.8   0.0   1   1   2.5e-17   3.4e-13   49.0   0.0    25    82     2    64     1    64 0.98 Bacteriophage lambda tail assembly protein I
Y2_Tnp               PF04986.8    183 seq402_BIOID51015    -            410   6.8e-47  159.4   2.0   1   1   1.4e-50   9.9e-47  158.9   1.4     1   181   157   337   157   339 0.96 Putative transposase
Zn_Tnp_IS91          PF14319.1    111 seq402_BIOID51015    -            410   4.2e-28   96.9   3.1   1   1     1e-31   6.8e-28   96.2   2.1     2   109    22   133    21   136 0.92 Transposase zinc-binding domain
DUF2136              PF09907.4     76 seq404_BIOID51015    -            100   6.2e-35  119.0   0.7   1   1   5.4e-39   7.4e-35  118.7   0.5     1    76    18    93    18    93 0.98 Uncharacterized protein conserved in bacteria (DUF2136)
DUF968               PF06147.6    200 seq406_BIOID51015    -            348   2.2e-79  265.8   0.0   1   1   2.7e-83   3.6e-79  265.2   0.0     2   199   130   344   129   345 0.99 Protein of unknown function (DUF968)
Pyr_redox_2          PF07992.9    200 seq407_BIOID51015    -            564   1.7e-41  142.2   0.0   1   1   4.4e-44   6.7e-41  140.2   0.0     2   198   100   410    99   412 0.96 Pyridine nucleotide-disulphide oxidoreductase
Pyr_redox_dim        PF02852.17   110 seq407_BIOID51015    -            564     1e-30  105.8   0.0   1   1   1.8e-33   2.8e-30  104.4   0.0     1   109   440   548   440   549 0.98 Pyridine nucleotide-disulphide oxidoreductase, dimerisation domain
Pyr_redox            PF00070.22    80 seq407_BIOID51015    -            564   3.5e-18   65.6   5.9   1   1   4.6e-17     7e-14   51.8   0.1     1    74   271   345   271   354 0.89 Pyridine nucleotide-disulphide oxidoreductase
Pyr_redox_3          PF13738.1    203 seq407_BIOID51015    -            564   8.7e-16   58.4   0.1   1   1   1.7e-13   2.6e-10   40.5   0.0     1   201   101   303   101   305 0.78 Pyridine nucleotide-disulphide oxidoreductase
HMA                  PF00403.21    62 seq407_BIOID51015    -            564   6.7e-10   38.8   0.1   1   1   8.4e-13   1.3e-09   37.9   0.0     1    61     3    62     3    63 0.82 Heavy-metal-associated domain
GIDA                 PF01134.17   392 seq407_BIOID51015    -            564   3.7e-06   25.9   6.7   1   1   3.2e-09   4.9e-06   25.5   2.3     2   187   100   279    99   302 0.72 Glucose inhibited division protein A
Molybdopterin        PF00384.17   432 seq412_BIOID51015    -            848  8.8e-106  354.0   0.0   1   1  1.6e-109  1.1e-105  353.8   0.0     1   431    99   572    99   573 0.95 Molybdopterin oxidoreductase
Molydop_binding      PF01568.16   109 seq412_BIOID51015    -            848   1.7e-23   82.3   0.0   1   1   5.3e-27   3.6e-23   81.3   0.0     1   108   690   811   690   812 0.95 Molydopterin dinucleotide binding domain
HTS                  PF04204.11   298 seq413_BIOID51015    -            309  2.3e-131  436.7   0.0   1   1  1.9e-135  2.6e-131  436.6   0.0     1   298     2   299     2   299 1.00 Homoserine O-succinyltransferase
Dimer_Tnp_Tn5        PF02281.11   109 seq414_BIOID51015    -            319   8.1e-16   57.9   0.4   1   1   1.2e-19   1.6e-15   57.0   0.2    10   102   204   292   194   297 0.84 Transposase Tn5 dimerisation domain
IclR                 PF01614.13   129 seq415_BIOID51015    -            271   1.9e-40  137.3   0.0   1   1   4.5e-44   3.1e-40  136.7   0.0     2   128   140   263   139   264 0.98 Bacterial transcriptional regulator
HTH_IclR             PF09339.5     52 seq415_BIOID51015    -            271   1.2e-12   47.1   0.1   1   1   5.9e-16     4e-12   45.4   0.0     1    51    23    73    23    74 0.98 IclR helix-turn-helix domain
DUF977               PF06163.6    127 seq416_BIOID51015    -            126   2.1e-66  221.3   0.2   1   1   1.7e-70   2.3e-66  221.1   0.1     1   126     1   126     1   126 1.00 Bacterial protein of unknown function (DUF977)
YbfN                 PF13982.1     89 seq417_BIOID51015    -            108   6.2e-50  167.2   6.7   1   1   5.2e-54   7.2e-50  166.9   4.6     1    89    19   107    19   107 0.99 YbfN-like lipoprotein
Peripla_BP_2         PF01497.13   238 seq422_BIOID51015    -            296     1e-26   93.4   0.0   1   1   8.5e-31   1.2e-26   93.2   0.0     1   235    38   270    38   273 0.94 Periplasmic binding protein
HTH_3                PF01381.17    55 seq423_BIOID51015    -             53   4.5e-06   26.3   0.0   1   1   3.5e-10   4.8e-06   26.2   0.0     6    53     2    48     1    50 0.95 Helix-turn-helix
SPOR                 PF05036.8     76 seq426_BIOID51015    -            319     4e-17   62.0   0.3   1   1   1.4e-20     2e-16   59.7   0.0     3    72   246   312   244   315 0.91 Sporulation related domain
Exo_endo_phos        PF03372.18   251 seq429_BIOID51015    -            259   5.8e-12   45.9   0.4   1   1   7.6e-16     1e-11   45.1   0.3     2   251    41   245    40   245 0.65 Endonuclease/Exonuclease/phosphatase family
DDE_Tnp_1_assoc      PF13808.1     90 seq430_BIOID51015    -             59   2.7e-19   68.4   0.0   1   1   2.2e-23     3e-19   68.3   0.0     1    53     6    58     6    59 0.97 DDE_Tnp_1-associated
Ring_hydroxyl_A      PF00848.14   209 seq433_BIOID51015    -            374   4.9e-36  124.2   0.6   1   1   9.8e-40   6.7e-36  123.7   0.4     3   205   184   370   182   374 0.91 Ring hydroxylating alpha subunit (catalytic domain)
Rieske               PF00355.21    98 seq433_BIOID51015    -            374   4.8e-21   74.0   0.1   1   1   1.2e-24   7.9e-21   73.3   0.1     1    87    46   130    46   148 0.88 Rieske [2Fe-2S] domain
HTH_3                PF01381.17    55 seq436_BIOID51015    -            135   1.1e-16   60.3   0.0   1   1   8.3e-20   2.8e-16   58.9   0.0     1    55    10    64    10    64 0.99 Helix-turn-helix
HTH_19               PF12844.2     64 seq436_BIOID51015    -            135   3.1e-14   52.6   0.0   1   1   8.9e-17     3e-13   49.4   0.0     1    63     7    69     7    70 0.98 Helix-turn-helix domain
HTH_31               PF13560.1     64 seq436_BIOID51015    -            135   1.6e-13   50.4   0.5   1   1   1.4e-16   4.7e-13   49.0   0.0     2    58     6    61     5    70 0.96 Helix-turn-helix domain
HTH_26               PF13443.1     63 seq436_BIOID51015    -            135   3.2e-06   27.1   0.0   1   1   2.2e-09   7.4e-06   25.9   0.0     1    57     9    64     9    71 0.91 Cro/C1-type HTH DNA-binding domain
GTP_EFTU             PF00009.22   188 seq438_BIOID51015    -            528   9.5e-45  152.2   0.0   1   1   3.3e-48   1.5e-44  151.5   0.0     3   187    12   276    10   277 0.92 Elongation factor Tu GTP binding domain
GTP_EFTU_D2          PF03144.20    74 seq438_BIOID51015    -            528   2.7e-11   43.3   0.1   1   1   2.6e-14   1.2e-10   41.2   0.0     2    74   313   379   312   379 0.97 Elongation factor Tu domain 2
Caudo_TAP            PF02413.12   130 seq439_BIOID51015    -            101   1.8e-19   70.1   0.2   1   1   1.7e-23   2.4e-19   69.6   0.2    54   120    11    77     4    79 0.89 Caudovirales tail fibre assembly protein
BPL_LplA_LipB        PF03099.14   125 seq441_BIOID51015    -            321   5.1e-21   74.8   0.0   1   1   1.7e-24   7.6e-21   74.2   0.0     4   125    86   208    83   208 0.89 Biotin/lipoate A/B protein ligase family
HTH_11               PF08279.7     55 seq441_BIOID51015    -            321   8.4e-13   47.6   0.0   1   1   4.4e-16     2e-12   46.4   0.0     4    54     9    58     8    59 0.92 HTH domain
BPL_C                PF02237.12    48 seq441_BIOID51015    -            321   1.6e-11   43.5   0.2   1   1   8.9e-15   4.1e-11   42.2   0.1     1    48   271   317   271   317 0.97 Biotin protein ligase C terminal domain
DDE_Tnp_1            PF01609.16   211 seq442_BIOID51015    -            285   2.6e-31  108.7   0.2   1   1   2.5e-35   3.5e-31  108.3   0.2     3   211     9   250     7   250 0.93 Transposase DDE domain
DUF1040              PF06288.8     86 seq443_BIOID51015    -             89   1.6e-46  156.3   0.5   1   1   1.3e-50   1.8e-46  156.2   0.3     1    86     1    86     1    86 1.00 Protein of unknown function (DUF1040)
DUF2190              PF09956.4    106 seq445_BIOID51015    -            108     4e-29  100.3   7.0   1   1   3.3e-33   4.6e-29  100.1   4.8     1   106     2   107     2   107 0.94 Uncharacterized conserved protein (DUF2190)
Phage_fiber_C        PF06820.7     64 seq447_BIOID51015    -             89   5.3e-36  122.4   0.9   1   1     5e-40   6.8e-36  122.1   0.6     1    64    28    89    28    89 0.99 Putative prophage tail fibre C-terminus
NIF3                 PF01784.13   242 seq449_BIOID51015    -            247     1e-56  192.1   0.0   1   1   9.1e-61   1.2e-56  191.8   0.0     2   240     6   235     5   238 0.95 NIF3 (NGG1p interacting factor 3)
Trp_syntA            PF00290.15   259 seq450_BIOID51015    -            268  5.4e-101  336.2   0.0   1   1  4.4e-105    6e-101  336.1   0.0     1   258     8   266     8   267 0.99 Tryptophan synthase alpha chain
RusA                 PF05866.6    116 seq451_BIOID51015    -            119   4.5e-21   75.3   0.0   1   1   3.7e-25   5.1e-21   75.1   0.0     1   116     7   116     7   116 0.89 Endodeoxyribonuclease RusA
TPP_enzyme_N         PF02776.13   172 seq452_BIOID51015    -            623   2.2e-54  183.3   2.8   1   1   4.8e-56   2.2e-52  176.9   0.9     1   170    34   203    34   205 0.98 Thiamine pyrophosphate enzyme, N-terminal TPP binding domain
TPP_enzyme_C         PF02775.16   153 seq452_BIOID51015    -            623   4.4e-36  123.6   0.2   1   1   1.1e-37   4.8e-34  117.0   0.0     2   153   423   583   422   583 0.96 Thiamine pyrophosphate enzyme, C-terminal TPP binding domain
TPP_enzyme_M         PF00205.17   137 seq452_BIOID51015    -            623   4.4e-35  120.2   0.6   1   1     2e-38   9.3e-35  119.2   0.0     1   136   223   358   223   359 0.94 Thiamine pyrophosphate enzyme, central domain
DcuA_DcuB            PF03605.9    364 seq454_BIOID51015    -            433  3.1e-155  516.3  24.6   1   1  8.3e-159  3.8e-155  516.1  17.0     1   364     5   365     5   365 0.99 Anaerobic c4-dicarboxylate membrane transporter
Na_H_antiporter      PF03553.9    303 seq454_BIOID51015    -            433     4e-08   32.5  12.6   1   1   8.7e-12     4e-08   32.5   8.7   162   301    48   187    43   189 0.92 Na+/H+ antiporter family
CitMHS               PF03600.11   349 seq454_BIOID51015    -            433   4.4e-08   31.9  13.8   1   1   9.7e-12   4.4e-08   31.9   9.5    48   217    44   279     1   350 0.74 Citrate transporter
HTH_3                PF01381.17    55 seq458_BIOID51015    -             86     5e-05   22.9   0.0   1   1   5.3e-09   7.3e-05   22.4   0.0    10    41    13    43     8    49 0.86 Helix-turn-helix
APH                  PF01636.18   239 seq461_BIOID51015    -            328     1e-40  139.8   2.0   1   1   2.3e-44   1.6e-40  139.2   1.4     2   232    31   259    30   269 0.82 Phosphotransferase enzyme family
EcKinase             PF02958.15   293 seq461_BIOID51015    -            328   0.00013   21.1   0.0   1   1   3.3e-08   0.00022   20.3   0.0   197   280   176   252   149   257 0.80 Ecdysteroid kinase
Gifsy-2              PF13856.1     95 seq462_BIOID51015    -             93   1.7e-26   92.0   0.0   1   1   1.3e-30   1.8e-26   91.9   0.0     1    94     1    89     1    90 0.99 ATP-binding sugar transporter from pro-phage
FecCD                PF01032.13   311 seq465_BIOID51015    -            660  1.1e-144  480.9  86.6   1   2   4.3e-73   5.9e-69  232.1  28.0     6   310    12   324     7   325 0.94 FecCD transport family
FecCD                PF01032.13   311 seq465_BIOID51015    -            660  1.1e-144  480.9  86.6   2   2   5.9e-80   8.1e-76  254.6  26.3     2   311   358   657   350   657 0.94 FecCD transport family
DUF1391              PF07151.7     49 seq466_BIOID51015    -             51   2.8e-34  116.2   0.5   1   1   2.2e-38     3e-34  116.1   0.4     1    48     2    49     2    50 0.97 Protein of unknown function (DUF1391)
Antirestrict         PF03230.8     94 seq467_BIOID51015    -            133   3.3e-20   71.7   0.2   1   1   9.5e-24   1.3e-19   69.8   0.1     1    94    42   133    42   133 0.89 Antirestriction protein
DUF1133              PF06576.6    176 seq471_BIOID51015    -            176  6.5e-107  354.2   0.8   1   1  5.3e-111  7.2e-107  354.1   0.6     1   176     1   176     1   176 1.00 Protein of unknown function (DUF1133)
Malate_synthase      PF01274.17   523 seq473_BIOID51015    -            539  8.4e-215  713.5   0.0   1   1  6.9e-219  9.5e-215  713.4   0.0     3   522    19   538    17   539 0.99 Malate synthase
Methyltransf_11      PF08241.7     95 seq474_BIOID51015    -            256   1.4e-24   86.3   0.0   1   1   2.2e-27   2.3e-24   85.5   0.0     1    95    49   145    49   145 0.97 Methyltransferase domain
Methyltransf_31      PF13847.1    152 seq474_BIOID51015    -            256   1.2e-20   73.4   0.0   1   1   1.5e-23   1.6e-20   73.1   0.0     5   112    46   149    43   235 0.86 Methyltransferase domain
Methyltransf_23      PF13489.1    162 seq474_BIOID51015    -            256   8.4e-19   67.7   0.0   1   1   1.1e-21   1.2e-18   67.2   0.0    12   159    36   191    26   194 0.80 Methyltransferase domain
Ubie_methyltran      PF01209.13   233 seq474_BIOID51015    -            256   2.9e-18   65.7   0.0   1   1   3.7e-21   3.9e-18   65.3   0.0     9   158    10   152     2   162 0.84 ubiE/COQ5 methyltransferase family
Methyltransf_18      PF12847.2    112 seq474_BIOID51015    -            256   1.5e-16   60.8   0.1   1   1   3.1e-19   3.3e-16   59.7   0.0     1   109    44   145    44   148 0.90 Methyltransferase domain
Methyltransf_12      PF08242.7     99 seq474_BIOID51015    -            256   4.1e-14   52.7   0.0   1   1   6.7e-17     7e-14   51.9   0.0     1    98    49   142    49   143 0.93 Methyltransferase domain
Methyltransf_25      PF13649.1    101 seq474_BIOID51015    -            256   1.8e-13   50.5   0.1   1   1   3.9e-16   4.1e-13   49.4   0.1     1   101    48   141    48   141 0.92 Methyltransferase domain
Methyltransf_26      PF13659.1    117 seq474_BIOID51015    -            256   3.7e-11   42.9   0.4   1   1   7.2e-14   7.6e-11   41.9   0.3     3   113    47   145    45   147 0.92 Methyltransferase domain
MTS                  PF05175.9    170 seq474_BIOID51015    -            256   1.6e-09   37.2   0.1   1   1     3e-12   3.1e-09   36.3   0.0    23   144    36   150    31   175 0.80 Methyltransferase small domain
Methyltransf_8       PF05148.10   219 seq474_BIOID51015    -            256   7.5e-08   32.1   0.0   1   1   5.6e-10   5.9e-07   29.2   0.0    58   164    24   153     6   177 0.69 Hypothetical methyltransferase
Methyltransf_29      PF03141.11   506 seq474_BIOID51015    -            256   9.7e-08   30.6   0.1   1   1   1.2e-10   1.2e-07   30.3   0.1   118   218    45   146     9   170 0.80 Putative S-adenosyl-L-methionine-dependent methyltransferase
TehB                 PF03848.9    192 seq474_BIOID51015    -            256   7.8e-06   25.0   0.0   1   1   1.5e-08   1.6e-05   24.0   0.0    31   136    45   150    16   180 0.83 Tellurite resistance protein TehB
PrmA                 PF06325.8    295 seq474_BIOID51015    -            256   7.9e-05   21.8   0.0   1   1     1e-07   0.00011   21.3   0.0   161   262    44   150    33   188 0.73 Ribosomal protein L11 methyltransferase (PrmA)
DUF1019              PF06254.6     89 seq475_BIOID51015    -            145     2e-19   69.3   0.1   1   1   2.4e-23   3.2e-19   68.7   0.0     5    88    52   125    48   126 0.94 Protein of unknown function (DUF1019)
Ead_Ea22             PF13935.1    139 seq478_BIOID51015    -            239   1.8e-32  112.4   3.9   1   1   6.7e-35   9.2e-31  106.9   2.6     1   139     2   184     2   210 0.81 Ead/Ea22-like protein
Minor_tail_Z         PF06763.6    189 seq481_BIOID51015    -            209   3.7e-84  280.9  10.2   1   1   3.1e-88   4.2e-84  280.7   7.0     1   189     5   208     5   208 1.00 Prophage minor tail protein Z (GPZ)
Proteasome           PF00227.21   190 seq482_BIOID51015    -            176   1.5e-25   89.4   0.2   1   1     2e-29   2.8e-25   88.6   0.1     5   186     2   168     2   172 0.94 Proteasome subunit
DUF4224              PF13986.1     47 seq483_BIOID51015    -             67   5.6e-19   67.3   0.0   1   1   4.6e-23   6.3e-19   67.1   0.0     1    46     4    49     4    50 0.96 Domain of unknown function (DUF4224)
Phage_CII            PF05269.6     91 seq485_BIOID51015    -             99   3.9e-36  122.8   0.1   1   1   3.2e-40   4.3e-36  122.6   0.0     1    90     1    92     1    93 0.97 Bacteriophage CII protein
Pep_deformylase      PF01327.16   157 seq487_BIOID51015    -            169   6.4e-53  178.2   0.1   1   1   5.6e-57   7.6e-53  177.9   0.1     2   156     4   152     3   153 0.94 Polypeptide deformylase
MerR_1               PF13411.1     69 seq488_BIOID51015    -            120   6.9e-12   44.8   0.0   1   1   8.2e-16   1.1e-11   44.1   0.0     1    68     4    72     4    73 0.97 MerR HTH family regulatory protein
MTHFR                PF02219.12   287 seq490_BIOID51015    -            296  3.9e-109  364.0   0.0   1   1  3.2e-113  4.4e-109  363.8   0.0     4   287    14   291    11   291 0.97 Methylenetetrahydrofolate reductase
AHS1                 PF02682.11   202 seq493_BIOID51015    -            218   2.9e-69  232.4   0.0   1   1   2.4e-73   3.3e-69  232.2   0.0     2   202     5   202     4   202 0.95 Allophanate hydrolase subunit 1
DUF1380              PF07128.7    139 seq494_BIOID51015    -            140   2.9e-07   30.2   0.3   1   1   2.3e-11   3.2e-07   30.1   0.2     1   103     1   100     1   131 0.83 Protein of unknown function (DUF1380)
Phage-tail_3         PF13550.1    164 seq495_BIOID51015    -            320     1e-31  109.8   0.0   1   1   2.4e-35   3.3e-31  108.1   0.0    18   162     2   153     1   155 0.93 Putative phage tail protein
Phage_integrase      PF00589.17   173 seq496_BIOID51015    -            341   1.2e-11   44.4   0.0   1   1   6.2e-15   4.2e-11   42.6   0.0     3   169   166   320   164   324 0.84 Phage integrase family
Phage_integr_N2      PF13495.1     85 seq496_BIOID51015    -            341   5.3e-07   29.7   0.1   1   1   1.2e-10   8.4e-07   29.1   0.1     2    83    67   145    66   147 0.91 Phage integrase, N-terminal SAM-like domain
Tautomerase          PF01361.16    60 seq497_BIOID51015    -             75   3.6e-14   51.9   0.0   1   1   3.7e-18   5.1e-14   51.5   0.0     1    51     2    53     2    55 0.98 Tautomerase enzyme
Fer2                 PF00111.22    78 seq499_BIOID51015    -            321   2.5e-12   46.2   3.7   1   1   1.6e-15   5.4e-12   45.1   2.6     6    77   242   312   238   313 0.88 2Fe-2S iron-sulfur cluster binding domain
FAD_binding_6        PF00970.19    99 seq499_BIOID51015    -            321   1.2e-10   41.3   0.0   1   1   1.1e-13   3.6e-10   39.7   0.0     2    97     9   106     8   108 0.90 Oxidoreductase FAD-binding domain
NAD_binding_1        PF00175.16   109 seq499_BIOID51015    -            321   1.5e-09   38.2   0.0   1   1   2.6e-12   8.9e-09   35.7   0.0     1   108   117   207   117   208 0.81 Oxidoreductase NAD-binding domain
DUF1283              PF06932.6     85 seq501_BIOID51015    -            113     1e-46  156.7   6.7   1   1   8.7e-51   1.2e-46  156.5   4.7     1    85    29   113    29   113 0.99 Protein of unknown function (DUF1283)
Toxin_15             PF07906.8    284 seq502_BIOID51015    -            549   2.6e-95  319.0   9.8   1   1   4.1e-98   5.6e-94  314.6   5.3    14   284     6   264     3   264 0.99 ShET2 enterotoxin, N-terminal region
DUF1376              PF07120.6     88 seq504_BIOID51015    -            336   1.3e-28   98.8   0.2   1   1   1.9e-32   2.6e-28   97.8   0.1     1    87     5    88     5    89 0.96 Protein of unknown function (DUF1376)
Rop                  PF01815.11    61 seq506_BIOID51015    -             63   4.3e-33  112.4   2.6   1   1   3.5e-37   4.8e-33  112.2   1.8     1    60     1    60     1    61 0.98 Rop protein
TPP_enzyme_N         PF02776.13   172 seq508_BIOID51015    -            548   1.6e-58  196.8   4.4   1   1   3.8e-62   1.7e-58  196.7   0.2     1   169     1   167     1   170 0.98 Thiamine pyrophosphate enzyme, N-terminal TPP binding domain
TPP_enzyme_C         PF02775.16   153 seq508_BIOID51015    -            548   6.8e-52  174.9   0.4   1   1   5.3e-54   2.4e-50  169.9   0.0     1   153   374   522   374   522 0.98 Thiamine pyrophosphate enzyme, C-terminal TPP binding domain
TPP_enzyme_M         PF00205.17   137 seq508_BIOID51015    -            548     2e-41  140.8   0.1   1   1   1.1e-44   4.9e-41  139.5   0.1     1   137   186   321   186   321 0.98 Thiamine pyrophosphate enzyme, central domain
MerE                 PF05052.7     75 seq509_BIOID51015    -             78   2.5e-43  145.8   2.4   1   1   2.2e-47   2.9e-43  145.5   1.6     1    74     1    74     1    75 0.99 MerE protein
AAA_2                PF07724.9    171 seq510_BIOID51015    -            443   5.2e-52  176.0   0.7   1   2   6.4e-10   1.5e-06   28.1   0.0     5    66    52   113    49   115 0.92 AAA domain (Cdc48 subfamily)
AAA_2                PF07724.9    171 seq510_BIOID51015    -            443   5.2e-52  176.0   0.7   2   2   3.9e-46   8.9e-43  146.0   0.1    10   171   188   329   170   329 0.89 AAA domain (Cdc48 subfamily)
AAA                  PF00004.24   132 seq510_BIOID51015    -            443   1.8e-16   60.4   0.1   1   2   2.2e-10   5.1e-07   29.8   0.0     1    57    53   107    53   142 0.72 ATPase family associated with various cellular activities (AAA)
AAA                  PF00004.24   132 seq510_BIOID51015    -            443   1.8e-16   60.4   0.1   2   2   9.6e-10   2.2e-06   27.7   0.0    39   130   226   332   188   334 0.73 ATPase family associated with various cellular activities (AAA)
AAA_5                PF07728.9    139 seq510_BIOID51015    -            443   7.4e-08   32.1   0.3   1   1   1.4e-09   3.3e-06   26.7   0.0     1    99    52   149    52   206 0.77 AAA domain (dynein-related subfamily)
ClpB_D2-small        PF10431.4     81 seq510_BIOID51015    -            443   2.3e-06   27.2   0.8   1   1     7e-09   1.6e-05   24.6   0.0     1    62   335   405   335   411 0.90 C-terminal, D2-small domain, of ClpB protein
HTH_36               PF13730.1     55 seq511_BIOID51015    -            265   7.3e-13   48.3   0.0   1   1   8.9e-17   1.2e-12   47.6   0.0     7    55    19    67    16    67 0.95 Helix-turn-helix domain
Phage_tail_U         PF06141.6    133 seq513_BIOID51015    -            132   1.1e-63  213.0   0.2   1   1   8.8e-68   1.2e-63  212.9   0.2     1   133     1   132     1   132 0.99 Phage minor tail protein U
Formyl_trans_N       PF00551.14   181 seq516_BIOID51015    -            315   9.4e-56  188.1   0.0   1   1     2e-59   1.3e-55  187.5   0.0     2   180     6   183     5   184 0.98 Formyl transferase
Formyl_trans_C       PF02911.13   100 seq516_BIOID51015    -            315   1.1e-33  115.1   0.1   1   1   2.5e-37   1.7e-33  114.5   0.0     1    99   207   304   207   305 0.98 Formyl transferase, C-terminal domain
KGG                  PF10685.4     23 seq518_BIOID51015    -             59     5e-20   70.8  18.4   1   2   2.5e-14   3.4e-10   39.4   4.3     1    23    10    31    10    31 0.98 Stress-induced bacterial acidophilic repeat motif
KGG                  PF10685.4     23 seq518_BIOID51015    -             59     5e-20   70.8  18.4   2   2   1.1e-13   1.4e-09   37.4   3.0     1    23    32    53    32    53 0.98 Stress-induced bacterial acidophilic repeat motif
DSBA                 PF01323.15   193 seq519_BIOID51015    -            208   6.8e-32  110.4   3.3   1   1   7.9e-35   5.4e-31  107.5   2.3     1   192    40   197    40   198 0.95 DSBA-like thioredoxin domain
Thioredoxin_4        PF13462.1    163 seq519_BIOID51015    -            208   4.4e-10   39.7   0.0   1   1   9.2e-14   6.3e-10   39.1   0.0    16   149    40   180    33   191 0.69 Thioredoxin
Cytochrom_C_asm      PF01578.15   214 seq520_BIOID51015    -            288   5.7e-45  153.3  17.3   1   1   4.2e-49   5.7e-45  153.3  12.0     5   212    62   286    58   288 0.97 Cytochrome C assembly protein
Acetyltransf_3       PF13302.1    142 seq521_BIOID51015    -            186   5.7e-23   81.6   0.0   1   1     4e-26   7.7e-23   81.2   0.0     3   141     8   140     7   141 0.80 Acetyltransferase (GNAT) domain
Acetyltransf_4       PF13420.1    155 seq521_BIOID51015    -            186   7.2e-15   55.1   0.6   1   1   4.7e-18   9.1e-15   54.8   0.4     1   152     9   158     9   160 0.93 Acetyltransferase (GNAT) domain
Acetyltransf_1       PF00583.19    83 seq521_BIOID51015    -            186     6e-15   54.9   0.1   1   1   4.5e-18   8.9e-15   54.3   0.1     2    82    63   140    62   141 0.97 Acetyltransferase (GNAT) family
Acetyltransf_8       PF13523.1    152 seq521_BIOID51015    -            186   1.2e-13   51.1   0.2   1   1   8.2e-17   1.6e-13   50.6   0.2     1   141     9   145     9   157 0.89 Acetyltransferase (GNAT) domain
Acetyltransf_7       PF13508.1     79 seq521_BIOID51015    -            186   3.7e-07   30.1   0.2   1   1   3.4e-10   6.7e-07   29.2   0.1     2    78    56   141    55   142 0.80 Acetyltransferase (GNAT) domain
Acetyltransf_10      PF13673.1    117 seq521_BIOID51015    -            186   1.3e-05   25.1   0.0   1   1   9.3e-09   1.8e-05   24.7   0.0     1   117    16   140    16   140 0.75 Acetyltransferase (GNAT) domain
FR47                 PF08445.5     86 seq521_BIOID51015    -            186   2.1e-05   24.0   0.0   1   1   1.9e-08   3.8e-05   23.2   0.0    26    79    87   142    69   150 0.92 FR47-like protein
EAL                  PF00563.15   236 seq523_BIOID51015    -            235   5.9e-50  169.8   0.0   1   1     5e-54   6.8e-50  169.6   0.0     3   209    13   218    11   219 0.93 EAL domain
SIS_2                PF13580.1    138 seq525_BIOID51015    -            246   3.1e-31  107.7   0.3   1   1   9.4e-35   6.4e-31  106.7   0.2    15   138    78   200    56   200 0.92 SIS domain
SIS                  PF01380.17   131 seq525_BIOID51015    -            246   5.9e-08   32.2   0.0   1   1   2.3e-11   1.6e-07   30.9   0.0    51   104   163   216   152   229 0.91 SIS domain
LysR_substrate       PF03466.15   209 seq527_BIOID51015    -            324   1.8e-44  151.2   0.0   1   1   3.5e-48   2.4e-44  150.8   0.0     5   206    92   293    90   296 0.96 LysR substrate binding domain
HTH_1                PF00126.22    60 seq527_BIOID51015    -            324   5.4e-16   57.9   0.0   1   1   1.4e-19   9.6e-16   57.1   0.0     1    60     3    64     3    64 0.97 Bacterial regulatory helix-turn-helix protein, lysR family
DicB                 PF05358.6     62 seq528_BIOID51015    -             62   4.3e-33  112.4   0.1   1   1   3.4e-37   4.7e-33  112.3   0.0     1    62     1    62     1    62 0.99 DicB protein
AHS2                 PF02626.10   272 seq529_BIOID51015    -            310  5.7e-100  333.9   0.0   1   1  4.9e-104  6.8e-100  333.7   0.0     2   272    24   288    23   288 0.98 Allophanate hydrolase subunit 2
DUF892               PF05974.7    159 seq531_BIOID51015    -            173   2.5e-56  189.7  14.6   1   1   2.1e-60   2.9e-56  189.5  10.1     1   159    12   170    12   170 0.98 Domain of unknown function (DUF892)
StbA                 PF06406.6    318 seq532_BIOID51015    -            131   2.1e-65  220.6   0.3   1   1   1.7e-69   2.3e-65  220.5   0.2     1   130     1   130     1   131 0.98 StbA protein
CutA1                PF03091.10   102 seq533_BIOID51015    -            112   1.2e-37  127.5   0.1   1   1   9.8e-42   1.3e-37  127.3   0.0     2   101    12   111    11   112 0.98 CutA1 divalent ion tolerance protein
DUF1482              PF07358.6     57 seq534_BIOID51015    -             62   2.2e-24   84.6   0.0   1   1   1.8e-28   2.4e-24   84.5   0.0     1    57     4    62     4    62 0.98 Protein of unknown function (DUF1482)
Arc                  PF03869.9     50 seq535_BIOID51015    -            119   1.2e-20   72.7   0.6   1   1   1.8e-24   2.4e-20   71.7   0.0     2    49    20    67    19    68 0.94 Arc-like DNA binding domain
IpaB_EvcA            PF03278.8    153 seq543_BIOID51015    -            194   8.7e-62  206.7   6.1   1   1   7.8e-66   1.1e-61  206.4   4.2     1   152    35   180    35   181 0.99 IpaB/EvcA family
BON                  PF04972.12    64 seq544_BIOID51015    -            201   1.7e-39  133.2  15.7   1   2   7.5e-23     1e-18   66.7   3.7     1    63    60   122    60   123 0.98 BON domain
BON                  PF04972.12    64 seq544_BIOID51015    -            201   1.7e-39  133.2  15.7   2   2   1.3e-24   1.8e-20   72.3   1.8     1    62   139   200   139   201 0.97 BON domain
DsbC                 PF11412.3    117 seq545_BIOID51015    -            592   3.6e-36  123.3   0.3   1   1   2.9e-39   6.6e-36  122.5   0.2     2   115    55   165    54   167 0.97 Disulphide bond corrector protein DsbC
DsbD                 PF02683.10   211 seq545_BIOID51015    -            592   6.2e-20   71.5  19.7   1   1   4.5e-23     1e-19   70.8  13.7     2   209   198   403   197   405 0.83 Cytochrome C biogenesis protein transmembrane region
Thioredoxin_7        PF13899.1     82 seq545_BIOID51015    -            592   2.8e-13   49.5   0.1   1   1   2.1e-16   4.8e-13   48.8   0.1     7    81   487   563   481   564 0.81 Thioredoxin-like
Thioredoxin_2        PF13098.1    112 seq545_BIOID51015    -            592   5.7e-13   48.9   0.0   1   1   5.8e-16   1.3e-12   47.7   0.0     2   112   492   587   491   587 0.87 Thioredoxin-like domain
DsbD_2               PF13386.1    199 seq545_BIOID51015    -            592   2.6e-10   40.2  25.8   1   1   1.1e-13   2.6e-10   40.2  17.9     2   182   197   382   196   402 0.75 Family description
Thioredoxin          PF00085.15   104 seq545_BIOID51015    -            592   1.4e-08   34.2   0.0   1   1   1.1e-11   2.4e-08   33.4   0.0     9   101   485   587   478   590 0.66 Thioredoxin
Nitrate_red_del      PF02613.10   136 seq546_BIOID51015    -            199   1.9e-21   76.1   2.2   1   1   2.5e-25   3.5e-21   75.3   1.5     3   136    41   172    14   172 0.87 Nitrate reductase delta subunit
Acetyltransf_2       PF00797.12   240 seq547_BIOID51015    -            281     9e-84  280.6   0.2   1   1   7.8e-88   1.1e-83  280.4   0.2     1   237    21   256    21   259 0.97 N-acetyltransferase
Exonuc_VIII          PF06630.6    182 seq551_BIOID51015    -            226     3e-74  248.1   0.0   1   1   2.6e-78   3.6e-74  247.9   0.0     2   182     9   189     8   189 0.99 Enterobacterial exodeoxyribonuclease VIII
peroxidase           PF00141.18   229 seq553_BIOID51015    -            739   4.5e-87  291.2   0.0   1   2   4.1e-53   5.6e-49  166.5   0.0     3   229    89   409    87   409 0.87 Peroxidase
peroxidase           PF00141.18   229 seq553_BIOID51015    -            739   4.5e-87  291.2   0.0   2   2   1.3e-39   1.8e-35  122.4   0.0     3   229   416   713   414   713 0.88 Peroxidase
AP_endonuc_2         PF01261.19   211 seq555_BIOID51015    -            258   6.7e-33  113.6   0.2   1   1   5.9e-37   8.1e-33  113.3   0.1     1   211    21   219    21   219 0.95 Xylose isomerase-like TIM barrel
StbA                 PF06406.6    318 seq556_BIOID51015    -            165   7.4e-65  218.8   0.2   1   1   1.3e-68   8.9e-65  218.5   0.2   146   297     1   152     1   159 0.97 StbA protein
DUF945               PF06097.6    459 seq557_BIOID51015    -            490  2.8e-106  355.9  12.6   1   1  2.5e-110  3.4e-106  355.6   8.7     3   459    18   481    16   481 0.98 Bacterial protein of unknown function (DUF945)
MtfA                 PF06167.7    253 seq558_BIOID51015    -            278     6e-75  251.7   0.1   1   1   5.3e-79   7.2e-75  251.5   0.1    11   253    18   256     9   256 0.95 Phosphoenolpyruvate:glucose-phosphotransferase regulator
Toprim_2             PF13155.1     95 seq559_BIOID51015    -            968   5.9e-11   42.4   0.0   1   1   4.8e-14   2.2e-10   40.6   0.0     1    95   209   296   209   296 0.87 Toprim-like
Toprim_4             PF13662.1     81 seq559_BIOID51015    -            968   1.7e-08   34.1   0.0   1   1   1.5e-11   6.7e-08   32.3   0.0     2    76   207   281   206   286 0.78 Toprim domain
DUF892               PF05974.7    159 seq560_BIOID51015    -            168   5.6e-47  159.3   0.2   1   1   4.6e-51   6.3e-47  159.2   0.2     4   157     5   155     2   157 0.98 Domain of unknown function (DUF892)
HTH_28               PF13518.1     52 seq561_BIOID51015    -            247   8.9e-07   28.6   0.9   1   1   1.2e-10   1.7e-06   27.7   0.1     1    46    38    90    38    99 0.76 Helix-turn-helix domain
ICL                  PF00463.16   526 seq562_BIOID51015    -            439  3.2e-200  665.6   1.7   1   2  4.6e-118  3.2e-114  381.9   0.0     1   255    12   262    12   264 0.99 Isocitrate lyase family
ICL                  PF00463.16   526 seq562_BIOID51015    -            439  3.2e-200  665.6   1.7   2   2   1.5e-88     1e-84  284.5   1.0   353   526   262   439   260   439 0.98 Isocitrate lyase family
PEP_mutase           PF13714.1    238 seq562_BIOID51015    -            439   4.8e-19   68.4   0.0   1   1   2.3e-22   1.6e-18   66.7   0.0    26   198    86   320    74   352 0.86 Phosphoenolpyruvate phosphomutase
DUF21                PF01595.15   183 seq563_BIOID51015    -            420   3.5e-55  186.0   4.7   1   1   1.1e-58   4.9e-55  185.5   3.3     3   175     2   175     1   180 0.98 Domain of unknown function DUF21
CorC_HlyC            PF03471.12    81 seq563_BIOID51015    -            420   2.9e-20   71.7   0.2   1   1     2e-23   9.2e-20   70.1   0.1     2    79   335   410   334   412 0.95 Transporter associated domain
CBS                  PF00571.23    57 seq563_BIOID51015    -            420   9.6e-06   25.0   0.2   1   1   8.6e-08   0.00039   19.9   0.0     8    56   270   318   249   319 0.87 CBS domain
Nol1_Nop2_Fmu        PF01189.12   283 seq565_BIOID51015    -            429  1.3e-104  349.4   0.0   1   1  8.4e-108  1.6e-104  349.1   0.0     1   282   164   426   164   427 0.99 NOL1/NOP2/sun family
NusB                 PF01029.13   134 seq565_BIOID51015    -            429   6.1e-26   90.8   0.0   1   1   5.1e-29   9.9e-26   90.1   0.0     1   134     5   127     5   127 0.97 NusB family
Methyltransf_26      PF13659.1    117 seq565_BIOID51015    -            429   3.7e-11   42.9   0.0   1   1   3.7e-14   7.3e-11   42.0   0.0     2   116   248   375   247   376 0.90 Methyltransferase domain
Methyltransf_18      PF12847.2    112 seq565_BIOID51015    -            429   2.3e-10   40.8   0.0   1   1   2.2e-13   4.2e-10   40.0   0.0     2   112   247   375   246   375 0.84 Methyltransferase domain
Methyltransf_31      PF13847.1    152 seq565_BIOID51015    -            429   1.9e-09   37.1   0.0   1   1   1.8e-12   3.5e-09   36.3   0.0     2   113   245   380   244   416 0.82 Methyltransferase domain
MTS                  PF05175.9    170 seq565_BIOID51015    -            429   1.1e-06   28.0   0.0   1   1   1.1e-09   2.1e-06   27.1   0.0    24   151   239   385   229   397 0.86 Methyltransferase small domain
FtsJ                 PF01728.14   181 seq565_BIOID51015    -            429   8.9e-05   22.4   0.0   1   1   9.1e-08   0.00018   21.4   0.0    19    99   242   323   233   400 0.60 FtsJ-like methyltransferase
GATase_4             PF13230.1    272 seq572_BIOID51015    -            255  3.2e-107  357.1   0.0   1   1  7.7e-111  3.5e-107  357.0   0.0     1   252     1   252     1   255 0.99 Glutamine amidotransferases class-II
GATase_2             PF00310.16   361 seq572_BIOID51015    -            255   3.3e-17   62.1   0.1   1   1   2.1e-15   9.7e-12   44.1   0.1   189   359    65   215    60   217 0.87 Glutamine amidotransferases class-II
LamB_YcsF            PF03746.11   242 seq574_BIOID51015    -            244  3.3e-102  340.5   0.8   1   1  2.8e-106  3.8e-102  340.3   0.5     1   241     2   237     2   238 0.99 LamB/YcsF family
SeqA                 PF03925.8    189 seq577_BIOID51015    -            181   4.1e-71  238.4   0.1   1   1   3.4e-75   4.6e-71  238.3   0.1     1   189     1   181     1   181 0.91 SeqA protein
UbiA                 PF01040.13   257 seq579_BIOID51015    -            308   7.6e-37  126.7  21.2   1   1   7.3e-41     1e-36  126.4  14.7     1   225    21   273    21   306 0.76 UbiA prenyltransferase family
DUF1328              PF07043.8     39 seq581_BIOID51015    -             59   1.6e-12   47.0  24.5   1   1   1.4e-16   1.9e-12   46.8  17.0     1    39    12    50    12    50 0.99 Protein of unknown function (DUF1328)
Plasmid_stab_B       PF10784.4     72 seq582_BIOID51015    -             61   2.8e-20   71.6   0.0   1   1   2.3e-24   3.1e-20   71.4   0.0     1    52     6    57     6    60 0.96 Plasmid stability protein
DUF1161              PF06649.7     52 seq586_BIOID51015    -            120   1.4e-21   76.0   0.1   1   1   1.4e-25   1.9e-21   75.5   0.0     1    47    26    74    26    75 0.99 Protein of unknown function (DUF1161)
ACT_5                PF13710.1     63 seq588_BIOID51015    -             87   2.1e-26   91.4   0.1   1   1   1.9e-30   2.6e-26   91.0   0.1     2    63    13    73    12    73 0.98 ACT domain
GTP_EFTU             PF00009.22   188 seq589_BIOID51015    -            394   1.1e-60  204.1   0.0   1   1   3.4e-64   1.6e-60  203.7   0.0     1   187    10   201    10   202 0.93 Elongation factor Tu GTP binding domain
GTP_EFTU_D3          PF03143.12    97 seq589_BIOID51015    -            394   2.4e-34  117.3   0.1   1   1   1.4e-37   6.6e-34  115.9   0.0     1    96   298   392   298   393 0.98 Elongation factor Tu C-terminal domain
GTP_EFTU_D2          PF03144.20    74 seq589_BIOID51015    -            394     3e-18   65.5   6.3   1   1   1.2e-21   5.5e-18   64.7   3.9     1    74   225   294   225   294 0.96 Elongation factor Tu domain 2
DUF4043              PF13252.1    341 seq590_BIOID51015    -            404  8.9e-132  439.0   0.1   1   1  8.1e-136  1.1e-131  438.7   0.1     2   341    52   400    51   400 0.99 Protein of unknown function (DUF4043)
Patatin              PF01734.17   204 seq591_BIOID51015    -            357   5.2e-22   78.6   0.2   1   1   3.1e-25   4.2e-21   75.7   0.2     1   203    27   195    27   196 0.91 Patatin-like phospholipase
DUF932               PF06067.6    239 seq592_BIOID51015    -            191   1.9e-52  177.8   0.0   1   1   1.6e-56   2.2e-52  177.6   0.0    47   239     1   180     1   180 0.99 Domain of unknown function (DUF932)
NAD_binding_2        PF03446.10   162 seq593_BIOID51015    -            292   6.5e-49  165.8   0.7   1   1   2.2e-52   1.5e-48  164.6   0.3     2   161     1   160     1   162 0.97 NAD binding domain of 6-phosphogluconate dehydrogenase
F420_oxidored        PF03807.12    96 seq593_BIOID51015    -            292   1.9e-07   31.2   0.2   1   1   1.3e-10   9.2e-07   29.0   0.1     1    93     2    92     2    94 0.81 NADP oxidoreductase coenzyme F420-dependent
EamA                 PF00892.15   126 seq595_BIOID51015    -            260   7.6e-32  109.9  38.0   1   2   1.4e-13   9.8e-10   38.4  11.7    21   125     2   100     1   101 0.92 EamA-like transporter family
EamA                 PF00892.15   126 seq595_BIOID51015    -            260   7.6e-32  109.9  38.0   2   2     1e-25   6.9e-22   77.7   9.1     1   123   120   242   120   244 0.92 EamA-like transporter family
BATS                 PF06968.8     92 seq598_BIOID51015    -            346   1.7e-29  101.3   0.0   1   1   5.5e-33   3.7e-29  100.2   0.0     1    92   220   312   220   312 0.99 Biotin and Thiamin Synthesis associated domain
Radical_SAM          PF04055.16   166 seq598_BIOID51015    -            346   3.9e-19   69.3   0.0   1   1   4.6e-22   3.2e-18   66.3   0.0     4   160    50   203    47   209 0.92 Radical SAM superfamily
Aminotran_4          PF01063.14   231 seq601_BIOID51015    -            309     2e-46  158.2   0.0   1   1   1.7e-50   2.4e-46  157.9   0.0     3   231    54   289    52   289 0.96 Aminotransferase class IV
CbiA                 PF01656.18   195 seq602_BIOID51015    -            401     2e-21   76.1   0.0   1   1   2.6e-25   3.6e-21   75.3   0.0     1   173   112   332   112   351 0.70 CobQ/CobB/MinD/ParA nucleotide binding domain
PGM_PMM_I            PF02878.11   138 seq603_BIOID51015    -            546   8.2e-36  122.4   0.2   1   1   9.4e-39   3.2e-35  120.4   0.1     2   134    40   180    39   183 0.97 Phosphoglucomutase/phosphomannomutase, alpha/beta/alpha domain I
PGM_PMM_III          PF02880.11   111 seq603_BIOID51015    -            546   1.8e-27   95.4   0.0   1   1     1e-30   3.6e-27   94.5   0.0     1   111   320   440   320   440 0.93 Phosphoglucomutase/phosphomannomutase, alpha/beta/alpha domain III
PGM_PMM_II           PF02879.11   104 seq603_BIOID51015    -            546   3.5e-13   49.6   0.0   1   1   3.2e-16   1.1e-12   48.0   0.0     2   104   210   317   209   317 0.90 Phosphoglucomutase/phosphomannomutase, alpha/beta/alpha domain II
PGM_PMM_IV           PF00408.15    73 seq603_BIOID51015    -            546   3.6e-13   49.1   0.0   1   1   3.2e-16   1.1e-12   47.6   0.0    12    72   479   539   465   542 0.90 Phosphoglucomutase/phosphomannomutase, C-terminal domain
H2TH                 PF06831.9     93 seq604_BIOID51015    -            263   3.5e-18   65.0   0.0   1   1   1.4e-21   6.4e-18   64.1   0.0     1    77   126   205   126   215 0.85 Formamidopyrimidine-DNA glycosylase H2TH domain
Fapy_DNA_glyco       PF01149.19   116 seq604_BIOID51015    -            263   7.7e-15   55.1   0.0   1   1     3e-18   1.4e-14   54.3   0.0     1   106     2   104     2   110 0.88 Formamidopyrimidine-DNA glycosylase N-terminal domain
zf-FPG_IleRS         PF06827.9     30 seq604_BIOID51015    -            263   6.9e-07   28.6   2.7   1   1   2.8e-10   1.3e-06   27.8   1.9     1    29   235   263   235   263 0.97 Zinc finger found in FPG and IleRS
PTPS                 PF01242.14   123 seq605_BIOID51015    -            121   8.8e-36  122.1   0.0   1   1   7.1e-40   9.7e-36  122.0   0.0     2   123     6   121     5   121 0.97 6-pyruvoyl tetrahydropterin synthase
Oxidored_q6          PF01058.17   131 seq608_BIOID51015    -            381   7.1e-29   99.9   0.4   1   1   8.3e-33   1.1e-28   99.2   0.2     1   130    71   216    71   217 0.95 NADH ubiquinone oxidoreductase, 20 Kd subunit
Molybdopterin        PF00384.17   432 seq610_BIOID51015    -            808   1.7e-96  323.4   0.0   1   1  4.7e-100   2.2e-96  323.1   0.0     1   432   111   566   111   566 0.92 Molybdopterin oxidoreductase
Molydop_binding      PF01568.16   109 seq610_BIOID51015    -            808   4.7e-28   97.0   0.0   1   1   2.6e-31   1.2e-27   95.7   0.0     1   107   687   800   687   802 0.97 Molydopterin dinucleotide binding domain
Molybdop_Fe4S4       PF04879.11    55 seq610_BIOID51015    -            808   1.2e-14   53.6   1.0   1   1   4.8e-18   2.2e-14   52.8   0.7     1    55    49   108    49   108 0.97 Molybdopterin oxidoreductase Fe4S4 domain
tRNA-synt_2          PF00152.15   335 seq614_BIOID51015    -            335   5.4e-70  235.6   0.0   1   1     5e-74   6.9e-70  235.3   0.0    21   333    25   333    14   335 0.88 tRNA synthetases class II (D, K and N)
Aconitase            PF00330.15   465 seq617_BIOID51015    -            891  2.1e-186  619.8   0.0   1   1  3.9e-190  2.7e-186  619.5   0.0     1   465    57   562    57   562 0.99 Aconitase family (aconitate hydratase)
Aconitase_C          PF00694.14   131 seq617_BIOID51015    -            891   8.4e-49  164.9   0.0   1   1   2.7e-52   1.8e-48  163.8   0.0     3   130   691   818   689   819 0.98 Aconitase C-terminal domain
YfiO                 PF13525.1    203 seq619_BIOID51015    -            245   1.1e-84  282.8   5.8   1   1   2.8e-88   1.3e-84  282.6   4.0     1   202    28   236    28   238 0.97 Outer membrane lipoprotein
TPR_18               PF13512.1    142 seq619_BIOID51015    -            245   5.1e-65  217.7   7.3   1   1     3e-68   1.4e-64  216.3   1.2     2   142    24   167    23   167 0.98 Tetratricopeptide repeat
Methyltransf_11      PF08241.7     95 seq620_BIOID51015    -            240   2.3e-12   47.1   0.0   1   1   2.6e-16   3.6e-12   46.4   0.0    45    95    67   125    50   125 0.83 Methyltransferase domain
Methyltransf_6       PF03737.10   154 seq621_BIOID51015    -            161   4.3e-55  185.6   0.4   1   1   3.5e-59   4.8e-55  185.5   0.2     1   153     1   152     1   153 0.99 Demethylmenaquinone methyltransferase
TrkA_N               PF02254.13   116 seq622_BIOID51015    -            458   4.2e-58  194.2   3.5   1   2   5.4e-33   5.3e-30  103.6   0.0     1   108     3   111     3   125 0.92 TrkA-N domain
TrkA_N               PF02254.13   116 seq622_BIOID51015    -            458   4.2e-58  194.2   3.5   2   2   5.9e-29   5.7e-26   90.6   0.7     1   116   235   350   235   350 0.95 TrkA-N domain
TrkA_C               PF02080.16    71 seq622_BIOID51015    -            458   1.9e-21   75.3   0.7   1   2   4.7e-13   4.5e-10   38.8   0.0     3    70   157   225   155   226 0.91 TrkA-C domain
TrkA_C               PF02080.16    71 seq622_BIOID51015    -            458   1.9e-21   75.3   0.7   2   2     2e-11   1.9e-08   33.6   0.2     8    70   390   451   388   452 0.89 TrkA-C domain
F420_oxidored        PF03807.12    96 seq622_BIOID51015    -            458   1.9e-12   47.2   2.2   1   2   1.5e-07   0.00015   22.0   0.0     1    52     2    49     2    88 0.87 NADP oxidoreductase coenzyme F420-dependent
F420_oxidored        PF03807.12    96 seq622_BIOID51015    -            458   1.9e-12   47.2   2.2   2   2   1.5e-07   0.00015   22.0   0.3     2    48   235   279   234   355 0.80 NADP oxidoreductase coenzyme F420-dependent
NAD_binding_7        PF13241.1    103 seq622_BIOID51015    -            458   1.2e-11   44.6   3.0   1   1   7.5e-08   7.3e-05   22.8   0.0     8    82   233   319   228   323 0.75 Putative NAD(P)-binding
Shikimate_DH         PF01488.15   135 seq622_BIOID51015    -            458   1.4e-11   44.4   0.6   1   1   5.3e-09   5.2e-06   26.4   0.2    12   102   232   332   222   367 0.77 Shikimate / quinate 5-dehydrogenase
DUF3442              PF11924.3    280 seq625_BIOID51015    -            354   3.5e-95  318.6   1.4   1   1   3.3e-99   4.5e-95  318.3   0.9     3   267    77   342    75   346 0.98 Protein of unknown function (DUF3442)
DAO                  PF01266.19   358 seq628_BIOID51015    -            423     3e-22   78.9   7.8   1   2     2e-12   2.5e-09   36.4   0.6     1    37     6    42     6    63 0.84 FAD dependent oxidoreductase
DAO                  PF01266.19   358 seq628_BIOID51015    -            423     3e-22   78.9   7.8   2   2   3.1e-15   3.8e-12   45.6   0.6   140   357    95   324    52   325 0.65 FAD dependent oxidoreductase
FAD_oxidored         PF12831.2    428 seq628_BIOID51015    -            423   4.3e-11   42.4   0.0   1   1     6e-14   7.4e-11   41.6   0.0     1   143     6   151     6   165 0.75 FAD dependent oxidoreductase
HI0933_like          PF03486.9    409 seq628_BIOID51015    -            423     6e-10   38.0   0.0   1   1   3.3e-10   4.1e-07   28.7   0.0     1    43     5    47     5    81 0.92 HI0933-like protein
FAD_binding_2        PF00890.19   421 seq628_BIOID51015    -            423   1.1e-09   37.5   1.0   1   1   1.3e-10   1.7e-07   30.3   0.3     1    32     6    37     6    52 0.88 FAD binding domain
Pyr_redox_2          PF07992.9    200 seq628_BIOID51015    -            423   1.7e-08   34.4   0.0   1   1     2e-11   2.5e-08   33.9   0.0     1   123     6   160     6   177 0.86 Pyridine nucleotide-disulphide oxidoreductase
FAD_binding_3        PF01494.14   356 seq628_BIOID51015    -            423   1.4e-07   30.7   1.6   1   1   3.9e-09   4.9e-06   25.7   1.1     1   202     4   188     4   356 0.76 FAD binding domain
NAD_binding_8        PF13450.1     68 seq628_BIOID51015    -            423   2.1e-07   30.7   0.2   1   1     6e-10   7.4e-07   28.9   0.1     1    32     9    40     9    64 0.87 NAD(P)-binding Rossmann-like domain
GIDA                 PF01134.17   392 seq628_BIOID51015    -            423     1e-06   27.7   1.0   1   1   4.7e-09   5.8e-06   25.2   0.7     1    38     6    57     6   188 0.63 Glucose inhibited division protein A
Lycopene_cycl        PF05834.7    374 seq628_BIOID51015    -            423   5.3e-06   25.4   0.2   1   1   1.2e-08   1.5e-05   23.9   0.2     1   149     6   165     6   177 0.76 Lycopene cyclase protein
Thi4                 PF01946.12   230 seq628_BIOID51015    -            423   3.7e-05   22.8   0.0   1   1   5.5e-08   6.9e-05   21.9   0.0    18    65     5    52     2    59 0.93 Thi4 family
TetR_N               PF00440.18    47 seq630_BIOID51015    -            199   7.9e-06   25.3   0.0   1   1     1e-09   1.4e-05   24.5   0.0     3    44    16    57    14    60 0.94 Bacterial regulatory proteins, tetR family
AceK                 PF06315.6    562 seq631_BIOID51015    -            578    7e-240  796.9   0.0   1   1  5.8e-244  7.9e-240  796.7   0.0     1   562     9   568     9   568 0.99 Isocitrate dehydrogenase kinase/phosphatase (AceK)
Nterm_IS4            PF13006.2     98 seq632_BIOID51015    -            347   1.7e-29  101.5   0.2   1   1   5.8e-33     4e-29  100.4   0.1     5    98    20   113    17   113 0.97 Insertion element 4 transposase N-terminal
DDE_Tnp_1            PF01609.16   211 seq632_BIOID51015    -            347   7.6e-11   41.8   0.0   1   1   1.5e-14   1.1e-10   41.4   0.0     3   186   130   329   128   346 0.76 Transposase DDE domain
Voltage_CLC          PF00654.15   355 seq636_BIOID51015    -            473   1.4e-90  303.8  35.9   1   1   1.1e-92   1.5e-88  297.1  20.9     2   354    89   437    88   438 0.94 Voltage gated chloride channel
TatD_DNase           PF01026.16   255 seq637_BIOID51015    -            260   1.5e-67  227.4   0.0   1   1   1.2e-71   1.7e-67  227.2   0.0     1   255     6   257     6   257 0.98 TatD related DNase
Transp_cyt_pur       PF02133.10   439 seq638_BIOID51015    -            484  3.3e-140  467.4  42.6   1   1  2.7e-144  3.7e-140  467.2  29.5     1   439    19   457    19   457 0.99 Permease for cytosine/purines, uracil, thiamine, allantoin
HOK_GEF              PF01848.11    43 seq640_BIOID51015    -             70   2.7e-18   64.8   3.7   1   1   2.4e-22   3.2e-18   64.6   2.5     1    43    24    66    24    66 0.97 Hok/gef family
ILVD_EDD             PF00920.16   521 seq642_BIOID51015    -            616  5.1e-195  648.6   1.9   1   1  4.3e-199  5.9e-195  648.5   1.3     1   521    34   607    34   607 0.95 Dehydratase family
Aminotran_1_2        PF00155.16   363 seq644_BIOID51015    -            384     4e-68  229.8   0.0   1   1   6.6e-72   4.5e-68  229.7   0.0     2   362    40   379    39   380 0.96 Aminotransferase class I and II
Beta_elim_lyase      PF01212.16   290 seq644_BIOID51015    -            384     2e-06   27.0   0.1   1   1   1.3e-09   9.1e-06   24.8   0.0    27    87    82   142    67   206 0.77 Beta-eliminating lyase
SecE                 PF00584.15    57 seq647_BIOID51015    -            127   2.4e-21   74.9   1.0   1   1   1.8e-25   2.4e-21   74.9   0.7     2    56    68   122    67   123 0.97 SecE/Sec61-gamma subunits of protein translocation complex
ParBc                PF02195.13    90 seq651_BIOID51015    -            232   1.1e-10   41.3   0.1   1   1   1.7e-14   2.3e-10   40.3   0.0    11    90    63   138    55   138 0.88 ParB-like nuclease domain
EamA                 PF00892.15   126 seq652_BIOID51015    -            312   1.3e-47  160.8  35.9   1   2   2.4e-25   1.7e-21   76.4  11.3     1   125    31   152    31   153 0.93 EamA-like transporter family
EamA                 PF00892.15   126 seq652_BIOID51015    -            312   1.3e-47  160.8  35.9   2   2     1e-29   7.1e-26   90.6   8.1     1   125   173   300   173   301 0.97 EamA-like transporter family
BOF                  PF04076.8    103 seq656_BIOID51015    -            114   1.2e-41  140.6   1.3   1   1     1e-45   1.4e-41  140.3   0.9    10   102    19   111    12   112 0.97 Bacterial OB fold (BOF) protein
NiFeSe_Hases         PF00374.14   507 seq657_BIOID51015    -            597  1.6e-243  808.9   0.0   1   1  1.4e-247  1.9e-243  808.7   0.0     1   507    54   582    54   582 0.98 Nickel-dependent hydrogenase
AA_permease_2        PF13520.1    426 seq660_BIOID51015    -            514     2e-32  112.1  60.9   1   1   4.1e-36   2.8e-32  111.6  42.2     2   419    23   482    22   497 0.77 Amino acid permease
AA_permease          PF00324.16   479 seq660_BIOID51015    -            514   2.4e-14   52.4  52.7   1   1   2.2e-17   1.5e-13   49.8  36.5    12   446    33   479    22   500 0.71 Amino acid permease
Ribosomal_S30AE      PF02482.14    94 seq665_BIOID51015    -            113   3.8e-29  100.7   0.1   1   1   3.5e-33   4.8e-29  100.4   0.1     2    92     3    93     2    95 0.97 Sigma 54 modulation protein / S30EA ribosomal protein
NusG                 PF02357.14    92 seq666_BIOID51015    -            181   5.3e-25   87.3   0.0   1   1   1.1e-28   7.7e-25   86.8   0.0     1    92     7   106     7   106 0.93 Transcription termination factor nusG
KOW                  PF00467.24    32 seq666_BIOID51015    -            181   1.3e-08   33.9   0.1   1   1   9.1e-12   6.2e-08   31.7   0.0     1    28   130   161   130   165 0.86 KOW motif
DUF4102              PF13356.1     89 seq668_BIOID51015    -            421   1.6e-28   98.2   0.2   1   1   4.4e-32     3e-28   97.4   0.1     1    88     3    89     3    90 0.98 Domain of unknown function (DUF4102)
Phage_integrase      PF00589.17   173 seq668_BIOID51015    -            421   5.2e-24   84.7   0.0   1   1   1.3e-27   8.9e-24   83.9   0.0     4   171   205   383   202   385 0.91 Phage integrase family
HTH_Tnp_1            PF01527.15    76 seq671_BIOID51015    -            108   5.6e-11   42.1   1.3   1   1   1.6e-14   2.2e-10   40.1   0.9     1    74     1    87     1    88 0.84 Transposase
DUF3521              PF12035.3     35 seq673_BIOID51015    -             69   9.7e-14   50.8  13.5   1   1   2.2e-13     3e-09   36.4   0.4     1    35     1    28     1    28 0.98 Protein of unknown function (DUF3521)
NLPC_P60             PF00877.14   105 seq675_BIOID51015    -            257   4.6e-31  106.6   0.0   1   1   1.2e-34   8.2e-31  105.8   0.0     1   105   139   249   139   249 0.98 NlpC/P60 family
RNase_T              PF00929.19   164 seq676_BIOID51015    -            246     5e-40  137.3   0.4   1   1   9.7e-44   1.3e-39  135.9   0.1     1   164    12   178    12   178 0.93 Exonuclease
MIP                  PF00230.15   227 seq679_BIOID51015    -            281   1.8e-76  256.4  12.9   1   1   1.5e-80     2e-76  256.2   9.0     2   227     2   251     1   251 0.97 Major intrinsic protein
DNA_pol_A            PF00476.15   383 seq680_BIOID51015    -            928  2.7e-160  533.0   0.0   1   1  1.1e-163  3.7e-160  532.6   0.0     2   383   548   927   547   927 0.99 DNA polymerase family A
5_3_exonuc_N         PF02739.11   169 seq680_BIOID51015    -            928   1.7e-59  199.8   0.0   1   1   1.1e-62   3.9e-59  198.7   0.0     2   169     8   169     7   169 0.99 5'-3' exonuclease, N-terminal resolvase-like domain
DNA_pol_A_exo1       PF01612.15   174 seq680_BIOID51015    -            928   6.4e-45  152.5   0.1   1   1   3.6e-48   1.2e-44  151.6   0.1     1   174   330   517   330   517 0.97 3'-5' exonuclease
5_3_exonuc           PF01367.15   101 seq680_BIOID51015    -            928     3e-31  107.5   0.0   1   1   2.2e-34   7.5e-31  106.2   0.0     1    99   171   275   171   277 0.97 5'-3' exonuclease, C-terminal SAM fold
ParB                 PF08775.5    127 seq682_BIOID51015    -             95   1.9e-24   86.2   2.5   1   1   1.5e-28     2e-24   86.1   1.7    36   126     4    91     1    92 0.91 ParB family
NAD_kinase           PF01513.16   285 seq686_BIOID51015    -            292   6.2e-73  244.9   0.0   1   1   5.2e-77     7e-73  244.7   0.0     2   284     8   271     7   272 0.98 ATP-NAD kinase
rve                  PF00665.21   120 seq688_BIOID51015    -            295     4e-25   88.1   0.0   1   1     3e-28     1e-24   86.7   0.0     2   119   125   239   124   240 0.96 Integrase core domain
HTH_21               PF13276.1     60 seq688_BIOID51015    -            295   1.6e-16   59.8   3.6   1   1   1.4e-19   4.7e-16   58.4   2.5     2    60    46   103    44   103 0.92 HTH-like domain
rve_3                PF13683.1     67 seq688_BIOID51015    -            295   1.5e-11   43.5   0.1   1   1     1e-14   3.4e-11   42.3   0.0     6    67   216   277   211   277 0.93 Integrase core domain
rve_2                PF13333.1     52 seq688_BIOID51015    -            295   5.6e-06   26.2   0.0   1   1   3.3e-09   1.1e-05   25.2   0.0     1    46   230   279   230   284 0.85 Integrase core domain
TetR_C               PF02909.12   139 seq690_BIOID51015    -            225   4.8e-48  162.2   0.0   1   1   9.8e-52   6.7e-48  161.7   0.0     1   138    77   210    77   211 0.93 Tetracyclin repressor, C-terminal all-alpha domain
TetR_N               PF00440.18    47 seq690_BIOID51015    -            225   4.8e-18   64.4   0.1   1   1   1.4e-20   9.3e-17   60.2   0.0     2    47    19    64    18    64 0.97 Bacterial regulatory proteins, tetR family
MscL                 PF01741.13   128 seq692_BIOID51015    -            136   2.3e-57  192.5   3.1   1   1   1.9e-61   2.6e-57  192.3   2.2     1   128     3   132     3   132 0.98 Large-conductance mechanosensitive channel, MscL
PDT                  PF00800.13   182 seq693_BIOID51015    -            386     7e-61  204.8   0.3   1   1   1.5e-64     1e-60  204.2   0.2     1   180   106   286   106   288 0.96 Prephenate dehydratase
CM_2                 PF01817.16    81 seq693_BIOID51015    -            386   1.9e-22   79.0   2.0   1   1   6.3e-26   4.3e-22   77.8   1.4     1    80    11    90    11    91 0.99 Chorismate mutase type II
G3P_antiterm         PF04309.7    175 seq695_BIOID51015    -            191   2.3e-70  235.0   0.3   1   1   1.9e-74   2.6e-70  234.9   0.2     1   175    11   185    11   185 0.99 Glycerol-3-phosphate responsive antiterminator
Methyltransf_11      PF08241.7     95 seq696_BIOID51015    -            251   2.4e-24   85.5   0.0   1   1   3.2e-27   4.4e-24   84.6   0.0     1    95    47   138    47   138 0.98 Methyltransferase domain
Methyltransf_23      PF13489.1    162 seq696_BIOID51015    -            251   6.9e-15   54.9   0.1   1   1   7.4e-18     1e-14   54.4   0.0     4   145    25   168    17   179 0.76 Methyltransferase domain
Methyltransf_31      PF13847.1    152 seq696_BIOID51015    -            251   9.9e-15   54.3   0.0   1   1   9.6e-18   1.3e-14   53.9   0.0     5   118    44   147    40   190 0.84 Methyltransferase domain
Methyltransf_12      PF08242.7     99 seq696_BIOID51015    -            251   2.2e-11   43.9   0.0   1   1   3.3e-14   4.6e-11   42.9   0.0     1    98    47   135    47   136 0.86 Methyltransferase domain
Methyltransf_18      PF12847.2    112 seq696_BIOID51015    -            251     1e-09   38.8   0.0   1   1   1.4e-12   1.9e-09   37.9   0.0     4   110    45   139    42   141 0.79 Methyltransferase domain
Methyltransf_25      PF13649.1    101 seq696_BIOID51015    -            251     3e-09   37.0   0.0   1   1     8e-12   1.1e-08   35.2   0.0     1   101    46   134    46   134 0.87 Methyltransferase domain
Ubie_methyltran      PF01209.13   233 seq696_BIOID51015    -            251   2.1e-09   36.7   0.0   1   1     2e-12   2.8e-09   36.3   0.0    42   168    37   155     2   167 0.83 ubiE/COQ5 methyltransferase family
Methyltransf_8       PF05148.10   219 seq696_BIOID51015    -            251   3.7e-06   26.6   0.0   1   1   3.9e-09   5.3e-06   26.0   0.0    58   156    29   138    16   158 0.77 Hypothetical methyltransferase
MTS                  PF05175.9    170 seq696_BIOID51015    -            251   6.3e-05   22.3   0.0   1   1   7.2e-08   9.9e-05   21.6   0.0    19    74    30    83    22   108 0.83 Methyltransferase small domain
Ribosomal_L11_N      PF03946.9     60 seq698_BIOID51015    -            142   3.2e-32  109.6   0.3   1   1   8.7e-36   5.9e-32  108.7   0.2     1    60     8    67     8    67 0.99 Ribosomal protein L11, N-terminal domain
Ribosomal_L11        PF00298.14    69 seq698_BIOID51015    -            142   6.6e-29   99.7   2.9   1   1   1.8e-32   1.2e-28   98.8   2.0     1    69    72   140    72   140 0.99 Ribosomal protein L11, RNA binding domain
DDE_3                PF13358.1    146 seq699_BIOID51015    -            281   6.2e-16   58.3   0.1   1   1   4.5e-19   1.2e-15   57.3   0.0     2   125   159   280   158   281 0.97 DDE superfamily endonuclease
HTH_29               PF13551.1    113 seq699_BIOID51015    -            281   1.8e-11   43.9   0.3   1   1   1.3e-14   3.5e-11   43.0   0.2     1   109    16   122    16   124 0.91 Winged helix-turn helix
HTH_23               PF13384.1     50 seq699_BIOID51015    -            281   1.5e-09   37.0   0.6   1   1     2e-11   5.4e-08   32.1   0.1     3    50    12    59    10    62 0.89 Homeodomain-like domain
HTH_32               PF13565.1     77 seq699_BIOID51015    -            281   7.6e-08   32.9   3.7   1   1   6.8e-11   1.9e-07   31.6   0.4     1    77    42   122    42   122 0.87 Homeodomain-like domain
Fe-S_biosyn          PF01521.15    91 seq704_BIOID51015    -            114   4.3e-29   99.9   0.0   1   1   3.7e-33     5e-29   99.7   0.0     1    91     9   100     9   100 0.99 Iron-sulphur cluster biosynthesis
Amidohydro_4         PF13147.1    304 seq707_BIOID51015    -            453   6.9e-30  104.9   0.3   1   1   5.5e-33   1.9e-29  103.4   0.2     1   304    45   389    45   389 0.86 Amidohydrolase
Amidohydro_1         PF01979.15   333 seq707_BIOID51015    -            453   1.8e-19   70.4   0.0   1   1   1.2e-21   4.2e-18   65.9   0.0     1   332    50   391    50   392 0.67 Amidohydrolase family
Amidohydro_5         PF13594.1     68 seq707_BIOID51015    -            453   6.8e-17   60.9   1.2   1   1     5e-20   1.7e-16   59.6   0.8     1    67    23    87    23    88 0.83 Amidohydrolase
His_Phos_2           PF00328.17   347 seq710_BIOID51015    -            413   6.3e-39  134.1   0.0   1   1   5.5e-43   7.5e-39  133.9   0.0     1   344    30   359    30   364 0.85 Histidine phosphatase superfamily (branch 2)
FGGY_N               PF00370.16   245 seq712_BIOID51015    -            509   6.6e-93  310.4   0.2   1   1   1.4e-96   9.2e-93  309.9   0.1     1   245    13   260    13   260 0.99 FGGY family of carbohydrate kinases, N-terminal domain
FGGY_C               PF02782.11   197 seq712_BIOID51015    -            509   9.6e-63  211.2   0.5   1   1     4e-66   2.8e-62  209.7   0.7     1   197   269   459   269   459 0.96 FGGY family of carbohydrate kinases, C-terminal domain
NinB                 PF05772.7    127 seq713_BIOID51015    -            177   1.1e-53  180.1   0.2   1   1   9.6e-58   1.3e-53  179.8   0.1     2   127    36   161    35   161 0.99 NinB protein
Molybdopterin        PF00384.17   432 seq715_BIOID51015    -            808   1.4e-87  294.1   0.0   1   1   3.7e-91   1.7e-87  293.8   0.0     1   432   115   566   115   566 0.93 Molybdopterin oxidoreductase
Molydop_binding      PF01568.16   109 seq715_BIOID51015    -            808   5.4e-27   93.6   0.0   1   1   2.2e-30     1e-26   92.7   0.0     1   107   687   800   687   802 0.97 Molydopterin dinucleotide binding domain
Molybdop_Fe4S4       PF04879.11    55 seq715_BIOID51015    -            808   2.7e-13   49.4   0.9   1   1     1e-16   4.7e-13   48.6   0.6     1    55    53   112    53   112 0.96 Molybdopterin oxidoreductase Fe4S4 domain
Ribosomal_L1         PF00687.16   221 seq716_BIOID51015    -            234   9.2e-50  168.8   0.2   1   1   7.9e-54   1.1e-49  168.6   0.2    13   220    28   220     8   221 0.90 Ribosomal protein L1p/L10e family
rve                  PF00665.21   120 seq718_BIOID51015    -            394   1.4e-24   86.3   0.0   1   1   3.3e-28   2.3e-24   85.7   0.0     2   120     8   148     7   148 0.95 Integrase core domain
Mu-transpos_C        PF09299.6     62 seq718_BIOID51015    -            394   1.1e-08   34.6   0.0   1   1   2.9e-12     2e-08   33.8   0.0     5    58   229   289   225   292 0.90 Mu transposase, C-terminal
GntR                 PF00392.16    64 seq720_BIOID51015    -            258   6.7e-23   79.7   0.2   1   1   1.9e-26   1.3e-22   78.8   0.1     1    64     9    72     9    72 0.99 Bacterial regulatory proteins, gntR family
FCD                  PF07729.7    125 seq720_BIOID51015    -            258   9.3e-19   67.8   5.0   1   1   2.1e-22   1.4e-18   67.2   3.5     1   125    96   220    96   220 0.90 FCD domain
PALP                 PF00291.20   307 seq722_BIOID51015    -            514   9.6e-70  235.0   2.1   1   1   1.9e-73   1.3e-69  234.6   1.5     5   307    29   316    25   316 0.91 Pyridoxal-phosphate dependent enzyme
Thr_dehydrat_C       PF00585.13    91 seq722_BIOID51015    -            514   3.8e-64  212.2   0.0   1   2   3.6e-35   2.4e-31  107.0   0.0     1    91   329   419   329   419 0.98 C-terminal regulatory domain of Threonine dehydratase
Thr_dehydrat_C       PF00585.13    91 seq722_BIOID51015    -            514   3.8e-64  212.2   0.0   2   2   6.7e-34   4.6e-30  102.9   0.0     2    91   425   512   424   512 0.96 C-terminal regulatory domain of Threonine dehydratase
SMC_N                PF02463.14   220 seq723_BIOID51015    -            553   8.4e-19   67.5   0.0   1   1   2.4e-22   1.6e-18   66.5   0.0     1   217     1   511     1   514 0.94 RecF/RecN/SMC N terminal domain
AAA_23               PF13476.1    202 seq723_BIOID51015    -            553     2e-18   67.3   4.3   1   1   1.5e-19   9.9e-16   58.5   3.0     1   195     4   215     4   381 0.48 AAA domain
AAA_26               PF13500.1    199 seq724_BIOID51015    -            225   7.2e-42  143.1   0.0   1   1   1.9e-45   8.5e-42  142.9   0.0     1   193     3   208     3   213 0.95 AAA domain
CbiA                 PF01656.18   195 seq724_BIOID51015    -            225   3.5e-20   72.1   0.0   1   1   9.2e-24   4.2e-20   71.8   0.0     2   180     6   199     5   217 0.78 CobQ/CobB/MinD/ParA nucleotide binding domain
Big_1                PF02369.11   100 seq725_BIOID51015    -           1836  2.5e-285  922.4 214.8   1  13   3.6e-21   1.2e-17   63.4   7.7     2    94   326   414   321   420 0.88 Bacterial Ig-like domain (group 1)
Big_1                PF02369.11   100 seq725_BIOID51015    -           1836  2.5e-285  922.4 214.8   2  13   2.7e-25   9.3e-22   76.7   8.1     3    97   422   514   419   517 0.92 Bacterial Ig-like domain (group 1)
Big_1                PF02369.11   100 seq725_BIOID51015    -           1836  2.5e-285  922.4 214.8   3  13   1.5e-27   5.2e-24   83.9   2.6     2    97   519   617   518   619 0.95 Bacterial Ig-like domain (group 1)
Big_1                PF02369.11   100 seq725_BIOID51015    -           1836  2.5e-285  922.4 214.8   4  13     7e-28   2.4e-24   85.0   7.0     4   100   631   723   628   723 0.94 Bacterial Ig-like domain (group 1)
Big_1                PF02369.11   100 seq725_BIOID51015    -           1836  2.5e-285  922.4 214.8   5  13     5e-22   1.7e-18   66.2   7.6     4   100   729   823   726   823 0.84 Bacterial Ig-like domain (group 1)
Big_1                PF02369.11   100 seq725_BIOID51015    -           1836  2.5e-285  922.4 214.8   6  13   3.4e-27   1.2e-23   82.8   6.7     2    99   834   935   833   936 0.88 Bacterial Ig-like domain (group 1)
Big_1                PF02369.11   100 seq725_BIOID51015    -           1836  2.5e-285  922.4 214.8   7  13   3.2e-23   1.1e-19   70.0   1.8     2    98   938  1034   937  1036 0.89 Bacterial Ig-like domain (group 1)
Big_1                PF02369.11   100 seq725_BIOID51015    -           1836  2.5e-285  922.4 214.8   8  13   9.1e-29   3.1e-25   87.8   5.6     6    96  1042  1135  1038  1139 0.93 Bacterial Ig-like domain (group 1)
Big_1                PF02369.11   100 seq725_BIOID51015    -           1836  2.5e-285  922.4 214.8   9  13   1.3e-26   4.3e-23   80.9   6.5     2    99  1141  1240  1140  1241 0.95 Bacterial Ig-like domain (group 1)
Big_1                PF02369.11   100 seq725_BIOID51015    -           1836  2.5e-285  922.4 214.8  10  13   3.2e-25   1.1e-21   76.4   4.9     5    97  1251  1337  1245  1340 0.93 Bacterial Ig-like domain (group 1)
Big_1                PF02369.11   100 seq725_BIOID51015    -           1836  2.5e-285  922.4 214.8  11  13   7.4e-21   2.5e-17   62.4   0.3    20    96  1362  1437  1343  1440 0.84 Bacterial Ig-like domain (group 1)
Big_1                PF02369.11   100 seq725_BIOID51015    -           1836  2.5e-285  922.4 214.8  12  13   2.6e-24     9e-21   73.5   5.7     5   100  1448  1536  1442  1536 0.90 Bacterial Ig-like domain (group 1)
Big_1                PF02369.11   100 seq725_BIOID51015    -           1836  2.5e-285  922.4 214.8  13  13   1.1e-22   3.8e-19   68.3   8.0     3   100  1541  1639  1539  1639 0.94 Bacterial Ig-like domain (group 1)
Tra_M                PF05261.6    127 seq732_BIOID51015    -            127   2.3e-58  195.6   3.3   1   1   1.9e-62   2.6e-58  195.4   2.3     1   127     1   127     1   127 1.00 TraM protein
Phage_antitermQ      PF06530.7    126 seq733_BIOID51015    -            128   6.2e-51  171.1   0.0   1   1     1e-54     7e-51  170.9   0.0     1   123     1   123     1   126 0.98 Phage antitermination protein Q
phage_tail_N         PF08400.5    134 seq735_BIOID51015    -            645   9.8e-45  151.4   1.3   1   1   3.6e-48   9.8e-45  151.4   0.9     1   134     1   134     1   134 0.99 Prophage tail fibre N-terminal
Collagen             PF01391.13    60 seq735_BIOID51015    -            645   2.2e-43  145.4 179.1   1   3   2.1e-12   5.8e-09   35.2  22.9     1    59   244   302   239   302 0.92 Collagen triple helix repeat (20 copies)
Collagen             PF01391.13    60 seq735_BIOID51015    -            645   2.2e-43  145.4 179.1   2   3     1e-10   2.8e-07   29.8  25.9     1    57   283   339   283   349 0.69 Collagen triple helix repeat (20 copies)
Collagen             PF01391.13    60 seq735_BIOID51015    -            645   2.2e-43  145.4 179.1   3   3   1.2e-12   3.4e-09   35.9  26.6     2    59   339   396   338   403 0.54 Collagen triple helix repeat (20 copies)
Phage_fiber_C        PF06820.7     64 seq735_BIOID51015    -            645   1.8e-35  120.7   0.3   1   1   1.1e-38     3e-35  120.0   0.2     1    64   571   634   571   634 0.99 Putative prophage tail fibre C-terminus
Phage_fiber_2        PF03406.8     44 seq735_BIOID51015    -            645   1.4e-20   72.5   7.4   1   1   5.1e-24   1.4e-20   72.5   5.1     1    43   407   449   407   450 0.97 Phage tail fibre repeat
CarboxypepD_reg      PF13620.1     82 seq735_BIOID51015    -            645   5.9e-09   35.7   2.5   1   1     6e-12   1.6e-08   34.3   1.7     2    80     5    86     4    89 0.85 Carboxypeptidase regulatory-like domain
Cytochrom_B_N        PF00033.14   188 seq736_BIOID51015    -            235     2e-36  125.0  21.3   1   1   3.3e-40   2.3e-36  124.8  14.8     2   188    12   220    11   220 0.97 Cytochrome b(N-terminal)/b6/petB
Ni_hydr_CYTB         PF01292.15   182 seq736_BIOID51015    -            235   1.1e-35  122.4  19.1   1   1   1.9e-39   1.3e-35  122.2  13.3     2   182    14   220    13   220 0.95 Prokaryotic cytochrome b561
Dam                  PF05869.6    181 seq737_BIOID51015    -            175   4.7e-61  205.2   0.2   1   1   3.8e-65   5.2e-61  205.1   0.2     2   175     3   172     2   175 0.98 DNA N-6-adenine-methyltransferase (Dam)
HTH_Tnp_1            PF01527.15    76 seq740_BIOID51015    -            108   5.6e-11   42.1   1.3   1   1   1.6e-14   2.2e-10   40.1   0.9     1    74     1    87     1    88 0.84 Transposase
Peptidase_S24        PF00717.18    70 seq741_BIOID51015    -            197   6.8e-17   60.7   0.0   1   1   9.2e-21   1.3e-16   59.9   0.0     1    69   105   178   105   179 0.97 Peptidase S24-like
Ribosomal_L10        PF00466.15   100 seq752_BIOID51015    -            165   2.5e-26   91.3   0.0   1   1   2.6e-30   3.6e-26   90.8   0.0     3   100     5   101     3   101 0.98 Ribosomal protein L10
HTH_Tnp_1            PF01527.15    76 seq753_BIOID51015    -            228   1.6e-24   85.4   0.0   1   1   7.6e-25   2.1e-21   75.5   0.0     2    75    98   175    97   176 0.93 Transposase
HTH_24               PF13412.1     48 seq753_BIOID51015    -            228   2.7e-05   23.3   0.0   1   1     2e-08   5.4e-05   22.3   0.0    16    46    30    60    26    60 0.93 Winged helix-turn-helix DNA-binding
Xan_ur_permease      PF00860.15   389 seq755_BIOID51015    -            433   9.2e-97  323.8  33.0   1   1  8.1e-101   1.1e-96  323.5  22.9     2   387     9   394     8   396 0.97 Permease family
HycI                 PF01750.13   130 seq756_BIOID51015    -            195   8.1e-39  132.0   0.0   1   1   7.1e-43   9.8e-39  131.7   0.0     1   129    23   151    23   152 0.98 Hydrogenase maturation protease
rve                  PF00665.21   120 seq759_BIOID51015    -            229   4.9e-25   87.8   0.0   1   1   2.9e-28     1e-24   86.8   0.0     2   119    59   173    58   174 0.96 Integrase core domain
rve_3                PF13683.1     67 seq759_BIOID51015    -            229   1.3e-11   43.6   0.0   1   1   6.4e-15   2.2e-11   42.9   0.0     6    67   150   211   145   211 0.93 Integrase core domain
HTH_21               PF13276.1     60 seq759_BIOID51015    -            229   8.4e-09   35.2   3.3   1   1   6.8e-12   2.3e-08   33.7   2.3    24    60     2    37     1    37 0.95 HTH-like domain
rve_2                PF13333.1     52 seq759_BIOID51015    -            229   4.3e-06   26.5   0.0   1   1   2.2e-09   7.5e-06   25.8   0.0     1    46   164   213   164   218 0.85 Integrase core domain
PAP2                 PF01569.16   129 seq760_BIOID51015    -            254   2.5e-28   98.2   1.2   1   1   1.8e-32   2.5e-28   98.2   0.9     6   126    78   232    73   234 0.89 PAP2 superfamily
SNARE_assoc          PF09335.6    123 seq761_BIOID51015    -            220   1.6e-22   79.8   5.4   1   1   1.2e-26   1.6e-22   79.8   3.7     1   123    48   174    48   174 0.96 SNARE associated Golgi protein
TniB                 PF05621.6    302 seq762_BIOID51015    -            260    1e-144  480.8   4.0   1   1  1.8e-148  1.2e-144  480.5   2.8    39   250    44   255    34   259 0.98 Bacterial TniB protein
AAA_22               PF13401.1    131 seq762_BIOID51015    -            260     7e-16   58.4   0.0   1   1   1.4e-19   9.9e-16   57.9   0.0     7   126    69   195    64   200 0.94 AAA domain
TniB                 PF05621.6    302 seq763_BIOID51015    -             48   2.7e-21   75.5   0.4   1   1   2.1e-25   2.9e-21   75.4   0.3     1    39     4    42     4    47 0.95 Bacterial TniB protein
TcdA_TcdB            PF12919.2    514 seq764_BIOID51015    -            337   1.6e-26   92.8   0.2   1   1   2.3e-30   1.6e-26   92.8   0.1     1    70   258   327   258   333 0.96 TcdA/TcdB catalytic glycosyltransferase domain
TcdB_N               PF12918.2     66 seq764_BIOID51015    -            337   9.3e-18   63.9   3.2   1   1   1.4e-21   9.3e-18   63.9   2.2     2    66   164   225   163   225 0.97 TcdB toxin N-terminal helical domain
N6_N4_Mtase          PF01555.13   231 seq766_BIOID51015    -            352   1.5e-43  148.8   0.0   1   1   5.4e-47   3.7e-43  147.5   0.0     1   230    29   341    29   342 0.83 DNA methylase
Methyltransf_26      PF13659.1    117 seq766_BIOID51015    -            352   7.9e-14   51.5   0.0   1   1   3.7e-12   2.5e-08   33.8   0.0    51   116     9    82     3    83 0.81 Methyltransferase domain
N6_N4_Mtase          PF01555.13   231 seq770_BIOID51015    -            227   9.3e-35  120.0   0.0   1   2   2.6e-15   1.8e-11   43.8   0.0     1   114    21   124    21   131 0.89 DNA methylase
N6_N4_Mtase          PF01555.13   231 seq770_BIOID51015    -            227   9.3e-35  120.0   0.0   2   2   1.2e-24     8e-21   74.4   0.0   169   228   141   200   126   203 0.90 DNA methylase
UvrB                 PF12344.3     44 seq771_BIOID51015    -            673   6.7e-23   79.8   0.9   1   1   1.3e-25   2.9e-22   77.7   0.1     1    43   552   594   552   595 0.97 Ultra-violet resistance protein B
Helicase_C           PF00271.26    78 seq771_BIOID51015    -            673   1.2e-15   57.0   0.0   1   1   1.2e-18   2.8e-15   55.8   0.0     2    77   465   545   464   546 0.98 Helicase conserved C-terminal domain
ResIII               PF04851.10   184 seq771_BIOID51015    -            673   1.1e-11   44.8   0.0   1   1     3e-14   6.9e-11   42.1   0.0     4    94    13   101    10   134 0.79 Type III restriction enzyme, res subunit
UVR                  PF02151.14    36 seq771_BIOID51015    -            673   5.2e-07   28.8   1.1   1   1     7e-10   1.6e-06   27.3   0.8     2    35   634   667   633   668 0.93 UvrB/uvrC motif
FBPase_glpX          PF03320.8    309 seq772_BIOID51015    -            336  5.5e-135  448.8   7.6   1   1  4.6e-139  6.2e-135  448.6   5.3     2   309     3   322     2   322 0.99 Bacterial fructose-1,6-bisphosphatase, glpX-encoded
Ribosomal_L12        PF00542.14    68 seq774_BIOID51015    -            121   1.8e-31  107.8   8.6   1   1   2.8e-35   3.8e-31  106.7   6.0     1    68    54   121    54   121 0.99 Ribosomal protein L7/L12 C-terminal domain
HyaE                 PF07449.6    107 seq776_BIOID51015    -            132   4.2e-40  135.8   0.0   1   1   3.5e-44   4.8e-40  135.6   0.0     1   107    10   116    10   116 0.99 Hydrogenase-1 expression protein HyaE
TnpB_IS66            PF05717.8    108 seq780_BIOID51015    -            115   1.2e-43  146.8   0.0   1   1   9.8e-48   1.3e-43  146.6   0.0     2   106     7   109     6   111 0.96 IS66 Orf2 like protein
DUF1828              PF08861.5     90 seq784_BIOID51015    -            258   2.4e-18   65.4   0.0   1   1   2.9e-22   3.9e-18   64.7   0.0     1    87    29   115    29   118 0.95 Domain of unknown function DUF1828
SecD-TM1             PF13721.1    101 seq786_BIOID51015    -            127   2.7e-16   59.5   0.0   1   1   2.6e-20   3.6e-16   59.1   0.0    11   101    17   105     8   105 0.91 SecD export protein N-terminal TM region
TraH                 PF06122.6    361 seq787_BIOID51015    -            291   5.1e-49  166.8   0.4   1   1   5.4e-53   7.4e-49  166.3   0.3   139   361     2   212     1   212 0.92 Conjugative relaxosome accessory transposon protein
SmpA_OmlA            PF04355.8     71 seq788_BIOID51015    -            113   5.7e-27   93.0   0.3   1   1   5.1e-31     7e-27   92.7   0.2     1    70    35   104    35   105 0.98 SmpA / OmlA family
DeoC                 PF01791.4    236 seq789_BIOID51015    -            259   3.8e-61  206.2   1.8   1   1     3e-65   4.1e-61  206.1   1.2     3   230    12   240    10   246 0.94 DeoC/LacD family aldolase
TniB                 PF05621.6    302 seq790_BIOID51015    -             24   4.9e-09   35.2   0.6   1   1   3.6e-13   4.9e-09   35.2   0.4   263   285     1    23     1    24 0.97 Bacterial TniB protein
HupH_C               PF04809.8    120 seq791_BIOID51015    -            305   1.9e-49  166.2   0.0   1   2     5e-11   6.8e-07   28.9   0.0     6    96    70   160    67   175 0.82 HupH hydrogenase expression protein, C-terminal conserved region
HupH_C               PF04809.8    120 seq791_BIOID51015    -            305   1.9e-49  166.2   0.0   2   2   5.3e-44   7.2e-40  135.3   0.0     1   119   183   299   183   300 0.99 HupH hydrogenase expression protein, C-terminal conserved region
DUF1049              PF06305.6     68 seq794_BIOID51015    -            102   1.3e-25   88.5   0.7   1   1   9.6e-30   1.3e-25   88.5   0.5     1    66    22    87    22    89 0.97 Protein of unknown function (DUF1049)
OmpA                 PF00691.15    97 seq796_BIOID51015    -            296   5.7e-15   55.3   0.1   1   1   1.6e-18   2.2e-14   53.5   0.0     1    92   155   248   155   252 0.86 OmpA family
DDE_Tnp_IS66         PF03050.9    271 seq797_BIOID51015    -            482   1.8e-97  325.6   0.7   1   1  3.9e-101   1.8e-97  325.6   0.5     1   262   181   459   181   467 0.98 Transposase IS66 family
HTH_Tnp_IS66         PF13005.2     59 seq797_BIOID51015    -            482   1.3e-18   66.4   2.6   1   1   5.8e-22   2.6e-18   65.4   1.8     2    59   120   175   119   175 0.97 putative Helix-turn-helix domain of transposase IS66
LZ_Tnp_IS66          PF13007.2     78 seq797_BIOID51015    -            482   2.2e-10   40.9   4.3   1   1   1.3e-13   5.9e-10   39.5   3.0     2    77    39   116    38   117 0.74 Transposase C of IS166 homeodomain
HTH_24               PF13412.1     48 seq798_BIOID51015    -            269   3.2e-05   23.0   0.1   1   1   9.1e-09   6.2e-05   22.1   0.1     7    39     5    40     2    42 0.89 Winged helix-turn-helix DNA-binding
HTH_3                PF01381.17    55 seq799_BIOID51015    -            133   7.8e-12   44.7   0.0   1   1   8.1e-15   1.6e-11   43.7   0.0     2    47    13    58    12    66 0.92 Helix-turn-helix
HTH_19               PF12844.2     64 seq799_BIOID51015    -            133   1.6e-08   34.3   0.0   1   1   1.7e-11   3.4e-08   33.3   0.0     3    63    11    71    10    72 0.91 Helix-turn-helix domain
HTH_31               PF13560.1     64 seq799_BIOID51015    -            133     2e-07   30.9   0.0   1   1   1.9e-10   3.8e-07   30.0   0.0    11    55    17    60    11    72 0.89 Helix-turn-helix domain
HTH_26               PF13443.1     63 seq799_BIOID51015    -            133   3.5e-07   30.1   0.0   1   1   3.2e-10   6.3e-07   29.3   0.0     1    46    11    55    11    60 0.94 Cro/C1-type HTH DNA-binding domain
HTH_23               PF13384.1     50 seq799_BIOID51015    -            133   4.7e-07   29.1   1.5   1   1   6.1e-10   1.2e-06   27.8   0.2     9    39    11    42    10    45 0.93 Homeodomain-like domain
CENP-B_N             PF04218.8     53 seq799_BIOID51015    -            133   3.2e-06   26.3   0.5   1   1   1.2e-08   2.3e-05   23.5   0.0    18    47    15    45    10    51 0.83 CENP-B N-terminal DNA-binding domain
HTH_28               PF13518.1     52 seq799_BIOID51015    -            133     1e-05   25.2   1.7   1   1   2.1e-08   4.1e-05   23.3   0.3     3    33    10    41    10    43 0.89 Helix-turn-helix domain
RNA_pol_Rpb2_6       PF00562.23   386 seq801_BIOID51015    -           1342  4.7e-162  539.0   0.0   1   1  3.5e-162  7.9e-159  528.4   0.1     2   386   716  1264   715  1264 0.98 RNA polymerase Rpb2, domain 6
RNA_pol_Rpb2_7       PF04560.15    83 seq801_BIOID51015    -           1342   5.7e-32  109.6   0.1   1   1   8.2e-35   1.9e-31  108.0   0.0     1    82  1266  1341  1266  1342 0.98 RNA polymerase Rpb2, domain 7
RNA_pol_Rpb2_3       PF04565.11    68 seq801_BIOID51015    -           1342   7.1e-30  102.4   0.0   1   1   7.4e-33   1.7e-29  101.2   0.0     1    68   513   582   513   582 0.98 RNA polymerase Rpb2, domain 3
RNA_pol_Rpb2_45      PF10385.4     66 seq801_BIOID51015    -           1342   4.6e-29   99.9   0.3   1   1   1.5e-31   3.5e-28   97.0   0.2     1    66   591   656   591   656 1.00 RNA polymerase beta subunit external 1 domain
RNA_pol_Rpb2_1       PF04563.10   203 seq801_BIOID51015    -           1342   1.5e-26   92.4   0.0   1   1   1.4e-29   3.1e-26   91.4   0.0     2   203    27   509    26   509 0.98 RNA polymerase beta subunit
RNA_pol_Rpb2_2       PF04561.9    190 seq801_BIOID51015    -           1342   1.6e-25   89.5   0.9   1   2   8.4e-11   1.9e-07   30.5   0.0     1    74   151   225   151   276 0.82 RNA polymerase Rpb2, domain 2
RNA_pol_Rpb2_2       PF04561.9    190 seq801_BIOID51015    -           1342   1.6e-25   89.5   0.9   2   2   1.9e-18   4.4e-15   55.4   0.0    80   190   340   454   329   454 0.88 RNA polymerase Rpb2, domain 2
TcdA_TcdB            PF12919.2    514 seq802_BIOID51015    -             65   4.5e-20   71.4   4.5   1   1   3.5e-24   4.8e-20   71.4   3.1    98   161     1    64     1    65 0.97 TcdA/TcdB catalytic glycosyltransferase domain
NLPC_P60             PF00877.14   105 seq803_BIOID51015    -            261   7.9e-14   51.2   0.0   1   1   8.3e-18   1.1e-13   50.7   0.0     1   105   125   238   125   238 0.92 NlpC/P60 family
DUF1090              PF06476.7    115 seq804_BIOID51015    -            122   6.8e-38  128.7  16.9   1   1   6.2e-42   8.4e-38  128.4  11.7     2   114     7   116     5   117 0.92 Protein of unknown function (DUF1090)
Fer4_11              PF13247.1     99 seq805_BIOID51015    -            205   1.2e-31  108.4  10.9   1   1   8.5e-35   1.2e-31  108.4   7.5     3    97    60   153    58   155 0.97 4Fe-4S dicluster domain
Fer4_2               PF12797.2     22 seq805_BIOID51015    -            205   1.1e-13   50.0  30.8   1   1   6.7e-10   9.1e-07   28.3   0.6     2    20     6    24     5    33 0.89 4Fe-4S binding domain
Fer4                 PF00037.22    24 seq805_BIOID51015    -            205   9.1e-13   47.1  35.1   1   1   8.5e-11   1.2e-07   30.9   3.3     1    23    92   114    92   115 0.94 4Fe-4S binding domain
Fer4_7               PF12838.2     52 seq805_BIOID51015    -            205   2.4e-12   46.9  28.1   1   1   9.2e-10   1.3e-06   28.6   7.3     2    50    99   147    98   149 0.87 4Fe-4S dicluster domain
Fer4_9               PF13187.1     55 seq805_BIOID51015    -            205   8.2e-12   45.0  26.6   1   1   5.5e-10   7.5e-07   29.2   7.4     2    53    99   148    98   150 0.95 4Fe-4S dicluster domain
Fer4_10              PF13237.1     52 seq805_BIOID51015    -            205   4.5e-11   42.2  30.2   1   1   8.2e-09   1.1e-05   24.9   8.0     2    52    92   146    91   146 0.76 4Fe-4S dicluster domain
Fer4_4               PF12800.2     17 seq805_BIOID51015    -            205   1.7e-10   40.2  32.5   1   3     3e-05      0.04   14.1   2.3     1    15    11    25    11    29 0.90 4Fe-4S binding domain
Fer4_4               PF12800.2     17 seq805_BIOID51015    -            205   1.7e-10   40.2  32.5   2   3   3.3e-05     0.045   13.9   2.0     2    16    65    81    64    85 0.86 4Fe-4S binding domain
Fer4_4               PF12800.2     17 seq805_BIOID51015    -            205   1.7e-10   40.2  32.5   3   3   2.9e-07    0.0004   20.3   2.0     2    17    97   112    96   112 0.91 4Fe-4S binding domain
Fer4_6               PF12837.2     24 seq805_BIOID51015    -            205   2.4e-10   39.7  39.6   1   1   3.1e-09   4.2e-06   26.2   3.2     1    23    91   113    91   114 0.95 4Fe-4S binding domain
Fer4_3               PF12798.2     15 seq805_BIOID51015    -            205   7.3e-07   29.1  40.1   1   2   9.4e-06     0.013   15.9   4.2     1    15    67    83    67    83 0.98 4Fe-4S binding domain
Fer4_3               PF12798.2     15 seq805_BIOID51015    -            205   7.3e-07   29.1  40.1   2   2   4.8e-05     0.065   13.7   1.6     1    13   126   147   126   149 0.94 4Fe-4S binding domain
TPR_7                PF13176.1     36 seq807_BIOID51015    -            218   1.7e-10   39.7   5.4   1   1   5.7e-06     0.011   15.3   0.0     1    27    71    97    71   106 0.82 Tetratricopeptide repeat
Prok-JAB             PF14464.1    105 seq808_BIOID51015    -            108     1e-20   73.1   0.1   1   1   7.9e-25   1.1e-20   73.0   0.1     3    96     3    98     1   107 0.92 Prokaryotic homologs of the JAB domain
Gly_kinase           PF02595.10   378 seq810_BIOID51015    -            381  5.5e-184  611.0  20.1   1   1  4.6e-188  6.2e-184  610.8  13.9     1   377     1   377     1   378 1.00 Glycerate kinase family
HD                   PF01966.17   122 seq811_BIOID51015    -            443     1e-09   38.3   0.1   1   1   5.3e-13   3.6e-09   36.5   0.0     1    55     4    75     4   120 0.85 HD domain
Resolvase            PF00239.16   141 seq812_BIOID51015    -            151   4.9e-42  143.0   2.5   1   1     4e-46   5.5e-42  142.8   1.7     1   138     3   136     3   139 0.97 Resolvase, N terminal domain
S-methyl_trans       PF02574.11   305 seq816_BIOID51015    -           1232  1.4e-104  349.6   0.1   1   1  9.1e-108  2.5e-104  348.7   0.1     1   304    21   331    21   332 0.98 Homocysteine S-methyltransferase
Met_synt_B12         PF02965.12   136 seq816_BIOID51015    -           1232   9.1e-54  180.6   0.0   1   1     9e-57   2.4e-53  179.2   0.0     1   136  1060  1197  1060  1197 0.99 Vitamin B12 dependent methionine synthase, activation domain
Pterin_bind          PF00809.17   210 seq816_BIOID51015    -           1232   1.5e-48  164.8   0.4   1   1   1.7e-51   4.6e-48  163.2   0.3     1   210   361   573   361   573 0.98 Pterin binding enzyme
B12-binding_2        PF02607.12    79 seq816_BIOID51015    -           1232   4.4e-21   74.5   0.0   1   1   6.5e-24   1.8e-20   72.6   0.0     4    79   664   739   662   739 0.96 B12 binding domain
B12-binding          PF02310.14   121 seq816_BIOID51015    -           1232   6.7e-20   71.0   0.2   1   1   1.8e-22     5e-19   68.2   0.1     2    94   753   845   752   856 0.93 B12 binding domain
TcdA_TcdB            PF12919.2    514 seq819_BIOID51015    -            570  1.1e-112  377.0   0.1   1   1  1.6e-116  1.1e-112  377.0   0.1   200   514     1   300     1   300 0.98 TcdA/TcdB catalytic glycosyltransferase domain
Gly_transf_sug       PF04488.10   103 seq819_BIOID51015    -            570   1.1e-13   51.2   0.3   1   1   1.7e-17   1.1e-13   51.2   0.2    56    96     1    47     1    54 0.83 Glycosyltransferase sugar-binding region containing DXD motif
NAD_binding_1        PF00175.16   109 seq820_BIOID51015    -            248   5.7e-17   62.1   0.0   1   1   1.2e-20   8.1e-17   61.6   0.0     1   109   111   223   111   223 0.89 Oxidoreductase NAD-binding domain
FAD_binding_6        PF00970.19    99 seq820_BIOID51015    -            248   2.8e-10   40.0   0.0   1   1     8e-14   5.5e-10   39.1   0.0     9    90    14    90     6    98 0.85 Oxidoreductase FAD-binding domain
Ribonuc_L-PSP        PF01042.16   121 seq822_BIOID51015    -            115   3.4e-28   97.7   0.5   1   1   2.7e-32   3.7e-28   97.5   0.4     2   121     4   115     3   115 0.96 Endoribonuclease L-PSP
DmsC                 PF04976.7    276 seq823_BIOID51015    -            364  6.7e-115  382.9  19.9   1   1    6e-119  8.1e-115  382.7  13.8     1   276    81   354    81   354 0.99 DMSO reductase anchor subunit (DmsC)
IlvN                 PF07991.7    165 seq824_BIOID51015    -            491   6.6e-61  204.3   0.2   1   1   1.6e-64   1.1e-60  203.6   0.1     2   165    35   204    34   204 0.98 Acetohydroxy acid isomeroreductase, catalytic domain
IlvC                 PF01450.14   145 seq824_BIOID51015    -            491     4e-56  188.8   0.1   1   2   3.3e-21   2.3e-17   63.1   0.0     1   128   210   337   210   345 0.91 Acetohydroxy acid isomeroreductase, catalytic domain
IlvC                 PF01450.14   145 seq824_BIOID51015    -            491     4e-56  188.8   0.1   2   2   7.7e-40   5.3e-36  123.6   0.0    15   145   359   485   349   485 0.93 Acetohydroxy acid isomeroreductase, catalytic domain
DUF883               PF05957.8     94 seq826_BIOID51015    -            101   1.1e-31  108.9   1.7   1   1   9.3e-36   1.3e-31  108.7   1.2     2    94     9   101     8   101 0.99 Bacterial protein of unknown function (DUF883)
TraG_N               PF07916.6    466 seq827_BIOID51015    -             45   4.6e-06   25.2   0.0   1   1   3.4e-10   4.6e-06   25.2   0.0     1    33     3    35     3    41 0.91 TraG-like protein, N-terminal region
Peptidase_M20        PF01546.23   171 seq828_BIOID51015    -            409   8.6e-20   70.9   0.1   1   1   2.8e-23   1.3e-19   70.3   0.1    23   170   139   402    74   403 0.84 Peptidase family M20/M25/M40
M20_dimer            PF07687.9    109 seq828_BIOID51015    -            409   7.2e-12   44.9   0.1   1   1   3.5e-15   1.6e-11   43.7   0.0     2   105   206   302   205   308 0.89 Peptidase dimerisation domain
Peptidase_M42        PF05343.9    292 seq828_BIOID51015    -            409   1.4e-06   27.1   0.0   1   1   3.1e-08   0.00014   20.6   0.0   134   194   140   201   110   234 0.90 M42 glutamyl aminopeptidase
DUF303               PF03629.13   255 seq831_BIOID51015    -            517   1.2e-28   99.8   0.0   1   1   2.5e-32   1.7e-28   99.4   0.0     3   211    83   334    81   384 0.77 Domain of unknown function (DUF303)
DUF1737              PF08410.5     54 seq831_BIOID51015    -            517   4.8e-19   67.7   0.0   1   1   1.5e-22     1e-18   66.7   0.0     1    53     1    53     1    54 0.98 Domain of unknown function (DUF1737)
Glycos_transf_3      PF00591.16   254 seq834_BIOID51015    -            440   3.1e-61  206.7   0.4   1   1   9.1e-65   4.1e-61  206.3   0.2     2   253    79   332    78   333 0.98 Glycosyl transferase family, a/b domain
PYNP_C               PF07831.8     75 seq834_BIOID51015    -            440   2.4e-25   87.6   0.2   1   1     1e-28   4.7e-25   86.7   0.1     1    74   350   423   350   424 0.98 Pyrimidine nucleoside phosphorylase C-terminal domain
Glycos_trans_3N      PF02885.12    66 seq834_BIOID51015    -            440     3e-15   55.4   0.1   1   1   1.8e-18   8.4e-15   53.9   0.1     3    66     5    68     3    68 0.98 Glycosyl transferase family, helical bundle domain
TraG_N               PF07916.6    466 seq835_BIOID51015    -            145   4.6e-39  134.0   0.5   1   1   3.9e-43   5.3e-39  133.8   0.3    44   180     3   137     1   141 0.95 TraG-like protein, N-terminal region
ATP-grasp_4          PF13535.1    184 seq839_BIOID51015    -            300   1.5e-24   86.6   0.0   1   1   2.1e-28   2.8e-24   85.7   0.0     2   182    62   241    61   244 0.93 ATP-grasp domain
TPR_8                PF13181.1     34 seq841_BIOID51015    -            171   4.3e-06   25.9   0.1   1   1   4.1e-06     0.028   14.0   0.0     7    29     2    24     1    28 0.91 Tetratricopeptide repeat
Bac_Ubq_Cox          PF01654.12   436 seq843_BIOID51015    -            514  1.8e-184  613.0  24.7   1   1  1.8e-188  2.4e-184  612.6  17.1     1   435     7   502     7   503 0.97 Bacterial Cytochrome Ubiquinol Oxidase
DUF1469              PF07332.6    121 seq844_BIOID51015    -            134     1e-25   89.6   7.5   1   1   8.4e-30   1.1e-25   89.5   5.2     6   120    19   129    14   130 0.97 Protein of unknown function (DUF1469)
IMS                  PF00817.15   148 seq846_BIOID51015    -            357   1.1e-45  154.9   0.0   1   1   4.3e-49   1.9e-45  154.1   0.0     1   148     7   160     7   160 0.94 impB/mucB/samB family
IMS_C                PF11799.3    137 seq846_BIOID51015    -            357   2.2e-09   37.7   0.1   1   1   8.5e-13   3.9e-09   36.9   0.0     3    99   217   315   216   332 0.85 impB/mucB/samB family C-terminal
IMS_HHH              PF11798.3     32 seq846_BIOID51015    -            357   1.3e-08   34.2   0.0   1   1   7.3e-12   3.3e-08   32.9   0.0     1    32   172   203   172   203 0.96 IMS family HHH motif
SmpB                 PF01668.13    68 seq848_BIOID51015    -            160   1.3e-29  101.6   0.0   1   1   1.5e-33   2.1e-29  100.9   0.0     2    67    13    78    12    80 0.96 SmpB protein
TraG_N               PF07916.6    466 seq849_BIOID51015    -            118   3.2e-19   68.6   0.0   1   1   2.7e-23   3.7e-19   68.4   0.0   182   293     2   104     1   111 0.95 TraG-like protein, N-terminal region
DUF1889              PF08986.5    119 seq851_BIOID51015    -            119   2.3e-83  276.1   0.8   1   1   1.8e-87   2.5e-83  276.0   0.6     1   119     1   119     1   119 1.00 Domain of unknown function (DUF1889)
DUF1391              PF07151.7     49 seq854_BIOID51015    -             51   5.1e-35  118.5   0.9   1   1     4e-39   5.5e-35  118.4   0.6     1    48     2    49     2    50 0.97 Protein of unknown function (DUF1391)
YihI                 PF04220.7    169 seq855_BIOID51015    -            169   3.4e-56  189.0  15.5   1   1   2.8e-60   3.9e-56  188.9  10.8     3   167     5   165     2   167 0.94 Der GTPase activator (YihI)
YqjK                 PF13997.1     73 seq856_BIOID51015    -             99   3.6e-30  103.8   9.8   1   1   3.3e-34   4.5e-30  103.5   6.8     1    73    14    86    14    86 0.99 YqjK-like protein
OMPdecase            PF00215.19   226 seq859_BIOID51015    -            291   1.1e-53  181.8   0.0   1   1   9.5e-58   1.3e-53  181.6   0.0     1   226    61   283    61   283 0.96 Orotidine 5'-phosphate decarboxylase / HUMPS family
TraG_N               PF07916.6    466 seq860_BIOID51015    -            601   1.3e-34  119.4  16.6   1   1   9.2e-39   1.3e-34  119.4  11.5   308   465     3   152     1   153 0.96 TraG-like protein, N-terminal region
IstB_IS21            PF01695.12   178 seq862_BIOID51015    -            261   4.2e-67  224.9   0.1   1   1   1.6e-70   5.5e-67  224.5   0.0     2   177    55   230    54   231 0.98 IstB-like ATP binding protein
Bac_DnaA             PF00308.13   219 seq862_BIOID51015    -            261   1.7e-08   34.2   0.0   1   1   8.1e-12   2.8e-08   33.5   0.0    36   136   101   199    80   221 0.87 Bacterial dnaA  protein
PhoH                 PF02562.11   205 seq862_BIOID51015    -            261   1.7e-06   27.2   0.1   1   1   1.2e-09     4e-06   26.0   0.0     3    61    83   142    81   179 0.77 PhoH-like protein
AAA                  PF00004.24   132 seq862_BIOID51015    -            261   1.4e-05   25.1   0.0   1   1   7.1e-09   2.4e-05   24.4   0.0     1   111   102   202   102   230 0.70 ATPase family associated with various cellular activities (AAA)
DoxX                 PF07681.7     85 seq870_BIOID51015    -            160   6.2e-18   64.8  12.8   1   1   1.5e-21   1.1e-17   64.1   8.9     2    84    39   117    38   118 0.98 DoxX
PDZ                  PF00595.19    81 seq871_BIOID51015    -            474   3.1e-29  100.8   8.2   1   2   2.7e-19   9.1e-16   57.6   0.1     7    80   285   367   279   368 0.90 PDZ domain (Also known as DHR or GLGF)
PDZ                  PF00595.19    81 seq871_BIOID51015    -            474   3.1e-29  100.8   8.2   2   2   3.7e-15   1.3e-11   44.4   2.2    11    81   394   463   385   463 0.89 PDZ domain (Also known as DHR or GLGF)
PDZ_2                PF13180.1     82 seq871_BIOID51015    -            474   3.3e-26   90.8   2.8   1   2   1.2e-18   4.1e-15   55.3   0.0    12    82   300   380   285   380 0.88 PDZ domain
PDZ_2                PF13180.1     82 seq871_BIOID51015    -            474   3.3e-26   90.8   2.8   2   2   3.7e-12   1.3e-08   34.5   0.6     4    59   399   454   396   469 0.90 PDZ domain
Trypsin_2            PF13365.1    120 seq871_BIOID51015    -            474   8.2e-21   74.0   0.6   1   1   5.5e-24   1.9e-20   72.9   0.4     1   120   114   250   114   250 0.79 Trypsin-like peptidase domain
Trypsin              PF00089.21   220 seq871_BIOID51015    -            474   1.4e-20   73.7   0.3   1   1   6.5e-24   2.2e-20   73.0   0.2    21   218   114   275    87   277 0.83 Trypsin
Nitrate_red_del      PF02613.10   136 seq872_BIOID51015    -            204     4e-31  107.5   1.1   1   1   4.1e-35   5.6e-31  107.0   0.7     7   134    41   164    19   166 0.93 Nitrate reductase delta subunit
DUF3706              PF12500.3    200 seq873_BIOID51015    -            380   5.6e-54  182.7   0.0   1   1   7.9e-58   1.1e-53  181.8   0.0     2   198   197   367   196   369 0.97 Protein of unknown function (DUF3706)
DUF2528              PF10800.3    102 seq879_BIOID51015    -            122   1.8e-48  162.9   0.6   1   1   1.5e-52   2.1e-48  162.7   0.4     1   101    14   121    14   122 0.98 Protein of unknown function (DUF2528)
Chorismate_bind      PF00425.13   257 seq882_BIOID51015    -            453   1.9e-91  305.8   0.0   1   1   3.5e-95   2.4e-91  305.5   0.0     2   257   190   443   189   443 0.98 chorismate binding enzyme
Anth_synt_I_N        PF04715.8    140 seq882_BIOID51015    -            453   7.8e-30  103.6   0.2   1   1   8.9e-33   6.1e-29  100.7   0.0     9   139    22   153    16   154 0.90 Anthranilate synthase component I, N terminal region
Radical_SAM          PF04055.16   166 seq883_BIOID51015    -            457   3.7e-15   56.3   0.0   1   1     8e-19   5.4e-15   55.8   0.0     2   164    57   227    56   229 0.79 Radical SAM superfamily
HemN_C               PF06969.11    66 seq883_BIOID51015    -            457     4e-12   45.8   0.3   1   1   2.7e-15   1.8e-11   43.7   0.0     1    66   363   431   363   431 0.94 HemN C-terminal domain
Acetyltransf_10      PF13673.1    117 seq884_BIOID51015    -            150   1.4e-20   73.4   0.0   1   1   5.1e-24   1.7e-20   73.1   0.0     1   117    13   124    13   124 0.92 Acetyltransferase (GNAT) domain
Acetyltransf_7       PF13508.1     79 seq884_BIOID51015    -            150     7e-10   38.8   0.0   1   1   4.1e-13   1.4e-09   37.8   0.0     3    78    56   125    54   126 0.90 Acetyltransferase (GNAT) domain
Acetyltransf_9       PF13527.1    128 seq884_BIOID51015    -            150   1.6e-07   31.1   0.0   1   1   8.1e-10   2.8e-06   27.1   0.0     1   128     5   127     5   127 0.93 Acetyltransferase (GNAT) domain
Acetyltransf_1       PF00583.19    83 seq884_BIOID51015    -            150     7e-07   29.0   0.0   1   1   5.2e-10   1.8e-06   27.7   0.0    25    83    75   125    34   125 0.77 Acetyltransferase (GNAT) family
Metalloenzyme        PF01676.13   262 seq888_BIOID51015    -            407   1.2e-57  195.1   0.0   1   1   9.9e-62   1.4e-57  194.9   0.0     1   261     2   405     2   406 0.97 Metalloenzyme superfamily
GST_N_2              PF13409.1     70 seq893_BIOID51015    -            328   1.5e-23   82.4   0.0   1   1   9.4e-27   3.2e-23   81.3   0.0     1    70    62   159    62   159 0.85 Glutathione S-transferase, N-terminal domain
GST_C_2              PF13410.1     69 seq893_BIOID51015    -            328   3.9e-14   52.1   0.0   1   1   2.3e-17     8e-14   51.1   0.0     1    54   203   256   203   280 0.89 Glutathione S-transferase, C-terminal domain
GST_C                PF00043.20    95 seq893_BIOID51015    -            328   8.7e-07   28.7   0.0   1   1   4.2e-10   1.4e-06   28.0   0.0    20    67   200   247   167   281 0.76 Glutathione S-transferase, C-terminal domain
Phage_integrase      PF00589.17   173 seq894_BIOID51015    -            423   2.1e-22   79.5   0.3   1   1   7.9e-26   5.4e-22   78.1   0.0     2   169   232   396   231   399 0.90 Phage integrase family
DUF4102              PF13356.1     89 seq894_BIOID51015    -            423   1.5e-22   79.1   0.0   1   1   6.8e-26   4.7e-22   77.5   0.0     1    87    22   112    22   114 0.91 Domain of unknown function (DUF4102)
Peptidase_S24        PF00717.18    70 seq895_BIOID51015    -            229   5.2e-16   57.9   0.0   1   1   3.1e-19   1.4e-15   56.5   0.0     3    69   140   205   138   206 0.91 Peptidase S24-like
HTH_19               PF12844.2     64 seq895_BIOID51015    -            229   3.3e-09   36.5   0.0   1   1   1.3e-12     6e-09   35.7   0.0     2    60     9    67     9    70 0.96 Helix-turn-helix domain
HTH_3                PF01381.17    55 seq895_BIOID51015    -            229   9.7e-08   31.6   0.0   1   1   3.7e-11   1.7e-07   30.8   0.0     1    43    11    53    11    61 0.88 Helix-turn-helix
SUI1                 PF01253.17    83 seq896_BIOID51015    -            108   1.6e-22   78.9   1.9   1   1   1.4e-26   1.9e-22   78.7   1.3     2    82    28   104    27   105 0.95 Translation initiation factor SUI1
Lambda_CIII          PF02061.11    45 seq897_BIOID51015    -             54   8.9e-31  105.5   0.1   1   1   7.8e-35   1.1e-30  105.2   0.1     1    45     1    43     1    43 1.00 Lambda Phage CIII
Cyto_ox_2            PF02322.10   328 seq899_BIOID51015    -            378  5.8e-112  373.9  33.8   1   1  4.8e-116  6.6e-112  373.7  23.4     1   328     6   362     6   362 0.99 Cytochrome oxidase subunit II
Voltage_CLC          PF00654.15   355 seq900_BIOID51015    -            438   1.1e-72  244.9  33.6   1   1   7.9e-77   1.1e-72  244.9  23.3     5   354    83   422    79   423 0.91 Voltage gated chloride channel
UPF0027              PF01139.12   420 seq902_BIOID51015    -            217   3.2e-43  148.1   0.0   1   2   3.1e-29   4.2e-25   88.5   0.0     6    98    14   106     9   115 0.93 Uncharacterized protein family UPF0027
UPF0027              PF01139.12   420 seq902_BIOID51015    -            217   3.2e-43  148.1   0.0   2   2   5.9e-20   8.1e-16   57.9   0.1   146   203   120   176   108   187 0.89 Uncharacterized protein family UPF0027
Mob_synth_C          PF06463.8    128 seq903_BIOID51015    -            352     7e-36  122.6   0.0   1   1   3.6e-39   1.2e-35  121.8   0.0     1   127   209   335   209   336 0.98 Molybdenum Cofactor Synthesis C
Radical_SAM          PF04055.16   166 seq903_BIOID51015    -            352   6.9e-27   94.5   0.0   1   1   2.7e-30   9.4e-27   94.0   0.0     2   166    42   204    41   204 0.97 Radical SAM superfamily
Fer4_12              PF13353.1    139 seq903_BIOID51015    -            352   1.6e-07   31.4   0.0   1   1   8.7e-11     3e-07   30.5   0.0    15   116    47   148    36   154 0.84 4Fe-4S single cluster domain
Fer4_14              PF13394.1    117 seq903_BIOID51015    -            352   5.9e-07   29.4   0.0   1   1   5.8e-10     2e-06   27.7   0.0     6    90    45   127    38   148 0.70 4Fe-4S single cluster domain
DUF1454              PF07305.7    200 seq904_BIOID51015    -            199  1.4e-111  370.1   1.7   1   1  1.2e-115  1.6e-111  369.9   1.2     1   200     1   199     1   199 1.00 Protein of unknown function (DUF1454)
DicB                 PF05358.6     62 seq905_BIOID51015    -             98   2.6e-38  129.2   0.1   1   1   1.9e-42   2.6e-38  129.2   0.1     1    62    37    98    37    98 1.00 DicB protein
DUF826               PF05696.6     78 seq906_BIOID51015    -            154   2.1e-37  126.9   1.0   1   1   5.5e-41   3.7e-37  126.1   0.7     1    78    74   148    74   149 0.97 Protein of unknown function (DUF826)
DUF1378              PF07125.6     59 seq906_BIOID51015    -            154   6.2e-15   54.7   2.5   1   1     2e-18   1.3e-14   53.7   1.7     1    27     1    27     1    36 0.96 Protein of unknown function (DUF1378)
DUF1378              PF07125.6     59 seq910_BIOID51015    -             32   6.1e-17   61.2   0.3   1   1   4.7e-21   6.4e-17   61.1   0.2    28    59     1    32     1    32 0.98 Protein of unknown function (DUF1378)
DUF1482              PF07358.6     57 seq911_BIOID51015    -             63   8.1e-28   95.6   0.0   1   1   6.6e-32     9e-28   95.5   0.0     1    57     4    62     4    62 0.98 Protein of unknown function (DUF1482)
HTH_31               PF13560.1     64 seq914_BIOID51015    -            230   1.2e-19   70.0   0.0   1   2   6.7e-13   2.3e-09   37.1   0.0     6    59    87   139    86   143 0.96 Helix-turn-helix domain
HTH_31               PF13560.1     64 seq914_BIOID51015    -            230   1.2e-19   70.0   0.0   2   2   6.8e-11   2.3e-07   30.7   0.0     2    57   163   217   162   224 0.96 Helix-turn-helix domain
HTH_19               PF12844.2     64 seq914_BIOID51015    -            230   3.3e-19   68.5   0.0   1   2     3e-12     1e-08   34.9   0.0     3    60    86   143    86   147 0.94 Helix-turn-helix domain
HTH_19               PF12844.2     64 seq914_BIOID51015    -            230   3.3e-19   68.5   0.0   2   2   5.7e-11   1.9e-07   30.8   0.0     1    61   164   224   164   227 0.96 Helix-turn-helix domain
HTH_3                PF01381.17    55 seq914_BIOID51015    -            230   1.4e-15   56.7   0.0   1   1   5.5e-13   1.9e-09   37.1   0.0     1    52    87   138    87   141 0.96 Helix-turn-helix
UvrD_C               PF13361.1    319 seq916_BIOID51015    -            690   8.9e-93  311.1   0.0   1   1   3.7e-95   8.4e-92  307.9   0.0     1   318   288   630   288   631 0.97 UvrD-like helicase C-terminal domain
UvrD-helicase        PF00580.16   315 seq916_BIOID51015    -            690   2.2e-74  250.5   0.4   1   1   1.4e-76   3.1e-73  246.6   0.3     1   314    20   282    20   283 0.94 UvrD/REP helicase N-terminal domain
AAA_19               PF13245.1     76 seq916_BIOID51015    -            690   2.2e-13   49.6   0.6   1   1   2.1e-16   4.9e-13   48.5   0.4     8    75    32   104    25   105 0.82 Part of AAA domain
UvrD_C_2             PF13538.1    104 seq916_BIOID51015    -            690   2.2e-10   40.4   0.0   1   1   5.8e-13   1.3e-09   37.9   0.0    54   103   563   626   513   627 0.80 Family description
Diacid_rec           PF05651.8    135 seq917_BIOID51015    -            385   1.9e-52  176.1   0.9   1   1   4.7e-56   3.2e-52  175.4   0.6     1   135     6   140     6   140 0.99 Putative sugar diacid recognition
HTH_30               PF13556.1     59 seq917_BIOID51015    -            385   3.7e-22   77.5   3.4   1   1   7.2e-25   4.9e-21   73.9   2.1     1    59   323   381   323   381 0.98 PucR C-terminal helix-turn-helix domain
NUDIX                PF00293.23   135 seq918_BIOID51015    -            192   4.3e-16   58.6   0.0   1   1   4.3e-20   5.9e-16   58.2   0.0     4   124    33   151    29   159 0.87 NUDIX domain
Lysis_S              PF04971.7     68 seq919_BIOID51015    -             71   7.2e-47  156.8   0.6   1   1   5.8e-51   7.9e-47  156.7   0.4     1    68     4    71     4    71 1.00 Lysis protein S
UPF0027              PF01139.12   420 seq920_BIOID51015    -            162   7.1e-41  140.4   0.0   1   1   5.6e-45   7.7e-41  140.3   0.0   269   419     8   155     1   156 0.86 Uncharacterized protein family UPF0027
Phage_integrase      PF00589.17   173 seq921_BIOID51015    -            415   1.7e-22   79.8   0.2   1   1   5.5e-26   3.8e-22   78.6   0.0     1   171   219   381   219   383 0.89 Phage integrase family
DUF4102              PF13356.1     89 seq921_BIOID51015    -            415   1.1e-20   73.1   0.0   1   1   1.5e-23     1e-19   70.1   0.0     1    84    14   102    14   107 0.88 Domain of unknown function (DUF4102)
PNP_UDP_1            PF01048.15   234 seq923_BIOID51015    -            239   3.4e-43  147.1   1.3   1   1   2.9e-47   3.9e-43  146.9   0.9     2   213    16   217    15   234 0.88 Phosphorylase superfamily
DUF1983              PF09327.6     81 seq924_BIOID51015    -            422   2.6e-18   65.6   0.1   1   1     7e-22   9.6e-18   63.8   0.0     2    81   240   321   239   321 0.93 Domain of unknown function (DUF1983)
TIM                  PF00121.13   244 seq925_BIOID51015    -            255   3.2e-93  311.1   1.0   1   1   2.6e-97   3.6e-93  311.0   0.7     1   243     4   245     4   246 0.97 Triosephosphate isomerase
DUF805               PF05656.9    117 seq927_BIOID51015    -            121   1.4e-37  127.9   4.7   1   1   1.2e-41   1.6e-37  127.8   3.3     1   116    10   118    10   119 0.98 Protein of unknown function (DUF805)
DUF1327              PF07041.6    113 seq928_BIOID51015    -            263   1.3e-37  128.0   0.0   1   1   1.8e-41   2.4e-37  127.1   0.0     1    90     1    90     1   104 0.93 Protein of unknown function (DUF1327)
MFS_1                PF07690.11   354 seq929_BIOID51015    -            425   1.2e-22   80.0  44.6   1   1   1.2e-26   1.7e-22   79.5  26.8    13   340    26   357    12   365 0.75 Major Facilitator Superfamily
RNase_T              PF00929.19   164 seq930_BIOID51015    -            204   4.9e-34  117.8   0.0   1   1   4.2e-38   5.7e-34  117.6   0.0     1   163    32   193    32   194 0.97 Exonuclease
His_Phos_2           PF00328.17   347 seq932_BIOID51015    -            442   1.5e-41  142.8   0.0   1   1   1.3e-45   1.7e-41  142.5   0.0     1   345    39   383    39   387 0.87 Histidine phosphatase superfamily (branch 2)
MoCF_biosynth        PF00994.19   144 seq933_BIOID51015    -            170   5.6e-31  106.7   0.0   1   1   5.1e-35     7e-31  106.4   0.0     1   143    14   156    12   157 0.92 Probable molybdopterin binding domain
RF-1                 PF00472.15   114 seq935_BIOID51015    -            204   2.7e-23   81.8   1.9   1   1   3.5e-27   4.8e-23   81.0   1.3     9   103   103   196    97   200 0.84 RF-1 domain
PTS_IIB              PF02302.12    90 seq937_BIOID51015    -            106   5.2e-21   74.7   1.5   1   1   4.5e-25   6.1e-21   74.5   1.0     2    88     6    95     5    97 0.94 PTS system, Lactose/Cellobiose specific IIB subunit
SDH_alpha            PF03313.10   283 seq941_BIOID51015    -            454  7.6e-104  346.5   5.6   1   1  1.4e-107  9.8e-104  346.2   3.9     3   282   184   449   182   450 0.96 Serine dehydratase alpha chain
SDH_beta             PF03315.10   158 seq941_BIOID51015    -            454   8.5e-56  188.2   0.0   1   1   2.2e-59   1.5e-55  187.4   0.0     1   157     3   158     3   159 0.96 Serine dehydratase beta chain
DUF805               PF05656.9    117 seq945_BIOID51015    -            118   1.5e-35  121.4   2.5   1   1   1.3e-39   1.8e-35  121.2   1.7     1   116    10   114    10   115 0.98 Protein of unknown function (DUF805)
RNA_pol_Rpb1_1       PF04997.7    338 seq948_BIOID51015    -           1407  1.8e-100  336.3   0.1   1   1  1.8e-103  4.8e-100  335.0   0.1     2   338    15   342    14   342 0.95 RNA polymerase Rpb1, domain 1
RNA_pol_Rpb1_5       PF04998.12   277 seq948_BIOID51015    -           1407   1.1e-80  270.7   0.0   1   1     8e-84   2.2e-80  269.7   0.0     1   276   766  1321   766  1322 1.00 RNA polymerase Rpb1, domain 5
RNA_pol_Rpb1_2       PF00623.15   166 seq948_BIOID51015    -           1407   6.1e-51  172.5   0.0   1   1   5.3e-53   1.5e-49  168.0   0.0     1   166   344   486   344   486 0.95 RNA polymerase Rpb1, domain 2
RNA_pol_Rpb1_3       PF04983.13   157 seq948_BIOID51015    -           1407   1.4e-27   96.2   0.0   1   1   1.2e-30   3.3e-27   95.0   0.0     1   157   489   644   489   644 0.93 RNA polymerase Rpb1, domain 3
RNA_pol_Rpb1_4       PF05000.12   108 seq948_BIOID51015    -           1407   2.5e-18   65.7   0.3   1   1   9.1e-22   2.5e-18   65.7   0.2     2   107   674   763   673   764 0.82 RNA polymerase Rpb1, domain 4
PFL                  PF02901.10   648 seq949_BIOID51015    -            765  3.8e-205  683.0   0.0   1   1  6.8e-209  4.7e-205  682.7   0.0     1   648     1   626     1   626 0.98 Pyruvate formate lyase
Gly_radical          PF01228.16   106 seq949_BIOID51015    -            765   2.7e-25   88.6   0.0   1   1   9.7e-29   6.6e-25   87.4   0.0     3   106   645   747   643   747 0.97 Glycine radical
Na_Pi_cotrans        PF02690.10   142 seq951_BIOID51015    -            543   1.6e-44  150.9  30.2   1   2   1.4e-39   9.5e-36  122.5   7.0     1   140    13   148    13   150 0.98 Na+/Pi-cotransporter
Na_Pi_cotrans        PF02690.10   142 seq951_BIOID51015    -            543   1.6e-44  150.9  30.2   2   2   1.6e-13   1.1e-09   38.0  10.2     1   123   139   265   139   284 0.90 Na+/Pi-cotransporter
MoaC                 PF01967.16   136 seq953_BIOID51015    -            161   1.5e-60  202.6   1.3   1   1   1.3e-64   1.7e-60  202.4   0.9     1   136    15   150    15   150 1.00 MoaC family
Sdh_cyt              PF01127.17   121 seq957_BIOID51015    -            134   5.2e-30  103.6   5.0   1   1   4.4e-34   6.1e-30  103.4   3.5     2   120    11   128    10   129 0.90 Succinate dehydrogenase/Fumarate reductase transmembrane subunit
ThiS                 PF02597.15    78 seq962_BIOID51015    -             81     5e-22   77.9   0.0   1   1   4.1e-26   5.6e-22   77.8   0.0     1    78     4    81     4    81 0.99 ThiS family
Phage_lysozyme       PF00959.14   110 seq965_BIOID51015    -            177   2.4e-29  101.7   0.0   1   1   2.3e-33   3.1e-29  101.3   0.0     1   110    48   166    48   166 0.97 Phage lysozyme
Sdh_cyt              PF01127.17   121 seq966_BIOID51015    -            115   8.9e-12   44.7  15.1   1   1   7.9e-16   1.1e-11   44.5  10.5    18   120    11   104     2   113 0.83 Succinate dehydrogenase/Fumarate reductase transmembrane subunit
FGGY_C               PF02782.11   197 seq967_BIOID51015    -            492   1.2e-23   83.6   0.0   1   1   2.8e-27   1.9e-23   83.0   0.0     1   196   225   419   225   420 0.80 FGGY family of carbohydrate kinases, C-terminal domain
FGGY_N               PF00370.16   245 seq967_BIOID51015    -            492   3.7e-21   75.4   0.0   1   2   1.7e-15   1.1e-11   44.3   0.0     1   105     5   110     5   120 0.92 FGGY family of carbohydrate kinases, N-terminal domain
FGGY_N               PF00370.16   245 seq967_BIOID51015    -            492   3.7e-21   75.4   0.0   2   2   6.8e-11   4.7e-07   29.2   0.0   154   245   123   216   112   216 0.91 FGGY family of carbohydrate kinases, N-terminal domain
Ligase_CoA           PF00549.14   153 seq968_BIOID51015    -            555   1.6e-51  173.8   0.6   1   1   4.6e-55   3.2e-51  172.8   0.0     1   152   336   491   336   492 0.98 CoA-ligase
CoA_binding          PF02629.14    96 seq968_BIOID51015    -            555   3.8e-16   59.2   0.0   1   1   5.5e-19   3.8e-15   56.0   0.0     3    96   193   288   191   288 0.93 CoA binding domain
MoaE                 PF02391.12   117 seq972_BIOID51015    -            150   2.5e-40  136.7   0.0   1   1   2.2e-44     3e-40  136.5   0.0     2   116     6   121     5   122 0.97 MoaE protein
FAD_binding_2        PF00890.19   421 seq974_BIOID51015    -            588  2.6e-117  392.1   6.1   1   1    7e-121  3.2e-117  391.8   4.2     1   421     9   405     9   405 0.98 FAD binding domain
Succ_DH_flav_C       PF02910.15   129 seq974_BIOID51015    -            588   3.1e-38  130.4   0.1   1   1   1.1e-41   5.1e-38  129.7   0.1     1   129   460   588   460   588 0.96 Fumarate reductase flavoprotein C-term
Sugar_tr             PF00083.19   451 seq982_BIOID51015    -            171   1.4e-14   53.3   7.4   1   1   1.2e-18   1.7e-14   53.1   5.1     6   147    27   170    23   171 0.87 Sugar (and other) transporter
Pirin                PF02678.11   107 seq984_BIOID51015    -            233   2.1e-21   75.7   0.0   1   1   2.8e-25   3.8e-21   74.8   0.0     2   107     4   119     3   119 0.95 Pirin
EAL                  PF00563.15   236 seq985_BIOID51015    -            532   1.2e-59  201.5   0.2   1   1   2.8e-63   1.9e-59  200.8   0.2     4   236   273   501   270   501 0.93 EAL domain
CSS-motif            PF12792.2    208 seq985_BIOID51015    -            532   3.8e-41  140.5   0.4   1   1   9.4e-45   6.4e-41  139.8   0.1     3   203    42   242    40   247 0.91 CSS motif domain associated with EAL
Bax1-I               PF01027.15   205 seq987_BIOID51015    -            234   3.6e-59  199.6  36.8   1   1     3e-63   4.1e-59  199.5  25.5     2   205    19   230    18   230 0.92 Inhibitor of apoptosis-promoting Bax1
DUF4236              PF14020.1     55 seq989_BIOID51015    -            402   6.5e-23   80.4   6.0   1   1   6.1e-27   8.4e-23   80.1   3.3     1    55     3    57     3    57 0.99 Protein of unknown function (DUF4236)
Ail_Lom              PF06316.6    199 seq990_BIOID51015    -            244   7.5e-32  110.3   8.5   1   1   3.5e-34   1.6e-30  106.0   2.7    48   199    88   244    69   244 0.78 Enterobacterial Ail/Lom protein
OMP_b-brl            PF13505.1    176 seq990_BIOID51015    -            244   2.7e-19   69.6   9.5   1   1   1.2e-22   5.3e-19   68.7   6.6    35   176    50   244     7   244 0.75 Outer membrane protein beta-barrel domain
OmpA_membrane        PF01389.12   183 seq990_BIOID51015    -            244   1.8e-06   27.4   0.3   1   1   3.1e-09   1.4e-05   24.5   0.2    73   148   143   223    31   227 0.81 OmpA-like transmembrane domain
MFS_1                PF07690.11   354 seq998_BIOID51015    -            253   1.1e-14   53.8  27.5   1   1   1.3e-15   6.1e-12   44.8  16.1    22   172    91   245    78   252 0.77 Major Facilitator Superfamily
MFS_2                PF13347.1    427 seq998_BIOID51015    -            253   3.7e-09   35.3   7.1   1   1   8.2e-13   3.7e-09   35.3   4.9   182   343    19   187     4   198 0.77 MFS/sugar transport protein
Sugar_tr             PF00083.19   451 seq998_BIOID51015    -            253   1.1e-07   30.7  18.7   1   1   2.1e-10   9.7e-07   27.5  12.9   222   418    38   223     1   248 0.72 Sugar (and other) transporter
Pribosyltran         PF00156.22   125 seq1002_BIOID51015   -            152   2.2e-11   43.4   0.0   1   1   2.3e-15   3.2e-11   42.9   0.0     2   112     4   105     3   112 0.87 Phosphoribosyl transferase domain
Carb_kinase          PF01256.12   242 seq1003_BIOID51015   -            515   6.1e-83  277.6   4.2   1   1   5.5e-86   3.7e-82  275.1   1.2     2   242   258   496   257   496 0.99 Carbohydrate kinase
YjeF_N               PF03853.10   173 seq1003_BIOID51015   -            515   7.8e-47  158.9   0.1   1   1     2e-50   1.4e-46  158.1   0.0     2   173    35   199    34   199 0.98 YjeF-related protein N-terminus
Hydrolase_3          PF08282.7    254 seq1005_BIOID51015   -            368   1.1e-14   54.4   0.0   1   1   1.5e-16   5.3e-13   49.0   0.0   187   251   295   358   276   361 0.91 haloacid dehalogenase-like hydrolase
HAD                  PF12710.2    191 seq1005_BIOID51015   -            368   1.8e-12   47.6   0.0   1   1   6.3e-16   2.1e-12   47.4   0.0    48   191   194   327    41   327 0.77 haloacid dehalogenase-like hydrolase
Hydrolase            PF00702.21   204 seq1005_BIOID51015   -            368   2.6e-10   41.0   1.0   1   1   9.6e-14   3.3e-10   40.7   0.4    65   204   170   330    99   330 0.77 haloacid dehalogenase-like hydrolase
DUF4222              PF13973.1     53 seq1011_BIOID51015   -             80   7.5e-16   57.1   0.1   1   1   6.5e-20   8.9e-16   56.9   0.1     2    53     4    54     3    54 0.97 Domain of unknown function (DUF4222)
Radical_SAM          PF04055.16   166 seq1015_BIOID51015   -            292   1.8e-22   80.1   0.0   1   1   5.8e-26   2.6e-22   79.6   0.0     1   157    41   222    41   231 0.94 Radical SAM superfamily
Fer4_12              PF13353.1    139 seq1015_BIOID51015   -            292   1.1e-10   41.6   0.1   1   1   9.2e-14   4.2e-10   39.7   0.1     2    82    34   145    33   186 0.81 4Fe-4S single cluster domain
Fer4_14              PF13394.1    117 seq1015_BIOID51015   -            292     1e-06   28.7   0.6   1   1     6e-09   2.7e-05   24.0   0.4     3   103    42   171    40   183 0.83 4Fe-4S single cluster domain
Bax1-I               PF01027.15   205 seq1016_BIOID51015   -            215   7.4e-12   45.1  30.7   1   1   6.3e-16   8.6e-12   44.9  21.3     7   202     5   203     1   207 0.75 Inhibitor of apoptosis-promoting Bax1
DUF1116              PF06545.6    216 seq1017_BIOID51015   -            419   3.3e-99  330.2   1.3   1   1  3.3e-103   4.5e-99  329.7   0.9     1   216    87   303    87   303 0.99 Protein of unknown function (DUF1116)
HOK_GEF              PF01848.11    43 seq1022_BIOID51015   -             46   7.8e-18   63.4   1.9   1   1   6.1e-22   8.3e-18   63.3   1.3     2    43     3    44     2    44 0.96 Hok/gef family
DUF1100              PF06500.6    411 seq1023_BIOID51015   -            414  1.2e-221  735.4   0.0   1   1  2.8e-225  1.3e-221  735.2   0.0     1   411     1   414     1   414 0.99 Alpha/beta hydrolase of unknown function (DUF1100)
Abhydrolase_5        PF12695.2    142 seq1023_BIOID51015   -            414   2.3e-08   33.7   0.0   1   1   9.2e-12   4.2e-08   32.9   0.0     1   121   196   375   196   392 0.75 Alpha/beta hydrolase family
Abhydrolase_6        PF12697.2    228 seq1023_BIOID51015   -            414   2.1e-06   27.6   0.5   1   1   9.1e-10   4.2e-06   26.7   0.1    12   107   208   326   197   390 0.70 Alpha/beta hydrolase family
AMNp_N               PF10423.4    160 seq1024_BIOID51015   -            519   9.2e-51  171.4   0.1   1   1     2e-54   1.4e-50  170.9   0.1     2   158    47   205    46   207 0.96 Bacterial AMP nucleoside phosphorylase N-terminus
PNP_UDP_1            PF01048.15   234 seq1024_BIOID51015   -            519   5.3e-20   71.2   0.0   1   1   1.2e-23   8.5e-20   70.6   0.0    33   200   297   464   264   487 0.83 Phosphorylase superfamily
DUF1233              PF06806.7     72 seq1025_BIOID51015   -             78     1e-35  120.9   0.0   1   1   8.2e-40   1.1e-35  120.8   0.0     1    70     4    73     4    77 0.97 Putative excisionase (DUF1233)
DUF4222              PF13973.1     53 seq1028_BIOID51015   -             99   9.1e-24   82.5   5.4   1   1   8.3e-28   1.1e-23   82.2   3.7     2    53    17    68    16    68 0.96 Domain of unknown function (DUF4222)
MFS_1                PF07690.11   354 seq1030_BIOID51015   -            417   5.8e-39  133.7  62.6   1   2   3.2e-31   2.2e-27   95.6  18.9     1   224    41   261    40   270 0.82 Major Facilitator Superfamily
MFS_1                PF07690.11   354 seq1030_BIOID51015   -            417   5.8e-39  133.7  62.6   2   2   9.1e-15   6.2e-11   41.5  23.0     7   168   249   407   247   415 0.82 Major Facilitator Superfamily
Sugar_tr             PF00083.19   451 seq1030_BIOID51015   -            417   2.8e-14   52.4  34.3   1   1   9.1e-18   6.2e-14   51.2   7.0    46   197    71   217    11   223 0.90 Sugar (and other) transporter
PseudoU_synth_2      PF00849.17   164 seq1031_BIOID51015   -            290     1e-15   57.8   0.1   1   1   6.3e-18   4.3e-14   52.5   0.1     2   164    69   195    68   195 0.87 RNA pseudouridylate synthase
S4                   PF01479.20    48 seq1031_BIOID51015   -            290   2.8e-14   52.1   1.5   1   1   1.1e-17   7.6e-14   50.7   0.0     1    48     7    52     7    52 0.98 S4 domain
Fer2_3               PF13085.1    110 seq1033_BIOID51015   -            238   3.8e-31  107.0   0.0   1   1   1.6e-34   5.5e-31  106.5   0.0     2   109     5   111     4   112 0.93 2Fe-2S iron-sulfur cluster binding domain
Fer4_17              PF13534.1     61 seq1033_BIOID51015   -            238     2e-10   40.7   0.8   1   1   1.1e-13   3.9e-10   39.8   0.5     1    61   148   221   148   221 0.80 4Fe-4S dicluster domain
Fer4_8               PF13183.1     57 seq1033_BIOID51015   -            238   1.3e-09   37.8   1.5   1   1     8e-13   2.7e-09   36.7   1.0     2    56   146   219   145   220 0.71 4Fe-4S dicluster domain
Fer4_18              PF13746.1     69 seq1033_BIOID51015   -            238   3.2e-07   30.5   1.1   1   1     1e-09   3.5e-06   27.2   0.1     2    67   155   221   154   223 0.97 4Fe-4S dicluster domain
DUF3596              PF12167.3     88 seq1035_BIOID51015   -            437     2e-29  100.9   0.0   1   1   5.5e-33   3.7e-29  100.0   0.0     1    88     7    93     7    93 0.99 Domain of unknown function (DUF3596)
Phage_integrase      PF00589.17   173 seq1035_BIOID51015   -            437   2.2e-19   69.6   0.3   1   1     8e-23   5.4e-19   68.3   0.2     3   166   202   395   200   401 0.84 Phage integrase family
Bax1-I               PF01027.15   205 seq1037_BIOID51015   -            237   1.7e-12   47.2  24.9   1   1   1.6e-16   2.1e-12   46.9  17.3     3   201    19   220    17   225 0.82 Inhibitor of apoptosis-promoting Bax1
Molybdop_Fe4S4       PF04879.11    55 seq1040_BIOID51015   -            195   2.2e-21   75.3   0.2   1   1   2.6e-24   1.8e-20   72.4   0.1     2    55    44   104    43   104 0.96 Molybdopterin oxidoreductase Fe4S4 domain
Molybdopterin        PF00384.17   432 seq1040_BIOID51015   -            195   2.4e-06   26.4   0.1   1   1   4.2e-10   2.9e-06   26.1   0.0     1    35   107   139   107   190 0.79 Molybdopterin oxidoreductase
AAA_25               PF13481.1    194 seq1041_BIOID51015   -            476   2.1e-26   92.4   0.0   1   1   1.8e-29   3.5e-26   91.6   0.0    10   194    88   242    80   242 0.90 AAA domain
KaiC                 PF06745.8    226 seq1041_BIOID51015   -            476   1.7e-18   66.4   0.1   1   1   6.7e-19   1.3e-15   56.9   0.1     2   202    94   277    93   294 0.85 KaiC
ChlI                 PF13541.1    121 seq1041_BIOID51015   -            476   5.9e-12   45.0   0.0   1   1   6.9e-15   1.3e-11   43.8   0.0    35   121   364   449   337   449 0.92 Subunit ChlI of Mg-chelatase
Lon_C                PF05362.8    205 seq1041_BIOID51015   -            476   4.3e-08   32.5   0.1   1   1     5e-11   9.7e-08   31.4   0.0    94   200   372   471   363   473 0.88 Lon protease (S16) C-terminal proteolytic domain
RecA                 PF00154.16   323 seq1041_BIOID51015   -            476   2.4e-05   23.4   0.1   1   1   2.4e-08   4.8e-05   22.4   0.0    17   140    77   195    65   205 0.77 recA bacterial DNA recombination protein
PTS_IIB              PF02302.12    90 seq1043_BIOID51015   -            113   7.1e-13   48.6   0.0   1   1   6.3e-17   8.6e-13   48.4   0.0     2    87     6    94     5    97 0.92 PTS system, Lactose/Cellobiose specific IIB subunit
Alpha-amylase_C      PF02806.13    96 seq1044_BIOID51015   -            381   3.6e-05   23.6   0.0   1   1   7.3e-09    0.0001   22.2   0.0     8    90   280   368   278   372 0.77 Alpha amylase, C-terminal all-beta domain
AAA_25               PF13481.1    194 seq1045_BIOID51015   -            327   7.7e-41  139.5   0.0   1   1   1.1e-44   1.5e-40  138.5   0.0    19   193     9   176     4   177 0.89 AAA domain
UPF0079              PF02367.12   123 seq1049_BIOID51015   -            153   3.3e-45  152.5   0.0   1   1   2.8e-49   3.9e-45  152.3   0.0     1   121    14   134    14   136 0.98 Uncharacterised P-loop hydrolase UPF0079
DUF2877              PF11392.3    111 seq1052_BIOID51015   -            271   9.3e-29   99.7   0.0   1   1   1.5e-32   2.1e-28   98.6   0.0     1   110   158   265   158   266 0.91 Protein of unknown function (DUF2877)
Transket_pyr         PF02779.19   178 seq1053_BIOID51015   -            933   5.3e-67  224.6   0.0   1   1   1.3e-70     9e-67  223.8   0.0     3   178   591   785   589   785 0.99 Transketolase, pyrimidine binding domain
E1_dh                PF00676.15   300 seq1053_BIOID51015   -            933   1.7e-46  158.1   0.0   1   1   5.4e-50   3.7e-46  157.1   0.0    15   282   219   511   207   516 0.84 Dehydrogenase E1 component
TnpB_IS66            PF05717.8    108 seq1056_BIOID51015   -            133   2.9e-38  129.5   0.3   1   1   2.5e-42   3.4e-38  129.2   0.2     3   106    12   113    10   115 0.95 IS66 Orf2 like protein
Molybdopterin        PF00384.17   432 seq1057_BIOID51015   -            803   1.1e-23   83.6   0.0   1   1   3.1e-25   2.1e-21   76.0   0.0   103   379     2   377     1   381 0.84 Molybdopterin oxidoreductase
Molydop_binding      PF01568.16   109 seq1057_BIOID51015   -            803   2.9e-16   59.1   0.1   1   1   1.7e-19   1.2e-15   57.1   0.1     4   108   681   796   678   797 0.90 Molydopterin dinucleotide binding domain
Crl                  PF07417.7    127 seq1059_BIOID51015   -            133     1e-54  183.5   0.1   1   1   8.7e-59   1.2e-54  183.3   0.1     2   122     3   123     2   131 0.96 Transcriptional regulator Crl
GTP_EFTU             PF00009.22   188 seq1061_BIOID51015   -            607     1e-56  191.2   0.0   1   1   7.2e-60     2e-56  190.3   0.0     2   187     4   195     3   196 0.96 Elongation factor Tu GTP binding domain
EFG_C                PF00679.19    89 seq1061_BIOID51015   -            607   1.9e-21   75.6   0.0   1   1   1.6e-24   4.3e-21   74.4   0.0     3    83   397   477   395   483 0.96 Elongation factor G C-terminus
GTP_EFTU_D2          PF03144.20    74 seq1061_BIOID51015   -            607   7.4e-10   38.6   3.2   1   1   8.1e-13   2.2e-09   37.1   2.2     1    74   219   289   219   289 0.94 Elongation factor Tu domain 2
MMR_HSR1             PF01926.18   114 seq1061_BIOID51015   -            607   1.3e-05   25.0   0.2   1   1   1.5e-08   4.1e-05   23.4   0.0     2   113     8   128     7   129 0.55 50S ribosome-binding GTPase
Amidase_3            PF01520.13   175 seq1062_BIOID51015   -            445   3.7e-49  166.7   0.0   1   1   9.5e-53   6.5e-49  165.9   0.0     1   174   194   413   194   414 0.99 N-acetylmuramoyl-L-alanine amidase
DDE_Tnp_IS66         PF03050.9    271 seq1065_BIOID51015   -            513     2e-89  299.2   0.0   1   1     1e-92   3.5e-89  298.5   0.0     1   269   177   461   177   463 0.96 Transposase IS66 family
HTH_Tnp_IS66         PF13005.2     59 seq1065_BIOID51015   -            513   5.3e-18   64.4   2.3   1   1   2.4e-21   8.1e-18   63.9   0.7     1    58   115   170   115   175 0.90 putative Helix-turn-helix domain of transposase IS66
DDE_Tnp_IS66_C       PF13817.1     39 seq1065_BIOID51015   -            513   8.5e-18   63.9   1.7   1   1   2.5e-21   8.5e-18   63.9   1.2     1    38   469   506   469   507 0.97 IS66 C-terminal element
LZ_Tnp_IS66          PF13007.2     78 seq1065_BIOID51015   -            513   5.2e-16   58.9   2.4   1   1     3e-19     1e-15   58.0   1.7     3    77    40   112    38   113 0.95 Transposase C of IS166 homeodomain
Thioredoxin          PF00085.15   104 seq1066_BIOID51015   -            109   3.5e-34  116.5   0.0   1   1   8.4e-38   3.8e-34  116.3   0.0     2   103     5   106     4   107 0.98 Thioredoxin
Thioredoxin_2        PF13098.1    112 seq1066_BIOID51015   -            109   1.6e-10   41.0   0.1   1   1   3.2e-13   1.4e-09   37.9   0.0     7   112    23   104    17   104 0.90 Thioredoxin-like domain
DUF72                PF01904.13   230 seq1068_BIOID51015   -            159   5.7e-38  130.8   0.2   1   1   4.8e-42   6.6e-38  130.6   0.1    23   161     2   143     1   157 0.90 Protein of unknown function DUF72
Bacteriocin_IIc      PF10439.4     65 seq1069_BIOID51015   -             83   1.4e-06   28.1  11.6   1   1   1.5e-10   2.1e-06   27.6   8.0    23    60    43    80    40    82 0.84 Bacteriocin class II with double-glycine leader peptide
Asr                  PF06392.6     19 seq1070_BIOID51015   -            111   7.1e-07   29.3  23.9   1   1   5.2e-11   7.1e-07   29.3  16.6     1    19    53    71    53    71 0.99 Acid shock protein repeat
Band_7               PF01145.20   179 seq1073_BIOID51015   -            375   4.2e-25   88.5   0.4   1   1   4.1e-27   5.6e-23   81.6   0.2     2   178   147   318   146   320 0.94 SPFH domain / Band 7 family
CesT                 PF05932.8    119 seq1076_BIOID51015   -            119   4.3e-17   61.9   0.2   1   1   3.4e-21   4.7e-17   61.8   0.1     1   115     4   111     4   115 0.94 Tir chaperone protein (CesT) family
Transcrip_reg        PF01709.15   234 seq1078_BIOID51015   -            238   9.7e-83  276.7   0.8   1   1     8e-87   1.1e-82  276.5   0.6     1   233     3   235     3   236 0.98 Transcriptional regulator
AA_kinase            PF00696.23   241 seq1079_BIOID51015   -            297   4.3e-25   88.5   0.0   1   1   8.3e-29   1.1e-24   87.1   0.0     1   239     2   277     2   279 0.79 Amino acid kinase family
AAA_28               PF13521.1    163 seq1081_BIOID51015   -            410   4.7e-29  101.3   0.0   1   1     2e-32   6.9e-29  100.7   0.0     2   163   234   394   233   394 0.92 AAA domain
HTH_3                PF01381.17    55 seq1081_BIOID51015   -            410   1.3e-09   37.6   0.1   1   1   1.3e-12   4.4e-09   35.9   0.0     1    52     7    59     7    61 0.95 Helix-turn-helix
HTH_19               PF12844.2     64 seq1081_BIOID51015   -            410   2.4e-08   33.7   0.0   1   1   1.9e-10   6.6e-07   29.1   0.0     3    55     6    59     5    67 0.94 Helix-turn-helix domain
Repair_PSII          PF04536.9    119 seq1085_BIOID51015   -            234   8.5e-30  102.9   0.3   1   1   7.8e-34   1.1e-29  102.6   0.2    23   118     1    97     1    98 0.98 Repair protein
ATP-synt_ab          PF00006.20   215 seq1086_BIOID51015   -            443   5.9e-42  143.4   0.0   1   1   2.9e-45   7.9e-42  143.0   0.0     3   214   183   388   181   389 0.95 ATP synthase alpha/beta family, nucleotide-binding domain
Rho_RNA_bind         PF07497.7     78 seq1086_BIOID51015   -            443   6.5e-42  140.9   0.1   1   1   4.2e-45   1.1e-41  140.1   0.0     1    78    73   150    73   150 0.98 Rho termination factor, RNA-binding domain
Rho_N                PF07498.7     43 seq1086_BIOID51015   -            443   8.2e-18   63.7   0.8   1   1   1.7e-20   4.8e-17   61.3   0.2     1    43    29    71    29    71 0.98 Rho termination factor, N-terminal domain
NACHT                PF05729.7    167 seq1086_BIOID51015   -            443   8.9e-05   22.0   0.0   1   1   6.2e-08   0.00017   21.1   0.0    12    96   207   297   203   311 0.80 NACHT domain
SSB                  PF00436.20   104 seq1090_BIOID51015   -            136   3.3e-17   62.1   0.0   1   1   3.3e-21   4.5e-17   61.7   0.0     3   101     4    99     2   101 0.94 Single-strand binding protein family
CsiD                 PF08943.5    297 seq1092_BIOID51015   -            325  7.8e-148  491.0   0.0   1   1  1.3e-151  8.9e-148  490.8   0.0     1   297    20   315    20   315 1.00 CsiD
TauD                 PF02668.11   258 seq1092_BIOID51015   -            325   8.3e-11   41.9   0.1   1   1   1.7e-14   1.1e-10   41.4   0.0    33   256    88   309    63   311 0.79 Taurine catabolism dioxygenase TauD, TfdA family
DUF2517              PF10725.4     63 seq1093_BIOID51015   -             68   1.6e-36  123.7   1.7   1   1   1.3e-40   1.7e-36  123.5   1.2     1    62     3    64     3    65 0.98 Protein of unknown function (DUF2517)
Trypsin              PF00089.21   220 seq1095_BIOID51015   -            273   1.3e-11   44.4   0.0   1   1     6e-15   4.1e-11   42.7   0.0     9   198    50   244    44   266 0.74 Trypsin
Trypsin_2            PF13365.1    120 seq1095_BIOID51015   -            273   1.3e-07   31.5   0.0   1   1   3.1e-11   2.1e-07   30.8   0.0     1   120    69   240    69   240 0.67 Trypsin-like peptidase domain
PTSIIB_sorb          PF03830.10   151 seq1096_BIOID51015   -            323   1.5e-58  196.8   1.4   1   1   3.3e-62   2.2e-58  196.2   1.0     2   149   164   311   163   313 0.99 PTS system sorbose subfamily IIB component
EIIA-man             PF03610.11   116 seq1096_BIOID51015   -            323   2.6e-35  120.8   0.1   1   1   9.9e-39   6.8e-35  119.5   0.0     1   114     4   117     4   119 0.98 PTS system fructose IIA component
MAPEG                PF01124.13   129 seq1097_BIOID51015   -            131   2.1e-26   91.9   9.4   1   1   1.7e-30   2.4e-26   91.7   6.5     1   129     3   120     3   120 0.98 MAPEG family
Response_reg         PF00072.19   112 seq1099_BIOID51015   -            232   5.1e-29  100.4   0.4   1   1   1.2e-32     8e-29   99.8   0.3     1   112     4   112     4   112 0.98 Response regulator receiver domain
Trans_reg_C          PF00486.23    77 seq1099_BIOID51015   -            232   1.4e-21   76.0   0.0   1   1   5.1e-25   3.5e-21   74.7   0.0     1    77   152   228   152   228 0.95 Transcriptional regulatory protein, C terminal
PerC                 PF06069.6     90 seq1103_BIOID51015   -             99   5.1e-43  144.9   0.4   1   1   4.2e-47   5.7e-43  144.7   0.3     1    89    10    98    10    99 0.99 PerC transcriptional activator
DNA_mis_repair       PF01119.14   119 seq1107_BIOID51015   -            615   5.3e-37  125.8   0.0   1   1   2.5e-40   8.6e-37  125.1   0.0     2   118   213   330   212   331 0.95 DNA mismatch repair protein, C-terminal domain
MutL_C               PF08676.6    144 seq1107_BIOID51015   -            615   1.6e-23   82.7   0.2   1   1   4.7e-27   1.6e-23   82.7   0.1     2   134   435   563   434   572 0.92 MutL C terminal dimerisation domain
HATPase_c_3          PF13589.1    137 seq1107_BIOID51015   -            615   1.1e-13   50.9   0.0   1   1   5.6e-17   1.9e-13   50.1   0.0     4   103    24   123    21   142 0.81 Histidine kinase-, DNA gyrase B-, and HSP90-like ATPase
HATPase_c            PF02518.21   111 seq1107_BIOID51015   -            615   5.7e-11   42.0   0.0   1   1   3.8e-14   1.3e-10   40.8   0.0     2    72    19    87    18   147 0.79 Histidine kinase-, DNA gyrase B-, and HSP90-like ATPase
Methyltransf_18      PF12847.2    112 seq1109_BIOID51015   -            247   7.1e-15   55.4   0.0   1   1   7.3e-18   1.1e-14   54.8   0.0     2   110    57   163    56   165 0.92 Methyltransferase domain
Methyltransf_11      PF08241.7     95 seq1109_BIOID51015   -            247   6.9e-12   45.5   0.0   1   1   9.1e-15   1.4e-11   44.6   0.0     2    95    62   162    61   162 0.95 Methyltransferase domain
Methyltransf_31      PF13847.1    152 seq1109_BIOID51015   -            247   1.5e-10   40.7   0.0   1   1   1.3e-13     2e-10   40.3   0.0     3   110    56   164    54   215 0.86 Methyltransferase domain
Methyltransf_25      PF13649.1    101 seq1109_BIOID51015   -            247   1.2e-09   38.3   0.0   1   1   1.6e-12   2.4e-09   37.3   0.0     1   101    60   158    60   158 0.89 Methyltransferase domain
Methyltransf_12      PF08242.7     99 seq1109_BIOID51015   -            247   3.7e-09   36.8   0.0   1   1     4e-12     6e-09   36.1   0.0     2    99    62   160    61   160 0.91 Methyltransferase domain
Methyltransf_23      PF13489.1    162 seq1109_BIOID51015   -            247   3.3e-07   30.0   0.0   1   1   3.4e-10   5.2e-07   29.3   0.0    14   131    51   181    36   228 0.68 Methyltransferase domain
MTS                  PF05175.9    170 seq1109_BIOID51015   -            247   1.7e-05   24.1   0.0   1   1   1.6e-08   2.4e-05   23.6   0.0    23   166    49   190    44   194 0.78 Methyltransferase small domain
Ubie_methyltran      PF01209.13   233 seq1109_BIOID51015   -            247   1.9e-05   23.7   0.0   1   1   2.3e-08   3.5e-05   22.9   0.0    45   154    54   165    48   240 0.80 ubiE/COQ5 methyltransferase family
Nuc-transf           PF10127.4    247 seq1111_BIOID51015   -            263   1.7e-98  328.7   0.0   1   1  1.4e-102   1.9e-98  328.6   0.0     1   246    10   256    10   257 0.99 Predicted nucleotidyltransferase
AA_kinase            PF00696.23   241 seq1112_BIOID51015   -            396   4.4e-43  147.4   2.1   1   1   8.2e-47   5.6e-43  147.1   1.5     2   240    35   263    34   264 0.93 Amino acid kinase family
PUA                  PF01472.15    74 seq1112_BIOID51015   -            396     1e-22   79.4   0.1   1   1   4.6e-26   3.1e-22   77.9   0.1     1    74   305   379   305   379 0.98 PUA domain
Ribosomal_S2         PF00318.15   211 seq1114_BIOID51015   -            304   3.3e-85  284.5   0.0   1   1   2.9e-89   3.9e-85  284.2   0.0     1   211    72   288    72   288 0.99 Ribosomal protein S2
HATPase_c            PF02518.21   111 seq1115_BIOID51015   -            457     1e-25   89.4   0.0   1   1   2.3e-28   7.9e-25   86.6   0.0     2   110   346   453   345   454 0.97 Histidine kinase-, DNA gyrase B-, and HSP90-like ATPase
HisKA                PF00512.20    68 seq1115_BIOID51015   -            457   9.8e-15   54.1   3.5   1   1   2.9e-18   9.8e-15   54.1   2.4     1    67   238   299   238   300 0.95 His Kinase A (phospho-acceptor) domain
HAMP                 PF00672.20    70 seq1115_BIOID51015   -            457   8.2e-13   48.2   0.1   1   1   2.4e-16   8.2e-13   48.2   0.1     2    70   165   234   164   234 0.96 HAMP domain
HATPase_c_3          PF13589.1    137 seq1115_BIOID51015   -            457   5.7e-07   29.1   0.0   1   1   3.4e-10   1.2e-06   28.1   0.0     3    82   350   424   348   430 0.88 Histidine kinase-, DNA gyrase B-, and HSP90-like ATPase
DAO                  PF01266.19   358 seq1116_BIOID51015   -            444   5.7e-63  212.8   0.0   1   1   1.5e-66   6.8e-63  212.6   0.0     1   356    25   412    25   414 0.86 FAD dependent oxidoreductase
EII-Sor              PF03609.9    237 seq1118_BIOID51015   -            266   7.1e-89  297.0  38.7   1   1   5.9e-93     8e-89  296.8  26.8     1   237     1   238     1   238 1.00 PTS system sorbose-specific iic component
UTRA                 PF07702.8    141 seq1119_BIOID51015   -            236   2.2e-20   72.6   0.0   1   1   5.6e-24   3.8e-20   71.8   0.0     1   140    91   230    91   231 0.97 UTRA domain
GntR                 PF00392.16    64 seq1119_BIOID51015   -            236   6.3e-20   70.2   0.0   1   1   1.4e-23   9.4e-20   69.7   0.0     2    64     8    70     7    70 0.97 Bacterial regulatory proteins, gntR family
Fer4_11              PF13247.1     99 seq1123_BIOID51015   -            294   1.2e-29  101.9  13.1   1   1   1.8e-32   2.2e-29  101.1   5.5     2    98    92   188    91   189 0.94 4Fe-4S dicluster domain
Form-deh_trans       PF09163.6     44 seq1123_BIOID51015   -            294   7.8e-20   69.9   0.0   1   1   1.1e-22   1.4e-19   69.1   0.0     1    44   246   289   246   290 0.96 Formate dehydrogenase N, transmembrane
Fer4_7               PF12838.2     52 seq1123_BIOID51015   -            294   4.9e-15   55.5  25.2   1   1   8.3e-11     1e-07   32.0   5.6     1    50    38   114    38   117 0.90 4Fe-4S dicluster domain
Fer4_9               PF13187.1     55 seq1123_BIOID51015   -            294   3.3e-13   49.5  27.2   1   1   4.6e-11   5.7e-08   32.7   7.7     1    55   132   184   132   184 0.97 4Fe-4S dicluster domain
Fer4_10              PF13237.1     52 seq1123_BIOID51015   -            294   2.6e-12   46.2  27.8   1   1   3.4e-11   4.2e-08   32.7   7.1     2    52    93   144    92   144 0.86 4Fe-4S dicluster domain
Fer4_2               PF12797.2     22 seq1123_BIOID51015   -            294   3.3e-10   39.1  34.5   1   1   6.4e-09     8e-06   25.3   2.4     4    20    33    49    31    51 0.91 4Fe-4S binding domain
Fer4_3               PF12798.2     15 seq1123_BIOID51015   -            294   9.7e-08   31.9  41.1   1   3   0.00035      0.43   11.1   3.8     1    15   100   117   100   117 0.89 4Fe-4S binding domain
Fer4_3               PF12798.2     15 seq1123_BIOID51015   -            294   9.7e-08   31.9  41.1   2   3   6.7e-05     0.083   13.3   2.9     1    14   133   146   133   147 0.94 4Fe-4S binding domain
Fer4_3               PF12798.2     15 seq1123_BIOID51015   -            294   9.7e-08   31.9  41.1   3   3   3.4e-06    0.0042   17.4   2.5     1    15   160   183   160   183 0.98 4Fe-4S binding domain
Fer4_4               PF12800.2     17 seq1123_BIOID51015   -            294   3.1e-07   30.0  31.6   1   2   4.7e-05     0.059   13.6   1.8     3    15    38    50    36    56 0.91 4Fe-4S binding domain
Fer4_4               PF12800.2     17 seq1123_BIOID51015   -            294   3.1e-07   30.0  31.6   2   2     1e-07   0.00013   21.9   1.8     1    17   130   146   130   146 0.92 4Fe-4S binding domain
Fer4                 PF00037.22    24 seq1123_BIOID51015   -            294   3.1e-07   29.6  37.3   1   1   4.1e-08   5.1e-05   22.5   2.0     5    22   130   147   126   149 0.87 4Fe-4S binding domain
Methyltransf_9       PF08003.6    315 seq1124_BIOID51015   -            323  7.9e-174  576.5   0.1   1   1  3.9e-177  8.9e-174  576.4   0.0     1   315     7   322     7   322 1.00 Protein of unknown function (DUF1698)
Methyltransf_23      PF13489.1    162 seq1124_BIOID51015   -            323   4.2e-11   42.6   0.0   1   1   3.3e-14   7.6e-11   41.8   0.0    12   159   114   269   103   272 0.71 Methyltransferase domain
Methyltransf_18      PF12847.2    112 seq1124_BIOID51015   -            323   7.8e-08   32.7   0.0   1   1   7.1e-11   1.6e-07   31.7   0.0     2   111   123   226   122   227 0.86 Methyltransferase domain
Methyltransf_31      PF13847.1    152 seq1124_BIOID51015   -            323   1.2e-07   31.2   0.0   1   1     1e-10   2.3e-07   30.3   0.0     5   112   124   228   121   276 0.90 Methyltransferase domain
Methyltransf_11      PF08241.7     95 seq1124_BIOID51015   -            323   2.6e-05   24.4   0.0   1   1   2.2e-08   4.9e-05   23.6   0.0     1    94   127   223   127   224 0.81 Methyltransferase domain
CMAS                 PF02353.15   273 seq1124_BIOID51015   -            323   6.6e-05   22.0   0.0   1   1   5.5e-08   0.00012   21.0   0.0    50   172   110   232   105   269 0.79 Mycolic acid cyclopropane synthetase
Glycos_transf_4      PF00953.16   159 seq1126_BIOID51015   -            367   1.1e-28   99.9  21.3   1   1   7.8e-33   1.1e-28   99.9  14.8     3   157    75   233    73   235 0.94 Glycosyl transferase family 4
Phage_cap_E          PF03864.10   329 seq1127_BIOID51015   -            351   5.1e-65  219.4   0.1   1   1   4.1e-69   5.6e-65  219.3   0.1     3   329    10   350     8   350 0.92 Phage major capsid protein E
2-oxoacid_dh         PF00198.18   231 seq1130_BIOID51015   -            405   7.7e-82  273.8   0.0   1   1   2.2e-85     1e-81  273.5   0.0     3   231   175   403   173   403 0.98 2-oxoacid dehydrogenases acyltransferase (catalytic domain)
Biotin_lipoyl        PF00364.17    74 seq1130_BIOID51015   -            405   7.4e-18   63.8   0.5   1   1   3.8e-21   1.7e-17   62.6   0.3     2    73     5    76     4    77 0.96 Biotin-requiring enzyme
E3_binding           PF02817.12    39 seq1130_BIOID51015   -            405   4.6e-15   54.8   2.3   1   1     1e-18   4.6e-15   54.8   0.1     5    39   114   148   111   148 0.96 e3 binding domain
AP_endonuc_2         PF01261.19   211 seq1134_BIOID51015   -            326   3.1e-14   52.6   0.1   1   1   3.4e-18   4.7e-14   52.0   0.1     1   204    41   222    41   229 0.91 Xylose isomerase-like TIM barrel
Aldedh               PF00171.17   462 seq1135_BIOID51015   -            417   6.8e-21   74.0   3.4   1   1   1.3e-20   1.7e-16   59.4   1.0    37   298     8   282     2   304 0.82 Aldehyde dehydrogenase family
EF_TS                PF00889.14   221 seq1136_BIOID51015   -            283   2.3e-71  239.5   5.7   1   1   3.3e-75   2.3e-71  239.5   4.0     1   221    57   263    57   263 0.98 Elongation factor TS
UBA                  PF00627.26    37 seq1136_BIOID51015   -            283   3.5e-11   42.4   0.1   1   1   3.4e-14   2.3e-10   39.8   0.1     1    35     4    39     4    40 0.96 UBA/TS-N domain
EIID-AGA             PF03613.9    264 seq1137_BIOID51015   -            283  1.4e-114  381.3   0.8   1   1  1.2e-118  1.6e-114  381.2   0.6     1   264    11   281    11   281 0.99 PTS system mannose/fructose/sorbose family IID component
YbhQ                 PF11076.3    135 seq1138_BIOID51015   -            136   4.3e-79  262.5  13.2   1   1   3.7e-83   5.1e-79  262.3   9.1     1   134     1   132     1   134 0.98 Putative inner membrane protein YbhQ
UPF0118              PF01594.11   327 seq1139_BIOID51015   -            344   2.1e-74  250.3  42.6   1   1   1.8e-78   2.4e-74  250.1  29.6     2   326    14   328    13   329 0.99 Domain of unknown function DUF20
Cytochrom_B_N        PF00033.14   188 seq1142_BIOID51015   -            217   2.7e-20   72.3  18.6   1   1   4.9e-24   3.4e-20   72.0  12.9     4   188    10   186     7   186 0.91 Cytochrome b(N-terminal)/b6/petB
Ni_hydr_CYTB         PF01292.15   182 seq1142_BIOID51015   -            217   5.5e-18   64.8  17.1   1   1     1e-21   6.9e-18   64.5  11.8     5   182    13   186     9   186 0.89 Prokaryotic cytochrome b561
Aldedh               PF00171.17   462 seq1144_BIOID51015   -            482  1.5e-175  583.8   0.1   1   1  1.3e-179  1.7e-175  583.6   0.1     1   461    19   477    19   478 0.99 Aldehyde dehydrogenase family
IPPT                 PF01715.12   253 seq1148_BIOID51015   -            316  8.7e-108  359.0   0.0   1   1  1.5e-111    1e-107  358.7   0.0     2   252    45   297    44   298 0.99 IPP transferase
IPT                  PF01745.11   233 seq1148_BIOID51015   -            316   6.5e-07   28.6   0.0   1   1   1.7e-08   0.00012   21.2   0.0     5   100    14   109    10   120 0.80 Isopentenyl transferase
OEP                  PF02321.13   188 seq1150_BIOID51015   -            460     1e-51  175.1  39.3   1   2   7.3e-27     1e-22   80.5  12.6     3   188    65   247    63   247 0.97 Outer membrane efflux protein
OEP                  PF02321.13   188 seq1150_BIOID51015   -            460     1e-51  175.1  39.3   2   2   4.8e-33   6.6e-29  100.7   9.1     7   188   275   455   270   455 0.94 Outer membrane efflux protein
HDPD                 PF02924.9    118 seq1153_BIOID51015   -            111   6.6e-16   58.0   0.0   1   1   5.9e-20   8.1e-16   57.7   0.0    14   113     9   102     6   106 0.91 Bacteriophage lambda head decoration protein D
Wzz                  PF02706.10   152 seq1154_BIOID51015   -            348   4.4e-15   55.6   1.9   1   1   7.4e-19     1e-14   54.5   1.3     1   113    15   188    15   246 0.66 Chain length determinant protein
DUF986               PF06173.7    149 seq1155_BIOID51015   -            152   3.7e-65  218.1   6.4   1   1     3e-69   4.1e-65  218.0   4.4     1   148     4   151     4   152 0.99 Protein of unknown function (DUF986)
AA_kinase            PF00696.23   241 seq1157_BIOID51015   -            241   1.7e-27   96.3   0.2   1   1   1.9e-31   2.7e-27   95.7   0.2     1   241    10   219    10   219 0.77 Amino acid kinase family
MFS_1                PF07690.11   354 seq1160_BIOID51015   -            421   3.2e-23   81.9  39.5   1   1   3.6e-27     5e-23   81.3  22.9    22   351    33   365    25   368 0.78 Major Facilitator Superfamily
ATP-grasp_2          PF08442.5    202 seq1161_BIOID51015   -            388   1.4e-82  275.8   0.0   1   1   5.7e-86   1.9e-82  275.4   0.0     1   202     2   203     2   203 1.00 ATP-grasp domain
Ligase_CoA           PF00549.14   153 seq1161_BIOID51015   -            388     1e-24   86.7   3.4   1   1   5.1e-28   1.8e-24   86.0   2.4     1   153   262   382   262   382 0.98 CoA-ligase
ATP-grasp_5          PF13549.1    222 seq1161_BIOID51015   -            388   1.5e-13   50.3   0.1   1   1   1.2e-16     4e-13   48.9   0.1    10   219     3   215     1   217 0.83 ATP-grasp domain
ATP-grasp_4          PF13535.1    184 seq1161_BIOID51015   -            388   7.1e-08   32.2   0.1   1   1   5.1e-11   1.7e-07   31.0   0.0     7   110     7   126     4   200 0.77 ATP-grasp domain
SLT                  PF01464.15   121 seq1163_BIOID51015   -            654     4e-31  106.9   0.1   1   1   5.2e-35   7.1e-31  106.1   0.0     2   116   492   606   491   611 0.95 Transglycosylase SLT domain
LSM                  PF01423.17    68 seq1164_BIOID51015   -            102   7.6e-09   34.8   0.2   1   1   1.1e-12   1.4e-08   33.9   0.1     6    68    17    64    10    64 0.85 LSM domain
Phage_Nu1            PF07471.7    164 seq1166_BIOID51015   -            170   5.6e-26   90.8   0.5   1   1   8.6e-30   1.2e-25   89.8   0.3     8   163     1   139     1   140 0.84 Phage DNA packaging protein Nu1
Epimerase_2          PF02350.14   346 seq1167_BIOID51015   -            376  1.2e-126  422.0   0.0   1   1    1e-130  1.4e-126  421.8   0.0     2   346    22   370    21   370 0.97 UDP-N-acetylglucosamine 2-epimerase
Peptidase_A24        PF01478.13   106 seq1168_BIOID51015   -            155   2.3e-23   82.2   8.7   1   1   1.7e-27   2.3e-23   82.2   6.0     2   103    10   116     8   121 0.88 Type IV leader peptidase family
DUF204               PF02659.10    67 seq1169_BIOID51015   -            206   9.1e-39  131.3  23.3   1   2   1.2e-24   1.7e-20   72.7   1.6     1    67    31    99    31    99 0.98 Domain of unknown function DUF
DUF204               PF02659.10    67 seq1169_BIOID51015   -            206   9.1e-39  131.3  23.3   2   2   5.6e-22   7.6e-18   64.2   9.2     1    67   133   196   133   196 0.99 Domain of unknown function DUF
tRNA-synt_1e         PF01406.14   301 seq1170_BIOID51015   -            461  4.5e-144  479.0   0.1   1   1  2.1e-147  5.7e-144  478.6   0.1     2   300    15   313    14   314 0.99 tRNA synthetases class I (C) catalytic domain
DALR_2               PF09190.6     63 seq1170_BIOID51015   -            461     2e-26   91.9   1.7   1   1   7.1e-30     2e-26   91.9   1.2     1    63   341   402   341   402 0.99 DALR domain
tRNA-synt_1g         PF09334.6    391 seq1170_BIOID51015   -            461   2.2e-16   59.4   1.6   1   2   3.9e-10   1.1e-06   27.5   0.1    13   112    35   133    29   147 0.82 tRNA synthetases class I (M)
tRNA-synt_1g         PF09334.6    391 seq1170_BIOID51015   -            461   2.2e-16   59.4   1.6   2   2   3.1e-11   8.6e-08   31.1   0.1   312   373   251   311   231   317 0.85 tRNA synthetases class I (M)
tRNA-synt_1f         PF01921.13   360 seq1170_BIOID51015   -            461   1.7e-07   30.1   0.0   1   1     2e-08   5.6e-05   21.8   0.0   276   317   261   301   214   329 0.85 tRNA synthetases class I (K)
tRNA-synt_1          PF00133.17   601 seq1170_BIOID51015   -            461   1.1e-06   26.8   0.2   1   1   3.5e-09   9.5e-06   23.7   0.0   515   596   221   300   206   305 0.81 tRNA synthetases class I (I, L, M and V)
Aminotran_3          PF00202.16   339 seq1171_BIOID51015   -            426  2.3e-121  404.7   0.1   1   1    2e-125  2.7e-121  404.4   0.1     2   338    27   360    26   361 0.98 Aminotransferase class-III
MMR_HSR1             PF01926.18   114 seq1172_BIOID51015   -            426   3.4e-21   75.2   0.1   1   1   3.3e-24   9.1e-21   73.8   0.1     2   114   200   318   199   318 0.83 50S ribosome-binding GTPase
GTP-bdg_N            PF13167.1     95 seq1172_BIOID51015   -            426   1.6e-15   56.9   0.0   1   1   1.4e-18   3.8e-15   55.6   0.0     8    95    25   112    18   112 0.96 GTP-binding GTPase N-terminal
FeoB_N               PF02421.13   189 seq1172_BIOID51015   -            426     1e-08   34.5   0.1   1   1   7.5e-12   2.1e-08   33.5   0.0     2   168   199   369   198   390 0.81 Ferrous iron transport protein B
Arf                  PF00025.16   175 seq1172_BIOID51015   -            426   1.2e-05   24.4   0.6   1   1   2.8e-08   7.6e-05   21.9   0.4    19   132   202   326   190   360 0.79 ADP-ribosylation factor family
CusF_Ec              PF11604.3     70 seq1174_BIOID51015   -            110   1.2e-21   76.2   0.3   1   1   1.2e-25   1.6e-21   75.7   0.2     1    67    42   107    42   110 0.93 Copper binding periplasmic protein CusF
RRF                  PF01765.14   165 seq1175_BIOID51015   -            185   3.9e-68  227.9   1.7   1   1   3.7e-72     5e-68  227.6   1.2     1   165    19   183    19   183 0.99 Ribosome recycling factor
CoA_binding          PF02629.14    96 seq1177_BIOID51015   -            289   1.7e-30  105.2   0.7   1   1   4.9e-34   1.7e-30  105.2   0.5     1    96     6    99     6    99 0.99 CoA binding domain
Ligase_CoA           PF00549.14   153 seq1177_BIOID51015   -            289   2.4e-20   72.5   0.6   1   1   1.2e-23     4e-20   71.8   0.4     1   152   151   271   151   272 0.96 CoA-ligase
Succ_CoA_lig         PF13607.1    138 seq1177_BIOID51015   -            289   8.7e-12   44.7   0.0   1   1   4.4e-15   1.5e-11   43.9   0.0     1   138   145   284   145   287 0.83 Succinyl-CoA ligase like flavodoxin domain
HlyD_2               PF12700.2    328 seq1178_BIOID51015   -            407   1.3e-14   53.9   0.0   1   1   1.2e-17     8e-14   51.4   0.0   136   327   187   378    98   379 0.77 HlyD family secretion protein
HlyD_3               PF13437.1    105 seq1178_BIOID51015   -            407   1.7e-13   50.6   0.2   1   1     2e-14   1.4e-10   41.3   0.0     1   105   209   310   209   310 0.96 HlyD family secretion protein
PGI                  PF00342.14   486 seq1183_BIOID51015   -            549  8.9e-235  779.5   0.1   1   1  7.4e-239    1e-234  779.3   0.0     1   486    52   541    52   541 0.99 Phosphoglucose isomerase
DXP_reductoisom      PF02670.11   129 seq1185_BIOID51015   -            398     6e-49  165.7   0.7   1   1   1.3e-52     6e-49  165.7   0.5     1   129     4   132     4   132 0.99 1-deoxy-D-xylulose 5-phosphate reductoisomerase
DXPR_C               PF13288.1    121 seq1185_BIOID51015   -            398   2.4e-45  153.3   0.3   1   1   1.1e-48   5.2e-45  152.2   0.2     1   121   271   389   271   389 0.99 DXP reductoisomerase C-terminal domain
DXP_redisom_C        PF08436.7     84 seq1185_BIOID51015   -            398   7.5e-34  115.3   0.0   1   1   4.4e-37     2e-33  113.9   0.0     1    84   146   239   146   239 0.96 1-deoxy-D-xylulose 5-phosphate reductoisomerase C-terminal
CSD                  PF00313.17    66 seq1186_BIOID51015   -             70   2.6e-33  113.5   0.3   1   1   4.1e-37   2.8e-33  113.3   0.2     1    65     5    69     5    70 0.98 'Cold-shock' DNA-binding domain
OB_RNB               PF08206.6     58 seq1186_BIOID51015   -             70   1.5e-05   24.2   0.3   1   1   3.5e-09   2.4e-05   23.6   0.2     7    28    15    36    11    40 0.87 Ribonuclease B OB domain
UDPG_MGDP_dh_N       PF03721.9    185 seq1187_BIOID51015   -            420   3.6e-61  205.6   0.2   1   1     1e-62   3.5e-59  199.2   0.0     2   183     5   189     4   191 0.96 UDP-glucose/GDP-mannose dehydrogenase family, NAD binding domain
UDPG_MGDP_dh         PF00984.14    96 seq1187_BIOID51015   -            420     4e-30  103.7   0.0   1   1   2.3e-33     8e-30  102.7   0.0     2    93   206   292   205   296 0.88 UDP-glucose/GDP-mannose dehydrogenase family, central domain
UDPG_MGDP_dh_C       PF03720.10   106 seq1187_BIOID51015   -            420   7.4e-19   67.7   0.0   1   1   5.7e-22   1.9e-18   66.4   0.0     1   104   324   419   324   420 0.91 UDP-glucose/GDP-mannose dehydrogenase family, UDP binding domain
NAD_binding_2        PF03446.10   162 seq1187_BIOID51015   -            420     7e-07   29.1   0.1   1   1   2.1e-09   7.1e-06   25.8   0.0     2   110     4   136     3   141 0.76 NAD binding domain of 6-phosphogluconate dehydrogenase
TraT                 PF05818.7    215 seq1190_BIOID51015   -             91   6.8e-34  117.0   2.9   1   1   5.5e-38   7.5e-34  116.9   2.0   123   215     1    91     1    91 0.98 Enterobacterial TraT complement resistance protein
Band_7               PF01145.20   179 seq1193_BIOID51015   -            419   4.9e-33  114.4   1.1   1   1   1.2e-36   8.4e-33  113.6   0.7     1   178    98   271    98   272 0.96 SPFH domain / Band 7 family
HflK_N               PF12221.3     42 seq1193_BIOID51015   -            419   7.8e-17   60.6  18.5   1   1   4.1e-20   2.8e-16   58.8  12.8     1    42     1    60     1    60 0.96 Bacterial membrane protein N terminal
Trp_repressor        PF01371.14    88 seq1196_BIOID51015   -             98   2.8e-31  107.1   0.1   1   1   2.3e-35   3.2e-31  106.9   0.0     1    87     7    93     7    94 0.98 Trp repressor protein
AA_permease          PF00324.16   479 seq1197_BIOID51015   -            487  4.2e-122  407.8  48.2   1   1    7e-126  4.8e-122  407.6  33.4     1   476    39   476    39   479 0.98 Amino acid permease
AA_permease_2        PF13520.1    426 seq1197_BIOID51015   -            487   1.9e-42  145.2  48.0   1   1   3.3e-46   2.3e-42  144.9  33.3     5   424    39   460    35   466 0.86 Amino acid permease
GnsAB                PF08178.6     54 seq1198_BIOID51015   -             57   6.1e-33  112.1   4.2   1   1     5e-37   6.8e-33  111.9   2.9     1    54     1    54     1    54 1.00 GnsA/GnsB family
RhaT                 PF06379.7    344 seq1199_BIOID51015   -            334  1.7e-200  665.0  26.9   1   1  1.5e-204    2e-200  664.8  18.7    21   343    11   333     6   334 0.99 L-rhamnose-proton symport protein (RhaT)
ACR_tran             PF00873.14  1021 seq1200_BIOID51015   -           1047  1.9e-238  793.5   2.0   1   1  1.8e-242  2.4e-238  793.2   1.4     2  1019     6  1037     2  1039 0.97 AcrB/AcrD/AcrF family
NUDIX                PF00293.23   135 seq1202_BIOID51015   -            257   1.9e-21   75.9   0.1   1   1   1.3e-24     6e-21   74.3   0.0     6   125   132   240   127   249 0.90 NUDIX domain
zf-NADH-PPase        PF09297.6     32 seq1202_BIOID51015   -            257   2.8e-10   39.4   5.4   1   1     1e-13   4.8e-10   38.6   3.8     1    32    93   124    93   124 0.98 NADH pyrophosphatase zinc ribbon domain
NUDIX-like           PF09296.6     98 seq1202_BIOID51015   -            257   3.7e-06   27.0   0.1   1   1   1.6e-09   7.3e-06   26.1   0.1     2    97    11    90    10    91 0.96 NADH pyrophosphatase-like rudimentary NUDIX domain
Semialdhyde_dh       PF01118.19   121 seq1203_BIOID51015   -            334   6.7e-33  113.4   0.0   1   1   1.9e-36   1.3e-32  112.5   0.0     3   121     5   146     3   146 0.97 Semialdehyde dehydrogenase, NAD binding domain
Semialdhyde_dhC      PF02774.13   184 seq1203_BIOID51015   -            334     3e-20   72.7   0.0   1   1   6.6e-24   4.5e-20   72.1   0.0     1   184   163   311   163   311 0.95 Semialdehyde dehydrogenase, dimerisation domain
PTS_EIIA_2           PF00359.17   142 seq1204_BIOID51015   -            275   4.1e-32  110.7   0.0   1   1   9.6e-36   6.6e-32  110.0   0.0     5   141    29   170    25   171 0.95 Phosphoenolpyruvate-dependent sugar phosphotransferase system, EIIA 2
PTS_IIB              PF02302.12    90 seq1204_BIOID51015   -            275   1.5e-13   50.8   0.0   1   1   4.2e-17   2.8e-13   49.9   0.0     2    69   188   260   187   269 0.93 PTS system, Lactose/Cellobiose specific IIB subunit
Prenyltransf         PF01255.14   223 seq1205_BIOID51015   -            252   6.7e-82  273.8   0.0   1   1   5.6e-86   7.7e-82  273.6   0.0     1   222    23   243    23   244 0.99 Putative undecaprenyl diphosphate synthase
Epimerase            PF01370.16   236 seq1207_BIOID51015   -            355   5.5e-79  264.7   0.0   1   1     3e-82   6.9e-79  264.4   0.0     1   236     4   252     4   252 0.97 NAD dependent epimerase/dehydratase family
RmlD_sub_bind        PF04321.12   287 seq1207_BIOID51015   -            355   4.3e-17   61.8   0.0   1   1   2.8e-20   6.4e-17   61.2   0.0     2   235     3   274     1   332 0.81 RmlD substrate binding domain
Polysacc_synt_2      PF02719.10   294 seq1207_BIOID51015   -            355     2e-16   59.6   0.0   1   1   1.5e-19   3.3e-16   58.9   0.0     1   117     4   114     4   135 0.92 Polysaccharide biosynthesis protein
NAD_binding_4        PF07993.7    249 seq1207_BIOID51015   -            355   2.9e-15   55.7   0.1   1   1   2.9e-14   6.5e-11   41.5   0.0    87   197    74   189    62   250 0.85 Male sterility protein
3Beta_HSD            PF01073.14   280 seq1207_BIOID51015   -            355     3e-15   55.5   0.0   1   1   2.1e-18   4.7e-15   54.9   0.0     1   229     5   240     5   250 0.82 3-beta hydroxysteroid dehydrogenase/isomerase family
adh_short            PF00106.20   167 seq1207_BIOID51015   -            355   3.8e-08   33.3   0.3   1   1   2.7e-10   6.1e-07   29.3   0.0     3    96     4    91     2   126 0.79 short chain dehydrogenase
His_Phos_1           PF00300.17   158 seq1208_BIOID51015   -            215   1.1e-38  132.7   0.2   1   1   9.5e-43   1.3e-38  132.4   0.1     1   157     3   156     3   157 0.91 Histidine phosphatase superfamily (branch 1)
SepZ                 PF06066.6     99 seq1210_BIOID51015   -            108   4.1e-52  174.1   6.9   1   1   3.4e-56   4.6e-52  173.9   4.8     1    99    11   108    11   108 0.99 SepZ
Band_7               PF01145.20   179 seq1213_BIOID51015   -            334   1.4e-37  129.2   0.7   1   1   1.5e-41   2.1e-37  128.6   0.5     2   178    22   243    21   245 0.97 SPFH domain / Band 7 family
YjbE                 PF11106.3     80 seq1215_BIOID51015   -             80   1.5e-43  146.4  27.9   1   1   1.2e-47   1.7e-43  146.3  19.3     1    80     1    80     1    80 0.99 Exopolysaccharide production protein YjbE
DUF1471              PF07338.8     56 seq1217_BIOID51015   -            314   4.1e-62  205.5   5.4   1   3   2.8e-22   3.9e-18   64.7   0.0     2    56    34    90    33    90 0.98 Protein of unknown function (DUF1471)
DUF1471              PF07338.8     56 seq1217_BIOID51015   -            314   4.1e-62  205.5   5.4   2   3     3e-22   4.1e-18   64.6   0.1     3    56   119   174   117   174 0.98 Protein of unknown function (DUF1471)
DUF1471              PF07338.8     56 seq1217_BIOID51015   -            314   4.1e-62  205.5   5.4   3   3   3.1e-26   4.3e-22   77.3   0.1     2    56   259   314   258   314 0.99 Protein of unknown function (DUF1471)
MxiH                 PF09392.5     90 seq1218_BIOID51015   -            142     3e-12   46.8   0.9   1   1     3e-16   4.1e-12   46.3   0.6     2    90    56   141    55   141 0.96 Type III secretion needle MxiH like
DAGK_prokar          PF01219.14   104 seq1220_BIOID51015   -            119   1.1e-38  130.8   5.7   1   1   9.5e-43   1.3e-38  130.6   4.0     2   104    16   118    15   118 0.98 Prokaryotic diacylglycerol kinase
URO-D                PF01208.12   343 seq1221_BIOID51015   -            354  1.7e-140  467.7   0.0   1   1  1.4e-144  1.9e-140  467.5   0.0     2   342     5   347     4   348 0.98 Uroporphyrinogen decarboxylase (URO-D)
FCD                  PF07729.7    125 seq1222_BIOID51015   -            220   5.2e-18   65.4  11.5   1   1   1.2e-21   8.1e-18   64.8   8.0     1   124    76   207    76   208 0.85 FCD domain
GntR                 PF00392.16    64 seq1222_BIOID51015   -            220   9.6e-13   47.2   0.0   1   1   3.1e-16   2.1e-12   46.1   0.0     7    64    10    66     6    66 0.96 Bacterial regulatory proteins, gntR family
CTP_transf_1         PF01148.15   259 seq1224_BIOID51015   -            285   1.3e-63  214.9  19.9   1   1   1.1e-67   1.5e-63  214.7  13.8     2   257     4   279     3   281 0.88 Cytidylyltransferase family
PTS_EIIC             PF02378.13   321 seq1225_BIOID51015   -            395   5.7e-12   45.0  35.2   1   1   7.4e-15     1e-10   40.9  24.4     2   268    49   299    48   375 0.72 Phosphotransferase system, EIIC
DUF2886              PF11102.3    200 seq1226_BIOID51015   -            212     1e-56  191.5   1.2   1   1   8.3e-61   1.1e-56  191.4   0.8     1   199    13   206    13   207 0.98 Protein of unknown function (DUF2886)
AA_kinase            PF00696.23   241 seq1227_BIOID51015   -            258     1e-39  136.4   2.0   1   1   8.4e-44   1.1e-39  136.2   1.4     3   240     5   235     3   236 0.93 Amino acid kinase family
YobH                 PF13996.1     70 seq1228_BIOID51015   -             79   1.7e-36  123.8   1.2   1   1   1.4e-40   1.9e-36  123.6   0.8     1    70     2    71     2    71 0.99 YobH-like protein
YscJ_FliF            PF01514.12   207 seq1229_BIOID51015   -            190   3.8e-59  199.1   4.0   1   1   3.3e-63   4.6e-59  198.9   2.8     3   196     3   185     1   189 0.97 Secretory protein of YscJ/FliF family
OsmC                 PF02566.14   100 seq1231_BIOID51015   -            143   1.5e-19   69.9   0.1   1   1   1.4e-23   1.9e-19   69.5   0.0     2    99    42   139    41   140 0.89 OsmC-like protein
NTP_transferase      PF00483.18   248 seq1232_BIOID51015   -            293   1.2e-72  244.0   0.0   1   1   2.1e-76   1.4e-72  243.8   0.0     1   246     2   238     2   240 0.98 Nucleotidyl transferase
NTP_transf_3         PF12804.2    179 seq1232_BIOID51015   -            293   1.1e-08   35.3   0.0   1   1     2e-12   1.4e-08   35.0   0.0     1   120     3   133     3   188 0.83 MobA-like NTP transferase domain
Fimbrial             PF00419.15   145 seq1235_BIOID51015   -            180   2.9e-19   69.5   7.7   1   1   2.6e-23   3.5e-19   69.3   5.3     1   145    30   180    30   180 0.87 Fimbrial protein
Caps_synth_GfcC      PF06251.6    229 seq1237_BIOID51015   -            245   8.3e-91  303.1   0.0   1   1   6.9e-95   9.4e-91  302.9   0.0     2   229    20   245    19   245 0.99 Capsule biosynthesis GfcC
DUF2065              PF09838.4     57 seq1238_BIOID51015   -             65   9.4e-23   79.5   3.3   1   1   7.6e-27     1e-22   79.4   2.3     1    57     5    61     5    61 0.98 Uncharacterized protein conserved in bacteria (DUF2065)
Peptidase_M50        PF02163.17   192 seq1239_BIOID51015   -            450   2.7e-70  235.1   0.3   1   1   6.9e-74   3.1e-70  234.9   0.2     2   192    11   446    10   446 0.99 Peptidase family M50
PDZ                  PF00595.19    81 seq1239_BIOID51015   -            450   8.1e-13   48.2   0.3   1   1     1e-13   4.6e-10   39.4   0.0     8    81   209   277   203   277 0.91 PDZ domain (Also known as DHR or GLGF)
PDZ_2                PF13180.1     82 seq1239_BIOID51015   -            450   7.3e-11   41.6   0.0   1   1   1.1e-11   5.1e-08   32.5   0.0    19    78   227   285   211   287 0.84 PDZ domain
Endonuclease_5       PF04493.9    206 seq1243_BIOID51015   -            223   1.1e-70  237.0   0.0   1   1   9.3e-75   1.3e-70  236.8   0.0     1   205     9   208     9   209 0.99 Endonuclease V
AA_permease_2        PF13520.1    426 seq1244_BIOID51015   -            460   1.4e-79  267.5  39.9   1   1   1.2e-83   1.6e-79  267.2  27.7     1   420     5   441     5   449 0.91 Amino acid permease
Lyase_1              PF00206.15   312 seq1246_BIOID51015   -            457  3.8e-102  341.5   0.0   1   1  1.4e-105  1.9e-101  339.2   0.0     1   312     6   301     6   301 0.99 Lyase
Adenylsucc_synt      PF00709.16   421 seq1247_BIOID51015   -             64   5.8e-23   81.0   0.2   1   1   4.3e-27   5.8e-23   81.0   0.2     2    47     5    50     4    64 0.88 Adenylosuccinate synthetase
CreA                 PF05981.7    129 seq1249_BIOID51015   -            157     1e-57  193.0   0.0   1   1   8.6e-62   1.2e-57  192.8   0.0     1   128    24   156    24   157 0.96 CreA protein
Glyco_hydro_38       PF01074.17   277 seq1251_BIOID51015   -            877   5.8e-44  150.3   0.0   1   1     2e-47   9.3e-44  149.6   0.0     2   266     7   266     6   274 0.88 Glycosyl hydrolases family 38 N-terminal domain
Glyco_hydro_38C      PF07748.8    458 seq1251_BIOID51015   -            877   7.5e-31  107.2   0.0   1   1   2.4e-34   1.1e-30  106.7   0.0     2   417   386   843   385   862 0.77 Glycosyl hydrolases family 38 C-terminal domain
Alpha-mann_mid       PF09261.6     80 seq1251_BIOID51015   -            877   1.2e-06   28.4   0.0   1   1   6.3e-10   2.9e-06   27.2   0.0     2    79   280   356   279   357 0.88 Alpha mannosidase, middle domain
tRNA-synt_1d         PF00750.14   354 seq1252_BIOID51015   -            577    1e-148  494.8   0.2   1   1  2.8e-152  1.3e-148  494.4   0.2     1   354    95   446    95   446 0.99 tRNA synthetases class I (R)
DALR_1               PF05746.10   119 seq1252_BIOID51015   -            577   3.4e-36  123.6   0.4   1   1   4.5e-39     2e-35  121.1   0.3     1   119   460   577   460   577 0.98 DALR anticodon binding domain
Arg_tRNA_synt_N      PF03485.11    85 seq1252_BIOID51015   -            577   2.5e-22   79.0   0.2   1   1   2.4e-25   1.1e-21   77.0   0.1     3    85     7    87     1    87 0.91 Arginyl tRNA synthetase N terminal domain
Adenylsucc_synt      PF00709.16   421 seq1254_BIOID51015   -            359  1.5e-135  451.9   0.0   1   1  1.3e-139  1.7e-135  451.8   0.0    72   420     2   351     1   352 0.99 Adenylosuccinate synthetase
Acetyltransf_1       PF00583.19    83 seq1256_BIOID51015   -            224   6.6e-06   25.9   0.4   1   1   3.1e-09   2.1e-05   24.3   0.3    39    78   170   209   144   214 0.93 Acetyltransferase (GNAT) family
Acetyltransf_10      PF13673.1    117 seq1256_BIOID51015   -            224   1.8e-05   24.7   0.4   1   1   4.3e-09   2.9e-05   24.0   0.3     1   114    92   207    92   212 0.80 Acetyltransferase (GNAT) domain
Secretin             PF00263.16   165 seq1257_BIOID51015   -            514     3e-33  114.4   3.5   1   1   4.4e-37     3e-33  114.4   2.5     1   162   338   506   338   509 0.93 Bacterial type II and III secretion system protein
Secretin_N           PF03958.12    82 seq1257_BIOID51015   -            514   4.3e-25   87.5   2.7   1   1   1.2e-22   7.9e-19   67.5   0.2     1    82   182   277   182   277 0.99 Bacterial type II/III secretion system short domain
Pili_assembly_N      PF00345.15   122 seq1258_BIOID51015   -            230   2.2e-37  127.4   0.2   1   1   8.5e-41   5.8e-37  126.0   0.0     1   121    26   145    26   146 0.91 Gram-negative pili assembly chaperone, N-terminal domain
Pili_assembly_C      PF02753.12    68 seq1258_BIOID51015   -            230   6.7e-17   60.9   0.2   1   1   1.8e-20   1.2e-16   60.1   0.1     1    65   165   223   165   226 0.96 Gram-negative pili assembly chaperone, C-terminal domain
DUF940               PF06082.6    658 seq1259_BIOID51015   -            698  2.7e-258  858.7  13.5   1   1  2.3e-262  3.1e-258  858.6   9.3     1   658    29   693    29   693 0.97 Bacterial putative lipoprotein (DUF940)
MFS_1                PF07690.11   354 seq1261_BIOID51015   -            494   4.3e-50  170.3  47.9   1   1   9.4e-54   4.3e-50  170.3  33.2     2   353    59   449    58   450 0.90 Major Facilitator Superfamily
Sugar_tr             PF00083.19   451 seq1261_BIOID51015   -            494   1.4e-08   33.6  16.2   1   1     3e-12   1.4e-08   33.6  11.3    44   192    86   229    54   232 0.88 Sugar (and other) transporter
MFS_3                PF05977.8    524 seq1261_BIOID51015   -            494   0.00022   19.3  14.4   1   1   4.8e-08   0.00022   19.3  10.0    12   214    55   253    47   279 0.90 Transmembrane secretion effector
HTH_5                PF01022.15    47 seq1262_BIOID51015   -             99   1.2e-14   53.5   0.1   1   1   7.3e-18     2e-14   52.8   0.1     1    47    23    70    23    70 0.97 Bacterial regulatory protein, arsR family
HTH_20               PF12840.2     61 seq1262_BIOID51015   -             99   2.4e-11   43.1   0.4   1   1   1.3e-14   3.5e-11   42.6   0.3     2    58    16    72    15    75 0.96 Helix-turn-helix domain
MarR_2               PF12802.2     62 seq1262_BIOID51015   -             99     2e-09   36.8   0.1   1   1   1.2e-12   3.3e-09   36.1   0.1     5    60    24    75    19    77 0.89 MarR family
HTH_24               PF13412.1     48 seq1262_BIOID51015   -             99     2e-08   33.3   0.0   1   1   1.9e-11   5.1e-08   32.0   0.0     5    47    26    68    24    69 0.96 Winged helix-turn-helix DNA-binding
MarR                 PF01047.17    59 seq1262_BIOID51015   -             99   6.7e-06   25.6   0.0   1   1   4.6e-09   1.3e-05   24.7   0.0     5    53    26    74    23    75 0.95 MarR family
DEAD                 PF00270.24   173 seq1263_BIOID51015   -            454   2.3e-49  167.0   0.1   1   1   5.9e-52   2.7e-48  163.5   0.0     1   172    25   196    25   197 0.94 DEAD/DEAH box helicase
Helicase_C           PF00271.26    78 seq1263_BIOID51015   -            454   8.2e-26   89.5   0.0   1   1   4.8e-29   2.2e-25   88.2   0.0     2    77   264   339   263   340 0.98 Helicase conserved C-terminal domain
Response_reg         PF00072.19   112 seq1265_BIOID51015   -            229   2.3e-26   91.9   0.0   1   1     5e-30   3.4e-26   91.3   0.0     1   111     6   115     6   116 0.98 Response regulator receiver domain
Trans_reg_C          PF00486.23    77 seq1265_BIOID51015   -            229   7.4e-23   80.1   0.0   1   1   1.9e-26   1.3e-22   79.3   0.0     2    77   151   226   150   226 0.94 Transcriptional regulatory protein, C terminal
DUF416               PF04222.7    191 seq1266_BIOID51015   -            196   2.2e-87  291.0   0.1   1   1   1.8e-91   2.5e-87  290.8   0.0     1   189     4   192     4   194 0.99 Protein of unknown function (DUF416)
FGGY_N               PF00370.16   245 seq1267_BIOID51015   -            489     4e-30  104.7   0.0   1   1   8.3e-34   5.7e-30  104.3   0.0     3   242     7   241     5   244 0.86 FGGY family of carbohydrate kinases, N-terminal domain
FGGY_C               PF02782.11   197 seq1267_BIOID51015   -            489   8.8e-26   90.6   0.1   1   1   2.3e-29   1.6e-25   89.8   0.0     1   195   253   439   253   441 0.89 FGGY family of carbohydrate kinases, C-terminal domain
Rhodanese            PF00581.15   113 seq1268_BIOID51015   -            174   2.1e-11   44.0   0.0   1   1   4.8e-15   3.3e-11   43.4   0.0     2   112     8    98     7    99 0.82 Rhodanese-like domain
DUF2892              PF11127.3     66 seq1268_BIOID51015   -            174   3.2e-11   42.7   3.2   1   1     7e-15   4.8e-11   42.2   2.2    10    60   115   170   112   174 0.88 Protein of unknown function (DUF2892)
AA_permease          PF00324.16   479 seq1269_BIOID51015   -            470    1e-115  386.7  42.2   1   1  1.7e-119  1.1e-115  386.5  29.3     1   464    39   462    39   470 0.93 Amino acid permease
AA_permease_2        PF13520.1    426 seq1269_BIOID51015   -            470   2.2e-43  148.2  46.9   1   1   4.3e-47   2.9e-43  147.8  32.5     9   410    43   444    39   464 0.82 Amino acid permease
DegT_DnrJ_EryC1      PF01041.12   363 seq1271_BIOID51015   -            376   3.7e-87  292.6   0.0   1   1   9.7e-91   4.4e-87  292.3   0.0     7   361    13   370     9   372 0.93 DegT/DnrJ/EryC1/StrS aminotransferase family
Aminotran_1_2        PF00155.16   363 seq1271_BIOID51015   -            376   7.6e-11   41.4   0.1   1   1   3.7e-14   1.7e-10   40.3   0.0    67   189    46   154     9   187 0.88 Aminotransferase class I and II
Aminotran_5          PF00266.14   371 seq1271_BIOID51015   -            376   4.7e-08   32.0   0.1   1   1   1.6e-11   7.5e-08   31.3   0.0    62   182    47   159    33   204 0.90 Aminotransferase class-V
Usher                PF00577.15   552 seq1272_BIOID51015   -            820    3e-208  692.9  23.0   1   1  5.1e-212  3.5e-208  692.6  15.9     5   552   202   777   198   777 0.99 Type VII secretion system (T7SS), usher protein
PapC_N               PF13954.1    146 seq1272_BIOID51015   -            820   1.8e-48  163.6   0.0   1   1   4.7e-52   3.2e-48  162.8   0.0     2   146    38   189    37   189 0.98 PapC N-terminal domain
Bac_surface_Ag       PF01103.18   323 seq1273_BIOID51015   -            810  1.7e-100  336.4  16.0   1   1  1.1e-103  3.7e-100  335.4  11.1     1   323   448   810   448   810 0.96 Surface antigen
Surf_Ag_VNR          PF07244.10    78 seq1273_BIOID51015   -            810   3.1e-65  216.4  10.4   1   5   6.3e-10   2.2e-06   27.8   0.0     1    78    24    91    24    91 0.87 Surface antigen variable number repeat
Surf_Ag_VNR          PF07244.10    78 seq1273_BIOID51015   -            810   3.1e-65  216.4  10.4   2   5   5.9e-15     2e-11   44.0   0.0     1    78    92   172    92   172 0.93 Surface antigen variable number repeat
Surf_Ag_VNR          PF07244.10    78 seq1273_BIOID51015   -            810   3.1e-65  216.4  10.4   3   5   3.5e-17   1.2e-13   51.1   0.1     2    78   176   263   175   263 0.86 Surface antigen variable number repeat
Surf_Ag_VNR          PF07244.10    78 seq1273_BIOID51015   -            810   3.1e-65  216.4  10.4   4   5   5.8e-14     2e-10   40.8   0.0     1    78   266   344   266   344 0.92 Surface antigen variable number repeat
Surf_Ag_VNR          PF07244.10    78 seq1273_BIOID51015   -            810   3.1e-65  216.4  10.4   5   5     1e-18   3.5e-15   56.0   0.1     1    78   347   421   347   421 0.91 Surface antigen variable number repeat
HATPase_c            PF02518.21   111 seq1274_BIOID51015   -            474   8.5e-22   76.8   0.0   1   1   3.2e-25   1.4e-21   76.1   0.0     5   109   367   470   363   472 0.92 Histidine kinase-, DNA gyrase B-, and HSP90-like ATPase
HisKA                PF00512.20    68 seq1274_BIOID51015   -            474   4.1e-13   48.9   0.3   1   1   2.8e-16   1.3e-12   47.4   0.2     6    67   260   319   256   320 0.91 His Kinase A (phospho-acceptor) domain
HAMP                 PF00672.20    70 seq1274_BIOID51015   -            474   2.4e-11   43.5  10.9   1   1   2.9e-13   1.3e-09   37.9   0.1     2    69   185   251   184   252 0.88 HAMP domain
DUF2222              PF09984.4    146 seq1275_BIOID51015   -            918   9.3e-58  193.6   0.2   1   1   7.9e-61   1.8e-57  192.7   0.1     1   146    31   178    31   178 0.98 Uncharacterized signal transduction histidine kinase domain (DUF2222)
HATPase_c            PF02518.21   111 seq1275_BIOID51015   -            918     8e-33  112.3   0.2   1   1   6.4e-36   1.5e-32  111.5   0.2     1   110   404   518   404   519 0.97 Histidine kinase-, DNA gyrase B-, and HSP90-like ATPase
Response_reg         PF00072.19   112 seq1275_BIOID51015   -            918   1.6e-28   98.8   0.6   1   1   7.1e-32   1.6e-28   98.8   0.4     1   110   670   780   670   782 0.97 Response regulator receiver domain
HisKA                PF00512.20    68 seq1275_BIOID51015   -            918   5.4e-22   77.4   2.7   1   1   3.9e-25     9e-22   76.7   0.1     2    68   293   357   292   357 0.98 His Kinase A (phospho-acceptor) domain
Hpt                  PF01627.18    90 seq1275_BIOID51015   -            918   6.1e-14   51.6   0.1   1   1   2.7e-17   6.1e-14   51.6   0.1     1    88   828   910   828   912 0.93 Hpt domain
HAMP                 PF00672.20    70 seq1275_BIOID51015   -            918   7.7e-13   48.3   0.5   1   1   3.4e-16   7.7e-13   48.3   0.3     2    68   181   247   180   249 0.96 HAMP domain
adh_short            PF00106.20   167 seq1278_BIOID51015   -            240   4.5e-16   59.1   0.2   1   1   1.3e-19     6e-16   58.6   0.1     3   166     9   170     8   171 0.87 short chain dehydrogenase
adh_short_C2         PF13561.1    243 seq1278_BIOID51015   -            240   8.1e-08   32.2   0.0   1   1   2.2e-11     1e-07   31.9   0.0     8   192    18   193    13   238 0.73 Enoyl-(Acyl carrier protein) reductase
KR                   PF08659.5    181 seq1278_BIOID51015   -            240   2.9e-07   30.2   0.5   1   1   1.1e-10   5.1e-07   29.4   0.3     4   172    10   175     8   184 0.85 KR domain
Bac_DNA_binding      PF00216.16    90 seq1279_BIOID51015   -             90   3.2e-33  113.4   1.4   1   1   2.6e-37   3.6e-33  113.3   1.0     1    90     1    90     1    90 0.99 Bacterial DNA-binding protein
DUF1440              PF07274.7    136 seq1280_BIOID51015   -            158   1.6e-45  154.3   1.3   1   1   1.4e-49   1.9e-45  154.0   0.9    20   136    21   136     7   136 0.97 Protein of unknown function (DUF1440)
HTH_Tnp_1            PF01527.15    76 seq1283_BIOID51015   -            108   1.6e-11   43.9   1.4   1   1   4.7e-15   6.4e-11   41.9   1.0     1    74     1    87     1    88 0.83 Transposase
Rrf2                 PF02082.15    83 seq1284_BIOID51015   -            141   2.1e-25   88.5   0.1   1   1   2.4e-29   3.3e-25   87.9   0.1     1    82     1    82     1    83 0.99 Transcriptional regulator
DUF1481              PF07356.7    195 seq1288_BIOID51015   -            211   5.4e-71  237.9   0.6   1   1   4.5e-75   6.2e-71  237.7   0.4     1   195    22   207    22   207 0.99 Protein of unknown function (DUF1481)
MR_MLE_N             PF02746.11   117 seq1289_BIOID51015   -            424   3.6e-34  117.1   0.0   1   1   1.7e-37   7.8e-34  116.0   0.0    23   117    32   130    20   130 0.96 Mandelate racemase / muconate lactonizing enzyme, N-terminal domain
MR_MLE_C             PF13378.1    111 seq1289_BIOID51015   -            424   4.4e-26   90.9   0.0   1   1     2e-29   9.2e-26   89.8   0.0     1   110   283   394   283   395 0.89 Enolase C-terminal domain-like
MR_MLE               PF01188.16    67 seq1289_BIOID51015   -            424   4.1e-11   43.1   0.0   1   1   3.8e-14   1.7e-10   41.1   0.0     2    67   216   283   215   283 0.92 Mandelate racemase / muconate lactonizing enzyme, C-terminal domain
TPR_3                PF07720.7     36 seq1291_BIOID51015   -            151   2.8e-10   39.6   0.2   1   1   5.5e-14   7.6e-10   38.2   0.2     1    36    32    65    32    65 0.96 Tetratricopeptide repeat
RNB                  PF00773.14   325 seq1295_BIOID51015   -            810  5.6e-105  351.0   0.0   1   1  2.2e-108  7.5e-105  350.6   0.0     1   324   274   601   274   602 0.96 RNB domain
OB_RNB               PF08206.6     58 seq1295_BIOID51015   -            810   1.4e-29  101.2   9.9   1   2   2.3e-25   7.9e-22   76.4   0.1     1    58   101   158   101   158 0.99 Ribonuclease B OB domain
OB_RNB               PF08206.6     58 seq1295_BIOID51015   -            810   1.4e-29  101.2   9.9   2   2   1.9e-09   6.5e-06   25.4   0.0     6    58   172   227   170   227 0.96 Ribonuclease B OB domain
S1                   PF00575.18    74 seq1295_BIOID51015   -            810   8.3e-20   70.5   0.4   1   1   6.7e-23   2.3e-19   69.1   0.3     2    73   655   738   654   739 0.98 S1 RNA binding domain
HTH_12               PF08461.5     66 seq1295_BIOID51015   -            810   1.6e-13   50.0   0.8   1   1   1.1e-16   3.7e-13   48.8   0.5     2    64    37    97    36    99 0.93 Ribonuclease R winged-helix domain
Polysacc_synt        PF01943.12   273 seq1297_BIOID51015   -            416     1e-13   51.0  19.1   1   1   7.7e-18     1e-13   51.0  13.3     1   272     3   283     3   284 0.84 Polysaccharide biosynthesis protein
DUF1311              PF07007.7     95 seq1298_BIOID51015   -            162   6.6e-20   70.8   1.9   1   1   6.2e-24   8.5e-20   70.5   1.3     1    95    34   145    34   145 0.85 Protein of unknown function (DUF1311)
RhaA                 PF06134.6    417 seq1299_BIOID51015   -            419  3.1e-238  790.4   0.0   1   1  2.6e-242  3.6e-238  790.2   0.0     1   417     3   418     3   418 1.00 L-rhamnose isomerase (RhaA)
DUF1144              PF06610.8    143 seq1302_BIOID51015   -            149   4.1e-71  237.2   7.6   1   1   3.3e-75   4.5e-71  237.0   5.3     4   143     3   142     1   142 0.98 Protein of unknown function (DUF1144)
Plug                 PF07715.10   108 seq1303_BIOID51015   -            181   3.8e-25   88.1   1.3   1   1     4e-29   5.4e-25   87.6   0.9     4   108    58   163    55   163 0.93 TonB-dependent Receptor Plug Domain
Trans_reg_C          PF00486.23    77 seq1305_BIOID51015   -            251   1.2e-20   73.0   0.2   1   1   6.4e-24   4.3e-20   71.2   0.0     2    77   170   245   169   245 0.98 Transcriptional regulatory protein, C terminal
Response_reg         PF00072.19   112 seq1305_BIOID51015   -            251   2.7e-20   72.3   0.1   1   1   6.2e-24   4.2e-20   71.7   0.0     2   111    17   124    16   125 0.97 Response regulator receiver domain
Helicase_C_2         PF13307.1    167 seq1306_BIOID51015   -            761   4.9e-26   91.5   0.0   1   1   2.3e-29   7.7e-26   90.9   0.0     8   165   578   733   571   735 0.93 Helicase C-terminal domain
DEAD                 PF00270.24   173 seq1306_BIOID51015   -            761   3.5e-09   36.2   0.1   1   1     2e-09   6.8e-06   25.5   0.0    12    78    88   153    73   171 0.74 DEAD/DEAH box helicase
DEAD_2               PF06733.10   174 seq1306_BIOID51015   -            761   1.3e-08   34.3   0.0   1   1   6.7e-12   2.3e-08   33.5   0.0   103   167   245   308   195   314 0.87 DEAD_2
CreD                 PF06123.7    430 seq1308_BIOID51015   -            450  2.5e-157  523.7   0.0   1   1  2.1e-161  2.8e-157  523.5   0.0     2   430     5   428     4   428 0.99 Inner membrane protein CreD
HATPase_c            PF02518.21   111 seq1317_BIOID51015   -            458   1.5e-28   98.5   0.8   1   1   6.1e-32   4.2e-28   97.1   0.1     2   110   346   449   345   450 0.98 Histidine kinase-, DNA gyrase B-, and HSP90-like ATPase
HisKA                PF00512.20    68 seq1317_BIOID51015   -            458   1.5e-14   53.5   0.4   1   1     8e-18   5.5e-14   51.7   0.0     2    65   238   300   237   302 0.91 His Kinase A (phospho-acceptor) domain
PsiE                 PF06146.7     69 seq1318_BIOID51015   -            136   1.8e-16   59.9   5.7   1   1   1.3e-20   1.8e-16   59.9   3.9     5    69    62   123    58   123 0.95 Phosphate-starvation-inducible E
MFS_1                PF07690.11   354 seq1319_BIOID51015   -            427   3.5e-56  190.3  61.3   1   1   2.6e-58   1.8e-54  184.7  27.3     1   347    28   380    28   384 0.87 Major Facilitator Superfamily
HATPase_c            PF02518.21   111 seq1321_BIOID51015   -            433   1.9e-22   78.9   0.0   1   1   8.1e-26   3.7e-22   78.0   0.0     6   110   320   423   316   424 0.96 Histidine kinase-, DNA gyrase B-, and HSP90-like ATPase
HisKA                PF00512.20    68 seq1321_BIOID51015   -            433   6.4e-08   32.3   1.3   1   1   3.7e-11   1.7e-07   30.9   0.9     1    67   211   270   211   271 0.90 His Kinase A (phospho-acceptor) domain
HAMP                 PF00672.20    70 seq1321_BIOID51015   -            433     3e-06   27.2   0.0   1   1   6.6e-10     3e-06   27.2   0.0     4    69   141   206   139   207 0.85 HAMP domain
Glyco_transf_56      PF07429.6    361 seq1322_BIOID51015   -            359  7.8e-193  640.1   0.0   1   1  1.3e-196  8.7e-193  640.0   0.0     1   360     1   358     1   359 0.99 4-alpha-L-fucosyltransferase glycosyl transferase group 56
DUF883               PF05957.8     94 seq1323_BIOID51015   -            113   6.8e-27   93.5   1.2   1   1   5.9e-31   8.1e-27   93.3   0.9     1    94    19   111    19   111 0.97 Bacterial protein of unknown function (DUF883)
UreD                 PF01774.12   209 seq1325_BIOID51015   -            117   2.9e-19   69.2   0.0   1   1   2.3e-23   3.1e-19   69.1   0.0    80   202     2   114     1   117 0.92 UreD urease accessory protein
Aldolase_II          PF00596.16   183 seq1329_BIOID51015   -            274   7.2e-30  103.8   0.0   1   1   7.2e-34   9.9e-30  103.4   0.0     2   182    12   238    11   239 0.88 Class II Aldolase and Adducin N-terminal domain
Bac_Ubq_Cox          PF01654.12   436 seq1330_BIOID51015   -            523  1.2e-183  610.3  21.3   1   1    1e-187  1.4e-183  610.1  14.7     1   435     8   503     8   504 0.98 Bacterial Cytochrome Ubiquinol Oxidase
Fimbrial             PF00419.15   145 seq1332_BIOID51015   -            335   8.5e-19   68.0   0.1   1   1   9.9e-23   1.4e-18   67.4   0.0     2   145   188   335   187   335 0.92 Fimbrial protein
SLT                  PF01464.15   121 seq1333_BIOID51015   -            154   1.3e-32  111.7   1.2   1   1   1.1e-36   1.5e-32  111.4   0.9     1   120    21   140    21   141 0.97 Transglycosylase SLT domain
OmpH                 PF03938.9    158 seq1334_BIOID51015   -            161   6.2e-23   81.3  16.0   1   1   5.4e-27   7.4e-23   81.1  11.1     3   157    10   160     6   161 0.93 Outer membrane protein (OmpH-like)
Urease_gamma         PF00547.13    99 seq1337_BIOID51015   -            100   2.4e-47  158.8   0.0   1   1     2e-51   2.7e-47  158.7   0.0     1    99     1    99     1    99 1.00 Urease, gamma subunit
Peptidase_C26        PF07722.8    217 seq1339_BIOID51015   -            254   3.7e-69  232.3   0.0   1   1   6.4e-73   4.3e-69  232.1   0.0     1   217     8   224     8   224 0.96 Peptidase C26
GATase               PF00117.23   192 seq1339_BIOID51015   -            254     8e-12   44.8   0.0   1   1   1.6e-15   1.1e-11   44.4   0.0    43   190    62   241    30   243 0.69 Glutamine amidotransferase class-I
Glutaredoxin         PF00462.19    60 seq1340_BIOID51015   -             81   7.9e-14   51.2   0.0   1   1   6.6e-18     9e-14   51.0   0.0     1    57     3    58     3    61 0.95 Glutaredoxin
DDE_Tnp_IS66_C       PF13817.1     39 seq1342_BIOID51015   -             38   2.7e-08   33.5   0.0   1   1   2.2e-12     3e-08   33.4   0.0     2    26    14    38    13    38 0.95 IS66 C-terminal element
DUF796               PF05638.7    134 seq1344_BIOID51015   -            172   9.9e-35  119.3   0.0   1   1   8.3e-39   1.1e-34  119.1   0.0     1   133     6   155     6   156 0.94 Protein of unknown function (DUF796)
Urease_beta          PF00699.15   100 seq1345_BIOID51015   -            106   8.9e-46  153.7   0.0   1   1   7.2e-50   9.9e-46  153.5   0.0     1   100     2   101     2   101 0.99 Urease beta subunit
Flavodoxin_NdrI      PF07972.6    122 seq1346_BIOID51015   -            136   5.1e-47  158.6   0.0   1   1   4.3e-51   5.8e-47  158.4   0.0     1   122     5   123     5   123 0.97 NrdI Flavodoxin like
Iso_dh               PF00180.15   348 seq1347_BIOID51015   -            416  7.1e-116  386.8   0.0   1   1    6e-120  8.2e-116  386.6   0.0     2   348    29   412    28   412 0.98 Isocitrate/isopropylmalate dehydrogenase
Hexapep              PF00132.19    36 seq1348_BIOID51015   -            341   1.9e-32  109.1  41.0   1   3   1.2e-14   8.4e-11   40.7   2.6     2    36   110   144   109   144 0.95 Bacterial transferase hexapeptide (six repeats)
Hexapep              PF00132.19    36 seq1348_BIOID51015   -            341   1.9e-32  109.1  41.0   2   3   1.7e-12   1.2e-08   33.9   0.3     1    35   145   179   145   180 0.96 Bacterial transferase hexapeptide (six repeats)
Hexapep              PF00132.19    36 seq1348_BIOID51015   -            341   1.9e-32  109.1  41.0   3   3   1.8e-11   1.3e-07   30.7   6.3     1    35   222   256   222   257 0.94 Bacterial transferase hexapeptide (six repeats)
LpxD                 PF04613.9     72 seq1348_BIOID51015   -            341   1.9e-23   81.6   0.0   1   1   4.7e-27   3.2e-23   80.9   0.0     1    72    21    90    21    90 0.97 UDP-3-O-[3-hydroxymyristoyl] glucosamine N-acyltransferase, LpxD
WzyE                 PF06899.6    449 seq1349_BIOID51015   -            450  1.2e-277  920.6  45.5   1   1  9.8e-282  1.3e-277  920.4  31.5     1   448     1   449     1   450 1.00 WzyE protein
DEDD_Tnp_IS110       PF01548.12   144 seq1350_BIOID51015   -            326   4.2e-44  149.5   0.2   1   1   2.4e-47   1.7e-43  147.6   0.1     1   144     7   151     7   151 0.99 Transposase
Transposase_20       PF02371.11    87 seq1350_BIOID51015   -            326   1.1e-27   95.7   0.4   1   1     3e-31     2e-27   94.9   0.3     2    85   196   280   195   282 0.96 Transposase IS116/IS110/IS902 family
HTH_DeoR             PF08220.7     57 seq1351_BIOID51015   -             80   1.5e-16   59.5   0.1   1   1   4.1e-20   1.9e-16   59.2   0.0     1    52     5    56     5    61 0.97 DeoR-like helix-turn-helix domain
HTH_11               PF08279.7     55 seq1351_BIOID51015   -             80   9.5e-06   25.0   0.0   1   1   2.7e-09   1.2e-05   24.7   0.0     1    44     5    47     5    58 0.89 HTH domain
Sigma54_activat      PF00158.21   168 seq1352_BIOID51015   -            441   1.5e-72  242.4   0.1   1   1   8.9e-76   2.4e-72  241.7   0.1     1   168   141   308   141   308 0.99 Sigma-54 interaction domain
Response_reg         PF00072.19   112 seq1352_BIOID51015   -            441   7.2e-30  103.1   0.2   1   1   5.4e-33   1.5e-29  102.1   0.1     1   111     8   117     8   118 0.98 Response regulator receiver domain
HTH_8                PF02954.14    42 seq1352_BIOID51015   -            441     2e-14   52.7   0.6   1   1   7.2e-18     2e-14   52.7   0.4     3    39   403   439   401   441 0.93 Bacterial regulatory protein, Fis family
AAA_5                PF07728.9    139 seq1352_BIOID51015   -            441   1.3e-07   31.2   0.0   1   1   9.7e-11   2.7e-07   30.3   0.0     2   123   165   283   164   301 0.84 AAA domain (dynein-related subfamily)
AAA                  PF00004.24   132 seq1352_BIOID51015   -            441   1.5e-05   25.0   0.0   1   1   1.2e-08   3.4e-05   23.9   0.0     1   126   165   296   165   302 0.72 ATPase family associated with various cellular activities (AAA)
DUF718               PF05336.8    106 seq1354_BIOID51015   -            104   4.9e-37  125.8   0.4   1   1     4e-41   5.4e-37  125.7   0.3     2   105     3   103     2   104 0.99 Domain of unknown function (DUF718)
Amidohydro_1         PF01979.15   333 seq1355_BIOID51015   -            568     2e-71  241.2   1.8   1   1   8.8e-75     3e-71  240.6   1.3     1   333   126   437   126   437 0.97 Amidohydrolase family
Urease_alpha         PF00449.15   121 seq1355_BIOID51015   -            568   3.2e-56  188.5   1.1   1   1   1.9e-59   6.3e-56  187.5   0.8     2   121     4   120     3   120 0.98 Urease alpha-subunit, N-terminal domain
Amidohydro_5         PF13594.1     68 seq1355_BIOID51015   -            568   1.2e-09   37.6   2.6   1   1   1.3e-12   4.3e-09   35.9   1.8     1    68    87   155    87   155 0.70 Amidohydrolase
SpoU_methylase       PF00588.14   142 seq1357_BIOID51015   -            243     7e-42  142.5   0.0   1   1   1.9e-45   1.3e-41  141.6   0.0     2   142    96   236    95   236 0.96 SpoU rRNA Methylase family
SpoU_sub_bind        PF08032.7     76 seq1357_BIOID51015   -            243   3.1e-19   68.7   0.1   1   1   2.9e-22     2e-18   66.2   0.0     1    72     4    76     4    80 0.96 RNA 2'-O ribose methyltransferase substrate binding
Ribonuc_red_lgC      PF02867.10   537 seq1358_BIOID51015   -            714  1.2e-151  505.8   0.0   1   1  1.2e-153  5.5e-150  500.3   0.0     1   537   175   694   175   694 0.96 Ribonucleotide reductase, barrel domain
RNR_N                PF08343.5     82 seq1358_BIOID51015   -            714     3e-29  100.5   0.1   1   1   1.7e-32   7.8e-29   99.2   0.1     1    82    16    97    16    97 0.99 Ribonucleotide reductase N-terminal
Ribonuc_red_lgN      PF00317.16    83 seq1358_BIOID51015   -            714   3.8e-12   45.7   0.0   1   1   2.2e-15     1e-11   44.3   0.0     2    82    99   171    98   172 0.95 Ribonucleotide reductase, all-alpha domain
LysR_substrate       PF03466.15   209 seq1359_BIOID51015   -            315   9.6e-55  184.8   0.6   1   1   1.9e-58   1.3e-54  184.3   0.4     4   208    99   303    96   304 0.99 LysR substrate binding domain
HTH_1                PF00126.22    60 seq1359_BIOID51015   -            315   8.8e-22   76.4   0.5   1   1   2.5e-25   1.7e-21   75.5   0.1     1    59    13    71    13    72 0.98 Bacterial regulatory helix-turn-helix protein, lysR family
Ter                  PF05472.6    290 seq1360_BIOID51015   -             57   2.8e-08   33.1   0.2   1   1   2.4e-12   3.3e-08   32.9   0.1     2    40     9    47     8    50 0.95 DNA replication terminus site-binding protein (Ter protein)
PfkB                 PF00294.19   301 seq1362_BIOID51015   -            315   4.4e-65  219.6   1.3   1   1   7.7e-69   5.3e-65  219.3   0.9     2   298     3   294     2   297 0.96 pfkB family carbohydrate kinase
Phos_pyr_kin         PF08543.7    246 seq1362_BIOID51015   -            315   1.2e-17   63.8   0.1   1   1   2.8e-21   1.9e-17   63.2   0.1   104   235   164   288   150   299 0.91 Phosphomethylpyrimidine kinase
Fimbrial             PF00419.15   145 seq1363_BIOID51015   -            171   5.2e-15   55.8   0.1   1   1   4.6e-19   6.2e-15   55.5   0.1     1   145    29   171    27   171 0.88 Fimbrial protein
Cupin_2              PF07883.6     71 seq1365_BIOID51015   -            185     9e-18   63.4   0.1   1   1   5.2e-21   1.4e-17   62.8   0.1     2    69   111   178   110   180 0.94 Cupin domain
HTH_3                PF01381.17    55 seq1365_BIOID51015   -            185   1.1e-14   53.9   0.4   1   1   5.9e-18   1.6e-14   53.3   0.2     2    55    13    66    12    66 0.97 Helix-turn-helix
HTH_31               PF13560.1     64 seq1365_BIOID51015   -            185     1e-10   41.4   0.0   1   1     6e-14   1.6e-10   40.8   0.0     3    60     9    65     7    68 0.95 Helix-turn-helix domain
HTH_19               PF12844.2     64 seq1365_BIOID51015   -            185   1.7e-10   40.6   0.0   1   1     1e-13   2.7e-10   40.0   0.0     1    62     9    70     9    72 0.96 Helix-turn-helix domain
SlyX                 PF04102.7     69 seq1367_BIOID51015   -             72   4.1e-26   91.0   2.4   1   1   3.4e-30   4.6e-26   90.8   1.7     1    69     5    72     5    72 0.99 SlyX
Ter                  PF05472.6    290 seq1368_BIOID51015   -            239   8.1e-92  307.3   3.1   1   1   6.6e-96   9.1e-92  307.1   2.2    65   290     2   237     1   237 0.99 DNA replication terminus site-binding protein (Ter protein)
Glycos_trans_3N      PF02885.12    66 seq1369_BIOID51015   -            320   2.8e-15   55.5   0.0   1   1   3.6e-19     5e-15   54.7   0.0     2    65     3    70     2    71 0.97 Glycosyl transferase family, helical bundle domain
Phage_GPD            PF05954.6    292 seq1370_BIOID51015   -            713   2.2e-62  210.7   0.0   1   1   4.6e-66   3.1e-62  210.2   0.0     2   291    28   328    27   329 0.92 Phage late control gene D protein (GPD)
Phage_base_V         PF04717.7     79 seq1370_BIOID51015   -            713   2.7e-27   94.4   0.1   1   1   7.7e-31   5.3e-27   93.4   0.1     1    77   366   458   366   460 0.91 Phage-related baseplate assembly protein
PTS_EIIA_2           PF00359.17   142 seq1373_BIOID51015   -            148   3.8e-30  104.3   0.0   1   1   3.1e-34   4.2e-30  104.2   0.0     3   141     4   144     2   145 0.97 Phosphoenolpyruvate-dependent sugar phosphotransferase system, EIIA 2
Cyto_ox_2            PF02322.10   328 seq1374_BIOID51015   -            379  7.9e-121  403.1  36.0   1   1  6.7e-125  9.2e-121  402.8  25.0     2   327     7   362     6   363 0.99 Cytochrome oxidase subunit II
FabA                 PF07977.8    138 seq1376_BIOID51015   -            151   2.9e-42  143.3   0.0   1   1   2.5e-46   3.4e-42  143.0   0.0     1   137    17   141    17   142 0.97 FabA-like domain
DUF2170              PF09938.4    140 seq1378_BIOID51015   -            133   6.5e-41  138.8   1.5   1   1   5.2e-45   7.1e-41  138.7   1.0     3   139     2   132     1   133 0.96 Uncharacterized protein conserved in bacteria (DUF2170)
Aldedh               PF00171.17   462 seq1379_BIOID51015   -            527  1.8e-169  563.8   0.0   1   1  2.9e-173    2e-169  563.6   0.0     4   462    63   521    60   521 0.97 Aldehyde dehydrogenase family
SpoU_methylase       PF00588.14   142 seq1380_BIOID51015   -            228   3.5e-33  114.3   0.0   1   1   3.6e-37   4.9e-33  113.8   0.0     2   142     3   153     2   153 0.87 SpoU rRNA Methylase family
PTS_EIIC             PF02378.13   321 seq1381_BIOID51015   -            483   3.8e-29  101.4  32.4   1   1   5.6e-33   3.8e-29  101.4  22.5     2   318   134   406   133   410 0.90 Phosphotransferase system, EIIC
PTS_IIB              PF02302.12    90 seq1381_BIOID51015   -            483   2.5e-17   62.9   0.1   1   1   6.5e-21   4.5e-17   62.1   0.1     2    89     9   101     8   102 0.95 PTS system, Lactose/Cellobiose specific IIB subunit
DUF1355              PF07090.6    177 seq1383_BIOID51015   -            252   2.8e-67  225.3   0.0   1   1   2.7e-71   3.8e-67  224.9   0.0     1   176     9   188     9   190 0.99 Protein of unknown function (DUF1355)
Glyco_tran_WecB      PF03808.8    172 seq1386_BIOID51015   -            246   3.1e-56  189.3   0.1   1   1   3.1e-60   4.2e-56  188.9   0.1     2   172    61   231    60   231 0.96 Glycosyl transferase WecB/TagA/CpsF family
Acetyltransf_11      PF13720.1     83 seq1387_BIOID51015   -            262   2.4e-30  104.4   0.0   1   1   5.6e-34   3.8e-30  103.8   0.0     1    83   180   262   180   262 0.98 Udp N-acetylglucosamine O-acyltransferase; Domain 2
Hexapep              PF00132.19    36 seq1387_BIOID51015   -            262     5e-30  101.5  21.3   1   5   3.6e-09   2.5e-05   23.4   0.3     4    35     2    33     1    34 0.91 Bacterial transferase hexapeptide (six repeats)
Hexapep              PF00132.19    36 seq1387_BIOID51015   -            262     5e-30  101.5  21.3   2   5   5.4e-13   3.7e-09   35.5   3.3     1    36    17    52    17    52 0.96 Bacterial transferase hexapeptide (six repeats)
Hexapep              PF00132.19    36 seq1387_BIOID51015   -            262     5e-30  101.5  21.3   3   5   1.5e-07     0.001   18.3   1.1     1    35    35    69    35    69 0.92 Bacterial transferase hexapeptide (six repeats)
Hexapep              PF00132.19    36 seq1387_BIOID51015   -            262     5e-30  101.5  21.3   4   5   3.1e-07    0.0021   17.3   0.0     2    35    66    99    65   100 0.95 Bacterial transferase hexapeptide (six repeats)
Hexapep              PF00132.19    36 seq1387_BIOID51015   -            262     5e-30  101.5  21.3   5   5   1.9e-13   1.3e-09   37.0   0.1     2    36   109   143   108   143 0.96 Bacterial transferase hexapeptide (six repeats)
PspA_IM30            PF04012.7    221 seq1389_BIOID51015   -            232   4.3e-57  192.8  28.8   1   1   3.5e-61   4.8e-57  192.7  20.0     1   221     2   232     2   232 0.97 PspA/IM30 family
Ldh_2                PF02615.9    335 seq1391_BIOID51015   -            361  4.3e-138  459.5   0.0   1   1  3.6e-142  4.9e-138  459.3   0.0     1   334     5   340     5   341 0.99 Malate/L-lactate dehydrogenase
UreE_C               PF05194.7     87 seq1394_BIOID51015   -            154   5.4e-30  103.2   2.6   1   1     1e-33     7e-30  102.8   1.8     2    86    72   154    71   154 0.92 UreE urease accessory protein, C-terminal domain
UreE_N               PF02814.10    65 seq1394_BIOID51015   -            154   1.3e-14   53.3   0.1   1   1   2.8e-18   1.9e-14   52.7   0.1    11    63    10    62     2    65 0.91 UreE urease accessory protein, N-terminal domain
YbgT_YccB            PF08173.6     28 seq1398_BIOID51015   -             37   6.1e-16   57.8   4.2   1   1   4.9e-20   6.7e-16   57.6   2.9     1    28     1    28     1    28 0.97 Membrane bound YbgT-like protein
Leader_Thr           PF08254.6     22 seq1399_BIOID51015   -             21   1.1e-09   37.3  14.8   1   1   8.3e-14   1.1e-09   37.2  10.3     1    22     1    21     1    21 0.99 Threonine leader peptide
DUF606               PF04657.8    138 seq1400_BIOID51015   -            321   2.9e-46  156.8  40.3   1   2   3.2e-34   4.4e-30  104.4   6.6     1   137    10   154    10   155 0.92 Protein of unknown function, DUF606
DUF606               PF04657.8    138 seq1400_BIOID51015   -            321   2.9e-46  156.8  40.3   2   2   4.3e-20   5.8e-16   58.6  15.8     2   137   169   303   168   304 0.94 Protein of unknown function, DUF606
Cyd_oper_YbgE        PF09600.5     82 seq1401_BIOID51015   -             97   1.5e-33  114.6   7.9   1   1   1.4e-37   1.9e-33  114.3   5.5     1    81    16    96    16    97 0.97 Cyd operon protein YbgE (Cyd_oper_YbgE)
KGG                  PF10685.4     23 seq1403_BIOID51015   -             57   2.5e-20   71.7  18.2   1   2   5.5e-14   7.5e-10   38.3   4.3     1    23    10    31    10    31 0.98 Stress-induced bacterial acidophilic repeat motif
KGG                  PF10685.4     23 seq1403_BIOID51015   -             57   2.5e-20   71.7  18.2   2   2   2.5e-14   3.4e-10   39.5   2.8     1    23    32    53    32    53 0.99 Stress-induced bacterial acidophilic repeat motif
Homoserine_dh        PF00742.14   179 seq1405_BIOID51015   -            834   6.3e-52  175.7   0.0   1   1   6.1e-55   1.7e-51  174.3   0.0     1   179   628   825   628   825 0.98 Homoserine dehydrogenase
AA_kinase            PF00696.23   241 seq1405_BIOID51015   -            834   6.2e-45  153.5   0.5   1   1   3.5e-47   9.5e-44  149.6   0.1     2   241    15   298    14   298 0.81 Amino acid kinase family
NAD_binding_3        PF03447.11   117 seq1405_BIOID51015   -            834   3.5e-31  107.9   0.0   1   1     4e-34   1.1e-30  106.3   0.0     1   116   486   619   486   620 0.97 Homoserine dehydrogenase, NAD binding domain
ACT_7                PF13840.1     65 seq1405_BIOID51015   -            834   2.3e-20   71.7   1.5   1   2   1.3e-11   3.6e-08   32.6   0.0     5    63   328   388   326   390 0.91 Family description
ACT_7                PF13840.1     65 seq1405_BIOID51015   -            834   2.3e-20   71.7   1.5   2   2     5e-13   1.4e-09   37.2   0.3     3    62   407   468   405   471 0.93 Family description
ACT                  PF01842.20    66 seq1405_BIOID51015   -            834   4.4e-17   61.0   0.3   1   2   5.1e-10   1.4e-06   27.5   0.0     6    63   338   390   334   393 0.86 ACT domain
ACT                  PF01842.20    66 seq1405_BIOID51015   -            834   4.4e-17   61.0   0.3   2   2   8.1e-11   2.2e-07   30.0   0.4     2    53   415   461   414   471 0.79 ACT domain
PqiA                 PF04403.8    160 seq1407_BIOID51015   -            427   4.4e-83  276.5  28.0   1   2   1.2e-41   1.7e-37  128.3   5.9     1   160    65   221    65   221 0.96 Paraquat-inducible protein A
PqiA                 PF04403.8    160 seq1407_BIOID51015   -            427   4.4e-83  276.5  28.0   2   2   1.1e-49   1.5e-45  154.5   8.0     1   158   262   420   262   422 0.97 Paraquat-inducible protein A
DUF2491              PF10679.4    212 seq1408_BIOID51015   -            219   6.2e-70  234.3   0.0   1   1     5e-74   6.8e-70  234.2   0.0     2   212     5   217     1   217 0.98 Protein of unknown function (DUF2491)
LpxB                 PF02684.10   373 seq1409_BIOID51015   -            382    2e-153  510.3   0.0   1   1  1.7e-157  2.3e-153  510.1   0.0     1   373     9   377     9   377 1.00 Lipid-A-disaccharide synthetase
AA_permease          PF00324.16   479 seq1410_BIOID51015   -            461   4.9e-99  331.7  55.9   1   1  9.1e-103   6.2e-99  331.3  38.8     1   435    16   427    16   455 0.94 Amino acid permease
AA_permease_2        PF13520.1    426 seq1410_BIOID51015   -            461   1.6e-43  148.7  59.1   1   1   3.1e-47   2.1e-43  148.3  41.0     9   425    20   440    15   441 0.88 Amino acid permease
PfkB                 PF00294.19   301 seq1411_BIOID51015   -            300   2.7e-63  213.7   0.5   1   1   2.3e-67   3.1e-63  213.5   0.4     3   299     5   287     3   289 0.93 pfkB family carbohydrate kinase
UreF                 PF01730.11   146 seq1412_BIOID51015   -            224   1.1e-35  122.7   5.9   1   1   1.1e-39   1.5e-35  122.3   4.1     1   144    37   182    37   184 0.96 UreF
HOK_GEF              PF01848.11    43 seq1413_BIOID51015   -             50   7.7e-18   63.4   1.4   1   1   6.2e-22   8.5e-18   63.2   1.0     1    43     4    46     4    46 0.99 Hok/gef family
Ribonuc_red_sm       PF00268.16   281 seq1414_BIOID51015   -            319   1.1e-80  270.5   0.1   1   1   9.6e-85   1.3e-80  270.2   0.0     1   280     1   280     1   281 0.97 Ribonucleotide reductase, small chain
hEGF                 PF12661.2     13 seq1415_BIOID51015   -             86   0.00094   19.0   3.0   1   1   6.9e-08   0.00094   19.0   2.1     1    11    17    27    17    27 0.95 Human growth factor-like EGF
4HBT                 PF03061.17    79 seq1417_BIOID51015   -            134     8e-19   67.4   0.4   1   1   2.4e-22   1.1e-18   66.9   0.3     1    77    20   103    20   105 0.98 Thioesterase superfamily
4HBT_2               PF13279.1    121 seq1417_BIOID51015   -            134   2.7e-12   47.0   0.2   1   1   7.1e-16   3.2e-12   46.8   0.1     3   117    14   128    12   132 0.88 Thioesterase-like superfamily
Acyl-ACP_TE          PF01643.12   249 seq1417_BIOID51015   -            134   1.3e-05   24.2   0.1   1   1   3.1e-09   1.4e-05   24.0   0.0    31   132    33   132     4   134 0.79 Acyl-ACP thioesterase
DAO                  PF01266.19   358 seq1419_BIOID51015   -            426   5.5e-72  242.5   0.2   1   1   2.8e-75   6.3e-72  242.3   0.1     1   358    29   381    29   381 0.96 FAD dependent oxidoreductase
Thi4                 PF01946.12   230 seq1419_BIOID51015   -            426   1.7e-07   30.4   0.2   1   1   1.4e-10   3.1e-07   29.6   0.1     9    64    19    75    12   102 0.91 Thi4 family
NAD_binding_8        PF13450.1     68 seq1419_BIOID51015   -            426   2.2e-06   27.4   0.7   1   1   3.9e-09   8.8e-06   25.5   0.5     1    42    32    71    32    88 0.82 NAD(P)-binding Rossmann-like domain
FAD_binding_3        PF01494.14   356 seq1419_BIOID51015   -            426     7e-06   25.2   0.6   1   1   3.1e-09     7e-06   25.2   0.4     2    33    28    59    27    68 0.94 FAD binding domain
FAD_binding_2        PF00890.19   421 seq1419_BIOID51015   -            426   2.1e-05   23.4   0.6   1   1   1.5e-08   3.4e-05   22.7   0.5     1    43    29    71    29    82 0.85 FAD binding domain
HOK_GEF              PF01848.11    43 seq1421_BIOID51015   -             83   7.1e-18   63.5   1.4   1   1   6.8e-22   9.3e-18   63.1   1.0     1    43    37    79    37    79 0.99 Hok/gef family
TetR_N               PF00440.18    47 seq1422_BIOID51015   -            234   1.3e-13   50.2   2.0   1   1   1.5e-17   2.1e-13   49.5   0.1     1    46    34    80    34    81 0.95 Bacterial regulatory proteins, tetR family
MotA_ExbB            PF01618.11   139 seq1425_BIOID51015   -            230   6.2e-47  158.6   0.2   1   1     6e-51   8.1e-47  158.2   0.1     2   138    74   210    73   211 0.98 MotA/TolQ/ExbB proton channel family
DUF350               PF03994.9     54 seq1426_BIOID51015   -            113   9.8e-29   98.7   9.1   1   2     1e-18   1.4e-14   53.4   0.1     8    53     1    46     1    47 0.97 Domain of Unknown Function (DUF350)
DUF350               PF03994.9     54 seq1426_BIOID51015   -            113   9.8e-29   98.7   9.1   2   2   5.9e-17     8e-13   47.7   3.4     1    54    59   111    59   111 0.99 Domain of Unknown Function (DUF350)
cobW                 PF02492.14   178 seq1428_BIOID51015   -            205   2.7e-42  144.0   0.0   1   1   4.7e-46   3.2e-42  143.8   0.0     3   175    10   178     8   181 0.96 CobW/HypB/UreG, nucleotide-binding domain
PTE                  PF02126.13   308 seq1430_BIOID51015   -            344   5.8e-51  173.2   0.0   1   1   5.7e-55   7.7e-51  172.8   0.0     3   308    14   343    12   343 0.90 Phosphotriesterase family
HTH_DeoR             PF08220.7     57 seq1432_BIOID51015   -            122   7.6e-24   82.8   0.9   1   1     1e-26   1.2e-23   82.2   0.6     1    56    11    66    11    67 0.97 DeoR-like helix-turn-helix domain
HTH_11               PF08279.7     55 seq1432_BIOID51015   -            122   1.7e-10   40.2   0.1   1   1   2.5e-13   2.8e-10   39.5   0.1     4    44    14    53    11    60 0.86 HTH domain
MarR_2               PF12802.2     62 seq1432_BIOID51015   -            122   1.1e-07   31.3   0.1   1   1   1.5e-10   1.7e-07   30.6   0.1     5    61    10    63     4    64 0.88 MarR family
MarR                 PF01047.17    59 seq1432_BIOID51015   -            122   1.4e-07   30.9   0.1   1   1     2e-10   2.3e-07   30.2   0.0     8    50    15    57     9    59 0.94 MarR family
HTH_20               PF12840.2     61 seq1432_BIOID51015   -            122   8.1e-07   28.6   0.1   1   1   1.1e-09   1.3e-06   28.0   0.1     6    57     6    57     2    61 0.85 Helix-turn-helix domain
HTH_27               PF13463.1     68 seq1432_BIOID51015   -            122   1.6e-06   28.2   0.1   1   1   2.2e-09   2.5e-06   27.6   0.0     2    53     9    59     9    70 0.88 Winged helix DNA-binding domain
GntR                 PF00392.16    64 seq1432_BIOID51015   -            122   2.7e-06   26.6   0.1   1   1   4.1e-09   4.7e-06   25.8   0.1    27    60    27    60    14    63 0.93 Bacterial regulatory proteins, gntR family
HTH_24               PF13412.1     48 seq1432_BIOID51015   -            122   7.7e-06   25.0   0.1   1   1   1.1e-08   1.3e-05   24.3   0.1     7    48    14    55     9    55 0.95 Winged helix-turn-helix DNA-binding
HTH_5                PF01022.15    47 seq1432_BIOID51015   -            122   3.9e-05   23.0   0.0   1   1   5.6e-08   6.3e-05   22.4   0.0     6    46    14    55     9    56 0.95 Bacterial regulatory protein, arsR family
HTH_Mga              PF08280.6     59 seq1432_BIOID51015   -            122   4.7e-05   22.9   0.1   1   1     1e-07   0.00012   21.7   0.0     9    44    14    49    11    53 0.94 M protein trans-acting positive regulator (MGA) HTH domain
DUF1190              PF06693.6    165 seq1435_BIOID51015   -            212   3.9e-36  124.4   3.2   1   1   3.5e-40   4.8e-36  124.1   2.2     1   165    63   212    63   212 0.91 Protein of unknown function (DUF1190)
RNase_HII            PF01351.13   198 seq1437_BIOID51015   -            198   6.2e-58  195.5   0.0   1   1   5.2e-62   7.1e-58  195.4   0.0     1   197    13   189    13   190 0.99 Ribonuclease HII
MCE                  PF02470.15    81 seq1438_BIOID51015   -            879   1.2e-64  214.1  10.4   1   3   3.5e-21   4.8e-17   61.6   0.1     2    81    48   139    47   139 0.97 mce related protein
MCE                  PF02470.15    81 seq1438_BIOID51015   -            879   1.2e-64  214.1  10.4   2   3   1.6e-11   2.2e-07   30.6   0.0     2    76   282   357   281   371 0.88 mce related protein
MCE                  PF02470.15    81 seq1438_BIOID51015   -            879   1.2e-64  214.1  10.4   3   3   1.2e-14   1.6e-10   40.7   0.0     4    81   638   726   636   726 0.96 mce related protein
ABC_tran             PF00005.22   118 seq1439_BIOID51015   -            467   5.4e-26   91.1   0.0   1   1   3.3e-29   1.1e-25   90.1   0.0     1   117   135   259   135   260 0.97 ABC transporter
CBS                  PF00571.23    57 seq1439_BIOID51015   -            467   2.8e-06   26.7   0.0   1   1   4.2e-07    0.0014   18.0   0.0    32    55   436   459   413   461 0.86 CBS domain
DUF1422              PF07226.6    118 seq1441_BIOID51015   -            119   1.1e-54  183.0   1.2   1   1   9.1e-59   1.2e-54  182.9   0.9     3   116     2   115     1   117 0.97 Protein of unknown function (DUF1422)
DeoRC                PF00455.17   162 seq1443_BIOID51015   -            141   3.2e-32  111.2   0.2   1   1   2.7e-36   3.7e-32  111.0   0.2    45   161     1   117     1   118 0.99 DeoR C terminal sensor domain
ExbD                 PF02472.11   130 seq1444_BIOID51015   -            142     5e-23   81.3   0.1   1   1   4.1e-27   5.6e-23   81.2   0.1     2   129    10   141     9   142 0.89 Biopolymer transport protein ExbD/TolR
PTS_EIIA_2           PF00359.17   142 seq1446_BIOID51015   -            582   9.5e-17   60.9   0.6   1   1   3.4e-20   2.3e-16   59.6   0.0    11   120   455   561   447   581 0.89 Phosphoenolpyruvate-dependent sugar phosphotransferase system, EIIA 2
HTH_11               PF08279.7     55 seq1446_BIOID51015   -            582   6.8e-10   38.3   0.1   1   1   4.3e-13     3e-09   36.2   0.1     1    55     5    60     5    60 0.94 HTH domain
GSP_synth            PF03738.9     97 seq1451_BIOID51015   -            387   1.5e-25   89.1   0.0   1   1   3.7e-29     5e-25   87.4   0.0     2    97   172   263   171   263 0.93 Glutathionylspermidine synthase preATP-grasp
Aminotran_3          PF00202.16   339 seq1452_BIOID51015   -            421  2.8e-108  361.6   0.6   1   1    5e-112  3.5e-108  361.3   0.4     3   338    27   359    25   360 0.97 Aminotransferase class-III
Aminotran_1_2        PF00155.16   363 seq1452_BIOID51015   -            421   3.8e-05   22.6   0.1   1   1   2.6e-08   0.00018   20.4   0.0   125   278   159   323    40   378 0.62 Aminotransferase class I and II
DNA_pol3_alpha       PF07733.7    426 seq1453_BIOID51015   -           1160    2e-177  589.7   0.0   1   1  5.8e-181  2.6e-177  589.4   0.0     2   426   291   735   290   735 0.96 Bacterial DNA polymerase III alpha subunit
PHP                  PF02811.14   175 seq1453_BIOID51015   -           1160   3.9e-30  104.7   0.0   1   1   2.4e-33   1.1e-29  103.3   0.0     1   170     7   178     7   192 0.96 PHP domain
tRNA_anti            PF01336.20    76 seq1453_BIOID51015   -           1160   1.2e-08   34.4   0.1   1   1   5.4e-12   2.5e-08   33.5   0.1     2    75  1000  1072   994  1073 0.88 OB-fold nucleic acid binding domain
ABC_tran             PF00005.22   118 seq1454_BIOID51015   -            637     1e-36  125.7   1.1   1   2   2.4e-18   3.3e-15   56.3   0.0     1   118    41   178    41   178 0.87 ABC transporter
ABC_tran             PF00005.22   118 seq1454_BIOID51015   -            637     1e-36  125.7   1.1   2   2   2.6e-21   3.6e-18   65.9   0.0     1   118   352   459   352   459 0.92 ABC transporter
ABC_tran_2           PF12848.2     85 seq1454_BIOID51015   -            637   6.6e-29   99.4   4.3   1   1   4.8e-32   6.6e-29   99.4   3.0     1    83   217   298   217   302 0.93 ABC transporter
DDE_Tnp_IS66         PF03050.9    271 seq1455_BIOID51015   -            331   1.2e-92  309.8   0.1   1   1     2e-96   1.4e-92  309.6   0.1    13   271     2   281     1   281 0.98 Transposase IS66 family
DDE_Tnp_IS66_C       PF13817.1     39 seq1455_BIOID51015   -            331   3.3e-20   71.6   0.2   1   1   1.1e-23   7.6e-20   70.5   0.1     2    39   288   325   287   325 0.99 IS66 C-terminal element
HAD_2                PF13419.1    176 seq1456_BIOID51015   -            199   4.9e-29  101.7   0.1   1   1   1.7e-32   5.7e-29  101.5   0.1     2   176     4   184     3   184 0.85 Haloacid dehalogenase-like hydrolase
Hydrolase_like       PF13242.1     75 seq1456_BIOID51015   -            199   2.5e-08   33.3   0.0   1   1   1.6e-11   5.5e-08   32.2   0.0     2    50   139   186   138   198 0.93 HAD-hyrolase-like
Hydrolase            PF00702.21   204 seq1456_BIOID51015   -            199   1.8e-06   28.4   0.0   1   1   6.1e-10   2.1e-06   28.3   0.0   109   203    73   177     6   178 0.76 haloacid dehalogenase-like hydrolase
TolA                 PF06519.6     96 seq1457_BIOID51015   -            421   2.2e-38  129.9   0.0   1   1   3.3e-42   2.2e-38  129.9   0.0     1    96   325   419   325   419 0.98 TolA C-terminal
TonB_2               PF13103.1     85 seq1457_BIOID51015   -            421   3.2e-05   23.7   0.0   1   1   1.4e-08   9.4e-05   22.2   0.0     2    73   338   405   337   414 0.86 TonB C terminal
Radical_SAM          PF04055.16   166 seq1461_BIOID51015   -            411   6.2e-13   49.1   0.0   1   1     3e-16     1e-12   48.4   0.0     6   160    20   182    16   208 0.84 Radical SAM superfamily
DUF4008              PF13186.1     64 seq1461_BIOID51015   -            411     2e-12   47.1   0.6   1   1   1.3e-15   4.3e-12   46.0   0.4     4    64   282   343   276   343 0.90 Domain of unknown function (DUF4008)
Fer4_12              PF13353.1    139 seq1461_BIOID51015   -            411   4.8e-07   29.8   0.0   1   1   2.7e-10   9.1e-07   28.9   0.0    13   115    19   126    17   150 0.60 4Fe-4S single cluster domain
PMI_typeI            PF01238.16   373 seq1464_BIOID51015   -            417  2.2e-124  415.1   0.1   1   1  2.5e-127  1.7e-123  412.1   0.0     1   373    27   383    27   383 0.98 Phosphomannose isomerase type I
GHMP_kinases_N       PF00288.21    67 seq1465_BIOID51015   -            310   1.7e-17   63.1   0.3   1   1   5.7e-21   3.9e-17   61.9   0.2     2    67    84   150    83   150 0.95 GHMP kinases N terminal domain
GHMP_kinases_C       PF08544.8     85 seq1465_BIOID51015   -            310     1e-11   44.7   1.8   1   1   1.9e-15   1.3e-11   44.3   0.0     2    83   211   287   210   289 0.92 GHMP kinases C terminal
Virul_fac_BrkB       PF03631.10   260 seq1466_BIOID51015   -            290     1e-55  188.8  24.6   1   1   8.7e-60   1.2e-55  188.6  17.0     2   258    29   274    28   276 0.88 Virulence factor BrkB
BPD_transp_1         PF00528.17   185 seq1468_BIOID51015   -            354   2.5e-26   92.2  16.2   1   1   1.8e-30   2.5e-26   92.2  11.2     1   176   163   324   163   332 0.91 Binding-protein-dependent transport system inner membrane component
ABC_tran             PF00005.22   118 seq1469_BIOID51015   -            401   5.6e-22   78.2   0.0   1   1   3.6e-25   1.2e-21   77.0   0.0     1   117    73   191    73   192 0.92 ABC transporter
TOBE_2               PF08402.5     75 seq1469_BIOID51015   -            401   9.6e-12   44.6   0.3   1   1   1.2e-14   4.2e-11   42.5   0.1     1    75   313   385   313   385 0.95 TOBE domain
rve_3                PF13683.1     67 seq1470_BIOID51015   -            126   3.6e-18   64.7   0.1   1   1   1.5e-21     1e-17   63.3   0.0     2    67    41   106    40   106 0.98 Integrase core domain
rve                  PF00665.21   120 seq1470_BIOID51015   -            126   7.9e-15   54.9   0.0   1   1   1.7e-18   1.2e-14   54.3   0.0    59   119     4    68     1    69 0.94 Integrase core domain
Acyl-CoA_dh_1        PF00441.19   150 seq1471_BIOID51015   -            546   1.2e-32  112.9   0.8   1   1   2.2e-35     1e-31  109.9   0.3     1   148   290   443   290   445 0.97 Acyl-CoA dehydrogenase, C-terminal domain
Acyl-CoA_dh_M        PF02770.14    52 seq1471_BIOID51015   -            546   4.8e-14   51.4   0.0   1   1     2e-17   8.9e-14   50.6   0.0     1    51   186   236   186   238 0.96 Acyl-CoA dehydrogenase, middle domain
Acyl-CoA_dh_2        PF08028.6    134 seq1471_BIOID51015   -            546   2.1e-08   34.3   0.2   1   1   1.3e-11   5.8e-08   32.9   0.0    10   123   314   423   308   432 0.86 Acyl-CoA dehydrogenase, C-terminal domain
YmgB                 PF10798.3     61 seq1472_BIOID51015   -             78   3.6e-05   23.3   0.0   1   1     4e-09   5.4e-05   22.7   0.0     4    35    27    58    25    63 0.93 Biofilm development protein YmgB/AriR
TonB_dep_Rec         PF00593.19   276 seq1473_BIOID51015   -            628   1.4e-30  107.0  21.3   1   1     2e-34   1.4e-30  107.0  14.8     1   276   404   627   404   627 0.90 TonB dependent receptor
Plug                 PF07715.10   108 seq1473_BIOID51015   -            628   6.4e-30  103.5   1.5   1   1   9.4e-34   6.4e-30  103.5   1.0     4   108    55   160    52   160 0.97 TonB-dependent Receptor Plug Domain
PD40                 PF07676.7     39 seq1475_BIOID51015   -            431   1.2e-35  120.5   5.0   1   4   2.5e-08   8.6e-05   21.9   0.0    11    34   203   224   198   227 0.82 WD40-like Beta Propeller Repeat
PD40                 PF07676.7     39 seq1475_BIOID51015   -            431   1.2e-35  120.5   5.0   2   4   8.4e-13   2.9e-09   36.2   0.0     2    39   238   273   237   273 0.95 WD40-like Beta Propeller Repeat
PD40                 PF07676.7     39 seq1475_BIOID51015   -            431   1.2e-35  120.5   5.0   3   4   6.4e-13   2.2e-09   36.6   0.1     2    38   282   316   281   317 0.96 WD40-like Beta Propeller Repeat
PD40                 PF07676.7     39 seq1475_BIOID51015   -            431   1.2e-35  120.5   5.0   4   4   4.2e-07    0.0014   18.0   0.0     3    30   370   397   368   403 0.93 WD40-like Beta Propeller Repeat
TolB_N               PF04052.8    105 seq1475_BIOID51015   -            431   9.2e-32  109.1   0.0   1   1   7.2e-35   2.5e-31  107.7   0.0     1    99    24   122    24   127 0.97 TolB amino-terminal domain
DPPIV_N              PF00930.16   353 seq1475_BIOID51015   -            431   1.6e-13   49.8   0.0   1   1   2.3e-13     8e-10   37.7   0.0   239   348   249   353   220   358 0.87 Dipeptidyl peptidase IV (DPP IV) N-terminal region
Tyr_Deacylase        PF02580.11   145 seq1476_BIOID51015   -            145   6.3e-55  185.0   0.1   1   1   5.1e-59     7e-55  184.8   0.0     2   144     3   144     2   145 0.99 D-Tyr-tRNA(Tyr) deacylase
PALP                 PF00291.20   307 seq1478_BIOID51015   -            428   1.9e-33  115.8   0.0   1   1     2e-37   2.7e-33  115.3   0.0    30   289    96   366    94   374 0.81 Pyridoxal-phosphate dependent enzyme
EspG                 PF06872.6    383 seq1482_BIOID51015   -            398  2.6e-194  644.7   1.7   1   1  2.1e-198  2.9e-194  644.6   1.2     1   383    15   397    15   397 1.00 EspG protein
DUF945               PF06097.6    459 seq1483_BIOID51015   -            502    4e-149  497.1  18.6   1   1  3.3e-153  4.5e-149  496.9  12.9     1   459     1   482     1   482 0.99 Bacterial protein of unknown function (DUF945)
YmgB                 PF10798.3     61 seq1484_BIOID51015   -             88   5.3e-29   99.7   2.6   1   1   3.8e-33   5.3e-29   99.7   1.8     1    61    28    88    28    88 0.98 Biofilm development protein YmgB/AriR
OpuAC                PF04069.7    257 seq1487_BIOID51015   -            344   3.7e-56  190.2   3.6   1   1   3.3e-60   4.5e-56  189.9   2.5     2   256    44   326    43   327 0.94 Substrate binding domain of ABC-type glycine betaine transport system
Abhydrolase_1        PF00561.15   230 seq1488_BIOID51015   -            340     3e-26   92.2   0.0   1   1   2.6e-29     9e-26   90.7   0.0     4   218   105   312   102   315 0.96 alpha/beta hydrolase fold
Abhydrolase_6        PF12697.2    228 seq1488_BIOID51015   -            340     3e-16   59.9   0.7   1   1   1.2e-19   4.2e-16   59.4   0.5     1   219    75   312    75   320 0.70 Alpha/beta hydrolase family
Abhydrolase_5        PF12695.2    142 seq1488_BIOID51015   -            340   7.6e-11   41.8   0.4   1   1   7.2e-14   2.5e-10   40.1   0.2     2   141    75   308    74   309 0.65 Alpha/beta hydrolase family
YiiD_Cterm           PF09500.5    144 seq1490_BIOID51015   -            329     1e-48  164.4   0.0   1   1   4.3e-52   1.5e-48  163.9   0.0     1   143   174   313   174   314 0.99 Putative thioesterase (yiiD_Cterm)
Acetyltransf_7       PF13508.1     79 seq1490_BIOID51015   -            329   8.3e-13   48.2   0.0   1   1   4.5e-16   1.5e-12   47.3   0.0     3    77    60   138    58   140 0.87 Acetyltransferase (GNAT) domain
Acetyltransf_1       PF00583.19    83 seq1490_BIOID51015   -            329   2.9e-12   46.3   0.0   1   1   2.4e-15   8.2e-12   44.8   0.0     2    82    66   138    65   139 0.96 Acetyltransferase (GNAT) family
Acetyltransf_10      PF13673.1    117 seq1490_BIOID51015   -            329   1.6e-08   34.5   0.0   1   1   7.8e-12   2.7e-08   33.8   0.0    38   117    55   138    16   138 0.81 Acetyltransferase (GNAT) domain
Nol1_Nop2_Fmu        PF01189.12   283 seq1493_BIOID51015   -            481  2.9e-109  364.7   0.0   1   2   2.7e-31   7.4e-28   97.6   0.0    12   177    42   210    31   211 0.88 NOL1/NOP2/sun family
Nol1_Nop2_Fmu        PF01189.12   283 seq1493_BIOID51015   -            481  2.9e-109  364.7   0.0   2   2   8.4e-85   2.3e-81  273.1   0.0     9   282   201   480   201   481 0.99 NOL1/NOP2/sun family
Nol1_Nop2_Fmu_2      PF13636.1    102 seq1493_BIOID51015   -            481   7.3e-23   80.4   0.0   1   1   4.6e-26   1.3e-22   79.7   0.0     3   102   368   470   366   470 0.91 pre-rRNA processing and ribosome biogenesis
Methyltransf_26      PF13659.1    117 seq1493_BIOID51015   -            481   3.2e-07   30.2   0.2   1   1   3.1e-10   8.4e-07   28.9   0.1     2   116   121   249   120   250 0.87 Methyltransferase domain
Methyltransf_18      PF12847.2    112 seq1493_BIOID51015   -            481   5.6e-07   30.0   0.0   1   1   3.8e-10     1e-06   29.1   0.0     3   112   121   249   119   249 0.87 Methyltransferase domain
Peptidase_S6         PF02395.11   769 seq1496_BIOID51015   -           1363  3.9e-211  703.0  32.0   1   1  8.5e-215  3.9e-211  703.0  22.2     8   765    51   787    44   791 0.92 Immunoglobulin A1 protease
Autotransporter      PF03797.14   265 seq1496_BIOID51015   -           1363   3.6e-42  144.4  11.0   1   1   7.8e-46   3.6e-42  144.4   7.6     4   260  1101  1344  1099  1353 0.90 Autotransporter beta-domain
Pertactin            PF03212.9    121 seq1496_BIOID51015   -           1363   1.1e-06   28.2   2.6   1   1   5.5e-10   2.5e-06   27.0   0.3     8    88   942  1021   936  1056 0.83 Pertactin
LamB                 PF02264.10   398 seq1498_BIOID51015   -            446    6e-169  562.1  24.0   1   1    5e-173  6.8e-169  562.0  16.6     1   398    28   446    28   446 0.97 LamB porin
Esterase             PF00756.15   251 seq1500_BIOID51015   -            400     1e-49  169.1   0.0   1   1   1.5e-53     1e-49  169.1   0.0     1   251   172   391   172   391 0.98 Putative esterase
DUF3327              PF11806.3    122 seq1500_BIOID51015   -            400   2.2e-36  124.7   0.5   1   1   3.3e-40   2.2e-36  124.7   0.4     3   121    29   155    21   156 0.97 Domain of unknown function (DUF3327)
PspA_IM30            PF04012.7    221 seq1501_BIOID51015   -            222   6.9e-48  162.8  32.6   1   1     6e-52   8.2e-48  162.5  22.6     1   220     2   217     2   219 0.97 PspA/IM30 family
GD_AH_C              PF04295.8    397 seq1502_BIOID51015   -            523  1.6e-147  491.2   0.1   1   1  2.7e-151  1.8e-147  491.0   0.0     2   396   117   522   116   523 0.97 D-galactarate dehydratase / Altronate hydrolase, C terminus
SAF                  PF08666.7     63 seq1502_BIOID51015   -            523   5.1e-14   52.3   1.0   1   1   2.3e-17   1.6e-13   50.7   0.2     1    62    22    91    22    92 0.98 SAF domain
EAL                  PF00563.15   236 seq1505_BIOID51015   -            521   4.8e-63  212.6   0.0   1   1   1.2e-66   8.4e-63  211.8   0.0     2   236   265   500   264   500 0.96 EAL domain
CSS-motif            PF12792.2    208 seq1505_BIOID51015   -            521     8e-30  103.6   0.0   1   1   1.6e-33   1.1e-29  103.1   0.0     3   207    44   238    42   239 0.90 CSS motif domain associated with EAL
OmpA                 PF00691.15    97 seq1507_BIOID51015   -            173   1.1e-19   70.5   0.0   1   1   1.4e-23     2e-19   69.6   0.0     1    97    72   167    72   167 0.95 OmpA family
UPF0270              PF06794.7     70 seq1509_BIOID51015   -             72   9.2e-36  121.3   0.1   1   1   7.4e-40     1e-35  121.2   0.0     1    70     1    70     1    70 0.99 Uncharacterised protein family (UPF0270)
HTH_Tnp_1            PF01527.15    76 seq1510_BIOID51015   -            108   1.6e-11   43.9   1.4   1   1   4.7e-15   6.4e-11   41.9   1.0     1    74     1    87     1    88 0.83 Transposase
DUF2502              PF10697.4     82 seq1511_BIOID51015   -             98   1.1e-24   86.1  16.7   1   1   9.8e-29   1.3e-24   85.9  11.5     1    82    25    97    25    97 0.95 Protein of unknown function (DUF2502)
SdiA-regulated       PF06977.6    249 seq1513_BIOID51015   -            272   5.3e-73  244.9   0.1   1   1   8.6e-77   5.9e-73  244.7   0.1     5   248    30   268    26   269 0.96 SdiA-regulated
Asp_Glu_race         PF01177.17   217 seq1514_BIOID51015   -            285   3.4e-30  105.4   0.1   1   1   3.4e-34   4.7e-30  105.0   0.0     2   215    25   234    24   236 0.86 Asp/Glu/Hydantoin racemase
GTP_cyclohydroI      PF01227.17    86 seq1515_BIOID51015   -            282   9.5e-18   63.5   0.0   1   1   5.2e-20   7.1e-16   57.5   0.0     1    83   196   271   196   274 0.97 GTP cyclohydrolase I
PspB                 PF06667.7     75 seq1516_BIOID51015   -             74   7.7e-32  108.9   0.4   1   1   6.1e-36   8.4e-32  108.8   0.3     1    74     1    73     1    74 0.97 Phage shock protein B
PRK                  PF00485.13   194 seq1517_BIOID51015   -            289     3e-74  248.6   0.0   1   1   2.7e-78   3.6e-74  248.4   0.0     1   194     7   214     7   214 0.99 Phosphoribulokinase / Uridine kinase family
MFS_1                PF07690.11   354 seq1518_BIOID51015   -            394   1.1e-36  126.1  55.2   1   2   1.5e-29     1e-25   90.1  17.3     2   188    17   198    16   220 0.86 Major Facilitator Superfamily
MFS_1                PF07690.11   354 seq1518_BIOID51015   -            394   1.1e-36  126.1  55.2   2   2     1e-14   7.2e-11   41.3  16.1     3   175   218   387   216   394 0.89 Major Facilitator Superfamily
Sugar_tr             PF00083.19   451 seq1518_BIOID51015   -            394   3.2e-12   45.6  16.5   1   1   4.7e-16   3.2e-12   45.6  11.4    43   188    39   181    11   184 0.83 Sugar (and other) transporter
rve                  PF00665.21   120 seq1520_BIOID51015   -            295     5e-25   87.8   0.0   1   1     4e-28   1.1e-24   86.7   0.0     2   119   125   239   124   240 0.97 Integrase core domain
HTH_21               PF13276.1     60 seq1520_BIOID51015   -            295     2e-16   59.5   3.6   1   1   1.7e-19   4.7e-16   58.4   2.5     2    60    46   103    44   103 0.92 HTH-like domain
rve_3                PF13683.1     67 seq1520_BIOID51015   -            295   3.9e-11   42.2   0.1   1   1   3.4e-14   9.4e-11   40.9   0.0     7    67   217   277   212   277 0.92 Integrase core domain
DDE_Tnp_IS240        PF13610.1    140 seq1520_BIOID51015   -            295   1.7e-06   27.9   0.0   1   1   9.4e-10   2.6e-06   27.3   0.0     2   137   130   267   129   269 0.93 DDE domain
rve_2                PF13333.1     52 seq1520_BIOID51015   -            295   5.1e-06   26.3   0.0   1   1   3.8e-09     1e-05   25.3   0.0     1    46   230   279   230   284 0.84 Integrase core domain
TPR_6                PF13174.1     33 seq1521_BIOID51015   -            263   1.8e-22   78.0   1.7   1   3   2.8e-07   0.00047   20.3   0.0     4    33   146   176   145   176 0.86 Tetratricopeptide repeat
TPR_6                PF13174.1     33 seq1521_BIOID51015   -            263   1.8e-22   78.0   1.7   2   3   2.2e-08   3.8e-05   23.7   0.1     3    33   183   213   181   213 0.95 Tetratricopeptide repeat
TPR_6                PF13174.1     33 seq1521_BIOID51015   -            263   1.8e-22   78.0   1.7   3   3   7.2e-11   1.2e-07   31.5   0.0     1    33   218   250   218   250 0.96 Tetratricopeptide repeat
TPR_16               PF13432.1     65 seq1521_BIOID51015   -            263   6.3e-12   45.7   0.0   1   1   1.6e-09   2.7e-06   27.7   0.0     2    65   147   214   146   214 0.92 Tetratricopeptide repeat
TPR_2                PF07719.12    34 seq1521_BIOID51015   -            263   1.1e-09   37.3   0.2   1   2   2.1e-06    0.0035   17.0   0.1     2    33   181   212   180   213 0.93 Tetratricopeptide repeat
TPR_2                PF07719.12    34 seq1521_BIOID51015   -            263   1.1e-09   37.3   0.2   2   2   5.3e-06    0.0091   15.7   0.0     1    33   217   249   217   250 0.95 Tetratricopeptide repeat
TPR_8                PF13181.1     34 seq1521_BIOID51015   -            263   2.9e-06   26.5   0.9   1   2   0.00027      0.46   10.2   0.2     2    29   181   208   180   213 0.89 Tetratricopeptide repeat
TPR_8                PF13181.1     34 seq1521_BIOID51015   -            263   2.9e-06   26.5   0.9   2   2   2.7e-05     0.046   13.3   0.0     5    29   221   245   217   250 0.85 Tetratricopeptide repeat
PspC                 PF04024.7     61 seq1522_BIOID51015   -            119   4.5e-19   67.5   0.4   1   1   4.2e-23   5.7e-19   67.2   0.2     1    60     7    68     7    69 0.92 PspC domain
Methyltransf_10      PF05971.7    299 seq1523_BIOID51015   -            335  4.8e-154  511.7   0.0   1   1  8.2e-158  5.6e-154  511.4   0.0     2   299    30   323    29   323 0.99 Protein of unknown function (DUF890)
MTS                  PF05175.9    170 seq1523_BIOID51015   -            335   3.9e-05   22.9   0.0   1   1   1.2e-08   8.3e-05   21.9   0.0    30   115   128   222   114   232 0.77 Methyltransferase small domain
ACCA                 PF03255.9    145 seq1524_BIOID51015   -            319     6e-65  217.1   0.2   1   1   1.3e-68   8.7e-65  216.5   0.1     2   145     5   151     4   151 0.97 Acetyl co-enzyme A carboxylase carboxyltransferase alpha subunit
Carboxyl_trans       PF01039.17   493 seq1524_BIOID51015   -            319   4.2e-19   68.1   0.0   1   1   7.6e-23   5.2e-19   67.8   0.0   272   473    85   288    58   300 0.84 Carboxyl transferase domain
MbtH                 PF03621.8     54 seq1526_BIOID51015   -             72   1.8e-21   75.1   0.6   1   1   1.6e-25   2.1e-21   74.8   0.4     1    53     1    54     1    55 0.96 MbtH-like protein
DEDD_Tnp_IS110       PF01548.12   144 seq1527_BIOID51015   -            326   4.2e-44  149.5   0.2   1   1   2.4e-47   1.7e-43  147.6   0.1     1   144     7   151     7   151 0.99 Transposase
Transposase_20       PF02371.11    87 seq1527_BIOID51015   -            326   1.1e-27   95.7   0.4   1   1     3e-31     2e-27   94.9   0.3     2    85   196   280   195   282 0.96 Transposase IS116/IS110/IS902 family
Molybdop_Fe4S4       PF04879.11    55 seq1528_BIOID51015   -            195   8.1e-20   70.2   0.3   1   1   2.3e-23   1.6e-19   69.3   0.1     2    55    44   104    43   104 0.91 Molybdopterin oxidoreductase Fe4S4 domain
Molybdopterin        PF00384.17   432 seq1528_BIOID51015   -            195   1.8e-06   26.8   0.0   1   1   3.2e-10   2.2e-06   26.6   0.0     1    56   107   155   107   191 0.75 Molybdopterin oxidoreductase
DUF1480              PF07351.8     80 seq1529_BIOID51015   -             78   3.5e-42  142.1   0.0   1   1   2.8e-46   3.8e-42  142.0   0.0     3    79     2    77     1    78 0.98 Protein of unknown function (DUF1480)
AMP-binding          PF00501.23   418 seq1530_BIOID51015   -           1335  1.2e-116  389.4   0.0   1   1  5.7e-120  1.5e-116  389.0   0.0     1   417   524   928   524   929 0.96 AMP-binding enzyme
Condensation         PF00668.15   301 seq1530_BIOID51015   -           1335     2e-58  197.4   0.0   1   1   1.1e-61   3.1e-58  196.8   0.0     2   300    44   342    43   343 0.90 Condensation domain
Thioesterase         PF00975.15   229 seq1530_BIOID51015   -           1335   3.2e-46  158.2   0.6   1   1   1.1e-46   2.9e-43  148.6   0.0     2   216  1109  1320  1108  1333 0.95 Thioesterase domain
PP-binding           PF00550.20    67 seq1530_BIOID51015   -           1335   2.8e-09   37.0   0.1   1   1   3.1e-12   8.4e-09   35.4   0.1     3    65  1022  1082  1020  1084 0.90 Phosphopantetheine attachment site
Abhydrolase_6        PF12697.2    228 seq1530_BIOID51015   -           1335   1.4e-05   25.0   0.1   1   1     5e-09   1.4e-05   25.0   0.1     2   127  1111  1240  1110  1309 0.65 Alpha/beta hydrolase family
Phageshock_PspD      PF09584.5     66 seq1531_BIOID51015   -             73   2.2e-31  107.2   4.5   1   1   1.8e-35   2.4e-31  107.0   3.1     1    64    10    71    10    73 0.98 Phage shock protein PspD (Phageshock_PspD)
HTH_3                PF01381.17    55 seq1533_BIOID51015   -             86   2.9e-10   39.7   0.0   1   1   7.5e-14   3.4e-10   39.4   0.0     1    51     5    55     5    59 0.94 Helix-turn-helix
HTH_31               PF13560.1     64 seq1533_BIOID51015   -             86     2e-08   34.1   0.0   1   1   5.6e-12   2.6e-08   33.8   0.0     6    61     5    59     4    62 0.94 Helix-turn-helix domain
HTH_19               PF12844.2     64 seq1533_BIOID51015   -             86   5.8e-08   32.5   0.0   1   1   1.6e-11   7.4e-08   32.2   0.0     4    56     5    57     5    65 0.93 Helix-turn-helix domain
Abhydrolase_5        PF12695.2    142 seq1534_BIOID51015   -            249   5.3e-19   68.2   0.0   1   1     3e-22   6.9e-19   67.9   0.0     2   130    30   215    29   231 0.78 Alpha/beta hydrolase family
Abhydrolase_6        PF12697.2    228 seq1534_BIOID51015   -            249   8.8e-17   61.6   1.9   1   1   1.7e-19   3.9e-16   59.5   1.3     1   205    30   215    30   242 0.66 Alpha/beta hydrolase family
Peptidase_S9         PF00326.16   213 seq1534_BIOID51015   -            249   1.4e-10   40.6   0.0   1   1   8.2e-14   1.9e-10   40.2   0.0    44   190    87   234    44   249 0.76 Prolyl oligopeptidase family
DLH                  PF01738.13   218 seq1534_BIOID51015   -            249   8.5e-07   28.3   0.0   1   1   2.6e-09   5.9e-06   25.6   0.0     2   188    13   231    12   235 0.84 Dienelactone hydrolase family
BAAT_C               PF08840.6    213 seq1534_BIOID51015   -            249     2e-05   24.3   0.0   1   1     8e-08   0.00018   21.1   0.0    21   164   106   234    98   242 0.74 BAAT / Acyl-CoA thioester hydrolase C terminal
MalM                 PF07148.7    136 seq1535_BIOID51015   -            306   3.8e-50  168.7   0.1   1   1   4.1e-54   5.6e-50  168.2   0.0     2   136    75   210    74   210 0.98 Maltose operon periplasmic protein precursor (MalM)
DUF1482              PF07358.6     57 seq1536_BIOID51015   -             91     5e-32  109.1   0.1   1   1   4.4e-36     6e-32  108.9   0.1     1    57    29    86    29    86 0.99 Protein of unknown function (DUF1482)
TetR_C_3             PF08362.6    143 seq1539_BIOID51015   -            212   5.4e-59  197.9   0.0   1   1     1e-62   7.1e-59  197.5   0.0     1   143    70   212    70   212 0.99 YcdC-like protein, C-terminal region
TetR_N               PF00440.18    47 seq1539_BIOID51015   -            212   1.3e-16   59.8   0.2   1   1   2.9e-20     2e-16   59.2   0.1     1    47    23    69    23    69 0.98 Bacterial regulatory proteins, tetR family
Rhodanese            PF00581.15   113 seq1541_BIOID51015   -            104   1.2e-14   54.5   0.0   1   1   1.1e-18   1.5e-14   54.1   0.0    16   109    23    96    20    99 0.88 Rhodanese-like domain
DUF3412              PF11892.3    123 seq1542_BIOID51015   -            454   1.8e-57  192.3   0.0   1   1   6.2e-61   4.2e-57  191.1   0.0     2   122   333   453   332   454 0.98 Domain of unknown function (DUF3412)
Lysine_decarbox      PF03641.9    133 seq1542_BIOID51015   -            454   9.5e-34  115.9   0.1   1   1     2e-37   1.4e-33  115.4   0.0     1   133   190   329   190   329 0.95 Possible lysine decarboxylase
DUF3442              PF11924.3    280 seq1546_BIOID51015   -           1417  1.5e-106  355.9   0.5   1   1  1.2e-109  4.1e-106  354.5   0.3     2   280    71   350    70   350 0.99 Protein of unknown function (DUF3442)
Big_1                PF02369.11   100 seq1546_BIOID51015   -           1417   1.2e-56  188.6 109.2   1   3   5.9e-18     2e-14   53.1   8.5     5    97   994  1086   990  1088 0.86 Bacterial Ig-like domain (group 1)
Big_1                PF02369.11   100 seq1546_BIOID51015   -           1417   1.2e-56  188.6 109.2   2   3     9e-17   3.1e-13   49.3   2.8     7    97  1099  1187  1093  1190 0.85 Bacterial Ig-like domain (group 1)
Big_1                PF02369.11   100 seq1546_BIOID51015   -           1417   1.2e-56  188.6 109.2   3   3     4e-16   1.4e-12   47.3  10.6     4    95  1195  1287  1192  1292 0.84 Bacterial Ig-like domain (group 1)
Molybdopterin        PF00384.17   432 seq1548_BIOID51015   -            804   6.4e-22   77.7   0.0   1   1   1.4e-24   9.4e-21   73.9   0.0   103   380     2   378     1   380 0.82 Molybdopterin oxidoreductase
Molydop_binding      PF01568.16   109 seq1548_BIOID51015   -            804   2.1e-16   59.5   0.0   1   1   9.2e-20   6.3e-16   58.0   0.0     4   108   682   797   679   798 0.95 Molydopterin dinucleotide binding domain
HTH_31               PF13560.1     64 seq1555_BIOID51015   -             96   6.8e-11   42.0   0.0   1   1   7.9e-14   3.6e-10   39.7   0.0     4    46    35    76    34    93 0.82 Helix-turn-helix domain
HTH_3                PF01381.17    55 seq1555_BIOID51015   -             96   3.2e-09   36.3   0.1   1   1     2e-12   9.2e-09   34.9   0.0     1    38    37    74    37    85 0.96 Helix-turn-helix
HTH_19               PF12844.2     64 seq1555_BIOID51015   -             96     2e-08   34.0   0.0   1   1   2.1e-11   9.4e-08   31.8   0.0     3    55    36    87    36    95 0.83 Helix-turn-helix domain
OKR_DC_1             PF01276.15   417 seq1556_BIOID51015   -            713    2e-194  645.8   0.0   1   1  5.3e-198  2.4e-194  645.5   0.0     1   417   130   545   130   545 1.00 Orn/Lys/Arg decarboxylase, major domain
OKR_DC_1_C           PF03711.10   137 seq1556_BIOID51015   -            713   1.2e-52  177.4   0.0   1   1   6.1e-56   2.8e-52  176.2   0.0     1   135   570   702   570   704 0.99 Orn/Lys/Arg decarboxylase, C-terminal domain
OKR_DC_1_N           PF03709.10   115 seq1556_BIOID51015   -            713   8.4e-27   93.4   0.0   1   1   3.8e-30   1.7e-26   92.4   0.0     1   115    14   124    14   124 0.99 Orn/Lys/Arg decarboxylase, N-terminal domain
Toxin_YhaV           PF11663.3    141 seq1557_BIOID51015   -            154   1.3e-60  203.0   0.1   1   1   1.1e-64   1.5e-60  202.9   0.1     2   140    12   152    11   153 0.98 Toxin with endonuclease activity YhaV
AzlC                 PF03591.9    143 seq1558_BIOID51015   -            245   1.3e-41  141.7  10.1   1   1   9.5e-46   1.3e-41  141.7   7.0     1   141    23   165    23   167 0.97 AzlC protein
Alpha-amylase        PF00128.19   316 seq1560_BIOID51015   -            568   2.7e-19   69.6   0.0   1   1   1.3e-20   1.8e-16   60.3   0.0    21   271    93   347    82   350 0.76 Alpha amylase, catalytic domain
cNMP_binding         PF00027.24    91 seq1565_BIOID51015   -            210   8.9e-24   83.0   0.0   1   1     4e-27   1.4e-23   82.4   0.0     3    90    23   111    21   112 0.97 Cyclic nucleotide-binding domain
Crp                  PF00325.15    32 seq1565_BIOID51015   -            210   2.1e-15   55.7   0.4   1   1   1.1e-18   3.9e-15   54.8   0.3     1    32   166   197   166   197 0.98 Bacterial regulatory proteins, crp family
HTH_Crp_2            PF13545.1     76 seq1565_BIOID51015   -            210   2.2e-11   43.2   0.1   1   1   1.5e-14     5e-11   42.1   0.1     1    67   142   206   142   207 0.94 Crp-like helix-turn-helix domain
HTH_36               PF13730.1     55 seq1567_BIOID51015   -            313   9.1e-11   41.6   0.0   1   1   4.9e-14   2.2e-10   40.3   0.0     5    55    20    70    16    70 0.91 Helix-turn-helix domain
GntR                 PF00392.16    64 seq1567_BIOID51015   -            313   3.1e-07   29.6   0.0   1   1   1.5e-10   6.6e-07   28.5   0.0    25    60    41    76    35    78 0.95 Bacterial regulatory proteins, gntR family
PaaX                 PF07848.7     70 seq1567_BIOID51015   -            313   1.9e-05   24.4   0.1   1   1   1.1e-08   4.9e-05   23.1   0.0    29    60    46    79    38    89 0.80 PaaX-like protein
SopA                 PF13981.1    135 seq1568_BIOID51015   -            526   1.7e-30  105.7   5.7   1   1   9.6e-34   3.3e-30  104.7   3.9     3   134   293   425   291   426 0.97 SopA-like central domain
Pentapeptide_4       PF13599.1     78 seq1568_BIOID51015   -            526   1.2e-18   66.5  17.6   1   1   5.3e-18   1.8e-14   53.1   4.5     6    78   174   249   169   253 0.94 Pentapeptide repeats (9 copies)
Pentapeptide_3       PF13576.1     48 seq1568_BIOID51015   -            526   4.6e-11   42.3  19.6   1   1   8.4e-11   2.9e-07   30.1   1.5     1    47   186   232   186   233 0.91 Pentapeptide repeats (9 copies)
AzlD                 PF05437.7     99 seq1573_BIOID51015   -            111   7.1e-12   45.0   6.5   1   1   6.1e-16   8.3e-12   44.8   4.5     1    98     5   104     5   105 0.89 Branched-chain amino acid transport protein (AzlD)
RHH_1                PF01402.16    39 seq1574_BIOID51015   -             81   4.8e-11   41.9   0.5   1   1   5.7e-15   7.7e-11   41.2   0.4     2    39    15    52    14    52 0.96 Ribbon-helix-helix protein, copG family
Autotransporter      PF03797.14   265 seq1577_BIOID51015   -            773   1.1e-44  152.6  18.4   1   1   1.6e-48   1.1e-44  152.6  12.8     3   265   488   759   486   762 0.95 Autotransporter beta-domain
Pertactin            PF03212.9    121 seq1577_BIOID51015   -            773   2.9e-09   36.5   1.1   1   1   4.2e-13   2.9e-09   36.5   0.8     1   120   297   422   297   423 0.83 Pertactin
NadA                 PF02445.11   296 seq1578_BIOID51015   -            347  2.3e-105  351.5   0.0   1   1  1.9e-109  2.6e-105  351.3   0.0     2   295    31   340    30   341 0.98 Quinolinate synthetase A protein
FUSC-like            PF12805.2    284 seq1581_BIOID51015   -            696     3e-72  242.8   3.3   1   1   8.7e-76     3e-72  242.8   2.3     2   280    63   335    62   340 0.95 FUSC-like inner membrane protein yccS
FUSC_2               PF13515.1    128 seq1581_BIOID51015   -            696   8.6e-20   70.8  11.0   1   1   2.5e-23   8.6e-20   70.8   7.6     2   126   377   498   375   500 0.90 Fusaric acid resistance protein-like
FUSC                 PF04632.7    650 seq1581_BIOID51015   -            696   5.1e-08   31.7   4.2   1   1   1.5e-11   5.1e-08   31.7   2.9     7   280   369   659   363   690 0.80 Fusaric acid resistance protein family
ALMT                 PF11744.3    406 seq1581_BIOID51015   -            696   1.5e-05   23.7   1.9   1   1   1.7e-08   5.7e-05   21.8   1.0    41   193   389   528   373   594 0.80 Aluminium activated malate transporter
MarR                 PF01047.17    59 seq1584_BIOID51015   -            176   1.3e-17   63.1   2.8   1   1   1.3e-20     6e-17   60.9   0.1     1    58    53   112    53   113 0.98 MarR family
MarR_2               PF12802.2     62 seq1584_BIOID51015   -            176     1e-08   34.5   0.1   1   1   4.8e-12   2.2e-08   33.5   0.0     5    61    55   111    51   112 0.90 MarR family
HTH_27               PF13463.1     68 seq1584_BIOID51015   -            176   3.6e-07   30.2   0.1   1   1   1.8e-10   8.1e-07   29.1   0.0    17    68    70   121    54   121 0.86 Winged helix DNA-binding domain
HTH_Tnp_1            PF01527.15    76 seq1585_BIOID51015   -            103   2.8e-09   36.6   0.5   1   1   7.7e-13   3.5e-09   36.3   0.3     2    76     4    79     3    85 0.89 Transposase
HTH_28               PF13518.1     52 seq1585_BIOID51015   -            103   2.5e-07   30.4   0.1   1   1     1e-10   4.7e-07   29.5   0.0     1    40    13    53    13    60 0.88 Helix-turn-helix domain
PerC                 PF06069.6     90 seq1587_BIOID51015   -            162   4.5e-09   36.1   1.9   1   1   5.5e-13   7.5e-09   35.4   1.3     5    56    98   149    94   154 0.92 PerC transcriptional activator
Tagatose_6_P_K       PF08013.6    424 seq1592_BIOID51015   -            426  1.5e-207  688.9   0.0   1   1  1.3e-211  1.7e-207  688.8   0.0     1   423     1   424     1   425 1.00 Tagatose 6 phosphate kinase
rve                  PF00665.21   120 seq1593_BIOID51015   -            248   6.5e-28   97.1   0.0   1   1   4.3e-31   1.2e-27   96.3   0.0     2   120    76   192    75   192 0.98 Integrase core domain
rve_3                PF13683.1     67 seq1593_BIOID51015   -            248   7.4e-15   54.1   0.3   1   1   5.9e-18   1.6e-14   53.0   0.2     2    67   164   230   163   230 0.96 Integrase core domain
DDE_Tnp_IS240        PF13610.1    140 seq1593_BIOID51015   -            248   1.4e-12   47.6   0.0   1   1   7.5e-16   2.1e-12   47.1   0.0     2   139    81   222    80   223 0.90 DDE domain
rve_2                PF13333.1     52 seq1593_BIOID51015   -            248   4.3e-10   39.3   0.2   1   1     3e-13   8.3e-10   38.4   0.1     1    50   182   236   182   237 0.90 Integrase core domain
HTH_21               PF13276.1     60 seq1593_BIOID51015   -            248   7.2e-09   35.4   0.1   1   1     6e-12   1.6e-08   34.2   0.0     9    58     4    52     2    56 0.90 HTH-like domain
SBP_bac_1            PF01547.20   314 seq1595_BIOID51015   -            430   1.7e-38  133.0   3.7   1   1   3.3e-42   2.3e-38  132.5   2.5     7   310    43   325    36   329 0.88 Bacterial extracellular solute-binding protein
SBP_bac_8            PF13416.1    281 seq1595_BIOID51015   -            430   6.1e-30  104.7   9.6   1   1   1.2e-33   8.3e-30  104.3   6.7     1   276    48   355    48   360 0.77 Bacterial extracellular solute-binding protein
HlyD                 PF00529.15   306 seq1597_BIOID51015   -            390   3.6e-79  266.1  15.0   1   1   1.3e-82   4.5e-79  265.8  10.4     1   306    60   343    60   343 0.99 HlyD family secretion protein
HlyD_2               PF12700.2    328 seq1597_BIOID51015   -            390   2.2e-17   63.1   1.3   1   1   9.2e-21   3.1e-17   62.6   0.9    20   234    60   290    51   316 0.77 HlyD family secretion protein
HlyD_3               PF13437.1    105 seq1597_BIOID51015   -            390   5.2e-16   58.7   3.5   1   1   1.4e-16   4.9e-13   49.2   0.2     2   105   218   338   217   338 0.79 HlyD family secretion protein
Biotin_lipoyl_2      PF13533.1     50 seq1597_BIOID51015   -            390   1.1e-08   34.4   1.6   1   1   5.4e-11   1.9e-07   30.5   0.1     2    49    61   108    60   109 0.91 Biotin-lipoyl like
Dam                  PF05869.6    181 seq1598_BIOID51015   -            217   2.9e-65  218.9   0.0   1   1   2.5e-69   3.4e-65  218.7   0.0     2   181    15   207    14   207 0.98 DNA N-6-adenine-methyltransferase (Dam)
NMN_transporter      PF04973.7    182 seq1602_BIOID51015   -            239   1.6e-46  157.9  27.1   1   1   1.3e-48   1.8e-44  151.2  18.8     1   180    23   227    23   229 0.94 Nicotinamide mononucleotide transporter
Fer4_11              PF13247.1     99 seq1605_BIOID51015   -            300   1.4e-28   98.5  12.8   1   1   1.6e-31   1.8e-28   98.1   5.3     2    98    92   188    91   189 0.94 4Fe-4S dicluster domain
Form-deh_trans       PF09163.6     44 seq1605_BIOID51015   -            300   4.8e-21   73.8   0.1   1   1   8.7e-24   9.9e-21   72.8   0.1     1    43   246   288   246   289 0.98 Formate dehydrogenase N, transmembrane
Fer4_7               PF12838.2     52 seq1605_BIOID51015   -            300     5e-15   55.5  22.2   1   1   7.4e-11   8.4e-08   32.3   3.7     1    50    38   114    38   117 0.90 4Fe-4S dicluster domain
Fer4_9               PF13187.1     55 seq1605_BIOID51015   -            300   4.7e-14   52.2  24.0   1   1     1e-10   1.2e-07   31.7   7.7     2    55   133   184   132   184 0.97 4Fe-4S dicluster domain
Fer4_10              PF13237.1     52 seq1605_BIOID51015   -            300   1.8e-12   46.7  26.0   1   1   1.2e-10   1.4e-07   31.0   7.4     2    52    93   144    92   144 0.91 4Fe-4S dicluster domain
Fer4_3               PF12798.2     15 seq1605_BIOID51015   -            300   2.6e-07   30.6  41.4   1   3    0.0005      0.57   10.7   3.8     1    14   100   116   100   117 0.87 4Fe-4S binding domain
Fer4_3               PF12798.2     15 seq1605_BIOID51015   -            300   2.6e-07   30.6  41.4   2   3   7.2e-05     0.082   13.3   2.8     1    14   133   146   133   147 0.94 4Fe-4S binding domain
Fer4_3               PF12798.2     15 seq1605_BIOID51015   -            300   2.6e-07   30.6  41.4   3   3   5.6e-06    0.0063   16.8   2.9     1    15   160   183   160   183 0.98 4Fe-4S binding domain
Fer4_4               PF12800.2     17 seq1605_BIOID51015   -            300   8.1e-07   28.7  31.6   1   2     5e-05     0.057   13.6   1.7     3    15    38    50    36    56 0.91 4Fe-4S binding domain
Fer4_4               PF12800.2     17 seq1605_BIOID51015   -            300   8.1e-07   28.7  31.6   2   2   4.7e-07   0.00053   19.9   2.0     1    17   130   146   130   146 0.90 4Fe-4S binding domain
Fer4                 PF00037.22    24 seq1605_BIOID51015   -            300   1.5e-06   27.3  37.4   1   1     7e-08   7.9e-05   21.9   1.8     5    22   130   147   126   149 0.87 4Fe-4S binding domain
Glyoxalase           PF00903.20   128 seq1607_BIOID51015   -            129   7.8e-23   80.7   0.0   1   1   1.9e-26   8.7e-23   80.5   0.0     2   128     7   126     6   126 0.97 Glyoxalase/Bleomycin resistance protein/Dioxygenase superfamily
Glyoxalase_2         PF12681.2    108 seq1607_BIOID51015   -            129   3.8e-18   65.9   0.0   1   1   9.7e-22   4.4e-18   65.7   0.0     1   108    12   127    12   127 0.79 Glyoxalase-like domain
Glyoxalase_4         PF13669.1    110 seq1607_BIOID51015   -            129   2.6e-13   49.8   0.0   1   1   6.9e-17   3.2e-13   49.5   0.0     1    96     8   102     8   115 0.85 Glyoxalase/Bleomycin resistance protein/Dioxygenase superfamily
HTH_Tnp_1            PF01527.15    76 seq1608_BIOID51015   -             85     3e-17   62.2   0.4   1   1   6.3e-21   4.3e-17   61.7   0.0     2    54     9    61     8    82 0.81 Transposase
HTH_23               PF13384.1     50 seq1608_BIOID51015   -             85   1.4e-07   30.8   0.0   1   1     3e-11   2.1e-07   30.2   0.0     5    45    17    58    13    64 0.89 Homeodomain-like domain
Phage_AlpA           PF05930.7     51 seq1609_BIOID51015   -             92   2.2e-18   65.6   0.1   1   1   2.1e-22   2.9e-18   65.2   0.0     1    51    34    83    34    83 0.98 Prophage CP4-57 regulatory protein (AlpA)
EIIC-GAT             PF03611.9    415 seq1611_BIOID51015   -            484    4e-130  434.2  44.5   1   1  2.9e-134    4e-130  434.2  30.8     1   395    31   426    31   445 0.97 PTS system sugar-specific permease component
Chor_lyase           PF04345.8    168 seq1613_BIOID51015   -            165   6.6e-31  106.8   0.0   1   1   5.8e-35     8e-31  106.6   0.0    13   163    18   165    12   165 0.90 Chorismate lyase
DNA_pol3_theta       PF06440.6     75 seq1615_BIOID51015   -             82   1.8e-38  129.8   0.3   1   1   1.5e-42   2.1e-38  129.6   0.2     3    74     9    80     7    81 0.97 DNA polymerase III, theta subunit
Adenylate_cycl       PF01295.13   605 seq1616_BIOID51015   -            848    9e-275  912.5   0.0   1   1  1.6e-278  1.1e-274  912.3   0.0     1   601   228   826   228   830 0.98 Adenylate cyclase, class-I
Adenyl_cycl_N        PF12633.2    204 seq1616_BIOID51015   -            848   3.3e-87  291.1   0.0   1   1   2.2e-86   1.5e-82  275.9   0.0     1   203     1   200     1   201 0.96 Adenylate cyclase NT domain
HTH_Tnp_1            PF01527.15    76 seq1618_BIOID51015   -            126   2.4e-21   75.3   0.0   1   1   2.4e-25   3.3e-21   74.8   0.0     1    70    10    86    10    93 0.86 Transposase
LexA_DNA_bind        PF01726.11    65 seq1619_BIOID51015   -            108   1.4e-19   69.2   0.0   1   1   1.4e-23   1.9e-19   68.8   0.0     1    65     1    65     1    65 0.99 LexA DNA binding domain
ATP_bind_3           PF01171.15   182 seq1621_BIOID51015   -            432   8.1e-60  201.3   0.0   1   1   2.4e-63   1.1e-59  200.8   0.0     1   180    14   191    14   193 0.97 PP-loop family
TilS_C               PF11734.3     74 seq1621_BIOID51015   -            432   2.9e-26   90.3   0.0   1   1   2.4e-29   1.1e-25   88.5   0.0     1    74   356   427   356   427 0.91 TilS substrate C-terminal domain
TilS                 PF09179.6     69 seq1621_BIOID51015   -            432     1e-22   79.8   5.2   1   1   2.2e-26     1e-22   79.8   3.6     1    69   241   309   241   309 0.99 TilS substrate binding domain
Transaldolase        PF00923.14   287 seq1622_BIOID51015   -            338  2.6e-104  348.2   0.3   1   1  2.2e-108    3e-104  348.0   0.2     1   287    35   334    35   334 0.95 Transaldolase
CN_hydrolase         PF00795.17   184 seq1623_BIOID51015   -            218   3.8e-14   52.3   0.0   1   1   3.4e-18   4.7e-14   52.0   0.0     1   119     5   114     5   150 0.92 Carbon-nitrogen hydrolase
UbiA                 PF01040.13   257 seq1624_BIOID51015   -            290   8.5e-41  139.7  25.0   1   1   7.6e-45     1e-40  139.4  17.3     2   256    26   277    25   283 0.85 UbiA prenyltransferase family
RusA                 PF05866.6    116 seq1626_BIOID51015   -            129   7.4e-21   74.6   0.0   1   1   6.2e-25   8.5e-21   74.4   0.0     1   115     5   120     5   121 0.92 Endodeoxyribonuclease RusA
SDH_alpha            PF03313.10   283 seq1627_BIOID51015   -            455  1.2e-102  342.6  11.1   1   1  2.3e-106  1.6e-102  342.2   7.7     2   282   183   449   182   450 0.96 Serine dehydratase alpha chain
SDH_beta             PF03315.10   158 seq1627_BIOID51015   -            455     1e-55  188.0   0.1   1   1   3.7e-59   2.6e-55  186.7   0.0     1   157     3   158     3   159 0.96 Serine dehydratase beta chain
PTSIIB_sorb          PF03830.10   151 seq1628_BIOID51015   -            169   5.9e-55  185.1   0.3   1   1   4.9e-59   6.7e-55  184.9   0.2     1   149    15   162    15   164 0.99 PTS system sorbose subfamily IIB component
TnpB_IS66            PF05717.8    108 seq1630_BIOID51015   -            115   2.6e-42  142.4   0.0   1   1   2.1e-46   2.9e-42  142.3   0.0     2   104     7   107     6   111 0.97 IS66 Orf2 like protein
MFS_1                PF07690.11   354 seq1631_BIOID51015   -            512   5.7e-55  186.3  38.3   1   1   4.2e-59   5.7e-55  186.3  26.5     1   353    19   413    19   414 0.89 Major Facilitator Superfamily
Cytochrom_B_N        PF00033.14   188 seq1632_BIOID51015   -            211   1.7e-23   82.8  20.0   1   1   3.3e-27   2.3e-23   82.4  13.8     2   188     8   184     7   184 0.88 Cytochrome b(N-terminal)/b6/petB
Ni_hydr_CYTB         PF01292.15   182 seq1632_BIOID51015   -            211   3.2e-22   78.6  18.2   1   1   5.9e-26     4e-22   78.3  12.6     1   182     9   184     9   184 0.88 Prokaryotic cytochrome b561
BPD_transp_1         PF00528.17   185 seq1633_BIOID51015   -            210   1.8e-16   60.0  16.1   1   1   1.8e-20   2.4e-16   59.6  11.1    31   171    20   199     5   202 0.73 Binding-protein-dependent transport system inner membrane component
KilA-N               PF04383.8    111 seq1635_BIOID51015   -            280   1.8e-20   72.5   0.0   1   1     2e-24   2.8e-20   71.8   0.0     6   108    19   119    15   122 0.93 KilA-N domain
DDE_Tnp_IS66         PF03050.9    271 seq1637_BIOID51015   -            512  6.4e-100  333.7   0.0   1   1  1.9e-103  6.4e-100  333.7   0.0     1   271   175   462   175   462 0.98 Transposase IS66 family
HTH_Tnp_IS66         PF13005.2     59 seq1637_BIOID51015   -            512   3.5e-17   61.8   0.7   1   1   1.8e-20     6e-17   61.1   0.5     3    59   115   169   113   169 0.95 putative Helix-turn-helix domain of transposase IS66
DDE_Tnp_IS66_C       PF13817.1     39 seq1637_BIOID51015   -            512   8.2e-17   60.8   0.1   1   1   6.2e-20   2.1e-16   59.4   0.0     1    39   468   506   468   506 0.98 IS66 C-terminal element
LZ_Tnp_IS66          PF13007.2     78 seq1637_BIOID51015   -            512   7.4e-13   48.8   3.6   1   1   2.2e-16   7.4e-13   48.8   2.5     1    77    38   110    38   111 0.82 Transposase C of IS166 homeodomain
Wzz                  PF02706.10   152 seq1638_BIOID51015   -            377   4.3e-25   88.1   0.9   1   1   3.2e-29   4.3e-25   88.1   0.6     1   150    25   173    25   175 0.92 Chain length determinant protein
EII-Sor              PF03609.9    237 seq1640_BIOID51015   -            259   1.2e-79  266.8  26.2   1   1   9.9e-84   1.3e-79  266.6  18.2     1   236     1   236     1   237 1.00 PTS system sorbose-specific iic component
RNase_T              PF00929.19   164 seq1643_BIOID51015   -            220     4e-18   66.1   0.0   1   1   7.2e-22   9.8e-18   64.8   0.0     2   164     4   147     3   147 0.91 Exonuclease
FdhE                 PF04216.7    293 seq1646_BIOID51015   -            309  7.4e-114  380.2   1.0   1   1  6.5e-118  8.9e-114  380.0   0.7     5   293    19   304     9   304 0.98 Protein involved in formate dehydrogenase formation
BPD_transp_1         PF00528.17   185 seq1647_BIOID51015   -            280   2.2e-17   63.0  17.9   1   1   1.6e-21   2.2e-17   63.0  12.4     2   178    89   267    88   271 0.81 Binding-protein-dependent transport system inner membrane component
PTS_IIB              PF02302.12    90 seq1648_BIOID51015   -            101   4.7e-14   52.4   0.1   1   1   3.8e-18   5.2e-14   52.3   0.1     1    79     4    79     4    90 0.90 PTS system, Lactose/Cellobiose specific IIB subunit
MoCF_biosynth        PF00994.19   144 seq1651_BIOID51015   -            195   9.4e-28   96.2   0.0   1   1   8.5e-32   1.2e-27   95.9   0.0     2   138     8   147     7   152 0.88 Probable molybdopterin binding domain
PTS_EIIA_2           PF00359.17   142 seq1653_BIOID51015   -            154   3.8e-34  117.3   0.0   1   1   3.1e-38   4.3e-34  117.1   0.0     2   140     7   148     6   150 0.96 Phosphoenolpyruvate-dependent sugar phosphotransferase system, EIIA 2
DUF968               PF06147.6    200 seq1654_BIOID51015   -            331   3.8e-79  265.1   0.0   1   1   3.7e-83     5e-79  264.7   0.0     2   200   131   328   130   328 0.99 Protein of unknown function (DUF968)
EIID-AGA             PF03613.9    264 seq1656_BIOID51015   -            292   3.5e-96  321.0   8.5   1   1  2.9e-100   3.9e-96  320.9   5.9     2   263    35   291    34   292 0.99 PTS system mannose/fructose/sorbose family IID component
5_3_exonuc_N         PF02739.11   169 seq1659_BIOID51015   -            281   3.7e-25   88.1   0.0   1   1   8.1e-29   5.5e-25   87.5   0.0    35   149    56   172    35   188 0.90 5'-3' exonuclease, N-terminal resolvase-like domain
5_3_exonuc           PF01367.15   101 seq1659_BIOID51015   -            281   1.2e-23   83.1   0.0   1   1   2.7e-27   1.8e-23   82.5   0.0     1    91   190   279   190   281 0.97 5'-3' exonuclease, C-terminal SAM fold
OMPdecase            PF00215.19   226 seq1663_BIOID51015   -            267   1.3e-30  106.3   0.6   1   1   1.1e-34   1.5e-30  106.1   0.4     2   225    56   257    55   258 0.94 Orotidine 5'-phosphate decarboxylase / HUMPS family
DAHP_synth_1         PF00793.15   272 seq1664_BIOID51015   -            350  1.3e-105  351.8   0.0   1   1  1.1e-109  1.5e-105  351.6   0.0     8   271    40   338    25   339 0.96 DAHP synthetase I family
Autotransporter      PF03797.14   265 seq1666_BIOID51015   -            108   3.1e-09   36.4   0.1   1   1   2.5e-13   3.4e-09   36.3   0.1   168   262     3    91     1    94 0.93 Autotransporter beta-domain
ADH_zinc_N           PF00107.21   130 seq1667_BIOID51015   -            350   1.2e-25   89.4   0.0   1   1   1.4e-29   1.9e-25   88.7   0.0     1   101   168   269   168   297 0.89 Zinc-binding dehydrogenase
YaeQ                 PF07152.7    175 seq1668_BIOID51015   -            181   1.3e-71  239.3   1.2   1   1   1.1e-75   1.5e-71  239.1   0.8     1   174     1   175     1   176 0.99 YaeQ protein
SSF                  PF00474.12   406 seq1670_BIOID51015   -            502  3.3e-148  493.5  29.8   1   1  3.7e-152  5.1e-148  492.9  20.7     1   406    35   437    35   437 0.99 Sodium:solute symporter family
DEDD_Tnp_IS110       PF01548.12   144 seq1676_BIOID51015   -            326   4.2e-44  149.5   0.2   1   1   2.4e-47   1.7e-43  147.6   0.1     1   144     7   151     7   151 0.99 Transposase
Transposase_20       PF02371.11    87 seq1676_BIOID51015   -            326   1.1e-27   95.7   0.4   1   1     3e-31     2e-27   94.9   0.3     2    85   196   280   195   282 0.96 Transposase IS116/IS110/IS902 family
EIIA-man             PF03610.11   116 seq1677_BIOID51015   -            144   3.5e-33  114.0   0.0   1   1   2.9e-37     4e-33  113.8   0.0     1   114     3   115     3   117 0.97 PTS system fructose IIA component
Phage_antitermQ      PF06530.7    126 seq1679_BIOID51015   -            127     4e-56  187.8   0.4   1   1   3.3e-60   4.5e-56  187.7   0.3     1   125     1   125     1   126 0.98 Phage antitermination protein Q
RF-1                 PF00472.15   114 seq1681_BIOID51015   -            140   5.7e-29  100.1   0.6   1   1   4.9e-33   6.7e-29   99.8   0.4     4   114     4   132     1   138 0.91 RF-1 domain
Aldo_ket_red         PF00248.16   283 seq1683_BIOID51015   -            294   4.7e-47  160.0   0.0   1   1   4.2e-51   5.8e-47  159.7   0.0     2   281    20   267    19   269 0.92 Aldo/keto reductase family
AP_endonuc_2         PF01261.19   211 seq1684_BIOID51015   -            284   2.2e-28   98.9   0.0   1   1   2.9e-32   3.9e-28   98.0   0.0     1   210    25   229    25   230 0.96 Xylose isomerase-like TIM barrel
Amidohydro_4         PF13147.1    304 seq1687_BIOID51015   -            384   3.9e-14   53.2   9.9   1   1   1.9e-16   6.6e-13   49.2   6.9     6   304    53   364    50   364 0.82 Amidohydrolase
Amidohydro_1         PF01979.15   333 seq1687_BIOID51015   -            384   3.2e-14   53.2   0.9   1   1   1.3e-16   4.5e-13   49.4   0.6     2   333    54   367    53   367 0.65 Amidohydrolase family
NlpE                 PF04170.7     87 seq1689_BIOID51015   -            236   1.6e-35  121.2   0.0   1   1   1.9e-39   2.6e-35  120.5   0.0     1    86    45   130    45   131 0.99 NlpE N-terminal domain
AP_endonuc_2         PF01261.19   211 seq1690_BIOID51015   -            262   2.6e-24   85.6   0.3   1   1   2.1e-28   2.9e-24   85.4   0.2     1   210    19   218    19   243 0.90 Xylose isomerase-like TIM barrel
Aldolase_II          PF00596.16   183 seq1693_BIOID51015   -            228   7.3e-47  159.2   0.2   1   1   6.9e-51   9.4e-47  158.9   0.1     1   182     6   193     6   194 0.88 Class II Aldolase and Adducin N-terminal domain
Usp                  PF00582.21   140 seq1695_BIOID51015   -            142     1e-14   54.7   0.0   1   1   8.6e-19   1.2e-14   54.6   0.0     2   140     3   138     2   138 0.96 Universal stress protein family
DUF3521              PF12035.3     35 seq1696_BIOID51015   -             43   8.4e-11   41.4   0.1   1   1     1e-14   1.4e-10   40.6   0.0     1    35     1    32     1    32 0.98 Protein of unknown function (DUF3521)
DAGK_prokar          PF01219.14   104 seq1697_BIOID51015   -            122   5.5e-39  131.8   8.1   1   1   4.6e-43   6.3e-39  131.6   5.6     2   104    16   118    15   118 0.99 Prokaryotic diacylglycerol kinase
PTS_EIIC             PF02378.13   321 seq1698_BIOID51015   -            580   7.4e-83  277.9  29.3   1   1   1.1e-86   7.4e-83  277.9  20.3     1   321    69   411    69   411 0.94 Phosphotransferase system, EIIC
PTS_EIIB             PF00367.15    35 seq1698_BIOID51015   -            580   1.4e-16   59.3   0.1   1   1   4.4e-20     3e-16   58.2   0.1     3    35   504   536   502   536 0.97 phosphotransferase system, EIIB
GFO_IDH_MocA         PF01408.17   120 seq1699_BIOID51015   -            351   9.4e-32  109.9   0.0   1   1   4.7e-35   2.1e-31  108.7   0.0     1   118    10   128    10   130 0.97 Oxidoreductase family, NAD-binding Rossmann fold
GFO_IDH_MocA_C       PF02894.12   115 seq1699_BIOID51015   -            351   1.9e-12   46.8   0.0   1   1   8.1e-16   3.7e-12   45.9   0.0     1   112   142   250   142   253 0.94 Oxidoreductase family, C-terminal alpha/beta domain
FTR1                 PF03239.9    306 seq1702_BIOID51015   -            276   1.8e-76  256.9  18.6   1   1   1.4e-80     2e-76  256.7  12.9     1   304     1   274     1   276 0.98 Iron permease FTR1 family
HSP70                PF00012.15   602 seq1703_BIOID51015   -            638  4.8e-270  896.5  15.9   1   1  4.1e-274  5.7e-270  896.3  11.0     1   600     4   602     4   604 0.99 Hsp70 protein
MFS_1                PF07690.11   354 seq1704_BIOID51015   -            393     2e-24   85.8  58.2   1   1   1.3e-26   1.8e-22   79.4  34.4     2   328    14   320    10   327 0.84 Major Facilitator Superfamily
LexA_DNA_bind        PF01726.11    65 seq1705_BIOID51015   -            202   6.6e-32  108.7   0.1   1   1   1.5e-35   1.1e-31  108.1   0.1     1    65     1    65     1    65 0.99 LexA DNA binding domain
Peptidase_S24        PF00717.18    70 seq1705_BIOID51015   -            202   8.9e-17   60.3   0.8   1   1   1.9e-20   1.3e-16   59.8   0.5     1    68   114   180   114   182 0.96 Peptidase S24-like
SIS                  PF01380.17   131 seq1707_BIOID51015   -            384   6.9e-53  177.6   0.0   1   2     2e-34   2.7e-30  104.5   0.0     2   130    49   188    48   189 0.98 SIS domain
SIS                  PF01380.17   131 seq1707_BIOID51015   -            384   6.9e-53  177.6   0.0   2   2   3.5e-24   4.8e-20   71.3   0.0     3   131   222   357   220   357 0.94 SIS domain
OMP_b-brl            PF13505.1    176 seq1708_BIOID51015   -            171   3.9e-27   95.2  13.5   1   1   6.8e-31   4.7e-27   94.9   9.3     2   176     9   171     6   171 0.87 Outer membrane protein beta-barrel domain
Ail_Lom              PF06316.6    199 seq1708_BIOID51015   -            171   1.5e-23   83.2   4.7   1   2   2.2e-18   1.5e-14   53.8   0.9     1   126     1   115     1   127 0.77 Enterobacterial Ail/Lom protein
Ail_Lom              PF06316.6    199 seq1708_BIOID51015   -            171   1.5e-23   83.2   4.7   2   2   2.2e-11   1.5e-07   31.0   0.1   154   199   126   171   120   171 0.93 Enterobacterial Ail/Lom protein
Lysis_S              PF04971.7     68 seq1718_BIOID51015   -             71   2.5e-47  158.3   0.6   1   1     2e-51   2.8e-47  158.1   0.4     1    68     4    71     4    71 1.00 Lysis protein S
MFS_1                PF07690.11   354 seq1719_BIOID51015   -            416   1.6e-25   89.5  61.2   1   2   3.7e-20   2.5e-16   59.2  19.0     1   224    22   237    22   242 0.81 Major Facilitator Superfamily
MFS_1                PF07690.11   354 seq1719_BIOID51015   -            416   1.6e-25   89.5  61.2   2   2   7.4e-13     5e-09   35.2  19.8    10   179   237   409   232   415 0.80 Major Facilitator Superfamily
MFS_3                PF05977.8    524 seq1719_BIOID51015   -            416   4.8e-21   74.3  33.9   1   1   9.1e-25   6.2e-21   73.9  23.5     9   396    16   400    12   414 0.89 Transmembrane secretion effector
Ribosomal_S6         PF01250.12    92 seq1720_BIOID51015   -            131   3.4e-33  113.2   0.1   1   1   3.2e-37   4.4e-33  112.8   0.0     1    91     2    91     2    92 0.98 Ribosomal protein S6
Glyco_hydro_65m      PF03632.10   370 seq1721_BIOID51015   -            755  8.6e-129  429.2   0.1   1   1  2.6e-132  1.2e-128  428.8   0.0     2   370   299   677   298   677 0.97 Glycosyl hydrolase family 65 central catalytic domain
Glyco_hydro_65N      PF03636.10   255 seq1721_BIOID51015   -            755   3.1e-63  213.3   0.0   1   1   9.6e-67   4.4e-63  212.8   0.0     1   255     6   241     6   241 0.96 Glycosyl hydrolase family 65, N-terminal domain
Glyco_hydro_65C      PF03633.10    54 seq1721_BIOID51015   -            755   1.2e-13   50.7   0.0   1   1   1.1e-16   4.9e-13   48.8   0.0     1    50   681   727   681   731 0.95 Glycosyl hydrolase family 65, C-terminal domain
MFS_1                PF07690.11   354 seq1722_BIOID51015   -            438   5.5e-21   74.5  37.6   1   1   8.1e-25   5.5e-21   74.5  26.1     2   342    32   389    30   398 0.77 Major Facilitator Superfamily
Sugar_tr             PF00083.19   451 seq1722_BIOID51015   -            438   2.5e-06   26.2   7.6   1   1   3.7e-10   2.5e-06   26.2   5.3    43   182    52   222     5   246 0.78 Sugar (and other) transporter
Fels1                PF05666.6     45 seq1723_BIOID51015   -            122   9.7e-39  130.3   1.7   1   2   3.8e-21   5.3e-17   60.8   0.1     2    45    20    62    19    62 0.95 Fels-1 Prophage Protein-like
Fels1                PF05666.6     45 seq1723_BIOID51015   -            122   9.7e-39  130.3   1.7   2   2   7.8e-24   1.1e-19   69.4   0.1     1    45    66   121    66   121 0.98 Fels-1 Prophage Protein-like
Peptidase_M75        PF09375.5    285 seq1724_BIOID51015   -            375   3.4e-52  177.4   5.4   1   1   6.5e-56   4.5e-52  177.0   3.7     1   285   135   368   135   368 0.96 Imelysin
Cupredoxin_1         PF13473.1    104 seq1724_BIOID51015   -            375   5.5e-25   87.1   0.1   1   1   1.3e-28   9.1e-25   86.4   0.1     4   104    13   115    10   115 0.95 Cupredoxin-like domain
Phage_lysozyme       PF00959.14   110 seq1726_BIOID51015   -            165   3.1e-32  111.0   0.3   1   1   2.8e-36   3.8e-32  110.7   0.2     1   109    48   154    48   155 0.98 Phage lysozyme
MatE                 PF01554.13   162 seq1727_BIOID51015   -            441   4.5e-39  133.5  30.5   1   2   7.8e-35   1.1e-30  106.3   5.9     1   161    17   177    17   178 0.99 MatE
MatE                 PF01554.13   162 seq1727_BIOID51015   -            441   4.5e-39  133.5  30.5   2   2   2.3e-13   3.2e-09   36.5   6.9     2   143   241   382   241   404 0.91 MatE
SSB                  PF00436.20   104 seq1730_BIOID51015   -            104   2.9e-13   49.4   0.0   1   1   2.3e-17   3.2e-13   49.3   0.0     2    96     3    92     2   100 0.89 Single-strand binding protein family
Dynamin_N            PF00350.18   168 seq1731_BIOID51015   -            248     2e-14   53.6   0.1   1   1   8.8e-18     6e-14   52.0   0.0     1   117    71   245    71   247 0.72 Dynamin family
MMR_HSR1             PF01926.18   114 seq1731_BIOID51015   -            248     3e-06   27.0   0.1   1   1   5.7e-09   3.9e-05   23.5   0.1     2    59    71   243    70   248 0.71 50S ribosome-binding GTPase
Phage_lysis          PF03245.8    125 seq1733_BIOID51015   -            133   6.3e-33  113.3   7.3   1   1   1.1e-36   7.7e-33  113.0   5.1     1    90    29   118    29   124 0.97 Bacteriophage lysis protein
Rz1                  PF06085.6     40 seq1733_BIOID51015   -            133   3.7e-06   26.1   0.0   1   1   9.4e-10   6.4e-06   25.3   0.0    23    40   116   133   114   133 0.92 Lipoprotein Rz1 precursor
F_bP_aldolase        PF01116.15   287 seq1734_BIOID51015   -            286  9.8e-103  343.0   0.0   1   1    8e-107  1.1e-102  342.9   0.0     4   286     5   283     2   284 0.99 Fructose-bisphosphate aldolase class-II
Ribosomal_S18        PF01084.15    54 seq1735_BIOID51015   -             75   2.7e-25   87.8   0.5   1   1   2.4e-29   3.3e-25   87.5   0.3     2    54    16    68    15    68 0.96 Ribosomal protein S18
Aminotran_1_2        PF00155.16   363 seq1736_BIOID51015   -            390   7.8e-60  202.6   0.0   1   1   6.5e-64   8.8e-60  202.4   0.0     3   360    30   379    28   382 0.94 Aminotransferase class I and II
ATP-grasp            PF02222.17   172 seq1737_BIOID51015   -            392   3.5e-56  189.1   0.0   1   1     2e-59   5.5e-56  188.4   0.0     2   171   123   294   122   295 0.98 ATP-grasp domain
ATP-grasp_4          PF13535.1    184 seq1737_BIOID51015   -            392   6.1e-19   68.3   0.0   1   1   4.3e-22   1.2e-18   67.4   0.0    10   179   120   284   110   289 0.86 ATP-grasp domain
Dala_Dala_lig_C      PF07478.8    203 seq1737_BIOID51015   -            392   4.6e-08   32.5   0.0   1   1   1.8e-10     5e-07   29.2   0.0    23   175   139   284   113   295 0.76 D-ala D-ala ligase C-terminus
ATP-grasp_3          PF02655.9    161 seq1737_BIOID51015   -            392   3.3e-07   30.1   0.0   1   1   3.7e-10     1e-06   28.6   0.0     9   159   118   285   113   287 0.82 ATP-grasp domain
CPSase_L_D2          PF02786.12   211 seq1737_BIOID51015   -            392   2.1e-06   27.1   0.0   1   1   1.3e-09   3.5e-06   26.3   0.0    15    89   126   198   114   218 0.81 Carbamoyl-phosphate synthase L chain, ATP binding domain
Pyr_redox_2          PF07992.9    200 seq1738_BIOID51015   -            847     1e-36  126.5   0.0   1   1     2e-39   4.5e-36  124.4   0.0     1   198     5   285     5   287 0.95 Pyridine nucleotide-disulphide oxidoreductase
NIR_SIR              PF01077.17   157 seq1738_BIOID51015   -            847   2.8e-27   94.8   0.1   1   1   3.5e-30     8e-27   93.4   0.0     2   150   632   770   631   776 0.94 Nitrite and sulphite reductase 4Fe-4S domain
Fer2_BFD             PF04324.10    55 seq1738_BIOID51015   -            847   2.8e-21   75.1   4.8   1   1     7e-19   1.6e-15   56.7   2.0     2    53   423   472   422   474 0.93 BFD-like [2Fe-2S] binding domain
Pyr_redox            PF00070.22    80 seq1738_BIOID51015   -            847   1.5e-15   57.2   0.7   1   1   6.4e-19   1.5e-15   57.2   0.5     2    72   148   219   147   229 0.91 Pyridine nucleotide-disulphide oxidoreductase
NIR_SIR_ferr         PF03460.12    69 seq1738_BIOID51015   -            847   4.4e-12   45.3   0.0   1   1     4e-15   9.1e-12   44.3   0.0     3    68   560   622   558   623 0.95 Nitrite/Sulfite reductase ferredoxin-like half domain
Pyr_redox_3          PF13738.1    203 seq1738_BIOID51015   -            847   1.5e-08   34.7   0.3   1   1   1.1e-09   2.5e-06   27.5   0.0    77   196    54   174    41   180 0.83 Pyridine nucleotide-disulphide oxidoreductase
Rz1                  PF06085.6     40 seq1739_BIOID51015   -             49   2.2e-12   46.0   7.6   1   1   2.2e-16     3e-12   45.6   5.2     1    24    20    44    20    48 0.96 Lipoprotein Rz1 precursor
Ribosomal_L9_C       PF03948.9     87 seq1742_BIOID51015   -            149   1.2e-26   92.4   1.8   1   1   2.9e-30     2e-26   91.7   1.2     2    87    63   149    62   149 0.97 Ribosomal protein L9, C-terminal domain
Ribosomal_L9_N       PF01281.14    48 seq1742_BIOID51015   -            149   7.6e-23   79.3   0.3   1   1   2.2e-26   1.5e-22   78.4   0.2     1    48     1    48     1    48 0.97 Ribosomal protein L9, N-terminal domain
YcgL                 PF05166.8     74 seq1747_BIOID51015   -            108     3e-33  113.6   0.1   1   1   2.9e-37     4e-33  113.2   0.1     1    74    14    87    14    87 0.99 YcgL domain
Dyp_perox            PF04261.7    313 seq1749_BIOID51015   -            423  1.6e-110  368.6   0.0   1   1  1.4e-114  1.9e-110  368.4   0.0     1   312    61   410    61   411 0.98 Dyp-type peroxidase family
Cupin_6              PF12852.2    186 seq1750_BIOID51015   -            284   1.8e-26   92.7   0.5   1   1   1.2e-29   5.6e-26   91.1   0.4     1   186     2   162     2   162 0.93 Cupin
HTH_18               PF12833.2     81 seq1750_BIOID51015   -            284   1.5e-20   72.9   0.2   1   1   2.3e-23     1e-19   70.2   0.1     1    81   199   278   199   278 0.97 Helix-turn-helix domain
HTH_AraC             PF00165.18    42 seq1750_BIOID51015   -            284   2.6e-15   55.5   0.0   1   2   1.1e-08   4.9e-05   22.9   0.0     7    41   192   226   188   227 0.94 Bacterial regulatory helix-turn-helix proteins, AraC family
HTH_AraC             PF00165.18    42 seq1750_BIOID51015   -            284   2.6e-15   55.5   0.0   2   2   4.5e-11   2.1e-07   30.4   0.0    13    41   247   276   238   277 0.92 Bacterial regulatory helix-turn-helix proteins, AraC family
DnaJ_C               PF01556.13    81 seq1751_BIOID51015   -            376   7.3e-34  115.4   0.1   1   1   3.5e-24   1.6e-20   72.6   0.0     1    81   262   340   262   340 0.95 DnaJ C terminal domain
DnaJ                 PF00226.26    64 seq1751_BIOID51015   -            376   6.5e-29   99.3   4.4   1   1   2.3e-32     1e-28   98.6   3.1     1    64     5    67     5    67 0.99 DnaJ domain
DnaJ_CXXCXGXG        PF00684.14    66 seq1751_BIOID51015   -            376   8.4e-16   57.6  16.9   1   1   3.3e-19   1.5e-15   56.8  11.7     1    66   144   204   144   204 0.97 DnaJ central domain
Fucose_iso_N1        PF07881.7    171 seq1755_BIOID51015   -            591   1.7e-87  291.1   0.0   1   1   6.2e-91   2.8e-87  290.4   0.0     3   171     6   174     4   174 0.99 L-fucose isomerase, first N-terminal domain
Fucose_iso_N2        PF07882.7    181 seq1755_BIOID51015   -            591   1.2e-80  269.3   1.1   1   1   4.1e-84   1.9e-80  268.7   0.7     1   181   175   355   175   355 0.99 L-fucose isomerase, second N-terminal domain
Fucose_iso_C         PF02952.12   142 seq1755_BIOID51015   -            591   9.7e-55  183.8   0.0   1   1   3.4e-58   1.5e-54  183.2   0.0     2   142   385   554   384   554 0.94 L-fucose isomerase, C-terminal domain
FAA_hydrolase        PF01557.13   217 seq1758_BIOID51015   -            219   3.5e-56  189.9   0.0   1   1   2.9e-60     4e-56  189.7   0.0     1   208    18   210    18   219 0.93 Fumarylacetoacetate (FAA) hydrolase family
CsbD                 PF05532.7     53 seq1759_BIOID51015   -             69   1.5e-21   75.6   8.3   1   1   1.3e-25   1.8e-21   75.4   5.8     1    53     4    56     4    56 0.97 CsbD-like
PTSIIB_sorb          PF03830.10   151 seq1761_BIOID51015   -            158   2.7e-52  176.5   0.6   1   1   2.2e-56     3e-52  176.3   0.5     1   150     5   154     5   155 0.98 PTS system sorbose subfamily IIB component
LPAM_2               PF13627.1     24 seq1763_BIOID51015   -             67   2.1e-08   33.5   2.0   1   1     2e-12   2.7e-08   33.1   1.4     1    24     6    29     6    29 0.93 Prokaryotic lipoprotein-attachment site
A_deaminase          PF00962.17   330 seq1764_BIOID51015   -            333  6.3e-101  337.5   0.0   1   1  5.2e-105  7.1e-101  337.3   0.0     2   329     6   328     5   329 0.99 Adenosine/AMP deaminase
EII-Sor              PF03609.9    237 seq1766_BIOID51015   -            267   1.4e-71  240.3  24.1   1   1   1.2e-75   1.6e-71  240.2  16.7     1   236     1   238     1   239 0.99 PTS system sorbose-specific iic component
DAP_epimerase        PF01678.14   121 seq1767_BIOID51015   -            275   1.3e-77  257.4   0.7   1   2   1.8e-43   1.2e-39  134.8   0.0     1   120     4   124     4   125 0.98 Diaminopimelate epimerase
DAP_epimerase        PF01678.14   121 seq1767_BIOID51015   -            275   1.3e-77  257.4   0.7   2   2   2.5e-39   1.7e-35  121.4   0.1     2   121   153   268   152   268 0.97 Diaminopimelate epimerase
PhzC-PhzF            PF02567.11   282 seq1767_BIOID51015   -            275   3.6e-05   23.0   0.0   1   1   7.7e-09   5.2e-05   22.5   0.0    45   224    51   224    46   229 0.86 Phenazine biosynthesis-like protein
Fe_dep_repr_C        PF02742.10    71 seq1768_BIOID51015   -            155   1.4e-13   50.2   0.9   1   1   1.5e-16   2.9e-13   49.1   0.6     1    57    95   150    95   154 0.95 Iron dependent repressor, metal binding and dimerisation domain
Fe_dep_repress       PF01325.14    60 seq1768_BIOID51015   -            155   6.9e-11   41.8   0.0   1   1   6.3e-14   1.2e-10   40.9   0.0     6    60    38    92    35    92 0.95 Iron dependent repressor, N-terminal DNA binding domain
HTH_24               PF13412.1     48 seq1768_BIOID51015   -            155   1.2e-07   30.9   0.0   1   1     9e-11   1.8e-07   30.3   0.0     3    48    40    85    38    85 0.90 Winged helix-turn-helix DNA-binding
MarR                 PF01047.17    59 seq1768_BIOID51015   -            155   1.7e-06   27.4   0.0   1   1   1.6e-09   3.1e-06   26.6   0.0    11    48    48    85    47    87 0.95 MarR family
HAD_2                PF13419.1    176 seq1771_BIOID51015   -            219   5.3e-24   85.3   0.0   1   1   1.4e-27   6.3e-24   85.0   0.0     1   176     6   190     6   190 0.88 Haloacid dehalogenase-like hydrolase
Hydrolase            PF00702.21   204 seq1771_BIOID51015   -            219   5.7e-11   43.2   0.0   1   1   1.8e-14   8.1e-11   42.7   0.0     3   203     5   183     3   184 0.83 haloacid dehalogenase-like hydrolase
Hydrolase_like       PF13242.1     75 seq1771_BIOID51015   -            219   5.3e-07   29.1   0.0   1   1   2.2e-10     1e-06   28.2   0.0     3    56   146   198   144   207 0.93 HAD-hyrolase-like
FliB                 PF03692.10    85 seq1772_BIOID51015   -            153   1.3e-08   35.0  10.3   1   1   1.7e-12   2.4e-08   34.2   7.1     2    85    29    97    28    97 0.97 Flagellin N-methylase
Chorismate_bind      PF00425.13   257 seq1775_BIOID51015   -            391     2e-68  230.3   0.0   1   1   1.8e-72   2.5e-68  230.0   0.0     2   257   126   380   125   380 0.97 chorismate binding enzyme
CCG                  PF02754.11    85 seq1776_BIOID51015   -            239   9.7e-30  102.3   0.2   1   2   2.2e-17   3.1e-13   49.4   0.0     1    84     3    84     3    85 0.95 Cysteine-rich domain
CCG                  PF02754.11    85 seq1776_BIOID51015   -            239   9.7e-30  102.3   0.2   2   2   6.3e-18   8.6e-14   51.2   0.0     2    84   133   216   132   217 0.92 Cysteine-rich domain
FCD                  PF07729.7    125 seq1778_BIOID51015   -            274   1.2e-22   80.4   5.9   1   1   2.6e-26   1.8e-22   79.8   4.1     1   124   116   246   116   247 0.90 FCD domain
GntR                 PF00392.16    64 seq1778_BIOID51015   -            274     6e-14   51.1   0.2   1   1   1.8e-17   1.2e-13   50.1   0.1     4    62    31    89    29    91 0.95 Bacterial regulatory proteins, gntR family
CitMHS               PF03600.11   349 seq1779_BIOID51015   -            372   2.4e-28   98.6  24.5   1   1   3.7e-32   2.5e-28   98.5  14.7    41   321    32   306    11   330 0.89 Citrate transporter
Na_sulph_symp        PF00939.14   471 seq1779_BIOID51015   -            372   1.1e-07   31.0   5.8   1   1   1.6e-11   1.1e-07   31.0   4.0   320   449    41   166    35   184 0.80 Sodium:sulfate symporter transmembrane region
YjcZ                 PF13990.1    270 seq1783_BIOID51015   -            301    1e-117  391.9   7.0   1   1  8.4e-122  1.2e-117  391.8   4.8     1   270    26   296    26   296 1.00 YjcZ-like protein
DUF2713              PF10897.3    246 seq1784_BIOID51015   -            246  2.3e-167  554.2   5.8   1   1  1.9e-171  2.6e-167  554.0   4.0     1   246     1   246     1   246 1.00 Protein of unknown function (DUF2713)
ABC_tran             PF00005.22   118 seq1786_BIOID51015   -            360     1e-20   74.1   0.0   1   1   7.3e-24     2e-20   73.2   0.0     1   117    44   162    44   163 0.93 ABC transporter
TOBE                 PF03459.12    64 seq1786_BIOID51015   -            360   9.2e-09   35.1   0.0   1   1   1.2e-08   3.3e-05   23.7   0.0     4    64   295   350   292   350 0.92 TOBE domain
TOBE_2               PF08402.5     75 seq1786_BIOID51015   -            360   1.5e-08   34.4   0.0   1   1   1.1e-11   2.9e-08   33.4   0.0     2    75   282   351   281   351 0.88 TOBE domain
EIID-AGA             PF03613.9    264 seq1787_BIOID51015   -            270   1.1e-92  309.6   4.6   1   1     9e-97   1.2e-92  309.4   3.2     2   264    11   270    10   270 0.97 PTS system mannose/fructose/sorbose family IID component
DUF484               PF04340.7    225 seq1789_BIOID51015   -            235   1.1e-89  299.6   0.4   1   1   9.5e-94   1.3e-89  299.4   0.3     1   224    10   232    10   233 0.99 Protein of unknown function, DUF484
PhoH                 PF02562.11   205 seq1791_BIOID51015   -            224   2.3e-76  255.4   0.0   1   1   3.9e-80   2.6e-76  255.2   0.0     2   204    19   223    18   224 0.98 PhoH-like protein
Na_H_antiport_1      PF06965.7    378 seq1792_BIOID51015   -            388  6.7e-166  551.6  29.2   1   1  5.6e-170  7.6e-166  551.4  20.2     2   378     5   380     4   380 0.99 Na+/H+ antiporter 1
FGGY_N               PF00370.16   245 seq1794_BIOID51015   -            482   5.1e-86  287.8   0.0   1   1     1e-89   6.8e-86  287.4   0.0     1   245    15   259    15   259 0.99 FGGY family of carbohydrate kinases, N-terminal domain
FGGY_C               PF02782.11   197 seq1794_BIOID51015   -            482   1.6e-24   86.5   0.9   1   1   2.2e-27   1.5e-23   83.3   0.7     3   195   269   448   268   450 0.80 FGGY family of carbohydrate kinases, C-terminal domain
Rieske_2             PF13806.1    104 seq1795_BIOID51015   -            108   2.3e-40  136.3   0.0   1   1   1.9e-44   2.6e-40  136.2   0.0     1   103     3   106     3   107 0.98 Rieske-like [2Fe-2S] domain
Phage_Nu1            PF07471.7    164 seq1796_BIOID51015   -            181   5.2e-92  305.5   1.4   1   1   4.3e-96   5.9e-92  305.4   1.0     1   164     1   164     1   164 0.99 Phage DNA packaging protein Nu1
DUF162               PF02589.10   189 seq1797_BIOID51015   -            475   6.7e-51  172.3   0.1   1   1   6.2e-54   9.4e-51  171.9   0.1     3   189    72   294    70   294 0.99 Uncharacterised ACR, YkgG family COG1556
Fer4_8               PF13183.1     57 seq1797_BIOID51015   -            475   1.3e-11   44.2   2.1   1   1   1.9e-14   2.9e-11   43.1   1.5     2    57   309   376   308   376 0.79 4Fe-4S dicluster domain
DUF3390              PF11870.3     93 seq1797_BIOID51015   -            475     9e-10   38.2   0.6   1   1   1.4e-12   2.2e-09   36.9   0.4    13    90   387   468   379   471 0.82 Domain of unknown function (DUF3390)
Fer4_9               PF13187.1     55 seq1797_BIOID51015   -            475   1.1e-08   35.0   0.5   1   1   2.2e-11   3.3e-08   33.5   0.4     1    53   311   375   311   376 0.94 4Fe-4S dicluster domain
Fer4_17              PF13534.1     61 seq1797_BIOID51015   -            475   1.2e-07   31.8   1.9   1   1   2.5e-10   3.8e-07   30.2   1.3     1    60   311   376   311   377 0.71 4Fe-4S dicluster domain
Fer4_10              PF13237.1     52 seq1797_BIOID51015   -            475     9e-08   31.6   4.1   1   1   2.1e-10   3.2e-07   29.9   3.0     7    52   310   373   305   373 0.69 4Fe-4S dicluster domain
Fer4_7               PF12838.2     52 seq1797_BIOID51015   -            475   1.8e-07   31.2   4.3   1   1   3.2e-10   4.8e-07   29.9   2.9     1    51   311   375   311   376 0.77 4Fe-4S dicluster domain
AMP-binding          PF00501.23   418 seq1799_BIOID51015   -            536   4.6e-85  285.3   0.0   1   1     8e-89   5.5e-85  285.1   0.0     1   417    50   461    50   462 0.95 AMP-binding enzyme
DUF4009              PF13193.1     41 seq1799_BIOID51015   -            536     8e-08   31.4   0.1   1   1   3.6e-11   2.4e-07   29.9   0.0     1    29   501   529   501   535 0.92 Domain of unknown function (DUF4009)
Patatin              PF01734.17   204 seq1800_BIOID51015   -            356   1.2e-19   70.9   3.7   1   1   4.9e-23   6.7e-19   68.5   2.5     1   199     9   237     9   242 0.73 Patatin-like phospholipase
Form_Nir_trans       PF01226.12   250 seq1801_BIOID51015   -            268   4.7e-62  209.0  28.3   1   1   4.1e-66   5.6e-62  208.7  19.6    16   249    20   248     4   249 0.92 Formate/nitrite transporter
Phage_integrase      PF00589.17   173 seq1802_BIOID51015   -            298   4.6e-50  169.5   0.0   1   1   1.1e-53   7.7e-50  168.8   0.0     3   172   114   281   112   282 0.97 Phage integrase family
Phage_integr_N       PF02899.12    84 seq1802_BIOID51015   -            298   7.9e-27   93.1   0.7   1   1   2.9e-30     2e-26   91.8   0.5     1    83     8    90     8    91 0.98 Phage integrase, N-terminal SAM-like domain
Glucosamine_iso      PF01182.15   199 seq1803_BIOID51015   -            251   8.9e-20   71.1   0.0   1   1   8.8e-24   1.2e-19   70.7   0.0     4   198    30   226    28   227 0.81 Glucosamine-6-phosphate isomerases/6-phosphogluconolactonase
Terminase_GpA        PF05876.7    557 seq1804_BIOID51015   -            641  4.9e-178  592.8   0.4   1   1  4.6e-182  6.2e-178  592.5   0.3     1   547    39   600    39   607 0.97 Phage terminase large subunit (GpA)
Dus                  PF01207.12   310 seq1805_BIOID51015   -            345  7.9e-100  333.5   0.0   1   1  6.8e-104  9.3e-100  333.3   0.0     2   308    30   340    29   342 0.98 Dihydrouridine synthase (Dus)
Porin_OmpG           PF09381.5    301 seq1806_BIOID51015   -            301  2.9e-219  725.8  13.9   1   1  7.2e-223  3.3e-219  725.6   9.6     1   301     1   301     1   301 1.00 Outer membrane protein G (OmpG)
DUF481               PF04338.7    210 seq1806_BIOID51015   -            301   5.9e-06   26.0   2.4   1   1   1.3e-09   5.9e-06   26.0   1.7    93   197    95   206    91   212 0.85 Protein of unknown function, DUF481
Peptidase_S24        PF00717.18    70 seq1808_BIOID51015   -            139   1.7e-13   49.8   0.0   1   1   1.8e-17   2.5e-13   49.3   0.0     2    68    56   120    55   122 0.91 Peptidase S24-like
HTH_1                PF00126.22    60 seq1810_BIOID51015   -            301     5e-16   58.0   0.0   1   1   1.5e-19     1e-15   57.0   0.0     2    60     9    67     8    67 0.97 Bacterial regulatory helix-turn-helix protein, lysR family
LysR_substrate       PF03466.15   209 seq1810_BIOID51015   -            301   4.8e-11   42.0   0.0   1   1   9.5e-15   6.5e-11   41.6   0.0     9   200    98   287    92   290 0.94 LysR substrate binding domain
TP_methylase         PF00590.15   210 seq1813_BIOID51015   -            457   9.3e-50  169.1   0.1   1   1   3.2e-53   1.5e-49  168.4   0.1     2   209   218   426   217   427 0.92 Tetrapyrrole (Corrin/Porphyrin) Methylases
NAD_binding_7        PF13241.1    103 seq1813_BIOID51015   -            457   6.1e-28   96.9   0.1   1   1   1.3e-29     6e-26   90.5   0.0     1   103     6   115     6   115 0.89 Putative NAD(P)-binding
CysG_dimeriser       PF10414.4     60 seq1813_BIOID51015   -            457   1.7e-19   68.9   0.9   1   1   3.7e-23   1.7e-19   68.9   0.6     2    60   150   209   149   209 0.97 Sirohaem synthase dimerisation region
HAD_2                PF13419.1    176 seq1814_BIOID51015   -            238   8.5e-20   71.6   0.1   1   1   2.4e-23   1.1e-19   71.2   0.0     1   176    13   207    13   207 0.76 Haloacid dehalogenase-like hydrolase
Hydrolase_like       PF13242.1     75 seq1814_BIOID51015   -            238   4.5e-09   35.7   0.0   1   1   2.2e-12   9.9e-09   34.6   0.0     2    50   161   209   160   223 0.93 HAD-hyrolase-like
Hydrolase            PF00702.21   204 seq1814_BIOID51015   -            238   1.3e-08   35.4   0.0   1   1   4.1e-12   1.9e-08   34.9   0.0     1   202    10   199    10   201 0.71 haloacid dehalogenase-like hydrolase
IMS                  PF00817.15   148 seq1815_BIOID51015   -            422   8.3e-39  132.6   0.0   1   1     6e-42   2.1e-38  131.3   0.0     1   147     5   150     5   151 0.96 impB/mucB/samB family
DUF4113              PF13438.1     75 seq1815_BIOID51015   -            422   1.5e-28   98.3   0.3   1   1   1.9e-31   6.6e-28   96.3   0.0     1    75   347   421   347   421 0.98 Domain of unknown function (DUF4113)
IMS_C                PF11799.3    137 seq1815_BIOID51015   -            422     1e-08   35.5   0.0   1   1   6.1e-12   2.1e-08   34.5   0.0     3   122   214   333   212   344 0.89 impB/mucB/samB family C-terminal
IMS_HHH              PF11798.3     32 seq1815_BIOID51015   -            422   1.3e-07   31.0   0.0   1   1   1.1e-10   3.8e-07   29.6   0.0     4    32   172   200   169   200 0.92 IMS family HHH motif
RbsD_FucU            PF05025.8    142 seq1816_BIOID51015   -            137     9e-35  119.9   0.0   1   1   7.4e-39     1e-34  119.7   0.0     1   139     3   137     3   137 0.93 RbsD / FucU transport protein family
HHA                  PF05321.6     57 seq1818_BIOID51015   -             71   3.8e-25   87.6   0.0   1   1   3.2e-29   4.3e-25   87.4   0.0     1    57     8    68     8    68 0.97 Haemolysin expression modulating protein
DUF162               PF02589.10   189 seq1819_BIOID51015   -            231   5.7e-36  123.6   0.1   1   1     6e-40   8.3e-36  123.1   0.0    19   189    65   228    47   228 0.91 Uncharacterised ACR, YkgG family COG1556
Fimbrial             PF00419.15   145 seq1821_BIOID51015   -            194   3.6e-13   49.8   0.0   1   1   3.5e-17   4.8e-13   49.4   0.0     3   144    29   193    27   194 0.76 Fimbrial protein
ABC_tran             PF00005.22   118 seq1822_BIOID51015   -            530   1.4e-36  125.3   0.0   1   2   1.1e-18   1.9e-15   57.1   0.0     1   118    41   184    41   184 0.98 ABC transporter
ABC_tran             PF00005.22   118 seq1822_BIOID51015   -            530   1.4e-36  125.3   0.0   2   2   2.2e-21   3.7e-18   65.8   0.0     1   118   359   467   359   467 0.95 ABC transporter
ABC_tran_2           PF12848.2     85 seq1822_BIOID51015   -            530   3.4e-23   81.1   3.0   1   1   1.8e-23     3e-20   71.7   1.4     2    85   224   309   223   309 0.91 ABC transporter
DUF2569              PF10754.4    149 seq1823_BIOID51015   -            146     4e-48  163.2  10.5   1   1   3.3e-52   4.5e-48  163.1   7.3     2   149     4   145     3   145 0.99 Protein of unknown function (DUF2569)
Phageshock_PspG      PF09583.5     65 seq1825_BIOID51015   -             80   1.4e-25   89.0  25.7   1   1   1.1e-29   1.5e-25   88.8  17.8     1    64     1    64     1    65 0.98 Phage shock protein G (Phageshock_PspG)
DeoRC                PF00455.17   162 seq1826_BIOID51015   -            243   2.4e-45  153.9   0.0   1   1   1.4e-48   3.8e-45  153.3   0.0     2   161    75   233    74   234 0.99 DeoR C terminal sensor domain
HTH_DeoR             PF08220.7     57 seq1826_BIOID51015   -            243   7.5e-23   79.7   3.3   1   1   6.2e-25   1.7e-21   75.3   1.8     1    56     5    60     5    61 0.98 DeoR-like helix-turn-helix domain
HTH_11               PF08279.7     55 seq1826_BIOID51015   -            243   4.8e-10   38.8   1.4   1   1   3.2e-13   8.8e-10   37.9   0.9     1    46     5    48     5    58 0.91 HTH domain
GntR                 PF00392.16    64 seq1826_BIOID51015   -            243   1.6e-06   27.3   0.2   1   1   1.6e-09   4.3e-06   25.9   0.1    21    63    16    57     6    58 0.90 Bacterial regulatory proteins, gntR family
HTH_Mga              PF08280.6     59 seq1826_BIOID51015   -            243   2.9e-05   23.6   0.9   1   1   2.7e-08   7.3e-05   22.3   0.6     5    44     4    43     2    51 0.94 M protein trans-acting positive regulator (MGA) HTH domain
Isochorismatase      PF00857.15   174 seq1828_BIOID51015   -            285   5.9e-38  130.3   0.0   1   1   1.1e-41   7.6e-38  130.0   0.0     2   173    32   204    31   205 0.97 Isochorismatase family
PP-binding           PF00550.20    67 seq1828_BIOID51015   -            285   2.5e-08   33.9   0.0   1   1   9.9e-12   6.8e-08   32.5   0.0     2    62   217   275   216   280 0.86 Phosphopantetheine attachment site
UvrD_C               PF13361.1    319 seq1830_BIOID51015   -            738   1.3e-99  333.6   0.0   1   1  7.6e-103   1.7e-99  333.1   0.0     1   318   295   634   295   635 0.98 UvrD-like helicase C-terminal domain
UvrD-helicase        PF00580.16   315 seq1830_BIOID51015   -            738   2.2e-76  257.0   0.0   1   1   2.7e-79   6.1e-76  255.6   0.0     1   314    28   289    28   290 0.98 UvrD/REP helicase N-terminal domain
AAA_19               PF13245.1     76 seq1830_BIOID51015   -            738   5.5e-14   51.5   0.2   1   1   8.5e-17   1.9e-13   49.8   0.1     1    75    34   111    34   112 0.85 Part of AAA domain
UvrD_C_2             PF13538.1    104 seq1830_BIOID51015   -            738   1.1e-10   41.4   0.0   1   1   1.1e-13   2.6e-10   40.2   0.0    54   103   561   630   509   631 0.77 Family description
Rnf-Nqr              PF02508.9    190 seq1832_BIOID51015   -            193   2.6e-71  239.0  21.0   1   1   2.1e-75   2.9e-71  238.8  14.6     1   189     1   191     1   192 0.99 Rnf-Nqr subunit, membrane protein
Pili_assembly_N      PF00345.15   122 seq1834_BIOID51015   -            231   1.7e-41  140.7   0.0   1   1   4.5e-45   3.1e-41  139.8   0.0     1   122    25   145    25   145 0.94 Gram-negative pili assembly chaperone, N-terminal domain
Pili_assembly_C      PF02753.12    68 seq1834_BIOID51015   -            231     3e-17   62.0   0.2   1   1     1e-20   7.1e-17   60.8   0.1     1    67   164   226   164   227 0.91 Gram-negative pili assembly chaperone, C-terminal domain
Hydrolase_like       PF13242.1     75 seq1835_BIOID51015   -            190   6.6e-14   51.2   0.1   1   1     3e-17     1e-13   50.6   0.1     1    75   108   179   108   179 0.90 HAD-hyrolase-like
Hydrolase            PF00702.21   204 seq1835_BIOID51015   -            190   3.1e-08   34.2   0.0   1   1   2.1e-11   7.2e-08   33.0   0.0   122   204    32   148    12   148 0.86 haloacid dehalogenase-like hydrolase
PNK3P                PF08645.6    158 seq1835_BIOID51015   -            190   4.4e-08   32.6   0.0   1   1   2.7e-11   9.2e-08   31.5   0.0    21   126    23   137     7   148 0.80 Polynucleotide kinase 3 phosphatase
gpW                  PF02831.10    68 seq1838_BIOID51015   -             68   3.5e-37  125.6   1.1   1   1   2.7e-41   3.8e-37  125.5   0.8     1    68     1    68     1    68 0.99 gpW
Ferritin             PF00210.19   142 seq1839_BIOID51015   -            167   1.2e-22   80.1   1.4   1   1   9.7e-27   1.3e-22   79.9   1.0     3   140     9   142     7   144 0.93 Ferritin-like domain
Phage_portal_2       PF05136.8    355 seq1842_BIOID51015   -            533  4.2e-105  351.0   1.5   1   1  3.8e-109  5.1e-105  350.7   1.0     2   355    30   401    29   401 0.98 Phage portal protein, lambda family
FeS                  PF04060.8     35 seq1845_BIOID51015   -            192     1e-14   53.6   5.2   1   1   1.9e-17   2.8e-14   52.2   3.6     1    35    43    77    43    77 0.97 Putative Fe-S cluster
Fer4                 PF00037.22    24 seq1845_BIOID51015   -            192   8.5e-13   47.2  25.0   1   2     1e-10   1.5e-07   30.5   4.8     2    23   111   132   110   133 0.95 4Fe-4S binding domain
Fer4                 PF00037.22    24 seq1845_BIOID51015   -            192   8.5e-13   47.2  25.0   2   2   2.5e-09   3.8e-06   26.1   2.4     2    24   141   163   140   163 0.91 4Fe-4S binding domain
Fer4_9               PF13187.1     55 seq1845_BIOID51015   -            192   2.1e-10   40.5  31.8   1   1   1.1e-10   1.6e-07   31.3  10.3     1    55   116   162   116   162 0.95 4Fe-4S dicluster domain
Fer4_6               PF12837.2     24 seq1845_BIOID51015   -            192   2.9e-08   33.0  28.2   1   1   4.9e-10   7.5e-07   28.6   4.5     1    24   109   132   109   132 0.96 4Fe-4S binding domain
Fer4_10              PF13237.1     52 seq1845_BIOID51015   -            192   3.3e-08   33.0  25.8   1   1   1.2e-10   1.8e-07   30.7   9.6     3    52   111   158   109   158 0.86 4Fe-4S dicluster domain
Fer4_2               PF12797.2     22 seq1845_BIOID51015   -            192   1.6e-07   30.6  20.1   1   1   8.7e-09   1.3e-05   24.6   2.9     3    22   110   129   108   129 0.93 4Fe-4S binding domain
DUF2592              PF10766.4     41 seq1846_BIOID51015   -             49     1e-26   91.8   4.7   1   1   8.2e-31   1.1e-26   91.7   3.3     1    41     4    44     4    44 0.98 Protein of unknown function (DUF2592)
adh_short_C2         PF13561.1    243 seq1847_BIOID51015   -            258   1.9e-29  103.1   0.1   1   1   5.1e-33   2.3e-29  102.7   0.1     3   242    24   254    22   255 0.93 Enoyl-(Acyl carrier protein) reductase
adh_short            PF00106.20   167 seq1847_BIOID51015   -            258   1.6e-27   96.3   9.2   1   1   2.3e-30     1e-26   93.7   6.4     2   164    17   170    16   173 0.89 short chain dehydrogenase
KR                   PF08659.5    181 seq1847_BIOID51015   -            258   1.3e-10   41.1   8.7   1   1   4.9e-13   2.2e-09   37.1   5.8    54   160    55   165    17   183 0.90 KR domain
DUF4223              PF13978.1     56 seq1851_BIOID51015   -             55   1.2e-36  124.0   0.7   1   1   9.5e-41   1.3e-36  123.9   0.5     1    55     1    55     1    55 0.99 Protein of unknown function (DUF4223)
DUF463               PF04317.7    443 seq1852_BIOID51015   -            478  1.6e-187  623.3   0.0   1   1  1.4e-191  1.9e-187  623.1   0.0     1   443    33   477    33   477 0.99 YcjX-like family, DUF463
DUF932               PF06067.6    239 seq1853_BIOID51015   -            133   9.8e-31  106.7   0.0   1   1   8.2e-35   1.1e-30  106.5   0.0     2    96    38   131    37   133 0.97 Domain of unknown function (DUF932)
PapC_N               PF13954.1    146 seq1854_BIOID51015   -            107   5.5e-14   51.8   0.0   1   1     5e-18   6.8e-14   51.5   0.0     1    56    43   100    43   106 0.91 PapC N-terminal domain
SBP_bac_11           PF13531.1    231 seq1856_BIOID51015   -            257   2.9e-55  187.3   4.6   1   1     5e-59   3.4e-55  187.0   3.2     1   231    29   255    29   255 0.95 Bacterial extracellular solute-binding protein
SBP_bac_1            PF01547.20   314 seq1856_BIOID51015   -            257   4.9e-17   62.5   6.8   1   1     9e-21   6.2e-17   62.1   4.7     1   313    34   246    34   247 0.90 Bacterial extracellular solute-binding protein
HTH_6                PF01418.12    77 seq1857_BIOID51015   -            289   2.3e-33  113.6   0.2   1   1   2.4e-36   1.1e-32  111.4   0.0     1    76     1    76     1    77 0.99 Helix-turn-helix domain, rpiR family
SIS                  PF01380.17   131 seq1857_BIOID51015   -            289     3e-27   94.7   0.1   1   1   1.1e-30     5e-27   93.9   0.1     2   130   125   252   124   253 0.98 SIS domain
SIS_2                PF13580.1    138 seq1857_BIOID51015   -            289     1e-12   47.8   0.9   1   1   1.2e-11   5.3e-08   32.5   0.0    99   138   171   210   157   210 0.89 SIS domain
AA_permease_2        PF13520.1    426 seq1858_BIOID51015   -            462   1.4e-58  198.2  44.7   1   1   2.6e-62   1.8e-58  197.9  31.0     1   405    27   427    27   448 0.85 Amino acid permease
AA_permease          PF00324.16   479 seq1858_BIOID51015   -            462   1.7e-35  122.1  40.5   1   1   4.3e-39   2.9e-35  121.4  28.0     2   475    32   457    31   461 0.83 Amino acid permease
DnaB_C               PF03796.10   265 seq1859_BIOID51015   -            471  4.1e-108  360.1   0.2   1   1  1.2e-111  5.4e-108  359.7   0.1     1   263   206   463   206   465 0.97 DnaB-like helicase C terminal domain
DnaB                 PF00772.16   103 seq1859_BIOID51015   -            471   8.7e-38  128.2   0.0   1   1   4.2e-41   1.9e-37  127.1   0.0     1   103    26   128    26   128 0.99 DnaB-like helicase N terminal domain
AAA_25               PF13481.1    194 seq1859_BIOID51015   -            471     1e-13   51.0   0.1   1   1   3.6e-17   1.6e-13   50.3   0.0    29   190   220   386   179   390 0.84 AAA domain
Usher                PF00577.15   552 seq1861_BIOID51015   -            721  8.1e-209  694.8  29.0   1   1  2.4e-212  1.1e-208  694.3  20.1     1   552    89   631    89   631 0.99 Type VII secretion system (T7SS), usher protein
PapC_C               PF13953.1     68 seq1861_BIOID51015   -            721   4.1e-21   74.2   0.1   1   1   2.1e-24   9.7e-21   73.0   0.1     2    67   642   708   641   709 0.95 PapC C-terminal domain
PapC_N               PF13954.1    146 seq1861_BIOID51015   -            721   1.3e-19   70.1   0.0   1   1     6e-23   2.7e-19   69.0   0.0    75   146     2    75     1    75 0.94 PapC N-terminal domain
Complex1_51K         PF01512.12   151 seq1862_BIOID51015   -            740   1.7e-48  164.0   1.6   1   1   2.2e-51   2.4e-48  163.5   0.0     1   151   139   284   139   284 0.98 Respiratory-chain NADH dehydrogenase 51 Kd subunit
RnfC_N               PF13375.1    101 seq1862_BIOID51015   -            740   2.1e-34  117.1   0.2   1   1   7.2e-37   7.6e-34  115.3   0.0     1   101    14   115    14   115 0.96 RnfC Barrel sandwich hybrid domain
SLBB                 PF10531.4     59 seq1862_BIOID51015   -            740   2.3e-11   43.2   0.1   1   1   5.8e-14   6.1e-11   41.9   0.0     1    58   296   344   296   345 0.95 SLBB domain
Fer4_7               PF12838.2     52 seq1862_BIOID51015   -            740   1.6e-09   37.8   8.8   1   1   5.3e-12   5.6e-09   36.1   6.1     1    52   376   430   376   430 0.81 4Fe-4S dicluster domain
Fer4_8               PF13183.1     57 seq1862_BIOID51015   -            740   4.9e-09   35.9   5.1   1   1   1.4e-11   1.5e-08   34.4   3.5     3    57   375   430   373   460 0.79 4Fe-4S dicluster domain
Fer4_10              PF13237.1     52 seq1862_BIOID51015   -            740   6.1e-08   32.2  10.5   1   1   1.6e-10   1.7e-07   30.8   7.3     6    52   374   427   370   427 0.91 4Fe-4S dicluster domain
Fer4_9               PF13187.1     55 seq1862_BIOID51015   -            740   3.7e-07   30.1   8.6   1   1   1.3e-09   1.4e-06   28.3   5.9     2    53   377   429   376   430 0.71 4Fe-4S dicluster domain
Fer4_4               PF12800.2     17 seq1862_BIOID51015   -            740   5.3e-07   29.3  11.4   1   2   5.7e-06     0.006   16.7   2.0     2    16   375   389   374   395 0.90 4Fe-4S binding domain
Fer4_4               PF12800.2     17 seq1862_BIOID51015   -            740   5.3e-07   29.3  11.4   2   2   5.4e-06    0.0057   16.7   1.0     3    16   415   428   413   436 0.91 4Fe-4S binding domain
Fer4_17              PF13534.1     61 seq1862_BIOID51015   -            740   1.4e-06   28.4  10.3   1   1   1.2e-08   1.3e-05   25.3   6.9     2    61   377   431   376   431 0.82 4Fe-4S dicluster domain
DEDD_Tnp_IS110       PF01548.12   144 seq1863_BIOID51015   -            326   4.2e-44  149.5   0.2   1   1   2.4e-47   1.7e-43  147.6   0.1     1   144     7   151     7   151 0.99 Transposase
Transposase_20       PF02371.11    87 seq1863_BIOID51015   -            326   1.1e-27   95.7   0.4   1   1     3e-31     2e-27   94.9   0.3     2    85   196   280   195   282 0.96 Transposase IS116/IS110/IS902 family
4HBT                 PF03061.17    79 seq1864_BIOID51015   -            137   7.5e-17   61.1   0.1   1   1   8.9e-21   1.2e-16   60.4   0.1     1    79    50   127    50   127 0.98 Thioesterase superfamily
YecR                 PF13992.1     74 seq1866_BIOID51015   -            107   2.8e-27   94.5   0.2   1   1   2.5e-31   3.5e-27   94.2   0.1     2    74    26    98    25    98 0.98 YecR-like lipoprotein
RVT_1                PF00078.22   214 seq1868_BIOID51015   -            592   3.7e-66  222.4   0.1   1   1   9.2e-70   6.3e-66  221.6   0.1     1   214    87   353    87   353 0.98 Reverse transcriptase (RNA-dependent DNA polymerase)
Intron_maturas2      PF01348.16   146 seq1868_BIOID51015   -            592     2e-16   60.1   0.2   1   1   6.3e-20   4.3e-16   59.0   0.1    27   113   394   478   371   506 0.80 Type II intron maturase
BPD_transp_1         PF00528.17   185 seq1869_BIOID51015   -            229   3.6e-22   78.6  13.6   1   1   3.3e-26   4.5e-22   78.3   9.4     2   175    26   215    25   227 0.78 Binding-protein-dependent transport system inner membrane component
PK                   PF00224.16   348 seq1871_BIOID51015   -            527  8.8e-144  478.2   4.6   1   1  1.8e-147  1.2e-143  477.8   3.2     2   345    53   394    52   397 0.98 Pyruvate kinase, barrel domain
PK_C                 PF02887.11   117 seq1871_BIOID51015   -            527   1.7e-31  108.0   1.5   1   1   7.7e-35   5.3e-31  106.4   1.1     2   116   410   524   409   525 0.98 Pyruvate kinase, alpha/beta domain
CstA                 PF02554.9    376 seq1873_BIOID51015   -            701  5.2e-156  518.8  28.7   1   1  7.7e-160  5.2e-156  518.8  19.9     1   359    32   420    32   436 0.95 Carbon starvation protein CstA
DUF4161              PF13722.1    127 seq1873_BIOID51015   -            701   1.8e-46  157.4   7.5   1   1   2.7e-50   1.8e-46  157.4   5.2     3   127   467   596   464   596 0.98 C-terminal domain on CstA (DUF4161)
Peptidase_S49        PF01343.13   154 seq1874_BIOID51015   -            439   1.8e-46  157.6   0.6   1   1   5.1e-50   3.5e-46  156.6   0.4     2   151   149   297   148   300 0.96 Peptidase family S49
Ferritin             PF00210.19   142 seq1876_BIOID51015   -            165   7.3e-34  116.4   5.6   1   1   6.2e-38   8.5e-34  116.2   3.9     1   140     7   142     7   144 0.93 Ferritin-like domain
DUF697               PF05128.7    162 seq1877_BIOID51015   -            353   4.1e-54  182.3   0.2   1   1     3e-58   4.1e-54  182.3   0.1     2   161   183   341   182   342 0.98 Domain of unknown function (DUF697)
ABC_tran             PF00005.22   118 seq1881_BIOID51015   -            352   6.2e-26   90.9   0.0   1   1   2.9e-29   1.3e-25   89.9   0.0     1   117    38   156    38   157 0.91 ABC transporter
TOBE                 PF03459.12    64 seq1881_BIOID51015   -            352   3.5e-19   68.5   0.0   1   1     2e-20   9.2e-17   60.7   0.0     1    62   290   350   290   352 0.97 TOBE domain
SIS                  PF01380.17   131 seq1883_BIOID51015   -            347   3.1e-21   75.2   0.0   1   2   1.2e-12   1.6e-08   34.0   0.0     5   122    51   170    48   175 0.87 SIS domain
SIS                  PF01380.17   131 seq1883_BIOID51015   -            347   3.1e-21   75.2   0.0   2   2     3e-14   4.1e-10   39.2   0.0     4    87   214   299   211   305 0.93 SIS domain
AMP-binding          PF00501.23   418 seq1884_BIOID51015   -            469     4e-70  236.1   0.0   1   1   3.9e-74   5.3e-70  235.7   0.0    62   413    12   379     7   382 0.94 AMP-binding enzyme
Ala_racemase_N       PF01168.15   217 seq1885_BIOID51015   -            359   3.1e-61  206.5   0.0   1   1   5.7e-65   3.9e-61  206.2   0.0     1   217     8   219     8   219 0.94 Alanine racemase, N-terminal domain
Ala_racemase_C       PF00842.16   129 seq1885_BIOID51015   -            359     8e-40  135.1   0.1   1   1   1.8e-43   1.2e-39  134.5   0.1     1   129   234   358   234   358 0.97 Alanine racemase, C-terminal domain
FadR_C               PF07840.7    164 seq1891_BIOID51015   -            239   6.9e-73  243.5   0.0   1   1   1.9e-76   8.5e-73  243.2   0.0     1   163    72   234    72   235 0.99 FadR C-terminal domain
GntR                 PF00392.16    64 seq1891_BIOID51015   -            239   2.3e-20   71.6   0.0   1   1     1e-23   4.7e-20   70.6   0.0     4    64    11    71     8    71 0.96 Bacterial regulatory proteins, gntR family
Trp_Tyr_perm         PF03222.8    394 seq1894_BIOID51015   -            403  1.3e-143  478.4  30.7   1   1  2.2e-147  1.5e-143  478.2  21.3     2   393     2   390     1   391 0.99 Tryptophan/tyrosine permease family
Aa_trans             PF01490.13   410 seq1894_BIOID51015   -            403   7.1e-11   41.1  20.9   1   1     1e-14   7.1e-11   41.1  14.5     6   248     6   236     1   239 0.82 Transmembrane amino acid transporter protein
HDPD                 PF02924.9    118 seq1899_BIOID51015   -            112   2.8e-15   56.0   1.0   1   1   2.4e-19   3.3e-15   55.8   0.7    19   114    22   108     4   111 0.84 Bacteriophage lambda head decoration protein D
Fimbrial             PF00419.15   145 seq1900_BIOID51015   -            363     3e-21   76.0   0.5   1   1   2.2e-25     3e-21   76.0   0.3     2   143   211   361   210   363 0.85 Fimbrial protein
PAS_8                PF13188.1     64 seq1901_BIOID51015   -            157    0.0001   21.8   0.0   1   1   3.8e-08   0.00026   20.6   0.0     3    49    82   132    81   143 0.77 PAS domain
ACT                  PF01842.20    66 seq1901_BIOID51015   -            157   0.00012   21.3   0.0   1   1   2.8e-08   0.00019   20.7   0.0     2    64     2    61     1    63 0.88 ACT domain
CorA                 PF01544.13   292 seq1902_BIOID51015   -            316   4.9e-56  189.7   0.4   1   1   4.4e-60     6e-56  189.5   0.2     4   292    26   312    24   312 0.95 CorA-like Mg2+ transporter protein
NQR2_RnfD_RnfE       PF03116.10   314 seq1903_BIOID51015   -            352  4.1e-121  403.8  16.1   1   1  3.4e-125  4.7e-121  403.6  11.2     3   314     4   350     2   350 0.93 NQR2, RnfD, RnfE family
Adenine_glyco        PF03352.8    179 seq1904_BIOID51015   -            242   4.5e-84  280.2   0.0   1   1     4e-88   5.4e-84  280.0   0.0     1   177    61   237    61   239 0.99 Methyladenine glycosylase
EII-GUT              PF03608.8    168 seq1905_BIOID51015   -            187     7e-77  256.8   0.7   1   1   5.9e-81     8e-77  256.6   0.5     2   168     5   171     4   171 0.99 PTS system enzyme II sorbitol-specific factor
AP_endonuc_2         PF01261.19   211 seq1908_BIOID51015   -            276   8.1e-32  110.1   0.0   1   1   7.5e-36     1e-31  109.7   0.0     1   210    19   225    19   226 0.97 Xylose isomerase-like TIM barrel
DUF932               PF06067.6    239 seq1910_BIOID51015   -            128   4.6e-20   71.8   0.0   1   1   3.8e-24   5.1e-20   71.6   0.0   115   239     3   117     1   117 0.98 Domain of unknown function (DUF932)
Aminotran_5          PF00266.14   371 seq1911_BIOID51015   -            401  1.4e-139  464.8   0.0   1   1  1.1e-143  1.5e-139  464.7   0.0     1   371    21   388    21   388 1.00 Aminotransferase class-V
Phage_cap_E          PF03864.10   329 seq1912_BIOID51015   -            350   1.5e-63  214.5   0.2   1   1   1.3e-67   1.7e-63  214.4   0.2     1   328    13   348    13   349 0.93 Phage major capsid protein E
PadR                 PF03551.9     75 seq1914_BIOID51015   -            207   6.7e-16   57.7   0.1   1   1   8.1e-20   1.1e-15   57.0   0.1     1    74    67   136    67   137 0.93 Transcriptional regulator PadR-like family
Sigma54_activat      PF00158.21   168 seq1915_BIOID51015   -            355     2e-56  189.9   0.0   1   1   4.4e-60     3e-56  189.3   0.0     2   167    49   207    48   208 0.98 Sigma-54 interaction domain
AAA                  PF00004.24   132 seq1915_BIOID51015   -            355   1.6e-05   24.9   0.0   1   1   5.8e-09   3.9e-05   23.7   0.0     1   111    72   183    72   202 0.85 ATPase family associated with various cellular activities (AAA)
Aminotran_1_2        PF00155.16   363 seq1916_BIOID51015   -            411   1.2e-86  290.8   0.0   1   1     1e-90   1.4e-86  290.6   0.0     2   362    41   406    40   407 0.98 Aminotransferase class I and II
Epimerase            PF01370.16   236 seq1917_BIOID51015   -            304   1.2e-25   90.2   0.1   1   1   4.5e-28   7.8e-25   87.5   0.0     1   233     5   206     5   209 0.89 NAD dependent epimerase/dehydratase family
NAD_binding_10       PF13460.1    183 seq1917_BIOID51015   -            304   1.2e-22   80.6   0.0   1   1   9.9e-26   1.7e-22   80.2   0.0     1   177     5   192     5   197 0.87 NADH(P)-binding
NAD_binding_4        PF07993.7    249 seq1917_BIOID51015   -            304   3.9e-16   58.6   0.2   1   1   3.6e-11   6.2e-08   31.7   0.4     1   137     7   114     7   120 0.83 Male sterility protein
3Beta_HSD            PF01073.14   280 seq1917_BIOID51015   -            304   5.2e-16   58.0   0.0   1   1   1.1e-14   1.8e-11   43.1   0.0     1   119     6   114     6   120 0.85 3-beta hydroxysteroid dehydrogenase/isomerase family
NmrA                 PF05368.8    233 seq1917_BIOID51015   -            304     3e-14   52.7   0.0   1   1   2.4e-17   4.1e-14   52.2   0.0     1   105     5   114     5   148 0.87 NmrA-like family
adh_short            PF00106.20   167 seq1917_BIOID51015   -            304   1.8e-05   24.6   4.3   1   1   1.3e-08   2.2e-05   24.2   1.6     2   165     4   139     3   141 0.84 short chain dehydrogenase
EIIBC-GUT_N          PF03612.9    183 seq1918_BIOID51015   -            319   9.6e-72  240.3   1.8   1   1   2.7e-75   1.8e-71  239.3   1.3     2   183     3   171     2   171 0.95 Sorbitol phosphotransferase enzyme II N-terminus
EIIBC-GUT_C          PF07663.6     93 seq1918_BIOID51015   -            319   6.4e-48  160.7   5.0   1   1   9.3e-52   6.4e-48  160.7   3.5     1    93   226   318   226   318 0.99 Sorbitol phosphotransferase enzyme II C-terminus
Antirestrict         PF03230.8     94 seq1919_BIOID51015   -            159   8.8e-39  131.2   0.2   1   1   8.2e-43   1.1e-38  130.9   0.1     1    94    62   159    62   159 0.98 Antirestriction protein
Acetyltransf_10      PF13673.1    117 seq1920_BIOID51015   -            146   3.4e-14   52.8   0.0   1   1   1.3e-17   4.3e-14   52.5   0.0     7   117    12   120     8   120 0.81 Acetyltransferase (GNAT) domain
Acetyltransf_7       PF13508.1     79 seq1920_BIOID51015   -            146   1.2e-13   50.8   0.1   1   1   4.7e-17   1.6e-13   50.4   0.1     3    78    48   121    46   122 0.92 Acetyltransferase (GNAT) domain
Acetyltransf_1       PF00583.19    83 seq1920_BIOID51015   -            146   1.5e-12   47.2   0.1   1   1   7.5e-16   2.6e-12   46.5   0.1     1    83    53   121    53   121 0.97 Acetyltransferase (GNAT) family
DUF466               PF04328.8     65 seq1923_BIOID51015   -             65   2.9e-32  110.1   0.5   1   1   2.3e-36   3.1e-32  110.0   0.3     1    65     1    65     1    65 0.99 Protein of unknown function (DUF466)
PfkB                 PF00294.19   301 seq1924_BIOID51015   -            261   1.2e-37  129.5   0.1   1   1   1.2e-41   1.7e-37  129.1   0.1    34   294    22   260     7   261 0.87 pfkB family carbohydrate kinase
Lactonase            PF10282.4    344 seq1925_BIOID51015   -            331   4.7e-87  292.1   0.0   1   1   1.3e-90     6e-87  291.7   0.0     2   343     5   327     4   328 0.95 Lactonase, 7-bladed beta-propeller
FMN_bind             PF04205.9     81 seq1926_BIOID51015   -            206   2.6e-18   65.8   0.1   1   1     4e-22   5.5e-18   64.7   0.0     1    77    99   187    99   191 0.98 FMN-binding domain
RadC                 PF04002.10   123 seq1928_BIOID51015   -            158   4.9e-47  158.5   0.0   1   1   4.6e-51   6.2e-47  158.1   0.0     2   123    37   158    36   158 0.98 RadC-like JAB domain
Packaging_FI         PF14000.1    125 seq1931_BIOID51015   -            132   3.4e-43  146.6   2.4   1   1   2.8e-47   3.8e-43  146.5   1.6     1   125     2   129     2   129 0.99 DNA packaging protein FI
SufE                 PF02657.10   125 seq1932_BIOID51015   -            147   5.7e-47  158.3   0.0   1   1   4.8e-51   6.5e-47  158.1   0.0     2   124    21   144    20   145 0.98 Fe-S metabolism associated domain
PP-binding           PF00550.20    67 seq1933_BIOID51015   -             82   1.2e-12   47.8   0.8   1   1   9.7e-17   1.3e-12   47.6   0.6     1    66     9    74     9    75 0.92 Phosphopantetheine attachment site
FAD_syn              PF06574.7    158 seq1934_BIOID51015   -            313   2.2e-57  193.0   0.0   1   1   4.4e-61     3e-57  192.5   0.0     2   158    12   168    11   168 0.98 FAD synthetase
Flavokinase          PF01687.12   125 seq1934_BIOID51015   -            313   6.1e-40  135.8   0.0   1   1   1.4e-43   9.4e-40  135.2   0.0     1   124   184   307   184   308 0.97 Riboflavin kinase
PTSIIA_gutA          PF03829.8    117 seq1935_BIOID51015   -            123   4.8e-45  151.8   0.0   1   1   4.3e-49   5.8e-45  151.6   0.0     1   116     1   116     1   118 0.98 PTS system glucitol/sorbitol-specific IIA component
BCCT                 PF02028.12   485 seq1936_BIOID51015   -            677  1.6e-173  577.3  44.2   1   1  1.3e-177  1.8e-173  577.1  30.6     1   484    17   502    17   503 0.99 BCCT family transporter
Rnf-Nqr              PF02508.9    190 seq1937_BIOID51015   -            231   7.9e-59  198.3   9.5   1   1   6.7e-63   9.1e-59  198.1   6.6     1   189     1   200     1   201 0.98 Rnf-Nqr subunit, membrane protein
DUF987               PF06174.6     66 seq1938_BIOID51015   -             73   4.5e-43  144.4   0.1   1   1   3.7e-47     5e-43  144.3   0.1     1    66     1    66     1    66 0.99 Protein of unknown function (DUF987)
GGDEF                PF00990.16   161 seq1939_BIOID51015   -            476   1.9e-50  170.4   0.0   1   1     2e-54   2.7e-50  169.9   0.0     1   161   306   463   306   463 0.98 GGDEF domain
HTH_Tnp_1            PF01527.15    76 seq1940_BIOID51015   -            108   5.6e-11   42.1   1.3   1   1   1.6e-14   2.2e-10   40.1   0.9     1    74     1    87     1    88 0.84 Transposase
Aminotran_1_2        PF00155.16   363 seq1941_BIOID51015   -            390   3.1e-54  184.2   0.0   1   1   1.1e-57   3.6e-54  183.9   0.0     2   362    44   384    43   385 0.92 Aminotransferase class I and II
Aminotran_5          PF00266.14   371 seq1941_BIOID51015   -            390   1.1e-05   24.1   0.0   1   1   5.6e-09   1.9e-05   23.4   0.0    48   181    93   216    67   219 0.90 Aminotransferase class-V
Cys_Met_Meta_PP      PF01053.15   386 seq1941_BIOID51015   -            390   2.4e-05   22.6   0.0   1   1     1e-08   3.5e-05   22.1   0.0    26   183    55   216    47   239 0.89 Cys/Met metabolism PLP-dependent enzyme
TetR_N               PF00440.18    47 seq1942_BIOID51015   -            215   2.5e-15   55.7   0.0   1   1   2.8e-19   3.9e-15   55.1   0.0     1    47    15    61    15    61 0.97 Bacterial regulatory proteins, tetR family
Phage_attach         PF05354.6    117 seq1943_BIOID51015   -            117     5e-63  209.7   0.1   1   1     8e-67   5.5e-63  209.6   0.1     1   117     1   117     1   117 1.00 Phage Head-Tail Attachment
Gifsy-2              PF13856.1     95 seq1943_BIOID51015   -            117   3.7e-31  106.9   0.0   1   1   6.2e-35   4.3e-31  106.8   0.0     1    95     4   105     4   105 0.99 ATP-binding sugar transporter from pro-phage
UTRA                 PF07702.8    141 seq1944_BIOID51015   -            265     2e-32  111.6   0.0   1   1   9.8e-36   4.5e-32  110.5   0.0     1   140   118   256   118   257 0.99 UTRA domain
GntR                 PF00392.16    64 seq1944_BIOID51015   -            265   8.6e-24   82.6   0.0   1   1   2.9e-27   1.3e-23   82.0   0.0     1    64    34    97    34    97 0.99 Bacterial regulatory proteins, gntR family
HTH_DeoR             PF08220.7     57 seq1944_BIOID51015   -            265   7.6e-05   22.0   0.0   1   1   3.8e-08   0.00017   20.9   0.0    18    54    61    97    46   100 0.88 DeoR-like helix-turn-helix domain
adh_short            PF00106.20   167 seq1947_BIOID51015   -            259     1e-25   90.4   1.7   1   1   2.8e-29   1.3e-25   90.1   1.1     2   166     4   172     3   173 0.93 short chain dehydrogenase
adh_short_C2         PF13561.1    243 seq1947_BIOID51015   -            259     7e-16   58.6   0.0   1   1   2.2e-19     1e-15   58.1   0.0     7   241    13   255     9   256 0.87 Enoyl-(Acyl carrier protein) reductase
LppC                 PF04348.8    536 seq1949_BIOID51015   -            683  3.2e-135  451.6  23.2   1   2   1.3e-51   1.7e-47  162.0  13.0     2   283    62   337    61   367 0.89 LppC putative lipoprotein
LppC                 PF04348.8    536 seq1949_BIOID51015   -            683  3.2e-135  451.6  23.2   2   2   4.9e-91   6.6e-87  292.1   0.1   248   536   370   677   363   677 0.96 LppC putative lipoprotein
YagB_YeeU_YfjZ       PF06154.6    105 seq1950_BIOID51015   -            122   3.8e-52  174.8   0.0   1   1   3.3e-56   4.5e-52  174.6   0.0     2   104    16   118    15   119 0.98 YagB/YeeU/YfjZ family
rve                  PF00665.21   120 seq1951_BIOID51015   -            295   3.5e-25   88.3   0.0   1   1     3e-28     1e-24   86.7   0.0     2   119   125   239   124   240 0.96 Integrase core domain
HTH_21               PF13276.1     60 seq1951_BIOID51015   -            295   1.6e-16   59.8   3.6   1   1   1.4e-19   4.7e-16   58.4   2.5     2    60    46   103    44   103 0.92 HTH-like domain
[truncated: 1,519,657 more chars]
