# Supplementary material for: A domain sequence approach to pangenomics: applications to Escherichia coli
Source: F1000Res. 2013 May 29;1:19. Originally published 2012 Oct 1. [Version 2] doi: 10.12688/f1000research.1-19.v2 (PMC3901455; doi:10.12688/f1000research.1-19.v2)
Supplement: The 347 text files show the results from scanning each of the fasta-files against the Pfam-A database [file f1000research-1-1101-s0002.tgz › Escherichia_coli_DEC11D_BIOID51017.txt]

#                                                                            --- full sequence --- -------------- this domain -------------   hmm coord   ali coord   env coord
# target name        accession   tlen query name           accession   qlen   E-value  score  bias   #  of  c-Evalue  i-Evalue  score  bias  from    to  from    to  from    to  acc description of target
#------------------- ---------- ----- -------------------- ---------- ----- --------- ------ ----- --- --- --------- --------- ------ ----- ----- ----- ----- ----- ----- ----- ---- ---------------------
Cas_CT1975           PF09344.5    354 seq2_BIOID51017      -             91   9.6e-31  107.3   0.0   1   1     8e-35   1.1e-30  107.1   0.0     1    76     5    81     5    90 0.93 CT1975-like protein
GlutR_N              PF05201.10   152 seq5_BIOID51017      -             40     2e-06   27.3   0.0   1   1   1.5e-10   2.1e-06   27.3   0.0     1    32     6    37     6    40 0.93 Glutamyl-tRNAGlu reductase, N-terminal domain
N6_N4_Mtase          PF01555.13   231 seq8_BIOID51017      -            349   1.7e-42  145.4   0.0   1   1   8.6e-46   5.9e-42  143.6   0.0     1   229    29   340    29   342 0.82 DNA methylase
Methyltransf_26      PF13659.1    117 seq8_BIOID51017      -            349   2.4e-12   46.8   0.0   1   1     4e-12   2.7e-08   33.7   0.0    51   116     9    82     5    83 0.82 Methyltransferase domain
Caudo_TAP            PF02413.12   130 seq9_BIOID51017      -             61   1.1e-08   35.1   0.1   1   1   8.7e-13   1.2e-08   35.0   0.1    55   104    12    61     4    61 0.83 Caudovirales tail fibre assembly protein
DUF905               PF06006.7     71 seq12_BIOID51017     -             64   1.1e-19   69.4   0.0   1   1   9.3e-24   1.3e-19   69.2   0.0     3    47    20    64    18    64 0.98 Bacterial protein of unknown function (DUF905)
Cytochrom_B562       PF07361.6    103 seq13_BIOID51017     -            118   6.5e-16   58.5   0.2   1   1   5.8e-20     8e-16   58.2   0.2     1    89    26   115    26   116 0.96 Cytochrome b562
DUF3672              PF12421.3    136 seq14_BIOID51017     -            135   3.9e-13   49.6   0.0   1   1   3.8e-17   5.2e-13   49.1   0.0    59   136    10    94     1    94 0.89 Fibronectin type III protein
DUF1737              PF08410.5     54 seq16_BIOID51017     -            209   3.8e-17   61.6   0.0   1   1   9.4e-21   6.4e-17   60.9   0.0     1    53     1    50     1    51 0.96 Domain of unknown function (DUF1737)
DUF303               PF03629.13   255 seq16_BIOID51017     -            209   2.4e-06   26.8   0.0   1   1   4.9e-10   3.4e-06   26.3   0.0     2    80    65   159    64   165 0.70 Domain of unknown function (DUF303)
Ail_Lom              PF06316.6    199 seq17_BIOID51017     -            199  1.4e-122  406.4   4.4   1   1  2.3e-126  1.5e-122  406.3   3.1     1   199     1   199     1   199 1.00 Enterobacterial Ail/Lom protein
OMP_b-brl            PF13505.1    176 seq17_BIOID51017     -            199   1.3e-25   90.1   5.7   1   1   2.2e-29   1.5e-25   90.0   3.9     2   176    11   199     8   199 0.85 Outer membrane protein beta-barrel domain
zf-dskA_traR         PF01258.12    36 seq18_BIOID51017     -             73   2.3e-13   49.4   3.4   1   1   2.4e-17   3.3e-13   48.9   2.3     5    36    35    67    30    67 0.91 Prokaryotic dksA/traR C4-type zinc finger
HTH_Tnp_1            PF01527.15    76 seq21_BIOID51017     -             98   2.1e-09   37.0   0.6   1   1   7.8e-13   1.1e-08   34.8   0.4     1    74     1    87     1    88 0.81 Transposase
rve                  PF00665.21   120 seq22_BIOID51017     -            225   7.2e-31  106.6   0.0   1   1   2.9e-34   9.8e-31  106.2   0.0     2   120    53   169    52   169 0.98 Integrase core domain
rve_3                PF13683.1     67 seq22_BIOID51017     -            225   1.3e-11   43.7   0.1   1   1   6.3e-15   2.2e-11   43.0   0.0     2    67   141   207   140   207 0.96 Integrase core domain
DDE_Tnp_IS240        PF13610.1    140 seq22_BIOID51017     -            225   5.7e-07   29.4   0.0   1   1   2.1e-10   7.1e-07   29.1   0.0     2   139    58   199    57   200 0.88 DDE domain
rve_2                PF13333.1     52 seq22_BIOID51017     -            225     1e-06   28.5   0.0   1   1   7.2e-10   2.5e-06   27.3   0.0     1    49   159   212   159   214 0.86 Integrase core domain
DUF1627              PF07789.7    155 seq23_BIOID51017     -            248   9.4e-92  304.4   0.2   1   1   2.7e-95   1.8e-91  303.5   0.1     1   153    88   240    88   242 0.99 Protein of unknown function (DUF1627)
Phage_fiber_C        PF06820.7     64 seq24_BIOID51017     -            235   1.6e-36  124.1   0.2   1   1   3.3e-40   2.3e-36  123.6   0.1     1    64   161   224   161   224 0.98 Putative prophage tail fibre C-terminus
Collagen             PF01391.13    60 seq24_BIOID51017     -            235   2.8e-19   68.3  70.2   1   2   1.4e-13   9.4e-10   37.7  23.9     1    58    49   106    47   107 0.68 Collagen triple helix repeat (20 copies)
Collagen             PF01391.13    60 seq24_BIOID51017     -            235   2.8e-19   68.3  70.2   2   2   2.5e-13   1.7e-09   36.9  22.7     1    59   100   158   100   161 0.91 Collagen triple helix repeat (20 copies)
HTH_23               PF13384.1     50 seq26_BIOID51017     -            109   3.6e-06   26.3   0.0   1   1   1.8e-09   8.1e-06   25.2   0.0    11    46    20    56    18    59 0.86 Homeodomain-like domain
HTH_24               PF13412.1     48 seq26_BIOID51017     -            109   9.2e-06   24.8   0.0   1   1   3.5e-09   1.6e-05   24.0   0.0    16    46    26    56    22    56 0.93 Winged helix-turn-helix DNA-binding
Terminase_GpA        PF05876.7    557 seq28_BIOID51017     -            320     5e-94  315.5   1.0   1   1   4.5e-98   6.1e-94  315.2   0.7   266   547     2   279     1   286 0.97 Phage terminase large subunit (GpA)
SecE                 PF00584.15    57 seq33_BIOID51017     -            127   2.4e-21   74.9   1.0   1   1   1.8e-25   2.4e-21   74.9   0.7     2    56    68   122    67   123 0.97 SecE/Sec61-gamma subunits of protein translocation complex
SieB                 PF14163.1    151 seq37_BIOID51017     -            193   7.4e-28   96.9   0.1   1   1   6.4e-32   8.7e-28   96.6   0.0     2   148    23   175    22   178 0.94 Superinfection exclusion protein B
TraC_F_IV            PF11130.3    235 seq38_BIOID51017     -            875   6.4e-59  199.1   0.0   1   1   2.9e-62     1e-58  198.4   0.0     2   235    37   277    36   277 0.98 F pilus assembly Type-IV secretion system for plasmid transfer
AAA_10               PF12846.2    328 seq38_BIOID51017     -            875   1.4e-43  149.3   0.0   1   1   6.4e-47   2.2e-43  148.6   0.0     1   322   479   772   479   774 0.83 AAA-like domain
DUF87                PF01935.12   229 seq38_BIOID51017     -            875   7.4e-06   25.8   0.0   1   1   7.1e-09   2.4e-05   24.1   0.0    26   222   482   669   468   676 0.76 Domain of unknown function DUF87
Ail_Lom              PF06316.6    199 seq39_BIOID51017     -            221   1.1e-46  158.7   0.5   1   1     2e-50   1.4e-46  158.4   0.4     1   194    13   214    13   217 0.93 Enterobacterial Ail/Lom protein
OMP_b-brl            PF13505.1    176 seq39_BIOID51017     -            221     3e-16   59.7   1.8   1   1   5.7e-20   3.9e-16   59.3   1.3     4   171    25   214    19   217 0.73 Outer membrane protein beta-barrel domain
DUF303               PF03629.13   255 seq47_BIOID51017     -            415   2.3e-10   40.0   0.0   1   1   2.3e-14   3.2e-10   39.5   0.0   130   200     4    94     2   160 0.84 Domain of unknown function (DUF303)
rve                  PF00665.21   120 seq48_BIOID51017     -            215   1.6e-24   86.2   0.0   1   1   5.3e-28   2.4e-24   85.6   0.0     3   119    46   159    44   160 0.97 Integrase core domain
rve_3                PF13683.1     67 seq48_BIOID51017     -            215   4.6e-11   41.9   0.0   1   1   1.5e-14   6.8e-11   41.4   0.0     6    66   136   196   131   197 0.89 Integrase core domain
rve_2                PF13333.1     52 seq48_BIOID51017     -            215   1.5e-05   24.8   0.0   1   1   5.7e-09   2.6e-05   24.0   0.0     1    46   150   199   150   204 0.84 Integrase core domain
NusG                 PF02357.14    92 seq51_BIOID51017     -            181   5.3e-25   87.3   0.0   1   1   1.1e-28   7.7e-25   86.8   0.0     1    92     7   106     7   106 0.93 Transcription termination factor nusG
KOW                  PF00467.24    32 seq51_BIOID51017     -            181   1.3e-08   33.9   0.1   1   1   9.1e-12   6.2e-08   31.7   0.0     1    28   130   161   130   165 0.86 KOW motif
phage_tail_N         PF08400.5    134 seq53_BIOID51017     -             87   3.7e-40  136.6   0.4   1   1   6.3e-44   4.3e-40  136.4   0.3     1    84     1    84     1    86 0.99 Prophage tail fibre N-terminal
CarboxypepD_reg      PF13620.1     82 seq53_BIOID51017     -             87   3.1e-08   33.4   0.2   1   1   5.7e-12   3.9e-08   33.1   0.1     1    73     4    81     4    85 0.83 Carboxypeptidase regulatory-like domain
PRK                  PF00485.13   194 seq55_BIOID51017     -            368   3.8e-13   49.3   0.0   1   1   5.3e-17   7.2e-13   48.4   0.0     1   148   142   296   142   306 0.87 Phosphoribulokinase / Uridine kinase family
DUF904               PF06005.7     72 seq57_BIOID51017     -             59   3.4e-16   59.1   1.1   1   1   2.6e-20   3.6e-16   59.1   0.7     1    36     3    38     3    51 0.91 Protein of unknown function (DUF904)
TnpB_IS66            PF05717.8    108 seq63_BIOID51017     -            115   1.2e-43  146.8   0.0   1   1   9.8e-48   1.3e-43  146.6   0.0     2   106     7   109     6   111 0.96 IS66 Orf2 like protein
Phage_fiber_C        PF06820.7     64 seq64_BIOID51017     -            109   1.2e-35  121.3   0.6   1   1   1.2e-39   1.6e-35  120.8   0.4     1    64    28    89    28    89 0.98 Putative prophage tail fibre C-terminus
phage_tail_N         PF08400.5    134 seq66_BIOID51017     -             71   6.4e-17   61.4   0.3   1   1   5.9e-21   8.1e-17   61.0   0.2    82   134     5    57     2    57 0.97 Prophage tail fibre N-terminal
Dynamin_N            PF00350.18   168 seq68_BIOID51017     -            502   2.8e-18   66.1   0.0   1   1   1.3e-21   9.1e-18   64.5   0.0     3   167    51   206    49   207 0.79 Dynamin family
MMR_HSR1             PF01926.18   114 seq68_BIOID51017     -            502   6.7e-07   29.2   0.0   1   1   5.7e-10   3.9e-06   26.7   0.0     4   114    51   206    48   206 0.69 50S ribosome-binding GTPase
RHS                  PF03527.9     41 seq69_BIOID51017     -            477   1.4e-20   72.6   2.5   1   1   3.6e-24   2.5e-20   71.8   0.4     1    41   221   261   221   261 0.98 RHS protein
RHS_repeat           PF05593.9     38 seq69_BIOID51017     -            477   3.6e-09   36.4  19.7   1   1   3.1e-11   2.1e-07   30.8   4.3     1    37    17    62    17    63 0.92 RHS Repeat
DDE_Tnp_1_assoc      PF13808.1     90 seq79_BIOID51017     -            248   1.2e-32  111.2   0.0   1   1   2.8e-36   1.9e-32  110.6   0.0     1    90     6    95     6    95 0.99 DDE_Tnp_1-associated
DDE_Tnp_1            PF01609.16   211 seq79_BIOID51017     -            248   3.6e-14   52.7   0.0   1   1   7.3e-18     5e-14   52.2   0.0     4   125   103   222   100   243 0.80 Transposase DDE domain
SLT                  PF01464.15   121 seq80_BIOID51017     -            124   2.5e-28   97.9   0.1   1   1     2e-32   2.7e-28   97.7   0.1    11   117     3   115     1   119 0.95 Transglycosylase SLT domain
gpW                  PF02831.10    68 seq81_BIOID51017     -             68   3.5e-37  125.6   1.1   1   1   2.7e-41   3.8e-37  125.5   0.8     1    68     1    68     1    68 0.99 gpW
phage_tail_N         PF08400.5    134 seq83_BIOID51017     -            376   4.6e-61  204.3   0.2   1   1     1e-64   4.6e-61  204.3   0.2     1   134     1   134     1   134 0.99 Prophage tail fibre N-terminal
Collagen             PF01391.13    60 seq83_BIOID51017     -            376   8.4e-19   66.7  73.1   1   2   9.4e-13   4.3e-09   35.6  25.3     1    59   251   309   249   311 0.58 Collagen triple helix repeat (20 copies)
Collagen             PF01391.13    60 seq83_BIOID51017     -            376   8.4e-19   66.7  73.1   2   2   2.7e-10   1.2e-06   27.7  31.2     1    57   293   349   290   366 0.53 Collagen triple helix repeat (20 copies)
Resolvase            PF00239.16   141 seq84_BIOID51017     -            196   6.3e-40  136.1   0.5   1   1   2.9e-43   1.3e-39  135.1   0.0     1   140     4   144     4   145 0.92 Resolvase, N terminal domain
HTH_7                PF02796.10    45 seq84_BIOID51017     -            196   4.3e-12   45.5   0.1   1   1   2.7e-15   1.2e-11   44.1   0.0     1    45   147   191   147   191 0.98 Helix-turn-helix domain of resolvase
DDE_Tnp_IS66         PF03050.9    271 seq85_BIOID51017     -            482   1.8e-97  325.7   0.5   1   1  3.8e-101   1.8e-97  325.7   0.4     1   262   181   459   181   466 0.98 Transposase IS66 family
HTH_Tnp_IS66         PF13005.2     59 seq85_BIOID51017     -            482   1.3e-18   66.4   2.6   1   1   5.8e-22   2.6e-18   65.4   1.8     2    59   120   175   119   175 0.97 putative Helix-turn-helix domain of transposase IS66
LZ_Tnp_IS66          PF13007.2     78 seq85_BIOID51017     -            482   9.5e-11   42.0   4.0   1   1   5.6e-14   2.5e-10   40.7   2.8     2    77    39   116    38   117 0.73 Transposase C of IS166 homeodomain
Phage_fiber_C        PF06820.7     64 seq86_BIOID51017     -            236   9.3e-37  124.8   0.2   1   1     2e-40   1.4e-36  124.3   0.1     1    64   162   225   162   225 0.99 Putative prophage tail fibre C-terminus
Collagen             PF01391.13    60 seq86_BIOID51017     -            236   5.3e-19   67.4  64.1   1   2     6e-14   4.1e-10   38.9  21.6     1    58    53   110    51   111 0.67 Collagen triple helix repeat (20 copies)
Collagen             PF01391.13    60 seq86_BIOID51017     -            236   5.3e-19   67.4  64.1   2   2   2.3e-13   1.6e-09   37.0  21.5     1    59   101   159   101   162 0.95 Collagen triple helix repeat (20 copies)
DUF3950              PF13132.1     30 seq89_BIOID51017     -             61     2e-16   59.0   0.1   1   1     2e-20   2.7e-16   58.6   0.1     1    29    21    49    21    50 0.98 Domain of unknown function (DUF3950)
Ribosomal_L11_N      PF03946.9     60 seq91_BIOID51017     -            142   3.2e-32  109.6   0.3   1   1   8.7e-36   5.9e-32  108.7   0.2     1    60     8    67     8    67 0.99 Ribosomal protein L11, N-terminal domain
Ribosomal_L11        PF00298.14    69 seq91_BIOID51017     -            142   6.6e-29   99.7   2.9   1   1   1.8e-32   1.2e-28   98.8   2.0     1    69    72   140    72   140 0.99 Ribosomal protein L11, RNA binding domain
Phage_portal_2       PF05136.8    355 seq92_BIOID51017     -            533  4.9e-105  350.8   1.7   1   1  4.4e-109    6e-105  350.5   1.1     2   355    30   401    29   401 0.98 Phage portal protein, lambda family
TerB                 PF05099.8    140 seq94_BIOID51017     -            143   1.4e-14   53.8   7.2   1   1   1.9e-18   2.6e-14   53.0   5.0     8   131    10   138     3   141 0.81 Tellurite resistance protein TerB
HTH_3                PF01381.17    55 seq95_BIOID51017     -            135   7.4e-14   51.2   0.0   1   1   2.6e-17   1.2e-13   50.5   0.0     4    55    13    64    10    64 0.97 Helix-turn-helix
HTH_31               PF13560.1     64 seq95_BIOID51017     -            135   3.6e-09   36.5   0.2   1   1   1.5e-12     7e-09   35.6   0.1     2    58     6    61     5    69 0.96 Helix-turn-helix domain
HTH_19               PF12844.2     64 seq95_BIOID51017     -            135     1e-07   31.7   0.0   1   1     5e-11   2.3e-07   30.6   0.0     1    63     7    69     7    70 0.96 Helix-turn-helix domain
Ail_Lom              PF06316.6    199 seq99_BIOID51017     -            199  3.1e-118  392.2   4.3   1   1    5e-122  3.4e-118  392.1   3.0     1   199     1   199     1   199 1.00 Enterobacterial Ail/Lom protein
OMP_b-brl            PF13505.1    176 seq99_BIOID51017     -            199   2.2e-26   92.7   4.0   1   1   3.9e-30   2.7e-26   92.4   2.8     2   176    11   199     9   199 0.84 Outer membrane protein beta-barrel domain
DAO                  PF01266.19   358 seq101_BIOID51017    -            501   2.2e-44  151.7   0.1   1   1   9.3e-48   6.4e-44  150.2   0.1     1   356     5   357     5   359 0.82 FAD dependent oxidoreductase
SBP_bac_11           PF13531.1    231 seq102_BIOID51017    -            252     8e-34  117.1   0.0   1   1   6.7e-38   9.2e-34  116.9   0.0     1   230    20   247    20   248 0.89 Bacterial extracellular solute-binding protein
Ribosomal_L1         PF00687.16   221 seq103_BIOID51017    -            234   9.2e-50  168.8   0.2   1   1   7.9e-54   1.1e-49  168.6   0.2    13   220    28   220     8   221 0.90 Ribosomal protein L1p/L10e family
DUF3927              PF13064.1     46 seq106_BIOID51017    -             55   1.6e-25   88.2  11.3   1   1   1.3e-29   1.7e-25   88.0   7.8     1    46     3    48     3    48 0.98 Protein of unknown function (DUF3927)
DDE_Tnp_1            PF01609.16   211 seq107_BIOID51017    -             66   1.7e-06   27.6   0.2   1   1   1.4e-10   1.9e-06   27.5   0.1   143   197     7    65     2    66 0.94 Transposase DDE domain
Phage_fiber_C        PF06820.7     64 seq110_BIOID51017    -             89   7.5e-35  118.7   0.5   1   1   7.9e-39   1.1e-34  118.2   0.3     1    64    28    89    28    89 0.99 Putative prophage tail fibre C-terminus
Trehalase            PF01204.13   512 seq112_BIOID51017    -            549  1.2e-161  538.6   0.1   1   1  1.1e-165  1.5e-161  538.3   0.1     1   511    70   546    70   547 0.96 Trehalase
DUF1391              PF07151.7     49 seq113_BIOID51017    -             51   8.8e-34  114.6   0.6   1   1   6.9e-38   9.4e-34  114.5   0.4     1    48     2    49     2    50 0.97 Protein of unknown function (DUF1391)
Lysis_S              PF04971.7     68 seq115_BIOID51017    -             68   6.1e-47  157.0   0.6   1   1   4.9e-51   6.7e-47  156.9   0.4     1    68     1    68     1    68 1.00 Lysis protein S
DDE_Tnp_1_assoc      PF13808.1     90 seq118_BIOID51017    -             59   2.7e-19   68.4   0.0   1   1   2.2e-23     3e-19   68.3   0.0     1    53     6    58     6    59 0.97 DDE_Tnp_1-associated
phage_tail_N         PF08400.5    134 seq120_BIOID51017    -            437   4.7e-60  201.0   0.1   1   1   1.4e-63   4.7e-60  201.0   0.1     1   134     1   134     1   134 0.99 Prophage tail fibre N-terminal
Phage_fiber_C        PF06820.7     64 seq120_BIOID51017    -            437   4.1e-36  122.8   0.2   1   1   1.9e-39   6.4e-36  122.2   0.1     1    64   363   426   363   426 0.98 Putative prophage tail fibre C-terminus
Collagen             PF01391.13    60 seq120_BIOID51017    -            437   2.1e-18   65.4  70.3   1   2   4.9e-13   1.7e-09   36.9  23.8     1    59   251   309   249   310 0.73 Collagen triple helix repeat (20 copies)
Collagen             PF01391.13    60 seq120_BIOID51017    -            437   2.1e-18   65.4  70.3   2   2   1.3e-12   4.6e-09   35.5  22.7     1    59   302   360   302   363 0.91 Collagen triple helix repeat (20 copies)
CarboxypepD_reg      PF13620.1     82 seq120_BIOID51017    -            437   2.1e-07   30.7   0.2   1   1   1.4e-10   4.9e-07   29.6   0.1     1    74     4    82     4    89 0.81 Carboxypeptidase regulatory-like domain
Peptidase_M85        PF13678.1    251 seq123_BIOID51017    -             96   9.8e-21   74.1   0.1   1   1   8.4e-25   1.1e-20   73.9   0.1     2    64    34    96    33    96 0.98 NFkB-p65-degrading zinc protease
DUF1076              PF06416.7    113 seq124_BIOID51017    -            195     3e-43  146.0   0.1   1   1   4.3e-47   5.9e-43  145.0   0.0    12   113    92   193    84   193 0.96 Protein of unknown function (DUF1076)
DUF1327              PF07041.6    113 seq126_BIOID51017    -            114   4.5e-63  210.0   0.0   1   1   3.6e-67     5e-63  209.9   0.0     1   112     1   112     1   113 0.99 Protein of unknown function (DUF1327)
Phage_fiber_C        PF06820.7     64 seq129_BIOID51017    -            107   1.2e-34  118.1   0.5   1   1   1.4e-38   1.9e-34  117.5   0.3     1    64    46   107    46   107 0.99 Putative prophage tail fibre C-terminus
DDE_Tnp_1            PF01609.16   211 seq130_BIOID51017    -            353   3.2e-30  105.1   0.3   1   1   6.7e-34   4.6e-30  104.6   0.2     3   211    77   318    75   318 0.93 Transposase DDE domain
DDE_Tnp_1_assoc      PF13808.1     90 seq130_BIOID51017    -            353   2.8e-22   78.0   0.0   1   1   1.4e-25   9.5e-22   76.3   0.0    23    90     3    70     1    70 0.97 DDE_Tnp_1-associated
DUF1737              PF08410.5     54 seq131_BIOID51017    -            181     7e-19   67.2   0.0   1   1   1.8e-22   1.2e-18   66.4   0.0     1    53     1    50     1    51 0.98 Domain of unknown function (DUF1737)
DUF303               PF03629.13   255 seq131_BIOID51017    -            181   6.2e-07   28.7   0.0   1   1   1.2e-10   8.3e-07   28.3   0.0     1    80    64   159    64   164 0.72 Domain of unknown function (DUF303)
DDE_Tnp_1            PF01609.16   211 seq134_BIOID51017    -            285   2.6e-31  108.7   0.2   1   1   2.5e-35   3.5e-31  108.3   0.2     3   211     9   250     7   250 0.93 Transposase DDE domain
Dynamin_N            PF00350.18   168 seq137_BIOID51017    -            182   4.5e-11   42.7   0.0   1   1   4.4e-15     6e-11   42.3   0.0     1    76    62   141    62   172 0.70 Dynamin family
PfkB                 PF00294.19   301 seq141_BIOID51017    -            382   8.4e-70  235.1   0.0   1   1   7.6e-74     1e-69  234.8   0.0     2   297    76   376    75   380 0.97 pfkB family carbohydrate kinase
Phage_lysozyme       PF00959.14   110 seq144_BIOID51017    -            177   3.9e-29  101.0   0.0   1   1   3.7e-33   5.1e-29  100.6   0.0     1   110    48   166    48   166 0.97 Phage lysozyme
HOK_GEF              PF01848.11    43 seq146_BIOID51017    -             70   3.1e-19   67.9   4.6   1   1   2.8e-23   3.8e-19   67.6   3.2     1    43    24    66    24    66 0.99 Hok/gef family
DUF1076              PF06416.7    113 seq148_BIOID51017    -            195     3e-43  146.0   0.1   1   1   4.3e-47   5.9e-43  145.0   0.0    12   113    92   193    84   193 0.96 Protein of unknown function (DUF1076)
DAO                  PF01266.19   358 seq150_BIOID51017    -            542     2e-56  191.3   3.0   1   1   8.9e-60   3.1e-56  190.7   2.1     1   344    10   343    10   367 0.86 FAD dependent oxidoreductase
FAD_binding_2        PF00890.19   421 seq150_BIOID51017    -            542   5.1e-08   32.0   8.6   1   1     3e-10     1e-06   27.7   6.0     1   206    10   215    10   234 0.78 FAD binding domain
Fer2_BFD             PF04324.10    55 seq150_BIOID51017    -            542   2.2e-06   27.4   2.4   1   1   6.5e-10   2.2e-06   27.4   1.7     2    45   432   480   431   486 0.87 BFD-like [2Fe-2S] binding domain
FAD_binding_3        PF01494.14   356 seq150_BIOID51017    -            542   1.8e-06   27.1   4.1   1   1     5e-09   1.7e-05   23.9   2.9     2   173     9   214     8   227 0.85 FAD binding domain
Ribosomal_L10        PF00466.15   100 seq151_BIOID51017    -            165   2.5e-26   91.3   0.0   1   1   2.6e-30   3.6e-26   90.8   0.0     3   100     5   101     3   101 0.98 Ribosomal protein L10
Peptidase_S49        PF01343.13   154 seq153_BIOID51017    -            439   6.7e-47  159.0   0.7   1   1   1.9e-50   1.3e-46  158.0   0.5     2   151   149   297   148   300 0.96 Peptidase family S49
DUF1076              PF06416.7    113 seq156_BIOID51017    -            209   1.5e-46  156.6   0.9   1   1   1.5e-50     2e-46  156.2   0.6     2   113    98   209    97   209 0.98 Protein of unknown function (DUF1076)
TrbI_Ftype           PF09677.5    111 seq158_BIOID51017    -            128   4.2e-51  171.3   0.4   1   1   3.7e-55     5e-51  171.0   0.3     1   111    15   125    15   125 0.99 Type-F conjugative transfer system protein (TrbI_Ftype)
rve                  PF00665.21   120 seq160_BIOID51017    -            288   8.9e-30  103.1   0.0   1   1   6.7e-33   1.8e-29  102.1   0.0     3   119   126   240   124   241 0.96 Integrase core domain
rve_2                PF13333.1     52 seq160_BIOID51017    -            288   1.3e-20   73.1   1.5   1   1   1.5e-22     4e-19   68.3   0.1     1    52   231   287   231   287 0.98 Integrase core domain
rve_3                PF13683.1     67 seq160_BIOID51017    -            288   1.9e-15   55.9   0.0   1   1   1.4e-18   3.8e-15   55.0   0.0     4    67   215   279   212   279 0.96 Integrase core domain
HTH_21               PF13276.1     60 seq160_BIOID51017    -            288     2e-10   40.4   0.1   1   1   3.2e-13   8.8e-10   38.3   0.0     4    59    47   101    44   102 0.90 HTH-like domain
DDE_Tnp_IS240        PF13610.1    140 seq160_BIOID51017    -            288   3.6e-10   39.8   0.0   1   1   2.3e-13   6.3e-10   39.0   0.0     2   129   130   260   129   272 0.88 DDE domain
OEP                  PF02321.13   188 seq161_BIOID51017    -            460     1e-51  175.1  39.3   1   2   7.3e-27     1e-22   80.5  12.6     3   188    65   247    63   247 0.97 Outer membrane efflux protein
OEP                  PF02321.13   188 seq161_BIOID51017    -            460     1e-51  175.1  39.3   2   2   4.8e-33   6.6e-29  100.7   9.1     7   188   275   455   270   455 0.94 Outer membrane efflux protein
DDE_Tnp_1_assoc      PF13808.1     90 seq162_BIOID51017    -             79   4.8e-27   93.3   0.0   1   1   3.9e-31   5.3e-27   93.2   0.0     1    73     6    78     6    79 0.98 DDE_Tnp_1-associated
MMR_HSR1             PF01926.18   114 seq163_BIOID51017    -            303   1.3e-13   50.7   0.0   1   1   2.1e-16   5.6e-13   48.7   0.0     2   111    52   163    51   166 0.74 50S ribosome-binding GTPase
DUF258               PF03193.11   161 seq163_BIOID51017    -            303   1.2e-06   27.6   0.0   1   1   7.9e-10   2.2e-06   26.8   0.0    24   101    37   111    17   127 0.72 Protein of unknown function, DUF258
TraW_N               PF12477.3     31 seq169_BIOID51017    -            137     1e-10   41.0   0.2   1   1   1.1e-14   1.6e-10   40.5   0.1     1    30     1    30     1    31 0.97 Sex factor F TraW protein N terminal
Tautomerase          PF01361.16    60 seq170_BIOID51017    -             75   3.6e-14   51.9   0.0   1   1   3.7e-18   5.1e-14   51.5   0.0     1    51     2    53     2    55 0.98 Tautomerase enzyme
Ribosomal_L12        PF00542.14    68 seq174_BIOID51017    -            121   1.8e-31  107.8   8.6   1   1   2.8e-35   3.8e-31  106.7   6.0     1    68    54   121    54   121 0.99 Ribosomal protein L7/L12 C-terminal domain
Phage_fiber_C        PF06820.7     64 seq175_BIOID51017    -             89   4.3e-36  122.7   0.7   1   1   4.1e-40   5.7e-36  122.3   0.5     1    64    28    89    28    89 0.99 Putative prophage tail fibre C-terminus
DUF1076              PF06416.7    113 seq180_BIOID51017    -            190   2.4e-46  155.9   0.5   1   1   2.2e-50     3e-46  155.6   0.3     2   112    77   187    76   188 0.97 Protein of unknown function (DUF1076)
DDE_Tnp_1_assoc      PF13808.1     90 seq182_BIOID51017    -            228   2.5e-22   78.2   0.0   1   1   6.4e-26   4.4e-22   77.4   0.0    23    90     3    70     1    70 0.97 DDE_Tnp_1-associated
DDE_Tnp_1            PF01609.16   211 seq182_BIOID51017    -            228   6.7e-19   68.1   0.2   1   1   1.2e-22   8.1e-19   67.9   0.1     3   152    77   210    75   224 0.87 Transposase DDE domain
DicB                 PF05358.6     62 seq184_BIOID51017    -             62   5.5e-35  118.5   0.1   1   1   4.3e-39   5.9e-35  118.4   0.1     1    62     1    62     1    62 0.99 DicB protein
DUF1076              PF06416.7    113 seq185_BIOID51017    -            213   6.6e-43  144.8   0.2   1   1   6.8e-47   9.2e-43  144.4   0.1    14   113   113   212    99   212 0.94 Protein of unknown function (DUF1076)
Phage_lysis          PF03245.8    125 seq187_BIOID51017    -            161   1.5e-49  167.0   8.0   1   1   1.3e-53   1.7e-49  166.8   5.6     1   124    26   150    26   151 0.99 Bacteriophage lysis protein
HTH_3                PF01381.17    55 seq190_BIOID51017    -             71   4.5e-12   45.4   0.0   1   1   1.3e-15   5.8e-12   45.1   0.0     1    49     4    52     4    55 0.96 Helix-turn-helix
HTH_31               PF13560.1     64 seq190_BIOID51017    -             71   4.2e-08   33.1   0.0   1   1     1e-11   4.7e-08   32.9   0.0     6    54     4    51     2    63 0.90 Helix-turn-helix domain
HTH_19               PF12844.2     64 seq190_BIOID51017    -             71     1e-07   31.7   0.0   1   1   2.6e-11   1.2e-07   31.5   0.0     2    43     2    43     2    63 0.86 Helix-turn-helix domain
Histone_HNS          PF00816.16    93 seq192_BIOID51017    -            129   5.6e-20   71.5   0.5   1   1   5.3e-24   7.2e-20   71.1   0.3     2    92    21   110    20   112 0.83 H-NS histone family
DUF968               PF06147.6    200 seq193_BIOID51017    -            349   1.8e-80  269.4   0.0   1   1   2.1e-84   2.9e-80  268.7   0.0     2   199   130   345   129   346 0.99 Protein of unknown function (DUF968)
DUF1482              PF07358.6     57 seq197_BIOID51017    -             62   9.1e-23   79.5   0.0   1   1   7.3e-27     1e-22   79.3   0.0     1    57     4    62     4    62 0.98 Protein of unknown function (DUF1482)
HTH_Tnp_1            PF01527.15    76 seq199_BIOID51017    -            126   2.5e-21   75.2   0.0   1   1   2.5e-25   3.5e-21   74.8   0.0     1    70    10    86    10    92 0.86 Transposase
TraU                 PF06834.6    280 seq207_BIOID51017    -            175   6.4e-32  110.6   0.0   1   1   5.2e-36   7.1e-32  110.5   0.0     2   136    29   170    28   175 0.94 TraU protein
RNA_pol_Rpb2_6       PF00562.23   386 seq209_BIOID51017    -           1342  4.7e-162  539.0   0.0   1   1  3.5e-162  7.9e-159  528.4   0.1     2   386   716  1264   715  1264 0.98 RNA polymerase Rpb2, domain 6
RNA_pol_Rpb2_7       PF04560.15    83 seq209_BIOID51017    -           1342   5.7e-32  109.6   0.1   1   1   8.2e-35   1.9e-31  108.0   0.0     1    82  1266  1341  1266  1342 0.98 RNA polymerase Rpb2, domain 7
RNA_pol_Rpb2_3       PF04565.11    68 seq209_BIOID51017    -           1342   7.1e-30  102.4   0.0   1   1   7.4e-33   1.7e-29  101.2   0.0     1    68   513   582   513   582 0.98 RNA polymerase Rpb2, domain 3
RNA_pol_Rpb2_45      PF10385.4     66 seq209_BIOID51017    -           1342   4.6e-29   99.9   0.3   1   1   1.5e-31   3.5e-28   97.0   0.2     1    66   591   656   591   656 1.00 RNA polymerase beta subunit external 1 domain
RNA_pol_Rpb2_1       PF04563.10   203 seq209_BIOID51017    -           1342   1.5e-26   92.4   0.0   1   1   1.4e-29   3.1e-26   91.4   0.0     2   203    27   509    26   509 0.98 RNA polymerase beta subunit
RNA_pol_Rpb2_2       PF04561.9    190 seq209_BIOID51017    -           1342   1.6e-25   89.5   0.9   1   2   8.4e-11   1.9e-07   30.5   0.0     1    74   151   225   151   276 0.82 RNA polymerase Rpb2, domain 2
RNA_pol_Rpb2_2       PF04561.9    190 seq209_BIOID51017    -           1342   1.6e-25   89.5   0.9   2   2   1.9e-18   4.4e-15   55.4   0.0    80   190   340   454   329   454 0.88 RNA polymerase Rpb2, domain 2
Exonuc_VIII          PF06630.6    182 seq210_BIOID51017    -            805   2.6e-61  206.0   0.7   1   1     3e-65   4.1e-61  205.3   0.0     2   182     9   187     8   187 0.97 Enterobacterial exodeoxyribonuclease VIII
HTH_Tnp_1            PF01527.15    76 seq211_BIOID51017    -            142     2e-16   59.5   0.1   1   1   7.7e-20   3.5e-16   58.7   0.1     4    74    31   108    28   110 0.84 Transposase
HTH_28               PF13518.1     52 seq211_BIOID51017    -            142   5.7e-06   26.0   0.0   1   1   2.4e-09   1.1e-05   25.1   0.0     1    43    38    81    38    84 0.92 Helix-turn-helix domain
Phage_CII            PF05269.6     91 seq212_BIOID51017    -             98     2e-35  120.5   0.1   1   1   1.6e-39   2.2e-35  120.3   0.1     1    91     1    92     1    92 0.97 Bacteriophage CII protein
HDPD                 PF02924.9    118 seq217_BIOID51017    -            112   2.8e-15   56.0   1.0   1   1   2.4e-19   3.3e-15   55.8   0.7    19   114    22   108     4   111 0.84 Bacteriophage lambda head decoration protein D
TnpB_IS66            PF05717.8    108 seq221_BIOID51017    -            115   2.6e-42  142.4   0.0   1   1   2.1e-46   2.9e-42  142.3   0.0     2   104     7   107     6   111 0.97 IS66 Orf2 like protein
Acetyltransf_2       PF00797.12   240 seq222_BIOID51017    -            281     9e-84  280.6   0.2   1   1   7.8e-88   1.1e-83  280.4   0.2     1   237    21   256    21   259 0.97 N-acetyltransferase
Autotransporter      PF03797.14   265 seq223_BIOID51017    -            897   5.1e-39  134.1   8.2   1   1   7.4e-43   5.1e-39  134.1   5.7     2   182   673   856   672   868 0.97 Autotransporter beta-domain
ESPR                 PF13018.1     24 seq223_BIOID51017    -            897   3.1e-08   32.7   0.1   1   1   9.5e-12   6.5e-08   31.7   0.1     2    24    31    53    31    53 0.96 Extended Signal Peptide of Type V secretion system
DUF1722              PF08349.6    117 seq224_BIOID51017    -            169   7.6e-38  128.8   0.1   1   1   6.8e-42   9.3e-38  128.6   0.0     1   116    41   157    41   158 0.98 Protein of unknown function (DUF1722)
CesA                 PF11439.3     95 seq225_BIOID51017    -            104   8.1e-55  182.6   4.6   1   1   6.9e-59   9.5e-55  182.3   3.2     5    95     2    92     1    92 0.99 Type III secretion system filament chaperone CesA
FAD_binding_2        PF00890.19   421 seq227_BIOID51017    -            419   8.2e-57  192.8   0.0   1   1   1.4e-60   9.4e-57  192.6   0.0     1   421     4   399     4   399 0.95 FAD binding domain
Phage_rep_O          PF04492.8    100 seq228_BIOID51017    -            194   1.7e-40  137.1   0.0   1   1   1.8e-44   2.5e-40  136.6   0.0     2   100    17   115    16   115 0.99 Bacteriophage replication protein O
CusF_Ec              PF11604.3     70 seq229_BIOID51017    -            110   1.2e-21   76.2   0.3   1   1   1.2e-25   1.6e-21   75.7   0.2     1    67    42   107    42   110 0.93 Copper binding periplasmic protein CusF
rve                  PF00665.21   120 seq230_BIOID51017    -            293   6.4e-20   71.3   0.0   1   1   2.1e-23   9.6e-20   70.7   0.0     3   119   124   244   122   245 0.96 Integrase core domain
rve_3                PF13683.1     67 seq230_BIOID51017    -            293   4.1e-15   54.9   0.1   1   1   1.9e-18   8.8e-15   53.8   0.1     7    67   222   282   216   282 0.93 Integrase core domain
HTH_21               PF13276.1     60 seq230_BIOID51017    -            293   1.2e-13   50.7   1.5   1   1   4.3e-16     2e-12   46.8   0.3    19    55    64   106    43   115 0.73 HTH-like domain
Ivy                  PF08816.6    118 seq232_BIOID51017    -            149   5.8e-35  119.7   0.1   1   1   5.1e-39     7e-35  119.4   0.1     1   118    29   144    29   144 0.98 Inhibitor of vertebrate lysozyme (Ivy)
TraU                 PF06834.6    280 seq233_BIOID51017    -            124   1.1e-35  122.9   0.2   1   1   9.7e-40   1.3e-35  122.7   0.1   163   279     9   123     3   124 0.96 TraU protein
DUF1076              PF06416.7    113 seq235_BIOID51017    -            193   7.8e-42  141.4   0.1   1   1   8.4e-46   1.2e-41  140.8   0.1    15   113    93   191    79   191 0.93 Protein of unknown function (DUF1076)
DDE_Tnp_IS66         PF03050.9    271 seq238_BIOID51017    -            386   7.1e-67  225.3   0.0   1   1   1.6e-70   7.1e-67  225.3   0.0     1   193   175   384   175   386 0.97 Transposase IS66 family
HTH_Tnp_IS66         PF13005.2     59 seq238_BIOID51017    -            386   2.1e-17   62.5   0.7   1   1   8.8e-21     4e-17   61.6   0.5     3    59   115   169   113   169 0.95 putative Helix-turn-helix domain of transposase IS66
LZ_Tnp_IS66          PF13007.2     78 seq238_BIOID51017    -            386   2.4e-13   50.4   3.2   1   1   5.3e-17   2.4e-13   50.4   2.2     1    77    38   110    38   111 0.82 Transposase C of IS166 homeodomain
LysR_substrate       PF03466.15   209 seq239_BIOID51017    -            323   5.7e-42  143.0   0.2   1   1   1.1e-45   7.8e-42  142.6   0.1     3   206   113   316   111   319 0.97 LysR substrate binding domain
HTH_1                PF00126.22    60 seq239_BIOID51017    -            323   7.3e-19   67.1   0.6   1   1     2e-22   1.3e-18   66.3   0.4     2    59    29    86    28    87 0.97 Bacterial regulatory helix-turn-helix protein, lysR family
T3SS_LEE_assoc       PF13327.1    163 seq240_BIOID51017    -            199   5.1e-52  175.6   0.1   1   1   4.8e-56   6.6e-52  175.2   0.0     3   163    10   172     9   172 0.99 Type III secretion system subunit
Phage_cap_E          PF03864.10   329 seq242_BIOID51017    -            292     1e-53  182.2   0.2   1   1   8.3e-58   1.1e-53  182.1   0.1    48   328     3   290     1   291 0.92 Phage major capsid protein E
Dynamin_N            PF00350.18   168 seq243_BIOID51017    -            181   6.8e-10   38.8   0.1   1   1     2e-13   2.7e-09   36.9   0.0     1    52    98   149    98   167 0.78 Dynamin family
TonB                 PF03544.9     79 seq244_BIOID51017    -            110   3.6e-15   55.8   0.0   1   1   3.2e-19   4.4e-15   55.5   0.0     3    61    36    94    34   106 0.91 Gram-negative bacterial tonB protein
HTH_Tnp_1            PF01527.15    76 seq246_BIOID51017    -             99   3.7e-09   36.3   4.0   1   1   3.4e-13   4.7e-09   35.9   2.8     2    76    10    79     9    79 0.91 Transposase
HlyD_2               PF12700.2    328 seq247_BIOID51017    -            407   1.3e-14   53.9   0.0   1   1   1.2e-17     8e-14   51.4   0.0   136   327   187   378    98   379 0.77 HlyD family secretion protein
HlyD_3               PF13437.1    105 seq247_BIOID51017    -            407   1.7e-13   50.6   0.2   1   1     2e-14   1.4e-10   41.3   0.0     1   105   209   310   209   310 0.96 HlyD family secretion protein
RusA                 PF05866.6    116 seq248_BIOID51017    -            124   4.3e-19   68.9   0.0   1   1   3.7e-23     5e-19   68.7   0.0     4   116    10   116     7   116 0.89 Endodeoxyribonuclease RusA
FAD_binding_7        PF03441.9    277 seq250_BIOID51017    -            472    2e-107  358.4   0.7   1   1  3.8e-111  2.6e-107  358.0   0.5     3   276   205   468   203   469 0.96 FAD binding domain of DNA photolyase
DNA_photolyase       PF00875.13   165 seq250_BIOID51017    -            472   5.5e-46  156.2   0.2   1   1   1.8e-49   1.2e-45  155.0   0.1     2   159     5   168     4   174 0.93 DNA photolyase
GTP_EFTU             PF00009.22   188 seq253_BIOID51017    -            528   9.5e-45  152.2   0.0   1   1   3.3e-48   1.5e-44  151.5   0.0     3   187    12   276    10   277 0.92 Elongation factor Tu GTP binding domain
GTP_EFTU_D2          PF03144.20    74 seq253_BIOID51017    -            528   2.7e-11   43.3   0.1   1   1   2.6e-14   1.2e-10   41.2   0.0     2    74   313   379   312   379 0.97 Elongation factor Tu domain 2
Hexapep              PF00132.19    36 seq254_BIOID51017    -            256     4e-19   67.0   6.7   1   3   1.4e-09   1.8e-05   23.8   0.0     2    36    85   119    84   119 0.96 Bacterial transferase hexapeptide (six repeats)
Hexapep              PF00132.19    36 seq254_BIOID51017    -            256     4e-19   67.0   6.7   2   3   1.9e-10   2.6e-06   26.5   0.7     3    33   154   183   152   184 0.94 Bacterial transferase hexapeptide (six repeats)
Hexapep              PF00132.19    36 seq254_BIOID51017    -            256     4e-19   67.0   6.7   3   3   1.5e-11   2.1e-07   30.0   0.6     1    34   169   202   169   204 0.95 Bacterial transferase hexapeptide (six repeats)
rve                  PF00665.21   120 seq258_BIOID51017    -            288   3.5e-30  104.4   0.0   1   1   2.6e-33   7.2e-30  103.4   0.0     3   119   126   240   124   241 0.96 Integrase core domain
rve_2                PF13333.1     52 seq258_BIOID51017    -            288   1.3e-20   73.1   1.5   1   1   1.5e-22     4e-19   68.3   0.1     1    52   231   287   231   287 0.98 Integrase core domain
rve_3                PF13683.1     67 seq258_BIOID51017    -            288   1.9e-15   55.9   0.0   1   1   1.4e-18   3.8e-15   55.0   0.0     4    67   215   279   212   279 0.96 Integrase core domain
HTH_21               PF13276.1     60 seq258_BIOID51017    -            288   2.1e-10   40.3   0.0   1   1   3.2e-13   8.8e-10   38.3   0.0     4    59    47   101    44   102 0.90 HTH-like domain
DDE_Tnp_IS240        PF13610.1    140 seq258_BIOID51017    -            288   1.7e-09   37.6   0.0   1   1   1.1e-12   2.9e-09   36.8   0.0     2   129   130   260   129   272 0.88 DDE domain
Aldo_ket_red         PF00248.16   283 seq260_BIOID51017    -            267   4.9e-57  192.7   0.6   1   1   4.6e-61   6.3e-57  192.4   0.4     2   281     6   250     5   251 0.95 Aldo/keto reductase family
Antiterm             PF03589.8     95 seq261_BIOID51017    -            273   6.2e-57  189.5   8.6   1   2   2.9e-28   3.9e-24   84.4   0.0     2    95    15   111    14   111 0.97 Antitermination protein
Antiterm             PF03589.8     95 seq261_BIOID51017    -            273   6.2e-57  189.5   8.6   2   2   2.1e-36   2.9e-32  110.5   0.2     2    95   178   270   177   270 0.98 Antitermination protein
Dimer_Tnp_Tn5        PF02281.11   109 seq264_BIOID51017    -            296   8.5e-16   57.9   0.5   1   1   1.2e-19   1.7e-15   56.9   0.3    10   102   204   292   194   295 0.84 Transposase Tn5 dimerisation domain
Phage_lambda_P       PF06992.6    233 seq265_BIOID51017    -            233    6e-168  555.7   4.1   1   1  4.9e-172  6.7e-168  555.6   2.8     1   233     1   233     1   233 1.00 Replication protein P
DUF1076              PF06416.7    113 seq268_BIOID51017    -            191   7.5e-44  147.9   0.1   1   1   8.5e-48   1.2e-43  147.3   0.1     1   113    81   189    79   189 0.96 Protein of unknown function (DUF1076)
HNH                  PF01844.18    47 seq272_BIOID51017    -            121   3.4e-11   42.7   3.3   1   1   3.6e-15   4.9e-11   42.2   2.3     1    47    49    94    49    94 0.97 HNH endonuclease
HTS                  PF04204.11   298 seq273_BIOID51017    -            309  2.3e-131  436.7   0.0   1   1  1.9e-135  2.6e-131  436.6   0.0     1   298     2   299     2   299 1.00 Homoserine O-succinyltransferase
Packaging_FI         PF14000.1    125 seq275_BIOID51017    -            145     1e-41  141.9   2.0   1   1   8.6e-46   1.2e-41  141.7   1.4     1   125    15   142    15   142 0.99 DNA packaging protein FI
CCG                  PF02754.11    85 seq277_BIOID51017    -            396   2.2e-33  113.9   0.6   1   2     3e-19   8.3e-16   57.6   0.0     1    85   163   249   163   249 0.94 Cysteine-rich domain
CCG                  PF02754.11    85 seq277_BIOID51017    -            396   2.2e-33  113.9   0.6   2   2   2.5e-18     7e-15   54.7   0.0     1    84   293   376   293   377 0.95 Cysteine-rich domain
Fer4_8               PF13183.1     57 seq277_BIOID51017    -            396   6.4e-10   38.8   5.9   1   1   2.3e-13   6.4e-10   38.8   4.1     2    57     6    70     5    71 0.81 4Fe-4S dicluster domain
Fer4_17              PF13534.1     61 seq277_BIOID51017    -            396     3e-07   30.5   6.3   1   1   1.1e-10     3e-07   30.5   4.4     1    60     8    70     8    71 0.78 4Fe-4S dicluster domain
Virul_fac_BrkB       PF03631.10   260 seq278_BIOID51017    -            337   3.4e-49  167.4  16.0   1   1     3e-53   4.1e-49  167.1  11.1     4   258    65   325    62   327 0.91 Virulence factor BrkB
TrbC_Ftype           PF09673.5    113 seq282_BIOID51017    -            212   4.9e-28   96.8   0.0   1   1   6.4e-32   8.8e-28   96.0   0.0     1   113    93   191    93   191 0.97 Type-F conjugative transfer system pilin assembly protein
FxsA                 PF04186.8    120 seq284_BIOID51017    -            158   1.1e-36  124.9   8.3   1   1   9.6e-41   1.3e-36  124.7   5.7     1   113     6   118     6   127 0.93 FxsA cytoplasmic membrane protein
FliP                 PF00813.15   194 seq285_BIOID51017    -            109   1.7e-24   86.4   0.9   1   1   1.5e-28   2.1e-24   86.1   0.6     2    75    18    91    17   107 0.88 FliP family
DUF413               PF04219.7     94 seq286_BIOID51017    -            112   1.5e-38  130.2   0.1   1   1   1.4e-42   1.9e-38  129.9   0.1     1    90    10    99    10   102 0.97 Protein of unknown function, DUF
Phage_attach         PF05354.6    117 seq289_BIOID51017    -            117     5e-63  209.7   0.1   1   1     8e-67   5.5e-63  209.6   0.1     1   117     1   117     1   117 1.00 Phage Head-Tail Attachment
Gifsy-2              PF13856.1     95 seq289_BIOID51017    -            117   3.7e-31  106.9   0.0   1   1   6.2e-35   4.3e-31  106.8   0.0     1    95     4   105     4   105 0.99 ATP-binding sugar transporter from pro-phage
ACR_tran             PF00873.14  1021 seq290_BIOID51017    -           1047  1.9e-238  793.5   2.0   1   1  1.8e-242  2.4e-238  793.2   1.4     2  1019     6  1037     2  1039 0.97 AcrB/AcrD/AcrF family
Terminase_2          PF03592.11   144 seq294_BIOID51017    -            187   2.1e-09   37.6   3.3   1   1   2.6e-13   3.5e-09   36.9   2.3     1    57     2    58     2   170 0.92 Terminase small subunit
DUF1040              PF06288.8     86 seq295_BIOID51017    -             89   1.6e-46  156.3   0.5   1   1   1.3e-50   1.8e-46  156.2   0.3     1    86     1    86     1    86 1.00 Protein of unknown function (DUF1040)
IpaB_EvcA            PF03278.8    153 seq298_BIOID51017    -            196   2.2e-60  202.1   6.0   1   1   1.9e-64   2.6e-60  201.9   4.1     2   152    40   184    39   185 0.98 IpaB/EvcA family
SlyX                 PF04102.7     69 seq302_BIOID51017    -             72   4.1e-26   91.0   2.4   1   1   3.4e-30   4.6e-26   90.8   1.7     1    69     5    72     5    72 0.99 SlyX
FliP                 PF00813.15   194 seq307_BIOID51017    -             88   3.1e-34  118.2   8.6   1   1   2.6e-38   3.6e-34  118.0   6.0   116   193     7    84     2    85 0.96 FliP family
GerE                 PF00196.14    58 seq308_BIOID51017    -            143   1.5e-07   30.4   0.0   1   1   1.7e-11   2.4e-07   29.8   0.0     2    51    94   142    93   143 0.93 Bacterial regulatory proteins, luxR family
NinB                 PF05772.7    127 seq309_BIOID51017    -            146   8.2e-54  180.5   0.1   1   1   7.1e-58   9.7e-54  180.2   0.1     2   127     8   129     7   129 0.99 NinB protein
Minor_tail_Z         PF06763.6    189 seq310_BIOID51017    -            192     2e-90  301.4  14.4   1   1   1.6e-94   2.2e-90  301.2  10.0     1   189     3   192     3   192 1.00 Prophage minor tail protein Z (GPZ)
APH                  PF01636.18   239 seq312_BIOID51017    -            328     1e-40  139.8   2.0   1   1   2.3e-44   1.6e-40  139.2   1.4     2   232    31   259    30   269 0.82 Phosphotransferase enzyme family
EcKinase             PF02958.15   293 seq312_BIOID51017    -            328   0.00013   21.1   0.0   1   1   3.3e-08   0.00022   20.3   0.0   197   280   176   252   149   257 0.80 Ecdysteroid kinase
TerB                 PF05099.8    140 seq313_BIOID51017    -             48   1.9e-08   33.9   0.7   1   1   1.5e-12   2.1e-08   33.8   0.5    92   131     4    43     1    46 0.92 Tellurite resistance protein TerB
DUF1233              PF06806.7     72 seq316_BIOID51017    -            107   4.9e-32  109.1   0.1   1   1   4.7e-36   6.4e-32  108.8   0.1     1    70    28    98    28   101 0.97 Putative excisionase (DUF1233)
Bac_export_3         PF01313.14    76 seq319_BIOID51017    -             89   1.2e-26   92.0  11.6   1   1   1.1e-30   1.5e-26   91.7   8.1     3    74     6    77     4    78 0.97 Bacterial export proteins, family 3
DUF3927              PF13064.1     46 seq320_BIOID51017    -             45   7.5e-20   70.0   5.8   1   1     6e-24   8.2e-20   69.9   4.0     1    45     3    43     3    44 0.94 Protein of unknown function (DUF3927)
Malate_synthase      PF01274.17   523 seq322_BIOID51017    -            392    4e-161  536.4   0.0   1   1  3.3e-165  4.4e-161  536.3   0.0     3   378    19   389    17   392 0.99 Malate synthase
Terminase_1          PF03354.10   477 seq323_BIOID51017    -            553   1.7e-37  128.8   0.0   1   1   1.6e-41   2.2e-37  128.4   0.0     6   469    64   534    59   539 0.84 Phage Terminase
Transposase_mut      PF00872.13   381 seq324_BIOID51017    -            120   5.6e-32  110.6   0.0   1   1   9.8e-36   6.7e-32  110.3   0.0   173   271     5   103     2   107 0.98 Transposase, Mutator family
MULE                 PF10551.4     93 seq324_BIOID51017    -            120   7.5e-11   41.9   0.0   1   1   1.3e-14     9e-11   41.6   0.0    24    91    27    94     4    96 0.79 MULE transposase domain
DUF3596              PF12167.3     88 seq326_BIOID51017    -            431   9.5e-30  101.9   0.0   1   1   2.8e-33   1.9e-29  100.9   0.0     1    87     9    94     9    95 0.98 Domain of unknown function (DUF3596)
Phage_integrase      PF00589.17   173 seq326_BIOID51017    -            431   4.6e-21   75.1   0.0   1   1   1.4e-24   9.3e-21   74.1   0.0     3   167   205   398   204   403 0.88 Phage integrase family
InvH                 PF04741.7    147 seq327_BIOID51017    -             97   8.2e-08   32.1   0.6   1   1   8.1e-12   1.1e-07   31.6   0.5    90   144    41    95    18    97 0.89 InvH outer membrane lipoprotein
Bac_export_1         PF01311.15   249 seq328_BIOID51017    -            258   2.9e-51  174.0  24.6   1   1   2.5e-55   3.4e-51  173.8  17.0     2   240     3   242     2   248 0.95 Bacterial export proteins, family 1
BON                  PF04972.12    64 seq329_BIOID51017    -            201   1.7e-39  133.2  15.7   1   2   7.5e-23     1e-18   66.7   3.7     1    63    60   122    60   123 0.98 BON domain
BON                  PF04972.12    64 seq329_BIOID51017    -            201   1.7e-39  133.2  15.7   2   2   1.3e-24   1.8e-20   72.3   1.8     1    62   139   200   139   201 0.97 BON domain
Caudo_TAP            PF02413.12   130 seq333_BIOID51017    -             54   4.5e-20   72.0   0.8   1   1   3.5e-24   4.8e-20   71.9   0.6    83   129     6    52     3    53 0.97 Caudovirales tail fibre assembly protein
Toxin_15             PF07906.8    284 seq334_BIOID51017    -            549   2.6e-95  319.0   9.8   1   1   4.1e-98   5.6e-94  314.6   5.3    14   284     6   264     3   264 0.99 ShET2 enterotoxin, N-terminal region
Phage_tail_U         PF06141.6    133 seq335_BIOID51017    -            131   1.3e-63  212.8   0.5   1   1     1e-67   1.4e-63  212.6   0.3     1   133     1   131     1   131 0.99 Phage minor tail protein U
Transposase_31       PF04754.7    205 seq338_BIOID51017    -            300   3.3e-82  274.7   0.1   1   1   3.3e-86   4.5e-82  274.2   0.1     2   204     9   209     8   210 0.99 Putative transposase, YhgA-like
DUF303               PF03629.13   255 seq339_BIOID51017    -            645   8.9e-28   97.0   0.0   1   1   1.8e-31   1.2e-27   96.6   0.0     2   206    79   326    78   381 0.78 Domain of unknown function (DUF303)
DUF1737              PF08410.5     54 seq339_BIOID51017    -            645     5e-17   61.2   0.0   1   1   2.4e-20   1.7e-16   59.6   0.0     1    53     1    50     1    51 0.97 Domain of unknown function (DUF1737)
Sugar_tr             PF00083.19   451 seq340_BIOID51017    -            440   1.9e-35  122.2  33.9   1   2   1.1e-31   7.8e-28   97.1   5.7     2   203    23   232    22   236 0.89 Sugar (and other) transporter
Sugar_tr             PF00083.19   451 seq340_BIOID51017    -            440   1.9e-35  122.2  33.9   2   2   4.1e-12   2.8e-08   32.6  11.9   241   443   239   439   225   440 0.69 Sugar (and other) transporter
MFS_1                PF07690.11   354 seq340_BIOID51017    -            440     3e-29  101.7  61.5   1   2   4.8e-21   3.3e-17   62.1  18.9     2   239    28   275    27   287 0.71 Major Facilitator Superfamily
MFS_1                PF07690.11   354 seq340_BIOID51017    -            440     3e-29  101.7  61.5   2   2   9.5e-16   6.5e-12   44.7  19.8    27   176   283   435   271   440 0.81 Major Facilitator Superfamily
Exo_endo_phos        PF03372.18   251 seq342_BIOID51017    -            259   5.8e-12   45.9   0.4   1   1   7.6e-16     1e-11   45.1   0.3     2   251    41   245    40   245 0.65 Endonuclease/Exonuclease/phosphatase family
Peripla_BP_1         PF00532.16   279 seq344_BIOID51017    -            342   3.1e-94  315.1   0.0   1   1   5.3e-98   3.6e-94  314.9   0.0     1   279    44   337    44   337 0.98 Periplasmic binding proteins and sugar binding domain of LacI family
Peripla_BP_4         PF13407.1    258 seq344_BIOID51017    -            342   1.6e-19   70.1   0.1   1   1     3e-23   2.1e-19   69.8   0.0     5   257    51   296    49   297 0.87 Periplasmic binding protein domain
DUF1219              PF06755.7    117 seq346_BIOID51017    -            124   7.5e-60  199.4   0.0   1   1   6.2e-64   8.5e-60  199.2   0.0     1   113     1   113     1   123 0.98 Protein of unknown function (DUF1219)
Big_2                PF02368.13    79 seq347_BIOID51017    -            250   1.5e-12   47.1  11.1   1   1   2.2e-16   1.5e-12   47.1   7.7     1    75   160   237   160   243 0.94 Bacterial Ig-like domain (group 2)
DSBA                 PF01323.15   193 seq348_BIOID51017    -            208   6.8e-32  110.4   3.3   1   1   7.9e-35   5.4e-31  107.5   2.3     1   192    40   197    40   198 0.95 DSBA-like thioredoxin domain
Thioredoxin_4        PF13462.1    163 seq348_BIOID51017    -            208   4.4e-10   39.7   0.0   1   1   9.2e-14   6.3e-10   39.1   0.0    16   149    40   180    33   191 0.69 Thioredoxin
DUF1328              PF07043.8     39 seq349_BIOID51017    -             59   1.6e-12   47.0  24.5   1   1   1.4e-16   1.9e-12   46.8  17.0     1    39    12    50    12    50 0.99 Protein of unknown function (DUF1328)
SIS_2                PF13580.1    138 seq350_BIOID51017    -            246   3.1e-31  107.7   0.3   1   1   9.4e-35   6.4e-31  106.7   0.2    15   138    78   200    56   200 0.92 SIS domain
SIS                  PF01380.17   131 seq350_BIOID51017    -            246   5.9e-08   32.2   0.0   1   1   2.3e-11   1.6e-07   30.9   0.0    51   104   163   216   152   229 0.91 SIS domain
Bac_export_2         PF01312.14   343 seq353_BIOID51017    -            345  1.6e-100  336.1   3.9   1   1  1.3e-104  1.8e-100  336.0   2.7     1   341     1   339     1   341 0.99 FlhB HrpN YscU SpaS Family
Malate_synthase      PF01274.17   523 seq356_BIOID51017    -            141   1.1e-45  155.5   0.0   1   1   8.6e-50   1.2e-45  155.4   0.0   388   522     3   140     1   141 0.96 Malate synthase
Patatin              PF01734.17   204 seq357_BIOID51017    -            357   5.2e-22   78.6   0.2   1   1   3.1e-25   4.2e-21   75.7   0.2     1   203    27   195    27   196 0.91 Patatin-like phospholipase
Cpn10                PF00166.16    93 seq358_BIOID51017    -             97   5.2e-29   99.9   1.8   1   1   4.2e-33   5.7e-29   99.7   1.3     1    93     2    95     2    95 0.97 Chaperonin 10 Kd subunit
Methyltransf_11      PF08241.7     95 seq359_BIOID51017    -            256   1.4e-24   86.3   0.0   1   1   2.2e-27   2.3e-24   85.5   0.0     1    95    49   145    49   145 0.97 Methyltransferase domain
Methyltransf_31      PF13847.1    152 seq359_BIOID51017    -            256   1.2e-20   73.4   0.0   1   1   1.5e-23   1.6e-20   73.1   0.0     5   112    46   149    43   235 0.86 Methyltransferase domain
Methyltransf_23      PF13489.1    162 seq359_BIOID51017    -            256   8.4e-19   67.7   0.0   1   1   1.1e-21   1.2e-18   67.2   0.0    12   159    36   191    26   194 0.80 Methyltransferase domain
Ubie_methyltran      PF01209.13   233 seq359_BIOID51017    -            256   2.9e-18   65.7   0.0   1   1   3.7e-21   3.9e-18   65.3   0.0     9   158    10   152     2   162 0.84 ubiE/COQ5 methyltransferase family
Methyltransf_18      PF12847.2    112 seq359_BIOID51017    -            256   1.5e-16   60.8   0.1   1   1   3.1e-19   3.3e-16   59.7   0.0     1   109    44   145    44   148 0.90 Methyltransferase domain
Methyltransf_12      PF08242.7     99 seq359_BIOID51017    -            256   4.1e-14   52.7   0.0   1   1   6.7e-17     7e-14   51.9   0.0     1    98    49   142    49   143 0.93 Methyltransferase domain
Methyltransf_25      PF13649.1    101 seq359_BIOID51017    -            256   1.8e-13   50.5   0.1   1   1   3.9e-16   4.1e-13   49.4   0.1     1   101    48   141    48   141 0.92 Methyltransferase domain
Methyltransf_26      PF13659.1    117 seq359_BIOID51017    -            256   3.7e-11   42.9   0.4   1   1   7.2e-14   7.6e-11   41.9   0.3     3   113    47   145    45   147 0.92 Methyltransferase domain
MTS                  PF05175.9    170 seq359_BIOID51017    -            256   1.6e-09   37.2   0.1   1   1     3e-12   3.1e-09   36.3   0.0    23   144    36   150    31   175 0.80 Methyltransferase small domain
Methyltransf_8       PF05148.10   219 seq359_BIOID51017    -            256   7.5e-08   32.1   0.0   1   1   5.6e-10   5.9e-07   29.2   0.0    58   164    24   153     6   177 0.69 Hypothetical methyltransferase
Methyltransf_29      PF03141.11   506 seq359_BIOID51017    -            256   9.7e-08   30.6   0.1   1   1   1.2e-10   1.2e-07   30.3   0.1   118   218    45   146     9   170 0.80 Putative S-adenosyl-L-methionine-dependent methyltransferase
TehB                 PF03848.9    192 seq359_BIOID51017    -            256   7.8e-06   25.0   0.0   1   1   1.5e-08   1.6e-05   24.0   0.0    31   136    45   150    16   180 0.83 Tellurite resistance protein TehB
PrmA                 PF06325.8    295 seq359_BIOID51017    -            256   7.9e-05   21.8   0.0   1   1     1e-07   0.00011   21.3   0.0   161   262    44   150    33   188 0.73 Ribosomal protein L11 methyltransferase (PrmA)
Resolvase            PF00239.16   141 seq360_BIOID51017    -            148   1.2e-12   47.8   0.0   1   1   1.5e-16     2e-12   47.0   0.0    66   141     3    97     1    97 0.90 Resolvase, N terminal domain
NIF3                 PF01784.13   242 seq362_BIOID51017    -            247     1e-56  192.1   0.0   1   1   9.1e-61   1.2e-56  191.8   0.0     2   240     6   235     5   238 0.95 NIF3 (NGG1p interacting factor 3)
DUF957               PF06117.6     65 seq364_BIOID51017    -             65   7.5e-34  114.9   0.8   1   1     6e-38   8.1e-34  114.8   0.5     1    65     1    65     1    65 0.98 Enterobacterial protein of unknown function (DUF957)
Phage_lambd_GpG      PF06894.6    127 seq365_BIOID51017    -            143   5.8e-56  187.4   1.0   1   1     5e-60   6.8e-56  187.2   0.7     1   127     1   127     1   127 0.98 Bacteriophage lambda minor tail protein (GpG)
RNA_pol_Rpb1_1       PF04997.7    338 seq366_BIOID51017    -           1407  1.8e-100  336.3   0.1   1   1  1.8e-103  4.8e-100  335.0   0.1     2   338    15   342    14   342 0.95 RNA polymerase Rpb1, domain 1
RNA_pol_Rpb1_5       PF04998.12   277 seq366_BIOID51017    -           1407   1.1e-80  270.7   0.0   1   1     8e-84   2.2e-80  269.7   0.0     1   276   766  1321   766  1322 1.00 RNA polymerase Rpb1, domain 5
RNA_pol_Rpb1_2       PF00623.15   166 seq366_BIOID51017    -           1407   6.1e-51  172.5   0.0   1   1   5.3e-53   1.5e-49  168.0   0.0     1   166   344   486   344   486 0.95 RNA polymerase Rpb1, domain 2
RNA_pol_Rpb1_3       PF04983.13   157 seq366_BIOID51017    -           1407   1.4e-27   96.2   0.0   1   1   1.2e-30   3.3e-27   95.0   0.0     1   157   489   644   489   644 0.93 RNA polymerase Rpb1, domain 3
RNA_pol_Rpb1_4       PF05000.12   108 seq366_BIOID51017    -           1407   2.5e-18   65.7   0.3   1   1   9.1e-22   2.5e-18   65.7   0.2     2   107   674   763   673   764 0.82 RNA polymerase Rpb1, domain 4
DUF945               PF06097.6    459 seq367_BIOID51017    -            490  2.2e-106  356.2  12.6   1   1  1.9e-110  2.6e-106  356.0   8.7     3   459    18   481    16   481 0.98 Bacterial protein of unknown function (DUF945)
ICL                  PF00463.16   526 seq368_BIOID51017    -            439  3.2e-200  665.6   1.7   1   2  4.6e-118  3.2e-114  381.9   0.0     1   255    12   262    12   264 0.99 Isocitrate lyase family
ICL                  PF00463.16   526 seq368_BIOID51017    -            439  3.2e-200  665.6   1.7   2   2   1.5e-88     1e-84  284.5   1.0   353   526   262   439   260   439 0.98 Isocitrate lyase family
PEP_mutase           PF13714.1    238 seq368_BIOID51017    -            439   4.8e-19   68.4   0.0   1   1   2.3e-22   1.6e-18   66.7   0.0    26   198    86   320    74   352 0.86 Phosphoenolpyruvate phosphomutase
Cpn60_TCP1           PF00118.19   488 seq369_BIOID51017    -            548  1.2e-126  423.1  10.9   1   1  9.8e-131  1.3e-126  422.9   7.5     1   486    23   523    23   525 0.94 TCP-1/cpn60 chaperonin family
Peptidase_U35        PF04586.12   163 seq370_BIOID51017    -            645   1.2e-28  100.0   0.0   1   1   3.8e-32   2.6e-28   98.9   0.0     5   151    12   150     8   159 0.90 Caudovirus prohead protease
Phage_capsid         PF05065.8    276 seq370_BIOID51017    -            645   1.7e-26   92.9   0.2   1   1   1.3e-29   8.8e-26   90.5   0.1     8   275   353   635   351   636 0.77 Phage capsid family
TraN                 PF06986.6    248 seq371_BIOID51017    -            132   4.5e-43  147.2  12.4   1   1   3.6e-47   4.9e-43  147.1   8.6    90   217     1   129     1   132 0.98 Type-1V conjugative transfer system mating pair stabilisation
TPP_enzyme_N         PF02776.13   172 seq373_BIOID51017    -            548   1.6e-58  196.8   4.4   1   1   3.8e-62   1.7e-58  196.7   0.2     1   169     1   167     1   170 0.98 Thiamine pyrophosphate enzyme, N-terminal TPP binding domain
TPP_enzyme_C         PF02775.16   153 seq373_BIOID51017    -            548   6.8e-52  174.9   0.4   1   1   5.3e-54   2.4e-50  169.9   0.0     1   153   374   522   374   522 0.98 Thiamine pyrophosphate enzyme, C-terminal TPP binding domain
TPP_enzyme_M         PF00205.17   137 seq373_BIOID51017    -            548     2e-41  140.8   0.1   1   1   1.1e-44   4.9e-41  139.5   0.1     1   137   186   321   186   321 0.98 Thiamine pyrophosphate enzyme, central domain
GATase_4             PF13230.1    272 seq375_BIOID51017    -            255  3.2e-107  357.1   0.0   1   1  7.7e-111  3.5e-107  357.0   0.0     1   252     1   252     1   255 0.99 Glutamine amidotransferases class-II
GATase_2             PF00310.16   361 seq375_BIOID51017    -            255   3.3e-17   62.1   0.1   1   1   2.1e-15   9.7e-12   44.1   0.1   189   359    65   215    60   217 0.87 Glutamine amidotransferases class-II
Phage_tail_T         PF06223.7    103 seq377_BIOID51017    -            118   2.2e-35  121.0   0.2   1   1   1.9e-39   2.6e-35  120.7   0.1     6    98     1    97     1   101 0.88 Minor tail protein T
Hexapep              PF00132.19    36 seq379_BIOID51017    -            195   4.6e-10   38.4  18.9   1   1   1.9e-09   2.6e-05   23.3   3.3    11    35   106   130    94   131 0.93 Bacterial transferase hexapeptide (six repeats)
AHS1                 PF02682.11   202 seq381_BIOID51017    -            218   2.9e-69  232.4   0.0   1   1   2.4e-73   3.3e-69  232.2   0.0     2   202     5   202     4   202 0.95 Allophanate hydrolase subunit 1
TatD_DNase           PF01026.16   255 seq383_BIOID51017    -            260   1.5e-67  227.4   0.0   1   1   1.2e-71   1.7e-67  227.2   0.0     1   255     6   257     6   257 0.98 TatD related DNase
TrbE                 PF11100.3     66 seq384_BIOID51017    -             68   4.3e-21   74.4   6.2   1   1   3.8e-25   5.2e-21   74.1   4.3     1    54    10    64    10    67 0.85 Conjugal transfer protein TrbE
Cytochrom_NNT        PF03264.9    174 seq385_BIOID51017    -            390   2.9e-65  218.8   7.6   1   1   4.6e-68   3.1e-64  215.4   4.3     2   174    11   184    10   184 0.98 NapC/NirT cytochrome c family, N-terminal region
Ribosomal_L31        PF01197.13    69 seq388_BIOID51017    -             70   1.4e-30  104.9   0.2   1   1   1.1e-34   1.5e-30  104.8   0.1     1    67     1    65     1    67 0.98 Ribosomal protein L31
DUF1378              PF07125.6     59 seq390_BIOID51017    -             60   3.2e-40  135.7   0.1   1   1   2.5e-44   3.5e-40  135.6   0.1     1    59     1    59     1    59 0.99 Protein of unknown function (DUF1378)
TraF                 PF13728.1    215 seq393_BIOID51017    -            257   1.5e-78  263.0   0.3   1   1   1.3e-82   1.8e-78  262.8   0.2     1   215    33   247    33   247 1.00 F plasmid transfer operon protein
AA_permease          PF00324.16   479 seq394_BIOID51017    -            470    1e-115  386.7  42.2   1   1  1.7e-119  1.1e-115  386.5  29.3     1   464    39   462    39   470 0.93 Amino acid permease
AA_permease_2        PF13520.1    426 seq394_BIOID51017    -            470   2.2e-43  148.2  46.9   1   1   4.3e-47   2.9e-43  147.8  32.5     9   410    43   444    39   464 0.82 Amino acid permease
DUF826               PF05696.6     78 seq397_BIOID51017    -             89     1e-36  124.7   1.7   1   1   8.4e-41   1.1e-36  124.6   1.2     1    78     1    83     1    83 0.98 Protein of unknown function (DUF826)
AHS2                 PF02626.10   272 seq400_BIOID51017    -            310   1.7e-99  332.4   0.0   1   1  1.4e-103     2e-99  332.1   0.0     2   272    24   288    23   288 0.98 Allophanate hydrolase subunit 2
RHS_repeat           PF05593.9     38 seq403_BIOID51017    -           1374   8.6e-62  204.1 107.3   1   7   7.5e-11   3.4e-07   30.1   1.2     1    38   425   463   425   463 0.97 RHS Repeat
RHS_repeat           PF05593.9     38 seq403_BIOID51017    -           1374   8.6e-62  204.1 107.3   2   7   1.7e-08   7.9e-05   22.6   1.4     1    26   489   514   489   528 0.90 RHS Repeat
RHS_repeat           PF05593.9     38 seq403_BIOID51017    -           1374   8.6e-62  204.1 107.3   3   7   5.2e-09   2.4e-05   24.2   0.1     1    36   533   568   533   570 0.92 RHS Repeat
RHS_repeat           PF05593.9     38 seq403_BIOID51017    -           1374   8.6e-62  204.1 107.3   4   7   4.3e-13     2e-09   37.2   0.4     1    37   575   611   575   612 0.98 RHS Repeat
RHS_repeat           PF05593.9     38 seq403_BIOID51017    -           1374   8.6e-62  204.1 107.3   5   7   2.5e-12   1.2e-08   34.8   0.4     1    38   637   674   637   674 0.99 RHS Repeat
RHS_repeat           PF05593.9     38 seq403_BIOID51017    -           1374   8.6e-62  204.1 107.3   6   7   2.5e-08   0.00011   22.1   1.2     1    31   699   729   699   735 0.94 RHS Repeat
RHS_repeat           PF05593.9     38 seq403_BIOID51017    -           1374   8.6e-62  204.1 107.3   7   7   2.4e-12   1.1e-08   34.8   3.1     1    37   939   984   939   985 0.92 RHS Repeat
DUF4329              PF14220.1    124 seq403_BIOID51017    -           1374   1.1e-27   96.5   0.4   1   1   7.6e-31   3.5e-27   94.9   0.2     2    94  1256  1358  1255  1367 0.93 Domain of unknown function (DUF4329)
RHS                  PF03527.9     41 seq403_BIOID51017    -           1374   1.1e-23   82.5   1.4   1   1   2.3e-24     1e-20   73.0   0.3     1    41  1143  1183  1143  1183 0.98 RHS protein
Pep_deformylase      PF01327.16   157 seq405_BIOID51017    -            169   6.4e-53  178.2   0.1   1   1   5.6e-57   7.6e-53  177.9   0.1     2   156     4   152     3   153 0.94 Polypeptide deformylase
Peptidase_M20        PF01546.23   171 seq406_BIOID51017    -            409   8.6e-20   70.9   0.1   1   1   2.8e-23   1.3e-19   70.3   0.1    23   170   139   402    74   403 0.84 Peptidase family M20/M25/M40
M20_dimer            PF07687.9    109 seq406_BIOID51017    -            409   7.2e-12   44.9   0.1   1   1   3.5e-15   1.6e-11   43.7   0.0     2   105   206   302   205   308 0.89 Peptidase dimerisation domain
Peptidase_M42        PF05343.9    292 seq406_BIOID51017    -            409   1.4e-06   27.1   0.0   1   1   3.1e-08   0.00014   20.6   0.0   134   194   140   201   110   234 0.90 M42 glutamyl aminopeptidase
YfiO                 PF13525.1    203 seq407_BIOID51017    -            245   1.1e-84  282.8   5.8   1   1   2.8e-88   1.3e-84  282.6   4.0     1   202    28   236    28   238 0.97 Outer membrane lipoprotein
TPR_18               PF13512.1    142 seq407_BIOID51017    -            245   5.1e-65  217.7   7.3   1   1     3e-68   1.4e-64  216.3   1.2     2   142    24   167    23   167 0.98 Tetratricopeptide repeat
Lysis_S              PF04971.7     68 seq414_BIOID51017    -             71   1.2e-47  159.3   0.5   1   1   9.6e-52   1.3e-47  159.2   0.3     1    68     4    71     4    71 1.00 Lysis protein S
DUF1401              PF07180.6    146 seq415_BIOID51017    -            137   2.5e-70  234.7   2.0   1   1     2e-74   2.8e-70  234.6   1.4     1   146     1   137     1   137 0.96 Protein of unknown function (DUF1401)
DUF3521              PF12035.3     35 seq418_BIOID51017    -             69   9.7e-14   50.8  13.5   1   1   2.2e-13     3e-09   36.4   0.4     1    35     1    28     1    28 0.98 Protein of unknown function (DUF3521)
ABC_tran             PF00005.22   118 seq420_BIOID51017    -            637     1e-36  125.7   1.1   1   2   2.1e-18   3.3e-15   56.3   0.0     1   118    41   178    41   178 0.87 ABC transporter
ABC_tran             PF00005.22   118 seq420_BIOID51017    -            637     1e-36  125.7   1.1   2   2   2.3e-21   3.6e-18   65.9   0.0     1   118   352   459   352   459 0.92 ABC transporter
ABC_tran_2           PF12848.2     85 seq420_BIOID51017    -            637   6.6e-29   99.4   4.3   1   1   4.4e-32   6.6e-29   99.4   3.0     1    83   217   298   217   302 0.93 ABC transporter
AceK                 PF06315.6    562 seq421_BIOID51017    -            578    7e-240  796.9   0.0   1   1  5.8e-244  7.9e-240  796.7   0.0     1   562     9   568     9   568 0.99 Isocitrate dehydrogenase kinase/phosphatase (AceK)
HTH_Tnp_1            PF01527.15    76 seq422_BIOID51017    -            136   3.6e-09   36.3   0.9   1   1   1.1e-12   1.4e-08   34.4   0.6     1    74     1    87     1    88 0.83 Transposase
DUF1327              PF07041.6    113 seq424_BIOID51017    -            176   3.1e-60  200.9   0.0   1   1   4.6e-64   6.2e-60  199.9   0.0     1   112     1   112     1   113 0.99 Protein of unknown function (DUF1327)
DUF4156              PF13698.1     93 seq425_BIOID51017    -            121   4.1e-32  109.8   0.1   1   1   3.6e-36   4.9e-32  109.5   0.0     2    93    27   119    26   119 0.98 Domain of unknown function (DUF4156)
BATS                 PF06968.8     92 seq426_BIOID51017    -            346   1.7e-29  101.3   0.0   1   1   5.5e-33   3.7e-29  100.2   0.0     1    92   220   312   220   312 0.99 Biotin and Thiamin Synthesis associated domain
Radical_SAM          PF04055.16   166 seq426_BIOID51017    -            346   3.9e-19   69.3   0.0   1   1   4.6e-22   3.2e-18   66.3   0.0     4   160    50   203    47   209 0.92 Radical SAM superfamily
Formyl_trans_N       PF00551.14   181 seq427_BIOID51017    -            315   9.4e-56  188.1   0.0   1   1     2e-59   1.3e-55  187.5   0.0     2   180     6   183     5   184 0.98 Formyl transferase
Formyl_trans_C       PF02911.13   100 seq427_BIOID51017    -            315   1.1e-33  115.1   0.1   1   1   2.5e-37   1.7e-33  114.5   0.0     1    99   207   304   207   305 0.98 Formyl transferase, C-terminal domain
ACT_5                PF13710.1     63 seq428_BIOID51017    -             87   2.1e-26   91.4   0.1   1   1   1.9e-30   2.6e-26   91.0   0.1     2    63    13    73    12    73 0.98 ACT domain
TraQ                 PF09679.5     93 seq430_BIOID51017    -             93   1.2e-50  169.2   0.4   1   1   9.6e-55   1.3e-50  169.1   0.3     1    93     1    93     1    93 0.99 Type-F conjugative transfer system pilin chaperone (TraQ)
Molybdopterin        PF00384.17   432 seq432_BIOID51017    -            848  8.8e-106  354.0   0.0   1   1  1.6e-109  1.1e-105  353.8   0.0     1   431    99   572    99   573 0.95 Molybdopterin oxidoreductase
Molydop_binding      PF01568.16   109 seq432_BIOID51017    -            848   1.7e-23   82.3   0.0   1   1   5.3e-27   3.6e-23   81.3   0.0     1   108   690   811   690   812 0.95 Molydopterin dinucleotide binding domain
NinG                 PF05766.7    189 seq435_BIOID51017    -            209   1.8e-68  229.9  18.2   1   1   1.6e-72   2.2e-68  229.6  12.6     6   181    25   209    21   209 0.95 Bacteriophage Lambda NinG protein
rve                  PF00665.21   120 seq438_BIOID51017    -            170   5.3e-12   45.7   0.0   1   1   6.1e-16   8.3e-12   45.1   0.0     2    71    59   125    58   134 0.92 Integrase core domain
TraF                 PF13728.1    215 seq439_BIOID51017    -            124   2.2e-06   27.2   0.2   1   1   2.7e-10   3.7e-06   26.4   0.1   121   153    70   102    62   106 0.89 F plasmid transfer operon protein
Aminotran_4          PF01063.14   231 seq440_BIOID51017    -            309     2e-46  158.2   0.0   1   1   1.7e-50   2.4e-46  157.9   0.0     3   231    54   289    52   289 0.96 Aminotransferase class IV
LamB_YcsF            PF03746.11   242 seq441_BIOID51017    -            244  3.3e-102  340.5   0.8   1   1  2.8e-106  3.8e-102  340.3   0.5     1   241     2   237     2   238 0.99 LamB/YcsF family
Phage_portal         PF04860.7    347 seq445_BIOID51017    -            454   6.5e-86  288.0   0.0   1   1   5.8e-90   7.9e-86  287.7   0.0     3   347    38   382    36   382 0.96 Phage portal protein
NUDIX                PF00293.23   135 seq449_BIOID51017    -            141     6e-21   74.3   0.1   1   1   5.1e-25     7e-21   74.1   0.0     2   130     3   136     2   140 0.88 NUDIX domain
Ribosomal_S30AE      PF02482.14    94 seq450_BIOID51017    -            113   3.8e-29  100.7   0.1   1   1   3.5e-33   4.8e-29  100.4   0.1     2    92     3    93     2    95 0.97 Sigma 54 modulation protein / S30EA ribosomal protein
DEDD_Tnp_IS110       PF01548.12   144 seq452_BIOID51017    -            326   4.2e-44  149.5   0.2   1   1   2.4e-47   1.7e-43  147.6   0.1     1   144     7   151     7   151 0.99 Transposase
Transposase_20       PF02371.11    87 seq452_BIOID51017    -            326   1.1e-27   95.7   0.4   1   1     3e-31     2e-27   94.9   0.3     2    85   196   280   195   282 0.96 Transposase IS116/IS110/IS902 family
Phage_lysozyme       PF00959.14   110 seq456_BIOID51017    -            177   4.2e-30  104.1   0.0   1   1     4e-34   5.5e-30  103.7   0.0     1   110    48   166    48   166 0.97 Phage lysozyme
FCD                  PF07729.7    125 seq457_BIOID51017    -            274   1.1e-22   80.5   6.2   1   1   2.4e-26   1.6e-22   80.0   4.3     1   124   116   246   116   247 0.90 FCD domain
GntR                 PF00392.16    64 seq457_BIOID51017    -            274     6e-14   51.1   0.2   1   1   1.8e-17   1.2e-13   50.1   0.1     4    62    31    89    29    91 0.95 Bacterial regulatory proteins, gntR family
NLPC_P60             PF00877.14   105 seq462_BIOID51017    -            257   4.6e-31  106.6   0.0   1   1   1.2e-34   8.2e-31  105.8   0.0     1   105   139   249   139   249 0.98 NlpC/P60 family
Metallophos          PF00149.23   201 seq463_BIOID51017    -            157   5.3e-14   51.9   0.2   1   1   4.9e-18   6.7e-14   51.6   0.1     2   123    14   106    13   135 0.77 Calcineurin-like phosphoesterase
DNA_pol_A            PF00476.15   383 seq464_BIOID51017    -            928  2.7e-160  533.0   0.0   1   1  1.1e-163  3.7e-160  532.6   0.0     2   383   548   927   547   927 0.99 DNA polymerase family A
5_3_exonuc_N         PF02739.11   169 seq464_BIOID51017    -            928   1.7e-59  199.8   0.0   1   1   1.1e-62   3.9e-59  198.7   0.0     2   169     8   169     7   169 0.99 5'-3' exonuclease, N-terminal resolvase-like domain
DNA_pol_A_exo1       PF01612.15   174 seq464_BIOID51017    -            928   6.4e-45  152.5   0.1   1   1   3.6e-48   1.2e-44  151.6   0.1     1   174   330   517   330   517 0.97 3'-5' exonuclease
5_3_exonuc           PF01367.15   101 seq464_BIOID51017    -            928     3e-31  107.5   0.0   1   1   2.2e-34   7.5e-31  106.2   0.0     1    99   171   275   171   277 0.97 5'-3' exonuclease, C-terminal SAM fold
Methyltransf_11      PF08241.7     95 seq465_BIOID51017    -            240   2.3e-12   47.1   0.0   1   1   2.6e-16   3.6e-12   46.4   0.0    45    95    67   125    50   125 0.83 Methyltransferase domain
Nol1_Nop2_Fmu        PF01189.12   283 seq466_BIOID51017    -            429  1.3e-104  349.4   0.0   1   1  8.4e-108  1.6e-104  349.1   0.0     1   282   164   426   164   427 0.99 NOL1/NOP2/sun family
NusB                 PF01029.13   134 seq466_BIOID51017    -            429   6.1e-26   90.8   0.0   1   1   5.1e-29   9.9e-26   90.1   0.0     1   134     5   127     5   127 0.97 NusB family
Methyltransf_26      PF13659.1    117 seq466_BIOID51017    -            429   3.7e-11   42.9   0.0   1   1   3.7e-14   7.3e-11   42.0   0.0     2   116   248   375   247   376 0.90 Methyltransferase domain
Methyltransf_18      PF12847.2    112 seq466_BIOID51017    -            429   2.3e-10   40.8   0.0   1   1   2.2e-13   4.2e-10   40.0   0.0     2   112   247   375   246   375 0.84 Methyltransferase domain
Methyltransf_31      PF13847.1    152 seq466_BIOID51017    -            429   1.9e-09   37.1   0.0   1   1   1.8e-12   3.5e-09   36.3   0.0     2   113   245   380   244   416 0.82 Methyltransferase domain
MTS                  PF05175.9    170 seq466_BIOID51017    -            429   1.1e-06   28.0   0.0   1   1   1.1e-09   2.1e-06   27.1   0.0    24   151   239   385   229   397 0.86 Methyltransferase small domain
FtsJ                 PF01728.14   181 seq466_BIOID51017    -            429   8.9e-05   22.4   0.0   1   1   9.1e-08   0.00018   21.4   0.0    19    99   242   323   233   400 0.60 FtsJ-like methyltransferase
Aminotran_1_2        PF00155.16   363 seq467_BIOID51017    -            384     4e-68  229.8   0.0   1   1   6.6e-72   4.5e-68  229.7   0.0     2   362    40   379    39   380 0.96 Aminotransferase class I and II
Beta_elim_lyase      PF01212.16   290 seq467_BIOID51017    -            384     2e-06   27.0   0.1   1   1   1.3e-09   9.1e-06   24.8   0.0    27    87    82   142    67   206 0.77 Beta-eliminating lyase
H2TH                 PF06831.9     93 seq469_BIOID51017    -            263   3.5e-18   65.0   0.0   1   1   1.4e-21   6.4e-18   64.1   0.0     1    77   126   205   126   215 0.85 Formamidopyrimidine-DNA glycosylase H2TH domain
Fapy_DNA_glyco       PF01149.19   116 seq469_BIOID51017    -            263   7.7e-15   55.1   0.0   1   1     3e-18   1.4e-14   54.3   0.0     1   106     2   104     2   110 0.88 Formamidopyrimidine-DNA glycosylase N-terminal domain
zf-FPG_IleRS         PF06827.9     30 seq469_BIOID51017    -            263   6.9e-07   28.6   2.7   1   1   2.8e-10   1.3e-06   27.8   1.9     1    29   235   263   235   263 0.97 Zinc finger found in FPG and IleRS
DUF1283              PF06932.6     85 seq472_BIOID51017    -            113     1e-46  156.7   6.7   1   1   8.7e-51   1.2e-46  156.5   4.7     1    85    29   113    29   113 0.99 Protein of unknown function (DUF1283)
PDT                  PF00800.13   182 seq473_BIOID51017    -            386     7e-61  204.8   0.3   1   1   1.5e-64     1e-60  204.2   0.2     1   180   106   286   106   288 0.96 Prephenate dehydratase
CM_2                 PF01817.16    81 seq473_BIOID51017    -            386   1.9e-22   79.0   2.0   1   1   6.3e-26   4.3e-22   77.8   1.4     1    80    11    90    11    91 0.99 Chorismate mutase type II
DDE_3                PF13358.1    146 seq474_BIOID51017    -            281   6.2e-16   58.3   0.1   1   1   4.5e-19   1.2e-15   57.3   0.0     2   125   159   280   158   281 0.97 DDE superfamily endonuclease
HTH_29               PF13551.1    113 seq474_BIOID51017    -            281   1.8e-11   43.9   0.3   1   1   1.3e-14   3.5e-11   43.0   0.2     1   109    16   122    16   124 0.91 Winged helix-turn helix
HTH_23               PF13384.1     50 seq474_BIOID51017    -            281   1.5e-09   37.0   0.6   1   1     2e-11   5.4e-08   32.1   0.1     3    50    12    59    10    62 0.89 Homeodomain-like domain
HTH_32               PF13565.1     77 seq474_BIOID51017    -            281   7.6e-08   32.9   3.7   1   1   6.8e-11   1.9e-07   31.6   0.4     1    77    42   122    42   122 0.87 Homeodomain-like domain
ILVD_EDD             PF00920.16   521 seq476_BIOID51017    -            616  8.4e-195  647.9   1.8   1   1    7e-199  9.6e-195  647.7   1.3     1   521    34   607    34   607 0.95 Dehydratase family
TraH                 PF06122.6    361 seq479_BIOID51017    -            457  5.1e-116  387.2   5.8   1   1  4.9e-120  6.7e-116  386.9   4.0     1   361    29   378    29   378 0.96 Conjugative relaxosome accessory transposon protein
Acetyltransf_3       PF13302.1    142 seq480_BIOID51017    -            186   5.7e-23   81.6   0.0   1   1     4e-26   7.7e-23   81.2   0.0     3   141     8   140     7   141 0.80 Acetyltransferase (GNAT) domain
Acetyltransf_4       PF13420.1    155 seq480_BIOID51017    -            186   7.2e-15   55.1   0.6   1   1   4.7e-18   9.1e-15   54.8   0.4     1   152     9   158     9   160 0.93 Acetyltransferase (GNAT) domain
Acetyltransf_1       PF00583.19    83 seq480_BIOID51017    -            186     6e-15   54.9   0.1   1   1   4.5e-18   8.9e-15   54.3   0.1     2    82    63   140    62   141 0.97 Acetyltransferase (GNAT) family
Acetyltransf_8       PF13523.1    152 seq480_BIOID51017    -            186   1.2e-13   51.1   0.2   1   1   8.2e-17   1.6e-13   50.6   0.2     1   141     9   145     9   157 0.89 Acetyltransferase (GNAT) domain
Acetyltransf_7       PF13508.1     79 seq480_BIOID51017    -            186   3.7e-07   30.1   0.2   1   1   3.4e-10   6.7e-07   29.2   0.1     2    78    56   141    55   142 0.80 Acetyltransferase (GNAT) domain
Acetyltransf_10      PF13673.1    117 seq480_BIOID51017    -            186   1.3e-05   25.1   0.0   1   1   9.3e-09   1.8e-05   24.7   0.0     1   117    16   140    16   140 0.75 Acetyltransferase (GNAT) domain
FR47                 PF08445.5     86 seq480_BIOID51017    -            186   2.1e-05   24.0   0.0   1   1   1.9e-08   3.8e-05   23.2   0.0    26    79    87   142    69   150 0.92 FR47-like protein
Antiterm             PF03589.8     95 seq481_BIOID51017    -            207   1.3e-59  198.1   1.9   1   2   3.7e-32   5.1e-28   96.9   0.3     1    95    14   111    14   111 0.99 Antitermination protein
Antiterm             PF03589.8     95 seq481_BIOID51017    -            207   1.3e-59  198.1   1.9   2   2   1.8e-33   2.5e-29  101.0   0.0     4    95   114   204   112   204 0.98 Antitermination protein
Abhydrolase_1        PF00561.15   230 seq486_BIOID51017    -            340     3e-26   92.2   0.0   1   1   2.6e-29     9e-26   90.7   0.0     4   218   105   312   102   315 0.96 alpha/beta hydrolase fold
Abhydrolase_6        PF12697.2    228 seq486_BIOID51017    -            340     3e-16   59.9   0.7   1   1   1.2e-19   4.2e-16   59.4   0.5     1   219    75   312    75   320 0.70 Alpha/beta hydrolase family
Abhydrolase_5        PF12695.2    142 seq486_BIOID51017    -            340   7.6e-11   41.8   0.4   1   1   7.2e-14   2.5e-10   40.1   0.2     2   141    75   308    74   309 0.65 Alpha/beta hydrolase family
Phage_lysis          PF03245.8    125 seq488_BIOID51017    -            155   2.4e-47  159.8   7.2   1   1     2e-51   2.8e-47  159.7   5.0     1   124    29   153    29   154 0.99 Bacteriophage lysis protein
CBM_5_12             PF02839.9     41 seq489_BIOID51017    -            353   9.7e-07   28.1   1.6   1   1   9.3e-10   1.3e-05   24.5   0.4     4    41   302   339   299   339 0.86 Carbohydrate binding domain
DegT_DnrJ_EryC1      PF01041.12   363 seq491_BIOID51017    -            385  6.9e-133  443.0   0.1   1   1  2.8e-136  7.7e-133  442.8   0.0     3   363    18   380    16   380 0.98 DegT/DnrJ/EryC1/StrS aminotransferase family
Aminotran_1_2        PF00155.16   363 seq491_BIOID51017    -            385     2e-09   36.7   0.1   1   1   2.7e-12   7.3e-09   34.9   0.0    46   197    41   170    23   216 0.88 Aminotransferase class I and II
Cys_Met_Meta_PP      PF01053.15   386 seq491_BIOID51017    -            385   3.1e-08   32.1   0.1   1   1   1.6e-11   4.4e-08   31.6   0.1    54   193    38   176    36   252 0.81 Cys/Met metabolism PLP-dependent enzyme
Beta_elim_lyase      PF01212.16   290 seq491_BIOID51017    -            385   6.8e-07   28.6   0.0   1   1   4.1e-10   1.1e-06   27.8   0.0    29   235    39   245    30   302 0.72 Beta-eliminating lyase
Aminotran_5          PF00266.14   371 seq491_BIOID51017    -            385   2.8e-06   26.2   0.2   1   1   1.4e-09   3.8e-06   25.7   0.1    55   296    48   282    41   326 0.80 Aminotransferase class-V
Rz1                  PF06085.6     40 seq492_BIOID51017    -             61   1.4e-20   72.2   9.4   1   1   1.3e-24   1.8e-20   71.9   6.5     1    39    20    60    20    61 0.97 Lipoprotein Rz1 precursor
Methyltransf_11      PF08241.7     95 seq493_BIOID51017    -            251   2.4e-24   85.5   0.0   1   1   3.2e-27   4.4e-24   84.6   0.0     1    95    47   138    47   138 0.98 Methyltransferase domain
Methyltransf_23      PF13489.1    162 seq493_BIOID51017    -            251   6.9e-15   54.9   0.1   1   1   7.4e-18     1e-14   54.4   0.0     4   145    25   168    17   179 0.76 Methyltransferase domain
Methyltransf_31      PF13847.1    152 seq493_BIOID51017    -            251   9.9e-15   54.3   0.0   1   1   9.6e-18   1.3e-14   53.9   0.0     5   118    44   147    40   190 0.84 Methyltransferase domain
Methyltransf_12      PF08242.7     99 seq493_BIOID51017    -            251   2.2e-11   43.9   0.0   1   1   3.3e-14   4.6e-11   42.9   0.0     1    98    47   135    47   136 0.86 Methyltransferase domain
Methyltransf_18      PF12847.2    112 seq493_BIOID51017    -            251     1e-09   38.8   0.0   1   1   1.4e-12   1.9e-09   37.9   0.0     4   110    45   139    42   141 0.79 Methyltransferase domain
Methyltransf_25      PF13649.1    101 seq493_BIOID51017    -            251     3e-09   37.0   0.0   1   1     8e-12   1.1e-08   35.2   0.0     1   101    46   134    46   134 0.87 Methyltransferase domain
Ubie_methyltran      PF01209.13   233 seq493_BIOID51017    -            251   2.1e-09   36.7   0.0   1   1     2e-12   2.8e-09   36.3   0.0    42   168    37   155     2   167 0.83 ubiE/COQ5 methyltransferase family
Methyltransf_8       PF05148.10   219 seq493_BIOID51017    -            251   3.7e-06   26.6   0.0   1   1   3.9e-09   5.3e-06   26.0   0.0    58   156    29   138    16   158 0.77 Hypothetical methyltransferase
MTS                  PF05175.9    170 seq493_BIOID51017    -            251   6.3e-05   22.3   0.0   1   1   7.2e-08   9.9e-05   21.6   0.0    19    74    30    83    22   108 0.83 Methyltransferase small domain
RNase_T              PF00929.19   164 seq494_BIOID51017    -            246     5e-40  137.3   0.4   1   1   9.7e-44   1.3e-39  135.9   0.1     1   164    12   178    12   178 0.93 Exonuclease
DUF1076              PF06416.7    113 seq495_BIOID51017    -            206   8.3e-39  131.6   0.7   1   1   8.4e-43   1.1e-38  131.2   0.5    11   112   104   205    95   206 0.95 Protein of unknown function (DUF1076)
TrkA_N               PF02254.13   116 seq498_BIOID51017    -            458   4.2e-58  194.2   3.5   1   2   5.4e-33   5.3e-30  103.6   0.0     1   108     3   111     3   125 0.92 TrkA-N domain
TrkA_N               PF02254.13   116 seq498_BIOID51017    -            458   4.2e-58  194.2   3.5   2   2   5.9e-29   5.7e-26   90.6   0.7     1   116   235   350   235   350 0.95 TrkA-N domain
TrkA_C               PF02080.16    71 seq498_BIOID51017    -            458   1.9e-21   75.3   0.7   1   2   4.7e-13   4.5e-10   38.8   0.0     3    70   157   225   155   226 0.91 TrkA-C domain
TrkA_C               PF02080.16    71 seq498_BIOID51017    -            458   1.9e-21   75.3   0.7   2   2     2e-11   1.9e-08   33.6   0.2     8    70   390   451   388   452 0.89 TrkA-C domain
F420_oxidored        PF03807.12    96 seq498_BIOID51017    -            458   1.9e-12   47.2   2.2   1   2   1.5e-07   0.00015   22.0   0.0     1    52     2    49     2    88 0.87 NADP oxidoreductase coenzyme F420-dependent
F420_oxidored        PF03807.12    96 seq498_BIOID51017    -            458   1.9e-12   47.2   2.2   2   2   1.5e-07   0.00015   22.0   0.3     2    48   235   279   234   355 0.80 NADP oxidoreductase coenzyme F420-dependent
NAD_binding_7        PF13241.1    103 seq498_BIOID51017    -            458   1.2e-11   44.6   3.0   1   1   7.5e-08   7.3e-05   22.8   0.0     8    82   233   319   228   323 0.75 Putative NAD(P)-binding
Shikimate_DH         PF01488.15   135 seq498_BIOID51017    -            458   1.4e-11   44.4   0.6   1   1   5.3e-09   5.2e-06   26.4   0.2    12   102   232   332   222   367 0.77 Shikimate / quinate 5-dehydrogenase
Nitrate_red_del      PF02613.10   136 seq505_BIOID51017    -            199   1.9e-21   76.1   2.2   1   1   2.5e-25   3.5e-21   75.3   1.5     3   136    41   172    14   172 0.87 Nitrate reductase delta subunit
PerC                 PF06069.6     90 seq506_BIOID51017    -            104     4e-44  148.4   2.0   1   1   3.4e-48   4.6e-44  148.2   1.4     1    89     1    89     1    90 0.99 PerC transcriptional activator
UPF0270              PF06794.7     70 seq507_BIOID51017    -             72   9.2e-36  121.3   0.1   1   1   7.4e-40     1e-35  121.2   0.0     1    70     1    70     1    70 0.99 Uncharacterised protein family (UPF0270)
DeoC                 PF01791.4    236 seq508_BIOID51017    -            259   3.8e-61  206.2   1.8   1   1     3e-65   4.1e-61  206.1   1.2     3   230    12   240    10   246 0.94 DeoC/LacD family aldolase
Phage_connect_1      PF05135.8    102 seq511_BIOID51017    -            108   2.7e-08   33.7   0.0   1   1   2.5e-12   3.4e-08   33.4   0.0     1    95     1    98     1   103 0.84 Phage gp6-like head-tail connector protein
TcdA_TcdB            PF12919.2    514 seq512_BIOID51017    -            829  1.3e-189  630.8  12.9   1   1  2.8e-193  1.3e-189  630.8   8.9     1   514   258   774   258   774 0.98 TcdA/TcdB catalytic glycosyltransferase domain
Gly_transf_sug       PF04488.10   103 seq512_BIOID51017    -            829   4.4e-24   84.7   8.4   1   1   4.3e-27   1.9e-23   82.6   1.1     2    96   418   521   417   528 0.88 Glycosyltransferase sugar-binding region containing DXD motif
TcdB_N               PF12918.2     66 seq512_BIOID51017    -            829   3.3e-17   62.1   3.2   1   1   7.3e-21   3.3e-17   62.1   2.2     2    66   164   225   163   225 0.97 TcdB toxin N-terminal helical domain
DUF1161              PF06649.7     52 seq514_BIOID51017    -            102   1.3e-25   88.9   0.0   1   1   1.2e-29   1.6e-25   88.6   0.0     1    52    27    80    27    80 0.99 Protein of unknown function (DUF1161)
AAA_26               PF13500.1    199 seq515_BIOID51017    -            225   5.2e-41  140.3   0.0   1   1   1.4e-44   6.2e-41  140.0   0.0     1   193     3   208     3   213 0.95 AAA domain
CbiA                 PF01656.18   195 seq515_BIOID51017    -            225   5.6e-20   71.4   0.0   1   1   1.5e-23   6.7e-20   71.2   0.0     2   180     6   199     5   217 0.77 CobQ/CobB/MinD/ParA nucleotide binding domain
PRK                  PF00485.13   194 seq516_BIOID51017    -            289     3e-74  248.6   0.0   1   1   2.7e-78   3.6e-74  248.4   0.0     1   194     7   214     7   214 0.99 Phosphoribulokinase / Uridine kinase family
Glycos_transf_2      PF00535.21   169 seq520_BIOID51017    -            322   1.1e-30  106.4   0.0   1   1   3.2e-34   1.4e-30  106.0   0.0     1   165    11   171    11   175 0.85 Glycosyl transferase family 2
Glyco_tranf_2_3      PF13641.1    230 seq520_BIOID51017    -            322   3.5e-12   46.5   0.0   1   1   1.2e-15   5.4e-12   45.9   0.0     2   132     9   135     8   205 0.81 Glycosyltransferase like family 2
Glyco_tranf_2_2      PF10111.4    281 seq520_BIOID51017    -            322   9.6e-06   24.7   0.0   1   1   3.1e-09   1.4e-05   24.2   0.0     1   104    11   108    11   120 0.81 Glycosyltransferase like family 2
AMP-binding          PF00501.23   418 seq521_BIOID51017    -            528   1.9e-84  283.3   0.0   1   1   1.6e-88   2.2e-84  283.1   0.0     2   413    49   483    48   486 0.95 AMP-binding enzyme
SLT                  PF01464.15   121 seq522_BIOID51017    -            200   3.9e-31  106.9   0.0   1   1   3.5e-35   4.8e-31  106.6   0.0     2   118    53   168    52   171 0.95 Transglycosylase SLT domain
PALP                 PF00291.20   307 seq524_BIOID51017    -            514   2.2e-69  233.9   2.0   1   1   4.2e-73   2.9e-69  233.5   1.4     5   307    29   316    25   316 0.91 Pyridoxal-phosphate dependent enzyme
Thr_dehydrat_C       PF00585.13    91 seq524_BIOID51017    -            514   3.8e-64  212.2   0.0   1   2   3.6e-35   2.4e-31  107.0   0.0     1    91   329   419   329   419 0.98 C-terminal regulatory domain of Threonine dehydratase
Thr_dehydrat_C       PF00585.13    91 seq524_BIOID51017    -            514   3.8e-64  212.2   0.0   2   2   6.7e-34   4.6e-30  102.9   0.0     2    91   425   512   424   512 0.96 C-terminal regulatory domain of Threonine dehydratase
Phage_H_T_join       PF05521.6     95 seq526_BIOID51017    -            116   1.6e-15   57.0   0.0   1   1   1.4e-19   1.9e-15   56.7   0.0     3    95    11   110     9   111 0.91 Phage head-tail joining protein
GIIM                 PF08388.6     80 seq527_BIOID51017    -            192   2.6e-12   46.2   8.8   1   1   3.3e-16   4.5e-12   45.4   6.1     1    74    76   149    76   158 0.92 Group II intron, maturase-specific domain
DUF3927              PF13064.1     46 seq529_BIOID51017    -             52   2.9e-22   77.7  11.8   1   1   2.3e-26   3.1e-22   77.6   8.2     1    46     3    48     3    48 0.98 Protein of unknown function (DUF3927)
Molybdopterin        PF00384.17   432 seq533_BIOID51017    -            808   1.7e-96  323.4   0.0   1   1  4.7e-100   2.2e-96  323.1   0.0     1   432   111   566   111   566 0.92 Molybdopterin oxidoreductase
Molydop_binding      PF01568.16   109 seq533_BIOID51017    -            808   4.7e-28   97.0   0.0   1   1   2.6e-31   1.2e-27   95.7   0.0     1   107   687   800   687   802 0.97 Molydopterin dinucleotide binding domain
Molybdop_Fe4S4       PF04879.11    55 seq533_BIOID51017    -            808   1.2e-14   53.6   1.0   1   1   4.8e-18   2.2e-14   52.8   0.7     1    55    49   108    49   108 0.97 Molybdopterin oxidoreductase Fe4S4 domain
DUF646               PF04883.7    106 seq535_BIOID51017    -            148   3.6e-20   72.6   0.0   1   1   3.5e-24   4.8e-20   72.2   0.0     2   105    13   131    12   132 0.86 Bacteriophage protein of unknown function (DUF646)
Glycos_transf_3      PF00591.16   254 seq539_BIOID51017    -            440   3.1e-61  206.7   0.4   1   1   9.1e-65   4.1e-61  206.3   0.2     2   253    79   332    78   333 0.98 Glycosyl transferase family, a/b domain
PYNP_C               PF07831.8     75 seq539_BIOID51017    -            440   2.4e-25   87.6   0.2   1   1     1e-28   4.7e-25   86.7   0.1     1    74   350   423   350   424 0.98 Pyrimidine nucleoside phosphorylase C-terminal domain
Glycos_trans_3N      PF02885.12    66 seq539_BIOID51017    -            440     3e-15   55.4   0.1   1   1   1.8e-18   8.4e-15   53.9   0.1     3    66     5    68     3    68 0.98 Glycosyl transferase family, helical bundle domain
MscL                 PF01741.13   128 seq544_BIOID51017    -            136   2.3e-57  192.5   3.1   1   1   1.9e-61   2.6e-57  192.3   2.2     1   128     3   132     3   132 0.98 Large-conductance mechanosensitive channel, MscL
OmpA                 PF00691.15    97 seq546_BIOID51017    -            296   5.7e-15   55.3   0.1   1   1   1.6e-18   2.2e-14   53.5   0.0     1    92   155   248   155   252 0.86 OmpA family
DUF3168              PF11367.3    121 seq547_BIOID51017    -            114   5.6e-15   55.4   0.1   1   1   5.3e-19   7.2e-15   55.0   0.1    12   121    10   110     4   110 0.85 Protein of unknown function (DUF3168)
Terminase_GpA        PF05876.7    557 seq548_BIOID51017    -            507    1e-130  436.6   0.0   1   1  9.1e-135  1.2e-130  436.3   0.0     1   393    90   499    90   504 0.98 Phage terminase large subunit (GpA)
HTH_Tnp_1            PF01527.15    76 seq549_BIOID51017    -             99   2.5e-09   36.8   3.6   1   1   2.3e-13   3.1e-09   36.5   2.5     2    76    10    79     9    79 0.91 Transposase
Epimerase            PF01370.16   236 seq550_BIOID51017    -            660   1.7e-41  142.1   0.0   1   1     8e-45   2.7e-41  141.4   0.0     1   236   318   566   318   566 0.91 NAD dependent epimerase/dehydratase family
Formyl_trans_N       PF00551.14   181 seq550_BIOID51017    -            660   5.4e-25   87.8   0.0   1   1   2.4e-28   8.1e-25   87.2   0.0    67   178    63   174    20   177 0.90 Formyl transferase
Formyl_trans_C       PF02911.13   100 seq550_BIOID51017    -            660   2.3e-20   72.4   0.0   1   1   1.2e-23   4.3e-20   71.5   0.0     3    98   202   295   200   297 0.95 Formyl transferase, C-terminal domain
3Beta_HSD            PF01073.14   280 seq550_BIOID51017    -            660   5.8e-06   25.0   0.0   1   1   2.4e-09   8.2e-06   24.5   0.0     1   157   319   474   319   504 0.79 3-beta hydroxysteroid dehydrogenase/isomerase family
Lysis_S              PF04971.7     68 seq551_BIOID51017    -             71   1.6e-46  155.7   0.6   1   1   1.3e-50   1.7e-46  155.6   0.4     1    68     4    71     4    71 1.00 Lysis protein S
Elong-fact-P_C       PF09285.6     56 seq552_BIOID51017    -            188   5.3e-27   92.8   1.0   1   1   2.4e-30   1.1e-26   91.8   0.2     1    56   131   186   131   186 0.99 Elongation factor P, C-terminal
EFP                  PF01132.15    55 seq552_BIOID51017    -            188   3.2e-24   84.2   0.1   1   1   1.2e-27   5.5e-24   83.4   0.0     3    55    71   123    69   123 0.97 Elongation factor P (EF-P) OB domain
EFP_N                PF08207.7     58 seq552_BIOID51017    -            188   5.8e-24   83.6   0.0   1   1   4.5e-27     2e-23   81.8   0.0     3    57     7    61     5    62 0.97 Elongation factor P (EF-P) KOW-like domain
UvrB                 PF12344.3     44 seq553_BIOID51017    -            673   6.7e-23   79.8   0.9   1   1   1.3e-25   2.9e-22   77.7   0.1     1    43   552   594   552   595 0.97 Ultra-violet resistance protein B
Helicase_C           PF00271.26    78 seq553_BIOID51017    -            673   1.2e-15   57.0   0.0   1   1   1.2e-18   2.8e-15   55.8   0.0     2    77   465   545   464   546 0.98 Helicase conserved C-terminal domain
ResIII               PF04851.10   184 seq553_BIOID51017    -            673   1.1e-11   44.8   0.0   1   1     3e-14   6.9e-11   42.1   0.0     4    94    13   101    10   134 0.79 Type III restriction enzyme, res subunit
UVR                  PF02151.14    36 seq553_BIOID51017    -            673   5.2e-07   28.8   1.1   1   1     7e-10   1.6e-06   27.3   0.8     2    35   634   667   633   668 0.93 UvrB/uvrC motif
Ald_Xan_dh_C2        PF02738.13   543 seq554_BIOID51017    -            765  6.7e-175  582.3   0.0   1   1  1.2e-178  8.5e-175  582.0   0.0    12   543   159   700   147   700 0.98 Molybdopterin-binding domain of aldehyde dehydrogenase
Ald_Xan_dh_C         PF01315.17   111 seq554_BIOID51017    -            765   6.8e-35  119.3   0.1   1   1   2.2e-38   1.5e-34  118.2   0.0     1   111    23   139    23   139 0.92 Aldehyde oxidase and xanthine dehydrogenase, a/b hammerhead domain
Phage_lysozyme       PF00959.14   110 seq556_BIOID51017    -            165   2.1e-32  111.5   0.1   1   1   1.9e-36   2.6e-32  111.2   0.1     1   109    48   154    48   155 0.98 Phage lysozyme
rve                  PF00665.21   120 seq559_BIOID51017    -            288   3.5e-30  104.4   0.0   1   1   2.6e-33   7.2e-30  103.4   0.0     3   119   126   240   124   241 0.96 Integrase core domain
rve_2                PF13333.1     52 seq559_BIOID51017    -            288   1.3e-20   73.1   1.5   1   1   1.5e-22     4e-19   68.3   0.1     1    52   231   287   231   287 0.98 Integrase core domain
rve_3                PF13683.1     67 seq559_BIOID51017    -            288   1.9e-15   55.9   0.0   1   1   1.4e-18   3.8e-15   55.0   0.0     4    67   215   279   212   279 0.96 Integrase core domain
HTH_21               PF13276.1     60 seq559_BIOID51017    -            288   2.1e-10   40.3   0.0   1   1   3.2e-13   8.8e-10   38.3   0.0     4    59    47   101    44   102 0.90 HTH-like domain
DDE_Tnp_IS240        PF13610.1    140 seq559_BIOID51017    -            288   1.7e-09   37.6   0.0   1   1   1.1e-12   2.9e-09   36.8   0.0     2   129   130   260   129   272 0.88 DDE domain
I-set                PF07679.11    90 seq560_BIOID51017    -            261   9.5e-08   31.6   0.4   1   1   1.2e-10   5.4e-07   29.2   0.1     4    88   173   250   170   254 0.84 Immunoglobulin I-set domain
Ig_2                 PF13895.1     80 seq560_BIOID51017    -            261   2.3e-07   30.7   0.8   1   1   1.1e-10     5e-07   29.6   0.3    22    78   193   254   171   256 0.74 Immunoglobulin domain
Ig_3                 PF13927.1     75 seq560_BIOID51017    -            261     5e-07   30.0   0.6   1   1     4e-10   1.8e-06   28.2   0.0    11    74   182   238   173   239 0.87 Immunoglobulin domain
S-methyl_trans       PF02574.11   305 seq561_BIOID51017    -           1232  1.4e-104  349.6   0.1   1   1  9.1e-108  2.5e-104  348.7   0.1     1   304    21   331    21   332 0.98 Homocysteine S-methyltransferase
Met_synt_B12         PF02965.12   136 seq561_BIOID51017    -           1232   9.1e-54  180.6   0.0   1   1     9e-57   2.4e-53  179.2   0.0     1   136  1060  1197  1060  1197 0.99 Vitamin B12 dependent methionine synthase, activation domain
Pterin_bind          PF00809.17   210 seq561_BIOID51017    -           1232   1.5e-48  164.8   0.4   1   1   1.7e-51   4.6e-48  163.2   0.3     1   210   361   573   361   573 0.98 Pterin binding enzyme
B12-binding_2        PF02607.12    79 seq561_BIOID51017    -           1232   4.4e-21   74.5   0.0   1   1   6.5e-24   1.8e-20   72.6   0.0     4    79   664   739   662   739 0.96 B12 binding domain
B12-binding          PF02310.14   121 seq561_BIOID51017    -           1232   6.7e-20   71.0   0.2   1   1   1.8e-22     5e-19   68.2   0.1     2    94   753   845   752   856 0.93 B12 binding domain
cNMP_binding         PF00027.24    91 seq567_BIOID51017    -            210   8.9e-24   83.0   0.0   1   1     4e-27   1.4e-23   82.4   0.0     3    90    23   111    21   112 0.97 Cyclic nucleotide-binding domain
Crp                  PF00325.15    32 seq567_BIOID51017    -            210   2.1e-15   55.7   0.4   1   1   1.1e-18   3.9e-15   54.8   0.3     1    32   166   197   166   197 0.98 Bacterial regulatory proteins, crp family
HTH_Crp_2            PF13545.1     76 seq567_BIOID51017    -            210   2.2e-11   43.2   0.1   1   1   1.5e-14     5e-11   42.1   0.1     1    67   142   206   142   207 0.94 Crp-like helix-turn-helix domain
DUF2799              PF10973.3     89 seq572_BIOID51017    -            134   3.4e-17   62.1   0.9   1   1   3.3e-21   4.5e-17   61.7   0.6     1    88    44   126    44   127 0.93 Protein of unknown function (DUF2799)
PadR                 PF03551.9     75 seq575_BIOID51017    -            207   6.7e-16   57.7   0.1   1   1   8.1e-20   1.1e-15   57.0   0.1     1    74    67   136    67   137 0.93 Transcriptional regulator PadR-like family
Phage_lysis          PF03245.8    125 seq576_BIOID51017    -            145   3.6e-42  143.1   3.4   1   1   3.1e-46   4.2e-42  142.9   2.3    11   125    32   144    23   144 0.94 Bacteriophage lysis protein
Entericidin          PF08085.6     21 seq577_BIOID51017    -             41   5.3e-09   35.3   0.0   1   1   4.6e-13   6.3e-09   35.1   0.0     1    21    20    40    20    40 0.99 Entericidin EcnA/B family
FHIPEP               PF00771.15   658 seq578_BIOID51017    -            675  1.1e-214  714.5  13.2   1   1  8.9e-219  1.2e-214  714.3   9.2     1   657    25   663    25   664 0.92 FHIPEP family
Epimerase            PF01370.16   236 seq580_BIOID51017    -            194   1.5e-25   89.9   0.1   1   1   7.7e-28   1.3e-24   86.8   0.1     1   219     5   192     5   193 0.92 NAD dependent epimerase/dehydratase family
NAD_binding_10       PF13460.1    183 seq580_BIOID51017    -            194   3.3e-23   82.5   0.0   1   1   2.1e-26   3.6e-23   82.3   0.0     1   177     5   192     5   194 0.87 NADH(P)-binding
NAD_binding_4        PF07993.7    249 seq580_BIOID51017    -            194   9.2e-17   60.6   0.3   1   2   4.4e-08   7.6e-05   21.6   0.1     1    33     7    37     7    48 0.80 Male sterility protein
NAD_binding_4        PF07993.7    249 seq580_BIOID51017    -            194   9.2e-17   60.6   0.3   2   2     1e-07   0.00017   20.4   0.0    79   137    55   114    38   121 0.84 Male sterility protein
3Beta_HSD            PF01073.14   280 seq580_BIOID51017    -            194   1.5e-16   59.8   0.0   1   1   7.6e-17   1.3e-13   50.1   0.0     1   197     6   166     6   192 0.81 3-beta hydroxysteroid dehydrogenase/isomerase family
NmrA                 PF05368.8    233 seq580_BIOID51017    -            194   8.8e-15   54.4   0.0   1   1   6.3e-18   1.1e-14   54.1   0.0     1   105     5   114     5   148 0.87 NmrA-like family
adh_short            PF00106.20   167 seq580_BIOID51017    -            194   4.5e-06   26.5   3.3   1   1   1.4e-08   2.4e-05   24.2   2.3     2   165     4   139     3   141 0.84 short chain dehydrogenase
IMS                  PF00817.15   148 seq582_BIOID51017    -            351   9.7e-48  161.6   0.0   1   1   3.4e-51   1.6e-47  160.9   0.0     1   148     7   154     7   154 0.98 impB/mucB/samB family
IMS_C                PF11799.3    137 seq582_BIOID51017    -            351   2.1e-09   37.7   0.1   1   1   8.2e-13   3.7e-09   36.9   0.0     3    99   211   309   210   327 0.85 impB/mucB/samB family C-terminal
IMS_HHH              PF11798.3     32 seq582_BIOID51017    -            351   1.3e-08   34.2   0.0   1   1   7.1e-12   3.2e-08   33.0   0.0     1    32   166   197   166   197 0.96 IMS family HHH motif
Metalloenzyme        PF01676.13   262 seq584_BIOID51017    -            407   1.2e-57  195.1   0.0   1   1   9.9e-62   1.4e-57  194.9   0.0     1   261     2   405     2   406 0.97 Metalloenzyme superfamily
Entericidin          PF08085.6     21 seq585_BIOID51017    -             48   1.2e-08   34.2   2.6   1   1   1.2e-12   1.7e-08   33.7   1.8     1    21    23    43    23    43 0.98 Entericidin EcnA/B family
HOK_GEF              PF01848.11    43 seq587_BIOID51017    -             50   7.7e-18   63.4   1.4   1   1   6.2e-22   8.5e-18   63.2   1.0     1    43     4    46     4    46 0.99 Hok/gef family
Phage_TAC            PF06222.6    127 seq590_BIOID51017    -            124   1.2e-58  196.0   0.2   1   1   9.5e-63   1.3e-58  195.9   0.2     1   127     1   124     1   124 0.99 Phage tail assembly chaperone
FUSC-like            PF12805.2    284 seq592_BIOID51017    -            696     3e-72  242.8   3.3   1   1   8.7e-76     3e-72  242.8   2.3     2   280    63   335    62   340 0.95 FUSC-like inner membrane protein yccS
FUSC_2               PF13515.1    128 seq592_BIOID51017    -            696   8.6e-20   70.8  11.0   1   1   2.5e-23   8.6e-20   70.8   7.6     2   126   377   498   375   500 0.90 Fusaric acid resistance protein-like
FUSC                 PF04632.7    650 seq592_BIOID51017    -            696   5.1e-08   31.7   4.2   1   1   1.5e-11   5.1e-08   31.7   2.9     7   280   369   659   363   690 0.80 Fusaric acid resistance protein family
ALMT                 PF11744.3    406 seq592_BIOID51017    -            696   1.5e-05   23.7   1.9   1   1   1.7e-08   5.7e-05   21.8   1.0    41   193   389   528   373   594 0.80 Aluminium activated malate transporter
DUF4154              PF13689.1    145 seq593_BIOID51017    -            172     6e-33  113.3   0.0   1   1   5.4e-37   7.3e-33  113.0   0.0     6   145    32   168    27   168 0.95 Domain of unknown function (DUF4154)
YihI                 PF04220.7    169 seq594_BIOID51017    -            169   3.4e-56  189.0  15.5   1   1   2.8e-60   3.9e-56  188.9  10.8     3   167     5   165     2   167 0.94 Der GTPase activator (YihI)
Multi_Drug_Res       PF00893.14    93 seq595_BIOID51017    -            105   5.3e-33  113.2  10.3   1   1   4.9e-37   6.7e-33  112.9   7.2     1    93     1    93     1    93 0.99 Small Multidrug Resistance protein
HOK_GEF              PF01848.11    43 seq601_BIOID51017    -             83   7.1e-18   63.5   1.4   1   1   6.8e-22   9.3e-18   63.1   1.0     1    43    37    79    37    79 0.99 Hok/gef family
DUF4035              PF13227.1     53 seq603_BIOID51017    -             93   6.2e-24   83.0   0.1   1   1   7.5e-28     1e-23   82.3   0.0     1    53    27    79    27    79 0.98 Protein of unknown function (DUF4035)
Peptidase_S24        PF00717.18    70 seq604_BIOID51017    -            215   4.9e-14   51.5   0.2   1   1   3.1e-17   8.5e-14   50.8   0.1     2    67   125   189   124   192 0.85 Peptidase S24-like
HTH_26               PF13443.1     63 seq604_BIOID51017    -            215     2e-07   30.9   0.0   1   1   2.3e-10   6.2e-07   29.3   0.0    11    59     1    49     1    51 0.97 Cro/C1-type HTH DNA-binding domain
HTH_31               PF13560.1     64 seq604_BIOID51017    -            215   8.3e-07   28.9   0.0   1   1     5e-10   1.4e-06   28.2   0.0    17    59     3    45     1    50 0.93 Helix-turn-helix domain
HTH_3                PF01381.17    55 seq604_BIOID51017    -            215   4.2e-06   26.3   0.0   1   1   2.6e-09   7.2e-06   25.6   0.0    11    55     2    47     1    47 0.95 Helix-turn-helix
Terminase_GpA        PF05876.7    557 seq605_BIOID51017    -            169   1.5e-38  132.4   0.1   1   1   1.3e-42   1.8e-38  132.1   0.1   402   547     1   145     1   153 0.95 Phage terminase large subunit (GpA)
IlvN                 PF07991.7    165 seq608_BIOID51017    -            536   7.9e-61  204.1   0.2   1   1   1.9e-64   1.3e-60  203.3   0.1     2   165    80   249    79   249 0.98 Acetohydroxy acid isomeroreductase, catalytic domain
IlvC                 PF01450.14   145 seq608_BIOID51017    -            536   5.2e-56  188.4   0.1   1   2   3.9e-21   2.7e-17   62.9   0.0     1   128   255   382   255   390 0.91 Acetohydroxy acid isomeroreductase, catalytic domain
IlvC                 PF01450.14   145 seq608_BIOID51017    -            536   5.2e-56  188.4   0.1   2   2   9.1e-40   6.2e-36  123.3   0.0    15   145   404   530   394   530 0.93 Acetohydroxy acid isomeroreductase, catalytic domain
PP-binding           PF00550.20    67 seq611_BIOID51017    -             82   1.2e-12   47.8   0.8   1   1   9.7e-17   1.3e-12   47.6   0.6     1    66     9    74     9    75 0.92 Phosphopantetheine attachment site
GGDEF                PF00990.16   161 seq616_BIOID51017    -            407   5.3e-45  152.7   0.5   1   1   6.1e-49   8.3e-45  152.1   0.3     1   159   248   402   248   404 0.96 GGDEF domain
Phage_HK97_TLTM      PF06120.6    301 seq620_BIOID51017    -           1080  5.2e-127  423.1  12.0   1   1  7.6e-131  5.2e-127  423.1   8.3     1   301   395   695   395   695 0.99 Tail length tape measure protein
Tape_meas_lam_C      PF09718.5     78 seq620_BIOID51017    -           1080   2.1e-19   69.1   1.5   1   1     3e-23   2.1e-19   69.1   1.0     1    77   860   936   860   937 0.97 Lambda phage tail tape-measure protein (Tape_meas_lam_C)
Molybdopterin        PF00384.17   432 seq622_BIOID51017    -            808   1.7e-88  297.1   0.0   1   1   4.6e-92   2.1e-88  296.8   0.0     1   432   115   566   115   566 0.93 Molybdopterin oxidoreductase
Molydop_binding      PF01568.16   109 seq622_BIOID51017    -            808   5.4e-27   93.6   0.0   1   1   2.2e-30     1e-26   92.7   0.0     1   107   687   800   687   802 0.97 Molydopterin dinucleotide binding domain
Molybdop_Fe4S4       PF04879.11    55 seq622_BIOID51017    -            808   2.7e-13   49.4   0.9   1   1     1e-16   4.7e-13   48.6   0.6     1    55    53   112    53   112 0.96 Molybdopterin oxidoreductase Fe4S4 domain
DUF3491              PF11996.3    936 seq623_BIOID51017    -           1829    3e-310 1031.0   0.0   1   1  3.4e-314  4.7e-310 1030.4   0.0     1   720  1107  1825  1107  1828 0.99 Protein of unknown function (DUF3491)
Acetyltransf_10      PF13673.1    117 seq624_BIOID51017    -            150   1.4e-20   73.4   0.0   1   1   5.1e-24   1.7e-20   73.1   0.0     1   117    13   124    13   124 0.92 Acetyltransferase (GNAT) domain
Acetyltransf_7       PF13508.1     79 seq624_BIOID51017    -            150   6.9e-10   38.8   0.0   1   1   4.1e-13   1.4e-09   37.8   0.0     3    78    56   125    54   126 0.90 Acetyltransferase (GNAT) domain
Acetyltransf_9       PF13527.1    128 seq624_BIOID51017    -            150   6.8e-08   32.3   0.0   1   1   3.5e-10   1.2e-06   28.2   0.0     1   128     5   127     5   127 0.93 Acetyltransferase (GNAT) domain
Acetyltransf_1       PF00583.19    83 seq624_BIOID51017    -            150     7e-07   29.0   0.0   1   1   5.2e-10   1.8e-06   27.7   0.0    25    83    75   125    34   125 0.77 Acetyltransferase (GNAT) family
Radical_SAM          PF04055.16   166 seq625_BIOID51017    -            457   3.7e-15   56.3   0.0   1   1     8e-19   5.4e-15   55.8   0.0     2   164    57   227    56   229 0.79 Radical SAM superfamily
HemN_C               PF06969.11    66 seq625_BIOID51017    -            457     4e-12   45.8   0.3   1   1   2.7e-15   1.8e-11   43.7   0.0     1    66   363   431   363   431 0.94 HemN C-terminal domain
Aminotran_1_2        PF00155.16   363 seq626_BIOID51017    -            390   3.6e-54  183.9   0.0   1   1   9.5e-58   4.3e-54  183.7   0.0     2   362    44   384    43   385 0.92 Aminotransferase class I and II
Cys_Met_Meta_PP      PF01053.15   386 seq626_BIOID51017    -            390   2.3e-05   22.7   0.0   1   1   7.4e-09   3.4e-05   22.2   0.0    26   183    55   216    47   239 0.89 Cys/Met metabolism PLP-dependent enzyme
Aminotran_5          PF00266.14   371 seq626_BIOID51017    -            390   5.7e-05   21.9   0.0   1   1   2.1e-08   9.5e-05   21.1   0.0    48   181    93   216    67   219 0.90 Aminotransferase class-V
Polysacc_deac_1      PF01522.16   124 seq627_BIOID51017    -            296   2.5e-14   52.8   0.0   1   1   4.5e-18   6.1e-14   51.6   0.0    16   123    15   169     6   170 0.93 Polysaccharide deacetylase
Cys_Met_Meta_PP      PF01053.15   386 seq628_BIOID51017    -            445  3.1e-139  463.4   0.0   1   1    8e-143  3.6e-139  463.2   0.0     1   385    65   439    65   440 0.99 Cys/Met metabolism PLP-dependent enzyme
Aminotran_1_2        PF00155.16   363 seq628_BIOID51017    -            445   2.4e-07   29.9   0.0   1   1   7.6e-11   3.5e-07   29.3   0.0    49   192   116   237   102   270 0.84 Aminotransferase class I and II
Aminotran_5          PF00266.14   371 seq628_BIOID51017    -            445   0.00011   20.9   0.0   1   1   3.8e-08   0.00017   20.3   0.0    68   201   132   257   103   273 0.84 Aminotransferase class-V
gpW                  PF02831.10    68 seq630_BIOID51017    -             68   2.2e-33  113.4   2.3   1   1   1.8e-37   2.4e-33  113.3   1.6     1    68     1    68     1    68 0.99 gpW
Rep_3                PF01051.16   218 seq631_BIOID51017    -            325   1.6e-21   76.7   0.1   1   1   1.8e-25   2.5e-21   76.1   0.1     4   210    11   265     9   271 0.86 Initiator Replication protein
Phage_portal_2       PF05136.8    355 seq633_BIOID51017    -            189   9.4e-37  126.2   0.1   1   1   7.7e-41   1.1e-36  126.0   0.0     1   160    26   189    26   189 0.97 Phage portal protein, lambda family
PNP_UDP_1            PF01048.15   234 seq634_BIOID51017    -            239   3.4e-43  147.1   1.3   1   1   2.9e-47   3.9e-43  146.9   0.9     2   213    16   217    15   234 0.88 Phosphorylase superfamily
His_Phos_2           PF00328.17   347 seq637_BIOID51017    -            413   6.3e-39  134.1   0.0   1   1   5.5e-43   7.5e-39  133.9   0.0     1   344    30   359    30   364 0.85 Histidine phosphatase superfamily (branch 2)
FAD_binding_5        PF00941.16   171 seq638_BIOID51017    -            292   1.7e-50  170.7   0.0   1   1   3.4e-54   2.4e-50  170.2   0.0     4   170     6   173     3   174 0.98 FAD binding domain in molybdopterin dehydrogenase
CO_deh_flav_C        PF03450.12   103 seq638_BIOID51017    -            292   4.8e-25   87.3   0.1   1   1   2.5e-28   1.7e-24   85.6   0.0     2   103   183   283   182   283 0.97 CO dehydrogenase flavoprotein C-terminal domain
UPF0027              PF01139.12   420 seq640_BIOID51017    -            388   6.5e-98  328.3   0.0   1   2   1.1e-28   1.5e-24   86.6   0.0     6    98    23   115    19   124 0.94 Uncharacterized protein family UPF0027
UPF0027              PF01139.12   420 seq640_BIOID51017    -            388   6.5e-98  328.3   0.0   2   2   2.9e-75     4e-71  240.1   0.0   144   419   127   381   113   382 0.90 Uncharacterized protein family UPF0027
Phage_Nu1            PF07471.7    164 seq642_BIOID51017    -            181   1.2e-92  307.6   1.4   1   1   9.9e-97   1.3e-92  307.4   1.0     1   164     1   164     1   164 0.99 Phage DNA packaging protein Nu1
ATP-synt_ab          PF00006.20   215 seq643_BIOID51017    -            302   9.6e-41  139.5   0.0   1   1     1e-44   1.4e-40  139.0   0.0     2   133   157   287   156   295 0.96 ATP synthase alpha/beta family, nucleotide-binding domain
PMT                  PF02366.13   245 seq645_BIOID51017    -            550   1.4e-54  184.9  21.1   1   1   2.1e-58   1.4e-54  184.9  14.7     3   245     5   237     3   237 0.98 Dolichyl-phosphate-mannose-protein mannosyltransferase
PMT_2                PF13231.1    159 seq645_BIOID51017    -            550   6.8e-12   45.4  22.0   1   1     1e-15   6.8e-12   45.4  15.3     2   159    61   222    60   222 0.80 Dolichyl-phosphate-mannose-protein mannosyltransferase
OmpA                 PF00691.15    97 seq648_BIOID51017    -            160   3.6e-18   65.6   0.1   1   1     4e-22   5.5e-18   65.0   0.1     1    97    55   151    55   151 0.95 OmpA family
Phage_portal_2       PF05136.8    355 seq652_BIOID51017    -            206   5.1e-24   84.3   0.4   1   1   5.4e-28   7.3e-24   83.8   0.3   289   355     8    74     5    74 0.98 Phage portal protein, lambda family
Terminase_GpA        PF05876.7    557 seq653_BIOID51017    -            469  4.5e-127  424.6   0.4   1   1  4.1e-131  5.6e-127  424.3   0.3     1   394    39   449    39   456 0.97 Phage terminase large subunit (GpA)
DUF2303              PF10065.4    276 seq654_BIOID51017    -            274   1.4e-93  312.6   0.5   1   1   1.1e-97   1.5e-93  312.5   0.3     1   276     1   273     1   273 0.98 Uncharacterized conserved protein (DUF2303)
Aminotran_3          PF00202.16   339 seq657_BIOID51017    -            496  4.6e-103  344.5   0.0   1   1    5e-107  6.9e-103  343.9   0.0     8   338   111   433   106   434 0.95 Aminotransferase class-III
Fer2_2               PF01799.15    75 seq658_BIOID51017    -            159     4e-27   93.8   0.4   1   1   5.8e-31     4e-27   93.8   0.3     1    73    78   152    78   154 0.93 [2Fe-2S] binding domain
Fer2                 PF00111.22    78 seq658_BIOID51017    -            159   4.4e-07   29.4   1.1   1   1   6.5e-11   4.4e-07   29.4   0.8     2    55    12    64    11    85 0.81 2Fe-2S iron-sulfur cluster binding domain
Homoserine_dh        PF00742.14   179 seq659_BIOID51017    -            810   2.9e-50  170.3   0.0   1   1   9.7e-54   4.4e-50  169.7   0.0     1   178   608   803   608   804 0.99 Homoserine dehydrogenase
AA_kinase            PF00696.23   241 seq659_BIOID51017    -            810   1.7e-42  145.5   0.0   1   1   8.3e-46   3.8e-42  144.3   0.0     2   238    12   284    11   287 0.89 Amino acid kinase family
NAD_binding_3        PF03447.11   117 seq659_BIOID51017    -            810   3.5e-24   85.3   0.0   1   1   1.8e-27   8.4e-24   84.1   0.0     1   116   465   599   465   600 0.98 Homoserine dehydrogenase, NAD binding domain
Molybdop_Fe4S4       PF04879.11    55 seq664_BIOID51017    -            195   2.2e-21   75.3   0.2   1   1   2.6e-24   1.8e-20   72.4   0.1     2    55    44   104    43   104 0.96 Molybdopterin oxidoreductase Fe4S4 domain
Molybdopterin        PF00384.17   432 seq664_BIOID51017    -            195   2.4e-06   26.4   0.1   1   1   4.2e-10   2.9e-06   26.1   0.0     1    35   107   139   107   190 0.79 Molybdopterin oxidoreductase
Mob_synth_C          PF06463.8    128 seq665_BIOID51017    -            352     7e-36  122.6   0.0   1   1   3.6e-39   1.2e-35  121.8   0.0     1   127   209   335   209   336 0.98 Molybdenum Cofactor Synthesis C
Radical_SAM          PF04055.16   166 seq665_BIOID51017    -            352   6.9e-27   94.5   0.0   1   1   2.7e-30   9.4e-27   94.0   0.0     2   166    42   204    41   204 0.97 Radical SAM superfamily
Fer4_12              PF13353.1    139 seq665_BIOID51017    -            352   1.6e-07   31.4   0.0   1   1   8.7e-11     3e-07   30.5   0.0    15   116    47   148    36   154 0.84 4Fe-4S single cluster domain
Fer4_14              PF13394.1    117 seq665_BIOID51017    -            352   5.9e-07   29.4   0.0   1   1   5.8e-10     2e-06   27.7   0.0     6    90    45   127    38   148 0.70 4Fe-4S single cluster domain
Methyltransf_23      PF13489.1    162 seq666_BIOID51017    -            217   5.5e-13   48.7   0.0   1   1     2e-16     7e-13   48.4   0.0    20   161    33   199    18   200 0.78 Methyltransferase domain
Methyltransf_12      PF08242.7     99 seq666_BIOID51017    -            217   1.6e-09   38.0   0.0   1   1   9.7e-13   3.3e-09   36.9   0.0     1    97    40   141    40   143 0.76 Methyltransferase domain
Methyltransf_11      PF08241.7     95 seq666_BIOID51017    -            217   1.3e-05   25.4   0.0   1   1   7.1e-09   2.4e-05   24.5   0.0     1    94    40   144    40   145 0.81 Methyltransferase domain
TehB                 PF03848.9    192 seq666_BIOID51017    -            217   2.7e-05   23.3   1.1   1   1   1.4e-08   4.8e-05   22.4   0.2    28   135    33   149    19   159 0.71 Tellurite resistance protein TehB
ATP-synt_ab          PF00006.20   215 seq670_BIOID51017    -            127   8.6e-11   41.6   0.0   1   1   1.7e-14   2.4e-10   40.1   0.0   172   215     3    46     1    46 0.95 ATP synthase alpha/beta family, nucleotide-binding domain
MarC                 PF01914.12   203 seq672_BIOID51017    -            197   6.1e-63  211.4  18.6   1   1     1e-66   6.8e-63  211.3  12.9     1   203     1   195     1   195 0.97 MarC family integral membrane protein
TerC                 PF03741.11   184 seq672_BIOID51017    -            197   3.6e-05   23.1   1.0   1   1   5.3e-09   3.6e-05   23.1   0.7    14    82    20    92     6   107 0.89 Integral membrane protein TerC family
RF-1                 PF00472.15   114 seq673_BIOID51017    -            204   2.7e-23   81.8   1.9   1   1   3.5e-27   4.8e-23   81.0   1.3     9   103   103   196    97   200 0.84 RF-1 domain
Peptidase_S49        PF01343.13   154 seq674_BIOID51017    -            501   3.3e-46  156.7   0.6   1   1   4.3e-50   5.9e-46  155.9   0.4     2   153   145   295   144   296 0.97 Peptidase family S49
HTH_Tnp_1            PF01527.15    76 seq675_BIOID51017    -            109   3.3e-19   68.4   0.6   1   1     6e-23   4.1e-19   68.1   0.4     2    74    23   102    22   104 0.89 Transposase
HTH_28               PF13518.1     52 seq675_BIOID51017    -            109   1.3e-06   28.0   0.5   1   1   3.9e-10   2.6e-06   27.1   0.0     1    43    32    75    32    79 0.93 Helix-turn-helix domain
Molybdopterin        PF00384.17   432 seq685_BIOID51017    -            803   1.1e-23   83.6   0.0   1   1   3.1e-25   2.1e-21   76.0   0.0   103   379     2   377     1   381 0.84 Molybdopterin oxidoreductase
Molydop_binding      PF01568.16   109 seq685_BIOID51017    -            803   5.6e-17   61.4   0.1   1   1     3e-20     2e-16   59.6   0.1     4   108   681   796   678   797 0.93 Molydopterin dinucleotide binding domain
Na_Pi_cotrans        PF02690.10   142 seq687_BIOID51017    -            543   1.6e-44  150.9  30.2   1   2   1.4e-39   9.5e-36  122.5   7.0     1   140    13   148    13   150 0.98 Na+/Pi-cotransporter
Na_Pi_cotrans        PF02690.10   142 seq687_BIOID51017    -            543   1.6e-44  150.9  30.2   2   2   1.6e-13   1.1e-09   38.0  10.2     1   123   139   265   139   284 0.90 Na+/Pi-cotransporter
Fer4_11              PF13247.1     99 seq688_BIOID51017    -            205   1.2e-31  108.4  10.9   1   1   8.5e-35   1.2e-31  108.4   7.5     3    97    60   153    58   155 0.97 4Fe-4S dicluster domain
Fer4_2               PF12797.2     22 seq688_BIOID51017    -            205   1.1e-13   50.0  30.8   1   1   6.7e-10   9.1e-07   28.3   0.6     2    20     6    24     5    33 0.89 4Fe-4S binding domain
Fer4                 PF00037.22    24 seq688_BIOID51017    -            205   9.1e-13   47.1  35.1   1   1   8.5e-11   1.2e-07   30.9   3.3     1    23    92   114    92   115 0.94 4Fe-4S binding domain
Fer4_7               PF12838.2     52 seq688_BIOID51017    -            205   2.4e-12   46.9  28.1   1   1   9.2e-10   1.3e-06   28.6   7.3     2    50    99   147    98   149 0.87 4Fe-4S dicluster domain
Fer4_9               PF13187.1     55 seq688_BIOID51017    -            205   8.2e-12   45.0  26.6   1   1   5.5e-10   7.5e-07   29.2   7.4     2    53    99   148    98   150 0.95 4Fe-4S dicluster domain
Fer4_10              PF13237.1     52 seq688_BIOID51017    -            205   4.5e-11   42.2  30.2   1   1   8.2e-09   1.1e-05   24.9   8.0     2    52    92   146    91   146 0.76 4Fe-4S dicluster domain
Fer4_4               PF12800.2     17 seq688_BIOID51017    -            205   1.7e-10   40.2  32.5   1   3     3e-05      0.04   14.1   2.3     1    15    11    25    11    29 0.90 4Fe-4S binding domain
Fer4_4               PF12800.2     17 seq688_BIOID51017    -            205   1.7e-10   40.2  32.5   2   3   3.3e-05     0.045   13.9   2.0     2    16    65    81    64    85 0.86 4Fe-4S binding domain
Fer4_4               PF12800.2     17 seq688_BIOID51017    -            205   1.7e-10   40.2  32.5   3   3   2.9e-07    0.0004   20.3   2.0     2    17    97   112    96   112 0.91 4Fe-4S binding domain
Fer4_6               PF12837.2     24 seq688_BIOID51017    -            205   2.4e-10   39.7  39.6   1   1   3.1e-09   4.2e-06   26.2   3.2     1    23    91   113    91   114 0.95 4Fe-4S binding domain
Fer4_3               PF12798.2     15 seq688_BIOID51017    -            205   7.3e-07   29.1  40.1   1   2   9.4e-06     0.013   15.9   4.2     1    15    67    83    67    83 0.98 4Fe-4S binding domain
Fer4_3               PF12798.2     15 seq688_BIOID51017    -            205   7.3e-07   29.1  40.1   2   2   4.8e-05     0.065   13.7   1.6     1    13   126   147   126   149 0.94 4Fe-4S binding domain
UvrD_C               PF13361.1    319 seq692_BIOID51017    -            690   8.9e-93  311.1   0.0   1   1   3.7e-95   8.4e-92  307.9   0.0     1   318   288   630   288   631 0.97 UvrD-like helicase C-terminal domain
UvrD-helicase        PF00580.16   315 seq692_BIOID51017    -            690   2.2e-74  250.5   0.4   1   1   1.4e-76   3.1e-73  246.6   0.3     1   314    20   282    20   283 0.94 UvrD/REP helicase N-terminal domain
AAA_19               PF13245.1     76 seq692_BIOID51017    -            690   2.2e-13   49.6   0.6   1   1   2.1e-16   4.9e-13   48.5   0.4     8    75    32   104    25   105 0.82 Part of AAA domain
UvrD_C_2             PF13538.1    104 seq692_BIOID51017    -            690   2.2e-10   40.4   0.0   1   1   5.8e-13   1.3e-09   37.9   0.0    54   103   563   626   513   627 0.80 Family description
Bundlin              PF05307.6     97 seq694_BIOID51017    -            127   7.9e-63  208.3   6.8   1   1   8.1e-67   1.1e-62  207.8   4.7     1    97     1    97     1    97 0.99 Bundlin
DUF1106              PF06523.6     91 seq695_BIOID51017    -            111     4e-35  119.4   0.8   1   1   5.8e-39   7.9e-35  118.4   0.4     1    70    39   107    39   110 0.93 Protein of unknown function (DUF1106)
EamA                 PF00892.15   126 seq697_BIOID51017    -            111   3.2e-10   40.0   8.9   1   1   8.4e-14   3.8e-10   39.7   6.2    24   124     3   107     1   109 0.84 EamA-like transporter family
Multi_Drug_Res       PF00893.14    93 seq697_BIOID51017    -            111   3.4e-08   33.7   4.9   1   1     1e-11   4.6e-08   33.2   3.4     1    93     1   100     1   100 0.87 Small Multidrug Resistance protein
Terminase_GpA        PF05876.7    557 seq699_BIOID51017    -            182   8.4e-20   70.5   0.0   1   1     8e-24   1.1e-19   70.1   0.0   420   522     2   103     1   113 0.95 Phage terminase large subunit (GpA)
MoCF_biosynth        PF00994.19   144 seq700_BIOID51017    -            170   5.6e-31  106.7   0.0   1   1   5.1e-35     7e-31  106.4   0.0     1   143    14   156    12   157 0.92 Probable molybdopterin binding domain
NUDIX                PF00293.23   135 seq701_BIOID51017    -            257   1.9e-21   75.9   0.1   1   1   1.3e-24     6e-21   74.3   0.0     6   125   132   240   127   249 0.90 NUDIX domain
zf-NADH-PPase        PF09297.6     32 seq701_BIOID51017    -            257   2.8e-10   39.4   5.4   1   1     1e-13   4.8e-10   38.6   3.8     1    32    93   124    93   124 0.98 NADH pyrophosphatase zinc ribbon domain
NUDIX-like           PF09296.6     98 seq701_BIOID51017    -            257   3.7e-06   27.0   0.1   1   1   1.6e-09   7.3e-06   26.1   0.1     2    97    11    90    10    91 0.96 NADH pyrophosphatase-like rudimentary NUDIX domain
DmsC                 PF04976.7    276 seq702_BIOID51017    -            364  4.5e-114  380.2  19.4   1   1    4e-118  5.4e-114  379.9  13.5     1   276    81   354    81   354 0.99 DMSO reductase anchor subunit (DmsC)
Iso_dh               PF00180.15   348 seq704_BIOID51017    -            416  7.1e-116  386.8   0.0   1   1    6e-120  8.2e-116  386.6   0.0     2   348    29   412    28   412 0.98 Isocitrate/isopropylmalate dehydrogenase
KGG                  PF10685.4     23 seq705_BIOID51017    -             57   2.5e-20   71.7  18.2   1   2   5.5e-14   7.5e-10   38.3   4.3     1    23    10    31    10    31 0.98 Stress-induced bacterial acidophilic repeat motif
KGG                  PF10685.4     23 seq705_BIOID51017    -             57   2.5e-20   71.7  18.2   2   2   2.5e-14   3.4e-10   39.5   2.8     1    23    32    53    32    53 0.99 Stress-induced bacterial acidophilic repeat motif
SepQ                 PF06622.6    305 seq706_BIOID51017    -            305  9.2e-212  701.2   6.6   1   1  7.5e-216    1e-211  701.0   4.6     1   305     1   305     1   305 1.00 SepQ protein
Terminase_GpA        PF05876.7    557 seq709_BIOID51017    -             73   2.9e-06   25.8   0.1   1   1   2.6e-10   3.6e-06   25.5   0.1   521   547     7    32     3    40 0.82 Phage terminase large subunit (GpA)
Phage_min_tail       PF05939.8    109 seq710_BIOID51017    -            113     7e-36  122.3   0.0   1   1   5.7e-40   7.7e-36  122.2   0.0     1   109     4   113     4   113 0.98 Phage minor tail protein
Esterase             PF00756.15   251 seq711_BIOID51017    -            400     1e-49  169.1   0.0   1   1   1.5e-53     1e-49  169.1   0.0     1   251   172   391   172   391 0.98 Putative esterase
DUF3327              PF11806.3    122 seq711_BIOID51017    -            400   2.2e-36  124.7   0.5   1   1   3.3e-40   2.2e-36  124.7   0.4     3   121    29   155    21   156 0.97 Domain of unknown function (DUF3327)
Hydrolase_3          PF08282.7    254 seq712_BIOID51017    -            368   1.1e-14   54.4   0.0   1   1   1.5e-16   5.3e-13   49.0   0.0   187   251   295   358   276   361 0.91 haloacid dehalogenase-like hydrolase
HAD                  PF12710.2    191 seq712_BIOID51017    -            368   1.8e-12   47.6   0.0   1   1   6.3e-16   2.1e-12   47.4   0.0    48   191   194   327    41   327 0.77 haloacid dehalogenase-like hydrolase
Hydrolase            PF00702.21   204 seq712_BIOID51017    -            368   2.6e-10   41.0   1.0   1   1   9.6e-14   3.3e-10   40.7   0.4    65   204   170   330    99   330 0.77 haloacid dehalogenase-like hydrolase
Methyltransf_25      PF13649.1    101 seq713_BIOID51017    -            120   2.1e-10   40.7   0.0   1   1   1.8e-14   2.4e-10   40.5   0.0     1    74     7    74     7   101 0.87 Methyltransferase domain
gpW                  PF02831.10    68 seq716_BIOID51017    -             68   3.5e-37  125.6   1.1   1   1   2.7e-41   3.8e-37  125.5   0.8     1    68     1    68     1    68 0.99 gpW
MoaC                 PF01967.16   136 seq717_BIOID51017    -            161   1.5e-60  202.6   1.3   1   1   1.3e-64   1.7e-60  202.4   0.9     1   136    15   150    15   150 1.00 MoaC family
Phage_portal_2       PF05136.8    355 seq719_BIOID51017    -            533  4.9e-105  350.8   1.7   1   1  4.4e-109    6e-105  350.5   1.1     2   355    30   401    29   401 0.98 Phage portal protein, lambda family
HDPD                 PF02924.9    118 seq720_BIOID51017    -            115   9.3e-18   64.0   0.4   1   1   7.5e-22     1e-17   63.8   0.3     2   115     4   109     3   112 0.93 Bacteriophage lambda head decoration protein D
Phage_tail_L         PF05100.7    206 seq721_BIOID51017    -            232   9.1e-95  315.5   0.1   1   1   7.7e-99     1e-94  315.3   0.0     1   206    29   230    29   230 0.99 Phage minor tail protein L
Peripla_BP_3         PF13377.1    160 seq724_BIOID51017    -            327   2.4e-32  112.0   0.0   1   1   1.8e-35   8.3e-32  110.2   0.0     2   160   167   326   166   326 0.94 Periplasmic binding protein-like domain
LacI                 PF00356.16    46 seq724_BIOID51017    -            327   7.6e-18   63.7   0.1   1   1     3e-21   1.4e-17   62.9   0.1     1    45     3    49     3    50 0.95 Bacterial regulatory proteins, lacI family
Peripla_BP_1         PF00532.16   279 seq724_BIOID51017    -            327   1.7e-07   30.6   0.0   1   1   6.4e-10   2.9e-06   26.5   0.0     4   261    65   306    62   322 0.74 Periplasmic binding proteins and sugar binding domain of LacI family
URO-D                PF01208.12   343 seq727_BIOID51017    -            354  1.7e-140  467.7   0.0   1   1  1.4e-144  1.9e-140  467.5   0.0     2   342     5   347     4   348 0.98 Uroporphyrinogen decarboxylase (URO-D)
ThiS                 PF02597.15    78 seq729_BIOID51017    -             81     5e-22   77.9   0.0   1   1   4.1e-26   5.6e-22   77.8   0.0     1    78     4    81     4    81 0.99 ThiS family
DUF2819              PF10995.3    317 seq731_BIOID51017    -            523  1.7e-128  427.7   0.1   1   1  1.6e-132  2.2e-128  427.3   0.0     2   317   163   474   162   474 0.99 Protein of unknown function (DUF2819)
Nitrate_red_del      PF02613.10   136 seq733_BIOID51017    -            204     4e-31  107.5   1.1   1   1   4.1e-35   5.6e-31  107.0   0.7     7   134    41   164    19   166 0.93 Nitrate reductase delta subunit
MoaE                 PF02391.12   117 seq736_BIOID51017    -            150   2.5e-40  136.7   0.0   1   1   2.2e-44     3e-40  136.5   0.0     2   116     6   121     5   122 0.97 MoaE protein
Prok-JAB             PF14464.1    105 seq739_BIOID51017    -            247   4.8e-20   70.9   0.3   1   1   1.3e-23   8.8e-20   70.1   0.2     3    99     3    99     1   108 0.91 Prokaryotic homologs of the JAB domain
NLPC_P60             PF00877.14   105 seq739_BIOID51017    -            247   5.4e-14   51.7   0.0   1   1   1.1e-17   7.5e-14   51.3   0.0     1   105   111   224   111   224 0.94 NlpC/P60 family
OTCace_N             PF02729.16   142 seq741_BIOID51017    -            192   1.3e-28   99.3   0.0   1   1   1.3e-32   1.8e-28   98.8   0.0     1   142    22   179    22   179 0.88 Aspartate/ornithine carbamoyltransferase, carbamoyl-P binding domain
MTHFR                PF02219.12   287 seq742_BIOID51017    -            296  3.9e-109  364.0   0.0   1   1  3.2e-113  4.4e-109  363.8   0.0     4   287    14   291    11   291 0.97 Methylenetetrahydrofolate reductase
Pribosyltran         PF00156.22   125 seq743_BIOID51017    -            152   2.2e-11   43.4   0.0   1   1   2.3e-15   3.2e-11   42.9   0.0     2   112     4   105     3   112 0.87 Phosphoribosyl transferase domain
AAA_25               PF13481.1    194 seq745_BIOID51017    -            476   2.1e-26   92.4   0.0   1   1   1.8e-29   3.5e-26   91.6   0.0    10   194    88   242    80   242 0.90 AAA domain
KaiC                 PF06745.8    226 seq745_BIOID51017    -            476   1.7e-18   66.4   0.1   1   1   6.7e-19   1.3e-15   56.9   0.1     2   202    94   277    93   294 0.85 KaiC
ChlI                 PF13541.1    121 seq745_BIOID51017    -            476   5.9e-12   45.0   0.0   1   1   6.9e-15   1.3e-11   43.8   0.0    35   121   364   449   337   449 0.92 Subunit ChlI of Mg-chelatase
Lon_C                PF05362.8    205 seq745_BIOID51017    -            476   4.3e-08   32.5   0.1   1   1     5e-11   9.7e-08   31.4   0.0    94   200   372   471   363   473 0.88 Lon protease (S16) C-terminal proteolytic domain
RecA                 PF00154.16   323 seq745_BIOID51017    -            476   2.4e-05   23.4   0.1   1   1   2.4e-08   4.8e-05   22.4   0.0    17   140    77   195    65   205 0.77 recA bacterial DNA recombination protein
MbtH                 PF03621.8     54 seq747_BIOID51017    -             72   1.8e-21   75.1   0.6   1   1   1.6e-25   2.1e-21   74.8   0.4     1    53     1    54     1    55 0.96 MbtH-like protein
Sdh_cyt              PF01127.17   121 seq748_BIOID51017    -            133   4.8e-30  103.7   4.3   1   1   4.3e-34   5.8e-30  103.4   3.0     3   120    11   127    10   128 0.90 Succinate dehydrogenase/Fumarate reductase transmembrane subunit
AMP-binding          PF00501.23   418 seq752_BIOID51017    -           1335  1.2e-116  389.4   0.0   1   1  5.7e-120  1.5e-116  389.0   0.0     1   417   524   928   524   929 0.96 AMP-binding enzyme
Condensation         PF00668.15   301 seq752_BIOID51017    -           1335     2e-58  197.4   0.0   1   1   1.1e-61   3.1e-58  196.8   0.0     2   300    44   342    43   343 0.90 Condensation domain
Thioesterase         PF00975.15   229 seq752_BIOID51017    -           1335   3.2e-46  158.2   0.6   1   1   1.1e-46   2.9e-43  148.6   0.0     2   216  1109  1320  1108  1333 0.95 Thioesterase domain
PP-binding           PF00550.20    67 seq752_BIOID51017    -           1335   2.8e-09   37.0   0.1   1   1   3.1e-12   8.4e-09   35.4   0.1     3    65  1022  1082  1020  1084 0.90 Phosphopantetheine attachment site
Abhydrolase_6        PF12697.2    228 seq752_BIOID51017    -           1335   1.4e-05   25.0   0.1   1   1     5e-09   1.4e-05   25.0   0.1     2   127  1111  1240  1110  1309 0.65 Alpha/beta hydrolase family
Glyco_hydro_2_C      PF02836.12   298 seq754_BIOID51017    -           1081  1.4e-115  385.1   2.2   1   1  6.8e-119  2.3e-115  384.4   1.5     1   298   371   655   371   655 0.98 Glycosyl hydrolases family 2, TIM barrel domain
Bgal_small_N         PF02929.12   276 seq754_BIOID51017    -           1081   9.7e-87  290.3   0.1   1   1     5e-90   1.7e-86  289.5   0.0     1   275   778  1048   778  1049 0.99 Beta galactosidase small chain
Glyco_hydro_2_N      PF02837.13   167 seq754_BIOID51017    -           1081     7e-51  171.9   0.2   1   1   4.5e-54   1.5e-50  170.8   0.1     4   164    92   255    89   258 0.94 Glycosyl hydrolases family 2, sugar binding domain
Glyco_hydro_2        PF00703.16   110 seq754_BIOID51017    -           1081   3.1e-20   72.5   0.0   1   1   3.8e-23   1.3e-19   70.5   0.0     1   110   260   369   260   369 0.96 Glycosyl hydrolases family 2
Bax1-I               PF01027.15   205 seq758_BIOID51017    -            234   3.6e-59  199.6  36.8   1   1     3e-63   4.1e-59  199.5  25.5     2   205    19   230    18   230 0.92 Inhibitor of apoptosis-promoting Bax1
Endonuclease_5       PF04493.9    206 seq760_BIOID51017    -            223   1.1e-70  237.0   0.0   1   1   9.3e-75   1.3e-70  236.8   0.0     1   205     9   208     9   209 0.99 Endonuclease V
Voltage_CLC          PF00654.15   355 seq761_BIOID51017    -            438   1.1e-72  244.9  33.6   1   1   7.9e-77   1.1e-72  244.9  23.3     5   354    83   422    79   423 0.91 Voltage gated chloride channel
dCMP_cyt_deam_1      PF00383.17   102 seq762_BIOID51017    -            434   5.4e-14   51.5   0.3   1   1   9.2e-18   1.3e-13   50.3   0.0     5    97   257   434   253   434 0.96 Cytidine and deoxycytidylate deaminase zinc-binding region
Fer4_11              PF13247.1     99 seq763_BIOID51017    -            294   1.2e-29  101.9  13.1   1   1   1.8e-32   2.2e-29  101.1   5.5     2    98    92   188    91   189 0.94 4Fe-4S dicluster domain
Form-deh_trans       PF09163.6     44 seq763_BIOID51017    -            294   7.8e-20   69.9   0.0   1   1   1.1e-22   1.4e-19   69.1   0.0     1    44   246   289   246   290 0.96 Formate dehydrogenase N, transmembrane
Fer4_7               PF12838.2     52 seq763_BIOID51017    -            294   4.9e-15   55.5  25.2   1   1   8.3e-11     1e-07   32.0   5.6     1    50    38   114    38   117 0.90 4Fe-4S dicluster domain
Fer4_9               PF13187.1     55 seq763_BIOID51017    -            294   3.3e-13   49.5  27.2   1   1   4.6e-11   5.7e-08   32.7   7.7     1    55   132   184   132   184 0.97 4Fe-4S dicluster domain
Fer4_10              PF13237.1     52 seq763_BIOID51017    -            294   2.6e-12   46.2  27.8   1   1   3.4e-11   4.2e-08   32.7   7.1     2    52    93   144    92   144 0.86 4Fe-4S dicluster domain
Fer4_2               PF12797.2     22 seq763_BIOID51017    -            294   3.3e-10   39.1  34.5   1   1   6.4e-09     8e-06   25.3   2.4     4    20    33    49    31    51 0.91 4Fe-4S binding domain
Fer4_3               PF12798.2     15 seq763_BIOID51017    -            294   9.7e-08   31.9  41.1   1   3   0.00035      0.43   11.1   3.8     1    15   100   117   100   117 0.89 4Fe-4S binding domain
Fer4_3               PF12798.2     15 seq763_BIOID51017    -            294   9.7e-08   31.9  41.1   2   3   6.7e-05     0.083   13.3   2.9     1    14   133   146   133   147 0.94 4Fe-4S binding domain
Fer4_3               PF12798.2     15 seq763_BIOID51017    -            294   9.7e-08   31.9  41.1   3   3   3.4e-06    0.0042   17.4   2.5     1    15   160   183   160   183 0.98 4Fe-4S binding domain
Fer4_4               PF12800.2     17 seq763_BIOID51017    -            294   3.1e-07   30.0  31.6   1   2   4.7e-05     0.059   13.6   1.8     3    15    38    50    36    56 0.91 4Fe-4S binding domain
Fer4_4               PF12800.2     17 seq763_BIOID51017    -            294   3.1e-07   30.0  31.6   2   2     1e-07   0.00013   21.9   1.8     1    17   130   146   130   146 0.92 4Fe-4S binding domain
Fer4                 PF00037.22    24 seq763_BIOID51017    -            294   3.1e-07   29.6  37.3   1   1   4.1e-08   5.1e-05   22.5   2.0     5    22   130   147   126   149 0.87 4Fe-4S binding domain
OTCace               PF00185.19   158 seq766_BIOID51017    -            204   9.4e-34  116.4   0.0   1   1     1e-37   1.4e-33  115.9   0.0    11   156    11   181     4   182 0.90 Aspartate/ornithine carbamoyltransferase, Asp/Orn binding domain
Sdh_cyt              PF01127.17   121 seq767_BIOID51017    -            115   8.9e-12   44.7  15.1   1   1   7.9e-16   1.1e-11   44.5  10.5    18   120    11   104     2   113 0.83 Succinate dehydrogenase/Fumarate reductase transmembrane subunit
DUF1100              PF06500.6    411 seq768_BIOID51017    -            414  1.2e-221  735.4   0.0   1   1  2.8e-225  1.3e-221  735.2   0.0     1   411     1   414     1   414 0.99 Alpha/beta hydrolase of unknown function (DUF1100)
Abhydrolase_5        PF12695.2    142 seq768_BIOID51017    -            414   2.3e-08   33.7   0.0   1   1   9.2e-12   4.2e-08   32.9   0.0     1   121   196   375   196   392 0.75 Alpha/beta hydrolase family
Abhydrolase_6        PF12697.2    228 seq768_BIOID51017    -            414   2.1e-06   27.6   0.5   1   1   9.1e-10   4.2e-06   26.7   0.1    12   107   208   326   197   390 0.70 Alpha/beta hydrolase family
Lambda_tail_I        PF06805.7     82 seq771_BIOID51017    -            193   6.3e-13   48.2   0.0   1   1   7.2e-17   9.8e-13   47.6   0.0    25    82     2    64     1    64 0.97 Bacteriophage lambda tail assembly protein I
PseudoU_synth_2      PF00849.17   164 seq774_BIOID51017    -            290     1e-15   57.8   0.1   1   1   6.3e-18   4.3e-14   52.5   0.1     2   164    69   195    68   195 0.87 RNA pseudouridylate synthase
S4                   PF01479.20    48 seq774_BIOID51017    -            290   2.8e-14   52.1   1.5   1   1   1.1e-17   7.6e-14   50.7   0.0     1    48     7    52     7    52 0.98 S4 domain
MFS_1                PF07690.11   354 seq776_BIOID51017    -            393     2e-24   85.8  58.2   1   1   1.3e-26   1.8e-22   79.4  34.4     2   328    14   320    10   327 0.84 Major Facilitator Superfamily
FAD_binding_2        PF00890.19   421 seq778_BIOID51017    -            588  2.6e-117  392.1   6.1   1   1    7e-121  3.2e-117  391.8   4.2     1   421     9   405     9   405 0.98 FAD binding domain
Succ_DH_flav_C       PF02910.15   129 seq778_BIOID51017    -            588   3.1e-38  130.4   0.1   1   1   1.1e-41   5.1e-38  129.7   0.1     1   129   460   588   460   588 0.96 Fumarate reductase flavoprotein C-term
tRNA-synt_2          PF00152.15   335 seq780_BIOID51017    -            335   5.4e-70  235.6   0.0   1   1     5e-74   6.9e-70  235.3   0.0    21   333    25   333    14   335 0.88 tRNA synthetases class II (D, K and N)
IpaB_EvcA            PF03278.8    153 seq783_BIOID51017    -            203   1.5e-65  218.9   5.0   1   1   1.3e-69   1.8e-65  218.7   3.5     2   151    42   192    41   194 0.98 IpaB/EvcA family
Cytochrom_C_asm      PF01578.15   214 seq785_BIOID51017    -            288   5.7e-45  153.3  17.3   1   1   4.2e-49   5.7e-45  153.3  12.0     5   212    62   286    58   288 0.97 Cytochrome C assembly protein
DUF416               PF04222.7    191 seq786_BIOID51017    -            196   2.2e-87  291.0   0.1   1   1   1.8e-91   2.5e-87  290.8   0.0     1   189     4   192     4   194 0.99 Protein of unknown function (DUF416)
DUF2636              PF11120.3     62 seq788_BIOID51017    -             63   5.2e-33  112.2   0.6   1   1   4.2e-37   5.7e-33  112.1   0.4     1    62     2    63     2    63 0.99 Protein of unknown function (DUF2636)
peroxidase           PF00141.18   229 seq790_BIOID51017    -            739   4.5e-87  291.2   0.0   1   2   4.1e-53   5.6e-49  166.5   0.0     3   229    89   409    87   409 0.87 Peroxidase
peroxidase           PF00141.18   229 seq790_BIOID51017    -            739   4.5e-87  291.2   0.0   2   2   1.3e-39   1.8e-35  122.4   0.0     3   229   416   713   414   713 0.88 Peroxidase
PALP                 PF00291.20   307 seq791_BIOID51017    -            398   1.1e-44  152.7   0.2   1   1     1e-48   1.4e-44  152.4   0.1     4   305    41   374    39   377 0.81 Pyridoxal-phosphate dependent enzyme
DUF3491              PF11996.3    936 seq793_BIOID51017    -            321   6.1e-74  248.9   0.7   1   1   5.3e-78   7.2e-74  248.7   0.5   726   936     3   205     1   205 0.99 Protein of unknown function (DUF3491)
DUF3260              PF11658.3    518 seq794_BIOID51017    -            559  7.4e-234  776.5   0.0   1   1  6.2e-238  8.5e-234  776.3   0.0     2   518    24   554    23   554 0.99 Protein of unknown function (DUF3260)
Cytochrom_B_N        PF00033.14   188 seq795_BIOID51017    -            217   1.6e-20   73.1  19.2   1   1   2.8e-24   1.9e-20   72.8  13.3     4   188    10   186     7   186 0.92 Cytochrome b(N-terminal)/b6/petB
Ni_hydr_CYTB         PF01292.15   182 seq795_BIOID51017    -            217   1.6e-18   66.5  17.8   1   1     3e-22     2e-18   66.2  12.3     5   182    13   186     9   186 0.89 Prokaryotic cytochrome b561
AAA_28               PF13521.1    163 seq796_BIOID51017    -            410   4.7e-29  101.3   0.0   1   1     2e-32   6.9e-29  100.7   0.0     2   163   234   394   233   394 0.92 AAA domain
HTH_3                PF01381.17    55 seq796_BIOID51017    -            410   1.3e-09   37.6   0.1   1   1   1.3e-12   4.4e-09   35.9   0.0     1    52     7    59     7    61 0.95 Helix-turn-helix
HTH_19               PF12844.2     64 seq796_BIOID51017    -            410   2.4e-08   33.7   0.0   1   1   1.9e-10   6.6e-07   29.1   0.0     3    55     6    59     5    67 0.94 Helix-turn-helix domain
HTH_3                PF01381.17    55 seq798_BIOID51017    -            135   8.2e-16   57.4   0.0   1   1   3.6e-19   1.6e-15   56.5   0.0     1    55    12    66    12    66 0.98 Helix-turn-helix
HTH_19               PF12844.2     64 seq798_BIOID51017    -            135   2.3e-10   40.2   0.0   1   1   9.7e-14   4.4e-10   39.3   0.0     1    63     9    71     9    72 0.98 Helix-turn-helix domain
HTH_31               PF13560.1     64 seq798_BIOID51017    -            135   6.6e-08   32.5   0.0   1   1   3.2e-11   1.4e-07   31.4   0.0     2    58     8    63     7    71 0.95 Helix-turn-helix domain
Crl                  PF07417.7    127 seq801_BIOID51017    -            133     1e-54  183.5   0.1   1   1   8.7e-59   1.2e-54  183.3   0.1     2   122     3   123     2   131 0.96 Transcriptional regulator Crl
Bac_DNA_binding      PF00216.16    90 seq803_BIOID51017    -             90   3.2e-33  113.4   1.4   1   1   2.6e-37   3.6e-33  113.3   1.0     1    90     1    90     1    90 0.99 Bacterial DNA-binding protein
DUF21                PF01595.15   183 seq804_BIOID51017    -            420   3.5e-55  186.0   4.7   1   1   1.1e-58   4.9e-55  185.5   3.3     3   175     2   175     1   180 0.98 Domain of unknown function DUF21
CorC_HlyC            PF03471.12    81 seq804_BIOID51017    -            420   2.9e-20   71.7   0.2   1   1     2e-23   9.2e-20   70.1   0.1     2    79   335   410   334   412 0.95 Transporter associated domain
CBS                  PF00571.23    57 seq804_BIOID51017    -            420   9.6e-06   25.0   0.2   1   1   8.6e-08   0.00039   19.9   0.0     8    56   270   318   249   319 0.87 CBS domain
Bax1-I               PF01027.15   205 seq807_BIOID51017    -            237   1.7e-12   47.2  24.9   1   1   1.6e-16   2.1e-12   46.9  17.3     3   201    19   220    17   225 0.82 Inhibitor of apoptosis-promoting Bax1
GTP_EFTU             PF00009.22   188 seq808_BIOID51017    -            607     1e-56  191.2   0.0   1   1   7.2e-60     2e-56  190.3   0.0     2   187     4   195     3   196 0.96 Elongation factor Tu GTP binding domain
EFG_C                PF00679.19    89 seq808_BIOID51017    -            607   1.9e-21   75.6   0.0   1   1   1.6e-24   4.3e-21   74.4   0.0     3    83   397   477   395   483 0.96 Elongation factor G C-terminus
GTP_EFTU_D2          PF03144.20    74 seq808_BIOID51017    -            607   7.4e-10   38.6   3.2   1   1   8.1e-13   2.2e-09   37.1   2.2     1    74   219   289   219   289 0.94 Elongation factor Tu domain 2
MMR_HSR1             PF01926.18   114 seq808_BIOID51017    -            607   1.3e-05   25.0   0.2   1   1   1.5e-08   4.1e-05   23.4   0.0     2   113     8   128     7   129 0.55 50S ribosome-binding GTPase
Tir_receptor_N       PF07490.6    266 seq809_BIOID51017    -            538  2.1e-152  506.0   5.2   1   1  4.6e-156  2.1e-152  506.0   3.6     1   266     1   259     1   259 0.99 Translocated intimin receptor (Tir) N-terminus
Tir_receptor_C       PF07489.6    221 seq809_BIOID51017    -            538  6.7e-111  369.2  13.8   1   1  1.5e-114  6.7e-111  369.2   9.5     1   221   326   538   326   538 0.99 Translocated intimin receptor (Tir) C-terminus
Tir_receptor_M       PF03549.9     66 seq809_BIOID51017    -            538   2.1e-38  130.1  12.8   1   1   9.5e-42   4.3e-38  129.1   8.9     1    66   260   325   260   325 0.99 Translocated intimin receptor (Tir) intimin-binding domain
AA_permease_2        PF13520.1    426 seq810_BIOID51017    -            514     2e-32  112.1  60.9   1   1   4.1e-36   2.8e-32  111.6  42.2     2   419    23   482    22   497 0.77 Amino acid permease
AA_permease          PF00324.16   479 seq810_BIOID51017    -            514   2.4e-14   52.4  52.7   1   1   2.2e-17   1.5e-13   49.8  36.5    12   446    33   479    22   500 0.71 Amino acid permease
DUF3672              PF12421.3    136 seq811_BIOID51017    -           1158   2.4e-44  150.6   2.0   1   1   1.5e-47     7e-44  149.1   1.4     1   136   975  1117   975  1117 0.94 Fibronectin type III protein
Phage-tail_3         PF13550.1    164 seq811_BIOID51017    -           1158   1.3e-36  125.7   0.0   1   1   6.5e-40     3e-36  124.5   0.0     1   163   330   499   330   500 0.95 Putative phage tail protein
DUF1983              PF09327.6     81 seq811_BIOID51017    -           1158     4e-24   84.2   0.1   1   1     3e-27   1.4e-23   82.5   0.1     1    81   871   951   871   951 0.99 Domain of unknown function (DUF1983)
DUF1481              PF07356.7    195 seq812_BIOID51017    -            211   5.4e-71  237.9   0.6   1   1   4.5e-75   6.2e-71  237.7   0.4     1   195    22   207    22   207 0.99 Protein of unknown function (DUF1481)
Pyr_redox_2          PF07992.9    200 seq813_BIOID51017    -            847     2e-36  125.6   0.0   1   1   3.9e-39   8.8e-36  123.5   0.0     1   198     5   285     5   287 0.95 Pyridine nucleotide-disulphide oxidoreductase
NIR_SIR              PF01077.17   157 seq813_BIOID51017    -            847   2.8e-27   94.8   0.1   1   1   3.5e-30     8e-27   93.4   0.0     2   150   632   770   631   776 0.94 Nitrite and sulphite reductase 4Fe-4S domain
Fer2_BFD             PF04324.10    55 seq813_BIOID51017    -            847   2.8e-21   75.1   4.8   1   1     7e-19   1.6e-15   56.7   2.0     2    53   423   472   422   474 0.93 BFD-like [2Fe-2S] binding domain
Pyr_redox            PF00070.22    80 seq813_BIOID51017    -            847   1.5e-15   57.2   0.7   1   1   6.4e-19   1.5e-15   57.2   0.5     2    72   148   219   147   229 0.91 Pyridine nucleotide-disulphide oxidoreductase
NIR_SIR_ferr         PF03460.12    69 seq813_BIOID51017    -            847   4.6e-11   42.0   0.0   1   1   4.2e-14   9.5e-11   41.0   0.0     3    67   560   621   558   623 0.94 Nitrite/Sulfite reductase ferredoxin-like half domain
Pyr_redox_3          PF13738.1    203 seq813_BIOID51017    -            847     2e-08   34.3   0.4   1   1   1.5e-09   3.5e-06   27.1   0.0    78   196    55   174    42   179 0.83 Pyridine nucleotide-disulphide oxidoreductase
DUF1391              PF07151.7     49 seq815_BIOID51017    -             51   5.1e-35  118.5   0.9   1   1     4e-39   5.5e-35  118.4   0.6     1    48     2    49     2    50 0.97 Protein of unknown function (DUF1391)
Transposase_mut      PF00872.13   381 seq816_BIOID51017    -            131   1.3e-20   73.1   0.0   1   1   1.1e-24   1.5e-20   73.0   0.0     5   121     5   121     1   123 0.83 Transposase, Mutator family
Band_7               PF01145.20   179 seq817_BIOID51017    -            375   4.2e-25   88.5   0.4   1   1   4.1e-27   5.6e-23   81.6   0.2     2   178   147   318   146   320 0.94 SPFH domain / Band 7 family
Peptidase_M20        PF01546.23   171 seq818_BIOID51017    -            403   4.4e-20   71.8   0.0   1   1     1e-23   7.1e-20   71.1   0.0     1   168    77   395    77   398 0.94 Peptidase family M20/M25/M40
M20_dimer            PF07687.9    109 seq818_BIOID51017    -            403   2.4e-17   62.5   0.0   1   1   6.5e-21   4.5e-17   61.6   0.0     2   100   183   282   182   290 0.96 Peptidase dimerisation domain
Fer2_3               PF13085.1    110 seq821_BIOID51017    -            238   3.8e-31  107.0   0.0   1   1   1.6e-34   5.5e-31  106.5   0.0     2   109     5   111     4   112 0.93 2Fe-2S iron-sulfur cluster binding domain
Fer4_17              PF13534.1     61 seq821_BIOID51017    -            238     2e-10   40.7   0.8   1   1   1.1e-13   3.9e-10   39.8   0.5     1    61   148   221   148   221 0.80 4Fe-4S dicluster domain
Fer4_8               PF13183.1     57 seq821_BIOID51017    -            238   1.3e-09   37.8   1.5   1   1     8e-13   2.7e-09   36.7   1.0     2    56   146   219   145   220 0.71 4Fe-4S dicluster domain
Fer4_18              PF13746.1     69 seq821_BIOID51017    -            238   3.2e-07   30.5   1.1   1   1     1e-09   3.5e-06   27.2   0.1     2    67   155   221   154   223 0.97 4Fe-4S dicluster domain
HTH_Tnp_1            PF01527.15    76 seq823_BIOID51017    -            141   3.9e-17   61.8   0.2   1   1   1.1e-20   7.3e-17   60.9   0.0     2    54     9    62     8    99 0.79 Transposase
HTH_23               PF13384.1     50 seq823_BIOID51017    -            141   3.7e-07   29.4   0.0   1   1     1e-10   7.1e-07   28.5   0.0     6    46    18    59    13    64 0.90 Homeodomain-like domain
TnpB_IS66            PF05717.8    108 seq831_BIOID51017    -            116   2.6e-39  132.8   0.0   1   1   2.1e-43   2.9e-39  132.7   0.0     2   104     7   107     6   111 0.97 IS66 Orf2 like protein
DicB                 PF05358.6     62 seq835_BIOID51017    -             97   1.7e-37  126.6   0.6   1   1   1.7e-41   2.3e-37  126.1   0.0     1    62    36    97    36    97 0.99 DicB protein
Thioredoxin          PF00085.15   104 seq836_BIOID51017    -            109   3.5e-34  116.5   0.0   1   1   8.4e-38   3.8e-34  116.3   0.0     2   103     5   106     4   107 0.98 Thioredoxin
Thioredoxin_2        PF13098.1    112 seq836_BIOID51017    -            109   1.6e-10   41.0   0.1   1   1   3.2e-13   1.4e-09   37.9   0.0     7   112    23   104    17   104 0.90 Thioredoxin-like domain
EamA                 PF00892.15   126 seq837_BIOID51017    -            312   1.3e-47  160.8  35.9   1   2   2.4e-25   1.7e-21   76.4  11.3     1   125    31   152    31   153 0.93 EamA-like transporter family
EamA                 PF00892.15   126 seq837_BIOID51017    -            312   1.3e-47  160.8  35.9   2   2     1e-29   7.1e-26   90.6   8.1     1   125   173   300   173   301 0.97 EamA-like transporter family
DUF386               PF04074.7    153 seq840_BIOID51017    -            149   1.3e-39  135.0   1.4   1   1     1e-43   1.4e-39  134.9   1.0     1   153     1   142     1   142 0.98 Domain of unknown function (DUF386)
HATPase_c            PF02518.21   111 seq841_BIOID51017    -            458   1.5e-28   98.5   0.8   1   1   6.1e-32   4.2e-28   97.1   0.1     2   110   346   449   345   450 0.98 Histidine kinase-, DNA gyrase B-, and HSP90-like ATPase
HisKA                PF00512.20    68 seq841_BIOID51017    -            458   1.5e-14   53.5   0.4   1   1     8e-18   5.5e-14   51.7   0.0     2    65   238   300   237   302 0.91 His Kinase A (phospho-acceptor) domain
AA_kinase            PF00696.23   241 seq842_BIOID51017    -            396   4.4e-43  147.4   2.1   1   1   8.2e-47   5.6e-43  147.1   1.5     2   240    35   263    34   264 0.93 Amino acid kinase family
PUA                  PF01472.15    74 seq842_BIOID51017    -            396     1e-22   79.4   0.1   1   1   4.6e-26   3.1e-22   77.9   0.1     1    74   305   379   305   379 0.98 PUA domain
Nuc-transf           PF10127.4    247 seq843_BIOID51017    -            263   1.7e-98  328.7   0.0   1   1  1.4e-102   1.9e-98  328.6   0.0     1   246    10   256    10   257 0.99 Predicted nucleotidyltransferase
Transket_pyr         PF02779.19   178 seq845_BIOID51017    -            933   5.3e-67  224.6   0.0   1   1   1.3e-70     9e-67  223.8   0.0     3   178   591   785   589   785 0.99 Transketolase, pyrimidine binding domain
E1_dh                PF00676.15   300 seq845_BIOID51017    -            933   1.7e-46  158.1   0.0   1   1   5.4e-50   3.7e-46  157.1   0.0    15   282   219   511   207   516 0.84 Dehydrogenase E1 component
DUF1482              PF07358.6     57 seq846_BIOID51017    -             66   2.5e-28   97.3   0.2   1   1   2.1e-32   2.8e-28   97.1   0.1     1    57     7    65     7    65 0.98 Protein of unknown function (DUF1482)
Amidohydro_5         PF13594.1     68 seq849_BIOID51017    -            126   1.1e-10   41.0   0.2   1   1   8.2e-14   5.6e-10   38.7   0.1     2    45    22    70     3   106 0.76 Amidohydrolase
CesT                 PF05932.8    119 seq850_BIOID51017    -            156   3.3e-26   91.3   0.0   1   1     3e-30     4e-26   91.0   0.0     2   118     8   123     7   124 0.98 Tir chaperone protein (CesT) family
DDE_Tnp_IS66         PF03050.9    271 seq853_BIOID51017    -            467   5.6e-98  327.3   0.6   1   1  3.9e-101   1.3e-97  326.1   0.0     1   271   126   417   126   417 0.98 Transposase IS66 family
DDE_Tnp_IS66_C       PF13817.1     39 seq853_BIOID51017    -            467   4.9e-20   71.1   0.2   1   1   3.5e-23   1.2e-19   69.8   0.1     2    39   424   461   423   461 0.99 IS66 C-terminal element
HTH_Tnp_IS66         PF13005.2     59 seq853_BIOID51017    -            467     4e-14   52.0   3.6   1   1   1.2e-17     4e-14   52.0   2.5     1    59    64   120    64   120 0.97 putative Helix-turn-helix domain of transposase IS66
LZ_Tnp_IS66          PF13007.2     78 seq853_BIOID51017    -            467   2.9e-09   37.3   5.0   1   1   2.4e-12   8.1e-09   35.9   3.5    13    77     1    61     1    62 0.88 Transposase C of IS166 homeodomain
Amidohydro_4         PF13147.1    304 seq858_BIOID51017    -            368   9.9e-18   65.0   0.1   1   1   1.9e-21   1.3e-17   64.6   0.1    79   304    38   299     5   299 0.84 Amidohydrolase
Amidohydro_1         PF01979.15   333 seq858_BIOID51017    -            368   1.5e-05   24.7   0.0   1   1   1.5e-08    0.0001   21.9   0.0   284   333   241   302   200   302 0.78 Amidohydrolase family
ATP-synt_ab          PF00006.20   215 seq859_BIOID51017    -            443   5.9e-42  143.4   0.0   1   1   2.9e-45   7.9e-42  143.0   0.0     3   214   183   388   181   389 0.95 ATP synthase alpha/beta family, nucleotide-binding domain
Rho_RNA_bind         PF07497.7     78 seq859_BIOID51017    -            443   6.5e-42  140.9   0.1   1   1   4.2e-45   1.1e-41  140.1   0.0     1    78    73   150    73   150 0.98 Rho termination factor, RNA-binding domain
Rho_N                PF07498.7     43 seq859_BIOID51017    -            443   8.2e-18   63.7   0.8   1   1   1.7e-20   4.8e-17   61.3   0.2     1    43    29    71    29    71 0.98 Rho termination factor, N-terminal domain
NACHT                PF05729.7    167 seq859_BIOID51017    -            443   8.9e-05   22.0   0.0   1   1   6.2e-08   0.00017   21.1   0.0    12    96   207   297   203   311 0.80 NACHT domain
AA_permease_2        PF13520.1    426 seq861_BIOID51017    -            477   2.5e-37  128.3  62.3   1   1   4.4e-41     3e-37  128.0  43.2     2   418    10   434     9   449 0.86 Amino acid permease
AA_permease          PF00324.16   479 seq861_BIOID51017    -            477   8.9e-20   70.3  49.5   1   1   1.9e-23   1.3e-19   69.8  34.3    25   466    34   448    21   470 0.85 Amino acid permease
UTRA                 PF07702.8    141 seq862_BIOID51017    -            236   2.2e-20   72.6   0.0   1   1   5.6e-24   3.8e-20   71.8   0.0     1   140    91   230    91   231 0.97 UTRA domain
GntR                 PF00392.16    64 seq862_BIOID51017    -            236   6.3e-20   70.2   0.0   1   1   1.4e-23   9.4e-20   69.7   0.0     2    64     8    70     7    70 0.97 Bacterial regulatory proteins, gntR family
Trp_Tyr_perm         PF03222.8    394 seq863_BIOID51017    -            444   4.2e-05   22.4  38.4   1   1   5.5e-09   7.6e-05   21.5  26.6     7   374    42   425    38   436 0.76 Tryptophan/tyrosine permease family
YmgB                 PF10798.3     61 seq864_BIOID51017    -             78   3.6e-05   23.3   0.0   1   1     4e-09   5.4e-05   22.7   0.0     4    35    27    58    25    63 0.93 Biofilm development protein YmgB/AriR
DUF3442              PF11924.3    280 seq865_BIOID51017    -            939   3.2e-98  328.6  10.5   1   1  3.9e-101   1.1e-97  326.9   7.3     1   280   164   442   164   442 0.99 Protein of unknown function (DUF3442)
Big_1                PF02369.11   100 seq865_BIOID51017    -            939     1e-42  143.9  45.8   1   2   3.9e-21   1.1e-17   63.6   8.3     2    98   560   648   557   650 0.91 Bacterial Ig-like domain (group 1)
Big_1                PF02369.11   100 seq865_BIOID51017    -            939     1e-42  143.9  45.8   2   2     4e-30   1.1e-26   92.5   8.3     1   100   652   748   652   748 0.98 Bacterial Ig-like domain (group 1)
Intimin_C            PF07979.6    101 seq865_BIOID51017    -            939   3.8e-39  132.8   6.3   1   1   3.6e-42     1e-38  131.5   3.5     3   101   840   939   838   939 0.97 Intimin C-type lectin domain
Big_2                PF02368.13    79 seq865_BIOID51017    -            939   3.7e-24   84.2   8.2   1   1   1.4e-27   3.7e-24   84.2   5.7     3    79   759   835   757   835 0.98 Bacterial Ig-like domain (group 2)
LysM                 PF01476.15    44 seq865_BIOID51017    -            939   1.9e-08   33.9   0.0   1   1   2.8e-11   7.5e-08   32.0   0.0     1    44    65   113    65   113 0.97 LysM domain
Wzz                  PF02706.10   152 seq867_BIOID51017    -            377   4.3e-25   88.1   0.9   1   1   3.2e-29   4.3e-25   88.1   0.6     1   150    25   173    25   175 0.92 Chain length determinant protein
NAD_kinase           PF01513.16   285 seq868_BIOID51017    -            292   6.2e-73  244.9   0.0   1   1   5.2e-77     7e-73  244.7   0.0     2   284     8   271     7   272 0.98 ATP-NAD kinase
TetR_C_3             PF08362.6    143 seq869_BIOID51017    -            212   5.4e-59  197.9   0.0   1   1     1e-62   7.1e-59  197.5   0.0     1   143    70   212    70   212 0.99 YcdC-like protein, C-terminal region
TetR_N               PF00440.18    47 seq869_BIOID51017    -            212   1.3e-16   59.8   0.2   1   1   2.9e-20     2e-16   59.2   0.1     1    47    23    69    23    69 0.98 Bacterial regulatory proteins, tetR family
YmgB                 PF10798.3     61 seq871_BIOID51017    -             88   5.3e-29   99.7   2.6   1   1   3.8e-33   5.3e-29   99.7   1.8     1    61    28    88    28    88 0.98 Biofilm development protein YmgB/AriR
Aldedh               PF00171.17   462 seq872_BIOID51017    -            417   6.8e-21   74.0   3.4   1   1   1.3e-20   1.7e-16   59.4   1.0    37   298     8   282     2   304 0.82 Aldehyde dehydrogenase family
AP_endonuc_2         PF01261.19   211 seq873_BIOID51017    -            326   3.1e-14   52.6   0.1   1   1   3.4e-18   4.7e-14   52.0   0.1     1   204    41   222    41   229 0.91 Xylose isomerase-like TIM barrel
Rieske_2             PF13806.1    104 seq874_BIOID51017    -            108   2.3e-40  136.3   0.0   1   1   1.9e-44   2.6e-40  136.2   0.0     1   103     3   106     3   107 0.98 Rieske-like [2Fe-2S] domain
MFS_1                PF07690.11   354 seq875_BIOID51017    -            417   5.8e-39  133.7  62.6   1   2   3.2e-31   2.2e-27   95.6  18.9     1   224    41   261    40   270 0.82 Major Facilitator Superfamily
MFS_1                PF07690.11   354 seq875_BIOID51017    -            417   5.8e-39  133.7  62.6   2   2   9.1e-15   6.2e-11   41.5  23.0     7   168   249   407   247   415 0.82 Major Facilitator Superfamily
Sugar_tr             PF00083.19   451 seq875_BIOID51017    -            417   2.8e-14   52.4  34.3   1   1   9.1e-18   6.2e-14   51.2   7.0    46   197    71   217    11   223 0.90 Sugar (and other) transporter
SLT                  PF01464.15   121 seq876_BIOID51017    -            654     4e-31  106.9   0.1   1   1   5.2e-35   7.1e-31  106.1   0.0     2   116   492   606   491   611 0.95 Transglycosylase SLT domain
Sigma54_activat      PF00158.21   168 seq877_BIOID51017    -            441   1.5e-72  242.4   0.1   1   1   8.9e-76   2.4e-72  241.7   0.1     1   168   141   308   141   308 0.99 Sigma-54 interaction domain
Response_reg         PF00072.19   112 seq877_BIOID51017    -            441   7.2e-30  103.1   0.2   1   1   5.4e-33   1.5e-29  102.1   0.1     1   111     8   117     8   118 0.98 Response regulator receiver domain
HTH_8                PF02954.14    42 seq877_BIOID51017    -            441     2e-14   52.7   0.6   1   1   7.2e-18     2e-14   52.7   0.4     3    39   403   439   401   441 0.93 Bacterial regulatory protein, Fis family
AAA_5                PF07728.9    139 seq877_BIOID51017    -            441   1.3e-07   31.2   0.0   1   1   9.7e-11   2.7e-07   30.3   0.0     2   123   165   283   164   301 0.84 AAA domain (dynein-related subfamily)
AAA                  PF00004.24   132 seq877_BIOID51017    -            441   1.5e-05   25.0   0.0   1   1   1.2e-08   3.4e-05   23.9   0.0     1   126   165   296   165   302 0.72 ATPase family associated with various cellular activities (AAA)
AA_kinase            PF00696.23   241 seq880_BIOID51017    -            310   1.4e-27   96.6   0.8   1   1   1.3e-31   1.8e-27   96.3   0.6     1   239     3   290     3   291 0.88 Amino acid kinase family
Form_Nir_trans       PF01226.12   250 seq882_BIOID51017    -            268   4.6e-62  209.0  28.1   1   1     4e-66   5.5e-62  208.7  19.5    16   249    20   248     4   249 0.92 Formate/nitrite transporter
Glycos_transf_4      PF00953.16   159 seq889_BIOID51017    -            367   1.1e-28   99.9  21.3   1   1   7.8e-33   1.1e-28   99.9  14.8     3   157    75   233    73   235 0.94 Glycosyl transferase family 4
SMC_N                PF02463.14   220 seq892_BIOID51017    -            553   8.4e-19   67.5   0.0   1   1   2.4e-22   1.6e-18   66.5   0.0     1   217     1   511     1   514 0.94 RecF/RecN/SMC N terminal domain
AAA_23               PF13476.1    202 seq892_BIOID51017    -            553     2e-18   67.3   4.3   1   1   1.5e-19   9.9e-16   58.5   3.0     1   195     4   215     4   381 0.48 AAA domain
EAL                  PF00563.15   236 seq893_BIOID51017    -            521   4.8e-63  212.6   0.0   1   1   1.2e-66   8.4e-63  211.8   0.0     2   236   265   500   264   500 0.96 EAL domain
CSS-motif            PF12792.2    208 seq893_BIOID51017    -            521     8e-30  103.6   0.0   1   1   1.6e-33   1.1e-29  103.1   0.0     3   207    44   238    42   239 0.90 CSS motif domain associated with EAL
Ail_Lom              PF06316.6    199 seq894_BIOID51017    -             46   5.9e-14   51.9   0.5   1   1   4.6e-18   6.3e-14   51.8   0.3     1    35     1    35     1    42 0.94 Enterobacterial Ail/Lom protein
YbhQ                 PF11076.3    135 seq896_BIOID51017    -            136   4.3e-79  262.5  13.2   1   1   3.7e-83   5.1e-79  262.3   9.1     1   134     1   132     1   134 0.98 Putative inner membrane protein YbhQ
MFS_1                PF07690.11   354 seq897_BIOID51017    -            421   3.2e-23   81.9  39.5   1   1   3.6e-27     5e-23   81.3  22.9    22   351    33   365    25   368 0.78 Major Facilitator Superfamily
DEDD_Tnp_IS110       PF01548.12   144 seq899_BIOID51017    -            323   3.9e-37  127.0   0.0   1   1   8.2e-41   5.6e-37  126.4   0.0     1   144     4   147     4   147 0.98 Transposase
Transposase_20       PF02371.11    87 seq899_BIOID51017    -            323     5e-22   77.6   0.0   1   1   1.3e-25   8.6e-22   76.9   0.0     5    85   195   275   192   277 0.96 Transposase IS116/IS110/IS902 family
TP_methylase         PF00590.15   210 seq900_BIOID51017    -            457   9.3e-50  169.1   0.1   1   1   3.2e-53   1.5e-49  168.4   0.1     2   209   218   426   217   427 0.92 Tetrapyrrole (Corrin/Porphyrin) Methylases
NAD_binding_7        PF13241.1    103 seq900_BIOID51017    -            457   6.1e-28   96.9   0.1   1   1   1.3e-29     6e-26   90.5   0.0     1   103     6   115     6   115 0.89 Putative NAD(P)-binding
CysG_dimeriser       PF10414.4     60 seq900_BIOID51017    -            457   1.7e-19   68.9   0.9   1   1   3.7e-23   1.7e-19   68.9   0.6     2    60   150   209   149   209 0.97 Sirohaem synthase dimerisation region
OsmC                 PF02566.14   100 seq901_BIOID51017    -            143   1.5e-19   69.9   0.1   1   1   1.4e-23   1.9e-19   69.5   0.0     2    99    42   139    41   140 0.89 OsmC-like protein
2-oxoacid_dh         PF00198.18   231 seq902_BIOID51017    -            405   7.7e-82  273.8   0.0   1   1   2.2e-85     1e-81  273.5   0.0     3   231   175   403   173   403 0.98 2-oxoacid dehydrogenases acyltransferase (catalytic domain)
Biotin_lipoyl        PF00364.17    74 seq902_BIOID51017    -            405   7.4e-18   63.8   0.5   1   1   3.8e-21   1.7e-17   62.6   0.3     2    73     5    76     4    77 0.96 Biotin-requiring enzyme
E3_binding           PF02817.12    39 seq902_BIOID51017    -            405   4.6e-15   54.8   2.3   1   1     1e-18   4.6e-15   54.8   0.1     5    39   114   148   111   148 0.96 e3 binding domain
DUF4224              PF13986.1     47 seq903_BIOID51017    -             67   4.2e-19   67.7   0.0   1   1   3.5e-23   4.8e-19   67.5   0.0     1    46     4    49     4    50 0.96 Domain of unknown function (DUF4224)
Asr                  PF06392.6     19 seq904_BIOID51017    -            111   7.1e-07   29.3  23.9   1   1   5.2e-11   7.1e-07   29.3  16.6     1    19    53    71    53    71 0.99 Acid shock protein repeat
Phage_integr_N2      PF13495.1     85 seq905_BIOID51017    -            223   2.4e-07   30.8   0.1   1   1   5.4e-11   3.7e-07   30.2   0.1     2    83    67   145    66   147 0.91 Phage integrase, N-terminal SAM-like domain
Phage_integrase      PF00589.17   173 seq905_BIOID51017    -            223   1.8e-05   24.4   0.0   1   1   1.6e-08   0.00011   21.8   0.0     2    68   165   223   164   223 0.84 Phage integrase family
Trehalase            PF01204.13   512 seq906_BIOID51017    -            783   5.3e-13   48.2   0.1   1   1   3.7e-16   1.7e-12   46.6   0.1   179   488   414   764   408   770 0.83 Trehalase
Wzz                  PF02706.10   152 seq907_BIOID51017    -            348   4.4e-15   55.6   1.9   1   1   7.4e-19     1e-14   54.5   1.3     1   113    15   188    15   246 0.66 Chain length determinant protein
Trp_repressor        PF01371.14    88 seq912_BIOID51017    -             98   2.8e-31  107.1   0.1   1   1   2.3e-35   3.2e-31  106.9   0.0     1    87     7    93     7    94 0.98 Trp repressor protein
Acetyltransf_8       PF13523.1    152 seq915_BIOID51017    -            188   3.1e-15   56.2   0.2   1   1     2e-18   3.9e-15   55.9   0.1     1   141    32   167    32   174 0.87 Acetyltransferase (GNAT) domain
Acetyltransf_1       PF00583.19    83 seq915_BIOID51017    -            188   3.8e-15   55.5   0.0   1   1   3.2e-18   6.3e-15   54.8   0.0     2    83    83   163    79   163 0.93 Acetyltransferase (GNAT) family
Acetyltransf_4       PF13420.1    155 seq915_BIOID51017    -            188   6.1e-15   55.3   0.0   1   1   3.8e-18   7.4e-15   55.1   0.0     1   152    32   180    32   183 0.89 Acetyltransferase (GNAT) domain
Acetyltransf_3       PF13302.1    142 seq915_BIOID51017    -            188   1.7e-12   47.7   0.0   1   1   1.1e-15   2.1e-12   47.3   0.0     2   142    30   163    29   163 0.80 Acetyltransferase (GNAT) domain
Acetyltransf_10      PF13673.1    117 seq915_BIOID51017    -            188   1.2e-09   38.1   0.0   1   1   8.7e-13   1.7e-09   37.6   0.0     1   117    39   162    39   162 0.79 Acetyltransferase (GNAT) domain
Acetyltransf_7       PF13508.1     79 seq915_BIOID51017    -            188   3.1e-08   33.5   0.0   1   1   2.6e-11     5e-08   32.8   0.0     6    78    80   163    76   164 0.80 Acetyltransferase (GNAT) domain
FR47                 PF08445.5     86 seq915_BIOID51017    -            188     8e-06   25.4   0.0   1   1   6.9e-09   1.4e-05   24.6   0.0    26    79   109   164    99   171 0.94 FR47-like protein
Trypsin              PF00089.21   220 seq916_BIOID51017    -            273   1.3e-11   44.4   0.0   1   1     6e-15   4.1e-11   42.7   0.0     9   198    50   244    44   266 0.74 Trypsin
Trypsin_2            PF13365.1    120 seq916_BIOID51017    -            273   1.3e-07   31.5   0.0   1   1   3.1e-11   2.1e-07   30.8   0.0     1   120    69   240    69   240 0.67 Trypsin-like peptidase domain
PGI                  PF00342.14   486 seq921_BIOID51017    -            549  8.9e-235  779.5   0.1   1   1  7.4e-239    1e-234  779.3   0.0     1   486    52   541    52   541 0.99 Phosphoglucose isomerase
Lactamase_B_2        PF12706.2    194 seq924_BIOID51017    -            305     2e-27   95.8   0.0   1   1     5e-31   3.4e-27   95.1   0.0     3   193    35   270    34   271 0.82 Beta-lactamase superfamily domain
Lactamase_B          PF00753.22   194 seq924_BIOID51017    -            305   3.1e-14   52.9   0.2   1   1   5.5e-17   3.8e-13   49.4   0.0     3   128    16   142    14   149 0.92 Metallo-beta-lactamase superfamily
SmpA_OmlA            PF04355.8     71 seq925_BIOID51017    -            113   5.7e-27   93.0   0.3   1   1   5.1e-31     7e-27   92.7   0.2     1    70    35   104    35   105 0.98 SmpA / OmlA family
ATP-grasp_2          PF08442.5    202 seq930_BIOID51017    -            388   1.4e-82  275.8   0.0   1   1   5.7e-86   1.9e-82  275.4   0.0     1   202     2   203     2   203 1.00 ATP-grasp domain
Ligase_CoA           PF00549.14   153 seq930_BIOID51017    -            388     1e-24   86.7   3.4   1   1   5.1e-28   1.8e-24   86.0   2.4     1   153   262   382   262   382 0.98 CoA-ligase
ATP-grasp_5          PF13549.1    222 seq930_BIOID51017    -            388   1.5e-13   50.3   0.1   1   1   1.2e-16     4e-13   48.9   0.1    10   219     3   215     1   217 0.83 ATP-grasp domain
ATP-grasp_4          PF13535.1    184 seq930_BIOID51017    -            388   7.1e-08   32.2   0.1   1   1   5.1e-11   1.7e-07   31.0   0.0     7   110     7   126     4   200 0.77 ATP-grasp domain
DUF4223              PF13978.1     56 seq933_BIOID51017    -             55   1.2e-36  124.0   0.7   1   1   9.5e-41   1.3e-36  123.9   0.5     1    55     1    55     1    55 0.99 Protein of unknown function (DUF4223)
Epimerase_2          PF02350.14   346 seq934_BIOID51017    -            376  1.2e-126  422.0   0.0   1   1    1e-130  1.4e-126  421.8   0.0     2   346    22   370    21   370 0.97 UDP-N-acetylglucosamine 2-epimerase
DUF796               PF05638.7    134 seq935_BIOID51017    -            392   2.6e-22   79.1   0.1   1   1   6.1e-26   4.2e-22   78.4   0.0     1   133     6   139     6   140 0.91 Protein of unknown function (DUF796)
Colicin-DNase        PF12639.2    110 seq935_BIOID51017    -            392   4.4e-05   23.5   0.0   1   1   2.4e-08   0.00016   21.7   0.0    39   104   271   349   245   355 0.78 DNase/tRNase domain of colicin-like bacteriocin
MtfA                 PF06167.7    253 seq937_BIOID51017    -            278     6e-75  251.7   0.1   1   1   5.3e-79   7.2e-75  251.5   0.1    11   253    18   256     9   256 0.95 Phosphoenolpyruvate:glucose-phosphotransferase regulator
His_Phos_1           PF00300.17   158 seq939_BIOID51017    -            215   1.1e-38  132.7   0.2   1   1   9.5e-43   1.3e-38  132.4   0.1     1   157     3   156     3   157 0.91 Histidine phosphatase superfamily (branch 1)
AA_permease_2        PF13520.1    426 seq942_BIOID51017    -            462   1.4e-58  198.2  44.7   1   1   2.6e-62   1.8e-58  197.9  31.0     1   405    27   427    27   448 0.85 Amino acid permease
AA_permease          PF00324.16   479 seq942_BIOID51017    -            462   1.7e-35  122.1  40.5   1   1   4.3e-39   2.9e-35  121.4  28.0     2   475    32   457    31   461 0.83 Amino acid permease
GST_C_2              PF13410.1     69 seq943_BIOID51017    -            304   5.3e-10   38.9   0.3   1   1   4.8e-13   1.3e-09   37.6   0.2     2    68   190   260   189   261 0.82 Glutathione S-transferase, C-terminal domain
GST_C                PF00043.20    95 seq943_BIOID51017    -            304   9.3e-09   35.0   0.0   1   1   5.9e-12   1.6e-08   34.2   0.0    33    95   199   266   162   266 0.87 Glutathione S-transferase, C-terminal domain
GST_N_2              PF13409.1     70 seq943_BIOID51017    -            304   1.8e-06   27.7   0.0   1   1   1.7e-09   4.7e-06   26.3   0.0     3    69    69   143    67   144 0.89 Glutathione S-transferase, N-terminal domain
GST_N                PF02798.15    76 seq943_BIOID51017    -            304   3.4e-05   23.7   0.0   1   1   4.2e-08   0.00012   22.1   0.0    17    76    82   143    74   143 0.91 Glutathione S-transferase, N-terminal domain
Autotransporter      PF03797.14   265 seq944_BIOID51017    -            773   1.1e-44  152.6  18.4   1   1   1.6e-48   1.1e-44  152.6  12.8     3   265   488   759   486   762 0.95 Autotransporter beta-domain
Pertactin            PF03212.9    121 seq944_BIOID51017    -            773   2.9e-09   36.5   1.1   1   1   4.2e-13   2.9e-09   36.5   0.8     1   120   297   422   297   423 0.83 Pertactin
MFS_1                PF07690.11   354 seq946_BIOID51017    -            416   1.6e-25   89.5  61.2   1   2   3.7e-20   2.5e-16   59.2  19.0     1   224    22   237    22   242 0.81 Major Facilitator Superfamily
MFS_1                PF07690.11   354 seq946_BIOID51017    -            416   1.6e-25   89.5  61.2   2   2   7.4e-13     5e-09   35.2  19.8    10   179   237   409   232   415 0.80 Major Facilitator Superfamily
MFS_3                PF05977.8    524 seq946_BIOID51017    -            416   4.8e-21   74.3  33.9   1   1   9.1e-25   6.2e-21   73.9  23.5     9   396    16   400    12   414 0.89 Transmembrane secretion effector
Peptidase_C48        PF02902.14   216 seq948_BIOID51017    -            406   2.6e-32  112.0   1.0   1   1   2.7e-36   3.7e-32  111.5   0.7     2   215   168   365   167   366 0.96 Ulp1 protease family, C-terminal catalytic domain
NTP_transf_3         PF12804.2    179 seq949_BIOID51017    -            192   8.3e-31  107.4   0.0   1   1   6.9e-35   9.4e-31  107.2   0.0     1   179     6   182     6   182 0.89 MobA-like NTP transferase domain
SmpB                 PF01668.13    68 seq950_BIOID51017    -            160   1.3e-29  101.6   0.0   1   1   1.5e-33   2.1e-29  100.9   0.0     2    67    13    78    12    80 0.96 SmpB protein
HrpJ                 PF07201.6    166 seq951_BIOID51017    -            351     1e-23   84.0   1.3   1   1   1.2e-27   1.6e-23   83.4   0.9     2   163    56   210    54   213 0.93 HrpJ-like domain
DinI                 PF06183.8     65 seq953_BIOID51017    -             79   1.1e-25   89.2   0.1   1   1   9.6e-30   1.3e-25   89.0   0.1     1    65    13    77    13    77 0.97 DinI-like family
CoA_binding          PF02629.14    96 seq954_BIOID51017    -            289   1.7e-30  105.2   0.7   1   1   4.9e-34   1.7e-30  105.2   0.5     1    96     6    99     6    99 0.99 CoA binding domain
Ligase_CoA           PF00549.14   153 seq954_BIOID51017    -            289   2.4e-20   72.5   0.6   1   1   1.2e-23     4e-20   71.8   0.4     1   152   151   271   151   272 0.96 CoA-ligase
Succ_CoA_lig         PF13607.1    138 seq954_BIOID51017    -            289   8.7e-12   44.7   0.0   1   1   4.4e-15   1.5e-11   43.9   0.0     1   138   145   284   145   287 0.83 Succinyl-CoA ligase like flavodoxin domain
UDPG_MGDP_dh_N       PF03721.9    185 seq955_BIOID51017    -            420   3.6e-61  205.6   0.2   1   1     1e-62   3.5e-59  199.2   0.0     2   183     5   189     4   191 0.96 UDP-glucose/GDP-mannose dehydrogenase family, NAD binding domain
UDPG_MGDP_dh         PF00984.14    96 seq955_BIOID51017    -            420     4e-30  103.7   0.0   1   1   2.3e-33     8e-30  102.7   0.0     2    93   206   292   205   296 0.88 UDP-glucose/GDP-mannose dehydrogenase family, central domain
UDPG_MGDP_dh_C       PF03720.10   106 seq955_BIOID51017    -            420   7.4e-19   67.7   0.0   1   1   5.7e-22   1.9e-18   66.4   0.0     1   104   324   419   324   420 0.91 UDP-glucose/GDP-mannose dehydrogenase family, UDP binding domain
NAD_binding_2        PF03446.10   162 seq955_BIOID51017    -            420     7e-07   29.1   0.1   1   1   2.1e-09   7.1e-06   25.8   0.0     2   110     4   136     3   141 0.76 NAD binding domain of 6-phosphogluconate dehydrogenase
UPF0118              PF01594.11   327 seq958_BIOID51017    -            344   2.7e-74  249.9  42.7   1   1   2.3e-78   3.1e-74  249.7  29.6     2   326    14   328    13   329 0.99 Domain of unknown function DUF20
Peptidase_S24        PF00717.18    70 seq959_BIOID51017    -            145   2.7e-14   52.4   0.0   1   1     3e-18   4.2e-14   51.8   0.0     2    67    60   125    59   127 0.92 Peptidase S24-like
Phage_AlpA           PF05930.7     51 seq961_BIOID51017    -             68   2.8e-19   68.4   0.1   1   1   4.8e-23   3.3e-19   68.2   0.1     1    51    10    59    10    59 0.97 Prophage CP4-57 regulatory protein (AlpA)
HTH_17               PF12728.2     51 seq961_BIOID51017    -             68   2.4e-07   30.8   0.0   1   1     4e-11   2.7e-07   30.6   0.0     9    50    20    62    14    63 0.90 Helix-turn-helix domain
RNase_T              PF00929.19   164 seq964_BIOID51017    -            204   4.9e-34  117.8   0.0   1   1   4.2e-38   5.7e-34  117.6   0.0     1   163    32   193    32   194 0.97 Exonuclease
Peptidase_A24        PF01478.13   106 seq965_BIOID51017    -            155   2.3e-23   82.2   8.7   1   1   1.7e-27   2.3e-23   82.2   6.0     2   103    10   116     8   121 0.88 Type IV leader peptidase family
YjbE                 PF11106.3     80 seq967_BIOID51017    -             80   1.5e-43  146.4  27.9   1   1   1.2e-47   1.7e-43  146.3  19.3     1    80     1    80     1    80 0.99 Exopolysaccharide production protein YjbE
Oxidored_FMN         PF00724.15   341 seq968_BIOID51017    -            672  5.1e-104  347.8   0.0   1   1  3.8e-107  6.5e-104  347.4   0.0     1   341     5   331     5   331 0.97 NADH:flavin oxidoreductase / NADH oxidase family
Pyr_redox_3          PF13738.1    203 seq968_BIOID51017    -            672   1.5e-13   51.1   0.3   1   1   1.5e-09   2.6e-06   27.4   0.3     1    41   378   417   378   422 0.93 Pyridine nucleotide-disulphide oxidoreductase
Pyr_redox_2          PF07992.9    200 seq968_BIOID51017    -            672   1.4e-12   47.8   0.0   1   1   1.6e-12   2.7e-09   37.0   0.0     2   159   377   535   376   577 0.68 Pyridine nucleotide-disulphide oxidoreductase
NAD_binding_8        PF13450.1     68 seq968_BIOID51017    -            672   1.2e-09   37.8   0.3   1   1   4.2e-12   7.1e-09   35.4   0.0     1    36   379   414   379   435 0.89 NAD(P)-binding Rossmann-like domain
HI0933_like          PF03486.9    409 seq968_BIOID51017    -            672   4.5e-07   28.5   1.6   1   1   5.2e-10     9e-07   27.5   0.2     2    42   376   416   375   418 0.93 HI0933-like protein
FAD_binding_2        PF00890.19   421 seq968_BIOID51017    -            672   3.6e-05   22.7   1.0   1   1   5.1e-08   8.7e-05   21.4   0.7     3    41   378   416   376   419 0.91 FAD binding domain
Big_1                PF02369.11   100 seq971_BIOID51017    -           2294  1.5e-283  916.7 214.8   1  13   5.8e-21   1.6e-17   63.1   7.7     2    94   676   764   671   770 0.88 Bacterial Ig-like domain (group 1)
Big_1                PF02369.11   100 seq971_BIOID51017    -           2294  1.5e-283  916.7 214.8   2  13   4.4e-25   1.2e-21   76.3   8.1     3    97   772   864   769   867 0.92 Bacterial Ig-like domain (group 1)
Big_1                PF02369.11   100 seq971_BIOID51017    -           2294  1.5e-283  916.7 214.8   3  13   2.5e-27   6.7e-24   83.5   2.6     2    97   869   967   868   969 0.95 Bacterial Ig-like domain (group 1)
Big_1                PF02369.11   100 seq971_BIOID51017    -           2294  1.5e-283  916.7 214.8   4  13   1.1e-27   3.1e-24   84.6   7.0     4   100   981  1073   978  1073 0.94 Bacterial Ig-like domain (group 1)
Big_1                PF02369.11   100 seq971_BIOID51017    -           2294  1.5e-283  916.7 214.8   5  13   8.1e-22   2.2e-18   65.8   7.6     4   100  1079  1173  1076  1173 0.84 Bacterial Ig-like domain (group 1)
Big_1                PF02369.11   100 seq971_BIOID51017    -           2294  1.5e-283  916.7 214.8   6  13   5.5e-27   1.5e-23   82.4   6.7     2    99  1184  1285  1183  1286 0.88 Bacterial Ig-like domain (group 1)
Big_1                PF02369.11   100 seq971_BIOID51017    -           2294  1.5e-283  916.7 214.8   7  13   5.1e-23   1.4e-19   69.7   1.8     2    98  1288  1384  1287  1386 0.89 Bacterial Ig-like domain (group 1)
Big_1                PF02369.11   100 seq971_BIOID51017    -           2294  1.5e-283  916.7 214.8   8  13   1.5e-28     4e-25   87.5   5.6     6    96  1392  1485  1388  1489 0.93 Bacterial Ig-like domain (group 1)
Big_1                PF02369.11   100 seq971_BIOID51017    -           2294  1.5e-283  916.7 214.8   9  13   2.1e-26   5.6e-23   80.6   6.5     2    99  1491  1590  1490  1591 0.95 Bacterial Ig-like domain (group 1)
Big_1                PF02369.11   100 seq971_BIOID51017    -           2294  1.5e-283  916.7 214.8  10  13   5.2e-25   1.4e-21   76.1   4.9     5    97  1601  1687  1595  1690 0.93 Bacterial Ig-like domain (group 1)
Big_1                PF02369.11   100 seq971_BIOID51017    -           2294  1.5e-283  916.7 214.8  11  13   1.2e-20   3.3e-17   62.1   0.3    20    96  1712  1787  1693  1790 0.84 Bacterial Ig-like domain (group 1)
Big_1                PF02369.11   100 seq971_BIOID51017    -           2294  1.5e-283  916.7 214.8  12  13   4.3e-24   1.2e-20   73.1   5.7     5   100  1798  1886  1792  1886 0.90 Bacterial Ig-like domain (group 1)
Big_1                PF02369.11   100 seq971_BIOID51017    -           2294  1.5e-283  916.7 214.8  13  13   1.8e-22   4.9e-19   67.9   8.0     3   100  1891  1989  1889  1989 0.94 Bacterial Ig-like domain (group 1)
DUF3442              PF11924.3    280 seq971_BIOID51017    -           2294   1.1e-99  333.4   3.2   1   1    4e-103   1.1e-99  333.4   2.2     3   280    77   355    75   355 0.99 Protein of unknown function (DUF3442)
SIS                  PF01380.17   131 seq973_BIOID51017    -            347   3.1e-21   75.2   0.0   1   2   1.2e-12   1.6e-08   34.0   0.0     5   122    51   170    48   175 0.87 SIS domain
SIS                  PF01380.17   131 seq973_BIOID51017    -            347   3.1e-21   75.2   0.0   2   2     3e-14   4.1e-10   39.2   0.0     4    87   214   299   211   305 0.93 SIS domain
IMS                  PF00817.15   148 seq974_BIOID51017    -            424   4.8e-38  130.2   0.0   1   1   2.9e-41     1e-37  129.1   0.0     2   146     6   149     5   151 0.95 impB/mucB/samB family
DUF4113              PF13438.1     75 seq974_BIOID51017    -            424   9.5e-26   89.4   0.0   1   1   8.7e-29     3e-25   87.8   0.0     1    74   348   420   348   421 0.98 Domain of unknown function (DUF4113)
IMS_C                PF11799.3    137 seq974_BIOID51017    -            424   1.8e-11   44.4   0.0   1   1     1e-14   3.5e-11   43.5   0.0     4   127   216   339   213   345 0.88 impB/mucB/samB family C-terminal
Pyr_redox_2          PF07992.9    200 seq975_BIOID51017    -           1032   3.6e-19   69.3   0.0   1   1     6e-22   9.1e-19   68.0   0.0     2   198   553   829   552   831 0.84 Pyridine nucleotide-disulphide oxidoreductase
NAD_binding_8        PF13450.1     68 seq975_BIOID51017    -           1032   1.2e-08   34.7   0.7   1   1     3e-11   4.6e-08   32.8   0.0     1    37   555   591   555   617 0.89 NAD(P)-binding Rossmann-like domain
Fer4_9               PF13187.1     55 seq975_BIOID51017    -           1032   3.1e-06   27.2   7.6   1   1     2e-09   3.1e-06   27.2   5.3     1    53   897   951   867   952 0.90 4Fe-4S dicluster domain
Thi4                 PF01946.12   230 seq975_BIOID51017    -           1032     4e-06   25.9   0.2   1   1   6.5e-08   9.8e-05   21.4   0.0    20    54   553   587   538   592 0.93 Thi4 family
FAD_binding_3        PF01494.14   356 seq975_BIOID51017    -           1032   5.1e-05   22.3   0.1   1   1   7.4e-08   0.00011   21.2   0.1     3    35   552   584   550   590 0.92 FAD binding domain
FAD_binding_2        PF00890.19   421 seq975_BIOID51017    -           1032    0.0001   21.2   0.8   1   1   6.6e-08    0.0001   21.2   0.5     2    36   553   587   552   591 0.94 FAD binding domain
CreA                 PF05981.7    129 seq977_BIOID51017    -            157     1e-57  193.0   0.0   1   1   8.6e-62   1.2e-57  192.8   0.0     1   128    24   156    24   157 0.96 CreA protein
DUF2886              PF11102.3    200 seq978_BIOID51017    -            212     1e-56  191.5   1.2   1   1   8.3e-61   1.1e-56  191.4   0.8     1   199    13   206    13   207 0.98 Protein of unknown function (DUF2886)
SSF                  PF00474.12   406 seq979_BIOID51017    -            502  3.3e-148  493.5  29.8   1   1  3.7e-152  5.1e-148  492.9  20.7     1   406    35   437    35   437 0.99 Sodium:solute symporter family
EspA                 PF03433.8    188 seq983_BIOID51017    -            192   1.8e-60  203.4  17.0   1   1   1.6e-64   2.2e-60  203.2  11.8     2   187     4   186     2   187 0.96 EspA-like secreted protein
Phage_integrase      PF00589.17   173 seq986_BIOID51017    -            423   2.1e-22   79.5   0.3   1   1   7.9e-26   5.4e-22   78.1   0.0     2   169   232   396   231   399 0.90 Phage integrase family
DUF4102              PF13356.1     89 seq986_BIOID51017    -            423   1.5e-22   79.1   0.0   1   1   6.8e-26   4.7e-22   77.5   0.0     1    87    22   112    22   114 0.91 Domain of unknown function (DUF4102)
Response_reg         PF00072.19   112 seq990_BIOID51017    -            229   2.3e-26   91.9   0.0   1   1     5e-30   3.4e-26   91.3   0.0     1   111     6   115     6   116 0.98 Response regulator receiver domain
Trans_reg_C          PF00486.23    77 seq990_BIOID51017    -            229   1.1e-22   79.5   0.0   1   1   2.9e-26     2e-22   78.7   0.0     2    77   151   226   150   226 0.94 Transcriptional regulatory protein, C terminal
Epimerase            PF01370.16   236 seq992_BIOID51017    -            355   5.5e-79  264.7   0.0   1   1     3e-82   6.9e-79  264.4   0.0     1   236     4   252     4   252 0.97 NAD dependent epimerase/dehydratase family
RmlD_sub_bind        PF04321.12   287 seq992_BIOID51017    -            355   4.3e-17   61.8   0.0   1   1   2.8e-20   6.4e-17   61.2   0.0     2   235     3   274     1   332 0.81 RmlD substrate binding domain
Polysacc_synt_2      PF02719.10   294 seq992_BIOID51017    -            355     2e-16   59.6   0.0   1   1   1.5e-19   3.3e-16   58.9   0.0     1   117     4   114     4   135 0.92 Polysaccharide biosynthesis protein
NAD_binding_4        PF07993.7    249 seq992_BIOID51017    -            355   2.9e-15   55.7   0.1   1   1   2.9e-14   6.5e-11   41.5   0.0    87   197    74   189    62   250 0.85 Male sterility protein
3Beta_HSD            PF01073.14   280 seq992_BIOID51017    -            355     3e-15   55.5   0.0   1   1   2.1e-18   4.7e-15   54.9   0.0     1   229     5   240     5   250 0.82 3-beta hydroxysteroid dehydrogenase/isomerase family
adh_short            PF00106.20   167 seq992_BIOID51017    -            355   3.8e-08   33.3   0.3   1   1   2.7e-10   6.1e-07   29.3   0.0     3    96     4    91     2   126 0.79 short chain dehydrogenase
Caps_synth_GfcC      PF06251.6    229 seq995_BIOID51017    -            245   8.3e-91  303.1   0.0   1   1   6.9e-95   9.4e-91  302.9   0.0     2   229    20   245    19   245 0.99 Capsule biosynthesis GfcC
SseC                 PF04888.7    306 seq997_BIOID51017    -            380   1.1e-35  123.3  35.9   1   1   7.2e-36   9.9e-32  110.3  17.5     1   183   117   307   117   310 0.96 Secretion system effector C (SseC) like family
HTH_AraC             PF00165.18    42 seq998_BIOID51017    -             84   1.1e-12   47.2   0.3   1   1   3.1e-14   2.1e-10   39.9   0.1     1    40    35    72    35    72 0.97 Bacterial regulatory helix-turn-helix proteins, AraC family
HTH_18               PF12833.2     81 seq998_BIOID51017    -             84   1.2e-11   44.4   0.0   1   1     2e-15   1.3e-11   44.2   0.0     7    78     3    72     1    74 0.92 Helix-turn-helix domain
HTH_Tnp_1            PF01527.15    76 seq999_BIOID51017    -             74   3.5e-15   55.5   0.0   1   1   5.8e-19   3.9e-15   55.4   0.0     2    53     9    60     8    70 0.90 Transposase
HTH_28               PF13518.1     52 seq999_BIOID51017    -             74   3.1e-05   23.7   0.1   1   1     6e-09   4.1e-05   23.3   0.0     1    46    18    64    18    67 0.84 Helix-turn-helix domain
AP_endonuc_2         PF01261.19   211 seq1003_BIOID51017   -            276   8.1e-32  110.1   0.0   1   1   7.5e-36     1e-31  109.7   0.0     1   210    19   225    19   226 0.97 Xylose isomerase-like TIM barrel
PTS_EIIA_2           PF00359.17   142 seq1004_BIOID51017   -            275   4.1e-32  110.7   0.0   1   1   9.6e-36   6.6e-32  110.0   0.0     5   141    29   170    25   171 0.95 Phosphoenolpyruvate-dependent sugar phosphotransferase system, EIIA 2
PTS_IIB              PF02302.12    90 seq1004_BIOID51017   -            275   1.5e-13   50.8   0.0   1   1   4.2e-17   2.8e-13   49.9   0.0     2    69   188   260   187   269 0.93 PTS system, Lactose/Cellobiose specific IIB subunit
PerB                 PF06590.6    129 seq1006_BIOID51017   -             39   3.6e-18   65.9   0.1   1   1   2.8e-22   3.8e-18   65.9   0.1     1    34     1    34     1    38 0.96 PerB protein
HATPase_c            PF02518.21   111 seq1007_BIOID51017   -            474   8.5e-22   76.8   0.0   1   1   3.2e-25   1.4e-21   76.1   0.0     5   109   367   470   363   472 0.92 Histidine kinase-, DNA gyrase B-, and HSP90-like ATPase
HisKA                PF00512.20    68 seq1007_BIOID51017   -            474   4.1e-13   48.9   0.3   1   1   2.8e-16   1.3e-12   47.4   0.2     6    67   260   319   256   320 0.91 His Kinase A (phospho-acceptor) domain
HAMP                 PF00672.20    70 seq1007_BIOID51017   -            474   2.4e-11   43.5  10.9   1   1   2.9e-13   1.3e-09   37.9   0.1     2    69   185   251   184   252 0.88 HAMP domain
PerB                 PF06590.6    129 seq1008_BIOID51017   -             46   2.1e-15   57.0   1.1   1   1   1.6e-19   2.2e-15   56.9   0.7    42    88     1    46     1    46 0.90 PerB protein
DUF1877              PF08974.5    167 seq1009_BIOID51017   -            167   4.9e-45  153.0   0.0   1   1     4e-49   5.5e-45  152.9   0.0     1   167     1   165     1   165 0.99 Domain of unknown function (DUF1877)
PTS_IIB              PF02302.12    90 seq1011_BIOID51017   -            106   5.2e-21   74.7   1.5   1   1   4.5e-25   6.1e-21   74.5   1.0     2    88     6    95     5    97 0.94 PTS system, Lactose/Cellobiose specific IIB subunit
PerB                 PF06590.6    129 seq1012_BIOID51017   -             42   9.2e-24   84.0   0.1   1   1   7.2e-28   9.8e-24   83.9   0.1    88   129     1    42     1    42 0.98 PerB protein
DUF940               PF06082.6    658 seq1013_BIOID51017   -            698  2.7e-258  858.7  13.5   1   1  2.3e-262  3.1e-258  858.6   9.3     1   658    29   693    29   693 0.97 Bacterial putative lipoprotein (DUF940)
Chorismate_bind      PF00425.13   257 seq1015_BIOID51017   -            391     2e-68  230.3   0.0   1   1   1.8e-72   2.5e-68  230.0   0.0     2   257   126   380   125   380 0.97 chorismate binding enzyme
PerC                 PF06069.6     90 seq1016_BIOID51017   -             89     2e-40  136.6   1.8   1   1   1.6e-44   2.2e-40  136.4   1.2     1    90     1    89     1    89 0.98 PerC transcriptional activator
NTP_transferase      PF00483.18   248 seq1018_BIOID51017   -            293   1.2e-72  244.0   0.0   1   1   2.1e-76   1.4e-72  243.8   0.0     1   246     2   238     2   240 0.98 Nucleotidyl transferase
NTP_transf_3         PF12804.2    179 seq1018_BIOID51017   -            293   1.1e-08   35.3   0.0   1   1     2e-12   1.4e-08   35.0   0.0     1   120     3   133     3   188 0.83 MobA-like NTP transferase domain
PFL                  PF02901.10   648 seq1020_BIOID51017   -            765  3.8e-205  683.0   0.0   1   1  6.8e-209  4.7e-205  682.7   0.0     1   648     1   626     1   626 0.98 Pyruvate formate lyase
Gly_radical          PF01228.16   106 seq1020_BIOID51017   -            765   2.7e-25   88.6   0.0   1   1   9.7e-29   6.6e-25   87.4   0.0     3   106   645   747   643   747 0.97 Glycine radical
PfkB                 PF00294.19   301 seq1022_BIOID51017   -            261   1.2e-37  129.5   0.1   1   1   1.2e-41   1.7e-37  129.1   0.1    34   294    22   260     7   261 0.87 pfkB family carbohydrate kinase
PTS_EIIC             PF02378.13   321 seq1023_BIOID51017   -            395   5.7e-12   45.0  35.2   1   1   7.4e-15     1e-10   40.9  24.4     2   268    49   299    48   375 0.72 Phosphotransferase system, EIIC
EspB                 PF05802.6    317 seq1024_BIOID51017   -            314  4.9e-186  616.9  38.3   1   1    4e-190  5.5e-186  616.7  26.5     1   317     1   314     1   314 1.00 Enterobacterial EspB protein
Carb_kinase          PF01256.12   242 seq1028_BIOID51017   -            515   6.1e-83  277.6   4.2   1   1   5.5e-86   3.7e-82  275.1   1.2     2   242   258   496   257   496 0.99 Carbohydrate kinase
YjeF_N               PF03853.10   173 seq1028_BIOID51017   -            515   7.8e-47  158.9   0.1   1   1     2e-50   1.4e-46  158.1   0.0     2   173    35   199    34   199 0.98 YjeF-related protein N-terminus
FTR1                 PF03239.9    306 seq1029_BIOID51017   -            276   5.1e-75  252.1  18.8   1   1   4.2e-79   5.7e-75  251.9  13.0     1   304     1   274     1   276 0.98 Iron permease FTR1 family
Autotransporter      PF03797.14   265 seq1030_BIOID51017   -            108   3.1e-09   36.4   0.1   1   1   2.5e-13   3.4e-09   36.3   0.1   168   262     3    91     1    94 0.93 Autotransporter beta-domain
DEDD_Tnp_IS110       PF01548.12   144 seq1031_BIOID51017   -            326   4.2e-44  149.5   0.2   1   1   2.4e-47   1.7e-43  147.6   0.1     1   144     7   151     7   151 0.99 Transposase
Transposase_20       PF02371.11    87 seq1031_BIOID51017   -            326   1.1e-27   95.7   0.4   1   1     3e-31     2e-27   94.9   0.3     2    85   196   280   195   282 0.96 Transposase IS116/IS110/IS902 family
DEAD                 PF00270.24   173 seq1032_BIOID51017   -            454   2.3e-49  167.0   0.1   1   1   5.9e-52   2.7e-48  163.5   0.0     1   172    25   196    25   197 0.94 DEAD/DEAH box helicase
Helicase_C           PF00271.26    78 seq1032_BIOID51017   -            454   8.2e-26   89.5   0.0   1   1   4.8e-29   2.2e-25   88.2   0.0     2    77   264   339   263   340 0.98 Helicase conserved C-terminal domain
Acetyltransf_1       PF00583.19    83 seq1033_BIOID51017   -            224   6.6e-06   25.9   0.4   1   1   3.1e-09   2.1e-05   24.3   0.3    39    78   170   209   144   214 0.93 Acetyltransferase (GNAT) family
Acetyltransf_10      PF13673.1    117 seq1033_BIOID51017   -            224   1.8e-05   24.7   0.4   1   1   4.3e-09   2.9e-05   24.0   0.3     1   114    92   207    92   212 0.80 Acetyltransferase (GNAT) domain
DUF2756              PF10956.3    104 seq1034_BIOID51017   -            146     1e-53  179.8  30.3   1   1   7.3e-58     1e-53  179.8  21.0     1   104     1   105     1   105 0.99 Protein of unknown function (DUF2756)
AMP-binding          PF00501.23   418 seq1035_BIOID51017   -            536   4.6e-85  285.3   0.0   1   1     8e-89   5.5e-85  285.1   0.0     1   417    50   461    50   462 0.95 AMP-binding enzyme
DUF4009              PF13193.1     41 seq1035_BIOID51017   -            536     8e-08   31.4   0.1   1   1   3.6e-11   2.4e-07   29.9   0.0     1    29   501   529   501   535 0.92 Domain of unknown function (DUF4009)
UTRA                 PF07702.8    141 seq1036_BIOID51017   -            265     2e-32  111.6   0.0   1   1   9.8e-36   4.5e-32  110.5   0.0     1   140   118   256   118   257 0.99 UTRA domain
GntR                 PF00392.16    64 seq1036_BIOID51017   -            265   8.6e-24   82.6   0.0   1   1   2.9e-27   1.3e-23   82.0   0.0     1    64    34    97    34    97 0.99 Bacterial regulatory proteins, gntR family
HTH_DeoR             PF08220.7     57 seq1036_BIOID51017   -            265   7.6e-05   22.0   0.0   1   1   3.8e-08   0.00017   20.9   0.0    18    54    61    97    46   100 0.88 DeoR-like helix-turn-helix domain
CreD                 PF06123.7    430 seq1037_BIOID51017   -            450  2.5e-157  523.7   0.0   1   1  2.1e-161  2.8e-157  523.5   0.0     2   430     5   428     4   428 0.99 Inner membrane protein CreD
LcrR                 PF09621.5    139 seq1040_BIOID51017   -            135   1.1e-07   31.1   0.0   1   1   9.5e-12   1.3e-07   30.8   0.0     3   125     8   133     6   135 0.73 Type III secretion system regulator (LcrR)
Amidohydro_1         PF01979.15   333 seq1043_BIOID51017   -            442   3.9e-50  171.2   0.3   1   1   8.2e-54   5.6e-50  170.7   0.2     1   333    53   375    53   375 0.96 Amidohydrolase family
Amidohydro_5         PF13594.1     68 seq1043_BIOID51017   -            442   2.6e-08   33.4   0.0   1   1     9e-12   6.2e-08   32.2   0.0     1    68    23   122    23   122 0.66 Amidohydrolase
Glyco_hydro_38       PF01074.17   277 seq1044_BIOID51017   -            877   5.8e-44  150.3   0.0   1   1     2e-47   9.3e-44  149.6   0.0     2   266     7   266     6   274 0.88 Glycosyl hydrolases family 38 N-terminal domain
Glyco_hydro_38C      PF07748.8    458 seq1044_BIOID51017   -            877   7.5e-31  107.2   0.0   1   1   2.4e-34   1.1e-30  106.7   0.0     2   417   386   843   385   862 0.77 Glycosyl hydrolases family 38 C-terminal domain
Alpha-mann_mid       PF09261.6     80 seq1044_BIOID51017   -            877   1.2e-06   28.4   0.0   1   1   6.3e-10   2.9e-06   27.2   0.0     2    79   280   356   279   357 0.88 Alpha mannosidase, middle domain
Peptidase_M75        PF09375.5    285 seq1045_BIOID51017   -            375   3.4e-52  177.4   5.4   1   1   6.5e-56   4.5e-52  177.0   3.7     1   285   135   368   135   368 0.96 Imelysin
Cupredoxin_1         PF13473.1    104 seq1045_BIOID51017   -            375   5.5e-25   87.1   0.1   1   1   1.3e-28   9.1e-25   86.4   0.1     4   104    13   115    10   115 0.95 Cupredoxin-like domain
DegT_DnrJ_EryC1      PF01041.12   363 seq1046_BIOID51017   -            376   3.7e-87  292.6   0.0   1   1   9.7e-91   4.4e-87  292.3   0.0     7   361    13   370     9   372 0.93 DegT/DnrJ/EryC1/StrS aminotransferase family
Aminotran_1_2        PF00155.16   363 seq1046_BIOID51017   -            376   7.6e-11   41.4   0.1   1   1   3.7e-14   1.7e-10   40.3   0.0    67   189    46   154     9   187 0.88 Aminotransferase class I and II
Aminotran_5          PF00266.14   371 seq1046_BIOID51017   -            376   4.7e-08   32.0   0.1   1   1   1.6e-11   7.5e-08   31.3   0.0    62   182    47   159    33   204 0.90 Aminotransferase class-V
GIIM                 PF08388.6     80 seq1047_BIOID51017   -            103   5.3e-07   29.2   0.2   1   1   7.9e-11   1.1e-06   28.2   0.1     1    36    68   102    68   103 0.94 Group II intron, maturase-specific domain
MxiH                 PF09392.5     90 seq1048_BIOID51017   -             73   3.3e-12   46.6   0.4   1   1   3.5e-16   4.8e-12   46.1   0.3    25    89     5    70     2    71 0.79 Type III secretion needle MxiH like
DUF1039              PF06287.6     66 seq1052_BIOID51017   -             92   2.3e-29  100.9   0.3   1   1   2.1e-33   2.8e-29  100.6   0.2     1    66    16    82    16    82 0.99 Protein of unknown function (DUF1039)
UPF0079              PF02367.12   123 seq1053_BIOID51017   -            153   3.3e-45  152.5   0.0   1   1   2.8e-49   3.9e-45  152.3   0.0     1   121    14   134    14   136 0.98 Uncharacterised P-loop hydrolase UPF0079
DUF45                PF01863.12   205 seq1054_BIOID51017   -            167   7.3e-12   45.3   0.3   1   1   1.2e-15   7.9e-12   45.2   0.2   142   198    93   149    17   156 0.87 Protein of unknown function DUF45
WLM                  PF08325.5    186 seq1054_BIOID51017   -            167   1.3e-05   25.0   3.5   1   1   2.4e-09   1.7e-05   24.6   2.0    81   118   114   151   100   166 0.85 WLM domain
DUF1471              PF07338.8     56 seq1059_BIOID51017   -            314   4.2e-62  205.5   5.4   1   3   2.8e-22   3.9e-18   64.7   0.0     2    56    34    90    33    90 0.98 Protein of unknown function (DUF1471)
DUF1471              PF07338.8     56 seq1059_BIOID51017   -            314   4.2e-62  205.5   5.4   2   3     3e-22   4.1e-18   64.6   0.1     3    56   119   174   117   174 0.98 Protein of unknown function (DUF1471)
DUF1471              PF07338.8     56 seq1059_BIOID51017   -            314   4.2e-62  205.5   5.4   3   3   3.1e-26   4.3e-22   77.3   0.1     2    56   259   314   258   314 0.99 Protein of unknown function (DUF1471)
Radical_SAM          PF04055.16   166 seq1060_BIOID51017   -            292   1.8e-22   80.1   0.0   1   1   5.8e-26   2.6e-22   79.6   0.0     1   157    41   222    41   231 0.94 Radical SAM superfamily
Fer4_12              PF13353.1    139 seq1060_BIOID51017   -            292   1.1e-10   41.6   0.1   1   1   9.2e-14   4.2e-10   39.7   0.1     2    82    34   145    33   186 0.81 4Fe-4S single cluster domain
Fer4_14              PF13394.1    117 seq1060_BIOID51017   -            292     1e-06   28.7   0.6   1   1     6e-09   2.7e-05   24.0   0.4     3   103    42   171    40   183 0.83 4Fe-4S single cluster domain
EspF                 PF04806.7     47 seq1061_BIOID51017   -            207   7.8e-16   57.8  17.8   1   2   2.4e-09   3.3e-05   23.8   1.1    14    45    72   106    58   108 0.82 EspF protein repeat
EspF                 PF04806.7     47 seq1061_BIOID51017   -            207   7.8e-16   57.8  17.8   2   2   1.2e-09   1.6e-05   24.8   1.7    15    45   167   200   164   202 0.85 EspF protein repeat
PsiE                 PF06146.7     69 seq1062_BIOID51017   -            136   1.8e-16   59.9   5.7   1   1   1.3e-20   1.8e-16   59.9   3.9     5    69    62   123    58   123 0.95 Phosphate-starvation-inducible E
Amidase_3            PF01520.13   175 seq1063_BIOID51017   -            445   3.7e-49  166.7   0.0   1   1   9.5e-53   6.5e-49  165.9   0.0     1   174   194   413   194   414 0.99 N-acetylmuramoyl-L-alanine amidase
Dyp_perox            PF04261.7    313 seq1065_BIOID51017   -            423  1.6e-110  368.6   0.0   1   1  1.4e-114  1.9e-110  368.4   0.0     1   312    61   410    61   411 0.98 Dyp-type peroxidase family
Isochorismatase      PF00857.15   174 seq1066_BIOID51017   -            285   5.9e-38  130.4   0.0   1   1   1.1e-41   7.6e-38  130.0   0.0     2   173    32   204    31   205 0.97 Isochorismatase family
PP-binding           PF00550.20    67 seq1066_BIOID51017   -            285   2.5e-08   33.9   0.0   1   1   9.9e-12   6.8e-08   32.5   0.0     2    62   217   275   216   280 0.86 Phosphopantetheine attachment site
DUF218               PF02698.12   155 seq1067_BIOID51017   -            227   3.9e-22   78.2   0.0   1   1   3.6e-26   4.9e-22   77.9   0.0     8   130    61   174    54   197 0.89 DUF218 domain
Polysacc_synt        PF01943.12   273 seq1068_BIOID51017   -            416     1e-13   51.0  19.1   1   1   7.7e-18     1e-13   51.0  13.3     1   272     3   283     3   284 0.84 Polysaccharide biosynthesis protein
FAD_binding_5        PF00941.16   171 seq1069_BIOID51017   -            259   3.7e-23   81.6   0.0   1   1   9.2e-27   6.3e-23   80.9   0.0     4   167     4   153     1   156 0.90 FAD binding domain in molybdopterin dehydrogenase
CO_deh_flav_C        PF03450.12   103 seq1069_BIOID51017   -            259   7.3e-10   38.6   0.3   1   1   2.3e-13   1.6e-09   37.5   0.2     4   102   165   250   161   251 0.85 CO dehydrogenase flavoprotein C-terminal domain
HTH_Tnp_1            PF01527.15    76 seq1070_BIOID51017   -            122   4.8e-10   39.1   0.8   1   1   4.4e-14   6.1e-10   38.8   0.6     1    76     1    76     1    76 0.94 Transposase
Helicase_C_2         PF13307.1    167 seq1071_BIOID51017   -            761   4.9e-26   91.5   0.0   1   1   2.3e-29   7.7e-26   90.9   0.0     8   165   578   733   571   735 0.93 Helicase C-terminal domain
DEAD                 PF00270.24   173 seq1071_BIOID51017   -            761   3.5e-09   36.2   0.1   1   1     2e-09   6.8e-06   25.5   0.0    12    78    88   153    73   171 0.74 DEAD/DEAH box helicase
DEAD_2               PF06733.10   174 seq1071_BIOID51017   -            761   1.3e-08   34.3   0.0   1   1   6.7e-12   2.3e-08   33.5   0.0   103   167   245   308   195   314 0.87 DEAD_2
PTS_IIB              PF02302.12    90 seq1076_BIOID51017   -            113   7.1e-13   48.6   0.0   1   1   6.3e-17   8.6e-13   48.4   0.0     2    87     6    94     5    97 0.92 PTS system, Lactose/Cellobiose specific IIB subunit
GFO_IDH_MocA         PF01408.17   120 seq1079_BIOID51017   -            334   6.2e-28   97.6   0.2   1   1   7.3e-32     1e-27   96.9   0.1     1   117     8   124     8   127 0.97 Oxidoreductase family, NAD-binding Rossmann fold
AA_permease_2        PF13520.1    426 seq1080_BIOID51017   -            460   1.4e-79  267.5  39.9   1   1   1.2e-83   1.6e-79  267.2  27.7     1   420     5   441     5   449 0.91 Amino acid permease
adh_short_C2         PF13561.1    243 seq1081_BIOID51017   -            258   1.9e-29  103.1   0.1   1   1   5.1e-33   2.3e-29  102.7   0.1     3   242    24   254    22   255 0.93 Enoyl-(Acyl carrier protein) reductase
adh_short            PF00106.20   167 seq1081_BIOID51017   -            258   1.6e-27   96.3   9.2   1   1   2.3e-30     1e-26   93.7   6.4     2   164    17   170    16   173 0.89 short chain dehydrogenase
KR                   PF08659.5    181 seq1081_BIOID51017   -            258   1.3e-10   41.1   8.7   1   1   4.9e-13   2.2e-09   37.1   5.8    54   160    55   165    17   183 0.90 KR domain
Ald_Xan_dh_C2        PF02738.13   543 seq1082_BIOID51017   -            956  6.1e-191  635.3   0.0   1   1  1.9e-194  8.8e-191  634.8   0.0    17   543   363   893   351   893 0.98 Molybdopterin-binding domain of aldehyde dehydrogenase
Ald_Xan_dh_C         PF01315.17   111 seq1082_BIOID51017   -            956   4.4e-31  107.1   0.0   1   1   1.9e-34   8.9e-31  106.1   0.0     2   111   187   298   186   298 0.96 Aldehyde oxidase and xanthine dehydrogenase, a/b hammerhead domain
Fer2_2               PF01799.15    75 seq1082_BIOID51017   -            956   7.1e-13   48.1   0.0   1   1   4.3e-16     2e-12   46.7   0.0     1    73    73   145    73   147 0.97 [2Fe-2S] binding domain
Fels1                PF05666.6     45 seq1085_BIOID51017   -            122   9.7e-39  130.3   1.7   1   2   3.8e-21   5.3e-17   60.8   0.1     2    45    20    62    19    62 0.95 Fels-1 Prophage Protein-like
Fels1                PF05666.6     45 seq1085_BIOID51017   -            122   9.7e-39  130.3   1.7   2   2   7.8e-24   1.1e-19   69.4   0.1     1    45    66   121    66   121 0.98 Fels-1 Prophage Protein-like
SpoU_methylase       PF00588.14   142 seq1086_BIOID51017   -            261   5.1e-33  113.8   0.0   1   1   5.3e-37   7.2e-33  113.3   0.0     2   142     3   153     2   153 0.87 SpoU rRNA Methylase family
DNA_mis_repair       PF01119.14   119 seq1088_BIOID51017   -            615   5.3e-37  125.8   0.0   1   1   2.5e-40   8.6e-37  125.1   0.0     2   118   213   330   212   331 0.95 DNA mismatch repair protein, C-terminal domain
MutL_C               PF08676.6    144 seq1088_BIOID51017   -            615   1.6e-23   82.7   0.2   1   1   4.7e-27   1.6e-23   82.7   0.1     2   134   435   563   434   572 0.92 MutL C terminal dimerisation domain
HATPase_c_3          PF13589.1    137 seq1088_BIOID51017   -            615   1.1e-13   50.9   0.0   1   1   5.6e-17   1.9e-13   50.1   0.0     4   103    24   123    21   142 0.81 Histidine kinase-, DNA gyrase B-, and HSP90-like ATPase
HATPase_c            PF02518.21   111 seq1088_BIOID51017   -            615   5.7e-11   42.0   0.0   1   1   3.8e-14   1.3e-10   40.8   0.0     2    72    19    87    18   147 0.79 Histidine kinase-, DNA gyrase B-, and HSP90-like ATPase
Glyco_transf_56      PF07429.6    361 seq1089_BIOID51017   -            359  7.8e-193  640.1   0.0   1   1  1.3e-196  8.7e-193  640.0   0.0     1   360     1   358     1   359 0.99 4-alpha-L-fucosyltransferase glycosyl transferase group 56
DUF1076              PF06416.7    113 seq1094_BIOID51017   -            212   8.5e-46  154.1   0.2   1   1   8.6e-50   1.2e-45  153.7   0.1     1   112    93   204    93   205 0.98 Protein of unknown function (DUF1076)
4HBT                 PF03061.17    79 seq1097_BIOID51017   -            137   7.5e-17   61.1   0.1   1   1   8.9e-21   1.2e-16   60.4   0.1     1    79    50   127    50   127 0.98 Thioesterase superfamily
PhoH                 PF02562.11   205 seq1100_BIOID51017   -            307     6e-76  254.1   0.0   1   1   5.6e-80   7.7e-76  253.7   0.0     2   204   102   306   101   307 0.98 PhoH-like protein
TerC                 PF03741.11   184 seq1107_BIOID51017   -            321   4.2e-57  192.4  13.4   1   1   3.1e-61   4.2e-57  192.4   9.3     1   182    80   282    80   284 0.97 Integral membrane protein TerC family
Leader_Thr           PF08254.6     22 seq1109_BIOID51017   -             21   1.1e-09   37.3  14.8   1   1   8.3e-14   1.1e-09   37.2  10.3     1    22     1    21     1    21 0.99 Threonine leader peptide
YcgL                 PF05166.8     74 seq1111_BIOID51017   -             41     1e-06   28.6   0.7   1   1   9.1e-11   1.2e-06   28.3   0.5     1    23    14    36    14    39 0.92 YcgL domain
Homoserine_dh        PF00742.14   179 seq1112_BIOID51017   -            834   6.3e-52  175.7   0.0   1   1   6.1e-55   1.7e-51  174.3   0.0     1   179   628   825   628   825 0.98 Homoserine dehydrogenase
AA_kinase            PF00696.23   241 seq1112_BIOID51017   -            834   6.2e-45  153.5   0.5   1   1   3.5e-47   9.5e-44  149.6   0.1     2   241    15   298    14   298 0.81 Amino acid kinase family
NAD_binding_3        PF03447.11   117 seq1112_BIOID51017   -            834   3.5e-31  107.9   0.0   1   1     4e-34   1.1e-30  106.3   0.0     1   116   486   619   486   620 0.97 Homoserine dehydrogenase, NAD binding domain
ACT_7                PF13840.1     65 seq1112_BIOID51017   -            834   2.3e-20   71.7   1.5   1   2   1.3e-11   3.6e-08   32.6   0.0     5    63   328   388   326   390 0.91 Family description
ACT_7                PF13840.1     65 seq1112_BIOID51017   -            834   2.3e-20   71.7   1.5   2   2     5e-13   1.4e-09   37.2   0.3     3    62   407   468   405   471 0.93 Family description
ACT                  PF01842.20    66 seq1112_BIOID51017   -            834   4.4e-17   61.0   0.3   1   2   5.1e-10   1.4e-06   27.5   0.0     6    63   338   390   334   393 0.86 ACT domain
ACT                  PF01842.20    66 seq1112_BIOID51017   -            834   4.4e-17   61.0   0.3   2   2   8.1e-11   2.2e-07   30.0   0.4     2    53   415   461   414   471 0.79 ACT domain
CstA                 PF02554.9    376 seq1113_BIOID51017   -            701  1.8e-155  517.1  29.0   1   1  2.6e-159  1.8e-155  517.1  20.1     1   359    32   420    32   436 0.95 Carbon starvation protein CstA
DUF4161              PF13722.1    127 seq1113_BIOID51017   -            701   1.8e-46  157.4   7.5   1   1   2.7e-50   1.8e-46  157.4   5.2     3   127   467   596   464   596 0.98 C-terminal domain on CstA (DUF4161)
adh_short            PF00106.20   167 seq1115_BIOID51017   -            240   4.5e-16   59.1   0.2   1   1   1.3e-19     6e-16   58.6   0.1     3   166     9   170     8   171 0.87 short chain dehydrogenase
adh_short_C2         PF13561.1    243 seq1115_BIOID51017   -            240   8.1e-08   32.2   0.0   1   1   2.2e-11     1e-07   31.9   0.0     8   192    18   193    13   238 0.73 Enoyl-(Acyl carrier protein) reductase
KR                   PF08659.5    181 seq1115_BIOID51017   -            240   2.9e-07   30.2   0.5   1   1   1.1e-10   5.1e-07   29.4   0.3     4   172    10   175     8   184 0.85 KR domain
Bac_Ubq_Cox          PF01654.12   436 seq1116_BIOID51017   -            523  1.2e-183  610.3  21.3   1   1    1e-187  1.4e-183  610.1  14.7     1   435     8   503     8   504 0.98 Bacterial Cytochrome Ubiquinol Oxidase
YcgL                 PF05166.8     74 seq1117_BIOID51017   -             66   5.9e-15   55.0   0.1   1   1     6e-19   8.2e-15   54.5   0.0    30    74     1    45     1    45 0.97 YcgL domain
DUF796               PF05638.7    134 seq1118_BIOID51017   -            172   9.9e-35  119.3   0.0   1   1   8.3e-39   1.1e-34  119.1   0.0     1   133     6   155     6   156 0.94 Protein of unknown function (DUF796)
WzyE                 PF06899.6    449 seq1120_BIOID51017   -            450  1.2e-277  920.6  45.5   1   1  9.8e-282  1.3e-277  920.4  31.5     1   448     1   449     1   450 1.00 WzyE protein
DUF3442              PF11924.3    280 seq1121_BIOID51017   -           1417  1.5e-106  355.9   0.5   1   1  1.2e-109  4.1e-106  354.5   0.3     2   280    71   350    70   350 0.99 Protein of unknown function (DUF3442)
Big_1                PF02369.11   100 seq1121_BIOID51017   -           1417   1.2e-56  188.6 109.2   1   3   5.9e-18     2e-14   53.1   8.5     5    97   994  1086   990  1088 0.86 Bacterial Ig-like domain (group 1)
Big_1                PF02369.11   100 seq1121_BIOID51017   -           1417   1.2e-56  188.6 109.2   2   3     9e-17   3.1e-13   49.3   2.8     7    97  1099  1187  1093  1190 0.85 Bacterial Ig-like domain (group 1)
Big_1                PF02369.11   100 seq1121_BIOID51017   -           1417   1.2e-56  188.6 109.2   3   3     4e-16   1.4e-12   47.3  10.6     4    95  1195  1287  1192  1292 0.84 Bacterial Ig-like domain (group 1)
Glycos_trans_3N      PF02885.12    66 seq1122_BIOID51017   -            320   2.8e-15   55.5   0.0   1   1   3.6e-19     5e-15   54.7   0.0     2    65     3    70     2    71 0.97 Glycosyl transferase family, helical bundle domain
FAA_hydrolase        PF01557.13   217 seq1123_BIOID51017   -            219   3.5e-56  189.9   0.0   1   1   2.9e-60     4e-56  189.7   0.0     1   208    18   210    18   219 0.93 Fumarylacetoacetate (FAA) hydrolase family
IstB_IS21            PF01695.12   178 seq1128_BIOID51017   -            136   4.9e-07   29.2   0.0   1   1     6e-11   8.2e-07   28.4   0.0   125   156   102   133    97   136 0.92 IstB-like ATP binding protein
Phage_GPD            PF05954.6    292 seq1129_BIOID51017   -            713   2.2e-62  210.7   0.0   1   1   4.6e-66   3.1e-62  210.2   0.0     2   291    28   328    27   329 0.92 Phage late control gene D protein (GPD)
Phage_base_V         PF04717.7     79 seq1129_BIOID51017   -            713   2.7e-27   94.4   0.1   1   1   7.7e-31   5.3e-27   93.4   0.1     1    77   366   458   366   460 0.91 Phage-related baseplate assembly protein
IPPT                 PF01715.12   253 seq1130_BIOID51017   -            316  8.7e-108  359.0   0.0   1   1  1.5e-111    1e-107  358.7   0.0     2   252    45   297    44   298 0.99 IPP transferase
IPT                  PF01745.11   233 seq1130_BIOID51017   -            316   6.5e-07   28.6   0.0   1   1   1.7e-08   0.00012   21.2   0.0     5   100    14   109    10   120 0.80 Isopentenyl transferase
Alpha-amylase_C      PF02806.13    96 seq1131_BIOID51017   -            177   9.2e-06   25.5   0.0   1   1   1.4e-09   1.9e-05   24.5   0.0     8    90    76   164    74   168 0.77 Alpha amylase, C-terminal all-beta domain
FliB                 PF03692.10    85 seq1133_BIOID51017   -            153   1.3e-08   35.0  10.3   1   1   1.7e-12   2.4e-08   34.2   7.1     2    85    29    97    28    97 0.97 Flagellin N-methylase
Trans_reg_C          PF00486.23    77 seq1134_BIOID51017   -            251   1.2e-20   73.0   0.2   1   1   6.4e-24   4.3e-20   71.2   0.0     2    77   170   245   169   245 0.98 Transcriptional regulatory protein, C terminal
Response_reg         PF00072.19   112 seq1134_BIOID51017   -            251   2.7e-20   72.3   0.1   1   1   6.2e-24   4.2e-20   71.7   0.0     2   111    17   124    16   125 0.97 Response regulator receiver domain
SDF                  PF00375.13   390 seq1135_BIOID51017   -            414   1.5e-63  214.8  34.9   1   1   1.3e-67   1.8e-63  214.5  24.2     1   385    18   397    18   401 0.89 Sodium:dicarboxylate symporter family
PfkB                 PF00294.19   301 seq1136_BIOID51017   -            300   2.7e-63  213.7   0.5   1   1   2.3e-67   3.1e-63  213.5   0.4     3   299     5   287     3   289 0.93 pfkB family carbohydrate kinase
Aldo_ket_red         PF00248.16   283 seq1137_BIOID51017   -            346   4.4e-75  251.9   0.0   1   1   3.7e-79   5.1e-75  251.7   0.0     2   282    28   332    27   333 0.96 Aldo/keto reductase family
Ldh_2                PF02615.9    335 seq1138_BIOID51017   -            361  4.3e-138  459.5   0.0   1   1  3.6e-142  4.9e-138  459.3   0.0     1   334     5   340     5   341 0.99 Malate/L-lactate dehydrogenase
Glyco_tran_WecB      PF03808.8    172 seq1139_BIOID51017   -            246   3.1e-56  189.3   0.1   1   1   3.1e-60   4.2e-56  188.9   0.1     2   172    61   231    60   231 0.96 Glycosyl transferase WecB/TagA/CpsF family
Cyto_ox_2            PF02322.10   328 seq1140_BIOID51017   -            379  7.9e-121  403.1  36.0   1   1  6.7e-125  9.2e-121  402.8  25.0     2   327     7   362     6   363 0.99 Cytochrome oxidase subunit II
Xan_ur_permease      PF00860.15   389 seq1141_BIOID51017   -            485  2.4e-110  368.5  44.5   1   1    2e-114  2.7e-110  368.3  30.8     1   389    41   435    41   435 0.98 Permease family
CsiD                 PF08943.5    297 seq1142_BIOID51017   -            360  4.9e-148  491.7   0.2   1   1  1.1e-151  7.7e-148  491.0   0.0     1   297    55   350    55   350 1.00 CsiD
TauD                 PF02668.11   258 seq1142_BIOID51017   -            360   1.1e-10   41.4   0.1   1   1   2.4e-14   1.7e-10   40.9   0.0    33   256   123   344    98   346 0.79 Taurine catabolism dioxygenase TauD, TfdA family
Sugar_tr             PF00083.19   451 seq1143_BIOID51017   -            438   2.3e-27   95.5  34.3   1   1   4.4e-29     2e-25   89.1  23.8     6   417    27   407    23   432 0.75 Sugar (and other) transporter
MFS_1                PF07690.11   354 seq1143_BIOID51017   -            438   4.1e-27   94.7  51.8   1   2   2.4e-19   1.1e-15   57.1  17.3    38   258    70   296    27   302 0.69 Major Facilitator Superfamily
MFS_1                PF07690.11   354 seq1143_BIOID51017   -            438   4.1e-27   94.7  51.8   2   2   8.9e-15   4.1e-11   42.1  16.5    22   172   276   430   264   437 0.78 Major Facilitator Superfamily
MFS_2                PF13347.1    427 seq1143_BIOID51017   -            438   8.6e-09   34.1   9.6   1   1   1.9e-12   8.6e-09   34.1   6.7   153   343   173   372   147   382 0.75 MFS/sugar transport protein
LSM                  PF01423.17    68 seq1144_BIOID51017   -            102   7.6e-09   34.8   0.2   1   1   1.1e-12   1.4e-08   33.9   0.1     6    68    17    64    10    64 0.85 LSM domain
HATPase_c            PF02518.21   111 seq1146_BIOID51017   -            433   1.9e-22   78.9   0.0   1   1   8.1e-26   3.7e-22   78.0   0.0     6   110   320   423   316   424 0.96 Histidine kinase-, DNA gyrase B-, and HSP90-like ATPase
HisKA                PF00512.20    68 seq1146_BIOID51017   -            433   6.4e-08   32.3   1.3   1   1   3.7e-11   1.7e-07   30.9   0.9     1    67   211   270   211   271 0.90 His Kinase A (phospho-acceptor) domain
HAMP                 PF00672.20    70 seq1146_BIOID51017   -            433     3e-06   27.2   0.0   1   1   6.6e-10     3e-06   27.2   0.0     4    69   141   206   139   207 0.85 HAMP domain
DUF1602              PF07673.9     39 seq1147_BIOID51017   -             47   2.5e-09   36.2   6.6   1   1   2.6e-13   3.5e-09   35.8   4.6     1    30    17    46    17    47 0.96 Protein of unknown function (DUF1602)
DeoRC                PF00455.17   162 seq1150_BIOID51017   -            268   2.4e-50  170.1   1.3   1   1   2.7e-53   3.1e-50  169.8   0.9     2   161    85   244    84   245 0.99 DeoR C terminal sensor domain
HTH_DeoR             PF08220.7     57 seq1150_BIOID51017   -            268   5.8e-23   80.0   0.9   1   1   5.1e-26   5.8e-23   80.0   0.6     1    56    18    73    18    74 0.97 DeoR-like helix-turn-helix domain
HTH_11               PF08279.7     55 seq1150_BIOID51017   -            268   6.4e-10   38.4   0.1   1   1     1e-12   1.2e-09   37.5   0.1     4    44    21    60    18    67 0.87 HTH domain
MarR_2               PF12802.2     62 seq1150_BIOID51017   -            268   3.5e-07   29.6   0.1   1   1   7.3e-10   8.3e-07   28.4   0.1     5    61    17    70    11    71 0.88 MarR family
MarR                 PF01047.17    59 seq1150_BIOID51017   -            268   4.7e-07   29.2   0.1   1   1   8.8e-10     1e-06   28.2   0.0     8    50    22    64    16    66 0.94 MarR family
HTH_27               PF13463.1     68 seq1150_BIOID51017   -            268   5.2e-06   26.5   0.1   1   1   1.1e-08   1.2e-05   25.4   0.0     2    53    16    66    16    77 0.89 Winged helix DNA-binding domain
GntR                 PF00392.16    64 seq1150_BIOID51017   -            268   8.6e-06   24.9   0.0   1   1   1.7e-08   1.9e-05   23.8   0.0    27    60    34    67    26    70 0.93 Bacterial regulatory proteins, gntR family
HTH_24               PF13412.1     48 seq1150_BIOID51017   -            268   2.2e-05   23.6   0.1   1   1   4.6e-08   5.2e-05   22.4   0.1     7    48    21    62    16    62 0.95 Winged helix-turn-helix DNA-binding
DUF466               PF04328.8     65 seq1151_BIOID51017   -             65   2.9e-32  110.1   0.5   1   1   2.3e-36   3.1e-32  110.0   0.3     1    65     1    65     1    65 0.99 Protein of unknown function (DUF466)
MMR_HSR1             PF01926.18   114 seq1154_BIOID51017   -            426   3.4e-21   75.2   0.1   1   1   3.3e-24   9.1e-21   73.8   0.1     2   114   200   318   199   318 0.83 50S ribosome-binding GTPase
GTP-bdg_N            PF13167.1     95 seq1154_BIOID51017   -            426   1.6e-15   56.9   0.0   1   1   1.4e-18   3.8e-15   55.6   0.0     8    95    25   112    18   112 0.96 GTP-binding GTPase N-terminal
FeoB_N               PF02421.13   189 seq1154_BIOID51017   -            426     1e-08   34.5   0.1   1   1   7.5e-12   2.1e-08   33.5   0.0     2   168   199   369   198   390 0.81 Ferrous iron transport protein B
Arf                  PF00025.16   175 seq1154_BIOID51017   -            426   1.2e-05   24.4   0.6   1   1   2.8e-08   7.6e-05   21.9   0.4    19   132   202   326   190   360 0.79 ADP-ribosylation factor family
AA_permease          PF00324.16   479 seq1157_BIOID51017   -            461   4.9e-99  331.7  55.9   1   1  9.1e-103   6.2e-99  331.3  38.8     1   435    16   427    16   455 0.94 Amino acid permease
AA_permease_2        PF13520.1    426 seq1157_BIOID51017   -            461   1.6e-43  148.7  59.1   1   1   3.1e-47   2.1e-43  148.3  41.0     9   425    20   440    15   441 0.88 Amino acid permease
GHMP_kinases_N       PF00288.21    67 seq1158_BIOID51017   -            310   1.7e-17   63.1   0.3   1   1   5.7e-21   3.9e-17   61.9   0.2     2    67    84   150    83   150 0.95 GHMP kinases N terminal domain
GHMP_kinases_C       PF08544.8     85 seq1158_BIOID51017   -            310     1e-11   44.7   1.8   1   1   1.9e-15   1.3e-11   44.3   0.0     2    83   211   287   210   289 0.92 GHMP kinases C terminal
YbgT_YccB            PF08173.6     28 seq1160_BIOID51017   -             37   6.1e-16   57.8   4.2   1   1   4.9e-20   6.7e-16   57.6   2.9     1    28     1    28     1    28 0.97 Membrane bound YbgT-like protein
DAO                  PF01266.19   358 seq1161_BIOID51017   -            444   5.5e-63  212.9   0.0   1   1   1.5e-66   6.8e-63  212.6   0.0     1   356    25   412    25   414 0.86 FAD dependent oxidoreductase
Cyd_oper_YbgE        PF09600.5     82 seq1162_BIOID51017   -             97   1.5e-33  114.6   7.9   1   1   1.4e-37   1.9e-33  114.3   5.5     1    81    16    96    16    97 0.97 Cyd operon protein YbgE (Cyd_oper_YbgE)
Peptidase_S24        PF00717.18    70 seq1164_BIOID51017   -            139   1.7e-13   49.8   0.0   1   1   1.8e-17   2.5e-13   49.3   0.0     2    68    56   120    55   122 0.91 Peptidase S24-like
HAD_2                PF13419.1    176 seq1166_BIOID51017   -            199   4.9e-29  101.7   0.1   1   1   1.7e-32   5.7e-29  101.5   0.1     2   176     4   184     3   184 0.85 Haloacid dehalogenase-like hydrolase
Hydrolase_like       PF13242.1     75 seq1166_BIOID51017   -            199   2.5e-08   33.3   0.0   1   1   1.6e-11   5.5e-08   32.2   0.0     2    50   139   186   138   198 0.93 HAD-hyrolase-like
Hydrolase            PF00702.21   204 seq1166_BIOID51017   -            199   1.8e-06   28.4   0.0   1   1   6.1e-10   2.1e-06   28.3   0.0   109   203    73   177     6   178 0.76 haloacid dehalogenase-like hydrolase
adh_short_C2         PF13561.1    243 seq1167_BIOID51017   -            294   4.9e-30  104.9   0.0   1   1   1.3e-33   5.7e-30  104.7   0.0     5   241    58   290    55   292 0.92 Enoyl-(Acyl carrier protein) reductase
adh_short            PF00106.20   167 seq1167_BIOID51017   -            294   3.3e-26   92.0   0.2   1   1     9e-30   4.1e-26   91.7   0.1     3   166    52   217    50   218 0.95 short chain dehydrogenase
KR                   PF08659.5    181 seq1167_BIOID51017   -            294   2.3e-08   33.7   0.0   1   1   6.9e-12   3.2e-08   33.3   0.0     4   167    53   221    51   234 0.77 KR domain
AMNp_N               PF10423.4    160 seq1168_BIOID51017   -            519   9.2e-51  171.4   0.1   1   1     2e-54   1.4e-50  170.9   0.1     2   158    47   205    46   207 0.96 Bacterial AMP nucleoside phosphorylase N-terminus
PNP_UDP_1            PF01048.15   234 seq1168_BIOID51017   -            519   5.3e-20   71.2   0.0   1   1   1.2e-23   8.5e-20   70.6   0.0    33   200   297   464   264   487 0.83 Phosphorylase superfamily
Amidohydro_1         PF01979.15   333 seq1169_BIOID51017   -            439   7.7e-61  206.4   0.0   1   1   2.8e-64   9.5e-61  206.1   0.0     2   332    74   391    73   392 0.97 Amidohydrolase family
Amidohydro_5         PF13594.1     68 seq1169_BIOID51017   -            439   1.3e-09   37.6   0.0   1   1   1.3e-12   4.3e-09   35.9   0.0     2    67    41   137    40   138 0.67 Amidohydrolase
Amidohydro_3         PF07969.6    404 seq1169_BIOID51017   -            439   1.2e-08   34.4   1.2   1   1   4.4e-09   1.5e-05   24.2   0.0   314   404   308   390   114   390 0.89 Amidohydrolase family
Ter                  PF05472.6    290 seq1171_BIOID51017   -            309  9.7e-115  382.5   7.0   1   1    8e-119  1.1e-114  382.3   4.8     2   290     9   307     8   307 0.99 DNA replication terminus site-binding protein (Ter protein)
4HBT                 PF03061.17    79 seq1172_BIOID51017   -            134     8e-19   67.4   0.4   1   1   2.4e-22   1.1e-18   66.9   0.3     1    77    20   103    20   105 0.98 Thioesterase superfamily
4HBT_2               PF13279.1    121 seq1172_BIOID51017   -            134   2.7e-12   47.0   0.2   1   1   7.1e-16   3.2e-12   46.8   0.1     3   117    14   128    12   132 0.88 Thioesterase-like superfamily
Acyl-ACP_TE          PF01643.12   249 seq1172_BIOID51017   -            134   1.3e-05   24.2   0.1   1   1   3.1e-09   1.4e-05   24.0   0.0    31   132    33   132     4   134 0.79 Acyl-ACP thioesterase
PALP                 PF00291.20   307 seq1173_BIOID51017   -            428   1.9e-33  115.8   0.0   1   1     2e-37   2.7e-33  115.3   0.0    30   289    96   366    94   374 0.81 Pyridoxal-phosphate dependent enzyme
IMS                  PF00817.15   148 seq1175_BIOID51017   -            422   8.3e-39  132.6   0.0   1   1     6e-42   2.1e-38  131.3   0.0     1   147     5   150     5   151 0.96 impB/mucB/samB family
DUF4113              PF13438.1     75 seq1175_BIOID51017   -            422   1.5e-28   98.3   0.3   1   1   1.9e-31   6.6e-28   96.3   0.0     1    75   347   421   347   421 0.98 Domain of unknown function (DUF4113)
IMS_C                PF11799.3    137 seq1175_BIOID51017   -            422     1e-08   35.5   0.0   1   1   6.1e-12   2.1e-08   34.5   0.0     3   122   214   333   212   344 0.89 impB/mucB/samB family C-terminal
IMS_HHH              PF11798.3     32 seq1175_BIOID51017   -            422   1.3e-07   31.0   0.0   1   1   1.1e-10   3.8e-07   29.6   0.0     4    32   172   200   169   200 0.92 IMS family HHH motif
Band_7               PF01145.20   179 seq1176_BIOID51017   -            419   4.9e-33  114.4   1.1   1   1   1.2e-36   8.4e-33  113.6   0.7     1   178    98   271    98   272 0.96 SPFH domain / Band 7 family
HflK_N               PF12221.3     42 seq1176_BIOID51017   -            419   7.8e-17   60.6  18.5   1   1   4.1e-20   2.8e-16   58.8  12.8     1    42     1    60     1    60 0.96 Bacterial membrane protein N terminal
Virul_fac_BrkB       PF03631.10   260 seq1177_BIOID51017   -            290     1e-55  188.8  24.6   1   1   8.7e-60   1.2e-55  188.6  17.0     2   258    29   274    28   276 0.88 Virulence factor BrkB
Aminotran_1_2        PF00155.16   363 seq1178_BIOID51017   -            386   6.2e-58  196.3   0.0   1   1   2.1e-61   7.1e-58  196.1   0.0     3   363    32   383    30   383 0.94 Aminotransferase class I and II
Cys_Met_Meta_PP      PF01053.15   386 seq1178_BIOID51017   -            386   4.9e-08   31.5   0.0   1   1   2.4e-11   8.4e-08   30.7   0.0    75   180    96   205    62   212 0.85 Cys/Met metabolism PLP-dependent enzyme
DegT_DnrJ_EryC1      PF01041.12   363 seq1178_BIOID51017   -            386   1.4e-05   24.2   0.0   1   1   9.6e-09   3.3e-05   23.0   0.0    46   146    97   202    86   204 0.88 DegT/DnrJ/EryC1/StrS aminotransferase family
Aminotran_5          PF00266.14   371 seq1178_BIOID51017   -            386   3.1e-05   22.7   0.0   1   1   1.3e-08   4.5e-05   22.2   0.0    46   165    74   189    48   236 0.80 Aminotransferase class-V
MotA_ExbB            PF01618.11   139 seq1179_BIOID51017   -            230   6.2e-47  158.6   0.2   1   1     6e-51   8.1e-47  158.2   0.1     2   138    74   210    73   211 0.98 MotA/TolQ/ExbB proton channel family
ABC_tran             PF00005.22   118 seq1181_BIOID51017   -            401   5.6e-22   78.2   0.0   1   1   3.6e-25   1.2e-21   77.0   0.0     1   117    73   191    73   192 0.92 ABC transporter
TOBE_2               PF08402.5     75 seq1181_BIOID51017   -            401   9.6e-12   44.6   0.3   1   1   1.2e-14   4.2e-11   42.5   0.1     1    75   313   385   313   385 0.95 TOBE domain
Aldedh               PF00171.17   462 seq1183_BIOID51017   -            482  1.5e-175  583.8   0.1   1   1  1.3e-179  1.7e-175  583.6   0.1     1   461    19   477    19   478 0.99 Aldehyde dehydrogenase family
Adenine_glyco        PF03352.8    179 seq1184_BIOID51017   -            223   3.5e-84  280.6   0.0   1   1     3e-88   4.1e-84  280.4   0.0     1   177    42   218    42   220 0.99 Methyladenine glycosylase
ExbD                 PF02472.11   130 seq1185_BIOID51017   -            142     5e-23   81.3   0.1   1   1   4.1e-27   5.6e-23   81.2   0.1     2   129    10   141     9   142 0.89 Biopolymer transport protein ExbD/TolR
Radical_SAM          PF04055.16   166 seq1186_BIOID51017   -            411   6.2e-13   49.1   0.0   1   1     3e-16     1e-12   48.4   0.0     6   160    20   182    16   208 0.84 Radical SAM superfamily
DUF4008              PF13186.1     64 seq1186_BIOID51017   -            411     2e-12   47.1   0.6   1   1   1.3e-15   4.3e-12   46.0   0.4     4    64   282   343   276   343 0.90 Domain of unknown function (DUF4008)
Fer4_12              PF13353.1    139 seq1186_BIOID51017   -            411   4.8e-07   29.8   0.0   1   1   2.7e-10   9.1e-07   28.9   0.0    13   115    19   126    17   150 0.60 4Fe-4S single cluster domain
Xan_ur_permease      PF00860.15   389 seq1187_BIOID51017   -            455   1.3e-78  264.1  50.1   1   1   1.3e-82   1.8e-78  263.6  34.7     1   388    32   415    32   416 0.98 Permease family
Tyr_Deacylase        PF02580.11   145 seq1188_BIOID51017   -            145   6.3e-55  185.0   0.1   1   1   5.1e-59     7e-55  184.8   0.0     2   144     3   144     2   145 0.99 D-Tyr-tRNA(Tyr) deacylase
DUF2502              PF10697.4     82 seq1190_BIOID51017   -             98   1.1e-24   86.1  16.7   1   1   9.8e-29   1.3e-24   85.9  11.5     1    82    25    97    25    97 0.95 Protein of unknown function (DUF2502)
Band_7               PF01145.20   179 seq1191_BIOID51017   -            334   1.4e-37  129.2   0.7   1   1   1.5e-41   2.1e-37  128.6   0.5     2   178    22   243    21   245 0.97 SPFH domain / Band 7 family
TolA                 PF06519.6     96 seq1192_BIOID51017   -            421   2.2e-38  129.9   0.0   1   1   3.3e-42   2.2e-38  129.9   0.0     1    96   325   419   325   419 0.98 TolA C-terminal
TonB_2               PF13103.1     85 seq1192_BIOID51017   -            421   3.2e-05   23.7   0.0   1   1   1.4e-08   9.4e-05   22.2   0.0     2    73   338   405   337   414 0.86 TonB C terminal
YiiD_Cterm           PF09500.5    144 seq1193_BIOID51017   -            329     1e-48  164.4   0.0   1   1   4.3e-52   1.5e-48  163.9   0.0     1   143   174   313   174   314 0.99 Putative thioesterase (yiiD_Cterm)
Acetyltransf_7       PF13508.1     79 seq1193_BIOID51017   -            329   8.3e-13   48.2   0.0   1   1   4.5e-16   1.5e-12   47.3   0.0     3    77    60   138    58   140 0.87 Acetyltransferase (GNAT) domain
Acetyltransf_1       PF00583.19    83 seq1193_BIOID51017   -            329   2.9e-12   46.3   0.0   1   1   2.4e-15   8.2e-12   44.8   0.0     2    82    66   138    65   139 0.96 Acetyltransferase (GNAT) family
Acetyltransf_10      PF13673.1    117 seq1193_BIOID51017   -            329   1.6e-08   34.5   0.0   1   1   7.8e-12   2.7e-08   33.8   0.0    38   117    55   138    16   138 0.81 Acetyltransferase (GNAT) domain
Acetyltransf_10      PF13673.1    117 seq1194_BIOID51017   -            146   3.4e-14   52.8   0.0   1   1   1.3e-17   4.3e-14   52.5   0.0     7   117    12   120     8   120 0.81 Acetyltransferase (GNAT) domain
Acetyltransf_7       PF13508.1     79 seq1194_BIOID51017   -            146   1.2e-13   50.8   0.1   1   1   4.7e-17   1.6e-13   50.4   0.1     3    78    48   121    46   122 0.92 Acetyltransferase (GNAT) domain
Acetyltransf_1       PF00583.19    83 seq1194_BIOID51017   -            146   1.5e-12   47.2   0.1   1   1   7.5e-16   2.6e-12   46.5   0.1     1    83    53   121    53   121 0.97 Acetyltransferase (GNAT) family
Transcrip_reg        PF01709.15   234 seq1195_BIOID51017   -            238   1.2e-82  276.4   0.7   1   1   9.8e-87   1.3e-82  276.2   0.5     1   233     3   235     3   236 0.98 Transcriptional regulator
LamB                 PF02264.10   398 seq1199_BIOID51017   -            446    6e-169  562.1  24.0   1   1    5e-173  6.8e-169  562.0  16.6     1   398    28   446    28   446 0.97 LamB porin
DEDD_Tnp_IS110       PF01548.12   144 seq1200_BIOID51017   -            326   4.2e-44  149.5   0.2   1   1   2.4e-47   1.7e-43  147.6   0.1     1   144     7   151     7   151 0.99 Transposase
Transposase_20       PF02371.11    87 seq1200_BIOID51017   -            326   1.1e-27   95.7   0.4   1   1     3e-31     2e-27   94.9   0.3     2    85   196   280   195   282 0.96 Transposase IS116/IS110/IS902 family
Cys_Met_Meta_PP      PF01053.15   386 seq1202_BIOID51017   -            440  1.4e-122  408.5   0.0   1   1  1.2e-126  1.6e-122  408.4   0.0     1   385    52   436    52   437 0.97 Cys/Met metabolism PLP-dependent enzyme
Aminotran_3          PF00202.16   339 seq1203_BIOID51017   -            426  2.3e-121  404.7   0.1   1   1    2e-125  2.7e-121  404.4   0.1     2   338    27   360    26   361 0.98 Aminotransferase class-III
Aldo_ket_red         PF00248.16   283 seq1204_BIOID51017   -            294     1e-46  158.8   0.0   1   1   9.4e-51   1.3e-46  158.6   0.0     2   281    20   267    19   269 0.92 Aldo/keto reductase family
Semialdhyde_dh       PF01118.19   121 seq1207_BIOID51017   -            334   6.2e-33  113.5   0.0   1   1   1.9e-36   1.3e-32  112.5   0.0     3   121     5   146     3   146 0.97 Semialdehyde dehydrogenase, NAD binding domain
Semialdhyde_dhC      PF02774.13   184 seq1207_BIOID51017   -            334     2e-19   70.0   0.0   1   1   4.4e-23     3e-19   69.4   0.0     1   184   163   311   163   311 0.95 Semialdehyde dehydrogenase, dimerisation domain
Adenylsucc_synt      PF00709.16   421 seq1211_BIOID51017   -            432  3.4e-177  589.2   0.0   1   1  2.8e-181  3.9e-177  588.9   0.0     2   420     5   424     4   425 0.99 Adenylosuccinate synthetase
PD40                 PF07676.7     39 seq1212_BIOID51017   -            431   1.2e-35  120.5   5.0   1   4   2.5e-08   8.6e-05   21.9   0.0    11    34   203   224   198   227 0.82 WD40-like Beta Propeller Repeat
PD40                 PF07676.7     39 seq1212_BIOID51017   -            431   1.2e-35  120.5   5.0   2   4   8.4e-13   2.9e-09   36.2   0.0     2    39   238   273   237   273 0.95 WD40-like Beta Propeller Repeat
PD40                 PF07676.7     39 seq1212_BIOID51017   -            431   1.2e-35  120.5   5.0   3   4   6.4e-13   2.2e-09   36.6   0.1     2    38   282   316   281   317 0.96 WD40-like Beta Propeller Repeat
PD40                 PF07676.7     39 seq1212_BIOID51017   -            431   1.2e-35  120.5   5.0   4   4   4.2e-07    0.0014   18.0   0.0     3    30   370   397   368   403 0.93 WD40-like Beta Propeller Repeat
TolB_N               PF04052.8    105 seq1212_BIOID51017   -            431   9.2e-32  109.1   0.0   1   1   7.2e-35   2.5e-31  107.7   0.0     1    99    24   122    24   127 0.97 TolB amino-terminal domain
DPPIV_N              PF00930.16   353 seq1212_BIOID51017   -            431   1.6e-13   49.8   0.0   1   1   2.3e-13     8e-10   37.7   0.0   239   348   249   353   220   358 0.87 Dipeptidyl peptidase IV (DPP IV) N-terminal region
MFS_1                PF07690.11   354 seq1213_BIOID51017   -            466   1.4e-56  191.6  44.9   1   2   5.2e-52   7.2e-48  163.0  16.1     2   269    50   321    49   334 0.89 Major Facilitator Superfamily
MFS_1                PF07690.11   354 seq1213_BIOID51017   -            466   1.4e-56  191.6  44.9   2   2   1.3e-12   1.8e-08   33.4  10.6    59   178   334   450   322   464 0.85 Major Facilitator Superfamily
StbA                 PF06406.6    318 seq1218_BIOID51017   -            344  1.1e-154  514.0   0.9   1   1  1.8e-158  1.2e-154  513.8   0.6     1   318    19   337    19   337 1.00 StbA protein
MalM                 PF07148.7    136 seq1220_BIOID51017   -            306   3.8e-50  168.7   0.1   1   1   4.1e-54   5.6e-50  168.2   0.0     2   136    75   210    74   210 0.98 Maltose operon periplasmic protein precursor (MalM)
AA_kinase            PF00696.23   241 seq1221_BIOID51017   -            258     1e-39  136.4   2.0   1   1   8.4e-44   1.1e-39  136.2   1.4     3   240     5   235     3   236 0.93 Amino acid kinase family
SNARE_assoc          PF09335.6    123 seq1222_BIOID51017   -            233   3.9e-19   68.9   5.8   1   1   2.9e-23   3.9e-19   68.9   4.0     1   122    48   173    48   174 0.96 SNARE associated Golgi protein
DUF3749              PF12568.3    128 seq1224_BIOID51017   -            127   5.2e-48  161.7   0.0   1   1   4.3e-52   5.8e-48  161.5   0.0     1   128     2   125     2   125 0.98 Acetyltransferase (GNAT) domain
AA_permease          PF00324.16   479 seq1225_BIOID51017   -            487  4.2e-122  407.8  48.2   1   1    7e-126  4.8e-122  407.6  33.4     1   476    39   476    39   479 0.98 Amino acid permease
AA_permease_2        PF13520.1    426 seq1225_BIOID51017   -            487   1.9e-42  145.2  48.0   1   1   3.3e-46   2.3e-42  144.9  33.3     5   424    39   460    35   466 0.86 Amino acid permease
FadR_C               PF07840.7    164 seq1227_BIOID51017   -            239   6.9e-73  243.5   0.0   1   1   1.9e-76   8.5e-73  243.2   0.0     1   163    72   234    72   235 0.99 FadR C-terminal domain
GntR                 PF00392.16    64 seq1227_BIOID51017   -            239   2.3e-20   71.6   0.0   1   1     1e-23   4.7e-20   70.6   0.0     4    64    11    71     8    71 0.96 Bacterial regulatory proteins, gntR family
Methyltransf_10      PF05971.7    299 seq1229_BIOID51017   -            335  4.8e-154  511.7   0.0   1   1  8.2e-158  5.6e-154  511.4   0.0     2   299    30   323    29   323 0.99 Protein of unknown function (DUF890)
MTS                  PF05175.9    170 seq1229_BIOID51017   -            335   3.9e-05   22.9   0.0   1   1   1.2e-08   8.3e-05   21.9   0.0    30   115   128   222   114   232 0.77 Methyltransferase small domain
DUF3521              PF12035.3     35 seq1231_BIOID51017   -             44   3.8e-11   42.5   0.2   1   1     5e-15   6.9e-11   41.6   0.1     1    35    11    42    11    42 0.92 Protein of unknown function (DUF3521)
HTH_31               PF13560.1     64 seq1232_BIOID51017   -             96   6.8e-11   42.0   0.0   1   1   7.9e-14   3.6e-10   39.7   0.0     4    46    35    76    34    93 0.82 Helix-turn-helix domain
HTH_3                PF01381.17    55 seq1232_BIOID51017   -             96   3.2e-09   36.3   0.1   1   1     2e-12   9.2e-09   34.9   0.0     1    38    37    74    37    85 0.96 Helix-turn-helix
HTH_19               PF12844.2     64 seq1232_BIOID51017   -             96     2e-08   34.0   0.0   1   1   2.1e-11   9.4e-08   31.8   0.0     3    55    36    87    36    95 0.83 Helix-turn-helix domain
PMI_typeI            PF01238.16   373 seq1233_BIOID51017   -            417  2.2e-124  415.1   0.1   1   1  2.5e-127  1.7e-123  412.1   0.0     1   373    27   383    27   383 0.98 Phosphomannose isomerase type I
OmpA                 PF00691.15    97 seq1234_BIOID51017   -            173   1.1e-19   70.5   0.0   1   1   1.4e-23     2e-19   69.6   0.0     1    97    72   167    72   167 0.95 OmpA family
GGDEF                PF00990.16   161 seq1235_BIOID51017   -            301   7.2e-51  171.8   0.0   1   1   6.8e-55   9.3e-51  171.4   0.0     1   161   131   288   131   288 0.98 GGDEF domain
Rrf2                 PF02082.15    83 seq1238_BIOID51017   -            141   2.1e-25   88.5   0.1   1   1   2.4e-29   3.3e-25   87.9   0.1     1    82     1    82     1    83 0.99 Transcriptional regulator
Lyase_1              PF00206.15   312 seq1239_BIOID51017   -            457  3.8e-102  341.5   0.0   1   1  1.4e-105  1.9e-101  339.2   0.0     1   312     6   301     6   301 0.99 Lyase
Plasmid_stab_B       PF10784.4     72 seq1240_BIOID51017   -            138   4.2e-28   96.6   0.1   1   1   4.3e-32   5.9e-28   96.1   0.1     1    72     8    79     8    79 0.99 Plasmid stability protein
OmpA                 PF00691.15    97 seq1242_BIOID51017   -            219   1.2e-23   83.2   0.1   1   1     4e-27   1.8e-23   82.6   0.1     1    97   115   210   115   210 0.97 OmpA family
Gly-zipper_Omp       PF13488.1     46 seq1242_BIOID51017   -            219   1.2e-12   47.1  16.5   1   1   2.7e-16   1.2e-12   47.1  11.4     1    46    37    85    37    85 0.95 Glycine zipper
Gly-zipper_YMGG      PF13441.1     45 seq1242_BIOID51017   -            219   6.8e-09   34.9  18.1   1   1   1.5e-12   6.8e-09   34.9  12.5     5    45    33    80    29    80 0.81 YMGG-like Gly-zipper
TPR_6                PF13174.1     33 seq1245_BIOID51017   -            263   1.8e-22   78.0   1.7   1   3   2.8e-07   0.00047   20.3   0.0     4    33   146   176   145   176 0.86 Tetratricopeptide repeat
TPR_6                PF13174.1     33 seq1245_BIOID51017   -            263   1.8e-22   78.0   1.7   2   3   2.2e-08   3.8e-05   23.7   0.1     3    33   183   213   181   213 0.95 Tetratricopeptide repeat
TPR_6                PF13174.1     33 seq1245_BIOID51017   -            263   1.8e-22   78.0   1.7   3   3   7.2e-11   1.2e-07   31.5   0.0     1    33   218   250   218   250 0.96 Tetratricopeptide repeat
TPR_16               PF13432.1     65 seq1245_BIOID51017   -            263   6.3e-12   45.7   0.0   1   1   1.6e-09   2.7e-06   27.7   0.0     2    65   147   214   146   214 0.92 Tetratricopeptide repeat
TPR_2                PF07719.12    34 seq1245_BIOID51017   -            263   1.1e-09   37.3   0.2   1   2   2.1e-06    0.0035   17.0   0.1     2    33   181   212   180   213 0.93 Tetratricopeptide repeat
TPR_2                PF07719.12    34 seq1245_BIOID51017   -            263   1.1e-09   37.3   0.2   2   2   5.3e-06    0.0091   15.7   0.0     1    33   217   249   217   250 0.95 Tetratricopeptide repeat
TPR_8                PF13181.1     34 seq1245_BIOID51017   -            263   2.9e-06   26.5   0.9   1   2   0.00027      0.46   10.2   0.2     2    29   181   208   180   213 0.89 Tetratricopeptide repeat
TPR_8                PF13181.1     34 seq1245_BIOID51017   -            263   2.9e-06   26.5   0.9   2   2   2.7e-05     0.046   13.3   0.0     5    29   221   245   217   250 0.85 Tetratricopeptide repeat
Pentapeptide_4       PF13599.1     78 seq1247_BIOID51017   -            333   9.2e-19   66.9  19.6   1   1   3.8e-18   1.3e-14   53.6   4.8     6    78   108   183   103   186 0.94 Pentapeptide repeats (9 copies)
SopA                 PF13981.1    135 seq1247_BIOID51017   -            333   3.2e-15   56.2   6.1   1   1   2.1e-18   7.1e-15   55.1   4.2     3    94   227   319   225   325 0.95 SopA-like central domain
Pentapeptide_3       PF13576.1     48 seq1247_BIOID51017   -            333   2.5e-12   46.3  19.2   1   1   7.8e-11   2.7e-07   30.2   0.8     1    41   120   158   120   158 0.96 Pentapeptide repeats (9 copies)
RNB                  PF00773.14   325 seq1248_BIOID51017   -            827  5.4e-105  351.1   0.0   1   1  2.3e-108  7.8e-105  350.6   0.0     1   324   274   601   274   602 0.96 RNB domain
OB_RNB               PF08206.6     58 seq1248_BIOID51017   -            827   1.9e-29  100.8   9.9   1   2   2.4e-25   8.1e-22   76.3   0.1     1    58   101   158   101   158 0.99 Ribonuclease B OB domain
OB_RNB               PF08206.6     58 seq1248_BIOID51017   -            827   1.9e-29  100.8   9.9   2   2     2e-09   6.7e-06   25.4   0.0     6    58   172   227   170   227 0.96 Ribonuclease B OB domain
S1                   PF00575.18    74 seq1248_BIOID51017   -            827   8.7e-20   70.4   0.4   1   1   6.9e-23   2.4e-19   69.0   0.3     2    73   655   738   654   739 0.98 S1 RNA binding domain
HTH_12               PF08461.5     66 seq1248_BIOID51017   -            827   1.7e-13   49.9   0.8   1   1   1.1e-16   3.8e-13   48.8   0.5     2    64    37    97    36    99 0.93 Ribonuclease R winged-helix domain
RHH_1                PF01402.16    39 seq1250_BIOID51017   -             81   4.8e-11   41.9   0.5   1   1   5.7e-15   7.7e-11   41.2   0.4     2    39    15    52    14    52 0.96 Ribbon-helix-helix protein, copG family
FCD                  PF07729.7    125 seq1253_BIOID51017   -            220   2.1e-18   66.7  11.5   1   1   4.8e-22   3.3e-18   66.0   8.0     1   124    76   207    76   208 0.85 FCD domain
GntR                 PF00392.16    64 seq1253_BIOID51017   -            220   9.6e-13   47.2   0.0   1   1   3.1e-16   2.1e-12   46.1   0.0     7    64    10    66     6    66 0.96 Bacterial regulatory proteins, gntR family
2-Hacid_dh_C         PF02826.14   178 seq1254_BIOID51017   -            324   1.4e-62  209.9   0.0   1   1   4.8e-66   2.2e-62  209.2   0.0     1   178   108   287   108   287 0.97 D-isomer specific 2-hydroxyacid dehydrogenase, NAD binding domain
2-Hacid_dh           PF00389.25   133 seq1254_BIOID51017   -            324   1.6e-31  108.4   0.1   1   1     4e-35   1.8e-31  108.2   0.1     1   133     5   319     5   319 0.97 D-isomer specific 2-hydroxyacid dehydrogenase, catalytic domain
NAD_binding_2        PF03446.10   162 seq1254_BIOID51017   -            324     3e-05   23.8   0.1   1   1   2.9e-08   0.00013   21.7   0.0     2   116   146   259   145   267 0.85 NAD binding domain of 6-phosphogluconate dehydrogenase
Xan_ur_permease      PF00860.15   389 seq1255_BIOID51017   -            525  5.6e-121  403.5  46.5   1   1  5.7e-125  7.8e-121  403.0  32.2     2   385    72   451    71   455 0.98 Permease family
Fe-ADH               PF00465.14   366 seq1258_BIOID51017   -            387   4.2e-87  292.0   0.1   1   1   7.2e-91     5e-87  291.8   0.1     1   351     9   363     9   377 0.91 Iron-containing alcohol dehydrogenase
Fe-ADH_2             PF13685.1    250 seq1258_BIOID51017   -            387   1.8e-13   50.2   0.1   1   1   3.3e-11   2.3e-07   30.3   0.0     4   101    16   111    13   114 0.81 Iron-containing alcohol dehydrogenase
DUF945               PF06097.6    459 seq1260_BIOID51017   -            502    4e-149  497.1  18.6   1   1  3.3e-153  4.5e-149  496.9  12.9     1   459     1   482     1   482 0.99 Bacterial protein of unknown function (DUF945)
AhpC-TSA             PF00578.16   124 seq1263_BIOID51017   -            187   1.5e-33  114.9   0.1   1   1   4.3e-37     2e-33  114.6   0.1     4   123     7   133     4   134 0.94 AhpC/TSA family
Redoxin              PF08534.5    146 seq1263_BIOID51017   -            187   1.8e-13   50.1   0.0   1   1   4.7e-17   2.2e-13   49.9   0.0    15   140    18   146     4   152 0.84 Redoxin
1-cysPrx_C           PF10417.4     40 seq1263_BIOID51017   -            187   1.6e-06   27.4   0.1   1   1   6.5e-10     3e-06   26.6   0.1     1    31   154   182   154   186 0.88 C-terminal domain of 1-Cys peroxiredoxin
Transaldolase        PF00923.14   287 seq1264_BIOID51017   -            338  2.6e-104  348.2   0.3   1   1  2.2e-108    3e-104  348.0   0.2     1   287    35   334    35   334 0.95 Transaldolase
Cupin_6              PF12852.2    186 seq1265_BIOID51017   -            284   1.8e-26   92.7   0.5   1   1   1.2e-29   5.6e-26   91.1   0.4     1   186     2   162     2   162 0.93 Cupin
HTH_18               PF12833.2     81 seq1265_BIOID51017   -            284   1.5e-20   72.9   0.2   1   1   2.3e-23     1e-19   70.2   0.1     1    81   199   278   199   278 0.97 Helix-turn-helix domain
HTH_AraC             PF00165.18    42 seq1265_BIOID51017   -            284   2.6e-15   55.5   0.0   1   2   1.1e-08   4.9e-05   22.9   0.0     7    41   192   226   188   227 0.94 Bacterial regulatory helix-turn-helix proteins, AraC family
HTH_AraC             PF00165.18    42 seq1265_BIOID51017   -            284   2.6e-15   55.5   0.0   2   2   4.5e-11   2.1e-07   30.4   0.0    13    41   247   276   238   277 0.92 Bacterial regulatory helix-turn-helix proteins, AraC family
MR_MLE_N             PF02746.11   117 seq1269_BIOID51017   -            424   3.6e-34  117.1   0.0   1   1   1.7e-37   7.8e-34  116.0   0.0    23   117    32   130    20   130 0.96 Mandelate racemase / muconate lactonizing enzyme, N-terminal domain
MR_MLE_C             PF13378.1    111 seq1269_BIOID51017   -            424   4.4e-26   90.9   0.0   1   1     2e-29   9.2e-26   89.8   0.0     1   110   283   394   283   395 0.89 Enolase C-terminal domain-like
MR_MLE               PF01188.16    67 seq1269_BIOID51017   -            424   4.1e-11   43.1   0.0   1   1   3.8e-14   1.7e-10   41.1   0.0     2    67   216   283   215   283 0.92 Mandelate racemase / muconate lactonizing enzyme, C-terminal domain
Pyr_redox_2          PF07992.9    200 seq1270_BIOID51017   -            531   1.5e-32  113.0   0.0   1   1   2.4e-34   4.7e-31  108.1   0.0     1   199   224   503   224   504 0.91 Pyridine nucleotide-disulphide oxidoreductase
Pyr_redox            PF00070.22    80 seq1270_BIOID51017   -            531   1.9e-14   53.6   7.3   1   1   1.4e-17   2.7e-14   53.2   0.3     1    75   367   437   367   442 0.93 Pyridine nucleotide-disulphide oxidoreductase
Pyr_redox_3          PF13738.1    203 seq1270_BIOID51017   -            531   3.9e-11   43.2   1.9   1   1   7.1e-13   1.4e-09   38.2   0.6    15   196   216   394   213   400 0.80 Pyridine nucleotide-disulphide oxidoreductase
Thioredoxin_3        PF13192.1     76 seq1270_BIOID51017   -            531   2.5e-08   33.4   0.0   1   1   3.9e-11   7.6e-08   31.9   0.0     4    74   132   205   129   207 0.82 Thioredoxin domain
Chor_lyase           PF04345.8    168 seq1271_BIOID51017   -            165   6.6e-31  106.8   0.0   1   1   5.7e-35   7.8e-31  106.6   0.0    13   163    18   165    11   165 0.90 Chorismate lyase
DAO                  PF01266.19   358 seq1273_BIOID51017   -            432   5.8e-74  249.0   0.4   1   1   4.9e-77   6.7e-74  248.8   0.3     2   358     3   397     2   397 0.95 FAD dependent oxidoreductase
Pyr_redox_2          PF07992.9    200 seq1273_BIOID51017   -            432   7.5e-09   35.6   0.3   1   1   3.9e-08   5.3e-05   23.0   0.2     1    36     2    37     2    65 0.92 Pyridine nucleotide-disulphide oxidoreductase
Pyr_redox            PF00070.22    80 seq1273_BIOID51017   -            432   3.2e-08   33.7   0.2   1   1     7e-09   9.6e-06   25.7   0.2     1    33     2    34     2    47 0.91 Pyridine nucleotide-disulphide oxidoreductase
NAD_binding_8        PF13450.1     68 seq1273_BIOID51017   -            432   8.7e-07   28.7   0.1   1   1   5.6e-09   7.6e-06   25.7   0.0     1    34     5    38     5    69 0.85 NAD(P)-binding Rossmann-like domain
ApbA                 PF02558.11   151 seq1273_BIOID51017   -            432   2.3e-05   23.7   0.2   1   1   3.8e-08   5.3e-05   22.6   0.1     1    33     3    34     3    48 0.87 Ketopantoate reductase PanE/ApbA
AlaDh_PNT_C          PF01262.16   168 seq1273_BIOID51017   -            432   0.00013   21.4   0.1   1   1   1.7e-07   0.00023   20.6   0.1    22    59     2    39     1    52 0.85 Alanine dehydrogenase/PNT, C-terminal domain
Acyl_transf_1        PF00698.16   318 seq1274_BIOID51017   -            163   6.6e-08   32.1   0.0   1   1   5.9e-12     8e-08   31.8   0.0   148   278     9   140     3   156 0.94 Acyl transferase domain
Aldo_ket_red         PF00248.16   283 seq1276_BIOID51017   -            275   1.5e-56  191.1   0.0   1   1   1.3e-60   1.8e-56  190.8   0.0     2   282    18   261    17   262 0.96 Aldo/keto reductase family
HTH_5                PF01022.15    47 seq1278_BIOID51017   -             99   9.5e-14   50.6   0.1   1   1   4.5e-17   1.5e-13   50.0   0.1     1    47    23    70    23    70 0.97 Bacterial regulatory protein, arsR family
HTH_20               PF12840.2     61 seq1278_BIOID51017   -             99   4.4e-10   39.0   0.4   1   1   1.9e-13   6.5e-10   38.5   0.3     2    58    16    72    15    75 0.96 Helix-turn-helix domain
MarR_2               PF12802.2     62 seq1278_BIOID51017   -             99   1.9e-08   33.6   0.1   1   1   9.2e-12   3.1e-08   33.0   0.1     5    60    24    75    19    77 0.89 MarR family
HTH_24               PF13412.1     48 seq1278_BIOID51017   -             99   2.4e-07   29.8   0.0   1   1   1.9e-10   6.3e-07   28.5   0.0     5    47    26    68    24    69 0.96 Winged helix-turn-helix DNA-binding
MoCF_biosynth        PF00994.19   144 seq1282_BIOID51017   -            195   9.4e-28   96.2   0.0   1   1   8.5e-32   1.2e-27   95.9   0.0     2   138     8   147     7   152 0.88 Probable molybdopterin binding domain
UbiA                 PF01040.13   257 seq1284_BIOID51017   -            290   8.5e-41  139.7  25.0   1   1   7.6e-45     1e-40  139.4  17.3     2   256    26   277    25   283 0.85 UbiA prenyltransferase family
NadA                 PF02445.11   296 seq1286_BIOID51017   -            347  2.3e-105  351.5   0.0   1   1  1.9e-109  2.6e-105  351.3   0.0     2   295    31   340    30   341 0.98 Quinolinate synthetase A protein
Rhodanese            PF00581.15   113 seq1287_BIOID51017   -            174   2.1e-11   44.0   0.0   1   1   4.8e-15   3.3e-11   43.4   0.0     2   112     8    98     7    99 0.82 Rhodanese-like domain
DUF2892              PF11127.3     66 seq1287_BIOID51017   -            174   3.2e-11   42.7   3.2   1   1     7e-15   4.8e-11   42.2   2.2    10    60   115   170   112   174 0.88 Protein of unknown function (DUF2892)
NUDIX                PF00293.23   135 seq1288_BIOID51017   -            182   3.8e-18   65.3   0.0   1   1   3.4e-22   4.6e-18   65.0   0.0     2   131    32   161    31   165 0.83 NUDIX domain
CCG                  PF02754.11    85 seq1291_BIOID51017   -            239   9.7e-30  102.3   0.2   1   2   2.2e-17   3.1e-13   49.4   0.0     1    84     3    84     3    85 0.95 Cysteine-rich domain
CCG                  PF02754.11    85 seq1291_BIOID51017   -            239   9.7e-30  102.3   0.2   2   2   6.3e-18   8.6e-14   51.2   0.0     2    84   133   216   132   217 0.92 Cysteine-rich domain
DUF1281              PF06924.6    134 seq1292_BIOID51017   -             78   4.6e-19   68.0   0.0   1   1     4e-23   5.4e-19   67.8   0.0     1    54     9    62     9    69 0.95 Protein of unknown function (DUF1281)
HTH_3                PF01381.17    55 seq1297_BIOID51017   -             96   8.2e-06   25.4   0.0   1   1   8.4e-10   1.2e-05   24.9   0.0     1    43    38    80    38    82 0.95 Helix-turn-helix
SpoU_methylase       PF00588.14   142 seq1298_BIOID51017   -            243     7e-42  142.5   0.0   1   1   1.9e-45   1.3e-41  141.6   0.0     2   142    96   236    95   236 0.96 SpoU rRNA Methylase family
SpoU_sub_bind        PF08032.7     76 seq1298_BIOID51017   -            243   3.1e-19   68.7   0.1   1   1   2.9e-22     2e-18   66.2   0.0     1    72     4    76     4    80 0.96 RNA 2'-O ribose methyltransferase substrate binding
MFS_1                PF07690.11   354 seq1299_BIOID51017   -            427   3.5e-56  190.3  61.3   1   1   2.6e-58   1.8e-54  184.7  27.3     1   347    28   380    28   384 0.87 Major Facilitator Superfamily
DUF3828              PF12883.2    120 seq1303_BIOID51017   -            308   2.4e-11   43.4   2.6   1   1   1.4e-10   9.5e-07   28.6   0.1     2   118    26   142    25   144 0.84 Protein of unknown function (DUF3828)
Lumazine_bd          PF12870.2    111 seq1303_BIOID51017   -            308   3.1e-07   30.3   3.1   1   1   1.8e-08   0.00012   21.9   0.1    66   110   240   283   196   284 0.92 Lumazine-binding domain
Adenylate_cycl       PF01295.13   605 seq1305_BIOID51017   -            848    9e-275  912.5   0.0   1   1  1.6e-278  1.1e-274  912.3   0.0     1   601   228   826   228   830 0.98 Adenylate cyclase, class-I
Adenyl_cycl_N        PF12633.2    204 seq1305_BIOID51017   -            848   3.3e-87  291.1   0.0   1   1   2.2e-86   1.5e-82  275.9   0.0     1   203     1   200     1   201 0.96 Adenylate cyclase NT domain
Ala_racemase_N       PF01168.15   217 seq1306_BIOID51017   -            356   5.2e-59  199.3   0.1   1   1   9.8e-63   6.7e-59  198.9   0.0     2   217    10   217     9   217 0.95 Alanine racemase, N-terminal domain
Ala_racemase_C       PF00842.16   129 seq1306_BIOID51017   -            356   2.4e-39  133.5   0.4   1   1   6.2e-43   4.2e-39  132.7   0.3     1   127   232   354   232   356 0.97 Alanine racemase, C-terminal domain
DUF162               PF02589.10   189 seq1308_BIOID51017   -            475   6.7e-51  172.3   0.1   1   1   6.2e-54   9.4e-51  171.9   0.1     3   189    72   294    70   294 0.99 Uncharacterised ACR, YkgG family COG1556
Fer4_8               PF13183.1     57 seq1308_BIOID51017   -            475   1.3e-11   44.2   2.1   1   1   1.9e-14   2.9e-11   43.1   1.5     2    57   309   376   308   376 0.79 4Fe-4S dicluster domain
DUF3390              PF11870.3     93 seq1308_BIOID51017   -            475     9e-10   38.2   0.6   1   1   1.4e-12   2.2e-09   36.9   0.4    13    90   387   468   379   471 0.82 Domain of unknown function (DUF3390)
Fer4_9               PF13187.1     55 seq1308_BIOID51017   -            475   1.1e-08   35.0   0.5   1   1   2.2e-11   3.3e-08   33.5   0.4     1    53   311   375   311   376 0.94 4Fe-4S dicluster domain
Fer4_17              PF13534.1     61 seq1308_BIOID51017   -            475   1.2e-07   31.8   1.9   1   1   2.5e-10   3.8e-07   30.2   1.3     1    60   311   376   311   377 0.71 4Fe-4S dicluster domain
Fer4_10              PF13237.1     52 seq1308_BIOID51017   -            475     9e-08   31.6   4.1   1   1   2.1e-10   3.2e-07   29.9   3.0     7    52   310   373   305   373 0.69 4Fe-4S dicluster domain
Fer4_7               PF12838.2     52 seq1308_BIOID51017   -            475   1.8e-07   31.2   4.3   1   1   3.2e-10   4.8e-07   29.9   2.9     1    51   311   375   311   376 0.77 4Fe-4S dicluster domain
CSD                  PF00313.17    66 seq1310_BIOID51017   -             70   3.6e-33  113.0   0.2   1   1   5.8e-37   3.9e-33  112.9   0.1     1    65     5    69     5    70 0.98 'Cold-shock' DNA-binding domain
OB_RNB               PF08206.6     58 seq1310_BIOID51017   -             70   9.9e-06   24.8   0.4   1   1     2e-09   1.4e-05   24.4   0.3     7    29    15    37     7    39 0.86 Ribonuclease B OB domain
NMN_transporter      PF04973.7    182 seq1312_BIOID51017   -            239   1.6e-46  157.9  27.1   1   1   1.3e-48   1.8e-44  151.2  18.8     1   180    23   227    23   229 0.94 Nicotinamide mononucleotide transporter
DUF2170              PF09938.4    140 seq1316_BIOID51017   -            135   1.3e-41  141.1   1.5   1   1     1e-45   1.4e-41  141.0   1.0     9   139    10   134     1   135 0.89 Uncharacterized protein conserved in bacteria (DUF2170)
2-Hacid_dh_C         PF02826.14   178 seq1318_BIOID51017   -            312   4.4e-45  152.8   0.0   1   1   8.3e-49   5.7e-45  152.5   0.0     2   178   105   277   104   277 0.95 D-isomer specific 2-hydroxyacid dehydrogenase, NAD binding domain
NAD_binding_2        PF03446.10   162 seq1318_BIOID51017   -            312   1.5e-06   28.0   0.0   1   1   5.1e-10   3.5e-06   26.9   0.0     3    91   138   224   136   242 0.92 NAD binding domain of 6-phosphogluconate dehydrogenase
DUF1144              PF06610.8    143 seq1321_BIOID51017   -            149   4.1e-71  237.2   7.6   1   1   3.3e-75   4.5e-71  237.0   5.3     4   143     3   142     1   142 0.98 Protein of unknown function (DUF1144)
ADH_N                PF08240.7    109 seq1323_BIOID51017   -            412   2.4e-30  104.3   0.2   1   1   1.2e-33   5.4e-30  103.2   0.1     2   106    26   151    25   154 0.94 Alcohol dehydrogenase GroES-like domain
ADH_N_assoc          PF13823.1     23 seq1323_BIOID51017   -            412   3.7e-13   48.7   0.1   1   1   1.5e-16     7e-13   47.8   0.1     1    23     1    23     1    23 0.99 Alcohol dehydrogenase GroES-associated
ADH_zinc_N           PF00107.21   130 seq1323_BIOID51017   -            412   2.3e-12   46.4   0.2   1   1   4.5e-13     2e-09   36.9   0.0     1    69   197   268   197   286 0.90 Zinc-binding dehydrogenase
PspA_IM30            PF04012.7    221 seq1325_BIOID51017   -            232   4.3e-57  192.8  28.8   1   1   3.5e-61   4.8e-57  192.7  20.0     1   221     2   232     2   232 0.97 PspA/IM30 family
LysR_substrate       PF03466.15   209 seq1329_BIOID51017   -            315   9.6e-55  184.8   0.6   1   1   1.9e-58   1.3e-54  184.3   0.4     4   208    99   303    96   304 0.99 LysR substrate binding domain
HTH_1                PF00126.22    60 seq1329_BIOID51017   -            315   8.8e-22   76.4   0.5   1   1   2.5e-25   1.7e-21   75.5   0.1     1    59    13    71    13    72 0.98 Bacterial regulatory helix-turn-helix protein, lysR family
DUF162               PF02589.10   189 seq1333_BIOID51017   -            231   5.7e-36  123.6   0.1   1   1     6e-40   8.3e-36  123.1   0.0    19   189    65   228    47   228 0.91 Uncharacterised ACR, YkgG family COG1556
Aminotran_1_2        PF00155.16   363 seq1337_BIOID51017   -            405   6.1e-47  160.2   0.0   1   1   1.6e-50   7.2e-47  159.9   0.0    30   353    58   387    33   391 0.88 Aminotransferase class I and II
DegT_DnrJ_EryC1      PF01041.12   363 seq1337_BIOID51017   -            405   3.2e-06   26.3   0.0   1   1   1.1e-09     5e-06   25.6   0.0    47   146   101   207    96   208 0.73 DegT/DnrJ/EryC1/StrS aminotransferase family
PHP                  PF02811.14   175 seq1338_BIOID51017   -            245   1.5e-17   63.8   1.3   1   1   1.9e-21   2.6e-17   63.0   0.9     1   169     4   164     4   174 0.91 PHP domain
DUF2491              PF10679.4    212 seq1340_BIOID51017   -            219   6.2e-70  234.3   0.0   1   1     5e-74   6.8e-70  234.2   0.0     2   212     5   217     1   217 0.98 Protein of unknown function (DUF2491)
DUF883               PF05957.8     94 seq1341_BIOID51017   -            113   6.8e-27   93.5   1.2   1   1   5.9e-31   8.1e-27   93.3   0.9     1    94    19   111    19   111 0.97 Bacterial protein of unknown function (DUF883)
HSP70                PF00012.15   602 seq1343_BIOID51017   -            638  4.8e-270  896.5  15.9   1   1  4.1e-274  5.7e-270  896.3  11.0     1   600     4   602     4   604 0.99 Hsp70 protein
GntR                 PF00392.16    64 seq1346_BIOID51017   -            258   6.7e-23   79.7   0.2   1   1   1.9e-26   1.3e-22   78.8   0.1     1    64     9    72     9    72 0.99 Bacterial regulatory proteins, gntR family
FCD                  PF07729.7    125 seq1346_BIOID51017   -            258   9.3e-19   67.8   5.0   1   1   2.1e-22   1.4e-18   67.2   3.5     1   125    96   220    96   220 0.90 FCD domain
DUF1472              PF07339.7    101 seq1348_BIOID51017   -             48   1.1e-17   64.0   5.1   1   1   9.4e-22   1.3e-17   63.8   3.5    68   101     1    34     1    34 0.98 Protein of unknown function (DUF1472)
Cons_hypoth95        PF03602.10   183 seq1349_BIOID51017   -            198   5.4e-61  205.0   0.0   1   1   8.9e-65   6.1e-61  204.8   0.0     1   183    12   188    12   188 0.95 Conserved hypothetical protein 95
MTS                  PF05175.9    170 seq1349_BIOID51017   -            198   7.7e-05   22.0   0.0   1   1   1.6e-08   0.00011   21.5   0.0    26   113    46   136    34   145 0.82 Methyltransferase small domain
Glutaredoxin         PF00462.19    60 seq1351_BIOID51017   -             81   7.9e-14   51.2   0.0   1   1   6.6e-18     9e-14   51.0   0.0     1    57     3    58     3    61 0.95 Glutaredoxin
Nitrate_red_del      PF02613.10   136 seq1352_BIOID51017   -            184   3.9e-19   68.6   0.4   1   1   4.2e-23   5.8e-19   68.1   0.3     3   135    31   150    29   151 0.90 Nitrate reductase delta subunit
DUF350               PF03994.9     54 seq1354_BIOID51017   -            113   9.8e-29   98.7   9.1   1   2     1e-18   1.4e-14   53.4   0.1     8    53     1    46     1    47 0.97 Domain of Unknown Function (DUF350)
DUF350               PF03994.9     54 seq1354_BIOID51017   -            113   9.8e-29   98.7   9.1   2   2   5.9e-17     8e-13   47.7   3.4     1    54    59   111    59   111 0.99 Domain of Unknown Function (DUF350)
Antirestrict         PF03230.8     94 seq1355_BIOID51017   -             79   7.5e-17   60.9   0.0   1   1   6.2e-21   8.5e-17   60.8   0.0    22    94     1    79     1    79 0.90 Antirestriction protein
Flavodoxin_NdrI      PF07972.6    122 seq1358_BIOID51017   -            136   5.1e-47  158.6   0.0   1   1   4.3e-51   5.8e-47  158.4   0.0     1   122     5   123     5   123 0.97 NrdI Flavodoxin like
DAHP_synth_1         PF00793.15   272 seq1360_BIOID51017   -            350  1.3e-105  351.8   0.0   1   1  1.1e-109  1.5e-105  351.6   0.0     8   271    40   338    25   339 0.96 DAHP synthetase I family
DAGK_prokar          PF01219.14   104 seq1363_BIOID51017   -            122   5.5e-39  131.8   8.1   1   1   4.6e-43   6.3e-39  131.6   5.6     2   104    16   118    15   118 0.99 Prokaryotic diacylglycerol kinase
DUF1190              PF06693.6    165 seq1364_BIOID51017   -            212   3.9e-36  124.4   3.2   1   1   3.5e-40   4.8e-36  124.1   2.2     1   165    63   212    63   212 0.91 Protein of unknown function (DUF1190)
DUF1145              PF06611.7     61 seq1365_BIOID51017   -             90   1.1e-25   88.8   6.8   1   1   8.3e-30   1.1e-25   88.8   4.7     1    60     2    61     2    62 0.97 Protein of unknown function (DUF1145)
HD_3                 PF13023.1    165 seq1366_BIOID51017   -            199   5.2e-18   65.2   0.7   1   1   1.4e-21   6.5e-18   64.8   0.5     2   144    11   159    10   180 0.83 HD domain
HD_2                 PF12917.2    214 seq1366_BIOID51017   -            199   5.5e-16   58.9   0.2   1   1   1.3e-19   6.1e-16   58.7   0.1     5   189     5   186     1   197 0.89 HD containing hydrolase-like enzyme
HD                   PF01966.17   122 seq1366_BIOID51017   -            199   2.4e-07   30.6   0.2   1   1   6.7e-11   3.1e-07   30.3   0.1     2   119    31   139    30   178 0.83 HD domain
Ribonuc_red_lgC      PF02867.10   537 seq1369_BIOID51017   -            714  1.2e-151  505.8   0.0   1   1  1.2e-153  5.5e-150  500.3   0.0     1   537   175   694   175   694 0.96 Ribonucleotide reductase, barrel domain
RNR_N                PF08343.5     82 seq1369_BIOID51017   -            714     3e-29  100.5   0.1   1   1   1.7e-32   7.8e-29   99.2   0.1     1    82    16    97    16    97 0.99 Ribonucleotide reductase N-terminal
Ribonuc_red_lgN      PF00317.16    83 seq1369_BIOID51017   -            714   4.2e-12   45.5   0.0   1   1   2.4e-15   1.1e-11   44.2   0.0     2    82    99   171    98   172 0.95 Ribonucleotide reductase, all-alpha domain
DUF1097              PF06496.6    144 seq1370_BIOID51017   -            173   1.6e-46  157.6  25.0   1   1   1.4e-50   1.9e-46  157.3  17.4     1   143    18   156    18   157 0.99 Protein of unknown function (DUF1097)
SNARE_assoc          PF09335.6    123 seq1372_BIOID51017   -            220   1.6e-22   79.8   5.4   1   1   1.2e-26   1.6e-22   79.8   3.7     1   123    48   174    48   174 0.96 SNARE associated Golgi protein
LexA_DNA_bind        PF01726.11    65 seq1373_BIOID51017   -            202   6.6e-32  108.7   0.1   1   1   1.5e-35   1.1e-31  108.1   0.1     1    65     1    65     1    65 0.99 LexA DNA binding domain
Peptidase_S24        PF00717.18    70 seq1373_BIOID51017   -            202   8.9e-17   60.3   0.8   1   1   1.9e-20   1.3e-16   59.8   0.5     1    68   114   180   114   182 0.96 Peptidase S24-like
GSP_synth            PF03738.9     97 seq1375_BIOID51017   -            387   1.5e-25   89.1   0.0   1   1   3.7e-29     5e-25   87.4   0.0     2    97   172   263   171   263 0.93 Glutathionylspermidine synthase preATP-grasp
YhhN                 PF07947.9    185 seq1377_BIOID51017   -            208   2.2e-39  134.6  23.2   1   1     2e-43   2.7e-39  134.3  16.1     1   185    25   206    25   206 0.99 YhhN-like protein
Transgly             PF00912.17   178 seq1379_BIOID51017   -            858   1.4e-67  226.3   0.0   1   1   4.3e-71   2.9e-67  225.2   0.0     1   177    62   237    62   238 0.98 Transglycosylase
Transpeptidase       PF00905.17   304 seq1379_BIOID51017   -            858   2.9e-28   98.6   3.2   1   1   1.5e-29     1e-25   90.3   0.0     2   204   436   617   435   681 0.79 Penicillin binding protein transpeptidase domain
SecD-TM1             PF13721.1    101 seq1380_BIOID51017   -            127   2.7e-16   59.5   0.0   1   1   2.6e-20   3.6e-16   59.1   0.0    11   101    17   105     8   105 0.91 SecD export protein N-terminal TM region
TetR_N               PF00440.18    47 seq1381_BIOID51017   -            234   1.3e-13   50.2   2.0   1   1   1.5e-17   2.1e-13   49.5   0.1     1    46    34    80    34    81 0.95 Bacterial regulatory proteins, tetR family
MatE                 PF01554.13   162 seq1382_BIOID51017   -            441   4.5e-39  133.5  30.5   1   2   7.8e-35   1.1e-30  106.3   5.9     1   161    17   177    17   178 0.99 MatE
MatE                 PF01554.13   162 seq1382_BIOID51017   -            441   4.5e-39  133.5  30.5   2   2   2.3e-13   3.2e-09   36.5   6.9     2   143   241   382   241   404 0.91 MatE
DnaJ_C               PF01556.13    81 seq1383_BIOID51017   -            376   7.3e-34  115.4   0.1   1   1   3.5e-24   1.6e-20   72.6   0.0     1    81   262   340   262   340 0.95 DnaJ C terminal domain
DnaJ                 PF00226.26    64 seq1383_BIOID51017   -            376   6.5e-29   99.3   4.4   1   1   2.3e-32     1e-28   98.6   3.1     1    64     5    67     5    67 0.99 DnaJ domain
DnaJ_CXXCXGXG        PF00684.14    66 seq1383_BIOID51017   -            376   8.4e-16   57.6  16.9   1   1   3.3e-19   1.5e-15   56.8  11.7     1    66   144   204   144   204 0.97 DnaJ central domain
OMP_b-brl            PF13505.1    176 seq1386_BIOID51017   -            171   3.9e-27   95.2  13.5   1   1   6.8e-31   4.7e-27   94.9   9.3     2   176     9   171     6   171 0.87 Outer membrane protein beta-barrel domain
Ail_Lom              PF06316.6    199 seq1386_BIOID51017   -            171   1.5e-23   83.2   4.7   1   2   2.2e-18   1.5e-14   53.8   0.9     1   126     1   115     1   127 0.77 Enterobacterial Ail/Lom protein
Ail_Lom              PF06316.6    199 seq1386_BIOID51017   -            171   1.5e-23   83.2   4.7   2   2   2.2e-11   1.5e-07   31.0   0.1   154   199   126   171   120   171 0.93 Enterobacterial Ail/Lom protein
SLT                  PF01464.15   121 seq1387_BIOID51017   -            203   1.4e-25   89.0   0.1   1   1   1.3e-29   1.8e-25   88.6   0.1     3   120    43   168    41   169 0.95 Transglycosylase SLT domain
E1-E2_ATPase         PF00122.15   230 seq1389_BIOID51017   -            732   1.4e-47  161.5   0.0   1   1     1e-50   2.7e-47  160.6   0.0     1   230   205   426   205   426 0.98 E1-E2 ATPase
Hydrolase            PF00702.21   204 seq1389_BIOID51017   -            732   1.8e-35  123.2   7.2   1   1   1.3e-38   3.5e-35  122.2   5.0     3   203   432   639   430   640 0.87 haloacid dehalogenase-like hydrolase
HAD                  PF12710.2    191 seq1389_BIOID51017   -            732   3.5e-13   50.0   0.0   1   1   2.7e-16   7.3e-13   48.9   0.0     1   191   433   637   433   637 0.65 haloacid dehalogenase-like hydrolase
HMA                  PF00403.21    62 seq1389_BIOID51017   -            732   5.2e-13   48.8   0.2   1   1     4e-16   1.1e-12   47.8   0.2     3    61    53   109    52   110 0.96 Heavy-metal-associated domain
Hydrolase_3          PF08282.7    254 seq1389_BIOID51017   -            732   1.8e-07   30.8   1.8   1   1   2.1e-09   5.8e-06   25.9   0.8   187   254   610   672   608   672 0.86 haloacid dehalogenase-like hydrolase
DUF1090              PF06476.7    115 seq1390_BIOID51017   -            122   6.8e-38  128.7  16.9   1   1   6.2e-42   8.4e-38  128.4  11.7     2   114     7   116     5   117 0.92 Protein of unknown function (DUF1090)
DUF1422              PF07226.6    118 seq1393_BIOID51017   -            119   1.1e-54  183.0   1.2   1   1   9.1e-59   1.2e-54  182.9   0.9     3   116     2   115     1   117 0.97 Protein of unknown function (DUF1422)
Acyl_transf_3        PF01757.17   340 seq1394_BIOID51017   -            331   4.2e-34  117.7  34.9   1   1   3.8e-38   5.2e-34  117.4  24.2     2   339     6   318     5   322 0.87 Acyltransferase family
Acyl-CoA_dh_1        PF00441.19   150 seq1395_BIOID51017   -            546   1.2e-32  112.9   0.8   1   1   2.2e-35     1e-31  109.9   0.3     1   148   290   443   290   445 0.97 Acyl-CoA dehydrogenase, C-terminal domain
Acyl-CoA_dh_M        PF02770.14    52 seq1395_BIOID51017   -            546   4.8e-14   51.4   0.0   1   1     2e-17   8.9e-14   50.6   0.0     1    51   186   236   186   238 0.96 Acyl-CoA dehydrogenase, middle domain
Acyl-CoA_dh_2        PF08028.6    134 seq1395_BIOID51017   -            546   2.1e-08   34.3   0.2   1   1   1.3e-11   5.8e-08   32.9   0.0    10   123   314   423   308   432 0.86 Acyl-CoA dehydrogenase, C-terminal domain
DUF883               PF05957.8     94 seq1397_BIOID51017   -            101   1.1e-31  108.9   1.7   1   1   9.3e-36   1.3e-31  108.7   1.2     2    94     9   101     8   101 0.99 Bacterial protein of unknown function (DUF883)
DUF1469              PF07332.6    121 seq1402_BIOID51017   -            134     1e-25   89.6   7.5   1   1   8.4e-30   1.1e-25   89.5   5.2     6   120    19   129    14   130 0.97 Protein of unknown function (DUF1469)
FdhD-NarQ            PF02634.10   236 seq1403_BIOID51017   -            277   7.6e-73  244.7   0.0   1   1   6.6e-77     9e-73  244.4   0.0     1   235    38   275    38   276 0.92 FdhD/NarQ family
Ribonuc_red_sm       PF00268.16   281 seq1404_BIOID51017   -            319   1.1e-80  270.5   0.1   1   1   9.6e-85   1.3e-80  270.2   0.0     1   280     1   280     1   281 0.97 Ribonucleotide reductase, small chain
CsbD                 PF05532.7     53 seq1406_BIOID51017   -             69   1.5e-21   75.6   8.3   1   1   1.3e-25   1.8e-21   75.4   5.8     1    53     4    56     4    56 0.97 CsbD-like
YqjK                 PF13997.1     73 seq1407_BIOID51017   -             99   3.6e-30  103.8   9.8   1   1   3.3e-34   4.5e-30  103.5   6.8     1    73    14    86    14    86 0.99 YqjK-like protein
Transgly_assoc       PF04226.8     48 seq1408_BIOID51017   -             84   1.2e-13   50.7  14.4   1   1   8.6e-18   1.2e-13   50.7   9.9     2    48    34    83    33    83 0.98 Transglycosylase associated protein
DoxX                 PF07681.7     85 seq1409_BIOID51017   -            160   6.3e-18   64.8  12.8   1   1   7.7e-22   1.1e-17   64.1   8.9     2    84    39   117    38   118 0.98 DoxX
Na_H_antiport_1      PF06965.7    378 seq1410_BIOID51017   -            388  6.7e-166  551.6  29.2   1   1  5.6e-170  7.6e-166  551.4  20.2     2   378     5   380     4   380 0.99 Na+/H+ antiporter 1
Flavodoxin_1         PF00258.20   143 seq1413_BIOID51017   -            173     1e-27   96.7   0.0   1   1   8.7e-32   1.2e-27   96.5   0.0     1   143     5   160     5   160 0.94 Flavodoxin
DUF3829              PF12889.2    277 seq1414_BIOID51017   -            346   1.3e-79  267.1  11.7   1   1   1.1e-83   1.5e-79  266.9   8.1     2   277    66   346    65   346 0.97 Protein of unknown function (DUF3829)
ABC_tran             PF00005.22   118 seq1416_BIOID51017   -            467   5.3e-26   91.1   0.0   1   1   3.3e-29   1.1e-25   90.1   0.0     1   117   135   259   135   260 0.97 ABC transporter
CBS                  PF00571.23    57 seq1416_BIOID51017   -            467   2.8e-06   26.7   0.0   1   1   4.2e-07    0.0014   18.0   0.0    32    55   436   459   413   461 0.86 CBS domain
TonB_dep_Rec         PF00593.19   276 seq1418_BIOID51017   -            628   1.4e-30  107.0  21.3   1   1     2e-34   1.4e-30  107.0  14.8     1   276   404   627   404   627 0.90 TonB dependent receptor
Plug                 PF07715.10   108 seq1418_BIOID51017   -            628   6.4e-30  103.5   1.5   1   1   9.4e-34   6.4e-30  103.5   1.0     4   108    55   160    52   160 0.97 TonB-dependent Receptor Plug Domain
GST_N_2              PF13409.1     70 seq1419_BIOID51017   -            328   1.5e-23   82.4   0.0   1   1   9.4e-27   3.2e-23   81.3   0.0     1    70    62   159    62   159 0.85 Glutathione S-transferase, N-terminal domain
GST_C_2              PF13410.1     69 seq1419_BIOID51017   -            328   3.9e-14   52.1   0.0   1   1   2.3e-17     8e-14   51.1   0.0     1    54   203   256   203   280 0.89 Glutathione S-transferase, C-terminal domain
GST_C                PF00043.20    95 seq1419_BIOID51017   -            328   8.7e-07   28.7   0.0   1   1   4.2e-10   1.4e-06   28.0   0.0    20    67   200   247   167   281 0.76 Glutathione S-transferase, C-terminal domain
DUF2713              PF10897.3    246 seq1422_BIOID51017   -            246  2.3e-167  554.2   5.8   1   1  1.9e-171  2.6e-167  554.0   4.0     1   246     1   246     1   246 1.00 Protein of unknown function (DUF2713)
Curlin_rpt           PF07012.7     34 seq1423_BIOID51017   -            160   8.3e-22   76.5  32.2   1   3   1.1e-15   1.5e-11   43.7   0.8     1    34    62    95    62    95 0.99 Curlin associated repeat
Curlin_rpt           PF07012.7     34 seq1423_BIOID51017   -            160   8.3e-22   76.5  32.2   2   3   2.3e-09   3.2e-05   23.4   2.1     9    32    92   115    91   116 0.95 Curlin associated repeat
Curlin_rpt           PF07012.7     34 seq1423_BIOID51017   -            160   8.3e-22   76.5  32.2   3   3   7.8e-12   1.1e-07   31.3   4.2     1    34   106   139   106   139 0.98 Curlin associated repeat
PTS_EIIC             PF02378.13   321 seq1425_BIOID51017   -            580   7.4e-83  277.9  29.3   1   1   1.1e-86   7.4e-83  277.9  20.3     1   321    69   411    69   411 0.94 Phosphotransferase system, EIIC
PTS_EIIB             PF00367.15    35 seq1425_BIOID51017   -            580   1.4e-16   59.3   0.1   1   1   4.4e-20     3e-16   58.2   0.1     3    35   504   536   502   536 0.97 phosphotransferase system, EIIB
Fe_dep_repr_C        PF02742.10    71 seq1427_BIOID51017   -            155   1.4e-13   50.2   0.9   1   1   1.5e-16   2.9e-13   49.1   0.6     1    57    95   150    95   154 0.95 Iron dependent repressor, metal binding and dimerisation domain
Fe_dep_repress       PF01325.14    60 seq1427_BIOID51017   -            155   6.9e-11   41.8   0.0   1   1   6.3e-14   1.2e-10   40.9   0.0     6    60    38    92    35    92 0.95 Iron dependent repressor, N-terminal DNA binding domain
HTH_24               PF13412.1     48 seq1427_BIOID51017   -            155   1.2e-07   30.9   0.0   1   1     9e-11   1.8e-07   30.3   0.0     3    48    40    85    38    85 0.90 Winged helix-turn-helix DNA-binding
MarR                 PF01047.17    59 seq1427_BIOID51017   -            155   1.7e-06   27.4   0.0   1   1   1.6e-09   3.1e-06   26.6   0.0    11    48    48    85    47    87 0.95 MarR family
LPAM_2               PF13627.1     24 seq1428_BIOID51017   -             67   2.1e-08   33.5   2.0   1   1     2e-12   2.7e-08   33.1   1.4     1    24     6    29     6    29 0.93 Prokaryotic lipoprotein-attachment site
DUF165               PF02592.10   145 seq1431_BIOID51017   -            221   6.2e-35  120.3  11.9   1   1   7.8e-39   1.1e-34  119.5   8.3     1   145    43   186    43   186 0.90 Uncharacterized ACR, YhhQ family COG1738
HTH_1                PF00126.22    60 seq1432_BIOID51017   -            301     5e-16   58.0   0.0   1   1   1.5e-19     1e-15   57.0   0.0     2    60     9    67     8    67 0.97 Bacterial regulatory helix-turn-helix protein, lysR family
LysR_substrate       PF03466.15   209 seq1432_BIOID51017   -            301   4.8e-11   42.0   0.0   1   1   9.5e-15   6.5e-11   41.6   0.0     9   200    98   287    92   290 0.94 LysR substrate binding domain
DAP_epimerase        PF01678.14   121 seq1433_BIOID51017   -            275   1.3e-77  257.4   0.7   1   2   1.8e-43   1.2e-39  134.8   0.0     1   120     4   124     4   125 0.98 Diaminopimelate epimerase
DAP_epimerase        PF01678.14   121 seq1433_BIOID51017   -            275   1.3e-77  257.4   0.7   2   2   2.5e-39   1.7e-35  121.4   0.1     2   121   153   268   152   268 0.97 Diaminopimelate epimerase
PhzC-PhzF            PF02567.11   282 seq1433_BIOID51017   -            275   3.6e-05   23.0   0.0   1   1   7.7e-09   5.2e-05   22.5   0.0    45   224    51   224    46   229 0.86 Phenazine biosynthesis-like protein
BCCT                 PF02028.12   485 seq1434_BIOID51017   -            677  1.6e-173  577.3  44.2   1   1  1.3e-177  1.8e-173  577.1  30.6     1   484    17   502    17   503 0.99 BCCT family transporter
Curlin_rpt           PF07012.7     34 seq1435_BIOID51017   -            151   9.8e-29   98.6  29.3   1   3   3.6e-16   4.9e-12   45.2   0.6     1    34    40    74    40    74 0.99 Curlin associated repeat
Curlin_rpt           PF07012.7     34 seq1435_BIOID51017   -            151   9.8e-29   98.6  29.3   2   3   7.7e-17   1.1e-12   47.3   0.3     2    34    86   119    85   119 0.98 Curlin associated repeat
Curlin_rpt           PF07012.7     34 seq1435_BIOID51017   -            151   9.8e-29   98.6  29.3   3   3   1.2e-09   1.7e-05   24.3   3.5     8    34   115   141   114   141 0.95 Curlin associated repeat
CitMHS               PF03600.11   349 seq1439_BIOID51017   -            372   2.1e-28   98.7  20.9   1   1   3.1e-32   2.1e-28   98.7  14.5    41   321    32   306    12   330 0.89 Citrate transporter
Na_sulph_symp        PF00939.14   471 seq1439_BIOID51017   -            372   1.1e-07   31.0   5.8   1   1   1.6e-11   1.1e-07   31.0   4.0   320   449    41   166    35   184 0.80 Sodium:sulfate symporter transmembrane region
Abhydrolase_5        PF12695.2    142 seq1440_BIOID51017   -            249   5.3e-19   68.2   0.0   1   1     3e-22   6.9e-19   67.9   0.0     2   130    30   215    29   231 0.78 Alpha/beta hydrolase family
Abhydrolase_6        PF12697.2    228 seq1440_BIOID51017   -            249   8.8e-17   61.6   1.9   1   1   1.7e-19   3.9e-16   59.5   1.3     1   205    30   215    30   242 0.66 Alpha/beta hydrolase family
Peptidase_S9         PF00326.16   213 seq1440_BIOID51017   -            249   1.4e-10   40.6   0.0   1   1   8.2e-14   1.9e-10   40.2   0.0    44   190    87   234    44   249 0.76 Prolyl oligopeptidase family
DLH                  PF01738.13   218 seq1440_BIOID51017   -            249   8.5e-07   28.3   0.0   1   1   2.6e-09   5.9e-06   25.6   0.0     2   188    13   231    12   235 0.84 Dienelactone hydrolase family
BAAT_C               PF08840.6    213 seq1440_BIOID51017   -            249     2e-05   24.3   0.0   1   1     8e-08   0.00018   21.1   0.0    21   164   106   234    98   242 0.74 BAAT / Acyl-CoA thioester hydrolase C terminal
IgaA                 PF07095.6    706 seq1442_BIOID51017   -            711         0 1234.6   0.0   1   1         0         0 1234.3   0.0     1   705     1   706     1   707 1.00 Intracellular growth attenuator protein IgaA
GCV_T                PF01571.16   211 seq1445_BIOID51017   -            326   4.9e-28   97.8   0.3   1   1   5.6e-32   7.7e-28   97.1   0.2     4   209    24   217    21   219 0.90 Aminomethyltransferase folate-binding domain
Acetate_kinase       PF00871.12   388 seq1446_BIOID51017   -            400  1.6e-173  576.5   0.1   1   1  1.3e-177  1.8e-173  576.4   0.0     2   388     6   393     5   393 0.99 Acetokinase family
BPD_transp_1         PF00528.17   185 seq1447_BIOID51017   -            354   2.5e-26   92.2  16.2   1   1   1.8e-30   2.5e-26   92.2  11.2     1   176   163   324   163   332 0.91 Binding-protein-dependent transport system inner membrane component
DUF805               PF05656.9    117 seq1448_BIOID51017   -            121   1.4e-37  127.9   4.7   1   1   1.2e-41   1.6e-37  127.8   3.3     1   116    10   118    10   119 0.98 Protein of unknown function (DUF805)
Tafi-CsgC            PF10610.4    106 seq1449_BIOID51017   -            110   5.5e-67  222.1   4.5   1   1   4.6e-71   6.3e-67  221.9   3.1     1   106     5   110     5   110 0.99 Thin aggregative fimbriae synthesis protein
Dus                  PF01207.12   310 seq1450_BIOID51017   -            345  7.9e-100  333.5   0.0   1   1  6.8e-104  9.3e-100  333.3   0.0     2   308    30   340    29   342 0.98 Dihydrouridine synthase (Dus)
DUF1795              PF08786.6    130 seq1452_BIOID51017   -            185   5.8e-05   22.8   1.0   1   1   7.3e-09    0.0001   22.0   0.7     2   130    50   182    49   182 0.90 Domain of unknown function (DUF1795)
DUF484               PF04340.7    225 seq1454_BIOID51017   -            235   1.1e-89  299.6   0.4   1   1   9.5e-94   1.3e-89  299.4   0.3     1   224    10   232    10   233 0.99 Protein of unknown function, DUF484
Exonuc_X-T_C         PF08411.5    269 seq1456_BIOID51017   -            499  4.8e-104  347.0   0.2   1   1  8.7e-108  5.9e-104  346.7   0.1     1   268   236   497   236   498 0.99 Exonuclease C-terminal
RNase_T              PF00929.19   164 seq1456_BIOID51017   -            499   4.1e-25   88.8   0.0   1   1   1.1e-28   7.7e-25   87.9   0.0     2   162    37   216    36   218 0.95 Exonuclease
Asp_Glu_race         PF01177.17   217 seq1458_BIOID51017   -            285   3.4e-30  105.4   0.1   1   1   3.4e-34   4.7e-30  105.0   0.0     2   215    25   234    24   236 0.86 Asp/Glu/Hydantoin racemase
DUF805               PF05656.9    117 seq1459_BIOID51017   -            118   1.5e-35  121.4   2.5   1   1   1.3e-39   1.8e-35  121.2   1.7     1   116    10   114    10   115 0.98 Protein of unknown function (DUF805)
Macro                PF01661.16   118 seq1462_BIOID51017   -            177   7.1e-41  138.7   0.0   1   1   6.5e-45   8.9e-41  138.3   0.0     1   118    21   137    21   137 0.99 Macro domain
Aminotran_1_2        PF00155.16   363 seq1464_BIOID51017   -            390   7.8e-60  202.6   0.0   1   1   6.5e-64   8.8e-60  202.4   0.0     3   360    30   379    28   382 0.94 Aminotransferase class I and II
Phage_integrase      PF00589.17   173 seq1465_BIOID51017   -            298   4.6e-50  169.5   0.0   1   1   1.1e-53   7.7e-50  168.8   0.0     3   172   114   281   112   282 0.97 Phage integrase family
Phage_integr_N       PF02899.12    84 seq1465_BIOID51017   -            298   7.9e-27   93.1   0.7   1   1   2.9e-30     2e-26   91.8   0.5     1    83     8    90     8    91 0.98 Phage integrase, N-terminal SAM-like domain
DEDD_Tnp_IS110       PF01548.12   144 seq1466_BIOID51017   -            326   4.2e-44  149.5   0.2   1   1   2.4e-47   1.7e-43  147.6   0.1     1   144     7   151     7   151 0.99 Transposase
Transposase_20       PF02371.11    87 seq1466_BIOID51017   -            326   1.1e-27   95.7   0.4   1   1     3e-31     2e-27   94.9   0.3     2    85   196   280   195   282 0.96 Transposase IS116/IS110/IS902 family
OpuAC                PF04069.7    257 seq1467_BIOID51017   -            330   3.2e-56  190.4   3.6   1   1   2.8e-60   3.9e-56  190.1   2.5     2   256    30   312    29   313 0.94 Substrate binding domain of ABC-type glycine betaine transport system
PTA_PTB              PF01515.14   319 seq1468_BIOID51017   -            714  3.6e-128  427.0   0.9   1   1  9.2e-132  4.2e-128  426.7   0.1     2   319   392   707   391   707 0.99 Phosphate acetyl/butaryl transferase
AAA_26               PF13500.1    199 seq1468_BIOID51017   -            714     3e-44  150.8   0.2   1   1   1.6e-47   7.3e-44  149.6   0.2     2   198     4   230     3   231 0.88 AAA domain
DRTGG                PF07085.7    105 seq1468_BIOID51017   -            714   3.1e-31  106.9   0.0   1   1   3.1e-34   1.4e-30  104.8   0.0     1   104   234   345   234   346 0.98 DRTGG domain
PLDc_2               PF13091.1    126 seq1469_BIOID51017   -            565   8.9e-35  119.0   0.0   1   2   1.5e-13     1e-09   38.1   0.0     6   124   131   274   127   276 0.68 PLD-like domain
PLDc_2               PF13091.1    126 seq1469_BIOID51017   -            565   8.9e-35  119.0   0.0   2   2   3.4e-26   2.3e-22   78.9   0.0     5   123   367   509   363   512 0.92 PLD-like domain
Phageshock_PspG      PF09583.5     65 seq1470_BIOID51017   -             80   1.4e-25   89.0  25.7   1   1   1.1e-29   1.5e-25   88.8  17.8     1    64     1    64     1    65 0.98 Phage shock protein G (Phageshock_PspG)
HAD_2                PF13419.1    176 seq1473_BIOID51017   -            237   4.6e-23   82.2   0.1   1   1   8.7e-27     6e-23   81.8   0.1     1   174    28   205    28   206 0.87 Haloacid dehalogenase-like hydrolase
HAD_2                PF13419.1    176 seq1474_BIOID51017   -            238   8.5e-20   71.6   0.1   1   1   2.4e-23   1.1e-19   71.2   0.0     1   176    13   207    13   207 0.76 Haloacid dehalogenase-like hydrolase
Hydrolase_like       PF13242.1     75 seq1474_BIOID51017   -            238   4.5e-09   35.7   0.0   1   1   2.2e-12   9.9e-09   34.6   0.0     2    50   161   209   160   223 0.93 HAD-hyrolase-like
Hydrolase            PF00702.21   204 seq1474_BIOID51017   -            238   1.3e-08   35.4   0.0   1   1   4.1e-12   1.9e-08   34.9   0.0     1   202    10   199    10   201 0.71 haloacid dehalogenase-like hydrolase
UPF0118              PF01594.11   327 seq1475_BIOID51017   -            376   1.3e-79  267.4  39.3   1   1   1.1e-83   1.5e-79  267.2  27.3     2   326    41   355    40   356 0.99 Domain of unknown function DUF20
ABC_tran             PF00005.22   118 seq1478_BIOID51017   -            530   1.4e-36  125.3   0.0   1   2   1.1e-18   1.9e-15   57.1   0.0     1   118    41   184    41   184 0.98 ABC transporter
ABC_tran             PF00005.22   118 seq1478_BIOID51017   -            530   1.4e-36  125.3   0.0   2   2   2.2e-21   3.7e-18   65.8   0.0     1   118   359   467   359   467 0.95 ABC transporter
ABC_tran_2           PF12848.2     85 seq1478_BIOID51017   -            530   3.4e-23   81.1   3.0   1   1   1.8e-23     3e-20   71.7   1.4     2    85   224   309   223   309 0.91 ABC transporter
Pirin                PF02678.11   107 seq1479_BIOID51017   -            233   2.1e-21   75.7   0.0   1   1   2.8e-25   3.8e-21   74.8   0.0     2   107     4   119     3   119 0.95 Pirin
Autotransporter      PF03797.14   265 seq1480_BIOID51017   -           1349   1.2e-56  191.9  25.6   1   1   1.7e-60   1.2e-56  191.9  17.7     2   259  1063  1334  1062  1340 0.94 Autotransporter beta-domain
ESPR                 PF13018.1     24 seq1480_BIOID51017   -           1349   7.4e-11   41.1   1.3   1   1   2.2e-14   1.5e-10   40.1   0.9     1    22    23    44    23    46 0.97 Extended Signal Peptide of Type V secretion system
Peripla_BP_4         PF13407.1    258 seq1481_BIOID51017   -            356   1.8e-62  210.9  13.0   1   1     3e-66   2.1e-62  210.7   9.0    13   258    66   312    54   312 0.95 Periplasmic binding protein domain
Peripla_BP_1         PF00532.16   279 seq1481_BIOID51017   -            356   3.9e-13   49.1   1.9   1   1   1.4e-16   9.6e-13   47.8   1.3    23   214    73   270    52   304 0.78 Periplasmic binding proteins and sugar binding domain of LacI family
Trans_reg_C          PF00486.23    77 seq1482_BIOID51017   -            219   1.8e-22   78.8   0.5   1   1     5e-26   3.4e-22   78.0   0.1     1    77   145   216   145   216 0.98 Transcriptional regulatory protein, C terminal
Response_reg         PF00072.19   112 seq1482_BIOID51017   -            219   3.7e-21   75.0   0.0   1   1   7.5e-25   5.1e-21   74.6   0.0     1   111     3   112     3   113 0.98 Response regulator receiver domain
A_deaminase          PF00962.17   330 seq1483_BIOID51017   -            333  6.3e-101  337.5   0.0   1   1  5.2e-105  7.1e-101  337.3   0.0     2   329     6   328     5   329 0.99 Adenosine/AMP deaminase
MFS_1                PF07690.11   354 seq1484_BIOID51017   -            394   1.1e-36  126.1  55.2   1   2   1.5e-29     1e-25   90.1  17.3     2   188    17   198    16   220 0.86 Major Facilitator Superfamily
MFS_1                PF07690.11   354 seq1484_BIOID51017   -            394   1.1e-36  126.1  55.2   2   2     1e-14   7.2e-11   41.3  16.1     3   175   218   387   216   394 0.89 Major Facilitator Superfamily
Sugar_tr             PF00083.19   451 seq1484_BIOID51017   -            394   3.2e-12   45.6  16.5   1   1   4.7e-16   3.2e-12   45.6  11.4    43   188    39   181    11   184 0.83 Sugar (and other) transporter
S4                   PF01479.20    48 seq1485_BIOID51017   -            133   7.9e-13   47.5   0.0   1   1   9.3e-17   1.3e-12   46.8   0.0     1    46     9    53     9    55 0.95 S4 domain
EIIC-GAT             PF03611.9    415 seq1486_BIOID51017   -            484    4e-130  434.2  44.5   1   1  2.9e-134    4e-130  434.2  30.8     1   395    31   426    31   445 0.97 PTS system sugar-specific permease component
UvrD_C               PF13361.1    319 seq1488_BIOID51017   -            738   1.3e-99  333.6   0.0   1   1  7.6e-103   1.7e-99  333.1   0.0     1   318   295   634   295   635 0.98 UvrD-like helicase C-terminal domain
UvrD-helicase        PF00580.16   315 seq1488_BIOID51017   -            738   2.2e-76  257.0   0.0   1   1   2.7e-79   6.1e-76  255.6   0.0     1   314    28   289    28   290 0.98 UvrD/REP helicase N-terminal domain
AAA_19               PF13245.1     76 seq1488_BIOID51017   -            738   5.5e-14   51.5   0.2   1   1   8.5e-17   1.9e-13   49.8   0.1     1    75    34   111    34   112 0.85 Part of AAA domain
UvrD_C_2             PF13538.1    104 seq1488_BIOID51017   -            738   1.1e-10   41.4   0.0   1   1   1.1e-13   2.6e-10   40.2   0.0    54   103   561   630   509   631 0.77 Family description
DnaB_C               PF03796.10   265 seq1490_BIOID51017   -            471  4.1e-108  360.1   0.2   1   1  1.2e-111  5.4e-108  359.7   0.1     1   263   206   463   206   465 0.97 DnaB-like helicase C terminal domain
DnaB                 PF00772.16   103 seq1490_BIOID51017   -            471   8.7e-38  128.2   0.0   1   1   4.2e-41   1.9e-37  127.1   0.0     1   103    26   128    26   128 0.99 DnaB-like helicase N terminal domain
AAA_25               PF13481.1    194 seq1490_BIOID51017   -            471     1e-13   51.0   0.1   1   1   3.6e-17   1.6e-13   50.3   0.0    29   190   220   386   179   390 0.84 AAA domain
HATPase_c            PF02518.21   111 seq1492_BIOID51017   -            449   6.9e-19   67.4   0.0   1   1   2.3e-22   1.6e-18   66.3   0.0     4   106   351   447   348   449 0.93 Histidine kinase-, DNA gyrase B-, and HSP90-like ATPase
HisKA                PF00512.20    68 seq1492_BIOID51017   -            449   8.1e-13   48.0   1.6   1   1   2.9e-16     2e-12   46.7   1.1     3    67   238   301   236   302 0.96 His Kinase A (phospho-acceptor) domain
HSP33                PF01430.14   280 seq1496_BIOID51017   -            294     1e-97  326.5   0.0   1   1  8.3e-102   1.1e-97  326.3   0.0     1   279     6   275     6   276 0.96 Hsp33 protein
ACPS                 PF01648.15   113 seq1497_BIOID51017   -            195   9.4e-12   44.7   0.0   1   1   1.1e-15   1.5e-11   44.0   0.0     2    73    88   155    87   189 0.80 4'-phosphopantetheinyl transferase superfamily
ABC_tran             PF00005.22   118 seq1499_BIOID51017   -            513   2.7e-35  121.1   0.2   1   2   4.3e-23   2.9e-19   69.4   0.1     1   118    44   171    44   171 0.89 ABC transporter
ABC_tran             PF00005.22   118 seq1499_BIOID51017   -            513   2.7e-35  121.1   0.2   2   2   6.3e-17   4.3e-13   49.5   0.0    15   117   316   433   302   434 0.79 ABC transporter
HATPase_c            PF02518.21   111 seq1500_BIOID51017   -            572     2e-19   69.1   0.0   1   1     1e-22   3.5e-19   68.4   0.0     2   110   449   559   448   560 0.95 Histidine kinase-, DNA gyrase B-, and HSP90-like ATPase
PAS_8                PF13188.1     64 seq1500_BIOID51017   -            572   2.9e-06   26.8   0.0   1   1   4.1e-09   1.4e-05   24.6   0.0     2    49   243   296   242   312 0.73 PAS domain
PAS                  PF00989.19   113 seq1500_BIOID51017   -            572   1.2e-05   24.9   0.0   1   1     1e-08   3.5e-05   23.4   0.0     4    64   245   305   242   313 0.88 PAS fold
Glyco_hydro_1        PF00232.13   455 seq1501_BIOID51017   -            479  9.6e-131  435.9   1.9   1   1  8.2e-135  1.1e-130  435.7   1.3     3   454     6   476     4   477 0.92 Glycosyl hydrolase family 1
DcuC                 PF03606.10   463 seq1502_BIOID51017   -            506  1.8e-164  547.3  32.4   1   1  1.5e-168    2e-164  547.1  22.4     1   462    15   501    15   502 0.99 C4-dicarboxylate anaerobic carrier
AzlC                 PF03591.9    143 seq1504_BIOID51017   -            245   1.3e-41  141.7  10.1   1   1   9.5e-46   1.3e-41  141.7   7.0     1   141    23   165    23   167 0.97 AzlC protein
DEDD_Tnp_IS110       PF01548.12   144 seq1506_BIOID51017   -            326   4.1e-44  149.6   0.2   1   1   2.4e-47   1.7e-43  147.6   0.1     1   144     7   151     7   151 0.99 Transposase
Transposase_20       PF02371.11    87 seq1506_BIOID51017   -            326   4.5e-27   93.8   0.4   1   1   1.2e-30   8.1e-27   93.0   0.3     2    85   196   280   195   282 0.96 Transposase IS116/IS110/IS902 family
SBP_bac_5            PF00496.17   374 seq1507_BIOID51017   -            524   1.9e-88  296.6   2.5   1   1   1.7e-92   2.3e-88  296.4   1.7     2   370    68   437    67   441 0.90 Bacterial extracellular solute-binding proteins, family 5 Middle
PTS_IIB              PF02302.12    90 seq1509_BIOID51017   -            101   4.7e-14   52.4   0.1   1   1   3.8e-18   5.2e-14   52.3   0.1     1    79     4    79     4    90 0.90 PTS system, Lactose/Cellobiose specific IIB subunit
DUF2592              PF10766.4     41 seq1510_BIOID51017   -             49     1e-26   91.8   4.7   1   1   8.2e-31   1.1e-26   91.7   3.3     1    41     4    44     4    44 0.98 Protein of unknown function (DUF2592)
Ala_racemase_N       PF01168.15   217 seq1511_BIOID51017   -            359   3.1e-61  206.5   0.0   1   1   5.7e-65   3.9e-61  206.2   0.0     1   217     8   219     8   219 0.94 Alanine racemase, N-terminal domain
Ala_racemase_C       PF00842.16   129 seq1511_BIOID51017   -            359     8e-40  135.1   0.1   1   1   1.8e-43   1.2e-39  134.5   0.1     1   129   234   358   234   358 0.97 Alanine racemase, C-terminal domain
MdoG                 PF04349.7    484 seq1514_BIOID51017   -            517  8.5e-263  871.7   1.2   1   1  7.2e-267  9.8e-263  871.5   0.8     1   483    29   514    29   515 1.00 Periplasmic glucan biosynthesis protein, MdoG
PTS_EIIA_2           PF00359.17   142 seq1515_BIOID51017   -            154   3.8e-34  117.3   0.0   1   1   3.1e-38   4.3e-34  117.1   0.0     2   140     7   148     6   150 0.96 Phosphoenolpyruvate-dependent sugar phosphotransferase system, EIIA 2
Sigma54_activat      PF00158.21   168 seq1516_BIOID51017   -            642   6.1e-36  123.3   0.0   1   1   4.9e-39   1.1e-35  122.4   0.0     5   168   334   494   330   494 0.96 Sigma-54 interaction domain
PAS                  PF00989.19   113 seq1516_BIOID51017   -            642   5.8e-14   51.7   0.0   1   1     6e-17   1.4e-13   50.5   0.0     2   113   207   309   206   309 0.97 PAS fold
HTH_8                PF02954.14    42 seq1516_BIOID51017   -            642   1.7e-13   49.7   0.1   1   1   7.4e-17   1.7e-13   49.7   0.1     2    42   591   631   590   631 0.96 Bacterial regulatory protein, Fis family
GAF                  PF01590.21   154 seq1516_BIOID51017   -            642   9.5e-06   25.7   0.3   1   1   1.1e-08   2.5e-05   24.3   0.2     4   151    58   189    56   192 0.92 GAF domain
PAS_8                PF13188.1     64 seq1516_BIOID51017   -            642   0.00012   21.6   0.0   1   1   1.4e-07   0.00032   20.3   0.0     2    46   207   255   206   276 0.70 PAS domain
AzlD                 PF05437.7     99 seq1517_BIOID51017   -            111   2.4e-12   46.5   5.6   1   1   2.1e-16   2.9e-12   46.2   3.9     1    98     5   104     5   105 0.92 Branched-chain amino acid transport protein (AzlD)
SBP_bac_11           PF13531.1    231 seq1518_BIOID51017   -            257   2.9e-55  187.3   4.6   1   1     5e-59   3.4e-55  187.0   3.2     1   231    29   255    29   255 0.95 Bacterial extracellular solute-binding protein
SBP_bac_1            PF01547.20   314 seq1518_BIOID51017   -            257   4.9e-17   62.5   6.8   1   1     9e-21   6.2e-17   62.1   4.7     1   313    34   246    34   247 0.90 Bacterial extracellular solute-binding protein
BPD_transp_2         PF02653.11   267 seq1520_BIOID51017   -            393   1.2e-50  171.8  42.6   1   1   8.6e-55   1.2e-50  171.8  29.5     2   267    57   383    56   383 0.98 Branched-chain amino acid transport system / permease component
OMPdecase            PF00215.19   226 seq1522_BIOID51017   -            267   1.3e-30  106.3   0.6   1   1   1.1e-34   1.5e-30  106.1   0.4     2   225    56   257    55   258 0.94 Orotidine 5'-phosphate decarboxylase / HUMPS family
Flavodoxin_2         PF02525.12   199 seq1523_BIOID51017   -            193   6.5e-38  130.1   0.0   1   1   7.2e-42   9.8e-38  129.5   0.0     2   199     3   188     2   190 0.87 Flavodoxin-like fold
MarR                 PF01047.17    59 seq1525_BIOID51017   -            176   1.3e-17   63.1   2.8   1   1   1.3e-20     6e-17   60.9   0.1     1    58    53   112    53   113 0.98 MarR family
MarR_2               PF12802.2     62 seq1525_BIOID51017   -            176     1e-08   34.5   0.1   1   1   4.8e-12   2.2e-08   33.5   0.0     5    61    55   111    51   112 0.90 MarR family
HTH_27               PF13463.1     68 seq1525_BIOID51017   -            176   3.6e-07   30.2   0.1   1   1   1.8e-10   8.1e-07   29.1   0.0    17    68    70   121    54   121 0.86 Winged helix DNA-binding domain
HHA                  PF05321.6     57 seq1526_BIOID51017   -             71   3.8e-25   87.6   0.0   1   1   3.2e-29   4.3e-25   87.4   0.0     1    57     8    68     8    68 0.97 Haemolysin expression modulating protein
Response_reg         PF00072.19   112 seq1527_BIOID51017   -            226   1.2e-18   67.0   0.0   1   1   9.1e-22   6.2e-18   64.7   0.0     1   111     7   118     7   119 0.97 Response regulator receiver domain
CitT                 PF12431.3     30 seq1527_BIOID51017   -            226   5.6e-08   32.5   0.0   1   1   1.5e-11     1e-07   31.6   0.0     1    28   134   160   134   162 0.97 Transcriptional regulator
DUF2569              PF10754.4    149 seq1530_BIOID51017   -            146     4e-48  163.2  10.5   1   1   3.3e-52   4.5e-48  163.1   7.3     2   149     4   145     3   145 0.99 Protein of unknown function (DUF2569)
BPD_transp_1         PF00528.17   185 seq1531_BIOID51017   -            229   3.6e-22   78.6  13.6   1   1   3.3e-26   4.5e-22   78.3   9.4     2   175    26   215    25   227 0.78 Binding-protein-dependent transport system inner membrane component
FAD_syn              PF06574.7    158 seq1532_BIOID51017   -            313   1.3e-57  193.6   0.0   1   1   2.7e-61   1.9e-57  193.2   0.0     2   158    12   168    11   168 0.99 FAD synthetase
Flavokinase          PF01687.12   125 seq1532_BIOID51017   -            313   6.1e-40  135.8   0.0   1   1   1.4e-43   9.4e-40  135.2   0.0     1   124   184   307   184   308 0.97 Riboflavin kinase
BPD_transp_1         PF00528.17   185 seq1533_BIOID51017   -            314   8.5e-45  152.4   9.9   1   1   6.2e-49   8.5e-45  152.4   6.9     2   185   117   308   116   308 0.99 Binding-protein-dependent transport system inner membrane component
ABM                  PF03992.11    78 seq1534_BIOID51017   -            104   5.2e-22   77.5   0.1   1   1   4.5e-26   6.2e-22   77.3   0.0     1    78     1    87     1    87 0.92 Antibiotic biosynthesis monooxygenase
Aminotran_1_2        PF00155.16   363 seq1536_BIOID51017   -            411   1.2e-86  290.8   0.0   1   1     1e-90   1.4e-86  290.6   0.0     2   362    41   406    40   407 0.98 Aminotransferase class I and II
HlyD                 PF00529.15   306 seq1538_BIOID51017   -            390   3.6e-79  266.1  15.0   1   1   1.3e-82   4.5e-79  265.8  10.4     1   306    60   343    60   343 0.99 HlyD family secretion protein
HlyD_2               PF12700.2    328 seq1538_BIOID51017   -            390   2.2e-17   63.1   1.3   1   1   9.2e-21   3.1e-17   62.6   0.9    20   234    60   290    51   316 0.77 HlyD family secretion protein
HlyD_3               PF13437.1    105 seq1538_BIOID51017   -            390   5.2e-16   58.7   3.5   1   1   1.4e-16   4.9e-13   49.2   0.2     2   105   218   338   217   338 0.79 HlyD family secretion protein
Biotin_lipoyl_2      PF13533.1     50 seq1538_BIOID51017   -            390   1.1e-08   34.4   1.6   1   1   5.4e-11   1.9e-07   30.5   0.1     2    49    61   108    60   109 0.91 Biotin-lipoyl like
AP_endonuc_2         PF01261.19   211 seq1539_BIOID51017   -            284   2.2e-28   98.9   0.0   1   1   2.9e-32   3.9e-28   98.0   0.0     1   210    25   229    25   230 0.96 Xylose isomerase-like TIM barrel
Rnf-Nqr              PF02508.9    190 seq1541_BIOID51017   -            193   2.6e-71  239.0  21.0   1   1   2.1e-75   2.9e-71  238.8  14.6     1   189     1   191     1   192 0.99 Rnf-Nqr subunit, membrane protein
Glycos_transf_2      PF00535.21   169 seq1543_BIOID51017   -            847   1.4e-19   70.2   0.0   1   1   6.3e-23   2.2e-19   69.6   0.0     2   168   246   429   245   430 0.98 Glycosyl transferase family 2
Glyco_tranf_2_3      PF13641.1    230 seq1543_BIOID51017   -            847   3.3e-15   56.4   0.3   1   1     3e-18     1e-14   54.8   0.0     2   230   243   493   242   493 0.84 Glycosyltransferase like family 2
Glyco_trans_2_3      PF13632.1    192 seq1543_BIOID51017   -            847   2.9e-13   49.8  14.5   1   1   8.6e-17   2.9e-13   49.8  10.1     1   185   341   533   341   708 0.82 Glycosyl transferase family group 2
Glyco_transf_21      PF13506.1    174 seq1543_BIOID51017   -            847   4.5e-08   32.5   0.0   1   1   4.7e-11   1.6e-07   30.6   0.0     6   147   312   468   308   492 0.77 Glycosyl transferase family 21
ABC_tran             PF00005.22   118 seq1544_BIOID51017   -            352   6.2e-26   90.9   0.0   1   1   2.9e-29   1.3e-25   89.9   0.0     1   117    38   156    38   157 0.91 ABC transporter
TOBE                 PF03459.12    64 seq1544_BIOID51017   -            352   3.5e-19   68.5   0.0   1   1     2e-20   9.2e-17   60.7   0.0     1    62   290   350   290   352 0.97 TOBE domain
Peripla_BP_3         PF13377.1    160 seq1545_BIOID51017   -            392   2.7e-38  131.3   0.7   1   1   6.8e-40   2.3e-36  125.0   0.1     3   160   113   277   111   277 0.95 Periplasmic binding protein-like domain
HTH_AraC             PF00165.18    42 seq1545_BIOID51017   -            392   3.3e-22   77.5   0.1   1   2   2.8e-11   9.7e-08   31.4   0.0     1    42   294   335   294   335 0.97 Bacterial regulatory helix-turn-helix proteins, AraC family
HTH_AraC             PF00165.18    42 seq1545_BIOID51017   -            392   3.3e-22   77.5   0.1   2   2   9.9e-15   3.4e-11   42.4   0.1     6    41   348   384   346   385 0.95 Bacterial regulatory helix-turn-helix proteins, AraC family
HTH_18               PF12833.2     81 seq1545_BIOID51017   -            392   8.3e-20   70.5   0.1   1   1   1.7e-22   5.8e-19   67.8   0.0     3    79   309   384   307   385 0.97 Helix-turn-helix domain
Peripla_BP_4         PF13407.1    258 seq1545_BIOID51017   -            392   5.4e-13   48.7   0.0   1   1   2.6e-16   8.8e-13   48.0   0.0    75   258    72   258    52   258 0.85 Periplasmic binding protein domain
PEPCK_ATP            PF01293.15   467 seq1546_BIOID51017   -            540  2.4e-216  718.6   0.0   1   1    2e-220  2.8e-216  718.4   0.0     3   467    21   493    19   493 0.98 Phosphoenolpyruvate carboxykinase
CorA                 PF01544.13   292 seq1547_BIOID51017   -            316   4.9e-56  189.7   0.4   1   1   4.4e-60     6e-56  189.5   0.2     4   292    26   312    24   312 0.95 CorA-like Mg2+ transporter protein
EAL                  PF00563.15   236 seq1548_BIOID51017   -            362   6.7e-59  199.1   0.0   1   1   1.4e-62   9.5e-59  198.6   0.0     3   236   112   346   111   346 0.94 EAL domain
GerE                 PF00196.14    58 seq1548_BIOID51017   -            362   1.3e-10   40.3   0.3   1   1   3.8e-14   2.6e-10   39.3   0.2     5    52    26    73    24    77 0.96 Bacterial regulatory proteins, luxR family
FeS                  PF04060.8     35 seq1549_BIOID51017   -            192     1e-14   53.6   5.2   1   1   1.9e-17   2.8e-14   52.2   3.6     1    35    43    77    43    77 0.97 Putative Fe-S cluster
Fer4                 PF00037.22    24 seq1549_BIOID51017   -            192   8.5e-13   47.2  25.0   1   2     1e-10   1.5e-07   30.5   4.8     2    23   111   132   110   133 0.95 4Fe-4S binding domain
Fer4                 PF00037.22    24 seq1549_BIOID51017   -            192   8.5e-13   47.2  25.0   2   2   2.5e-09   3.8e-06   26.1   2.4     2    24   141   163   140   163 0.91 4Fe-4S binding domain
Fer4_9               PF13187.1     55 seq1549_BIOID51017   -            192   2.1e-10   40.5  31.8   1   1   1.1e-10   1.6e-07   31.3  10.3     1    55   116   162   116   162 0.95 4Fe-4S dicluster domain
Fer4_6               PF12837.2     24 seq1549_BIOID51017   -            192   2.9e-08   33.0  28.2   1   1   4.9e-10   7.5e-07   28.6   4.5     1    24   109   132   109   132 0.96 4Fe-4S binding domain
Fer4_10              PF13237.1     52 seq1549_BIOID51017   -            192   3.3e-08   33.0  25.8   1   1   1.2e-10   1.8e-07   30.7   9.6     3    52   111   158   109   158 0.86 4Fe-4S dicluster domain
Fer4_2               PF12797.2     22 seq1549_BIOID51017   -            192   1.6e-07   30.6  20.1   1   1   8.7e-09   1.3e-05   24.6   2.9     3    22   110   129   108   129 0.93 4Fe-4S binding domain
BPD_transp_1         PF00528.17   185 seq1550_BIOID51017   -            277   6.8e-29  100.5  11.6   1   1     5e-33   6.8e-29  100.5   8.0     1   183    89   271    86   273 0.98 Binding-protein-dependent transport system inner membrane component
tRNA-synt_1          PF00133.17   601 seq1551_BIOID51017   -            938  9.3e-233  773.4   0.0   1   1  5.8e-236  1.1e-232  773.2   0.0     2   601    28   641    27   641 0.98 tRNA synthetases class I (I, L, M and V)
Anticodon_1          PF08264.8    153 seq1551_BIOID51017   -            938   4.3e-29  101.1   0.0   1   1   4.2e-32   8.2e-29  100.2   0.0     1   152   685   841   685   842 0.89 Anticodon-binding domain of tRNA
tRNA-synt_1g         PF09334.6    391 seq1551_BIOID51017   -            938   4.7e-21   74.7   0.2   1   2     7e-14   1.4e-10   40.3   0.0     8    69    58   119    56   246 0.63 tRNA synthetases class I (M)
tRNA-synt_1g         PF09334.6    391 seq1551_BIOID51017   -            938   4.7e-21   74.7   0.2   2   2   2.4e-08   4.8e-05   22.0   0.0   310   356   584   631   566   650 0.81 tRNA synthetases class I (M)
zf-FPG_IleRS         PF06827.9     30 seq1551_BIOID51017   -            938   1.1e-09   37.6   3.5   1   1   5.4e-13   1.1e-09   37.6   2.4     1    29   898   926   898   927 0.96 Zinc finger found in FPG and IleRS
tRNA-synt_1e         PF01406.14   301 seq1551_BIOID51017   -            938     3e-08   33.0   0.0   1   1   2.2e-09   4.2e-06   25.9   0.0   227   299   575   648   548   650 0.83 tRNA synthetases class I (C) catalytic domain
tRNA-synt_1_2        PF13603.1    185 seq1551_BIOID51017   -            938   8.1e-07   28.3   0.0   1   1   7.7e-10   1.5e-06   27.5   0.0    12   141   224   358   219   368 0.78 Leucyl-tRNA synthetase, Domain 2
tRNA-synt_1f         PF01921.13   360 seq1551_BIOID51017   -            938   2.9e-06   26.1   0.0   1   1     6e-09   1.2e-05   24.1   0.0   241   340   562   659   545   675 0.81 tRNA synthetases class I (K)
Aldolase_II          PF00596.16   183 seq1553_BIOID51017   -            228   7.3e-47  159.2   0.2   1   1   6.9e-51   9.4e-47  158.9   0.1     1   182     6   193     6   194 0.88 Class II Aldolase and Adducin N-terminal domain
MFS_1                PF07690.11   354 seq1554_BIOID51017   -            512   6.3e-55  186.2  38.2   1   1   4.6e-59   6.3e-55  186.2  26.5     1   353    19   413    19   414 0.89 Major Facilitator Superfamily
Complex1_51K         PF01512.12   151 seq1555_BIOID51017   -            740   1.7e-48  164.0   1.6   1   1   2.2e-51   2.4e-48  163.5   0.0     1   151   139   284   139   284 0.98 Respiratory-chain NADH dehydrogenase 51 Kd subunit
RnfC_N               PF13375.1    101 seq1555_BIOID51017   -            740   2.1e-34  117.1   0.2   1   1   7.2e-37   7.6e-34  115.3   0.0     1   101    14   115    14   115 0.96 RnfC Barrel sandwich hybrid domain
SLBB                 PF10531.4     59 seq1555_BIOID51017   -            740   2.3e-11   43.2   0.1   1   1   5.8e-14   6.1e-11   41.9   0.0     1    58   296   344   296   345 0.95 SLBB domain
Fer4_7               PF12838.2     52 seq1555_BIOID51017   -            740   1.6e-09   37.8   8.8   1   1   5.3e-12   5.6e-09   36.1   6.1     1    52   376   430   376   430 0.81 4Fe-4S dicluster domain
Fer4_8               PF13183.1     57 seq1555_BIOID51017   -            740   4.9e-09   35.9   5.1   1   1   1.4e-11   1.5e-08   34.4   3.5     3    57   375   430   373   460 0.79 4Fe-4S dicluster domain
Fer4_10              PF13237.1     52 seq1555_BIOID51017   -            740   6.1e-08   32.2  10.5   1   1   1.6e-10   1.7e-07   30.8   7.3     6    52   374   427   370   427 0.91 4Fe-4S dicluster domain
Fer4_9               PF13187.1     55 seq1555_BIOID51017   -            740   3.7e-07   30.1   8.6   1   1   1.3e-09   1.4e-06   28.3   5.9     2    53   377   429   376   430 0.71 4Fe-4S dicluster domain
Fer4_4               PF12800.2     17 seq1555_BIOID51017   -            740   5.3e-07   29.3  11.4   1   2   5.7e-06     0.006   16.7   2.0     2    16   375   389   374   395 0.90 4Fe-4S binding domain
Fer4_4               PF12800.2     17 seq1555_BIOID51017   -            740   5.3e-07   29.3  11.4   2   2   5.4e-06    0.0057   16.7   1.0     3    16   415   428   413   436 0.91 4Fe-4S binding domain
Fer4_17              PF13534.1     61 seq1555_BIOID51017   -            740   1.4e-06   28.4  10.3   1   1   1.2e-08   1.3e-05   25.3   6.9     2    61   377   431   376   431 0.82 4Fe-4S dicluster domain
GST_N_3              PF13417.1     75 seq1558_BIOID51017   -            215   2.5e-11   43.5   0.0   1   1   1.4e-14   3.9e-11   42.8   0.0     6    70     8    82     4    91 0.86 Glutathione S-transferase, N-terminal domain
GST_C                PF00043.20    95 seq1558_BIOID51017   -            215     2e-10   40.4   0.0   1   1   1.1e-13     3e-10   39.8   0.0    32    95   136   197   114   197 0.93 Glutathione S-transferase, C-terminal domain
GST_C_2              PF13410.1     69 seq1558_BIOID51017   -            215   3.8e-10   39.3   0.1   1   1   2.7e-13   7.5e-10   38.4   0.0     1    69   127   192   127   192 0.93 Glutathione S-transferase, C-terminal domain
GST_N_2              PF13409.1     70 seq1558_BIOID51017   -            215   8.3e-10   38.4   0.0   1   1   6.2e-13   1.7e-09   37.4   0.0     3    69    10    81     9    82 0.89 Glutathione S-transferase, N-terminal domain
GST_N                PF02798.15    76 seq1558_BIOID51017   -            215   1.7e-09   37.5   0.0   1   1     5e-12   1.4e-08   34.6   0.0    11    76    11    81     4    81 0.92 Glutathione S-transferase, N-terminal domain
ABC_tran             PF00005.22   118 seq1560_BIOID51017   -            254   1.3e-14   54.4   0.0   1   1   2.1e-18   2.9e-14   53.3   0.0     9   118    55   169    47   169 0.81 ABC transporter
PagP                 PF07017.6    147 seq1564_BIOID51017   -            186   3.7e-74  246.7   5.3   1   1   3.3e-78   4.5e-74  246.5   3.7     1   147    36   183    36   183 0.99 Antimicrobial peptide resistance and lipid A acylation protein PagP
FolB                 PF02152.13   113 seq1566_BIOID51017   -            120   5.5e-26   90.8   1.5   1   1   4.5e-30   6.2e-26   90.6   1.0     1   111     8   116     8   118 0.98 Dihydroneopterin aldolase
Ribosomal_S6         PF01250.12    92 seq1568_BIOID51017   -            131   3.4e-33  113.2   0.1   1   1   3.2e-37   4.4e-33  112.8   0.0     1    91     2    91     2    92 0.98 Ribosomal protein S6
Acid_phosphat_B      PF03767.9    230 seq1569_BIOID51017   -            237   3.8e-50  170.2   0.0   1   1   3.2e-54   4.3e-50  170.0   0.0     2   229    11   220    10   221 0.96 HAD superfamily, subfamily IIIB (Acid phosphatase)
HisG                 PF01634.13   163 seq1570_BIOID51017   -            299   7.8e-55  184.7   0.0   1   1   1.7e-58   1.2e-54  184.1   0.0     1   163    53   221    53   221 0.94 ATP phosphoribosyltransferase
HisG_C               PF08029.6     75 seq1570_BIOID51017   -            299   5.5e-28   96.6   0.1   1   1   2.2e-31   1.5e-27   95.2   0.0     1    75   222   297   222   297 0.98 HisG, C-terminal domain
ABC_tran             PF00005.22   118 seq1571_BIOID51017   -            268   9.9e-26   90.3   0.1   1   1   2.3e-29   1.6e-25   89.6   0.0     1   117    52   179    52   180 0.92 ABC transporter
Lactonase            PF10282.4    344 seq1572_BIOID51017   -            331   6.2e-87  291.7   0.0   1   1   1.7e-90   7.8e-87  291.4   0.0     2   343     5   327     4   328 0.95 Lactonase, 7-bladed beta-propeller
Epimerase            PF01370.16   236 seq1574_BIOID51017   -            297   2.2e-22   79.5   0.0   1   1   1.2e-25   3.2e-22   78.9   0.0     1   227     3   216     3   243 0.89 NAD dependent epimerase/dehydratase family
DUF1731              PF08338.6     48 seq1574_BIOID51017   -            297   6.1e-18   63.9   0.6   1   1     5e-21   1.4e-17   62.8   0.1     1    47   249   295   249   296 0.98 Domain of unknown function (DUF1731)
NAD_binding_10       PF13460.1    183 seq1574_BIOID51017   -            297     2e-16   60.3   0.0   1   1   9.2e-20   2.5e-16   60.0   0.0     1   178     3   209     3   214 0.67 NADH(P)-binding
NmrA                 PF05368.8    233 seq1574_BIOID51017   -            297   4.3e-05   22.7   0.1   1   1   2.3e-08   6.2e-05   22.2   0.0     1    35     3    37     3    63 0.92 NmrA-like family
SSB                  PF00436.20   104 seq1575_BIOID51017   -            104   2.9e-13   49.4   0.0   1   1   2.3e-17   3.2e-13   49.3   0.0     2    96     3    92     2   100 0.89 Single-strand binding protein family
CSD                  PF00313.17    66 seq1578_BIOID51017   -             69   5.2e-34  115.7   0.7   1   1   8.2e-38   5.6e-34  115.6   0.5     2    65     5    68     4    69 0.97 'Cold-shock' DNA-binding domain
OB_RNB               PF08206.6     58 seq1578_BIOID51017   -             69   1.2e-05   24.6   0.3   1   1   2.5e-09   1.7e-05   24.1   0.2     7    30    14    37     6    67 0.82 Ribonuclease B OB domain
Alpha-amylase        PF00128.19   316 seq1579_BIOID51017   -            676     1e-42  146.5   5.9   1   1   1.9e-46   2.6e-42  145.2   4.1     1   308   226   595   226   598 0.74 Alpha amylase, catalytic domain
DUF3521              PF12035.3     35 seq1580_BIOID51017   -             57   3.6e-19   68.1   1.8   1   1   3.4e-23   4.6e-19   67.8   1.3     1    35     1    35     1    35 0.99 Protein of unknown function (DUF3521)
Ribosomal_S18        PF01084.15    54 seq1581_BIOID51017   -             75   2.7e-25   87.8   0.5   1   1   2.4e-29   3.3e-25   87.5   0.3     2    54    16    68    15    68 0.96 Ribosomal protein S18
DUF1375              PF07119.7     76 seq1582_BIOID51017   -             75   8.9e-21   73.3   0.2   1   1   9.2e-25   1.3e-20   72.9   0.1     6    75     8    69     3    70 0.91 Protein of unknown function (DUF1375)
UPF0047              PF01894.12   118 seq1583_BIOID51017   -            138   4.5e-39  132.8   0.0   1   1   3.7e-43   5.1e-39  132.6   0.0     1   117    17   135    17   136 0.97 Uncharacterised protein family UPF0047
CorA                 PF01544.13   292 seq1585_BIOID51017   -             39   1.9e-08   33.6   1.2   1   1   1.5e-12   2.1e-08   33.4   0.9   256   292     1    35     1    35 0.98 CorA-like Mg2+ transporter protein
NikR_C               PF08753.6     79 seq1587_BIOID51017   -            133   3.2e-30  103.7   4.0   1   1   6.9e-34   4.7e-30  103.1   2.8     2    78    54   130    53   131 0.97 NikR C terminal nickel binding domain
RHH_1                PF01402.16    39 seq1587_BIOID51017   -            133   2.3e-10   39.7   0.5   1   1   5.4e-14   3.7e-10   39.1   0.3     1    38     3    41     3    42 0.95 Ribbon-helix-helix protein, copG family
Ribosomal_L9_C       PF03948.9     87 seq1588_BIOID51017   -            149   1.2e-26   92.4   1.8   1   1   2.9e-30     2e-26   91.7   1.2     2    87    63   149    62   149 0.97 Ribosomal protein L9, C-terminal domain
Ribosomal_L9_N       PF01281.14    48 seq1588_BIOID51017   -            149   7.6e-23   79.3   0.3   1   1   2.2e-26   1.5e-22   78.4   0.2     1    48     1    48     1    48 0.97 Ribosomal protein L9, N-terminal domain
Histidinol_dh        PF00815.15   413 seq1589_BIOID51017   -            434  4.1e-182  605.2   1.1   1   1  3.4e-186  4.7e-182  605.0   0.8     2   413    18   428    17   428 0.99 Histidinol dehydrogenase
HTH_18               PF12833.2     81 seq1590_BIOID51017   -            278   6.7e-26   90.0   2.5   1   1   2.3e-29     8e-26   89.8   1.0     1    80   193   271   193   272 0.97 Helix-turn-helix domain
AraC_binding         PF02311.14   136 seq1590_BIOID51017   -            278   7.2e-24   83.8   2.1   1   1   2.1e-27   7.2e-24   83.8   1.5     4   136    16   154    14   154 0.96 AraC-like ligand binding domain
HTH_AraC             PF00165.18    42 seq1590_BIOID51017   -            278   7.7e-21   73.1   0.1   1   2   1.7e-11   5.8e-08   32.1   0.0     1    42   180   221   180   221 0.97 Bacterial regulatory helix-turn-helix proteins, AraC family
HTH_AraC             PF00165.18    42 seq1590_BIOID51017   -            278   7.7e-21   73.1   0.1   2   2   1.3e-13   4.5e-10   38.9   0.0     1    42   232   271   232   271 0.93 Bacterial regulatory helix-turn-helix proteins, AraC family
DUF419               PF04237.8     92 seq1592_BIOID51017   -            118   1.2e-22   79.9   0.1   1   1   1.1e-26   1.5e-22   79.6   0.0     1    91    10   102    10   103 0.98 Protein of unknown function (DUF419)
CN_hydrolase         PF00795.17   184 seq1593_BIOID51017   -            262   6.5e-21   74.3   0.1   1   1   6.6e-25     9e-21   73.9   0.0     6   184     7   172     2   172 0.85 Carbon-nitrogen hydrolase
NQR2_RnfD_RnfE       PF03116.10   314 seq1594_BIOID51017   -            352  1.3e-121  405.5  15.2   1   1  1.1e-125  1.5e-121  405.3  10.5     3   314     4   350     2   350 0.93 NQR2, RnfD, RnfE family
Ank_2                PF12796.2     89 seq1595_BIOID51017   -            201   2.2e-29  101.4   1.7   1   2   2.2e-15   6.1e-12   45.5   0.2     3    86    12    99    10   102 0.96 Ankyrin repeats (3 copies)
Ank_2                PF12796.2     89 seq1595_BIOID51017   -            201   2.2e-29  101.4   1.7   2   2   2.3e-11   6.3e-08   32.7   0.0    39    83   157   201   153   201 0.94 Ankyrin repeats (3 copies)
Ank_4                PF13637.1     54 seq1595_BIOID51017   -            201   2.6e-27   94.5   0.8   1   2   8.3e-12   2.3e-08   34.2   0.0     8    54    13    59    10    59 0.97 Ankyrin repeats (many copies)
Ank_4                PF13637.1     54 seq1595_BIOID51017   -            201   2.6e-27   94.5   0.8   2   2   2.3e-09   6.4e-06   26.4   0.0    16    54   159   197   155   197 0.96 Ankyrin repeats (many copies)
Ank                  PF00023.25    33 seq1595_BIOID51017   -            201   1.2e-23   81.5   6.5   1   2   7.6e-10   2.1e-06   27.1   0.0     2    32    39    69    38    70 0.96 Ankyrin repeat
Ank                  PF00023.25    33 seq1595_BIOID51017   -            201   1.2e-23   81.5   6.5   2   2   1.9e-08   5.1e-05   22.7   0.0     2    33   139   175   138   175 0.97 Ankyrin repeat
Peptidase_A8         PF01252.13   150 seq1596_BIOID51017   -            164   3.1e-44  150.1   7.2   1   1   2.7e-48   3.7e-44  149.8   5.0     2   146    15   159    13   164 0.92 Signal peptidase (SPase) II
UTRA                 PF07702.8    141 seq1598_BIOID51017   -            248   9.6e-28   96.4   0.0   1   1   2.1e-31   1.4e-27   95.9   0.0     2   140    98   236    97   237 0.98 UTRA domain
GntR                 PF00392.16    64 seq1598_BIOID51017   -            248   2.3e-16   58.8   0.0   1   1   6.7e-20   4.6e-16   57.9   0.0     1    64    12    75    12    75 0.99 Bacterial regulatory proteins, gntR family
AraC_binding         PF02311.14   136 seq1601_BIOID51017   -            312   1.1e-22   80.0   1.3   1   1   5.1e-26   1.7e-22   79.4   0.2     7   129    52   175    48   186 0.88 AraC-like ligand binding domain
HTH_18               PF12833.2     81 seq1601_BIOID51017   -            312   8.9e-22   76.8   0.1   1   1   5.5e-25   1.9e-21   75.8   0.1     2    79   229   305   228   307 0.97 Helix-turn-helix domain
HTH_AraC             PF00165.18    42 seq1601_BIOID51017   -            312   1.4e-20   72.2   0.2   1   2   3.2e-10   1.1e-06   28.1   0.0     2    42   216   256   215   256 0.93 Bacterial regulatory helix-turn-helix proteins, AraC family
HTH_AraC             PF00165.18    42 seq1601_BIOID51017   -            312   1.4e-20   72.2   0.2   2   2   1.6e-14   5.3e-11   41.8   0.0     2    42   268   306   267   306 0.94 Bacterial regulatory helix-turn-helix proteins, AraC family
Cupin_2              PF07883.6     71 seq1601_BIOID51017   -            312   1.4e-06   27.5   0.0   1   1   8.3e-10   2.8e-06   26.6   0.0     7    60    57   109    53   116 0.92 Cupin domain
FKBP_C               PF00254.23    94 seq1602_BIOID51017   -            149   1.2e-16   60.3   0.0   1   1   1.3e-20   1.7e-16   59.8   0.0     4    94     4   141     2   141 0.87 FKBP-type peptidyl-prolyl cis-trans isomerase
DUF2877              PF11392.3    111 seq1603_BIOID51017   -            287   1.8e-33  114.9   0.0   1   1   2.7e-37   3.7e-33  113.9   0.0     1   110   167   276   167   277 0.98 Protein of unknown function (DUF2877)
MttA_Hcf106          PF02416.11    53 seq1605_BIOID51017   -             67   1.7e-12   46.1   0.4   1   1   1.4e-16   1.9e-12   46.0   0.2     1    48     4    51     4    62 0.92 mttA/Hcf106 family
Aminotran_1_2        PF00155.16   363 seq1606_BIOID51017   -            356   1.4e-67  228.0   0.0   1   1   1.3e-71   1.7e-67  227.8   0.0    31   363    46   351    30   351 0.94 Aminotransferase class I and II
PTS_EIIA_2           PF00359.17   142 seq1607_BIOID51017   -            157     5e-32  110.4   0.0   1   1   4.3e-36   5.9e-32  110.2   0.0     3   140     6   148     4   150 0.91 Phosphoenolpyruvate-dependent sugar phosphotransferase system, EIIA 2
GreA_GreB_N          PF03449.10    74 seq1608_BIOID51017   -            158     1e-29  102.2   0.7   1   1   2.3e-33   1.6e-29  101.6   0.5     1    74     1    74     1    74 0.97 Transcription elongation factor, N-terminal
GreA_GreB            PF01272.14    77 seq1608_BIOID51017   -            158   1.3e-22   79.1   0.0   1   1   3.1e-26   2.2e-22   78.4   0.0     2    77    81   155    80   155 0.98 Transcription elongation factor, GreA/GreB, C-term
PrpF                 PF04303.8    371 seq1610_BIOID51017   -            350    7e-162  538.2   1.9   1   1  1.1e-165  7.8e-162  538.1   1.3     1   371     1   350     1   350 0.99 PrpF protein
FMN_bind             PF04205.9     81 seq1611_BIOID51017   -            206   2.6e-18   65.8   0.1   1   1     4e-22   5.5e-18   64.7   0.0     1    77    99   187    99   191 0.98 FMN-binding domain
LYTB                 PF02401.13   281 seq1613_BIOID51017   -            316  4.5e-120  399.6   0.2   1   1  3.8e-124  5.2e-120  399.5   0.1     1   280     3   284     3   285 0.99 LytB protein
OEP                  PF02321.13   188 seq1615_BIOID51017   -            495     7e-60  201.7  39.4   1   2   1.2e-30   1.7e-26   92.9  13.5     2   188    28   211    27   211 0.98 Outer membrane efflux protein
OEP                  PF02321.13   188 seq1615_BIOID51017   -            495     7e-60  201.7  39.4   2   2   1.8e-37   2.5e-33  115.1   8.2     2   188   234   429   233   429 0.98 Outer membrane efflux protein
Aminotran_1_2        PF00155.16   363 seq1616_BIOID51017   -            452   1.4e-21   76.7   0.0   1   1   3.1e-25   4.3e-21   75.1   0.0   127   348   201   426    68   440 0.79 Aminotransferase class I and II
PTS_IIB              PF02302.12    90 seq1617_BIOID51017   -             93   9.3e-11   41.9   0.1   1   1   8.1e-15   1.1e-10   41.6   0.1     2    81     5    77     4    87 0.80 PTS system, Lactose/Cellobiose specific IIB subunit
Ligase_CoA           PF00549.14   153 seq1618_BIOID51017   -            515   1.6e-48  164.0   0.0   1   1   7.9e-51   5.4e-47  159.0   0.0     1   148   346   503   346   508 0.97 CoA-ligase
CoA_binding          PF02629.14    96 seq1618_BIOID51017   -            515   7.8e-20   71.0   0.3   1   1   1.1e-21   7.5e-18   64.7   0.0     2    96   188   284   187   284 0.97 CoA binding domain
Tex_N                PF09371.5    193 seq1619_BIOID51017   -            773   2.9e-80  268.0   0.4   1   1   1.2e-83   5.5e-80  267.1   0.3     1   192    10   201    10   202 0.99 Tex-like protein N-terminal domain
HHH_3                PF12836.2     65 seq1619_BIOID51017   -            773   2.6e-27   94.4   0.0   1   1   1.3e-30   5.9e-27   93.2   0.0     1    65   491   555   491   555 0.99 Helix-hairpin-helix motif
S1                   PF00575.18    74 seq1619_BIOID51017   -            773   4.2e-24   84.3   0.6   1   1   1.7e-27   7.8e-24   83.4   0.4     2    74   648   720   647   720 0.98 S1 RNA binding domain
Rnf-Nqr              PF02508.9    190 seq1620_BIOID51017   -            231   7.9e-59  198.3   9.5   1   1   6.7e-63   9.1e-59  198.1   6.6     1   189     1   200     1   201 0.98 Rnf-Nqr subunit, membrane protein
Transaldolase        PF00923.14   287 seq1622_BIOID51017   -            222   7.7e-45  153.1   0.1   1   1   1.1e-48   1.5e-44  152.1   0.1     1   242     5   206     5   217 0.95 Transaldolase
EIIC-GAT             PF03611.9    415 seq1623_BIOID51017   -            462   1.9e-85  287.0  26.9   1   1   1.4e-89   1.9e-85  287.0  18.6     1   411    22   412    22   418 0.98 PTS system sugar-specific permease component
IGPD                 PF00475.13   145 seq1626_BIOID51017   -            355   1.3e-64  216.3   0.3   1   1   6.7e-68   2.3e-64  215.5   0.2     1   145   196   338   196   338 0.99 Imidazoleglycerol-phosphate dehydratase
HAD_2                PF13419.1    176 seq1626_BIOID51017   -            355   5.2e-07   29.9   0.0   1   1   4.8e-09   1.6e-05   25.0   0.0    76   173    30   145    19   148 0.80 Haloacid dehalogenase-like hydrolase
PNK3P                PF08645.6    158 seq1626_BIOID51017   -            355   1.5e-06   27.6   0.0   1   1   7.6e-10   2.6e-06   26.8   0.0     5   129     8   134     4   184 0.77 Polynucleotide kinase 3 phosphatase
Hydrolase_like       PF13242.1     75 seq1626_BIOID51017   -            355   1.8e-06   27.4   0.0   1   1   1.1e-09   3.9e-06   26.3   0.0     1    44   102   144   102   148 0.90 HAD-hyrolase-like
IU_nuc_hydro         PF01156.14   314 seq1628_BIOID51017   -            304     1e-92  310.6   0.0   1   1   8.4e-97   1.1e-92  310.4   0.0     3   312     4   302     2   304 0.96 Inosine-uridine preferring nucleoside hydrolase
Na_sulph_symp        PF00939.14   471 seq1629_BIOID51017   -            477  2.2e-177  590.5  46.1   1   1  1.8e-181  2.5e-177  590.3  32.0     2   471     4   474     3   474 0.99 Sodium:sulfate symporter transmembrane region
PLA1                 PF02253.10   260 seq1630_BIOID51017   -            289   1.6e-93  312.8   5.0   1   1   1.4e-97   1.9e-93  312.5   3.4     8   260    39   286    33   286 0.98 Phospholipase A1
HhH-GPD              PF00730.20   121 seq1632_BIOID51017   -            211   9.8e-19   67.6   0.0   1   1   3.1e-22   1.4e-18   67.1   0.0     1   120    34   168    34   169 0.95 HhH-GPD superfamily base excision DNA repair protein
HHH                  PF00633.18    30 seq1632_BIOID51017   -            211   7.1e-08   31.6   0.0   1   1   3.7e-11   1.7e-07   30.4   0.0     2    29   100   127    99   128 0.94 Helix-hairpin-helix motif
EndIII_4Fe-2S        PF10576.4     17 seq1632_BIOID51017   -            211   9.7e-05   22.2   3.3   1   1   3.7e-08   0.00017   21.5   2.3     1    17   187   203   187   203 0.99 Iron-sulfur binding domain of endonuclease III
Rhodanese            PF00581.15   113 seq1633_BIOID51017   -            350   4.8e-17   62.2   0.1   1   1   9.6e-21   1.3e-16   60.8   0.0     2   112   138   233   137   234 0.94 Rhodanese-like domain
Sod_Fe_C             PF02777.13   106 seq1635_BIOID51017   -            208   2.7e-40  136.3   0.5   1   1   5.9e-44     4e-40  135.8   0.1     4   106    98   204    95   204 0.91 Iron/manganese superoxide dismutases, C-terminal domain
Sod_Fe_N             PF00081.17    82 seq1635_BIOID51017   -            208   9.6e-34  115.4   2.3   1   1   2.3e-37   1.5e-33  114.7   1.6     1    81     4    91     4    92 0.97 Iron/manganese superoxide dismutases, alpha-hairpin domain
DUF1190              PF06693.6    165 seq1637_BIOID51017   -            234     7e-56  188.7  12.3   1   1   6.7e-60   9.1e-56  188.3   8.5     2   164    51   221    50   222 0.96 Protein of unknown function (DUF1190)
DUF1116              PF06545.6    216 seq1638_BIOID51017   -            472   6.4e-94  312.9   0.4   1   1   6.2e-98   8.5e-94  312.5   0.3     1   216   143   358   143   358 1.00 Protein of unknown function (DUF1116)
DUF2583              PF10762.4     89 seq1640_BIOID51017   -             92     1e-51  172.9   1.0   1   1   8.5e-56   1.2e-51  172.7   0.7     1    89     1    89     1    89 0.99 Protein of unknown function (DUF2583)
GATase               PF00117.23   192 seq1642_BIOID51017   -            196   6.2e-28   97.4   0.0   1   1   2.1e-31   7.1e-28   97.2   0.0     1   189     4   194     4   196 0.81 Glutamine amidotransferase class-I
GATase_3             PF07685.9    158 seq1642_BIOID51017   -            196   9.7e-06   25.1   0.0   1   1   4.3e-09   1.5e-05   24.5   0.0     8    79    39   100    32   106 0.87 CobB/CobQ-like glutamine amidotransferase domain
FGGY_N               PF00370.16   245 seq1643_BIOID51017   -            502   4.8e-45  153.6   0.0   1   1   9.9e-49   6.8e-45  153.1   0.0     2   243     7   245     6   246 0.96 FGGY family of carbohydrate kinases, N-terminal domain
FGGY_C               PF02782.11   197 seq1643_BIOID51017   -            502     1e-25   90.4   0.0   1   1   3.5e-29   2.4e-25   89.2   0.0     2   194   256   446   255   449 0.93 FGGY family of carbohydrate kinases, C-terminal domain
DapB_C               PF05173.9    132 seq1644_BIOID51017   -            273   4.7e-47  158.9   0.3   1   1   9.8e-51   6.7e-47  158.4   0.2     1   132   132   268   132   268 0.98 Dihydrodipicolinate reductase, C-terminus
DapB_N               PF01113.15   124 seq1644_BIOID51017   -            273     5e-42  142.6   0.6   1   1   3.3e-45   2.2e-41  140.5   0.1     1   124     6   129     6   129 0.99 Dihydrodipicolinate reductase, N-terminus
RQC                  PF09382.5    106 seq1645_BIOID51017   -            611   4.4e-28   96.9   0.0   1   1   3.5e-31   1.2e-27   95.6   0.0     1   104   413   514   413   516 0.97 RQC domain
Helicase_C           PF00271.26    78 seq1645_BIOID51017   -            611   4.6e-24   83.9   0.0   1   1   2.6e-24   8.9e-21   73.4   0.1     3    78   258   333   256   333 0.98 Helicase conserved C-terminal domain
HRDC                 PF00570.18    68 seq1645_BIOID51017   -            611   8.1e-24   83.0   0.1   1   1   6.4e-27   2.2e-23   81.6   0.0     2    68   535   601   534   601 0.97 HRDC domain
DEAD                 PF00270.24   173 seq1645_BIOID51017   -            611   2.6e-21   75.7   0.0   1   1   8.5e-24   2.9e-20   72.3   0.0     2   168    30   189    29   194 0.85 DEAD/DEAH box helicase
SSB                  PF00436.20   104 seq1649_BIOID51017   -            178   8.4e-43  144.3   0.5   1   1   7.4e-47     1e-42  144.1   0.4     1   103     6   112     6   113 0.97 Single-strand binding protein family
GSP_synth            PF03738.9     97 seq1650_BIOID51017   -            386   2.8e-29  101.0   0.1   1   1   5.1e-33     7e-29   99.8   0.1     2    97   174   265   173   265 0.97 Glutathionylspermidine synthase preATP-grasp
PTR2                 PF00854.16   373 seq1651_BIOID51017   -            500   2.5e-75  253.5  26.1   1   1   6.9e-79   4.7e-75  252.5  15.9     2   370    89   428    88   431 0.97 POT family
MFS_1                PF07690.11   354 seq1651_BIOID51017   -            500   1.9e-20   72.8  54.6   1   1   3.5e-21   2.4e-17   62.6  25.7    10   301    35   372    26   382 0.78 Major Facilitator Superfamily
KdgT                 PF03812.8    314 seq1652_BIOID51017   -            341  1.1e-180  599.5  30.6   1   1    9e-185  1.2e-180  599.4  21.2     1   314    15   328    15   328 1.00 2-keto-3-deoxygluconate permease
His_biosynth         PF00977.16   228 seq1653_BIOID51017   -            245   9.3e-76  253.9   0.2   1   1   3.1e-79     1e-75  253.7   0.2     1   228     1   234     1   234 0.98 Histidine biosynthesis protein
Trp_syntA            PF00290.15   259 seq1653_BIOID51017   -            245   2.6e-06   25.9   0.9   1   1   1.5e-08     5e-05   21.7   0.1   174   232    51   108    33   114 0.88 Tryptophan synthase alpha chain
Aconitase            PF00330.15   465 seq1655_BIOID51017   -            753   1.7e-47  161.8   0.1   1   1   3.6e-51   2.4e-47  161.3   0.0    91   450   113   456    38   471 0.87 Aconitase family (aconitate hydratase)
Aconitase_C          PF00694.14   131 seq1655_BIOID51017   -            753   6.8e-06   26.1   0.0   1   1     2e-09   1.4e-05   25.1   0.0    84   129   637   683   624   685 0.89 Aconitase C-terminal domain
FeoA                 PF04023.9     74 seq1660_BIOID51017   -             75   3.5e-09   36.3   0.0   1   1     3e-13   4.1e-09   36.1   0.0     7    73     4    71     2    72 0.90 FeoA domain
CPSase_sm_chain      PF00988.17   131 seq1663_BIOID51017   -            391   1.7e-56  189.1   0.1   1   1   6.1e-60   2.8e-56  188.5   0.0     2   131    13   142    12   142 0.99 Carbamoyl-phosphate synthase small chain, CPSase domain
GATase               PF00117.23   192 seq1663_BIOID51017   -            391   1.3e-49  168.1   0.0   1   1   5.8e-53   2.6e-49  167.1   0.0     3   191   206   381   203   382 0.95 Glutamine amidotransferase class-I
Peptidase_C26        PF07722.8    217 seq1663_BIOID51017   -            391   1.2e-08   34.5   0.1   1   1     1e-10   4.8e-07   29.3   0.1    93   217   258   364   247   364 0.80 Peptidase C26
His_biosynth         PF00977.16   228 seq1664_BIOID51017   -            258   1.3e-78  263.3   0.6   1   1   4.3e-82   1.5e-78  263.1   0.4     1   227     5   239     5   240 0.96 Histidine biosynthesis protein
Ldh_2                PF02615.9    335 seq1665_BIOID51017   -            332  1.1e-143  477.9   0.0   1   1  8.9e-148  1.2e-143  477.7   0.0     1   334     1   331     1   332 0.99 Malate/L-lactate dehydrogenase
FeoB_N               PF02421.13   189 seq1666_BIOID51017   -            773   2.8e-71  238.5   0.1   1   1   2.3e-74   5.3e-71  237.6   0.0     2   187     5   192     4   194 0.94 Ferrous iron transport protein B
Gate                 PF07670.9    109 seq1666_BIOID51017   -            773   1.5e-47  159.8  21.5   1   2   1.1e-17   2.4e-14   53.0   3.1     3   106   352   443   350   448 0.94 Nucleoside recognition
Gate                 PF07670.9    109 seq1666_BIOID51017   -            773   1.5e-47  159.8  21.5   2   2   2.7e-38   6.1e-35  119.2   0.3     1   107   512   689   512   691 0.99 Nucleoside recognition
FeoB_C               PF07664.7     54 seq1666_BIOID51017   -            773   3.1e-21   74.4   2.6   1   1   1.3e-24   3.1e-21   74.4   1.8     1    54   454   507   454   507 0.99 Ferrous iron transport protein B C terminus
MMR_HSR1             PF01926.18   114 seq1666_BIOID51017   -            773   2.1e-17   63.0   0.0   1   1   1.7e-20     4e-17   62.1   0.0     2   113     6   120     5   121 0.68 50S ribosome-binding GTPase
SRPRB                PF09439.5    181 seq1666_BIOID51017   -            773   3.7e-06   26.1   0.0   1   1   2.7e-09   6.1e-06   25.4   0.0     5    71     5    72     1   126 0.67 Signal recognition particle receptor beta subunit
AA_kinase            PF00696.23   241 seq1667_BIOID51017   -            316   2.3e-27   95.9   0.3   1   1     2e-31   2.7e-27   95.7   0.2     2   240     4   296     3   297 0.91 Amino acid kinase family
PTS-HPr              PF00381.14    84 seq1668_BIOID51017   -             89   2.4e-30  104.1   0.0   1   1   1.9e-34   2.6e-30  104.0   0.0     1    83     1    83     1    84 0.98 PTS HPr component phosphorylation site
Asparaginase_2       PF01112.13   319 seq1669_BIOID51017   -            321  3.1e-125  417.0   2.9   1   1  2.8e-129  3.8e-125  416.7   2.0     2   315     3   315     2   317 0.99 Asparaginase
EAL                  PF00563.15   236 seq1670_BIOID51017   -            528     6e-66  222.1   0.4   1   1   1.3e-69   8.8e-66  221.6   0.3     2   235   273   505   272   506 0.96 EAL domain
CSS-motif            PF12792.2    208 seq1670_BIOID51017   -            528   2.2e-38  131.5   1.0   1   1   4.6e-42   3.2e-38  131.0   0.7     2   207    37   246    36   247 0.91 CSS motif domain associated with EAL
MOSC                 PF03473.12   133 seq1671_BIOID51017   -            224   3.1e-27   94.5   0.0   1   1   6.2e-31   4.2e-27   94.1   0.0     2   132    38   161    37   162 0.97 MOSC domain
3-alpha              PF03475.9     47 seq1671_BIOID51017   -            224   1.7e-16   59.5   0.1   1   1   4.6e-20   3.1e-16   58.6   0.0     1    47   168   214   168   214 0.97 3-alpha domain
F_bP_aldolase        PF01116.15   287 seq1672_BIOID51017   -            286   1.5e-81  273.5   0.1   1   1   1.2e-85   1.6e-81  273.4   0.0     2   283     3   277     2   281 0.97 Fructose-bisphosphate aldolase class-II
LysE                 PF01810.13   191 seq1676_BIOID51017   -            206   3.6e-54  182.8  12.4   1   1     3e-58   4.1e-54  182.6   8.6     2   190    14   205    13   206 0.98 LysE type translocator
GST_C                PF00043.20    95 seq1678_BIOID51017   -            201     3e-15   55.8   0.1   1   1   1.9e-18   5.3e-15   55.0   0.1     5    95   104   189   100   189 0.94 Glutathione S-transferase, C-terminal domain
GST_N_2              PF13409.1     70 seq1678_BIOID51017   -            201   2.7e-11   43.1   0.0   1   1   3.9e-14   1.1e-10   41.2   0.0     5    69    11    75     9    76 0.95 Glutathione S-transferase, N-terminal domain
GST_N_3              PF13417.1     75 seq1678_BIOID51017   -            201   4.4e-10   39.5   0.0   1   1   3.4e-13   9.2e-10   38.5   0.0    15    73    16    79    11    81 0.89 Glutathione S-transferase, N-terminal domain
GST_C_2              PF13410.1     69 seq1678_BIOID51017   -            201   7.2e-10   38.4   0.1   1   1   3.8e-13   1.1e-09   37.9   0.0     7    69   125   184    71   184 0.90 Glutathione S-transferase, C-terminal domain
GST_N                PF02798.15    76 seq1678_BIOID51017   -            201     2e-08   34.1   0.0   1   1   2.2e-11   5.9e-08   32.6   0.0     3    76     1    75     1    75 0.94 Glutathione S-transferase, N-terminal domain
PRA-CH               PF01502.13    75 seq1679_BIOID51017   -            203   1.2e-33  114.4   0.0   1   1   3.4e-37   2.3e-33  113.5   0.0     1    74    33   106    33   107 0.99 Phosphoribosyl-AMP cyclohydrolase
PRA-PH               PF01503.12    83 seq1679_BIOID51017   -            203   1.5e-13   50.6   0.5   1   1   3.2e-17   2.2e-13   50.1   0.4     2    82   116   201   115   202 0.96 Phosphoribosyl-ATP pyrophosphohydrolase
DUF386               PF04074.7    153 seq1680_BIOID51017   -            155   1.5e-55  186.8   0.0   1   1   1.2e-59   1.6e-55  186.6   0.0     1   152     1   151     1   152 0.99 Domain of unknown function (DUF386)
Amidohydro_4         PF13147.1    304 seq1683_BIOID51017   -            460   4.4e-33  115.3   0.0   1   1   1.3e-36   5.8e-33  115.0   0.0     1   304   107   427   107   427 0.89 Amidohydrolase
Amidohydro_3         PF07969.6    404 seq1683_BIOID51017   -            460   7.5e-09   35.1   1.8   1   1   9.3e-10   4.2e-06   26.1   1.3    98   358   173   384   112   411 0.68 Amidohydrolase family
Amidohydro_5         PF13594.1     68 seq1683_BIOID51017   -            460   1.5e-06   27.7   0.0   1   1   2.4e-09   1.1e-05   25.0   0.0     3    45    84   138    82   180 0.71 Amidohydrolase
CPSase_L_D2          PF02786.12   211 seq1686_BIOID51017   -           1073  8.5e-118  391.0   2.9   1   2     1e-80   1.6e-77  259.4   0.0     1   210   128   334   128   335 0.99 Carbamoyl-phosphate synthase L chain, ATP binding domain
CPSase_L_D2          PF02786.12   211 seq1686_BIOID51017   -           1073  8.5e-118  391.0   2.9   2   2   1.6e-41   2.5e-38  131.3   0.6     1   210   674   876   674   877 0.95 Carbamoyl-phosphate synthase L chain, ATP binding domain
CPSase_L_chain       PF00289.17   110 seq1686_BIOID51017   -           1073   5.2e-47  158.3   0.0   1   2   7.6e-26   1.1e-22   80.0   0.0     1   110     6   123     6   123 0.97 Carbamoyl-phosphate synthase L chain, N-terminal domain
CPSase_L_chain       PF00289.17   110 seq1686_BIOID51017   -           1073   5.2e-47  158.3   0.0   2   2     2e-24     3e-21   75.4   0.0     3   110   560   669   558   669 0.97 Carbamoyl-phosphate synthase L chain, N-terminal domain
ATP-grasp_4          PF13535.1    184 seq1686_BIOID51017   -           1073   2.6e-42  144.5   0.4   1   2   6.7e-22     1e-18   67.6   0.0     4   182   128   307   125   309 0.91 ATP-grasp domain
ATP-grasp_4          PF13535.1    184 seq1686_BIOID51017   -           1073   2.6e-42  144.5   0.4   2   2     7e-24   1.1e-20   74.1   0.2     2   180   672   847   671   849 0.94 ATP-grasp domain
CPSase_L_D3          PF02787.14   121 seq1686_BIOID51017   -           1073   2.6e-42  143.2   0.1   1   1   5.8e-45   8.8e-42  141.5   0.0     2   121   425   547   424   547 0.98 Carbamoyl-phosphate synthetase large chain, oligomerisation domain
MGS                  PF02142.17    95 seq1686_BIOID51017   -           1073     3e-19   68.6   0.1   1   1   1.4e-21   2.2e-18   65.8   0.0     2    94   957  1041   956  1042 0.97 MGS-like domain
ATP-grasp            PF02222.17   172 seq1686_BIOID51017   -           1073   6.6e-15   54.7   0.5   1   2   1.6e-08   2.5e-05   23.5   0.0     2   161   137   304   136   312 0.82 ATP-grasp domain
ATP-grasp            PF02222.17   172 seq1686_BIOID51017   -           1073   6.6e-15   54.7   0.5   2   2   3.7e-10   5.6e-07   28.9   0.2     3   161   684   846   682   849 0.86 ATP-grasp domain
ATP-grasp_3          PF02655.9    161 seq1686_BIOID51017   -           1073   3.4e-11   43.1   1.0   1   1   1.5e-10   2.3e-07   30.6   0.0     8   158   679   846   672   849 0.80 ATP-grasp domain
Dala_Dala_lig_C      PF07478.8    203 seq1686_BIOID51017   -           1073   3.6e-11   42.7   0.4   1   1   8.6e-10   1.3e-06   27.8   0.1    14   173   694   844   681   864 0.80 D-ala D-ala ligase C-terminus
ABC_tran             PF00005.22   118 seq1688_BIOID51017   -            629   7.4e-41  139.1   0.0   1   2   5.8e-21   7.2e-18   64.9   0.1    24   118    96   203    62   203 0.81 ABC transporter
ABC_tran             PF00005.22   118 seq1688_BIOID51017   -            629   7.4e-41  139.1   0.0   2   2   4.1e-23   5.1e-20   71.8   0.0     1   117   370   497   370   498 0.93 ABC transporter
oligo_HPY            PF08352.7     64 seq1688_BIOID51017   -            629   8.8e-21   73.9   0.4   1   2   8.9e-12   1.1e-08   35.1   0.0     1    33   254   286   254   309 0.88 Oligopeptide/dipeptide transporter, C-terminal region
oligo_HPY            PF08352.7     64 seq1688_BIOID51017   -            629   8.8e-21   73.9   0.4   2   2   3.1e-12   3.8e-09   36.6   0.0     1    33   549   581   549   600 0.85 Oligopeptide/dipeptide transporter, C-terminal region
Zip                  PF02535.17   319 seq1689_BIOID51017   -            265   2.2e-32  112.2  21.1   1   1   4.2e-31   5.7e-27   94.4   3.7   150   317    94   254    89   256 0.96 ZIP Zinc transporter
DctQ                 PF04290.7    133 seq1694_BIOID51017   -            157   1.2e-29  102.6   7.5   1   1   1.1e-33   1.5e-29  102.3   5.2     2   132    17   145    16   147 0.92 Tripartite ATP-independent periplasmic transporters, DctQ component
ZapA                 PF05164.8     89 seq1695_BIOID51017   -            109   2.1e-20   72.3   0.6   1   1     2e-24   2.7e-20   72.0   0.4     2    89     6    91     5    91 0.98 Cell division protein ZapA
Abhydrolase_1        PF00561.15   230 seq1697_BIOID51017   -            340   2.3e-31  109.0   0.0   1   1   8.6e-35     3e-31  108.6   0.0     1   228    82   319    82   321 0.97 alpha/beta hydrolase fold
Hydrolase_4          PF12146.3     79 seq1697_BIOID51017   -            340     4e-24   84.1   0.5   1   1   1.9e-27   6.4e-24   83.4   0.3     3    79    42   122    40   122 0.90 Putative lysophospholipase
Abhydrolase_6        PF12697.2    228 seq1697_BIOID51017   -            340   3.5e-20   72.7   3.3   1   1   1.5e-23   5.2e-20   72.2   2.3     2   220    58   310    57   316 0.72 Alpha/beta hydrolase family
Abhydrolase_5        PF12695.2    142 seq1697_BIOID51017   -            340     3e-12   46.3   0.0   1   1   1.5e-15     5e-12   45.6   0.0     1   141    56   305    56   306 0.79 Alpha/beta hydrolase family
5-FTHF_cyc-lig       PF01812.15   186 seq1698_BIOID51017   -            248   1.3e-43  148.8   0.0   1   1   1.2e-47   1.7e-43  148.4   0.0     2   186    62   242    61   242 0.98 5-formyltetrahydrofolate cyclo-ligase family
DctM                 PF06808.7    416 seq1699_BIOID51017   -            425  3.2e-128  427.7  50.4   1   1  5.5e-132  3.8e-128  427.4  34.9     2   415     8   415     7   416 0.99 DctM-like transporters
MerR-DNA-bind        PF09278.6     65 seq1700_BIOID51017   -            154     7e-15   55.0   0.1   1   1   2.6e-18   1.2e-14   54.3   0.0     2    65    55   119    54   119 0.96 MerR, DNA binding
MerR                 PF00376.18    38 seq1700_BIOID51017   -            154   4.6e-14   51.5   0.3   1   1   2.5e-17   1.1e-13   50.3   0.1     1    38    13    49    13    49 0.98 MerR family regulatory protein
MerR_1               PF13411.1     69 seq1700_BIOID51017   -            154   2.8e-12   46.1   0.0   1   1     1e-15   4.6e-12   45.4   0.0     2    65    13    76    12    78 0.96 MerR HTH family regulatory protein
FeoC                 PF09012.5     69 seq1701_BIOID51017   -             78   1.9e-15   56.1   0.4   1   1   3.3e-19   2.3e-15   55.9   0.3     1    65     3    69     3    75 0.92 FeoC like transcriptional regulator
TrmB                 PF01978.14    68 seq1701_BIOID51017   -             78   2.2e-06   27.1   0.0   1   1   4.3e-10   2.9e-06   26.7   0.0    17    59    10    53     7    56 0.92 Sugar-specific transcriptional regulator TrmB
ASCH                 PF04266.9    104 seq1703_BIOID51017   -            146   2.2e-19   69.6   0.0   1   1   1.8e-23   2.5e-19   69.4   0.0     5   103    37   143    16   144 0.92 ASCH domain
Transposase_31       PF04754.7    205 seq1705_BIOID51017   -            292   1.7e-83  278.8   0.1   1   1   1.8e-87   2.4e-83  278.4   0.0     1   204     8   209     8   210 0.99 Putative transposase, YhgA-like
SBP_bac_5            PF00496.17   374 seq1708_BIOID51017   -            512     3e-96  322.4  11.3   1   1  2.8e-100   3.8e-96  322.0   7.8     1   372    70   429    70   431 0.95 Bacterial extracellular solute-binding proteins, family 5 Middle
Hydrolase_3          PF08282.7    254 seq1709_BIOID51017   -            266   2.7e-61  207.2   0.0   1   1   6.7e-65     3e-61  207.0   0.0     1   254     5   260     5   260 0.96 haloacid dehalogenase-like hydrolase
S6PP                 PF05116.8    247 seq1709_BIOID51017   -            266     4e-16   58.9   0.0   1   2     4e-09   1.8e-05   24.0   0.0     4    75     4    73     1    91 0.89 Sucrose-6F-phosphate phosphohydrolase
S6PP                 PF05116.8    247 seq1709_BIOID51017   -            266     4e-16   58.9   0.0   2   2   7.2e-12   3.3e-08   33.0   0.0   135   218   159   242   141   251 0.83 Sucrose-6F-phosphate phosphohydrolase
Hydrolase            PF00702.21   204 seq1709_BIOID51017   -            266   2.6e-11   44.3   0.1   1   1     2e-13   9.2e-10   39.2   0.1     2   204     3   226     2   226 0.59 haloacid dehalogenase-like hydrolase
Xan_ur_permease      PF00860.15   389 seq1712_BIOID51017   -            449   1.7e-88  296.6  48.3   1   1   1.6e-92   2.1e-88  296.3  33.5     1   388    26   409    26   410 0.99 Permease family
GlutR_N              PF05201.10   152 seq1713_BIOID51017   -            484   5.8e-57  191.4   0.1   1   1   3.1e-60   1.4e-56  190.1   0.0     1   152    72   223    72   223 0.99 Glutamyl-tRNAGlu reductase, N-terminal domain
Shikimate_DH         PF01488.15   135 seq1713_BIOID51017   -            484   3.9e-43  146.6   0.5   1   1   1.5e-46   6.7e-43  145.9   0.3     2   135   238   372   237   372 0.96 Shikimate / quinate 5-dehydrogenase
GlutR_dimer          PF00745.15   101 seq1713_BIOID51017   -            484   1.9e-27   95.0   2.6   1   1   4.1e-31   1.9e-27   95.0   1.8     2   100   386   483   385   484 0.97 Glutamyl-tRNAGlu reductase, dimerisation domain
LTXXQ                PF07813.7    100 seq1714_BIOID51017   -            167     4e-20   72.0  12.1   1   1   5.8e-24     4e-20   72.0   8.4     4   100    41   137    38   137 0.96 LTXXQ motif family protein
Metal_resist         PF13801.1    125 seq1714_BIOID51017   -            167   1.5e-09   37.7   9.4   1   1   2.2e-13   1.5e-09   37.7   6.5    19   124    30   131     8   132 0.85 Heavy-metal resistance
SBP_bac_7            PF03480.8    286 seq1715_BIOID51017   -            328    2e-103  345.3   0.0   1   1  1.6e-107  2.2e-103  345.1   0.0     1   285    30   312    30   313 0.99 Bacterial extracellular solute-binding protein, family 7
Peripla_BP_4         PF13407.1    258 seq1716_BIOID51017   -            328   3.9e-52  177.0   0.7   1   1   3.4e-56   4.6e-52  176.8   0.5     5   258    36   289    31   289 0.96 Periplasmic binding protein domain
BMFP                 PF04380.8     79 seq1717_BIOID51017   -            108   3.1e-27   94.3   6.0   1   1   2.7e-31   3.7e-27   94.1   4.2     1    78    13    90    13    91 0.98 Membrane fusogenic activity
DUF3521              PF12035.3     35 seq1719_BIOID51017   -             54   8.9e-20   70.1   2.8   1   1   9.8e-24   1.3e-19   69.5   1.9     1    35    20    54    20    54 0.98 Protein of unknown function (DUF3521)
EamA                 PF00892.15   126 seq1720_BIOID51017   -            299   2.6e-18   66.1  28.6   1   2   5.4e-10   7.4e-06   25.9   9.3     1   124     9   128     9   130 0.91 EamA-like transporter family
EamA                 PF00892.15   126 seq1720_BIOID51017   -            299   2.6e-18   66.1  28.6   2   2   2.2e-16     3e-12   46.5   5.0     1   123   149   274   149   277 0.90 EamA-like transporter family
Fimbrial             PF00419.15   145 seq1722_BIOID51017   -            183   1.2e-18   67.6   3.1   1   1     1e-22   1.4e-18   67.3   2.1     1   145    30   183    30   183 0.85 Fimbrial protein
FGGY_N               PF00370.16   245 seq1724_BIOID51017   -            498   2.5e-91  305.2   0.0   1   1   4.8e-95   3.3e-91  304.8   0.0     1   245     4   250     4   250 0.99 FGGY family of carbohydrate kinases, N-terminal domain
FGGY_C               PF02782.11   197 seq1724_BIOID51017   -            498     5e-21   75.1   0.4   1   1   2.8e-24   1.9e-20   73.2   0.2     3   196   261   441   259   442 0.80 FGGY family of carbohydrate kinases, C-terminal domain
ABC_tran             PF00005.22   118 seq1725_BIOID51017   -            494   3.9e-32  110.9   0.0   1   2   4.9e-20   3.4e-16   59.5   0.0     1   118    44   169    44   169 0.90 ABC transporter
ABC_tran             PF00005.22   118 seq1725_BIOID51017   -            494   3.9e-32  110.9   0.0   2   2   7.9e-17   5.4e-13   49.2   0.0     3   117   295   424   293   425 0.83 ABC transporter
Pribosyltran         PF00156.22   125 seq1726_BIOID51017   -            227   8.4e-10   38.3   0.0   1   1     1e-13   1.4e-09   37.6   0.0    45   124   141   223   136   224 0.83 Phosphoribosyl transferase domain
DUF1401              PF07180.6    146 seq1728_BIOID51017   -            131   8.9e-07   28.6   0.1   1   1   8.2e-11   1.1e-06   28.3   0.1    19    75     5    61     2    97 0.90 Protein of unknown function (DUF1401)
BPD_transp_1         PF00528.17   185 seq1729_BIOID51017   -            306     4e-43  146.9  10.6   1   1   2.9e-47     4e-43  146.9   7.4     1   184   113   304   113   305 0.99 Binding-protein-dependent transport system inner membrane component
Usher                PF00577.15   552 seq1730_BIOID51017   -            822  1.7e-177  591.4  30.7   1   1  4.4e-181    2e-177  591.1  21.3     3   551   183   734   181   735 0.96 Type VII secretion system (T7SS), usher protein
PapC_N               PF13954.1    146 seq1730_BIOID51017   -            822   3.7e-38  130.2   0.1   1   1   2.2e-41   9.9e-38  128.8   0.1     1   146    22   167    22   167 0.98 PapC N-terminal domain
PapC_C               PF13953.1     68 seq1730_BIOID51017   -            822   2.9e-14   52.3   0.4   1   1   3.5e-16   1.6e-12   46.7   0.0     3    59   747   801   746   808 0.91 PapC C-terminal domain
Na_H_Exchanger       PF00999.16   384 seq1731_BIOID51017   -            549   3.4e-72  242.9  43.6   1   1   3.1e-76   4.2e-72  242.6  30.2     2   383     8   421     5   422 0.91 Sodium/hydrogen exchanger family
PCRF                 PF03462.13   116 seq1734_BIOID51017   -            360   2.6e-43  146.2   0.4   1   1   8.7e-47     6e-43  145.1   0.3     3   116    65   178    63   178 0.98 PCRF domain
RF-1                 PF00472.15   114 seq1734_BIOID51017   -            360   3.2e-39  133.1   0.0   1   1   4.7e-43   3.2e-39  133.1   0.0     9   114   216   321   208   321 0.97 RF-1 domain
TetR_N               PF00440.18    47 seq1736_BIOID51017   -            215   2.5e-15   55.7   0.0   1   1   2.8e-19   3.9e-15   55.1   0.0     1    47    15    61    15    61 0.97 Bacterial regulatory proteins, tetR family
Fe-S_biosyn          PF01521.15    91 seq1744_BIOID51017   -            191   2.1e-23   81.7   0.0   1   1   1.6e-26   1.1e-22   79.4   0.0     1    91     2    94     2    94 0.98 Iron-sulphur cluster biosynthesis
NifU                 PF01106.12    68 seq1744_BIOID51017   -            191     2e-10   40.1   0.0   1   1   4.4e-14     3e-10   39.5   0.0     2    65   112   177   111   180 0.90 NifU-like domain
BPD_transp_1         PF00528.17   185 seq1748_BIOID51017   -            303   7.2e-31  107.0  13.0   1   1   1.1e-34   7.2e-31  107.0   9.0     1   184   119   302   119   303 0.99 Binding-protein-dependent transport system inner membrane component
OppC_N               PF12911.2     56 seq1748_BIOID51017   -            303   1.3e-17   62.7   0.2   1   1     2e-21   1.3e-17   62.7   0.2     2    56    24    79    23    79 0.86 N-terminal TM domain of oligopeptide transport permease C
Phage_Cox            PF10743.4     87 seq1749_BIOID51017   -             90   1.4e-42  143.4   0.1   1   1   1.2e-46   1.7e-42  143.2   0.1     2    87     4    90     3    90 0.98 Regulatory phage protein cox
ABC_tran             PF00005.22   118 seq1750_BIOID51017   -            511   3.1e-30  104.8   0.1   1   2   1.7e-21   1.2e-17   64.2   0.0     1   118    51   169    51   169 0.95 ABC transporter
ABC_tran             PF00005.22   118 seq1750_BIOID51017   -            511   3.1e-30  104.8   0.1   2   2   1.8e-13   1.2e-09   38.4   0.0     3   117   305   431   303   432 0.77 ABC transporter
Meth_synt_2          PF01717.13   324 seq1752_BIOID51017   -            753  3.8e-162  538.6   0.0   1   2   1.7e-10   1.2e-06   27.6   0.0   119   186   153   221   113   237 0.83 Cobalamin-independent synthase, Catalytic domain
Meth_synt_2          PF01717.13   324 seq1752_BIOID51017   -            753  3.8e-162  538.6   0.0   2   2  7.8e-157  5.3e-153  508.5   0.0     1   324   426   749   426   749 1.00 Cobalamin-independent synthase, Catalytic domain
Meth_synt_1          PF08267.7    311 seq1752_BIOID51017   -            753    1e-140  468.3   0.0   1   2  2.6e-129  1.8e-125  418.2   0.0     2   308     5   313     4   316 0.98 Cobalamin-independent synthase, N-terminal domain
Meth_synt_1          PF08267.7    311 seq1752_BIOID51017   -            753    1e-140  468.3   0.0   2   2   3.6e-14   2.5e-10   40.0   0.0   141   285   538   690   528   715 0.80 Cobalamin-independent synthase, N-terminal domain
OMPdecase            PF00215.19   226 seq1753_BIOID51017   -            220   2.5e-28   98.9   0.2   1   1   2.1e-32   2.8e-28   98.7   0.1     2   223     5   204     4   207 0.94 Orotidine 5'-phosphate decarboxylase / HUMPS family
Methyltransf_31      PF13847.1    152 seq1754_BIOID51017   -            277   1.8e-21   76.1   0.0   1   1   2.1e-24   2.6e-21   75.6   0.0     2   117   108   242   107   268 0.85 Methyltransferase domain
MTS                  PF05175.9    170 seq1754_BIOID51017   -            277   1.7e-20   72.9   0.0   1   1   2.4e-23     3e-20   72.1   0.0    26   138   105   236    94   253 0.87 Methyltransferase small domain
Methyltransf_18      PF12847.2    112 seq1754_BIOID51017   -            277     2e-16   60.4   0.1   1   1   3.9e-19   4.9e-16   59.1   0.1     4   110   112   237   109   239 0.73 Methyltransferase domain
Methyltransf_26      PF13659.1    117 seq1754_BIOID51017   -            277   5.9e-16   58.4   0.2   1   1   1.2e-18   1.5e-15   57.1   0.0     3   114   112   237   110   240 0.89 Methyltransferase domain
Methyltransf_4       PF02390.12   197 seq1754_BIOID51017   -            277   1.1e-08   34.2   0.0   1   1   1.4e-11   1.8e-08   33.5   0.0    22    77   112   167    90   183 0.88 Putative methyltransferase
PrmA                 PF06325.8    295 seq1754_BIOID51017   -            277   2.2e-06   26.8   0.0   1   1   2.9e-09   3.7e-06   26.1   0.0   153   232   101   183    94   184 0.78 Ribosomal protein L11 methyltransferase (PrmA)
UPF0020              PF01170.13   180 seq1754_BIOID51017   -            277   6.6e-06   25.6   0.0   1   1   8.7e-09   1.1e-05   25.0   0.0    38   116   117   186   102   195 0.81 Putative RNA methylase family UPF0020
PCMT                 PF01135.14   210 seq1754_BIOID51017   -            277   6.6e-06   25.6   0.0   1   1   7.7e-09   9.6e-06   25.1   0.0    53   132    87   167    71   175 0.82 Protein-L-isoaspartate(D-aspartate) O-methyltransferase (PCMT)
Cons_hypoth95        PF03602.10   183 seq1754_BIOID51017   -            277   9.5e-06   25.0   0.0   1   1   1.6e-08     2e-05   23.9   0.0    42   128   109   190    92   198 0.85 Conserved hypothetical protein 95
Methyltransf_11      PF08241.7     95 seq1754_BIOID51017   -            277   3.4e-05   24.1   0.0   1   1   4.7e-08   5.8e-05   23.3   0.0     1    46   114   163   114   236 0.89 Methyltransferase domain
Methyltransf_16      PF10294.4    174 seq1754_BIOID51017   -            277   4.3e-05   22.9   0.0   1   1   5.4e-08   6.8e-05   22.2   0.0    45   111   108   172    96   184 0.84 Putative methyltransferase
BPD_transp_2         PF02653.11   267 seq1756_BIOID51017   -            323   1.9e-38  131.8  38.5   1   1   1.4e-42   1.9e-38  131.8  26.7     4   265    38   307    35   309 0.93 Branched-chain amino acid transport system / permease component
HTH_1                PF00126.22    60 seq1760_BIOID51017   -            319   1.7e-19   69.2   1.3   1   1   4.7e-23   3.2e-19   68.3   0.1     2    60    29    86    28    86 0.97 Bacterial regulatory helix-turn-helix protein, lysR family
LysR_substrate       PF03466.15   209 seq1760_BIOID51017   -            319   2.6e-12   46.1   1.1   1   1   7.3e-16     5e-12   45.2   0.8     8   206   115   310   110   312 0.89 LysR substrate binding domain
Rick_17kDa_Anti      PF05433.10    42 seq1763_BIOID51017   -            155   1.4e-07   30.9  26.2   1   1   1.8e-11   2.5e-07   30.1  18.2     1    42    62   103    62   103 0.96 Glycine zipper 2TM domain
GntP_permease        PF02447.11   441 seq1764_BIOID51017   -            438  2.1e-188  626.2  45.8   1   1  5.2e-192  2.4e-188  626.0  31.7     1   441     1   437     1   437 0.99 GntP family permease
CitMHS               PF03600.11   349 seq1764_BIOID51017   -            438   5.3e-09   35.0  40.0   1   1   1.6e-12   7.2e-09   34.5  27.5     5   348     8   386     3   387 0.78 Citrate transporter
Na_H_antiporter      PF03553.9    303 seq1764_BIOID51017   -            438   3.8e-06   26.0  19.5   1   1   8.3e-10   3.8e-06   26.0  13.5    67   257   215   393   160   394 0.69 Na+/H+ antiporter family
FKBP_C               PF00254.23    94 seq1766_BIOID51017   -            206   3.6e-27   94.0   0.0   1   1   9.7e-31   6.6e-27   93.2   0.0     5    94   117   203   114   203 0.96 FKBP-type peptidyl-prolyl cis-trans isomerase
FKBP_N               PF01346.13   124 seq1766_BIOID51017   -            206   1.2e-23   83.3   0.0   1   1   2.2e-27   1.5e-23   83.0   0.0    17   124     5   108     1   108 0.96 Domain amino terminal to FKBP-type peptidyl-prolyl isomerase
EII-GUT              PF03608.8    168 seq1768_BIOID51017   -            187     7e-77  256.8   0.7   1   1   5.9e-81     8e-77  256.6   0.5     2   168     5   171     4   171 0.99 PTS system enzyme II sorbitol-specific factor
AP_endonuc_2         PF01261.19   211 seq1770_BIOID51017   -            286   1.7e-31  109.1   0.0   1   1   1.5e-35   2.1e-31  108.7   0.0     3   211    25   234    23   234 0.96 Xylose isomerase-like TIM barrel
DUF2732              PF10809.3     77 seq1772_BIOID51017   -             74   1.7e-11   43.3   1.1   1   1   1.4e-15   1.9e-11   43.2   0.7    20    72    14    66     2    70 0.93 Protein of unknown function (DUF2732)
SirB                 PF04247.7    123 seq1774_BIOID51017   -            130   4.9e-38  129.5   8.6   1   1     4e-42   5.5e-38  129.3   6.0     2   123     4   129     3   129 0.97 Invasion gene expression up-regulator, SirB
BPD_transp_2         PF02653.11   267 seq1780_BIOID51017   -            318   3.1e-37  127.8  40.5   1   1   3.4e-41   4.6e-37  127.3  28.1     3   266    39   305    37   306 0.93 Branched-chain amino acid transport system / permease component
Acetyltransf_3       PF13302.1    142 seq1781_BIOID51017   -            194   8.5e-20   71.3   0.1   1   1     3e-23     1e-19   71.1   0.0     1   142    17   162    17   162 0.87 Acetyltransferase (GNAT) domain
Acetyltransf_4       PF13420.1    155 seq1781_BIOID51017   -            194   6.1e-14   52.1   0.2   1   1   2.4e-17   8.2e-14   51.7   0.1     2   154    21   181    20   182 0.78 Acetyltransferase (GNAT) domain
Acetyltransf_1       PF00583.19    83 seq1781_BIOID51017   -            194   1.9e-08   34.0   0.1   1   1   8.7e-12     3e-08   33.4   0.0     2    83    83   162    82   162 0.96 Acetyltransferase (GNAT) family
Acetyltransf_8       PF13523.1    152 seq1781_BIOID51017   -            194   1.5e-06   28.1   0.1   1   1   5.7e-10   1.9e-06   27.6   0.1    61   141    76   166    20   170 0.80 Acetyltransferase (GNAT) domain
EIIBC-GUT_N          PF03612.9    183 seq1782_BIOID51017   -            319   2.3e-71  239.0   2.0   1   1   6.3e-75   4.3e-71  238.1   1.4     2   183     3   171     2   171 0.95 Sorbitol phosphotransferase enzyme II N-terminus
EIIBC-GUT_C          PF07663.6     93 seq1782_BIOID51017   -            319   6.4e-48  160.7   5.0   1   1   9.3e-52   6.4e-48  160.7   3.5     1    93   226   318   226   318 0.99 Sorbitol phosphotransferase enzyme II C-terminus
zf-dskA_traR         PF01258.12    36 seq1784_BIOID51017   -             74   4.6e-11   42.1   1.4   1   1     5e-15   6.8e-11   41.5   1.0     5    35    34    64    29    65 0.91 Prokaryotic dksA/traR C4-type zinc finger
Transglut_core2      PF13369.1    153 seq1785_BIOID51017   -            269     9e-38  129.0   0.0   1   1   1.8e-41   1.2e-37  128.5   0.0     2   152    33   184    32   185 0.97 Transglutaminase-like superfamily
TPR_9                PF13371.1     73 seq1785_BIOID51017   -            269   2.8e-28   97.4   0.3   1   1   8.9e-32   6.1e-28   96.3   0.2     1    73   187   259   187   259 0.99 Tetratricopeptide repeat
Pili_assembly_N      PF00345.15   122 seq1788_BIOID51017   -            252   1.2e-35  121.8   1.7   1   1     3e-39   2.1e-35  121.0   1.2     2   121    30   147    29   148 0.90 Gram-negative pili assembly chaperone, N-terminal domain
Pili_assembly_C      PF02753.12    68 seq1788_BIOID51017   -            252   3.2e-07   29.9   1.1   1   1   7.9e-11   5.4e-07   29.2   0.3     2    64   171   230   170   234 0.84 Gram-negative pili assembly chaperone, C-terminal domain
MM_CoA_mutase        PF01642.17   516 seq1789_BIOID51017   -            714  2.3e-255  847.5   1.6   1   1  3.9e-259  2.7e-255  847.2   1.1     2   516    28   542    27   542 1.00 Methylmalonyl-CoA mutase
B12-binding          PF02310.14   121 seq1789_BIOID51017   -            714   3.4e-15   55.8   0.5   1   1   1.5e-18     1e-14   54.3   0.0     2   117   586   699   585   703 0.92 B12 binding domain
AA_permease          PF00324.16   479 seq1791_BIOID51017   -            470  1.5e-119  399.3  46.0   1   1  2.5e-123  1.7e-119  399.1  31.9     1   477    27   468    27   470 0.98 Amino acid permease
AA_permease_2        PF13520.1    426 seq1791_BIOID51017   -            470   5.5e-51  173.3  50.0   1   1     1e-54   7.1e-51  172.9  34.6     8   419    30   446    26   459 0.84 Amino acid permease
BPD_transp_2         PF02653.11   267 seq1794_BIOID51017   -            342   8.4e-46  155.9  43.3   1   1   8.5e-50   1.2e-45  155.5  30.0     5   267    40   301    36   301 0.97 Branched-chain amino acid transport system / permease component
DUF1656              PF07869.7     58 seq1795_BIOID51017   -             78   1.7e-17   62.7   9.7   1   1   1.3e-21   1.7e-17   62.7   6.7     3    57    16    70    14    72 0.95 Protein of unknown function (DUF1656)
Aldolase_II          PF00596.16   183 seq1796_BIOID51017   -            231   1.2e-45  155.2   1.1   1   1   1.1e-49   1.5e-45  154.9   0.8     2   181     8   196     7   198 0.91 Class II Aldolase and Adducin N-terminal domain
EAL                  PF00563.15   236 seq1797_BIOID51017   -            479   5.6e-64  215.7   0.1   1   1   6.1e-68   8.3e-64  215.1   0.1     2   236   229   464   228   464 0.97 EAL domain
Phage_GPA            PF05840.8    371 seq1798_BIOID51017   -            758  1.5e-147  491.1   0.8   1   1  1.3e-151  1.8e-147  490.7   0.6     1   370   133   514   133   515 0.98 Bacteriophage replication gene A protein (GPA)
DUF480               PF04337.7    148 seq1799_BIOID51017   -            215   1.6e-62  209.6   0.5   1   1   2.1e-66   2.9e-62  208.7   0.3     1   148     5   158     5   158 0.98 Protein of unknown function, DUF480
HlyD                 PF00529.15   306 seq1800_BIOID51017   -            285   3.9e-46  157.6   5.4   1   2   2.1e-22   5.8e-19   68.3   1.4     2    78    44   120    43   128 0.92 HlyD family secretion protein
HlyD                 PF00529.15   306 seq1800_BIOID51017   -            285   3.9e-46  157.6   5.4   2   2   1.7e-29   4.6e-26   91.7   0.1   139   302   127   278   115   282 0.92 HlyD family secretion protein
HlyD_2               PF12700.2    328 seq1800_BIOID51017   -            285   8.1e-22   77.6   0.3   1   1   4.1e-25   1.1e-21   77.2   0.2    15   239    38   229    31   242 0.88 HlyD family secretion protein
HlyD_3               PF13437.1    105 seq1800_BIOID51017   -            285   5.9e-19   68.2   0.1   1   1   1.3e-15   3.4e-12   46.4   0.0     1    82   153   232   153   248 0.90 HlyD family secretion protein
Biotin_lipoyl_2      PF13533.1     50 seq1800_BIOID51017   -            285   4.6e-18   64.5   1.6   1   1   2.9e-18   8.1e-15   54.1   0.5     2    50    44    92    42   103 0.88 Biotin-lipoyl like
Fimbrial             PF00419.15   145 seq1802_BIOID51017   -            354     2e-10   40.9   0.8   1   1   2.7e-14   3.6e-10   40.0   0.1    13   145   219   354   204   354 0.90 Fimbrial protein
ADH_zinc_N           PF00107.21   130 seq1803_BIOID51017   -            349   1.2e-28   99.1   0.1   1   1   4.3e-32     2e-28   98.4   0.1     1   129   185   308   185   309 0.97 Zinc-binding dehydrogenase
ADH_N                PF08240.7    109 seq1803_BIOID51017   -            349   4.3e-28   97.1   5.4   1   1   1.8e-31     8e-28   96.2   3.7     1   108    27   142    27   143 0.95 Alcohol dehydrogenase GroES-like domain
DAHP_synth_1         PF00793.15   272 seq1804_BIOID51017   -            284   5.8e-82  274.3   0.0   1   1     5e-86   6.8e-82  274.0   0.0     9   271    10   275     2   276 0.97 DAHP synthetase I family
PTSIIA_gutA          PF03829.8    117 seq1805_BIOID51017   -            123   4.8e-45  151.8   0.0   1   1   4.3e-49   5.8e-45  151.6   0.0     1   116     1   116     1   118 0.98 PTS system glucitol/sorbitol-specific IIA component
GFO_IDH_MocA         PF01408.17   120 seq1806_BIOID51017   -            307   9.4e-26   90.5   0.0   1   1   2.2e-29   1.5e-25   89.9   0.0     1   120     4   121     4   121 0.98 Oxidoreductase family, NAD-binding Rossmann fold
GFO_IDH_MocA_C       PF02894.12   115 seq1806_BIOID51017   -            307   2.7e-07   30.2   0.1   1   1   9.2e-11   6.3e-07   29.0   0.0    19   114   141   226   132   227 0.92 Oxidoreductase family, C-terminal alpha/beta domain
BPD_transp_2         PF02653.11   267 seq1808_BIOID51017   -            330   4.7e-47  160.0  43.0   1   1   4.2e-51   5.8e-47  159.7  29.8     3   267    36   305    34   305 0.94 Branched-chain amino acid transport system / permease component
adh_short            PF00106.20   167 seq1809_BIOID51017   -            259     1e-25   90.4   1.7   1   1   2.8e-29   1.3e-25   90.1   1.1     2   166     4   172     3   173 0.93 short chain dehydrogenase
adh_short_C2         PF13561.1    243 seq1809_BIOID51017   -            259     7e-16   58.6   0.0   1   1   2.2e-19     1e-15   58.1   0.0     7   241    13   255     9   256 0.87 Enoyl-(Acyl carrier protein) reductase
FUSC                 PF04632.7    650 seq1810_BIOID51017   -            670  3.6e-162  541.0  49.3   1   1    6e-166  4.1e-162  540.8  34.1     1   649    20   662    20   663 0.98 Fusaric acid resistance protein family
FUSC_2               PF13515.1    128 seq1810_BIOID51017   -            670   2.7e-16   59.5  13.2   1   1     4e-20   2.7e-16   59.5   9.2     1   125    33   163    31   166 0.86 Fusaric acid resistance protein-like
GGDEF                PF00990.16   161 seq1813_BIOID51017   -            442   2.3e-26   92.1   0.0   1   1   3.3e-30   4.5e-26   91.2   0.0     1   160   295   437   295   438 0.89 GGDEF domain
PNP_UDP_1            PF01048.15   234 seq1815_BIOID51017   -            253   8.2e-42  142.6   1.4   1   1   6.8e-46   9.2e-42  142.4   1.0     2   230    21   247    20   253 0.85 Phosphorylase superfamily
GutM                 PF06923.6    109 seq1816_BIOID51017   -            119   6.1e-37  125.5   0.0   1   1   5.1e-41   6.9e-37  125.3   0.0     2   109     3   110     2   110 0.98 Glucitol operon activator protein (GutM)
MVIN                 PF03023.9    452 seq1818_BIOID51017   -            511  4.7e-161  536.1  32.4   1   1  4.1e-165  5.7e-161  535.8  22.5     1   450    28   478    28   480 0.99 MviN-like protein
LysR_substrate       PF03466.15   209 seq1819_BIOID51017   -            324     3e-16   59.0   0.0   1   1     8e-20   5.5e-16   58.1   0.0    55   207   147   303    91   305 0.81 LysR substrate binding domain
HTH_1                PF00126.22    60 seq1819_BIOID51017   -            324   1.5e-12   46.8   0.0   1   1     4e-16   2.7e-12   46.1   0.0     2    59     9    66     8    67 0.97 Bacterial regulatory helix-turn-helix protein, lysR family
GD_AH_C              PF04295.8    397 seq1820_BIOID51017   -            523  1.6e-147  491.2   0.1   1   1  2.7e-151  1.8e-147  491.0   0.0     2   396   117   522   116   523 0.97 D-galactarate dehydratase / Altronate hydrolase, C terminus
SAF                  PF08666.7     63 seq1820_BIOID51017   -            523   5.1e-14   52.3   1.0   1   1   2.3e-17   1.6e-13   50.7   0.2     1    62    22    91    22    92 0.98 SAF domain
ArgK                 PF03308.11   267 seq1822_BIOID51017   -            331  1.3e-114  381.3   0.2   1   1  3.3e-118  1.5e-114  381.1   0.1     1   266    22   294    22   295 0.99 ArgK protein
CbiA                 PF01656.18   195 seq1822_BIOID51017   -            331   2.6e-07   30.1   0.0   1   1   9.9e-11   4.5e-07   29.3   0.0     8   104    63   156    59   224 0.77 CobQ/CobB/MinD/ParA nucleotide binding domain
cobW                 PF02492.14   178 seq1822_BIOID51017   -            331     4e-07   29.5   1.1   1   1     7e-10   3.2e-06   26.5   0.8     3   157    57   208    55   225 0.69 CobW/HypB/UreG, nucleotide-binding domain
Peripla_BP_4         PF13407.1    258 seq1823_BIOID51017   -            340   2.7e-53  180.8   4.3   1   1   2.5e-57   3.4e-53  180.5   3.0     1   256    30   285    30   287 0.95 Periplasmic binding protein domain
DeoRC                PF00455.17   162 seq1827_BIOID51017   -            257   8.3e-53  178.2   0.7   1   1   2.8e-56   1.3e-52  177.6   0.3     3   161    74   232    72   233 0.97 DeoR C terminal sensor domain
HTH_DeoR             PF08220.7     57 seq1827_BIOID51017   -            257     9e-22   76.2   0.1   1   1   3.8e-25   1.7e-21   75.3   0.1     1    56     6    61     6    62 0.98 DeoR-like helix-turn-helix domain
HTH_11               PF08279.7     55 seq1827_BIOID51017   -            257   5.3e-09   35.4   0.1   1   1   3.9e-12   1.8e-08   33.8   0.0     1    46     6    50     6    56 0.92 HTH domain
DUF1449              PF07290.6    202 seq1830_BIOID51017   -            118   1.7e-58  197.1   0.0   1   1   1.4e-62   1.9e-58  197.0   0.0    89   202     1   114     1   114 1.00 Protein of unknown function (DUF1449)
RmuC                 PF02646.11   305 seq1832_BIOID51017   -            475  7.2e-112  373.0   2.2   1   1  5.3e-116  7.2e-112  373.0   1.5     1   304   135   437   135   438 0.99 RmuC family
Band_7               PF01145.20   179 seq1834_BIOID51017   -            553     7e-19   68.3   2.9   1   1   5.1e-23     7e-19   68.3   2.0     5   151    38   189    34   222 0.84 SPFH domain / Band 7 family
ECH                  PF00378.15   245 seq1837_BIOID51017   -            261   3.8e-43  147.2   0.0   1   1   3.2e-47   4.4e-43  147.0   0.0     4   245    10   253     7   253 0.93 Enoyl-CoA hydratase/isomerase family
DeoC                 PF01791.4    236 seq1839_BIOID51017   -            291     2e-16   59.8   0.1   1   1   1.9e-20   2.6e-16   59.5   0.1     1   235    51   258    51   259 0.90 DeoC/LacD family aldolase
SIS                  PF01380.17   131 seq1840_BIOID51017   -            321   4.5e-27   94.1   0.0   1   1   9.9e-31   6.8e-27   93.5   0.0     2   130    39   169    38   170 0.98 SIS domain
CBS                  PF00571.23    57 seq1840_BIOID51017   -            321     9e-15   53.9   0.0   1   2   6.1e-08   0.00042   19.8   0.0     1    56   199   256   199   257 0.91 CBS domain
CBS                  PF00571.23    57 seq1840_BIOID51017   -            321     9e-15   53.9   0.0   2   2   1.9e-10   1.3e-06   27.8   0.0     2    51   266   315   265   318 0.89 CBS domain
ChaB                 PF06150.7     57 seq1846_BIOID51017   -             76   4.8e-26   90.2   5.4   1   1   4.3e-30   5.9e-26   89.9   3.8     1    57     9    76     9    76 0.98 ChaB
DUF955               PF06114.8    122 seq1848_BIOID51017   -            161   3.2e-23   81.6   0.1   1   1   2.9e-27   3.9e-23   81.3   0.1    12   122    36   155    20   155 0.83 Domain of unknown function (DUF955)
AcetylCoA_hydro      PF02550.10   198 seq1851_BIOID51017   -             99   1.4e-20   73.7   0.0   1   1   1.1e-24   1.5e-20   73.6   0.0     1    72     1    69     1    88 0.93 Acetyl-CoA hydrolase/transferase N-terminal domain
DUF2776              PF10951.3    347 seq1852_BIOID51017   -            383  1.1e-165  550.7  33.0   1   1  9.5e-170  1.3e-165  550.5  22.9     1   347    34   381    34   381 0.99 Protein of unknown function (DUF2776)
ChaC                 PF04752.7    177 seq1855_BIOID51017   -            238   5.2e-53  179.5   0.0   1   1   4.7e-57   6.4e-53  179.2   0.0     1   176    54   222    54   223 0.95 ChaC-like protein
ABM                  PF03992.11    78 seq1858_BIOID51017   -             96   5.4e-16   58.2   0.1   1   1   4.4e-20     6e-16   58.1   0.1     1    77     1    76     1    77 0.95 Antibiotic biosynthesis monooxygenase
Toxin_YhaV           PF11663.3    141 seq1859_BIOID51017   -            154   1.3e-60  203.0   0.1   1   1   1.1e-64   1.5e-60  202.9   0.1     2   140    12   152    11   153 0.98 Toxin with endonuclease activity YhaV
AcetylCoA_hyd_C      PF13336.1    154 seq1860_BIOID51017   -            393   3.8e-40  136.9   0.0   1   1   1.3e-43     6e-40  136.3   0.0     3   153   218   362   217   363 0.98 Acetyl-CoA hydrolase/transferase C-terminal domain
AcetylCoA_hydro      PF02550.10   198 seq1860_BIOID51017   -            393   5.2e-35  120.8   0.1   1   1   1.7e-38   7.8e-35  120.3   0.0   104   198     1   114     1   114 0.99 Acetyl-CoA hydrolase/transferase N-terminal domain
CitF                 PF04223.7    466 seq1860_BIOID51017   -            393   1.6e-05   23.7   0.1   1   1   5.6e-09   2.5e-05   23.0   0.1   291   403   213   332   184   340 0.74 Citrate lyase, alpha subunit (CitF)
HxlR                 PF01638.12    91 seq1862_BIOID51017   -            126   1.8e-32  110.7   0.1   1   1   2.8e-36   3.8e-32  109.6   0.0     2    89    29   116    28   118 0.97 HxlR-like helix-turn-helix
DUF1471              PF07338.8     56 seq1863_BIOID51017   -             91     1e-16   60.1   0.6   1   1     1e-20   1.4e-16   59.7   0.4     1    56    36    89    36    89 0.98 Protein of unknown function (DUF1471)
Ubie_methyltran      PF01209.13   233 seq1864_BIOID51017   -            251  5.9e-114  378.8   0.0   1   1  5.4e-117  6.7e-114  378.6   0.0     2   233    15   250    14   250 0.99 ubiE/COQ5 methyltransferase family
Methyltransf_31      PF13847.1    152 seq1864_BIOID51017   -            251   3.9e-23   81.5   0.0   1   1   4.7e-26   5.8e-23   81.0   0.0     3   113    63   179    61   229 0.81 Methyltransferase domain
Methyltransf_11      PF08241.7     95 seq1864_BIOID51017   -            251   1.5e-21   76.5   0.1   1   1   3.2e-24   3.9e-21   75.2   0.0     1    94    68   167    68   168 0.97 Methyltransferase domain
Methyltransf_23      PF13489.1    162 seq1864_BIOID51017   -            251   5.1e-19   68.4   0.0   1   1   5.9e-22   7.3e-19   67.9   0.0    20   160    61   233    43   235 0.85 Methyltransferase domain
Methyltransf_25      PF13649.1    101 seq1864_BIOID51017   -            251   9.4e-17   61.1   0.0   1   1     2e-19   2.5e-16   59.7   0.0     1   101    67   164    67   164 0.93 Methyltransferase domain
Methyltransf_12      PF08242.7     99 seq1864_BIOID51017   -            251     4e-14   52.7   0.0   1   1   6.8e-17   8.4e-14   51.7   0.0     1    99    68   166    68   166 0.93 Methyltransferase domain
Methyltransf_18      PF12847.2    112 seq1864_BIOID51017   -            251   2.3e-13   50.5   0.0   1   1   3.3e-16   4.1e-13   49.7   0.0     2   109    64   168    63   171 0.88 Methyltransferase domain
Methyltransf_26      PF13659.1    117 seq1864_BIOID51017   -            251   5.2e-09   36.0   0.0   1   1   8.1e-12     1e-08   35.1   0.0     1   114    64   169    64   171 0.91 Methyltransferase domain
PCMT                 PF01135.14   210 seq1864_BIOID51017   -            251   4.5e-07   29.5   0.0   1   1   5.7e-10   7.1e-07   28.8   0.0    71   171    61   168    51   179 0.86 Protein-L-isoaspartate(D-aspartate) O-methyltransferase (PCMT)
MTS                  PF05175.9    170 seq1864_BIOID51017   -            251   5.3e-06   25.8   0.0   1   1   7.6e-09   9.5e-06   24.9   0.0    31   140    63   169    53   188 0.85 Methyltransferase small domain
Methyltransf_23      PF13489.1    162 seq1865_BIOID51017   -            252   6.1e-19   68.1   0.0   1   1   6.3e-22   8.7e-19   67.6   0.0     2   159    13   176     9   178 0.82 Methyltransferase domain
Methyltransf_31      PF13847.1    152 seq1865_BIOID51017   -            252   1.7e-16   60.0   0.0   1   1   1.6e-19   2.2e-16   59.7   0.0     5   117    33   145    29   201 0.83 Methyltransferase domain
Methyltransf_18      PF12847.2    112 seq1865_BIOID51017   -            252   8.2e-16   58.4   0.0   1   1     5e-18   6.9e-15   55.4   0.0     5   111    35   130    31   131 0.90 Methyltransferase domain
Methyltransf_11      PF08241.7     95 seq1865_BIOID51017   -            252   1.2e-15   57.6   0.0   1   1   8.4e-18   1.1e-14   54.4   0.0     2    94    37   127    36   128 0.97 Methyltransferase domain
Methyltransf_12      PF08242.7     99 seq1865_BIOID51017   -            252   2.5e-11   43.7   0.0   1   1   3.1e-14   4.3e-11   43.0   0.0     2    99    37   126    36   126 0.91 Methyltransferase domain
Methyltransf_25      PF13649.1    101 seq1865_BIOID51017   -            252   5.2e-11   42.6   0.0   1   1   1.4e-13   1.9e-10   40.8   0.0     1   101    35   124    35   124 0.89 Methyltransferase domain
MTS                  PF05175.9    170 seq1865_BIOID51017   -            252   9.4e-06   25.0   0.0   1   1     1e-08   1.4e-05   24.4   0.0    19   106    20   101    11   137 0.82 Methyltransferase small domain
Methyltransf_2       PF00891.13   241 seq1865_BIOID51017   -            252   0.00015   20.9   0.0   1   1   1.7e-07   0.00023   20.3   0.0    91   163    22    98     9   110 0.87 O-methyltransferase
YliH                 PF10799.3    127 seq1869_BIOID51017   -            127   2.3e-73  243.8   4.9   1   1   1.8e-77   2.5e-73  243.6   3.4     1   127     1   127     1   127 0.99 Biofilm formation protein (YliH/bssR)
HTH_3                PF01381.17    55 seq1870_BIOID51017   -             71     3e-13   49.2   0.0   1   1     8e-17   3.6e-13   49.0   0.0     1    55     8    61     8    61 0.97 Helix-turn-helix
HTH_19               PF12844.2     64 seq1870_BIOID51017   -             71   1.1e-10   41.2   0.0   1   1   2.7e-14   1.2e-10   41.0   0.0     2    62     6    65     5    67 0.92 Helix-turn-helix domain
HTH_31               PF13560.1     64 seq1870_BIOID51017   -             71   2.4e-08   33.9   0.0   1   1   5.9e-12   2.7e-08   33.7   0.0     2    58     4    58     3    63 0.94 Helix-turn-helix domain
Phage_CII            PF05269.6     91 seq1875_BIOID51017   -             97     3e-48  161.6   1.2   1   1   2.5e-52   3.4e-48  161.4   0.8     1    91     1    91     1    91 1.00 Bacteriophage CII protein
TetR_N               PF00440.18    47 seq1877_BIOID51017   -            199   2.5e-11   42.9   0.0   1   1   2.9e-15   3.9e-11   42.2   0.0     1    46    13    58    13    59 0.93 Bacterial regulatory proteins, tetR family
SCP2                 PF02036.12   101 seq1878_BIOID51017   -            201     2e-20   72.8   0.0   1   1   2.2e-24     3e-20   72.2   0.0     1   100    15   112    15   113 0.97 SCP-2 sterol transfer family
GSDH                 PF07995.6    331 seq1879_BIOID51017   -            371  2.1e-127  424.6   0.1   1   1  1.8e-131  2.4e-127  424.4   0.1     1   331    34   366    34   366 0.98 Glucose / Sorbosone dehydrogenase
DUF1451              PF07295.6    146 seq1881_BIOID51017   -            160   1.6e-52  177.0   0.2   1   1   1.4e-56   1.8e-52  176.8   0.1     2   145    12   157    11   158 0.98 Protein of unknown function (DUF1451)
Flg_bb_rod           PF00460.15    31 seq1882_BIOID51017   -            138   8.6e-13   47.5   0.2   1   1   1.5e-16   2.1e-12   46.3   0.2     1    31     9    39     9    39 0.98 Flagella basal body rod protein
DUF3442              PF11924.3    280 seq1883_BIOID51017   -            464   5.8e-90  301.5   9.2   1   1   5.3e-94   7.3e-90  301.2   6.4     1   280    57   341    57   341 0.98 Protein of unknown function (DUF3442)
Cytochrom_C552       PF02335.10   435 seq1884_BIOID51017   -            478  1.7e-172  573.9   7.8   1   1  3.1e-176  2.1e-172  573.6   5.4     3   433    43   472    41   474 0.98 Cytochrome c552
ETF                  PF01012.16   164 seq1886_BIOID51017   -            277   6.1e-33  113.7   3.0   1   1   6.5e-37   8.8e-33  113.2   2.1     9   164    51   208    45   208 0.91 Electron transfer flavoprotein domain
Phage_rep_O          PF04492.8    100 seq1887_BIOID51017   -            299   7.3e-40  135.1   0.0   1   1   9.4e-44   1.3e-39  134.3   0.0     3   100    18   115    16   115 0.99 Bacteriophage replication protein O
[truncated: 1,432,313 more chars]
