# Supplementary material for: A domain sequence approach to pangenomics: applications to Escherichia coli
Source: F1000Res. 2013 May 29;1:19. Originally published 2012 Oct 1. [Version 2] doi: 10.12688/f1000research.1-19.v2 (PMC3901455; doi:10.12688/f1000research.1-19.v2)
Supplement: The 347 text files show the results from scanning each of the fasta-files against the Pfam-A database [file f1000research-1-1101-s0002.tgz › Escherichia_coli_DEC11E_BIOID51019.txt]

#                                                                            --- full sequence --- -------------- this domain -------------   hmm coord   ali coord   env coord
# target name        accession   tlen query name           accession   qlen   E-value  score  bias   #  of  c-Evalue  i-Evalue  score  bias  from    to  from    to  from    to  acc description of target
#------------------- ---------- ----- -------------------- ---------- ----- --------- ------ ----- --- --- --------- --------- ------ ----- ----- ----- ----- ----- ----- ----- ---- ---------------------
RHS                  PF03527.9     41 seq2_BIOID51019      -            391     5e-21   74.0   0.6   1   1   7.3e-25     5e-21   74.0   0.4     1    41   292   332   292   332 0.98 RHS protein
RHS_repeat           PF05593.9     38 seq2_BIOID51019      -            391   2.1e-11   43.5  22.1   1   1   9.3e-11   6.4e-07   29.2   1.3     1    29    88   125    88   135 0.90 RHS Repeat
DUF2799              PF10973.3     89 seq3_BIOID51019      -            121   2.7e-17   62.4   0.9   1   1   2.4e-21   3.3e-17   62.1   0.6     1    88    31   113    31   114 0.93 Protein of unknown function (DUF2799)
DUF4102              PF13356.1     89 seq4_BIOID51019      -            147   1.5e-18   66.3   0.3   1   1   1.4e-22   1.9e-18   65.9   0.2     1    89     3    92     3    92 0.87 Domain of unknown function (DUF4102)
rve                  PF00665.21   120 seq6_BIOID51019      -            208   5.2e-14   52.2   0.2   1   1   1.8e-17   1.2e-13   51.0   0.0     3    68   126   187   124   200 0.92 Integrase core domain
HTH_21               PF13276.1     60 seq6_BIOID51019      -            208   8.9e-11   41.5   0.3   1   1   7.3e-14     5e-10   39.1   0.0     4    59    47   101    44   102 0.90 HTH-like domain
Lysis_S              PF04971.7     68 seq8_BIOID51019      -             68   1.3e-46  155.9   0.6   1   1   1.1e-50   1.5e-46  155.8   0.4     1    68     1    68     1    68 1.00 Lysis protein S
Transgly             PF00912.17   178 seq9_BIOID51019      -            844   2.6e-56  189.6   0.0   1   1     6e-60   4.1e-56  188.9   0.0    10   177   209   380   198   381 0.95 Transglycosylase
Transpeptidase       PF00905.17   304 seq9_BIOID51019      -            844   1.2e-25   90.0   0.3   1   1   1.6e-28   1.1e-24   86.9   0.2     2   284   473   725   472   744 0.86 Penicillin binding protein transpeptidase domain
Phage_tail_T         PF06223.7    103 seq11_BIOID51019     -            137   1.5e-42  144.0   0.7   1   1   3.1e-41   4.2e-37  126.5   0.1     6   100     1    99     1   102 0.88 Minor tail protein T
Y1_Tnp               PF01797.11   121 seq14_BIOID51019     -            143   2.6e-41  140.1   0.0   1   1   2.3e-45   3.1e-41  139.9   0.0     2   121    20   139    19   139 0.99 Transposase IS200 like
Phage_lysozyme       PF00959.14   110 seq16_BIOID51019     -            165   2.1e-32  111.5   0.1   1   1   1.9e-36   2.6e-32  111.2   0.1     1   109    48   154    48   155 0.98 Phage lysozyme
Phage_Nu1            PF07471.7    164 seq17_BIOID51019     -            181   1.2e-92  307.6   1.4   1   1   9.9e-97   1.3e-92  307.4   1.0     1   164     1   164     1   164 0.99 Phage DNA packaging protein Nu1
HTH_Tnp_1            PF01527.15    76 seq19_BIOID51019     -             98   2.1e-09   37.0   0.6   1   1   7.8e-13   1.1e-08   34.8   0.4     1    74     1    87     1    88 0.81 Transposase
Phage_integrase      PF00589.17   173 seq22_BIOID51019     -            301   1.5e-22   79.9   0.0   1   1   1.5e-26     2e-22   79.5   0.0     1   171    93   269    93   271 0.87 Phage integrase family
HTH_23               PF13384.1     50 seq26_BIOID51019     -            109   3.6e-06   26.3   0.0   1   1   1.8e-09   8.1e-06   25.2   0.0    11    46    20    56    18    59 0.86 Homeodomain-like domain
HTH_24               PF13412.1     48 seq26_BIOID51019     -            109   9.2e-06   24.8   0.0   1   1   3.5e-09   1.6e-05   24.0   0.0    16    46    26    56    22    56 0.93 Winged helix-turn-helix DNA-binding
Phage_min_tail       PF05939.8    109 seq27_BIOID51019     -            109   6.5e-38  128.9   0.0   1   1   5.2e-42   7.1e-38  128.8   0.0     1   109     1   109     1   109 0.99 Phage minor tail protein
DUF4154              PF13689.1    145 seq28_BIOID51019     -            172     6e-33  113.3   0.0   1   1   5.4e-37   7.3e-33  113.0   0.0     6   145    32   168    27   168 0.95 Domain of unknown function (DUF4154)
TMP_2                PF06791.8    210 seq30_BIOID51019     -            859   2.1e-67  226.6  13.8   1   1   3.1e-71   2.1e-67  226.6   9.6     2   209    50   257    49   258 0.98 Prophage tail length tape measure protein
Tape_meas_lam_C      PF09718.5     78 seq30_BIOID51019     -            859   7.1e-21   73.7   5.3   1   1     1e-24   7.1e-21   73.7   3.6     1    78   632   709   632   709 0.98 Lambda phage tail tape-measure protein (Tape_meas_lam_C)
YqaJ                 PF09588.5    152 seq31_BIOID51019     -            226   1.5e-25   89.8   0.0   1   1   2.4e-29   3.3e-25   88.7   0.0     2   150    24   166    23   168 0.85 YqaJ-like viral recombinase domain
UvrD_C               PF13361.1    319 seq35_BIOID51019     -            738   1.3e-99  333.6   0.0   1   1  7.6e-103   1.7e-99  333.1   0.0     1   318   295   634   295   635 0.98 UvrD-like helicase C-terminal domain
UvrD-helicase        PF00580.16   315 seq35_BIOID51019     -            738   2.2e-76  257.0   0.0   1   1   2.7e-79   6.1e-76  255.6   0.0     1   314    28   289    28   290 0.98 UvrD/REP helicase N-terminal domain
AAA_19               PF13245.1     76 seq35_BIOID51019     -            738   5.5e-14   51.5   0.2   1   1   8.5e-17   1.9e-13   49.8   0.1     1    75    34   111    34   112 0.85 Part of AAA domain
UvrD_C_2             PF13538.1    104 seq35_BIOID51019     -            738   1.1e-10   41.4   0.0   1   1   1.1e-13   2.6e-10   40.2   0.0    54   103   561   630   509   631 0.77 Family description
DUF3672              PF12421.3    136 seq36_BIOID51019     -            134   2.3e-25   89.2   0.2   1   1   1.9e-29   2.7e-25   89.0   0.1     1    53    25    77    25   105 0.91 Fibronectin type III protein
Phage_lysis          PF03245.8    125 seq37_BIOID51019     -            145   3.6e-42  143.1   3.4   1   1   3.1e-46   4.2e-42  142.9   2.3    11   125    32   144    23   144 0.94 Bacteriophage lysis protein
rve                  PF00665.21   120 seq38_BIOID51019     -            215   1.6e-24   86.2   0.0   1   1   5.3e-28   2.4e-24   85.6   0.0     3   119    46   159    44   160 0.97 Integrase core domain
rve_3                PF13683.1     67 seq38_BIOID51019     -            215   4.6e-11   41.9   0.0   1   1   1.5e-14   6.8e-11   41.4   0.0     6    66   136   196   131   197 0.89 Integrase core domain
rve_2                PF13333.1     52 seq38_BIOID51019     -            215   1.5e-05   24.8   0.0   1   1   5.7e-09   2.6e-05   24.0   0.0     1    46   150   199   150   204 0.84 Integrase core domain
Peripla_BP_3         PF13377.1    160 seq39_BIOID51019     -            197   2.8e-42  144.3   0.0   1   1     7e-46   3.2e-42  144.1   0.0     2   159    37   196    36   197 0.92 Periplasmic binding protein-like domain
Peripla_BP_1         PF00532.16   279 seq39_BIOID51019     -            197   1.4e-21   76.8   0.0   1   1   8.4e-25   3.8e-21   75.4   0.0   106   272    32   188     2   194 0.91 Periplasmic binding proteins and sugar binding domain of LacI family
Peripla_BP_4         PF13407.1    258 seq39_BIOID51019     -            197   3.9e-12   45.9   0.0   1   1   1.1e-15   4.8e-12   45.6   0.0   101   251    25   172     7   177 0.84 Periplasmic binding protein domain
Lambda_Bor           PF06291.6     97 seq42_BIOID51019     -            102     2e-61  203.7   2.8   1   1   1.6e-65   2.3e-61  203.6   2.0     1    97     6   102     6   102 1.00 Bor protein
ILVD_EDD             PF00920.16   521 seq43_BIOID51019     -            616  5.1e-195  648.6   1.9   1   1  4.3e-199  5.9e-195  648.5   1.3     1   521    34   607    34   607 0.95 Dehydratase family
Terminase_GpA        PF05876.7    557 seq44_BIOID51019     -            641  2.5e-178  593.8   0.4   1   1  2.2e-182  3.1e-178  593.5   0.3     1   547    39   600    39   608 0.97 Phage terminase large subunit (GpA)
DUF1472              PF07339.7    101 seq45_BIOID51019     -             48   1.1e-17   64.0   5.1   1   1   9.4e-22   1.3e-17   63.8   3.5    68   101     1    34     1    34 0.98 Protein of unknown function (DUF1472)
Phage_tail_L         PF05100.7    206 seq46_BIOID51019     -            232   6.8e-97  322.4   0.2   1   1  5.9e-101   8.1e-97  322.2   0.1     1   206    29   230    29   230 0.99 Phage minor tail protein L
Ail_Lom              PF06316.6    199 seq48_BIOID51019     -            219   7.1e-50  169.1   0.5   1   1   1.2e-53   8.4e-50  168.9   0.4     1   199    13   219    13   219 0.94 Enterobacterial Ail/Lom protein
OMP_b-brl            PF13505.1    176 seq48_BIOID51019     -            219   1.4e-19   70.5   2.3   1   1   2.6e-23   1.8e-19   70.2   1.6     4   176    25   219    19   219 0.74 Outer membrane protein beta-barrel domain
GGDEF                PF00990.16   161 seq55_BIOID51019     -            407   5.3e-45  152.7   0.5   1   1   6.1e-49   8.3e-45  152.1   0.3     1   159   248   402   248   404 0.96 GGDEF domain
Phage_lambd_GpG      PF06894.6    127 seq59_BIOID51019     -            126   1.3e-55  186.3   0.9   1   1     1e-59   1.4e-55  186.2   0.6     1   124     1   124     1   126 0.97 Bacteriophage lambda minor tail protein (GpG)
Antirestrict         PF03230.8     94 seq60_BIOID51019     -             79   7.5e-17   60.9   0.0   1   1   6.2e-21   8.5e-17   60.8   0.0    22    94     1    79     1    79 0.90 Antirestriction protein
TnpB_IS66            PF05717.8    108 seq62_BIOID51019     -            115   1.2e-43  146.8   0.0   1   1   9.8e-48   1.3e-43  146.6   0.0     2   106     7   109     6   111 0.96 IS66 Orf2 like protein
RHS_repeat           PF05593.9     38 seq63_BIOID51019     -            254   9.5e-11   41.4  13.2   1   1   1.2e-11   8.4e-08   32.0   4.3     1    37    17    62    17    63 0.92 RHS Repeat
RHS                  PF03527.9     41 seq63_BIOID51019     -            254   3.4e-09   36.1   1.6   1   1   2.9e-12     2e-08   33.7   0.2     1    21   221   241   221   242 0.96 RHS protein
DUF1317              PF07026.6     60 seq66_BIOID51019     -             60   6.3e-37  125.1   0.0   1   1     5e-41   6.8e-37  125.0   0.0     1    60     1    60     1    60 0.98 Protein of unknown function (DUF1317)
DUF1382              PF07131.6     61 seq72_BIOID51019     -             63   1.5e-39  133.7   0.8   1   1   1.2e-43   1.7e-39  133.6   0.6     1    61     1    61     1    61 0.99 Protein of unknown function (DUF1382)
DUF1380              PF07128.7    139 seq74_BIOID51019     -            139   1.3e-06   28.1   0.3   1   1     1e-10   1.4e-06   28.0   0.2     1   106     1   103     1   132 0.87 Protein of unknown function (DUF1380)
Ail_Lom              PF06316.6    199 seq75_BIOID51019     -             65   6.5e-34  117.0   0.1   1   1   5.4e-38   7.4e-34  116.8   0.1    42   102     1    61     1    64 0.98 Enterobacterial Ail/Lom protein
Phage_tail_T         PF06223.7    103 seq76_BIOID51019     -            175   1.8e-38  130.9   1.1   1   1   5.5e-38   7.6e-34  116.0   0.2     1   100    35   137    35   141 0.89 Minor tail protein T
DDE_Tnp_IS66         PF03050.9    271 seq79_BIOID51019     -            482   1.8e-97  325.7   0.5   1   1  3.8e-101   1.8e-97  325.7   0.4     1   262   181   459   181   466 0.98 Transposase IS66 family
HTH_Tnp_IS66         PF13005.2     59 seq79_BIOID51019     -            482   1.3e-18   66.4   2.6   1   1   5.8e-22   2.6e-18   65.4   1.8     2    59   120   175   119   175 0.97 putative Helix-turn-helix domain of transposase IS66
LZ_Tnp_IS66          PF13007.2     78 seq79_BIOID51019     -            482   9.5e-11   42.0   4.0   1   1   5.6e-14   2.5e-10   40.7   2.8     2    77    39   116    38   117 0.73 Transposase C of IS166 homeodomain
Prok-JAB             PF14464.1    105 seq81_BIOID51019     -            247   1.1e-19   69.7   0.2   1   1     3e-23     2e-19   68.9   0.1     3    99     3    99     1   108 0.93 Prokaryotic homologs of the JAB domain
NLPC_P60             PF00877.14   105 seq81_BIOID51019     -            247   4.1e-13   48.9   0.0   1   1   8.4e-17   5.8e-13   48.4   0.0     1   104   111   223   111   224 0.92 NlpC/P60 family
phage_tail_N         PF08400.5    134 seq82_BIOID51019     -            440   5.7e-61  203.9   0.2   1   1   1.7e-64   5.7e-61  203.9   0.1     1   134     1   134     1   134 0.99 Prophage tail fibre N-terminal
Phage_fiber_C        PF06820.7     64 seq82_BIOID51019     -            440   1.4e-36  124.3   0.3   1   1     6e-40   2.1e-36  123.7   0.2     1    64   366   429   366   429 0.99 Putative prophage tail fibre C-terminus
Collagen             PF01391.13    60 seq82_BIOID51019     -            440   8.4e-19   66.7  72.8   1   2   3.3e-13   1.1e-09   37.5  24.1     1    59   251   309   249   312 0.63 Collagen triple helix repeat (20 copies)
Collagen             PF01391.13    60 seq82_BIOID51019     -            440   8.4e-19   66.7  72.8   2   2   2.5e-12   8.7e-09   34.6  23.3     1    59   305   363   305   366 0.73 Collagen triple helix repeat (20 copies)
CarboxypepD_reg      PF13620.1     82 seq82_BIOID51019     -            440   1.1e-07   31.6   0.2   1   1   7.7e-11   2.6e-07   30.4   0.2     1    74     4    82     4    89 0.82 Carboxypeptidase regulatory-like domain
DDE_Tnp_1_assoc      PF13808.1     90 seq84_BIOID51019     -             79   4.8e-27   93.3   0.0   1   1   3.9e-31   5.3e-27   93.2   0.0     1    73     6    78     6    79 0.98 DDE_Tnp_1-associated
Ail_Lom              PF06316.6    199 seq85_BIOID51019     -             90   7.7e-31  107.0   0.1   1   1   6.6e-35     9e-31  106.8   0.1   128   194    21    87     5    89 0.92 Enterobacterial Ail/Lom protein
Lysis_S              PF04971.7     68 seq90_BIOID51019     -             71   1.4e-47  159.0   0.5   1   1   1.2e-51   1.6e-47  158.9   0.3     1    68     4    71     4    71 1.00 Lysis protein S
phage_tail_N         PF08400.5    134 seq91_BIOID51019     -            434   5.5e-61  204.0   0.2   1   1   1.6e-64   5.5e-61  204.0   0.1     1   134     1   134     1   134 0.99 Prophage tail fibre N-terminal
Phage_fiber_C        PF06820.7     64 seq91_BIOID51019     -            434   2.5e-36  123.5   0.2   1   1   1.1e-39   3.7e-36  122.9   0.1     1    64   360   423   360   423 0.99 Putative prophage tail fibre C-terminus
Collagen             PF01391.13    60 seq91_BIOID51019     -            434   4.5e-17   61.2  64.5   1   2   1.6e-11   5.5e-08   32.1  21.0     1    57   251   307   249   308 0.61 Collagen triple helix repeat (20 copies)
Collagen             PF01391.13    60 seq91_BIOID51019     -            434   4.5e-17   61.2  64.5   2   2   2.8e-12   9.5e-09   34.5  21.9     3    59   301   357   299   360 0.75 Collagen triple helix repeat (20 copies)
CarboxypepD_reg      PF13620.1     82 seq91_BIOID51019     -            434   1.1e-07   31.7   0.2   1   1   7.5e-11   2.6e-07   30.5   0.2     1    74     4    82     4    89 0.82 Carboxypeptidase regulatory-like domain
DDE_Tnp_1_assoc      PF13808.1     90 seq93_BIOID51019     -            228   2.5e-22   78.2   0.0   1   1   6.4e-26   4.4e-22   77.4   0.0    23    90     3    70     1    70 0.97 DDE_Tnp_1-associated
DDE_Tnp_1            PF01609.16   211 seq93_BIOID51019     -            228   6.7e-19   68.1   0.2   1   1   1.2e-22   8.1e-19   67.9   0.1     3   152    77   210    75   224 0.87 Transposase DDE domain
DUF1327              PF07041.6    113 seq95_BIOID51019     -            104   2.4e-46  156.1   0.0   1   1     2e-50   2.7e-46  155.9   0.0     1    87     1    87     1   101 0.94 Protein of unknown function (DUF1327)
DUF1233              PF06806.7     72 seq96_BIOID51019     -            107   4.9e-32  109.1   0.1   1   1   4.7e-36   6.4e-32  108.8   0.1     1    70    28    98    28   101 0.97 Putative excisionase (DUF1233)
OmpA                 PF00691.15    97 seq99_BIOID51019     -            137   5.6e-14   52.2   0.0   1   1     6e-18   8.2e-14   51.6   0.0     1    80    55   134    55   137 0.93 OmpA family
Lambda_tail_I        PF06805.7     82 seq100_BIOID51019    -            190   1.7e-14   53.2   0.0   1   1   2.3e-18   3.1e-14   52.4   0.0    25    82     2    64     1    64 0.98 Bacteriophage lambda tail assembly protein I
Phage_lysozyme       PF00959.14   110 seq107_BIOID51019    -            177   1.9e-29  102.0   0.0   1   1   1.9e-33   2.5e-29  101.6   0.0     1   110    48   166    48   166 0.97 Phage lysozyme
DUF3596              PF12167.3     88 seq108_BIOID51019    -            431   9.5e-30  101.9   0.0   1   1   2.8e-33   1.9e-29  100.9   0.0     1    87     9    94     9    95 0.98 Domain of unknown function (DUF3596)
Phage_integrase      PF00589.17   173 seq108_BIOID51019    -            431   4.6e-21   75.1   0.0   1   1   1.4e-24   9.3e-21   74.1   0.0     3   167   205   398   204   403 0.88 Phage integrase family
PALP                 PF00291.20   307 seq111_BIOID51019    -            514   2.2e-69  233.9   2.0   1   1   4.2e-73   2.9e-69  233.5   1.4     5   307    29   316    25   316 0.91 Pyridoxal-phosphate dependent enzyme
Thr_dehydrat_C       PF00585.13    91 seq111_BIOID51019    -            514   3.8e-64  212.2   0.0   1   2   3.6e-35   2.4e-31  107.0   0.0     1    91   329   419   329   419 0.98 C-terminal regulatory domain of Threonine dehydratase
Thr_dehydrat_C       PF00585.13    91 seq111_BIOID51019    -            514   3.8e-64  212.2   0.0   2   2   6.7e-34   4.6e-30  102.9   0.0     2    91   425   512   424   512 0.96 C-terminal regulatory domain of Threonine dehydratase
gpW                  PF02831.10    68 seq114_BIOID51019    -             68   3.5e-37  125.6   1.1   1   1   2.7e-41   3.8e-37  125.5   0.8     1    68     1    68     1    68 0.99 gpW
MMR_HSR1             PF01926.18   114 seq116_BIOID51019    -            290   1.2e-13   50.9   0.0   1   1   2.7e-16   5.2e-13   48.8   0.0     2   103    39   140    38   156 0.75 50S ribosome-binding GTPase
DUF258               PF03193.11   161 seq116_BIOID51019    -            290   9.5e-07   28.0   0.0   1   1   8.3e-10   1.6e-06   27.2   0.0    24   103    24   100     4   118 0.72 Protein of unknown function, DUF258
TonB_dep_Rec         PF00593.19   276 seq117_BIOID51019    -            747   7.1e-28   98.1  10.2   1   1     1e-31   7.1e-28   98.1   7.1     1   276   510   746   510   746 0.98 TonB dependent receptor
Plug                 PF07715.10   108 seq117_BIOID51019    -            747     2e-21   76.2   0.1   1   1   6.6e-25   4.5e-21   75.0   0.1     2   107    76   180    75   181 0.94 TonB-dependent Receptor Plug Domain
Phage_fiber_C        PF06820.7     64 seq119_BIOID51019    -             89     1e-34  118.3   0.6   1   1   9.5e-39   1.3e-34  118.0   0.4     1    64    28    89    28    89 0.99 Putative prophage tail fibre C-terminus
Porin_1              PF00267.16   337 seq120_BIOID51019    -            360  7.5e-145  482.2  30.0   1   1  1.2e-148  8.5e-145  482.1  20.8     1   337    29   360    29   360 0.98 Gram-negative porin
Porin_4              PF13609.1    311 seq120_BIOID51019    -            360   2.8e-22   79.4  38.0   1   1   6.1e-26   4.2e-22   78.9  26.3     1   304    10   331     9   334 0.79 Gram-negative porin
Phage-tail_3         PF13550.1    164 seq123_BIOID51019    -           1165   5.3e-40  136.7   1.0   1   1     3e-43     1e-39  135.8   0.0     1   161   330   497   330   500 0.94 Putative phage tail protein
DUF3672              PF12421.3    136 seq123_BIOID51019    -           1165   1.8e-37  128.4   1.7   1   1   1.5e-40   5.3e-37  126.8   1.1     1   136   977  1127   977  1127 0.94 Fibronectin type III protein
DUF1983              PF09327.6     81 seq123_BIOID51019    -           1165   2.5e-27   94.5   1.5   1   1   1.9e-30   6.6e-27   93.1   1.1     1    81   873   953   873   953 0.99 Domain of unknown function (DUF1983)
DUF1722              PF08349.6    117 seq124_BIOID51019    -            169   7.6e-38  128.8   0.1   1   1   6.8e-42   9.3e-38  128.6   0.0     1   116    41   157    41   158 0.98 Protein of unknown function (DUF1722)
Phage_portal_2       PF05136.8    355 seq125_BIOID51019    -            533    1e-104  349.8   1.6   1   1  9.1e-109  1.2e-104  349.5   1.1     2   355    30   401    29   401 0.98 Phage portal protein, lambda family
Phage_min_tail       PF05939.8    109 seq128_BIOID51019    -            109   3.6e-39  132.9   0.0   1   1   2.9e-43   3.9e-39  132.8   0.0     1   109     1   109     1   109 0.99 Phage minor tail protein
Iso_dh               PF00180.15   348 seq131_BIOID51019    -            361   6.9e-87  291.4   0.0   1   1   6.2e-91   8.5e-87  291.2   0.0     1   347     6   354     6   355 0.93 Isocitrate/isopropylmalate dehydrogenase
Phage_fiber_C        PF06820.7     64 seq133_BIOID51019    -            102     1e-34  118.3   0.5   1   1   1.2e-38   1.6e-34  117.7   0.3     1    64    41   102    41   102 0.99 Putative prophage tail fibre C-terminus
DUF1076              PF06416.7    113 seq134_BIOID51019    -            191   4.8e-45  151.7   0.1   1   1   5.5e-49   7.5e-45  151.1   0.1     7   113    87   189    79   189 0.93 Protein of unknown function (DUF1076)
DUF3560              PF12083.3    126 seq135_BIOID51019    -            453     5e-44  149.2   7.5   1   1   8.2e-48   1.1e-43  148.1   5.2     3   126    88   212    86   212 0.98 Domain of unknown function (DUF3560)
Phage_lysis          PF03245.8    125 seq136_BIOID51019    -            155   1.1e-42  144.8   2.0   1   1   9.4e-47   1.3e-42  144.6   1.4     1   125    29   154    29   154 0.98 Bacteriophage lysis protein
MMR_HSR1             PF01926.18   114 seq138_BIOID51019    -            303   1.3e-13   50.7   0.0   1   1   2.1e-16   5.6e-13   48.7   0.0     2   111    52   163    51   166 0.74 50S ribosome-binding GTPase
DUF258               PF03193.11   161 seq138_BIOID51019    -            303   1.2e-06   27.6   0.0   1   1   7.9e-10   2.2e-06   26.8   0.0    24   101    37   111    17   127 0.72 Protein of unknown function, DUF258
Phage_tail_L         PF05100.7    206 seq139_BIOID51019    -            179   1.3e-50  171.3   0.0   1   1   1.2e-54   1.6e-50  170.9   0.0     1   111    29   139    29   156 0.94 Phage minor tail protein L
FAD_binding_7        PF03441.9    277 seq140_BIOID51019    -            472    2e-107  358.4   0.7   1   1  3.8e-111  2.6e-107  358.0   0.5     3   276   205   468   203   469 0.96 FAD binding domain of DNA photolyase
DNA_photolyase       PF00875.13   165 seq140_BIOID51019    -            472   5.5e-46  156.2   0.2   1   1   1.8e-49   1.2e-45  155.0   0.1     2   159     5   168     4   174 0.93 DNA photolyase
Rz1                  PF06085.6     40 seq144_BIOID51019    -             68   1.4e-20   72.2   5.9   1   1   1.3e-24   1.8e-20   71.9   4.1     1    40    19    61    19    61 0.96 Lipoprotein Rz1 precursor
HTH_Tnp_1            PF01527.15    76 seq145_BIOID51019    -            136   4.5e-19   68.0   0.6   1   1   1.2e-22     8e-19   67.2   0.4     2    74    23   102    22   104 0.89 Transposase
HTH_28               PF13518.1     52 seq145_BIOID51019    -            136   2.1e-06   27.4   0.5   1   1   6.5e-10   4.4e-06   26.4   0.0     1    43    32    75    32    78 0.93 Helix-turn-helix domain
HTH_3                PF01381.17    55 seq153_BIOID51019    -             71     3e-13   49.2   0.0   1   1     8e-17   3.6e-13   49.0   0.0     1    55     8    61     8    61 0.97 Helix-turn-helix
HTH_19               PF12844.2     64 seq153_BIOID51019    -             71   1.1e-10   41.2   0.0   1   1   2.7e-14   1.2e-10   41.0   0.0     2    62     6    65     5    67 0.92 Helix-turn-helix domain
HTH_31               PF13560.1     64 seq153_BIOID51019    -             71   2.4e-08   33.9   0.0   1   1   5.9e-12   2.7e-08   33.7   0.0     2    58     4    58     3    63 0.94 Helix-turn-helix domain
Autotransporter      PF03797.14   265 seq154_BIOID51019    -           1005     6e-54  183.0  18.3   1   1   8.7e-58     6e-54  183.0  12.7     2   265   705   989   704   989 0.98 Autotransporter beta-domain
ESPR                 PF13018.1     24 seq154_BIOID51019    -           1005   3.2e-08   32.7   0.1   1   1   1.1e-11   7.4e-08   31.5   0.1     2    24    62    84    62    84 0.96 Extended Signal Peptide of Type V secretion system
Phage_tail_L         PF05100.7    206 seq155_BIOID51019    -             65   8.9e-27   93.4   1.7   1   1   7.1e-31   9.7e-27   93.3   1.2   140   206     1    63     1    63 0.98 Phage minor tail protein L
DUF1076              PF06416.7    113 seq157_BIOID51019    -            107   1.1e-43  147.4   0.1   1   1   8.4e-48   1.2e-43  147.3   0.1    12   113     4   105     1   105 0.96 Protein of unknown function (DUF1076)
rve                  PF00665.21   120 seq158_BIOID51019    -            301   6.8e-23   80.9   0.1   1   1   3.4e-26   1.6e-22   79.7   0.0     3   119   123   243   121   244 0.96 Integrase core domain
rve_3                PF13683.1     67 seq158_BIOID51019    -            301   1.4e-17   62.8   0.1   1   1   9.9e-21   4.5e-17   61.2   0.0     2    67   216   281   215   281 0.98 Integrase core domain
HTH_21               PF13276.1     60 seq158_BIOID51019    -            301   8.8e-17   60.7   2.0   1   1   8.3e-19   3.8e-15   55.5   0.4     6    57    49   106    45   109 0.79 HTH-like domain
Prok-JAB             PF14464.1    105 seq162_BIOID51019    -            247   7.4e-20   70.3   0.2   1   1   1.9e-23   1.3e-19   69.5   0.1     4    96     4    98     1   109 0.93 Prokaryotic homologs of the JAB domain
NLPC_P60             PF00877.14   105 seq162_BIOID51019    -            247   4.6e-14   52.0   0.0   1   1   9.2e-18   6.3e-14   51.5   0.0     1   104   111   223   111   224 0.93 NlpC/P60 family
CorA                 PF01544.13   292 seq163_BIOID51019    -            316   4.9e-56  189.7   0.4   1   1   4.4e-60     6e-56  189.5   0.2     4   292    26   312    24   312 0.95 CorA-like Mg2+ transporter protein
DUF1076              PF06416.7    113 seq164_BIOID51019    -            195   4.1e-43  145.5   0.1   1   1     6e-47   8.3e-43  144.5   0.0    12   113    92   193    84   193 0.96 Protein of unknown function (DUF1076)
Phage_CII            PF05269.6     91 seq167_BIOID51019    -             97     3e-48  161.6   1.2   1   1   2.5e-52   3.4e-48  161.4   0.8     1    91     1    91     1    91 1.00 Bacteriophage CII protein
DUF1076              PF06416.7    113 seq169_BIOID51019    -            209   1.5e-46  156.6   0.9   1   1   1.5e-50     2e-46  156.2   0.6     2   113    98   209    97   209 0.98 Protein of unknown function (DUF1076)
Phage_rep_O          PF04492.8    100 seq171_BIOID51019    -            299   7.3e-40  135.1   0.0   1   1   9.4e-44   1.3e-39  134.3   0.0     3   100    18   115    16   115 0.99 Bacteriophage replication protein O
Peptidase_S49        PF01343.13   154 seq172_BIOID51019    -            191   4.2e-06   26.5   0.0   1   1   7.2e-10   9.8e-06   25.3   0.0     2    33   149   180   148   183 0.91 Peptidase family S49
BCCT                 PF02028.12   485 seq173_BIOID51019    -            536  9.8e-131  436.2  41.0   1   1  8.5e-135  1.2e-130  435.9  28.4     3   485    14   499    12   499 0.98 BCCT family transporter
Autotransporter      PF03797.14   265 seq175_BIOID51019    -            973   2.2e-55  187.7  17.7   1   1   3.3e-59   2.2e-55  187.7  12.3     2   265   673   957   672   957 0.98 Autotransporter beta-domain
ESPR                 PF13018.1     24 seq175_BIOID51019    -            973   3.4e-08   32.6   0.1   1   1     1e-11   7.1e-08   31.6   0.1     2    24    31    53    31    53 0.96 Extended Signal Peptide of Type V secretion system
Methyltransf_26      PF13659.1    117 seq178_BIOID51019    -            187   6.6e-12   45.3   0.1   1   1   3.5e-15   1.2e-11   44.5   0.0     2   114    52   147    51   150 0.90 Methyltransferase domain
Methyltransf_18      PF12847.2    112 seq178_BIOID51019    -            187   7.3e-09   36.0   0.0   1   1   4.7e-12   1.6e-08   34.9   0.0     4   109    53   146    50   148 0.89 Methyltransferase domain
RrnaAD               PF00398.15   262 seq178_BIOID51019    -            187   4.4e-07   29.0   0.0   1   1   1.6e-10   5.6e-07   28.7   0.0     9   113    29   128    24   148 0.89 Ribosomal RNA adenine dimethylase
MTS                  PF05175.9    170 seq178_BIOID51019    -            187     7e-07   28.6   0.0   1   1   2.8e-10   9.5e-07   28.2   0.0    31   141    50   149    41   166 0.84 Methyltransferase small domain
Lambda_tail_I        PF06805.7     82 seq181_BIOID51019    -            180   7.4e-14   51.2   0.0   1   1     9e-18   1.2e-13   50.5   0.0    25    82     2    64     1    64 0.98 Bacteriophage lambda tail assembly protein I
DUF1076              PF06416.7    113 seq182_BIOID51019    -            190   2.4e-46  155.9   0.5   1   1   2.2e-50     3e-46  155.6   0.3     2   112    77   187    76   188 0.97 Protein of unknown function (DUF1076)
Cytochrom_B562       PF07361.6    103 seq183_BIOID51019    -            118   6.5e-16   58.5   0.2   1   1   5.8e-20     8e-16   58.2   0.2     1    89    26   115    26   116 0.96 Cytochrome b562
Peptidase_S49        PF01343.13   154 seq188_BIOID51019    -            283   3.5e-35  120.9   0.2   1   1   4.7e-39   6.4e-35  120.0   0.1    30   151    21   141    13   144 0.93 Peptidase family S49
DUF1076              PF06416.7    113 seq190_BIOID51019    -            213   6.6e-43  144.8   0.2   1   1   6.8e-47   9.2e-43  144.4   0.1    14   113   113   212    99   212 0.94 Protein of unknown function (DUF1076)
ABC_tran             PF00005.22   118 seq191_BIOID51019    -            265   1.1e-20   74.0   0.0   1   1   2.3e-24   1.6e-20   73.5   0.0     1   118    51   176    51   176 0.94 ABC transporter
DUF1019              PF06254.6     89 seq193_BIOID51019    -            183   4.3e-27   93.9   0.0   1   1   4.6e-31   6.3e-27   93.4   0.0     4    89    58   149    45   149 0.95 Protein of unknown function (DUF1019)
Hexapep              PF00132.19    36 seq195_BIOID51019    -            204   1.3e-19   68.6   6.7   1   3   9.6e-10   1.3e-05   24.3   0.0     2    36    33    67    32    67 0.96 Bacterial transferase hexapeptide (six repeats)
Hexapep              PF00132.19    36 seq195_BIOID51019    -            204   1.3e-19   68.6   6.7   2   3   1.4e-10   1.9e-06   27.0   0.7     3    33   102   131   100   132 0.94 Bacterial transferase hexapeptide (six repeats)
Hexapep              PF00132.19    36 seq195_BIOID51019    -            204   1.3e-19   68.6   6.7   3   3   1.1e-11   1.5e-07   30.5   0.6     1    34   117   150   117   152 0.95 Bacterial transferase hexapeptide (six repeats)
MurB_C               PF02873.11   105 seq198_BIOID51019    -            342   5.3e-42  141.7   0.0   1   1   1.3e-45   9.1e-42  140.9   0.0     1   105   203   330   203   330 0.99 UDP-N-acetylenolpyruvoylglucosamine reductase, C-terminal domain
FAD_binding_4        PF01565.18   139 seq198_BIOID51019    -            342   7.3e-28   96.6   0.0   1   1   8.6e-31   5.9e-27   93.7   0.0     2   138    18   149    17   150 0.91 FAD binding domain
Phage_lambda_P       PF06992.6    233 seq199_BIOID51019    -            233  2.9e-167  553.5   4.4   1   1  2.4e-171  3.2e-167  553.4   3.0     1   233     1   233     1   233 1.00 Replication protein P
Ureidogly_hydro      PF04115.7    165 seq200_BIOID51019    -            160     4e-52  175.7   0.0   1   1   3.3e-56   4.6e-52  175.5   0.0     3   159     2   153     1   158 0.95 Ureidoglycolate hydrolase
DUF3672              PF12421.3    136 seq203_BIOID51019    -           1131     1e-41  142.1   0.1   1   1   7.6e-45   2.6e-41  140.8   0.1     1   135   949  1089   949  1090 0.89 Fibronectin type III protein
Phage-tail_3         PF13550.1    164 seq203_BIOID51019    -           1131   3.9e-40  137.1   0.4   1   1   2.8e-43   9.7e-40  135.9   0.0     1   161   330   497   330   500 0.94 Putative phage tail protein
DUF1983              PF09327.6     81 seq203_BIOID51019    -           1131   1.1e-27   95.7   0.1   1   1   8.7e-31     3e-27   94.2   0.0     2    81   846   925   845   925 0.98 Domain of unknown function (DUF1983)
Aldo_ket_red         PF00248.16   283 seq204_BIOID51019    -            267   4.9e-57  192.7   0.6   1   1   4.6e-61   6.3e-57  192.4   0.4     2   281     6   250     5   251 0.95 Aldo/keto reductase family
Phage_Nu1            PF07471.7    164 seq205_BIOID51019    -            169   8.9e-18   64.1   0.0   1   1   8.9e-22   1.2e-17   63.7   0.0    75   163    63   150    46   151 0.88 Phage DNA packaging protein Nu1
Dimer_Tnp_Tn5        PF02281.11   109 seq207_BIOID51019    -            296   8.5e-16   57.9   0.5   1   1   1.2e-19   1.7e-15   56.9   0.3    10   102   204   292   194   295 0.84 Transposase Tn5 dimerisation domain
HTS                  PF04204.11   298 seq211_BIOID51019    -            309  2.3e-131  436.7   0.0   1   1  1.9e-135  2.6e-131  436.6   0.0     1   298     2   299     2   299 1.00 Homoserine O-succinyltransferase
Peripla_BP_2         PF01497.13   238 seq215_BIOID51019    -            296     1e-26   93.4   0.0   1   1   8.5e-31   1.2e-26   93.2   0.0     1   235    38   270    38   273 0.94 Periplasmic binding protein
HDPD                 PF02924.9    118 seq216_BIOID51019    -             82   1.9e-10   40.4   0.1   1   1   1.6e-14   2.2e-10   40.2   0.1    37   106     1    63     1    69 0.91 Bacteriophage lambda head decoration protein D
IclR                 PF01614.13   129 seq217_BIOID51019    -            271   1.9e-40  137.3   0.0   1   1   4.5e-44   3.1e-40  136.7   0.0     2   128   140   263   139   264 0.98 Bacterial transcriptional regulator
HTH_IclR             PF09339.5     52 seq217_BIOID51019    -            271   1.2e-12   47.1   0.1   1   1   5.9e-16     4e-12   45.4   0.0     1    51    23    73    23    74 0.98 IclR helix-turn-helix domain
Terminase_GpA        PF05876.7    557 seq219_BIOID51019    -            500  1.3e-140  469.2   0.0   1   1  1.2e-144  1.7e-140  468.9   0.0     1   419    51   486    51   498 0.98 Phage terminase large subunit (GpA)
SSB                  PF00436.20   104 seq220_BIOID51019    -            177   4.6e-39  132.3   0.3   1   1   4.3e-43   5.8e-39  132.0   0.2     1   101     6   109     6   112 0.96 Single-strand binding protein family
Phage_cap_E          PF03864.10   329 seq222_BIOID51019    -            388   8.7e-64  215.3   0.2   1   1   7.3e-68   9.9e-64  215.2   0.2     1   328    51   386    51   387 0.93 Phage major capsid protein E
Ring_hydroxyl_A      PF00848.14   209 seq223_BIOID51019    -            374   4.9e-36  124.2   0.6   1   1   9.8e-40   6.7e-36  123.7   0.4     3   205   184   370   182   374 0.91 Ring hydroxylating alpha subunit (catalytic domain)
Rieske               PF00355.21    98 seq223_BIOID51019    -            374   4.8e-21   74.0   0.1   1   1   1.2e-24   7.9e-21   73.3   0.1     1    87    46   130    46   148 0.88 Rieske [2Fe-2S] domain
FxsA                 PF04186.8    120 seq225_BIOID51019    -            158   1.1e-36  124.9   8.3   1   1   9.6e-41   1.3e-36  124.7   5.7     1   113     6   118     6   127 0.93 FxsA cytoplasmic membrane protein
GTP_EFTU             PF00009.22   188 seq227_BIOID51019    -            528   9.5e-45  152.2   0.0   1   1   3.3e-48   1.5e-44  151.5   0.0     3   187    12   276    10   277 0.92 Elongation factor Tu GTP binding domain
GTP_EFTU_D2          PF03144.20    74 seq227_BIOID51019    -            528   2.7e-11   43.3   0.1   1   1   2.6e-14   1.2e-10   41.2   0.0     2    74   313   379   312   379 0.97 Elongation factor Tu domain 2
BPL_LplA_LipB        PF03099.14   125 seq228_BIOID51019    -            321   5.1e-21   74.8   0.0   1   1   1.7e-24   7.6e-21   74.2   0.0     4   125    86   208    83   208 0.89 Biotin/lipoate A/B protein ligase family
HTH_11               PF08279.7     55 seq228_BIOID51019    -            321   8.4e-13   47.6   0.0   1   1   4.4e-16     2e-12   46.4   0.0     4    54     9    58     8    59 0.92 HTH domain
BPL_C                PF02237.12    48 seq228_BIOID51019    -            321   1.6e-11   43.5   0.2   1   1   8.9e-15   4.1e-11   42.2   0.1     1    48   271   317   271   317 0.97 Biotin protein ligase C terminal domain
DUF1040              PF06288.8     86 seq229_BIOID51019    -             89   1.6e-46  156.3   0.5   1   1   1.3e-50   1.8e-46  156.2   0.3     1    86     1    86     1    86 1.00 Protein of unknown function (DUF1040)
Cytochrom_C_asm      PF01578.15   214 seq231_BIOID51019    -            288   5.7e-45  153.3  17.3   1   1   4.2e-49   5.7e-45  153.3  12.0     5   212    62   286    58   288 0.97 Cytochrome C assembly protein
NinB                 PF05772.7    127 seq232_BIOID51019    -            146   9.3e-53  177.1   0.1   1   1   8.1e-57   1.1e-52  176.8   0.1     2   127     8   129     7   129 0.99 NinB protein
Ail_Lom              PF06316.6    199 seq233_BIOID51019    -            199  1.1e-122  406.8   4.7   1   1  2.6e-126  1.2e-122  406.6   3.3     1   199     1   199     1   199 1.00 Enterobacterial Ail/Lom protein
OMP_b-brl            PF13505.1    176 seq233_BIOID51019    -            199   3.9e-26   91.9   3.8   1   1   1.1e-29   4.9e-26   91.6   2.6     2   176    11   199     8   199 0.84 Outer membrane protein beta-barrel domain
OmpA_membrane        PF01389.12   183 seq233_BIOID51019    -            199   0.00012   21.5   0.1   1   1   3.8e-08   0.00017   21.0   0.1    14   149    23   179    17   186 0.80 OmpA-like transmembrane domain
DUF905               PF06006.7     71 seq235_BIOID51019    -             77   1.6e-37  126.5   0.2   1   1   1.3e-41   1.8e-37  126.4   0.1     2    71     9    77     8    77 0.98 Bacterial protein of unknown function (DUF905)
NIF3                 PF01784.13   242 seq236_BIOID51019    -            247     1e-56  192.1   0.0   1   1   9.1e-61   1.2e-56  191.8   0.0     2   240     6   235     5   238 0.95 NIF3 (NGG1p interacting factor 3)
CorA                 PF01544.13   292 seq237_BIOID51019    -             39   1.9e-08   33.6   1.2   1   1   1.5e-12   2.1e-08   33.4   0.9   256   292     1    35     1    35 0.98 CorA-like Mg2+ transporter protein
APH                  PF01636.18   239 seq240_BIOID51019    -            328     1e-40  139.8   2.0   1   1   2.3e-44   1.6e-40  139.2   1.4     2   232    31   259    30   269 0.82 Phosphotransferase enzyme family
EcKinase             PF02958.15   293 seq240_BIOID51019    -            328   0.00013   21.1   0.0   1   1   3.3e-08   0.00022   20.3   0.0   197   280   176   252   149   257 0.80 Ecdysteroid kinase
TPP_enzyme_N         PF02776.13   172 seq241_BIOID51019    -            623   2.2e-54  183.3   2.8   1   1   4.8e-56   2.2e-52  176.9   0.9     1   170    34   203    34   205 0.98 Thiamine pyrophosphate enzyme, N-terminal TPP binding domain
TPP_enzyme_C         PF02775.16   153 seq241_BIOID51019    -            623   4.4e-36  123.6   0.2   1   1   1.1e-37   4.8e-34  117.0   0.0     2   153   423   583   422   583 0.96 Thiamine pyrophosphate enzyme, C-terminal TPP binding domain
TPP_enzyme_M         PF00205.17   137 seq241_BIOID51019    -            623   4.4e-35  120.2   0.6   1   1     2e-38   9.3e-35  119.2   0.0     1   136   223   358   223   359 0.94 Thiamine pyrophosphate enzyme, central domain
FecCD                PF01032.13   311 seq243_BIOID51019    -            660  1.2e-144  480.8  86.5   1   2   4.7e-73   6.4e-69  232.0  27.9     8   310    14   324     7   325 0.93 FecCD transport family
FecCD                PF01032.13   311 seq243_BIOID51019    -            660  1.2e-144  480.8  86.5   2   2   5.9e-80   8.1e-76  254.6  26.3     2   311   358   657   350   657 0.94 FecCD transport family
ParBc                PF02195.13    90 seq244_BIOID51019    -            134   2.9e-12   46.4   0.0   1   1   4.1e-16   5.6e-12   45.4   0.0     1    56    66   123    66   128 0.96 ParB-like nuclease domain
Dam                  PF05869.6    181 seq246_BIOID51019    -            175   1.1e-61  207.2   0.2   1   1     9e-66   1.2e-61  207.1   0.2     2   175     3   172     2   175 0.98 DNA N-6-adenine-methyltransferase (Dam)
DUF1283              PF06932.6     85 seq247_BIOID51019    -            113     1e-46  156.7   6.7   1   1   8.7e-51   1.2e-46  156.5   4.7     1    85    29   113    29   113 0.99 Protein of unknown function (DUF1283)
Malate_synthase      PF01274.17   523 seq249_BIOID51019    -            539  1.2e-214  713.1   0.0   1   1  9.7e-219  1.3e-214  712.9   0.0     3   522    19   538    17   539 0.99 Malate synthase
Dynamin_N            PF00350.18   168 seq250_BIOID51019    -            795   3.3e-18   65.9   0.0   1   1   7.1e-22   3.3e-18   65.9   0.0     1   167    72   300    72   301 0.73 Dynamin family
MMR_HSR1             PF01926.18   114 seq250_BIOID51019    -            795   2.6e-08   33.7   0.1   1   1   8.3e-11   3.8e-07   29.9   0.1     2   114    72   300    71   300 0.73 50S ribosome-binding GTPase
phage_tail_N         PF08400.5    134 seq253_BIOID51019    -            964     2e-58  195.7   0.2   1   1   4.3e-62     2e-58  195.7   0.1     1   134     1   134     1   134 0.99 Prophage tail fibre N-terminal
Collar               PF07484.7     57 seq253_BIOID51019    -            964   2.7e-11   42.9   0.2   1   1   1.4e-14   6.6e-11   41.7   0.1     1    56   754   800   754   801 0.97 Phage Tail Collar Domain
Phage_fiber          PF03335.8     14 seq253_BIOID51019    -            964   2.3e-05   23.2  70.0   1   7    0.0004       1.8    8.3   1.5     1    14   817   830   817   830 0.88 Phage tail fibre repeat
Phage_fiber          PF03335.8     14 seq253_BIOID51019    -            964   2.3e-05   23.2  70.0   2   7     8e-06     0.036   13.5   1.9     1    14   849   862   849   862 0.92 Phage tail fibre repeat
Phage_fiber          PF03335.8     14 seq253_BIOID51019    -            964   2.3e-05   23.2  70.0   3   7    0.0002       0.9    9.3   2.4     2    13   864   875   863   876 0.89 Phage tail fibre repeat
Phage_fiber          PF03335.8     14 seq253_BIOID51019    -            964   2.3e-05   23.2  70.0   4   7   2.8e-05      0.13   11.8   3.2     1    14   899   912   899   912 0.92 Phage tail fibre repeat
Phage_fiber          PF03335.8     14 seq253_BIOID51019    -            964   2.3e-05   23.2  70.0   5   7    0.0004       1.8    8.4   1.7     2    12   914   924   913   925 0.89 Phage tail fibre repeat
Phage_fiber          PF03335.8     14 seq253_BIOID51019    -            964   2.3e-05   23.2  70.0   6   7   0.00033       1.5    8.6   0.8     2    11   923   932   922   933 0.86 Phage tail fibre repeat
Phage_fiber          PF03335.8     14 seq253_BIOID51019    -            964   2.3e-05   23.2  70.0   7   7   0.00039       1.8    8.4   0.9     2    13   932   943   931   944 0.87 Phage tail fibre repeat
DUF1627              PF07789.7    155 seq255_BIOID51019    -            248   9.4e-92  304.4   0.2   1   1   2.7e-95   1.8e-91  303.5   0.1     1   153    88   240    88   242 0.99 Protein of unknown function (DUF1627)
Acetyltransf_3       PF13302.1    142 seq256_BIOID51019    -            186   5.7e-23   81.6   0.0   1   1     4e-26   7.7e-23   81.2   0.0     3   141     8   140     7   141 0.80 Acetyltransferase (GNAT) domain
Acetyltransf_4       PF13420.1    155 seq256_BIOID51019    -            186   7.2e-15   55.1   0.6   1   1   4.7e-18   9.1e-15   54.8   0.4     1   152     9   158     9   160 0.93 Acetyltransferase (GNAT) domain
Acetyltransf_1       PF00583.19    83 seq256_BIOID51019    -            186     6e-15   54.9   0.1   1   1   4.5e-18   8.9e-15   54.3   0.1     2    82    63   140    62   141 0.97 Acetyltransferase (GNAT) family
Acetyltransf_8       PF13523.1    152 seq256_BIOID51019    -            186   1.2e-13   51.1   0.2   1   1   8.2e-17   1.6e-13   50.6   0.2     1   141     9   145     9   157 0.89 Acetyltransferase (GNAT) domain
Acetyltransf_7       PF13508.1     79 seq256_BIOID51019    -            186   3.7e-07   30.1   0.2   1   1   3.4e-10   6.7e-07   29.2   0.1     2    78    56   141    55   142 0.80 Acetyltransferase (GNAT) domain
Acetyltransf_10      PF13673.1    117 seq256_BIOID51019    -            186   1.3e-05   25.1   0.0   1   1   9.3e-09   1.8e-05   24.7   0.0     1   117    16   140    16   140 0.75 Acetyltransferase (GNAT) domain
FR47                 PF08445.5     86 seq256_BIOID51019    -            186   2.1e-05   24.0   0.0   1   1   1.9e-08   3.8e-05   23.2   0.0    26    79    87   142    69   150 0.92 FR47-like protein
Packaging_FI         PF14000.1    125 seq257_BIOID51019    -            132   7.4e-42  142.3   2.0   1   1     6e-46   8.2e-42  142.2   1.4     1   125     2   129     2   129 0.99 DNA packaging protein FI
DUF21                PF01595.15   183 seq259_BIOID51019    -            420   3.5e-55  186.0   4.7   1   1   1.1e-58   4.9e-55  185.5   3.3     3   175     2   175     1   180 0.98 Domain of unknown function DUF21
CorC_HlyC            PF03471.12    81 seq259_BIOID51019    -            420   2.9e-20   71.7   0.2   1   1     2e-23   9.2e-20   70.1   0.1     2    79   335   410   334   412 0.95 Transporter associated domain
CBS                  PF00571.23    57 seq259_BIOID51019    -            420   9.6e-06   25.0   0.2   1   1   8.6e-08   0.00039   19.9   0.0     8    56   270   318   249   319 0.87 CBS domain
Fer2                 PF00111.22    78 seq260_BIOID51019    -            321   2.5e-12   46.2   3.7   1   1   1.6e-15   5.4e-12   45.1   2.6     6    77   242   312   238   313 0.88 2Fe-2S iron-sulfur cluster binding domain
FAD_binding_6        PF00970.19    99 seq260_BIOID51019    -            321   1.2e-10   41.3   0.0   1   1   1.1e-13   3.6e-10   39.7   0.0     2    97     9   106     8   108 0.90 Oxidoreductase FAD-binding domain
NAD_binding_1        PF00175.16   109 seq260_BIOID51019    -            321   1.5e-09   38.2   0.0   1   1   2.6e-12   8.9e-09   35.7   0.0     1   108   117   207   117   208 0.81 Oxidoreductase NAD-binding domain
Toxin_15             PF07906.8    284 seq262_BIOID51019    -            549   2.6e-95  319.0   9.8   1   1   4.1e-98   5.6e-94  314.6   5.3    14   284     6   264     3   264 0.99 ShET2 enterotoxin, N-terminal region
AHS1                 PF02682.11   202 seq265_BIOID51019    -            218   2.9e-69  232.4   0.0   1   1   2.4e-73   3.3e-69  232.2   0.0     2   202     5   202     4   202 0.95 Allophanate hydrolase subunit 1
Exo_endo_phos        PF03372.18   251 seq267_BIOID51019    -            259   5.8e-12   45.9   0.4   1   1   7.6e-16     1e-11   45.1   0.3     2   251    41   245    40   245 0.65 Endonuclease/Exonuclease/phosphatase family
Terminase_GpA        PF05876.7    557 seq270_BIOID51019    -            157   7.1e-29  100.4   0.1   1   1   6.2e-33   8.5e-29  100.2   0.0   432   547     2   116     1   126 0.94 Phage terminase large subunit (GpA)
IpaB_EvcA            PF03278.8    153 seq271_BIOID51019    -            196   2.2e-60  202.1   6.0   1   1   1.9e-64   2.6e-60  201.9   4.1     2   152    40   184    39   185 0.98 IpaB/EvcA family
DUF905               PF06006.7     71 seq273_BIOID51019    -             64   1.1e-19   69.4   0.0   1   1   9.3e-24   1.3e-19   69.2   0.0     3    47    20    64    18    64 0.98 Bacterial protein of unknown function (DUF905)
NinF                 PF05810.7     58 seq274_BIOID51019    -             56   5.6e-31  106.0   7.3   1   1   4.4e-35   6.1e-31  105.9   5.0     1    58     1    55     1    56 0.96 NinF protein
Phage_attach         PF05354.6    117 seq277_BIOID51019    -            117     5e-63  209.7   0.1   1   1     8e-67   5.5e-63  209.6   0.1     1   117     1   117     1   117 1.00 Phage Head-Tail Attachment
Gifsy-2              PF13856.1     95 seq277_BIOID51019    -            117   3.7e-31  106.9   0.0   1   1   6.2e-35   4.3e-31  106.8   0.0     1    95     4   105     4   105 0.99 ATP-binding sugar transporter from pro-phage
DSBA                 PF01323.15   193 seq278_BIOID51019    -            208   6.8e-32  110.4   3.3   1   1   7.9e-35   5.4e-31  107.5   2.3     1   192    40   197    40   198 0.95 DSBA-like thioredoxin domain
Thioredoxin_4        PF13462.1    163 seq278_BIOID51019    -            208   4.4e-10   39.7   0.0   1   1   9.2e-14   6.3e-10   39.1   0.0    16   149    40   180    33   191 0.69 Thioredoxin
NinG                 PF05766.7    189 seq279_BIOID51019    -            204   7.1e-75  250.8  17.2   1   1   6.6e-79     9e-75  250.4  11.9     1   186     2   198     2   204 0.94 Bacteriophage Lambda NinG protein
DUF932               PF06067.6    239 seq285_BIOID51019    -            272   7.8e-62  208.5   0.0   1   1   6.6e-66     9e-62  208.3   0.0     2   239    37   261    36   261 0.99 Domain of unknown function (DUF932)
YfiO                 PF13525.1    203 seq286_BIOID51019    -            245   1.1e-84  282.8   5.8   1   1   2.8e-88   1.3e-84  282.6   4.0     1   202    28   236    28   238 0.97 Outer membrane lipoprotein
TPR_18               PF13512.1    142 seq286_BIOID51019    -            245   5.1e-65  217.7   7.3   1   1     3e-68   1.4e-64  216.3   1.2     2   142    24   167    23   167 0.98 Tetratricopeptide repeat
gpW                  PF02831.10    68 seq288_BIOID51019    -             68   1.1e-30  104.8   1.2   1   1   8.9e-35   1.2e-30  104.7   0.8     1    68     1    68     1    68 0.99 gpW
AHS2                 PF02626.10   272 seq289_BIOID51019    -            310   1.7e-99  332.4   0.0   1   1  1.4e-103     2e-99  332.1   0.0     2   272    24   288    23   288 0.98 Allophanate hydrolase subunit 2
HTH_AraC             PF00165.18    42 seq291_BIOID51019    -             84   1.1e-12   47.2   0.3   1   1   3.1e-14   2.1e-10   39.9   0.1     1    40    35    72    35    72 0.97 Bacterial regulatory helix-turn-helix proteins, AraC family
HTH_18               PF12833.2     81 seq291_BIOID51019    -             84   1.2e-11   44.4   0.0   1   1     2e-15   1.3e-11   44.2   0.0     7    78     3    72     1    74 0.92 Helix-turn-helix domain
Minor_tail_Z         PF06763.6    189 seq292_BIOID51019    -            187     7e-82  273.5  14.2   1   1   5.9e-86   8.1e-82  273.3   9.8    16   189    13   187     5   187 0.98 Prophage minor tail protein Z (GPZ)
HTH_3                PF01381.17    55 seq295_BIOID51019    -             86   1.9e-10   40.2   0.0   1   1   5.1e-14   2.3e-10   40.0   0.0     1    53     5    57     5    59 0.95 Helix-turn-helix
HTH_31               PF13560.1     64 seq295_BIOID51019    -             86   5.6e-08   32.7   0.0   1   1   1.6e-11   7.3e-08   32.3   0.0     6    55     5    53     4    62 0.93 Helix-turn-helix domain
HTH_19               PF12844.2     64 seq295_BIOID51019    -             86   5.5e-08   32.6   0.0   1   1   1.6e-11   7.2e-08   32.2   0.0     4    57     5    58     5    65 0.93 Helix-turn-helix domain
Caudo_TAP            PF02413.12   130 seq296_BIOID51019    -             69   6.9e-20   71.4   0.4   1   1     6e-24   8.2e-20   71.1   0.3    83   129    21    67    17    68 0.97 Caudovirales tail fibre assembly protein
BON                  PF04972.12    64 seq297_BIOID51019    -            201   1.7e-39  133.2  15.7   1   2   7.5e-23     1e-18   66.7   3.7     1    63    60   122    60   123 0.98 BON domain
BON                  PF04972.12    64 seq297_BIOID51019    -            201   1.7e-39  133.2  15.7   2   2   1.3e-24   1.8e-20   72.3   1.8     1    62   139   200   139   201 0.97 BON domain
Methyltransf_11      PF08241.7     95 seq298_BIOID51019    -            256   1.4e-24   86.3   0.0   1   1   2.2e-27   2.3e-24   85.5   0.0     1    95    49   145    49   145 0.97 Methyltransferase domain
Methyltransf_31      PF13847.1    152 seq298_BIOID51019    -            256   1.2e-20   73.4   0.0   1   1   1.5e-23   1.6e-20   73.1   0.0     5   112    46   149    43   235 0.86 Methyltransferase domain
Methyltransf_23      PF13489.1    162 seq298_BIOID51019    -            256   8.4e-19   67.7   0.0   1   1   1.1e-21   1.2e-18   67.2   0.0    12   159    36   191    26   194 0.80 Methyltransferase domain
Ubie_methyltran      PF01209.13   233 seq298_BIOID51019    -            256   2.9e-18   65.7   0.0   1   1   3.7e-21   3.9e-18   65.3   0.0     9   158    10   152     2   162 0.84 ubiE/COQ5 methyltransferase family
Methyltransf_18      PF12847.2    112 seq298_BIOID51019    -            256   1.5e-16   60.8   0.1   1   1   3.1e-19   3.3e-16   59.7   0.0     1   109    44   145    44   148 0.90 Methyltransferase domain
Methyltransf_12      PF08242.7     99 seq298_BIOID51019    -            256   4.1e-14   52.7   0.0   1   1   6.7e-17     7e-14   51.9   0.0     1    98    49   142    49   143 0.93 Methyltransferase domain
Methyltransf_25      PF13649.1    101 seq298_BIOID51019    -            256   1.8e-13   50.5   0.1   1   1   3.9e-16   4.1e-13   49.4   0.1     1   101    48   141    48   141 0.92 Methyltransferase domain
Methyltransf_26      PF13659.1    117 seq298_BIOID51019    -            256   3.7e-11   42.9   0.4   1   1   7.2e-14   7.6e-11   41.9   0.3     3   113    47   145    45   147 0.92 Methyltransferase domain
MTS                  PF05175.9    170 seq298_BIOID51019    -            256   1.6e-09   37.2   0.1   1   1     3e-12   3.1e-09   36.3   0.0    23   144    36   150    31   175 0.80 Methyltransferase small domain
Methyltransf_8       PF05148.10   219 seq298_BIOID51019    -            256   7.5e-08   32.1   0.0   1   1   5.6e-10   5.9e-07   29.2   0.0    58   164    24   153     6   177 0.69 Hypothetical methyltransferase
Methyltransf_29      PF03141.11   506 seq298_BIOID51019    -            256   9.7e-08   30.6   0.1   1   1   1.2e-10   1.2e-07   30.3   0.1   118   218    45   146     9   170 0.80 Putative S-adenosyl-L-methionine-dependent methyltransferase
TehB                 PF03848.9    192 seq298_BIOID51019    -            256   7.8e-06   25.0   0.0   1   1   1.5e-08   1.6e-05   24.0   0.0    31   136    45   150    16   180 0.83 Tellurite resistance protein TehB
PrmA                 PF06325.8    295 seq298_BIOID51019    -            256   7.9e-05   21.8   0.0   1   1     1e-07   0.00011   21.3   0.0   161   262    44   150    33   188 0.73 Ribosomal protein L11 methyltransferase (PrmA)
Cpn10                PF00166.16    93 seq299_BIOID51019    -             97   5.2e-29   99.9   1.8   1   1   4.2e-33   5.7e-29   99.7   1.3     1    93     2    95     2    95 0.97 Chaperonin 10 Kd subunit
Metallophos          PF00149.23   201 seq300_BIOID51019    -            221   2.7e-17   62.7   1.1   1   1   6.2e-21   4.2e-17   62.1   0.8     2   198    14   187    13   189 0.83 Calcineurin-like phosphoesterase
Metallophos_2        PF12850.2    156 seq300_BIOID51019    -            221   1.1e-06   28.5   0.1   1   1   2.8e-10   1.9e-06   27.6   0.1     3   136    15   205    14   210 0.57 Calcineurin-like phosphoesterase superfamily domain
PerB                 PF06590.6    129 seq302_BIOID51019    -             39   3.6e-18   65.9   0.1   1   1   2.8e-22   3.8e-18   65.9   0.1     1    34     1    34     1    38 0.96 PerB protein
DUF945               PF06097.6    459 seq303_BIOID51019    -            490  2.2e-106  356.2  12.6   1   1  1.9e-110  2.6e-106  356.0   8.7     3   459    18   481    16   481 0.98 Bacterial protein of unknown function (DUF945)
PerB                 PF06590.6    129 seq304_BIOID51019    -             88     3e-58  195.6   0.9   1   1   2.4e-62   3.2e-58  195.5   0.7    42   129     1    88     1    88 0.99 PerB protein
ICL                  PF00463.16   526 seq307_BIOID51019    -            439  3.2e-200  665.6   1.7   1   2  4.6e-118  3.2e-114  381.9   0.0     1   255    12   262    12   264 0.99 Isocitrate lyase family
ICL                  PF00463.16   526 seq307_BIOID51019    -            439  3.2e-200  665.6   1.7   2   2   1.5e-88     1e-84  284.5   1.0   353   526   262   439   260   439 0.98 Isocitrate lyase family
PEP_mutase           PF13714.1    238 seq307_BIOID51019    -            439   4.8e-19   68.4   0.0   1   1   2.3e-22   1.6e-18   66.7   0.0    26   198    86   320    74   352 0.86 Phosphoenolpyruvate phosphomutase
AP_endonuc_2         PF01261.19   211 seq309_BIOID51019    -            122   1.5e-11   43.9   0.1   1   1   1.1e-15   1.5e-11   43.8   0.0     1    92    21   107    21   122 0.90 Xylose isomerase-like TIM barrel
Phage_tail_U         PF06141.6    133 seq310_BIOID51019    -            131   4.2e-63  211.1   0.4   1   1   3.4e-67   4.6e-63  211.0   0.3     1   133     1   131     1   131 0.99 Phage minor tail protein U
Cpn60_TCP1           PF00118.19   488 seq311_BIOID51019    -            548  1.2e-126  423.1  10.9   1   1  9.8e-131  1.3e-126  422.9   7.5     1   486    23   523    23   525 0.94 TCP-1/cpn60 chaperonin family
DUF1161              PF06649.7     52 seq313_BIOID51019    -            102   1.3e-25   88.9   0.0   1   1   1.2e-29   1.6e-25   88.6   0.0     1    52    27    80    27    80 0.99 Protein of unknown function (DUF1161)
Antirestrict         PF03230.8     94 seq317_BIOID51019    -            161     5e-39  132.0   0.2   1   1   4.7e-43   6.4e-39  131.7   0.1     1    94    64   161    64   161 0.98 Antirestriction protein
SBP_bac_11           PF13531.1    231 seq318_BIOID51019    -            252     8e-34  117.1   0.0   1   1   6.7e-38   9.2e-34  116.9   0.0     1   230    20   247    20   248 0.89 Bacterial extracellular solute-binding protein
PerC                 PF06069.6     90 seq319_BIOID51019    -             89   1.4e-40  137.1   1.9   1   1   1.1e-44   1.5e-40  137.0   1.3     1    90     1    89     1    89 0.98 PerC transcriptional activator
Ail_Lom              PF06316.6    199 seq320_BIOID51019    -            199  1.6e-119  396.4   5.2   1   1  2.6e-123  1.8e-119  396.3   3.6     1   199     1   199     1   199 1.00 Enterobacterial Ail/Lom protein
OMP_b-brl            PF13505.1    176 seq320_BIOID51019    -            199   3.8e-25   88.7   3.2   1   1   6.7e-29   4.6e-25   88.4   2.3     2   176    11   199     8   199 0.86 Outer membrane protein beta-barrel domain
PsiB                 PF06290.6    143 seq321_BIOID51019    -            144   1.7e-72  241.3   0.0   1   1   1.4e-76   1.9e-72  241.2   0.0     1   143     1   143     1   143 0.99 Plasmid SOS inhibition protein (PsiB)
Ribosomal_S30AE      PF02482.14    94 seq322_BIOID51019    -            113   3.8e-29  100.7   0.1   1   1   3.5e-33   4.8e-29  100.4   0.1     2    92     3    93     2    95 0.97 Sigma 54 modulation protein / S30EA ribosomal protein
LamB_YcsF            PF03746.11   242 seq323_BIOID51019    -            244  3.3e-102  340.5   0.8   1   1  2.8e-106  3.8e-102  340.3   0.5     1   241     2   237     2   238 0.99 LamB/YcsF family
DUF1328              PF07043.8     39 seq324_BIOID51019    -             59   1.6e-12   47.0  24.5   1   1   1.4e-16   1.9e-12   46.8  17.0     1    39    12    50    12    50 0.99 Protein of unknown function (DUF1328)
AP_endonuc_2         PF01261.19   211 seq325_BIOID51019    -            127   5.5e-12   45.3   0.2   1   1   4.9e-16   6.8e-12   45.0   0.1   122   211     4    88     1    88 0.90 Xylose isomerase-like TIM barrel
Big_2                PF02368.13    79 seq326_BIOID51019    -            246     7e-13   48.1  10.7   1   1     1e-16     7e-13   48.1   7.4     2    74   161   236   160   241 0.94 Bacterial Ig-like domain (group 2)
Phage_ASH            PF10554.4    108 seq328_BIOID51019    -            386   4.4e-32  110.5   1.1   1   1   1.3e-35   8.9e-32  109.5   0.8     1   108   117   213   117   213 0.97 Ash protein family
Phage_pRha           PF09669.5     92 seq328_BIOID51019    -            386   3.4e-28   97.7   0.0   1   1   8.3e-32   5.7e-28   97.0   0.0     1    90   221   311   221   313 0.91 Phage regulatory protein Rha (Phage_pRha)
Molybdopterin        PF00384.17   432 seq330_BIOID51019    -            808   1.7e-96  323.4   0.0   1   1  4.7e-100   2.2e-96  323.1   0.0     1   432   111   566   111   566 0.92 Molybdopterin oxidoreductase
Molydop_binding      PF01568.16   109 seq330_BIOID51019    -            808   4.7e-28   97.0   0.0   1   1   2.6e-31   1.2e-27   95.7   0.0     1   107   687   800   687   802 0.97 Molydopterin dinucleotide binding domain
Molybdop_Fe4S4       PF04879.11    55 seq330_BIOID51019    -            808   1.2e-14   53.6   1.0   1   1   4.8e-18   2.2e-14   52.8   0.7     1    55    49   108    49   108 0.97 Molybdopterin oxidoreductase Fe4S4 domain
GTP_EFTU             PF00009.22   188 seq332_BIOID51019    -            394   1.1e-60  204.1   0.0   1   1   3.4e-64   1.6e-60  203.7   0.0     1   187    10   201    10   202 0.93 Elongation factor Tu GTP binding domain
GTP_EFTU_D3          PF03143.12    97 seq332_BIOID51019    -            394   2.4e-34  117.3   0.1   1   1   1.4e-37   6.6e-34  115.9   0.0     1    96   298   392   298   393 0.98 Elongation factor Tu C-terminal domain
GTP_EFTU_D2          PF03144.20    74 seq332_BIOID51019    -            394     3e-18   65.5   6.3   1   1   1.2e-21   5.5e-18   64.7   3.9     1    74   225   294   225   294 0.96 Elongation factor Tu domain 2
Patatin              PF01734.17   204 seq335_BIOID51019    -            357   5.2e-22   78.6   0.2   1   1   3.1e-25   4.2e-21   75.7   0.2     1   203    27   195    27   196 0.91 Patatin-like phospholipase
PLA1                 PF02253.10   260 seq336_BIOID51019    -            289   1.6e-93  312.8   5.0   1   1   1.4e-97   1.9e-93  312.5   3.4     8   260    39   286    33   286 0.98 Phospholipase A1
RadC                 PF04002.10   123 seq337_BIOID51019    -            158   4.9e-47  158.5   0.0   1   1   4.6e-51   6.2e-47  158.1   0.0     2   123    37   158    36   158 0.98 RadC-like JAB domain
Methyltransf_23      PF13489.1    162 seq338_BIOID51019    -            217   5.5e-13   48.7   0.0   1   1     2e-16     7e-13   48.4   0.0    20   161    33   199    18   200 0.78 Methyltransferase domain
Methyltransf_12      PF08242.7     99 seq338_BIOID51019    -            217   1.6e-09   38.0   0.0   1   1   9.7e-13   3.3e-09   36.9   0.0     1    97    40   141    40   143 0.76 Methyltransferase domain
Methyltransf_11      PF08241.7     95 seq338_BIOID51019    -            217   1.3e-05   25.4   0.0   1   1   7.1e-09   2.4e-05   24.5   0.0     1    94    40   144    40   145 0.81 Methyltransferase domain
TehB                 PF03848.9    192 seq338_BIOID51019    -            217   2.7e-05   23.3   1.1   1   1   1.4e-08   4.8e-05   22.4   0.2    28   135    33   149    19   159 0.71 Tellurite resistance protein TehB
PsiA                 PF06952.6    238 seq340_BIOID51019    -            239    2e-113  377.2   8.0   1   1  1.6e-117  2.2e-113  377.0   5.5     1   237     1   236     1   237 1.00 PsiA protein
YjcZ                 PF13990.1    270 seq342_BIOID51019    -            301  1.4e-117  391.5   4.2   1   1  1.2e-121  1.6e-117  391.3   2.9     1   270    26   296    26   296 1.00 YjcZ-like protein
NAD_binding_2        PF03446.10   162 seq344_BIOID51019    -            292   6.5e-49  165.8   0.7   1   1   2.2e-52   1.5e-48  164.6   0.3     2   161     1   160     1   162 0.97 NAD binding domain of 6-phosphogluconate dehydrogenase
F420_oxidored        PF03807.12    96 seq344_BIOID51019    -            292   1.9e-07   31.2   0.2   1   1   1.3e-10   9.2e-07   29.0   0.1     1    93     2    92     2    94 0.81 NADP oxidoreductase coenzyme F420-dependent
PDT                  PF00800.13   182 seq345_BIOID51019    -            386     7e-61  204.8   0.3   1   1   1.5e-64     1e-60  204.2   0.2     1   180   106   286   106   288 0.96 Prephenate dehydratase
CM_2                 PF01817.16    81 seq345_BIOID51019    -            386   1.9e-22   79.0   2.0   1   1   6.3e-26   4.3e-22   77.8   1.4     1    80    11    90    11    91 0.99 Chorismate mutase type II
H2TH                 PF06831.9     93 seq348_BIOID51019    -            263   3.5e-18   65.0   0.0   1   1   1.4e-21   6.4e-18   64.1   0.0     1    77   126   205   126   215 0.85 Formamidopyrimidine-DNA glycosylase H2TH domain
Fapy_DNA_glyco       PF01149.19   116 seq348_BIOID51019    -            263   7.7e-15   55.1   0.0   1   1     3e-18   1.4e-14   54.3   0.0     1   106     2   104     2   110 0.88 Formamidopyrimidine-DNA glycosylase N-terminal domain
zf-FPG_IleRS         PF06827.9     30 seq348_BIOID51019    -            263   6.9e-07   28.6   2.7   1   1   2.8e-10   1.3e-06   27.8   1.9     1    29   235   263   235   263 0.97 Zinc finger found in FPG and IleRS
Pep_deformylase      PF01327.16   157 seq349_BIOID51019    -            169   6.4e-53  178.2   0.1   1   1   5.6e-57   7.6e-53  177.9   0.1     2   156     4   152     3   153 0.94 Polypeptide deformylase
Phage_lambd_GpG      PF06894.6    127 seq350_BIOID51019    -            140     1e-57  193.0   1.1   1   1   8.7e-62   1.2e-57  192.8   0.7     1   126     1   125     1   126 0.99 Bacteriophage lambda minor tail protein (GpG)
HTH_Tnp_1            PF01527.15    76 seq351_BIOID51019    -             99   3.7e-09   36.3   4.0   1   1   3.4e-13   4.7e-09   35.9   2.8     2    76    10    79     9    79 0.91 Transposase
HOK_GEF              PF01848.11    43 seq354_BIOID51019    -             70   3.1e-19   67.9   4.6   1   1   2.8e-23   3.8e-19   67.6   3.2     1    43    24    66    24    66 0.99 Hok/gef family
DUF987               PF06174.6     66 seq355_BIOID51019    -             73   1.7e-43  145.8   0.2   1   1   1.4e-47   1.9e-43  145.6   0.1     1    66     1    66     1    66 0.99 Protein of unknown function (DUF987)
Macro                PF01661.16   118 seq357_BIOID51019    -             96   4.5e-07   29.6   0.0   1   1   4.7e-11   6.5e-07   29.1   0.0     1    48    44    93    44    95 0.86 Macro domain
NAD_kinase           PF01513.16   285 seq359_BIOID51019    -            292   6.2e-73  244.9   0.0   1   1   5.2e-77     7e-73  244.7   0.0     2   284     8   271     7   272 0.98 ATP-NAD kinase
rve                  PF00665.21   120 seq361_BIOID51019    -            288   3.5e-30  104.4   0.0   1   1   2.6e-33   7.2e-30  103.4   0.0     3   119   126   240   124   241 0.96 Integrase core domain
rve_2                PF13333.1     52 seq361_BIOID51019    -            288   1.3e-20   73.1   1.5   1   1   1.5e-22     4e-19   68.3   0.1     1    52   231   287   231   287 0.98 Integrase core domain
rve_3                PF13683.1     67 seq361_BIOID51019    -            288   1.9e-15   55.9   0.0   1   1   1.4e-18   3.8e-15   55.0   0.0     4    67   215   279   212   279 0.96 Integrase core domain
HTH_21               PF13276.1     60 seq361_BIOID51019    -            288   2.1e-10   40.3   0.0   1   1   3.2e-13   8.8e-10   38.3   0.0     4    59    47   101    44   102 0.90 HTH-like domain
DDE_Tnp_IS240        PF13610.1    140 seq361_BIOID51019    -            288   1.7e-09   37.6   0.0   1   1   1.1e-12   2.9e-09   36.8   0.0     2   129   130   260   129   272 0.88 DDE domain
YagB_YeeU_YfjZ       PF06154.6    105 seq362_BIOID51019    -            122   3.8e-52  174.8   0.0   1   1   3.3e-56   4.5e-52  174.6   0.0     2   104    16   118    15   119 0.98 YagB/YeeU/YfjZ family
Phage_tail_T         PF06223.7    103 seq364_BIOID51019    -            144   1.1e-57  192.6   0.9   1   1   5.4e-56   7.3e-52  173.9   0.1     1   103    11   113    11   113 0.99 Minor tail protein T
AceK                 PF06315.6    562 seq366_BIOID51019    -            578    7e-240  796.9   0.0   1   1  5.8e-244  7.9e-240  796.7   0.0     1   562     9   568     9   568 0.99 Isocitrate dehydrogenase kinase/phosphatase (AceK)
Formyl_trans_N       PF00551.14   181 seq367_BIOID51019    -            315   9.4e-56  188.1   0.0   1   1     2e-59   1.3e-55  187.5   0.0     2   180     6   183     5   184 0.98 Formyl transferase
Formyl_trans_C       PF02911.13   100 seq367_BIOID51019    -            315   1.1e-33  115.1   0.1   1   1   2.5e-37   1.7e-33  114.5   0.0     1    99   207   304   207   305 0.98 Formyl transferase, C-terminal domain
Patatin              PF01734.17   204 seq369_BIOID51019    -            356   1.5e-21   77.1   2.3   1   1   4.5e-25   6.1e-21   75.1   1.6     1   194     9   226     9   241 0.79 Patatin-like phospholipase
Helicase_C           PF00271.26    78 seq372_BIOID51019    -            456   1.6e-24   85.4   0.1   1   1   1.7e-24   5.8e-21   74.0   0.1     3    78   258   333   256   333 0.98 Helicase conserved C-terminal domain
DEAD                 PF00270.24   173 seq372_BIOID51019    -            456   1.1e-21   76.9   0.0   1   1   4.8e-24   1.6e-20   73.1   0.0     2   168    30   189    29   194 0.85 DEAD/DEAH box helicase
RQC                  PF09382.5    106 seq372_BIOID51019    -            456   2.4e-09   36.7   0.0   1   1   2.3e-12   7.8e-09   35.0   0.0     1    44   413   456   413   456 0.98 RQC domain
Voltage_CLC          PF00654.15   355 seq374_BIOID51019    -            473   1.4e-90  303.8  35.9   1   1   1.1e-92   1.5e-88  297.1  20.9     2   354    89   437    88   438 0.94 Voltage gated chloride channel
TatD_DNase           PF01026.16   255 seq375_BIOID51019    -            260   1.5e-67  227.4   0.0   1   1   1.2e-71   1.7e-67  227.2   0.0     1   255     6   257     6   257 0.98 TatD related DNase
DUF4156              PF13698.1     93 seq377_BIOID51019    -            121   4.1e-32  109.8   0.1   1   1   3.6e-36   4.9e-32  109.5   0.0     2    93    27   119    26   119 0.98 Domain of unknown function (DUF4156)
HTH_36               PF13730.1     55 seq378_BIOID51019    -            272   7.3e-11   41.9   0.0   1   1   1.8e-14   1.2e-10   41.1   0.0     7    55    19    67    16    67 0.94 Helix-turn-helix domain
GIIM                 PF08388.6     80 seq380_BIOID51019    -            103   5.3e-07   29.2   0.2   1   1   7.9e-11   1.1e-06   28.2   0.1     1    36    68   102    68   103 0.94 Group II intron, maturase-specific domain
Transp_cyt_pur       PF02133.10   439 seq381_BIOID51019    -            484  3.3e-140  467.4  42.6   1   1  2.7e-144  3.7e-140  467.2  29.5     1   439    19   457    19   457 0.99 Permease for cytosine/purines, uracil, thiamine, allantoin
Phage_antiter_Q      PF06323.6    230 seq382_BIOID51019    -            255  3.1e-105  350.5   8.7   1   1  2.5e-109  3.4e-105  350.3   6.0     1   229    27   254    27   255 1.00 Phage antitermination protein Q
DUF1219              PF06755.7    117 seq383_BIOID51019    -             87     5e-39  132.3   0.0   1   1   4.1e-43   5.7e-39  132.1   0.0     1    73     1    73     1    81 0.97 Protein of unknown function (DUF1219)
SecE                 PF00584.15    57 seq384_BIOID51019    -            127   2.4e-21   74.9   1.0   1   1   1.8e-25   2.4e-21   74.9   0.7     2    56    68   122    67   123 0.97 SecE/Sec61-gamma subunits of protein translocation complex
Phage_fiber_C        PF06820.7     64 seq391_BIOID51019    -            102     6e-36  122.2   0.7   1   1   6.2e-40   8.5e-36  121.8   0.5     1    64    41   102    41   102 0.99 Putative prophage tail fibre C-terminus
DUF968               PF06147.6    200 seq392_BIOID51019    -            349   1.8e-80  269.4   0.0   1   1   2.1e-84   2.9e-80  268.7   0.0     2   199   130   345   129   346 0.99 Protein of unknown function (DUF968)
Peptidase_M20        PF01546.23   171 seq393_BIOID51019    -            409   8.6e-20   70.9   0.1   1   1   2.8e-23   1.3e-19   70.3   0.1    23   170   139   402    74   403 0.84 Peptidase family M20/M25/M40
M20_dimer            PF07687.9    109 seq393_BIOID51019    -            409   7.2e-12   44.9   0.1   1   1   3.5e-15   1.6e-11   43.7   0.0     2   105   206   302   205   308 0.89 Peptidase dimerisation domain
Peptidase_M42        PF05343.9    292 seq393_BIOID51019    -            409   1.4e-06   27.1   0.0   1   1   3.1e-08   0.00014   20.6   0.0   134   194   140   201   110   234 0.90 M42 glutamyl aminopeptidase
NusG                 PF02357.14    92 seq395_BIOID51019    -            181   5.3e-25   87.3   0.0   1   1   1.1e-28   7.7e-25   86.8   0.0     1    92     7   106     7   106 0.93 Transcription termination factor nusG
KOW                  PF00467.24    32 seq395_BIOID51019    -            181   1.3e-08   33.9   0.1   1   1   9.1e-12   6.2e-08   31.7   0.0     1    28   130   161   130   165 0.86 KOW motif
SMC_N                PF02463.14   220 seq396_BIOID51019    -            553   8.4e-19   67.5   0.0   1   1   2.4e-22   1.6e-18   66.5   0.0     1   217     1   511     1   514 0.94 RecF/RecN/SMC N terminal domain
AAA_23               PF13476.1    202 seq396_BIOID51019    -            553     2e-18   67.3   4.3   1   1   1.5e-19   9.9e-16   58.5   3.0     1   195     4   215     4   381 0.48 AAA domain
DEDD_Tnp_IS110       PF01548.12   144 seq397_BIOID51019    -            326   4.2e-44  149.5   0.2   1   1   2.4e-47   1.7e-43  147.6   0.1     1   144     7   151     7   151 0.99 Transposase
Transposase_20       PF02371.11    87 seq397_BIOID51019    -            326   1.1e-27   95.7   0.4   1   1     3e-31     2e-27   94.9   0.3     2    85   196   280   195   282 0.96 Transposase IS116/IS110/IS902 family
DUF3521              PF12035.3     35 seq401_BIOID51019    -             69   9.7e-14   50.8  13.5   1   1   2.2e-13     3e-09   36.4   0.4     1    35     1    28     1    28 0.98 Protein of unknown function (DUF3521)
DNA_pol_A            PF00476.15   383 seq402_BIOID51019    -            928  2.7e-160  533.0   0.0   1   1  1.1e-163  3.7e-160  532.6   0.0     2   383   548   927   547   927 0.99 DNA polymerase family A
5_3_exonuc_N         PF02739.11   169 seq402_BIOID51019    -            928   1.7e-59  199.8   0.0   1   1   1.1e-62   3.9e-59  198.7   0.0     2   169     8   169     7   169 0.99 5'-3' exonuclease, N-terminal resolvase-like domain
DNA_pol_A_exo1       PF01612.15   174 seq402_BIOID51019    -            928   6.4e-45  152.5   0.1   1   1   3.6e-48   1.2e-44  151.6   0.1     1   174   330   517   330   517 0.97 3'-5' exonuclease
5_3_exonuc           PF01367.15   101 seq402_BIOID51019    -            928     3e-31  107.5   0.0   1   1   2.2e-34   7.5e-31  106.2   0.0     1    99   171   275   171   277 0.97 5'-3' exonuclease, C-terminal SAM fold
PerC                 PF06069.6     90 seq403_BIOID51019    -            162     6e-10   38.9   1.1   1   1   7.7e-14     1e-09   38.1   0.8     5    58    98   151    94   154 0.94 PerC transcriptional activator
Nol1_Nop2_Fmu        PF01189.12   283 seq404_BIOID51019    -            429  1.3e-104  349.4   0.0   1   1  8.4e-108  1.6e-104  349.1   0.0     1   282   164   426   164   427 0.99 NOL1/NOP2/sun family
NusB                 PF01029.13   134 seq404_BIOID51019    -            429   6.1e-26   90.8   0.0   1   1   5.1e-29   9.9e-26   90.1   0.0     1   134     5   127     5   127 0.97 NusB family
Methyltransf_26      PF13659.1    117 seq404_BIOID51019    -            429   3.7e-11   42.9   0.0   1   1   3.7e-14   7.3e-11   42.0   0.0     2   116   248   375   247   376 0.90 Methyltransferase domain
Methyltransf_18      PF12847.2    112 seq404_BIOID51019    -            429   2.3e-10   40.8   0.0   1   1   2.2e-13   4.2e-10   40.0   0.0     2   112   247   375   246   375 0.84 Methyltransferase domain
Methyltransf_31      PF13847.1    152 seq404_BIOID51019    -            429   1.9e-09   37.1   0.0   1   1   1.8e-12   3.5e-09   36.3   0.0     2   113   245   380   244   416 0.82 Methyltransferase domain
MTS                  PF05175.9    170 seq404_BIOID51019    -            429   1.1e-06   28.0   0.0   1   1   1.1e-09   2.1e-06   27.1   0.0    24   151   239   385   229   397 0.86 Methyltransferase small domain
FtsJ                 PF01728.14   181 seq404_BIOID51019    -            429   8.9e-05   22.4   0.0   1   1   9.1e-08   0.00018   21.4   0.0    19    99   242   323   233   400 0.60 FtsJ-like methyltransferase
Methyltransf_11      PF08241.7     95 seq407_BIOID51019    -            240   2.3e-12   47.1   0.0   1   1   2.6e-16   3.6e-12   46.4   0.0    45    95    67   125    50   125 0.83 Methyltransferase domain
rve                  PF00665.21   120 seq414_BIOID51019    -            438   2.7e-16   59.6   0.0   1   1   3.9e-20   5.3e-16   58.6   0.0     2   119    62   193    61   194 0.96 Integrase core domain
Molybdopterin        PF00384.17   432 seq417_BIOID51019    -            808   1.7e-88  297.1   0.0   1   1   4.6e-92   2.1e-88  296.8   0.0     1   432   115   566   115   566 0.93 Molybdopterin oxidoreductase
Molydop_binding      PF01568.16   109 seq417_BIOID51019    -            808   5.4e-27   93.6   0.0   1   1   2.2e-30     1e-26   92.7   0.0     1   107   687   800   687   802 0.97 Molydopterin dinucleotide binding domain
Molybdop_Fe4S4       PF04879.11    55 seq417_BIOID51019    -            808   2.7e-13   49.4   0.9   1   1     1e-16   4.7e-13   48.6   0.6     1    55    53   112    53   112 0.96 Molybdopterin oxidoreductase Fe4S4 domain
HRDC                 PF00570.18    68 seq418_BIOID51019    -            150     8e-24   83.0   0.0   1   1   1.7e-27   1.2e-23   82.4   0.0     2    68    74   140    73   140 0.97 HRDC domain
RQC                  PF09382.5    106 seq418_BIOID51019    -            150   3.9e-08   32.8   0.0   1   1   8.8e-12     6e-08   32.2   0.0    50   104     1    53     1    55 0.94 RQC domain
DUF932               PF06067.6    239 seq419_BIOID51019    -            272   1.8e-58  197.5   0.0   1   1   1.5e-62   2.1e-58  197.3   0.0     2   239    37   261    36   261 0.99 Domain of unknown function (DUF932)
DDE_3                PF13358.1    146 seq420_BIOID51019    -            281   6.2e-16   58.3   0.1   1   1   4.5e-19   1.2e-15   57.3   0.0     2   125   159   280   158   281 0.97 DDE superfamily endonuclease
HTH_29               PF13551.1    113 seq420_BIOID51019    -            281   1.8e-11   43.9   0.3   1   1   1.3e-14   3.5e-11   43.0   0.2     1   109    16   122    16   124 0.91 Winged helix-turn helix
HTH_23               PF13384.1     50 seq420_BIOID51019    -            281   1.5e-09   37.0   0.6   1   1     2e-11   5.4e-08   32.1   0.1     3    50    12    59    10    62 0.89 Homeodomain-like domain
HTH_32               PF13565.1     77 seq420_BIOID51019    -            281   7.6e-08   32.9   3.7   1   1   6.8e-11   1.9e-07   31.6   0.4     1    77    42   122    42   122 0.87 Homeodomain-like domain
Ribosomal_L11_N      PF03946.9     60 seq421_BIOID51019    -            142   3.2e-32  109.6   0.3   1   1   8.7e-36   5.9e-32  108.7   0.2     1    60     8    67     8    67 0.99 Ribosomal protein L11, N-terminal domain
Ribosomal_L11        PF00298.14    69 seq421_BIOID51019    -            142   6.6e-29   99.7   2.9   1   1   1.8e-32   1.2e-28   98.8   2.0     1    69    72   140    72   140 0.99 Ribosomal protein L11, RNA binding domain
Transposase_mut      PF00872.13   381 seq422_BIOID51019    -            120   5.6e-32  110.6   0.0   1   1   9.8e-36   6.7e-32  110.3   0.0   173   271     5   103     2   107 0.98 Transposase, Mutator family
MULE                 PF10551.4     93 seq422_BIOID51019    -            120   7.5e-11   41.9   0.0   1   1   1.3e-14     9e-11   41.6   0.0    24    91    27    94     4    96 0.79 MULE transposase domain
DUF932               PF06067.6    239 seq423_BIOID51019    -            298   3.1e-68  229.5   0.0   1   1   2.9e-72     4e-68  229.1   0.0     1   239    61   287    61   287 0.99 Domain of unknown function (DUF932)
Dam                  PF05869.6    181 seq424_BIOID51019    -            217   2.9e-65  218.9   0.0   1   1   2.5e-69   3.4e-65  218.7   0.0     2   181    15   207    14   207 0.98 DNA N-6-adenine-methyltransferase (Dam)
Caudo_TAP            PF02413.12   130 seq425_BIOID51019    -            191   1.2e-38  132.0   0.4   1   1   1.2e-42   1.6e-38  131.7   0.3     1   129    72   191    72   191 0.98 Caudovirales tail fibre assembly protein
Fe-S_biosyn          PF01521.15    91 seq427_BIOID51019    -            114   4.3e-29   99.9   0.0   1   1   3.7e-33     5e-29   99.7   0.0     1    91     9   100     9   100 0.99 Iron-sulphur cluster biosynthesis
RusA                 PF05866.6    116 seq431_BIOID51019    -            124   4.3e-19   68.9   0.0   1   1   3.7e-23     5e-19   68.7   0.0     4   116    10   116     7   116 0.89 Endodeoxyribonuclease RusA
Amidohydro_4         PF13147.1    304 seq433_BIOID51019    -            453   4.4e-30  105.5   0.2   1   1   3.5e-33   1.2e-29  104.1   0.2     1   304    45   389    45   389 0.86 Amidohydrolase
Amidohydro_1         PF01979.15   333 seq433_BIOID51019    -            453   3.1e-19   69.6   0.0   1   1   2.1e-21   7.1e-18   65.2   0.0     1   332    50   391    50   392 0.67 Amidohydrolase family
Amidohydro_5         PF13594.1     68 seq433_BIOID51019    -            453   4.2e-17   61.6   0.9   1   1   2.9e-20   9.8e-17   60.4   0.6     1    68    23    88    23    88 0.84 Amidohydrolase
Ribosomal_L1         PF00687.16   221 seq435_BIOID51019    -            234   9.2e-50  168.8   0.2   1   1   7.9e-54   1.1e-49  168.6   0.2    13   220    28   220     8   221 0.90 Ribosomal protein L1p/L10e family
LysE                 PF01810.13   191 seq438_BIOID51019    -            154   2.3e-39  134.5   5.0   1   1   2.1e-43   2.9e-39  134.2   3.5     2   136    14   150    13   153 0.95 LysE type translocator
Antiterm             PF03589.8     95 seq440_BIOID51019    -            273   6.2e-57  189.5   8.6   1   2   2.9e-28   3.9e-24   84.4   0.0     2    95    15   111    14   111 0.97 Antitermination protein
Antiterm             PF03589.8     95 seq440_BIOID51019    -            273   6.2e-57  189.5   8.6   2   2   2.1e-36   2.9e-32  110.5   0.2     2    95   178   270   177   270 0.98 Antitermination protein
Peptidase_M85        PF13678.1    251 seq441_BIOID51019    -             96   9.8e-21   74.1   0.1   1   1   8.4e-25   1.1e-20   73.9   0.1     2    64    34    96    33    96 0.98 NFkB-p65-degrading zinc protease
DUF3927              PF13064.1     46 seq442_BIOID51019    -             52   2.9e-22   77.7  11.8   1   1   2.3e-26   3.1e-22   77.6   8.2     1    46     3    48     3    48 0.98 Protein of unknown function (DUF3927)
LexA_DNA_bind        PF01726.11    65 seq443_BIOID51019    -            108   5.4e-19   67.4   0.0   1   1   5.2e-23   7.1e-19   67.0   0.0     1    65     1    65     1    65 0.99 LexA DNA binding domain
RNase_T              PF00929.19   164 seq446_BIOID51019    -            246     5e-40  137.3   0.4   1   1   9.7e-44   1.3e-39  135.9   0.1     1   164    12   178    12   178 0.93 Exonuclease
TrkA_N               PF02254.13   116 seq448_BIOID51019    -            458   4.2e-58  194.2   3.5   1   2   5.4e-33   5.3e-30  103.6   0.0     1   108     3   111     3   125 0.92 TrkA-N domain
TrkA_N               PF02254.13   116 seq448_BIOID51019    -            458   4.2e-58  194.2   3.5   2   2   5.9e-29   5.7e-26   90.6   0.7     1   116   235   350   235   350 0.95 TrkA-N domain
TrkA_C               PF02080.16    71 seq448_BIOID51019    -            458   1.9e-21   75.3   0.7   1   2   4.7e-13   4.5e-10   38.8   0.0     3    70   157   225   155   226 0.91 TrkA-C domain
TrkA_C               PF02080.16    71 seq448_BIOID51019    -            458   1.9e-21   75.3   0.7   2   2     2e-11   1.9e-08   33.6   0.2     8    70   390   451   388   452 0.89 TrkA-C domain
F420_oxidored        PF03807.12    96 seq448_BIOID51019    -            458   1.9e-12   47.2   2.2   1   2   1.5e-07   0.00015   22.0   0.0     1    52     2    49     2    88 0.87 NADP oxidoreductase coenzyme F420-dependent
F420_oxidored        PF03807.12    96 seq448_BIOID51019    -            458   1.9e-12   47.2   2.2   2   2   1.5e-07   0.00015   22.0   0.3     2    48   235   279   234   355 0.80 NADP oxidoreductase coenzyme F420-dependent
NAD_binding_7        PF13241.1    103 seq448_BIOID51019    -            458   1.2e-11   44.6   3.0   1   1   7.5e-08   7.3e-05   22.8   0.0     8    82   233   319   228   323 0.75 Putative NAD(P)-binding
Shikimate_DH         PF01488.15   135 seq448_BIOID51019    -            458   1.4e-11   44.4   0.6   1   1   5.3e-09   5.2e-06   26.4   0.2    12   102   232   332   222   367 0.77 Shikimate / quinate 5-dehydrogenase
Antirestrict         PF03230.8     94 seq449_BIOID51019    -            161     5e-39  132.0   0.2   1   1   4.7e-43   6.4e-39  131.7   0.1     1    94    64   161    64   161 0.98 Antirestriction protein
Caudo_TAP            PF02413.12   130 seq451_BIOID51019    -             43   3.3e-11   43.3   0.1   1   1   2.6e-15   3.6e-11   43.2   0.0    91   123     8    40     6    41 0.94 Caudovirales tail fibre assembly protein
RusA                 PF05866.6    116 seq455_BIOID51019    -            129   6.6e-21   74.7   0.0   1   1   5.6e-25   7.6e-21   74.5   0.0     1   115     5   120     5   121 0.92 Endodeoxyribonuclease RusA
SmpA_OmlA            PF04355.8     71 seq457_BIOID51019    -            113   5.7e-27   93.0   0.3   1   1   5.1e-31     7e-27   92.7   0.2     1    70    35   104    35   105 0.98 SmpA / OmlA family
DUF303               PF03629.13   255 seq458_BIOID51019    -            616   1.2e-29  103.2   0.0   1   1   2.3e-33   1.6e-29  102.8   0.0     2   200    65   295    64   355 0.78 Domain of unknown function (DUF303)
DUF1737              PF08410.5     54 seq458_BIOID51019    -            616   1.3e-16   59.9   0.0   1   1   4.7e-20   3.2e-16   58.7   0.0     1    53     1    50     1    51 0.96 Domain of unknown function (DUF1737)
IstB_IS21            PF01695.12   178 seq459_BIOID51019    -            249     1e-59  200.8   0.0   1   1   2.8e-63   1.3e-59  200.5   0.0     2   176    54   228    53   230 0.98 IstB-like ATP binding protein
IstB_IS21_ATP        PF08483.6     30 seq459_BIOID51019    -            249   2.5e-13   49.3   0.1   1   1   1.3e-16   5.9e-13   48.1   0.1     1    30    22    52    22    52 0.97 IstB-like ATP binding N-terminal
Bac_DnaA             PF00308.13   219 seq459_BIOID51019    -            249   4.6e-05   23.0   0.0   1   1   1.6e-08   7.1e-05   22.4   0.0    37   136   102   199    84   205 0.88 Bacterial dnaA  protein
KilA-N               PF04383.8    111 seq464_BIOID51019    -            280   1.8e-20   72.5   0.0   1   1     2e-24   2.8e-20   71.8   0.0     6   108    19   119    15   122 0.93 KilA-N domain
RadC                 PF04002.10   123 seq465_BIOID51019    -            158   1.7e-46  156.7   0.0   1   1   1.6e-50   2.2e-46  156.4   0.0     2   123    37   158    36   158 0.98 RadC-like JAB domain
Peptidase_S24        PF00717.18    70 seq467_BIOID51019    -            251   3.2e-13   48.9   0.1   1   1   1.9e-16   6.3e-13   48.0   0.1     2    65   160   222   159   227 0.90 Peptidase S24-like
HTH_3                PF01381.17    55 seq467_BIOID51019    -            251   9.3e-13   47.7   0.4   1   1   5.3e-16   1.8e-12   46.7   0.3     1    55    31    84    31    84 0.94 Helix-turn-helix
HTH_19               PF12844.2     64 seq467_BIOID51019    -            251   1.1e-11   44.4   0.0   1   1     5e-15   1.7e-11   43.8   0.0     2    62    29    88    28    90 0.94 Helix-turn-helix domain
HTH_31               PF13560.1     64 seq467_BIOID51019    -            251   1.3e-09   38.0   0.4   1   1   6.5e-13   2.2e-09   37.2   0.3     2    56    27    79    26    86 0.89 Helix-turn-helix domain
Ribosomal_L10        PF00466.15   100 seq469_BIOID51019    -            165   2.5e-26   91.3   0.0   1   1   2.6e-30   3.6e-26   90.8   0.0     3   100     5   101     3   101 0.98 Ribosomal protein L10
TcdA_TcdB            PF12919.2    514 seq473_BIOID51019    -            337   1.6e-26   92.8   0.2   1   1   2.3e-30   1.6e-26   92.8   0.1     1    70   258   327   258   333 0.96 TcdA/TcdB catalytic glycosyltransferase domain
TcdB_N               PF12918.2     66 seq473_BIOID51019    -            337   9.3e-18   63.9   3.2   1   1   1.4e-21   9.3e-18   63.9   2.2     2    66   164   225   163   225 0.97 TcdB toxin N-terminal helical domain
Xan_ur_permease      PF00860.15   389 seq477_BIOID51019    -            433   9.6e-98  327.0  32.0   1   1  8.4e-102   1.2e-97  326.8  22.2     2   387     9   394     8   396 0.97 Permease family
Abhydrolase_1        PF00561.15   230 seq479_BIOID51019    -            378   3.2e-31  108.5   0.0   1   1   1.2e-34   4.1e-31  108.2   0.0     1   228   120   357   120   359 0.97 alpha/beta hydrolase fold
Hydrolase_4          PF12146.3     79 seq479_BIOID51019    -            378   4.7e-24   83.9   0.5   1   1   2.3e-27   7.7e-24   83.2   0.3     3    79    80   160    78   160 0.90 Putative lysophospholipase
Abhydrolase_6        PF12697.2    228 seq479_BIOID51019    -            378     5e-20   72.2   3.3   1   1   2.1e-23   7.3e-20   71.7   2.3     2   220    96   348    95   354 0.72 Alpha/beta hydrolase family
Abhydrolase_5        PF12695.2    142 seq479_BIOID51019    -            378   4.2e-12   45.9   0.0   1   1   2.1e-15     7e-12   45.1   0.0     1   141    94   343    94   344 0.79 Alpha/beta hydrolase family
TerB                 PF05099.8    140 seq480_BIOID51019    -             48   1.9e-08   33.9   0.7   1   1   1.5e-12   2.1e-08   33.8   0.5    92   131     4    43     1    46 0.92 Tellurite resistance protein TerB
DUF987               PF06174.6     66 seq483_BIOID51019    -             73   1.7e-43  145.8   0.2   1   1   1.4e-47   1.9e-43  145.6   0.1     1    66     1    66     1    66 0.99 Protein of unknown function (DUF987)
DUF3927              PF13064.1     46 seq484_BIOID51019    -             45   7.5e-20   70.0   5.8   1   1     6e-24   8.2e-20   69.9   4.0     1    45     3    43     3    44 0.94 Protein of unknown function (DUF3927)
Ribosomal_L12        PF00542.14    68 seq485_BIOID51019    -            121   1.8e-31  107.8   8.6   1   1   2.8e-35   3.8e-31  106.7   6.0     1    68    54   121    54   121 0.99 Ribosomal protein L7/L12 C-terminal domain
Tra_M                PF05261.6    127 seq487_BIOID51019    -            127     1e-59  200.0   1.9   1   1   8.3e-64   1.1e-59  199.8   1.3     1   127     1   127     1   127 1.00 TraM protein
DUF968               PF06147.6    200 seq491_BIOID51019    -            331   4.6e-78  261.6   0.0   1   1   4.5e-82   6.2e-78  261.1   0.0     2   200   131   328   130   328 0.99 Protein of unknown function (DUF968)
YagB_YeeU_YfjZ       PF06154.6    105 seq492_BIOID51019    -            122   3.8e-52  174.8   0.0   1   1   3.3e-56   4.5e-52  174.6   0.0     2   104    16   118    15   119 0.98 YagB/YeeU/YfjZ family
MscL                 PF01741.13   128 seq496_BIOID51019    -            136   2.3e-57  192.5   3.1   1   1   1.9e-61   2.6e-57  192.3   2.2     1   128     3   132     3   132 0.98 Large-conductance mechanosensitive channel, MscL
Fer4_11              PF13247.1     99 seq497_BIOID51019    -            205   1.2e-31  108.4  10.9   1   1   8.5e-35   1.2e-31  108.4   7.5     3    97    60   153    58   155 0.97 4Fe-4S dicluster domain
Fer4_2               PF12797.2     22 seq497_BIOID51019    -            205   1.1e-13   50.0  30.8   1   1   6.7e-10   9.1e-07   28.3   0.6     2    20     6    24     5    33 0.89 4Fe-4S binding domain
Fer4                 PF00037.22    24 seq497_BIOID51019    -            205   9.1e-13   47.1  35.1   1   1   8.5e-11   1.2e-07   30.9   3.3     1    23    92   114    92   115 0.94 4Fe-4S binding domain
Fer4_7               PF12838.2     52 seq497_BIOID51019    -            205   2.4e-12   46.9  28.1   1   1   9.2e-10   1.3e-06   28.6   7.3     2    50    99   147    98   149 0.87 4Fe-4S dicluster domain
Fer4_9               PF13187.1     55 seq497_BIOID51019    -            205   8.2e-12   45.0  26.6   1   1   5.5e-10   7.5e-07   29.2   7.4     2    53    99   148    98   150 0.95 4Fe-4S dicluster domain
Fer4_10              PF13237.1     52 seq497_BIOID51019    -            205   4.5e-11   42.2  30.2   1   1   8.2e-09   1.1e-05   24.9   8.0     2    52    92   146    91   146 0.76 4Fe-4S dicluster domain
Fer4_4               PF12800.2     17 seq497_BIOID51019    -            205   1.7e-10   40.2  32.5   1   3     3e-05      0.04   14.1   2.3     1    15    11    25    11    29 0.90 4Fe-4S binding domain
Fer4_4               PF12800.2     17 seq497_BIOID51019    -            205   1.7e-10   40.2  32.5   2   3   3.3e-05     0.045   13.9   2.0     2    16    65    81    64    85 0.86 4Fe-4S binding domain
Fer4_4               PF12800.2     17 seq497_BIOID51019    -            205   1.7e-10   40.2  32.5   3   3   2.9e-07    0.0004   20.3   2.0     2    17    97   112    96   112 0.91 4Fe-4S binding domain
Fer4_6               PF12837.2     24 seq497_BIOID51019    -            205   2.4e-10   39.7  39.6   1   1   3.1e-09   4.2e-06   26.2   3.2     1    23    91   113    91   114 0.95 4Fe-4S binding domain
Fer4_3               PF12798.2     15 seq497_BIOID51019    -            205   7.3e-07   29.1  40.1   1   2   9.4e-06     0.013   15.9   4.2     1    15    67    83    67    83 0.98 4Fe-4S binding domain
Fer4_3               PF12798.2     15 seq497_BIOID51019    -            205   7.3e-07   29.1  40.1   2   2   4.8e-05     0.065   13.7   1.6     1    13   126   147   126   149 0.94 4Fe-4S binding domain
SmpB                 PF01668.13    68 seq499_BIOID51019    -            160   1.3e-29  101.6   0.0   1   1   1.5e-33   2.1e-29  100.9   0.0     2    67    13    78    12    80 0.96 SmpB protein
DeoC                 PF01791.4    236 seq503_BIOID51019    -            259   3.8e-61  206.2   1.8   1   1     3e-65   4.1e-61  206.1   1.2     3   230    12   240    10   246 0.94 DeoC/LacD family aldolase
DUF303               PF03629.13   255 seq504_BIOID51019    -            645   8.9e-28   97.0   0.0   1   1   1.8e-31   1.2e-27   96.6   0.0     2   206    79   326    78   381 0.78 Domain of unknown function (DUF303)
DUF1737              PF08410.5     54 seq504_BIOID51019    -            645     5e-17   61.2   0.0   1   1   2.4e-20   1.7e-16   59.6   0.0     1    53     1    50     1    51 0.97 Domain of unknown function (DUF1737)
DUF1219              PF06755.7    117 seq506_BIOID51019    -             87   6.1e-40  135.2   0.0   1   1   5.1e-44   6.9e-40  135.0   0.0     1    73     1    73     1    81 0.97 Protein of unknown function (DUF1219)
IstB_IS21            PF01695.12   178 seq509_BIOID51019    -            136   4.9e-07   29.2   0.0   1   1     6e-11   8.2e-07   28.4   0.0   125   156   102   133    97   136 0.92 IstB-like ATP binding protein
DmsC                 PF04976.7    276 seq511_BIOID51019    -            364  4.5e-114  380.2  19.4   1   1    4e-118  5.4e-114  379.9  13.5     1   276    81   354    81   354 0.99 DMSO reductase anchor subunit (DmsC)
RNA_pol_Rpb2_6       PF00562.23   386 seq512_BIOID51019    -           1342  4.7e-162  539.0   0.0   1   1  3.5e-162  7.9e-159  528.4   0.1     2   386   716  1264   715  1264 0.98 RNA polymerase Rpb2, domain 6
RNA_pol_Rpb2_7       PF04560.15    83 seq512_BIOID51019    -           1342   5.7e-32  109.6   0.1   1   1   8.2e-35   1.9e-31  108.0   0.0     1    82  1266  1341  1266  1342 0.98 RNA polymerase Rpb2, domain 7
RNA_pol_Rpb2_3       PF04565.11    68 seq512_BIOID51019    -           1342   7.1e-30  102.4   0.0   1   1   7.4e-33   1.7e-29  101.2   0.0     1    68   513   582   513   582 0.98 RNA polymerase Rpb2, domain 3
RNA_pol_Rpb2_45      PF10385.4     66 seq512_BIOID51019    -           1342   4.6e-29   99.9   0.3   1   1   1.5e-31   3.5e-28   97.0   0.2     1    66   591   656   591   656 1.00 RNA polymerase beta subunit external 1 domain
RNA_pol_Rpb2_1       PF04563.10   203 seq512_BIOID51019    -           1342   1.5e-26   92.4   0.0   1   1   1.4e-29   3.1e-26   91.4   0.0     2   203    27   509    26   509 0.98 RNA polymerase beta subunit
RNA_pol_Rpb2_2       PF04561.9    190 seq512_BIOID51019    -           1342   1.6e-25   89.5   0.9   1   2   8.4e-11   1.9e-07   30.5   0.0     1    74   151   225   151   276 0.82 RNA polymerase Rpb2, domain 2
RNA_pol_Rpb2_2       PF04561.9    190 seq512_BIOID51019    -           1342   1.6e-25   89.5   0.9   2   2   1.9e-18   4.4e-15   55.4   0.0    80   190   340   454   329   454 0.88 RNA polymerase Rpb2, domain 2
Elong-fact-P_C       PF09285.6     56 seq513_BIOID51019    -            188   5.3e-27   92.8   1.0   1   1   2.4e-30   1.1e-26   91.8   0.2     1    56   131   186   131   186 0.99 Elongation factor P, C-terminal
EFP                  PF01132.15    55 seq513_BIOID51019    -            188   3.2e-24   84.2   0.1   1   1   1.2e-27   5.5e-24   83.4   0.0     3    55    71   123    69   123 0.97 Elongation factor P (EF-P) OB domain
EFP_N                PF08207.7     58 seq513_BIOID51019    -            188   5.8e-24   83.6   0.0   1   1   4.5e-27     2e-23   81.8   0.0     3    57     7    61     5    62 0.97 Elongation factor P (EF-P) KOW-like domain
HD                   PF01966.17   122 seq514_BIOID51019    -            443     1e-09   38.3   0.1   1   1   5.3e-13   3.6e-09   36.5   0.0     1    55     4    75     4   120 0.85 HD domain
TcdA_TcdB            PF12919.2    514 seq518_BIOID51019    -            355  2.1e-113  379.4   0.1   1   1  3.9e-117  2.7e-113  379.0   0.1   200   514     1   300     1   300 0.98 TcdA/TcdB catalytic glycosyltransferase domain
Gly_transf_sug       PF04488.10   103 seq518_BIOID51019    -            355   4.2e-14   52.6   1.4   1   1   8.6e-18   5.9e-14   52.1   0.2    56    96     1    47     1    54 0.83 Glycosyltransferase sugar-binding region containing DXD motif
Gam                  PF06064.6     98 seq520_BIOID51019    -             98   3.4e-62  206.5   5.6   1   1   2.7e-66   3.7e-62  206.4   3.9     1    98     1    98     1    98 0.99 Host-nuclease inhibitor protein Gam
Gly_kinase           PF02595.10   378 seq521_BIOID51019    -            381  5.5e-184  611.0  20.1   1   1  4.6e-188  6.2e-184  610.8  13.9     1   377     1   377     1   378 1.00 Glycerate kinase family
S-methyl_trans       PF02574.11   305 seq522_BIOID51019    -           1232  1.4e-104  349.6   0.1   1   1  9.1e-108  2.5e-104  348.7   0.1     1   304    21   331    21   332 0.98 Homocysteine S-methyltransferase
Met_synt_B12         PF02965.12   136 seq522_BIOID51019    -           1232   9.1e-54  180.6   0.0   1   1     9e-57   2.4e-53  179.2   0.0     1   136  1060  1197  1060  1197 0.99 Vitamin B12 dependent methionine synthase, activation domain
Pterin_bind          PF00809.17   210 seq522_BIOID51019    -           1232   1.5e-48  164.8   0.4   1   1   1.7e-51   4.6e-48  163.2   0.3     1   210   361   573   361   573 0.98 Pterin binding enzyme
B12-binding_2        PF02607.12    79 seq522_BIOID51019    -           1232   4.4e-21   74.5   0.0   1   1   6.5e-24   1.8e-20   72.6   0.0     4    79   664   739   662   739 0.96 B12 binding domain
B12-binding          PF02310.14   121 seq522_BIOID51019    -           1232   6.7e-20   71.0   0.2   1   1   1.8e-22     5e-19   68.2   0.1     2    94   753   845   752   856 0.93 B12 binding domain
Ribonuc_L-PSP        PF01042.16   121 seq524_BIOID51019    -            115   3.4e-28   97.7   0.5   1   1   2.7e-32   3.7e-28   97.5   0.4     2   121     4   115     3   115 0.96 Endoribonuclease L-PSP
Caudo_TAP            PF02413.12   130 seq525_BIOID51019    -             61   1.1e-08   35.1   0.1   1   1   8.7e-13   1.2e-08   35.0   0.1    55   104    12    61     4    61 0.83 Caudovirales tail fibre assembly protein
Antiterm             PF03589.8     95 seq528_BIOID51019    -            250   7.1e-53  176.5   0.2   1   2   1.2e-23   1.6e-19   69.6   0.0     1    95    14   107    14   107 0.98 Antitermination protein
Antiterm             PF03589.8     95 seq528_BIOID51019    -            250   7.1e-53  176.5   0.2   2   2   2.7e-33   3.7e-29  100.5   0.0     2    95   155   247   154   247 0.98 Antitermination protein
HTH_3                PF01381.17    55 seq529_BIOID51019    -            135   8.2e-16   57.4   0.0   1   1   3.6e-19   1.6e-15   56.5   0.0     1    55    12    66    12    66 0.98 Helix-turn-helix
HTH_19               PF12844.2     64 seq529_BIOID51019    -            135   2.3e-10   40.2   0.0   1   1   9.7e-14   4.4e-10   39.3   0.0     1    63     9    71     9    72 0.98 Helix-turn-helix domain
HTH_31               PF13560.1     64 seq529_BIOID51019    -            135   6.6e-08   32.5   0.0   1   1   3.2e-11   1.4e-07   31.4   0.0     2    58     8    63     7    71 0.95 Helix-turn-helix domain
DUF957               PF06117.6     65 seq530_BIOID51019    -            172     8e-25   86.0   0.2   1   1   9.5e-29   1.3e-24   85.3   0.1     1    46    59   104    59   114 0.94 Enterobacterial protein of unknown function (DUF957)
Glycos_transf_3      PF00591.16   254 seq531_BIOID51019    -            440   3.1e-61  206.7   0.4   1   1   9.1e-65   4.1e-61  206.3   0.2     2   253    79   332    78   333 0.98 Glycosyl transferase family, a/b domain
PYNP_C               PF07831.8     75 seq531_BIOID51019    -            440   2.4e-25   87.6   0.2   1   1     1e-28   4.7e-25   86.7   0.1     1    74   350   423   350   424 0.98 Pyrimidine nucleoside phosphorylase C-terminal domain
Glycos_trans_3N      PF02885.12    66 seq531_BIOID51019    -            440     3e-15   55.4   0.1   1   1   1.8e-18   8.4e-15   53.9   0.1     3    66     5    68     3    68 0.98 Glycosyl transferase family, helical bundle domain
Entericidin          PF08085.6     21 seq533_BIOID51019    -             41   5.3e-09   35.3   0.0   1   1   4.6e-13   6.3e-09   35.1   0.0     1    21    20    40    20    40 0.99 Entericidin EcnA/B family
TraY                 PF05509.6     49 seq534_BIOID51019    -            131   4.3e-38  128.7   0.1   1   2   1.9e-18   2.6e-14   52.5   0.0     2    45    15    58    14    62 0.92 TraY domain
TraY                 PF05509.6     49 seq534_BIOID51019    -            131   4.3e-38  128.7   0.1   2   2   2.7e-25   3.6e-21   74.5   0.0     1    48    70   117    70   118 0.97 TraY domain
Phage_integrase      PF00589.17   173 seq536_BIOID51019    -            423   2.1e-22   79.5   0.3   1   1   7.9e-26   5.4e-22   78.1   0.0     2   169   232   396   231   399 0.90 Phage integrase family
DUF4102              PF13356.1     89 seq536_BIOID51019    -            423   1.5e-22   79.1   0.0   1   1   6.8e-26   4.7e-22   77.5   0.0     1    87    22   112    22   114 0.91 Domain of unknown function (DUF4102)
DUF1076              PF06416.7    113 seq538_BIOID51019    -            191   7.5e-44  147.9   0.1   1   1   8.5e-48   1.2e-43  147.3   0.1     1   113    81   189    79   189 0.96 Protein of unknown function (DUF1076)
Entericidin          PF08085.6     21 seq539_BIOID51019    -             48   1.2e-08   34.2   2.6   1   1   1.2e-12   1.7e-08   33.7   1.8     1    21    23    43    23    43 0.98 Entericidin EcnA/B family
DUF3950              PF13132.1     30 seq541_BIOID51019    -             66   1.5e-17   62.6   0.1   1   1   1.5e-21   2.1e-17   62.2   0.1     1    30    21    50    21    50 0.98 Domain of unknown function (DUF3950)
DUF1889              PF08986.5    119 seq542_BIOID51019    -            119   2.3e-83  276.1   0.8   1   1   1.8e-87   2.5e-83  276.0   0.6     1   119     1   119     1   119 1.00 Domain of unknown function (DUF1889)
DUF1391              PF07151.7     49 seq543_BIOID51019    -             51   5.1e-35  118.5   0.9   1   1     4e-39   5.5e-35  118.4   0.6     1    48     2    49     2    50 0.97 Protein of unknown function (DUF1391)
Nitrate_red_del      PF02613.10   136 seq544_BIOID51019    -            204     4e-31  107.5   1.1   1   1   4.1e-35   5.6e-31  107.0   0.7     7   134    41   164    19   166 0.93 Nitrate reductase delta subunit
YihI                 PF04220.7    169 seq545_BIOID51019    -            169   3.4e-56  189.0  15.5   1   1   2.8e-60   3.9e-56  188.9  10.8     3   167     5   165     2   167 0.94 Der GTPase activator (YihI)
TraA                 PF05513.6    119 seq546_BIOID51019    -            121   1.9e-59  198.9  11.7   1   1   1.5e-63   2.1e-59  198.7   8.1     1   119     1   120     1   120 0.98 TraA
Multi_Drug_Res       PF00893.14    93 seq552_BIOID51019    -            105   5.3e-33  113.2  10.3   1   1   4.9e-37   6.7e-33  112.9   7.2     1    93     1    93     1    93 0.99 Small Multidrug Resistance protein
TraL                 PF07178.6     95 seq555_BIOID51019    -            103   4.3e-37  125.9   0.2   1   1   3.5e-41   4.8e-37  125.7   0.2     1    95     9   103     9   103 0.99 TraL protein
PDZ                  PF00595.19    81 seq559_BIOID51019    -            474   3.1e-29  100.8   8.2   1   2   2.7e-19   9.1e-16   57.6   0.1     7    80   285   367   279   368 0.90 PDZ domain (Also known as DHR or GLGF)
PDZ                  PF00595.19    81 seq559_BIOID51019    -            474   3.1e-29  100.8   8.2   2   2   3.7e-15   1.3e-11   44.4   2.2    11    81   394   463   385   463 0.89 PDZ domain (Also known as DHR or GLGF)
PDZ_2                PF13180.1     82 seq559_BIOID51019    -            474   3.3e-26   90.8   2.8   1   2   1.2e-18   4.1e-15   55.3   0.0    12    82   300   380   285   380 0.88 PDZ domain
PDZ_2                PF13180.1     82 seq559_BIOID51019    -            474   3.3e-26   90.8   2.8   2   2   3.7e-12   1.3e-08   34.5   0.6     4    59   399   454   396   469 0.90 PDZ domain
Trypsin_2            PF13365.1    120 seq559_BIOID51019    -            474   8.2e-21   74.0   0.6   1   1   5.5e-24   1.9e-20   72.9   0.4     1   120   114   250   114   250 0.79 Trypsin-like peptidase domain
Trypsin              PF00089.21   220 seq559_BIOID51019    -            474   1.4e-20   73.7   0.3   1   1   6.5e-24   2.2e-20   73.0   0.2    21   218   114   275    87   277 0.83 Trypsin
Chorismate_bind      PF00425.13   257 seq564_BIOID51019    -            453   1.9e-91  305.8   0.0   1   1   3.5e-95   2.4e-91  305.5   0.0     2   257   190   443   189   443 0.98 chorismate binding enzyme
Anth_synt_I_N        PF04715.8    140 seq564_BIOID51019    -            453   7.8e-30  103.6   0.2   1   1   8.9e-33   6.1e-29  100.7   0.0     9   139    22   153    16   154 0.90 Anthranilate synthase component I, N terminal region
DUF1378              PF07125.6     59 seq565_BIOID51019    -             60   3.2e-40  135.7   0.1   1   1   2.5e-44   3.5e-40  135.6   0.1     1    59     1    59     1    59 0.99 Protein of unknown function (DUF1378)
Radical_SAM          PF04055.16   166 seq566_BIOID51019    -            457   3.7e-15   56.3   0.0   1   1     8e-19   5.4e-15   55.8   0.0     2   164    57   227    56   229 0.79 Radical SAM superfamily
HemN_C               PF06969.11    66 seq566_BIOID51019    -            457     4e-12   45.8   0.3   1   1   2.7e-15   1.8e-11   43.7   0.0     1    66   363   431   363   431 0.94 HemN C-terminal domain
Voltage_CLC          PF00654.15   355 seq567_BIOID51019    -            438   1.1e-72  244.9  33.6   1   1   7.9e-77   1.1e-72  244.9  23.3     5   354    83   422    79   423 0.91 Voltage gated chloride channel
TraE                 PF05309.6    187 seq568_BIOID51019    -            188   8.6e-74  246.6   0.5   1   1   7.1e-78   9.8e-74  246.4   0.4     1   187     1   187     1   187 0.99 TraE protein
Metalloenzyme        PF01676.13   262 seq571_BIOID51019    -            407   1.2e-57  195.1   0.0   1   1   9.9e-62   1.4e-57  194.9   0.0     1   261     2   405     2   406 0.97 Metalloenzyme superfamily
DUF826               PF05696.6     78 seq572_BIOID51019    -             89     1e-36  124.7   1.7   1   1   8.4e-41   1.1e-36  124.6   1.2     1    78     1    83     1    83 0.98 Protein of unknown function (DUF826)
DicB                 PF05358.6     62 seq575_BIOID51019    -             62   4.5e-38  128.4   0.0   1   1   3.6e-42   4.9e-38  128.3   0.0     1    62     1    62     1    62 0.99 DicB protein
IpaB_EvcA            PF03278.8    153 seq576_BIOID51019    -            194   1.4e-62  209.3   5.4   1   1   1.3e-66   1.7e-62  209.0   3.7     1   152    35   180    35   181 0.99 IpaB/EvcA family
Lysis_S              PF04971.7     68 seq577_BIOID51019    -             71   1.2e-47  159.3   0.5   1   1   9.6e-52   1.3e-47  159.2   0.3     1    68     4    71     4    71 1.00 Lysis protein S
DUF1482              PF07358.6     57 seq578_BIOID51019    -             66   2.5e-28   97.3   0.2   1   1   2.1e-32   2.8e-28   97.1   0.1     1    57     7    65     7    65 0.98 Protein of unknown function (DUF1482)
DUF3491              PF11996.3    936 seq579_BIOID51019    -           1663  2.5e-310 1031.2   0.0   1   1  2.8e-314  3.8e-310 1030.7   0.0     1   720   941  1659   941  1662 0.99 Protein of unknown function (DUF3491)
TraK                 PF06586.6    234 seq580_BIOID51019    -            242   1.3e-69  233.8   0.0   1   1     1e-73   1.4e-69  233.7   0.0     7   234    13   235     1   235 0.95 TraK protein
DUF303               PF03629.13   255 seq582_BIOID51019    -            645   4.3e-29  101.4   0.0   1   1   8.6e-33   5.9e-29  100.9   0.0     3   206    80   326    78   382 0.78 Domain of unknown function (DUF303)
DUF1737              PF08410.5     54 seq582_BIOID51019    -            645     2e-18   65.8   0.0   1   1   1.4e-21   9.8e-18   63.5   0.0     1    53     1    50     1    51 0.97 Domain of unknown function (DUF1737)
DUF1327              PF07041.6    113 seq583_BIOID51019    -            176   3.1e-60  200.9   0.0   1   1   4.6e-64   6.2e-60  199.9   0.0     1   112     1   112     1   113 0.99 Protein of unknown function (DUF1327)
TrbI                 PF03743.9    187 seq588_BIOID51019    -            475   3.2e-40  137.5   1.3   1   1   8.8e-44   1.2e-39  135.6   0.3     2   187   213   409   212   409 0.95 Bacterial conjugation TrbI-like protein
NUDIX                PF00293.23   135 seq590_BIOID51019    -            192   4.3e-16   58.6   0.0   1   1   4.3e-20   5.9e-16   58.2   0.0     4   124    33   151    29   159 0.87 NUDIX domain
Diacid_rec           PF05651.8    135 seq591_BIOID51019    -            385   1.9e-52  176.1   0.9   1   1   4.7e-56   3.2e-52  175.4   0.6     1   135     6   140     6   140 0.99 Putative sugar diacid recognition
HTH_30               PF13556.1     59 seq591_BIOID51019    -            385   3.7e-22   77.5   3.4   1   1   7.2e-25   4.9e-21   73.9   2.1     1    59   323   381   323   381 0.98 PucR C-terminal helix-turn-helix domain
PNP_UDP_1            PF01048.15   234 seq592_BIOID51019    -            239   3.4e-43  147.1   1.3   1   1   2.9e-47   3.9e-43  146.9   0.9     2   213    16   217    15   234 0.88 Phosphorylase superfamily
Phage_lysozyme       PF00959.14   110 seq595_BIOID51019    -            177   4.2e-30  104.1   0.0   1   1     4e-34   5.5e-30  103.7   0.0     1   110    48   166    48   166 0.97 Phage lysozyme
SDH_alpha            PF03313.10   283 seq601_BIOID51019    -            454  7.6e-104  346.5   5.6   1   1  1.4e-107  9.8e-104  346.2   3.9     3   282   184   449   182   450 0.96 Serine dehydratase alpha chain
SDH_beta             PF03315.10   158 seq601_BIOID51019    -            454   8.5e-56  188.2   0.0   1   1   2.2e-59   1.5e-55  187.4   0.0     1   157     3   158     3   159 0.96 Serine dehydratase beta chain
RNA_pol_Rpb1_1       PF04997.7    338 seq603_BIOID51019    -           1407  1.8e-100  336.3   0.1   1   1  1.8e-103  4.8e-100  335.0   0.1     2   338    15   342    14   342 0.95 RNA polymerase Rpb1, domain 1
RNA_pol_Rpb1_5       PF04998.12   277 seq603_BIOID51019    -           1407   1.1e-80  270.7   0.0   1   1     8e-84   2.2e-80  269.7   0.0     1   276   766  1321   766  1322 1.00 RNA polymerase Rpb1, domain 5
RNA_pol_Rpb1_2       PF00623.15   166 seq603_BIOID51019    -           1407   6.1e-51  172.5   0.0   1   1   5.3e-53   1.5e-49  168.0   0.0     1   166   344   486   344   486 0.95 RNA polymerase Rpb1, domain 2
RNA_pol_Rpb1_3       PF04983.13   157 seq603_BIOID51019    -           1407   1.4e-27   96.2   0.0   1   1   1.2e-30   3.3e-27   95.0   0.0     1   157   489   644   489   644 0.93 RNA polymerase Rpb1, domain 3
RNA_pol_Rpb1_4       PF05000.12   108 seq603_BIOID51019    -           1407   2.5e-18   65.7   0.3   1   1   9.1e-22   2.5e-18   65.7   0.2     2   107   674   763   673   764 0.82 RNA polymerase Rpb1, domain 4
Na_Pi_cotrans        PF02690.10   142 seq607_BIOID51019    -            543   1.6e-44  150.9  30.2   1   2   1.4e-39   9.5e-36  122.5   7.0     1   140    13   148    13   150 0.98 Na+/Pi-cotransporter
Na_Pi_cotrans        PF02690.10   142 seq607_BIOID51019    -            543   1.6e-44  150.9  30.2   2   2   1.6e-13   1.1e-09   38.0  10.2     1   123   139   265   139   284 0.90 Na+/Pi-cotransporter
Phage_lysis          PF03245.8    125 seq610_BIOID51019    -            155   2.4e-47  159.8   7.2   1   1     2e-51   2.8e-47  159.7   5.0     1   124    29   153    29   154 0.99 Bacteriophage lysis protein
Sdh_cyt              PF01127.17   121 seq611_BIOID51019    -            134   5.2e-30  103.6   5.0   1   1   4.4e-34   6.1e-30  103.4   3.5     2   120    11   128    10   129 0.90 Succinate dehydrogenase/Fumarate reductase transmembrane subunit
TraP                 PF07296.6    202 seq612_BIOID51019    -            196   4.8e-95  316.1   0.1   1   1   3.9e-99   5.4e-95  315.9   0.1     1   202     1   196     1   196 1.00 TraP protein
DUF1378              PF07125.6     59 seq613_BIOID51019    -             59   6.7e-39  131.5   0.0   1   1   5.3e-43   7.3e-39  131.4   0.0     1    59     1    59     1    59 0.99 Protein of unknown function (DUF1378)
DUF826               PF05696.6     78 seq615_BIOID51019    -             90   3.8e-42  142.1   4.5   1   1   3.1e-46   4.3e-42  142.0   3.1     1    78     1    84     1    84 0.99 Protein of unknown function (DUF826)
Sdh_cyt              PF01127.17   121 seq617_BIOID51019    -            115   8.9e-12   44.7  15.1   1   1   7.9e-16   1.1e-11   44.5  10.5    18   120    11   104     2   113 0.83 Succinate dehydrogenase/Fumarate reductase transmembrane subunit
Ligase_CoA           PF00549.14   153 seq621_BIOID51019    -            555   1.5e-51  173.8   0.6   1   1   4.6e-55   3.2e-51  172.8   0.0     1   152   336   491   336   492 0.98 CoA-ligase
CoA_binding          PF02629.14    96 seq621_BIOID51019    -            555   9.6e-17   61.1   0.0   1   1   1.4e-19   9.6e-16   57.9   0.1     3    96   193   288   191   288 0.96 CoA binding domain
Lysis_S              PF04971.7     68 seq623_BIOID51019    -             71   2.4e-46  155.1   0.7   1   1   1.9e-50   2.7e-46  155.0   0.5     1    68     4    71     4    71 0.99 Lysis protein S
DUF2689              PF10894.3     61 seq624_BIOID51019    -             65   1.2e-43  146.6   2.5   1   1   9.6e-48   1.3e-43  146.4   1.7     1    61     1    61     1    61 1.00 Protein of unknown function (DUF2689)
DUF4224              PF13986.1     47 seq625_BIOID51019    -             67   4.2e-19   67.7   0.0   1   1   3.5e-23   4.8e-19   67.5   0.0     1    46     4    49     4    50 0.96 Domain of unknown function (DUF4224)
FAD_binding_2        PF00890.19   421 seq626_BIOID51019    -            588  2.6e-117  392.1   6.1   1   1    7e-121  3.2e-117  391.8   4.2     1   421     9   405     9   405 0.98 FAD binding domain
Succ_DH_flav_C       PF02910.15   129 seq626_BIOID51019    -            588   3.1e-38  130.4   0.1   1   1   1.1e-41   5.1e-38  129.7   0.1     1   129   460   588   460   588 0.96 Fumarate reductase flavoprotein C-term
PerC                 PF06069.6     90 seq630_BIOID51019    -            104     4e-44  148.4   2.0   1   1   3.4e-48   4.6e-44  148.2   1.4     1    89     1    89     1    90 0.99 PerC transcriptional activator
Phage_integrase      PF00589.17   173 seq631_BIOID51019    -            341   1.2e-11   44.4   0.0   1   1   6.2e-15   4.2e-11   42.6   0.0     3   169   166   320   164   324 0.84 Phage integrase family
Phage_integr_N2      PF13495.1     85 seq631_BIOID51019    -            341   5.3e-07   29.7   0.1   1   1   1.2e-10   8.4e-07   29.1   0.1     2    83    67   145    66   147 0.91 Phage integrase, N-terminal SAM-like domain
EAL                  PF00563.15   236 seq632_BIOID51019    -            532   1.2e-59  201.5   0.2   1   1   2.8e-63   1.9e-59  200.8   0.2     4   236   273   501   270   501 0.93 EAL domain
CSS-motif            PF12792.2    208 seq632_BIOID51019    -            532   3.8e-41  140.5   0.4   1   1   9.4e-45   6.4e-41  139.8   0.1     3   203    42   242    40   247 0.91 CSS motif domain associated with EAL
TraV                 PF09676.5    119 seq635_BIOID51019    -            171   4.5e-40  136.9   1.4   1   1   3.8e-44   5.2e-40  136.7   1.0     1   119    23   165    23   165 0.98 Type IV conjugative transfer system lipoprotein (TraV)
BATS                 PF06968.8     92 seq636_BIOID51019    -            346   1.7e-29  101.3   0.0   1   1   5.5e-33   3.7e-29  100.2   0.0     1    92   220   312   220   312 0.99 Biotin and Thiamin Synthesis associated domain
Radical_SAM          PF04055.16   166 seq636_BIOID51019    -            346   3.9e-19   69.3   0.0   1   1   4.6e-22   3.2e-18   66.3   0.0     4   160    50   203    47   209 0.92 Radical SAM superfamily
Iso_dh               PF00180.15   348 seq638_BIOID51019    -            416  7.1e-116  386.8   0.0   1   1    6e-120  8.2e-116  386.6   0.0     2   348    29   412    28   412 0.98 Isocitrate/isopropylmalate dehydrogenase
Phage_lysozyme       PF00959.14   110 seq639_BIOID51019    -            177   4.6e-29  100.8   0.0   1   1   4.3e-33   5.9e-29  100.4   0.0     1   110    48   166    48   166 0.97 Phage lysozyme
Hydrolase_3          PF08282.7    254 seq641_BIOID51019    -            368   1.1e-14   54.4   0.0   1   1   1.5e-16   5.3e-13   49.0   0.0   187   251   295   358   276   361 0.91 haloacid dehalogenase-like hydrolase
HAD                  PF12710.2    191 seq641_BIOID51019    -            368   1.8e-12   47.6   0.0   1   1   6.3e-16   2.1e-12   47.4   0.0    48   191   194   327    41   327 0.77 haloacid dehalogenase-like hydrolase
Hydrolase            PF00702.21   204 seq641_BIOID51019    -            368   2.6e-10   41.0   1.0   1   1   9.6e-14   3.3e-10   40.7   0.4    65   204   170   330    99   330 0.77 haloacid dehalogenase-like hydrolase
zf-dskA_traR         PF01258.12    36 seq644_BIOID51019    -             73   2.3e-13   49.4   3.4   1   1   2.4e-17   3.3e-13   48.9   2.3     5    36    35    67    30    67 0.91 Prokaryotic dksA/traR C4-type zinc finger
MFS_1                PF07690.11   354 seq645_BIOID51019    -            417   5.8e-39  133.7  62.6   1   2   3.2e-31   2.2e-27   95.6  18.9     1   224    41   261    40   270 0.82 Major Facilitator Superfamily
MFS_1                PF07690.11   354 seq645_BIOID51019    -            417   5.8e-39  133.7  62.6   2   2   9.1e-15   6.2e-11   41.5  23.0     7   168   249   407   247   415 0.82 Major Facilitator Superfamily
Sugar_tr             PF00083.19   451 seq645_BIOID51019    -            417   2.8e-14   52.4  34.3   1   1   9.1e-18   6.2e-14   51.2   7.0    46   197    71   217    11   223 0.90 Sugar (and other) transporter
Phage_Nu1            PF07471.7    164 seq647_BIOID51019    -            169   4.2e-18   65.2   0.0   1   1   4.3e-22   5.8e-18   64.7   0.0    72   163    59   150    45   151 0.88 Phage DNA packaging protein Nu1
MtfA                 PF06167.7    253 seq651_BIOID51019    -            278     6e-75  251.7   0.1   1   1   5.3e-79   7.2e-75  251.5   0.1    11   253    18   256     9   256 0.95 Phosphoenolpyruvate:glucose-phosphotransferase regulator
DUF1116              PF06545.6    216 seq652_BIOID51019    -            419   3.3e-99  330.2   1.3   1   1  3.3e-103   4.5e-99  329.7   0.9     1   216    87   303    87   303 0.99 Protein of unknown function (DUF1116)
Aminotran_1_2        PF00155.16   363 seq653_BIOID51019    -            384     4e-68  229.8   0.0   1   1   6.6e-72   4.5e-68  229.7   0.0     2   362    40   379    39   380 0.96 Aminotransferase class I and II
Beta_elim_lyase      PF01212.16   290 seq653_BIOID51019    -            384     2e-06   27.0   0.1   1   1   1.3e-09   9.1e-06   24.8   0.0    27    87    82   142    67   206 0.77 Beta-eliminating lyase
Phage_lysis          PF03245.8    125 seq654_BIOID51019    -            155   2.1e-49  166.5   8.4   1   1   1.7e-53   2.4e-49  166.3   5.8     1   125    29   154    29   154 0.99 Bacteriophage lysis protein
PseudoU_synth_2      PF00849.17   164 seq658_BIOID51019    -            290     1e-15   57.8   0.1   1   1   6.3e-18   4.3e-14   52.5   0.1     2   164    69   195    68   195 0.87 RNA pseudouridylate synthase
S4                   PF01479.20    48 seq658_BIOID51019    -            290   2.8e-14   52.1   1.5   1   1   1.1e-17   7.6e-14   50.7   0.0     1    48     7    52     7    52 0.98 S4 domain
Terminase_GpA        PF05876.7    557 seq659_BIOID51019    -            168   1.7e-32  112.4   0.0   1   1   1.5e-36     2e-32  112.1   0.0     1   117    39   154    39   166 0.94 Phage terminase large subunit (GpA)
Fer2_3               PF13085.1    110 seq660_BIOID51019    -            238   3.8e-31  107.0   0.0   1   1   1.6e-34   5.5e-31  106.5   0.0     2   109     5   111     4   112 0.93 2Fe-2S iron-sulfur cluster binding domain
Fer4_17              PF13534.1     61 seq660_BIOID51019    -            238     2e-10   40.7   0.8   1   1   1.1e-13   3.9e-10   39.8   0.5     1    61   148   221   148   221 0.80 4Fe-4S dicluster domain
Fer4_8               PF13183.1     57 seq660_BIOID51019    -            238   1.3e-09   37.8   1.5   1   1     8e-13   2.7e-09   36.7   1.0     2    56   146   219   145   220 0.71 4Fe-4S dicluster domain
Fer4_18              PF13746.1     69 seq660_BIOID51019    -            238   3.2e-07   30.5   1.1   1   1     1e-09   3.5e-06   27.2   0.1     2    67   155   221   154   223 0.97 4Fe-4S dicluster domain
tRNA-synt_2          PF00152.15   335 seq661_BIOID51019    -            335   5.4e-70  235.6   0.0   1   1     5e-74   6.9e-70  235.3   0.0    21   333    25   333    14   335 0.88 tRNA synthetases class II (D, K and N)
AAA_25               PF13481.1    194 seq662_BIOID51019    -            476   2.1e-26   92.4   0.0   1   1   1.8e-29   3.5e-26   91.6   0.0    10   194    88   242    80   242 0.90 AAA domain
KaiC                 PF06745.8    226 seq662_BIOID51019    -            476   1.7e-18   66.4   0.1   1   1   6.7e-19   1.3e-15   56.9   0.1     2   202    94   277    93   294 0.85 KaiC
ChlI                 PF13541.1    121 seq662_BIOID51019    -            476   5.9e-12   45.0   0.0   1   1   6.9e-15   1.3e-11   43.8   0.0    35   121   364   449   337   449 0.92 Subunit ChlI of Mg-chelatase
Lon_C                PF05362.8    205 seq662_BIOID51019    -            476   4.3e-08   32.5   0.1   1   1     5e-11   9.7e-08   31.4   0.0    94   200   372   471   363   473 0.88 Lon protease (S16) C-terminal proteolytic domain
RecA                 PF00154.16   323 seq662_BIOID51019    -            476   2.4e-05   23.4   0.1   1   1   2.4e-08   4.8e-05   22.4   0.0    17   140    77   195    65   205 0.77 recA bacterial DNA recombination protein
DUF3491              PF11996.3    936 seq665_BIOID51019    -            321   6.1e-74  248.9   0.7   1   1   5.3e-78   7.2e-74  248.7   0.5   726   936     3   205     1   205 0.99 Protein of unknown function (DUF3491)
Terminase_GpA        PF05876.7    557 seq666_BIOID51019    -            415    1e-126  423.4   0.4   1   1  8.5e-131  1.2e-126  423.2   0.3   136   532     2   415     1   415 0.99 Phage terminase large subunit (GpA)
Methyltransf_11      PF08241.7     95 seq672_BIOID51019    -            251   2.4e-24   85.5   0.0   1   1   3.2e-27   4.4e-24   84.6   0.0     1    95    47   138    47   138 0.98 Methyltransferase domain
Methyltransf_23      PF13489.1    162 seq672_BIOID51019    -            251   6.9e-15   54.9   0.1   1   1   7.4e-18     1e-14   54.4   0.0     4   145    25   168    17   179 0.76 Methyltransferase domain
Methyltransf_31      PF13847.1    152 seq672_BIOID51019    -            251   9.9e-15   54.3   0.0   1   1   9.6e-18   1.3e-14   53.9   0.0     5   118    44   147    40   190 0.84 Methyltransferase domain
Methyltransf_12      PF08242.7     99 seq672_BIOID51019    -            251   2.2e-11   43.9   0.0   1   1   3.3e-14   4.6e-11   42.9   0.0     1    98    47   135    47   136 0.86 Methyltransferase domain
Methyltransf_18      PF12847.2    112 seq672_BIOID51019    -            251     1e-09   38.8   0.0   1   1   1.4e-12   1.9e-09   37.9   0.0     4   110    45   139    42   141 0.79 Methyltransferase domain
Methyltransf_25      PF13649.1    101 seq672_BIOID51019    -            251     3e-09   37.0   0.0   1   1     8e-12   1.1e-08   35.2   0.0     1   101    46   134    46   134 0.87 Methyltransferase domain
Ubie_methyltran      PF01209.13   233 seq672_BIOID51019    -            251   2.1e-09   36.7   0.0   1   1     2e-12   2.8e-09   36.3   0.0    42   168    37   155     2   167 0.83 ubiE/COQ5 methyltransferase family
Methyltransf_8       PF05148.10   219 seq672_BIOID51019    -            251   3.7e-06   26.6   0.0   1   1   3.9e-09   5.3e-06   26.0   0.0    58   156    29   138    16   158 0.77 Hypothetical methyltransferase
MTS                  PF05175.9    170 seq672_BIOID51019    -            251   6.3e-05   22.3   0.0   1   1   7.2e-08   9.9e-05   21.6   0.0    19    74    30    83    22   108 0.83 Methyltransferase small domain
Transket_pyr         PF02779.19   178 seq675_BIOID51019    -            933   5.3e-67  224.6   0.0   1   1   1.3e-70     9e-67  223.8   0.0     3   178   591   785   589   785 0.99 Transketolase, pyrimidine binding domain
E1_dh                PF00676.15   300 seq675_BIOID51019    -            933   1.7e-46  158.1   0.0   1   1   5.4e-50   3.7e-46  157.1   0.0    15   282   219   511   207   516 0.84 Dehydrogenase E1 component
Asr                  PF06392.6     19 seq676_BIOID51019    -            111   7.1e-07   29.3  23.9   1   1   5.2e-11   7.1e-07   29.3  16.6     1    19    53    71    53    71 0.99 Acid shock protein repeat
DUF2877              PF11392.3    111 seq677_BIOID51019    -            271   9.3e-29   99.7   0.0   1   1   1.5e-32   2.1e-28   98.6   0.0     1   110   158   265   158   266 0.91 Protein of unknown function (DUF2877)
GTP_EFTU             PF00009.22   188 seq679_BIOID51019    -            607     1e-56  191.2   0.0   1   1   7.2e-60     2e-56  190.3   0.0     2   187     4   195     3   196 0.96 Elongation factor Tu GTP binding domain
EFG_C                PF00679.19    89 seq679_BIOID51019    -            607   1.9e-21   75.6   0.0   1   1   1.6e-24   4.3e-21   74.4   0.0     3    83   397   477   395   483 0.96 Elongation factor G C-terminus
GTP_EFTU_D2          PF03144.20    74 seq679_BIOID51019    -            607   7.4e-10   38.6   3.2   1   1   8.1e-13   2.2e-09   37.1   2.2     1    74   219   289   219   289 0.94 Elongation factor Tu domain 2
MMR_HSR1             PF01926.18   114 seq679_BIOID51019    -            607   1.3e-05   25.0   0.2   1   1   1.5e-08   4.1e-05   23.4   0.0     2   113     8   128     7   129 0.55 50S ribosome-binding GTPase
Big_1                PF02369.11   100 seq680_BIOID51019    -           2294  1.5e-283  916.7 214.8   1  13   5.8e-21   1.6e-17   63.1   7.7     2    94   676   764   671   770 0.88 Bacterial Ig-like domain (group 1)
Big_1                PF02369.11   100 seq680_BIOID51019    -           2294  1.5e-283  916.7 214.8   2  13   4.4e-25   1.2e-21   76.3   8.1     3    97   772   864   769   867 0.92 Bacterial Ig-like domain (group 1)
Big_1                PF02369.11   100 seq680_BIOID51019    -           2294  1.5e-283  916.7 214.8   3  13   2.5e-27   6.7e-24   83.5   2.6     2    97   869   967   868   969 0.95 Bacterial Ig-like domain (group 1)
Big_1                PF02369.11   100 seq680_BIOID51019    -           2294  1.5e-283  916.7 214.8   4  13   1.1e-27   3.1e-24   84.6   7.0     4   100   981  1073   978  1073 0.94 Bacterial Ig-like domain (group 1)
Big_1                PF02369.11   100 seq680_BIOID51019    -           2294  1.5e-283  916.7 214.8   5  13   8.1e-22   2.2e-18   65.8   7.6     4   100  1079  1173  1076  1173 0.84 Bacterial Ig-like domain (group 1)
Big_1                PF02369.11   100 seq680_BIOID51019    -           2294  1.5e-283  916.7 214.8   6  13   5.5e-27   1.5e-23   82.4   6.7     2    99  1184  1285  1183  1286 0.88 Bacterial Ig-like domain (group 1)
Big_1                PF02369.11   100 seq680_BIOID51019    -           2294  1.5e-283  916.7 214.8   7  13   5.1e-23   1.4e-19   69.7   1.8     2    98  1288  1384  1287  1386 0.89 Bacterial Ig-like domain (group 1)
Big_1                PF02369.11   100 seq680_BIOID51019    -           2294  1.5e-283  916.7 214.8   8  13   1.5e-28     4e-25   87.5   5.6     6    96  1392  1485  1388  1489 0.93 Bacterial Ig-like domain (group 1)
Big_1                PF02369.11   100 seq680_BIOID51019    -           2294  1.5e-283  916.7 214.8   9  13   2.1e-26   5.6e-23   80.6   6.5     2    99  1491  1590  1490  1591 0.95 Bacterial Ig-like domain (group 1)
Big_1                PF02369.11   100 seq680_BIOID51019    -           2294  1.5e-283  916.7 214.8  10  13   5.2e-25   1.4e-21   76.1   4.9     5    97  1601  1687  1595  1690 0.93 Bacterial Ig-like domain (group 1)
Big_1                PF02369.11   100 seq680_BIOID51019    -           2294  1.5e-283  916.7 214.8  11  13   1.2e-20   3.3e-17   62.1   0.3    20    96  1712  1787  1693  1790 0.84 Bacterial Ig-like domain (group 1)
Big_1                PF02369.11   100 seq680_BIOID51019    -           2294  1.5e-283  916.7 214.8  12  13   4.3e-24   1.2e-20   73.1   5.7     5   100  1798  1886  1792  1886 0.90 Bacterial Ig-like domain (group 1)
Big_1                PF02369.11   100 seq680_BIOID51019    -           2294  1.5e-283  916.7 214.8  13  13   1.8e-22   4.9e-19   67.9   8.0     3   100  1891  1989  1889  1989 0.94 Bacterial Ig-like domain (group 1)
DUF3442              PF11924.3    280 seq680_BIOID51019    -           2294   1.1e-99  333.4   3.2   1   1    4e-103   1.1e-99  333.4   2.2     3   280    77   355    75   355 0.99 Protein of unknown function (DUF3442)
AA_permease_2        PF13520.1    426 seq681_BIOID51019    -            514     2e-32  112.1  60.9   1   1   4.1e-36   2.8e-32  111.6  42.2     2   419    23   482    22   497 0.77 Amino acid permease
AA_permease          PF00324.16   479 seq681_BIOID51019    -            514   2.4e-14   52.4  52.7   1   1   2.2e-17   1.5e-13   49.8  36.5    12   446    33   479    22   500 0.71 Amino acid permease
Phage_Nu1            PF07471.7    164 seq684_BIOID51019    -            181   1.2e-92  307.6   1.4   1   1   9.9e-97   1.3e-92  307.4   1.0     1   164     1   164     1   164 0.99 Phage DNA packaging protein Nu1
Transposase_mut      PF00872.13   381 seq686_BIOID51019    -            131   1.3e-20   73.1   0.0   1   1   1.1e-24   1.5e-20   73.0   0.0     5   121     5   121     1   123 0.83 Transposase, Mutator family
Band_7               PF01145.20   179 seq687_BIOID51019    -            375   4.2e-25   88.5   0.4   1   1   4.1e-27   5.6e-23   81.6   0.2     2   178   147   318   146   320 0.94 SPFH domain / Band 7 family
Trypsin              PF00089.21   220 seq688_BIOID51019    -            273   1.3e-11   44.4   0.0   1   1     6e-15   4.1e-11   42.7   0.0     9   198    50   244    44   266 0.74 Trypsin
Trypsin_2            PF13365.1    120 seq688_BIOID51019    -            273   1.3e-07   31.5   0.0   1   1   3.1e-11   2.1e-07   30.8   0.0     1   120    69   240    69   240 0.67 Trypsin-like peptidase domain
AAA_26               PF13500.1    199 seq689_BIOID51019    -            225   5.2e-41  140.3   0.0   1   1   1.4e-44   6.2e-41  140.0   0.0     1   193     3   208     3   213 0.95 AAA domain
CbiA                 PF01656.18   195 seq689_BIOID51019    -            225   5.6e-20   71.4   0.0   1   1   1.5e-23   6.7e-20   71.2   0.0     2   180     6   199     5   217 0.77 CobQ/CobB/MinD/ParA nucleotide binding domain
AAA_28               PF13521.1    163 seq691_BIOID51019    -            410   4.7e-29  101.3   0.0   1   1     2e-32   6.9e-29  100.7   0.0     2   163   234   394   233   394 0.92 AAA domain
HTH_3                PF01381.17    55 seq691_BIOID51019    -            410   1.3e-09   37.6   0.1   1   1   1.3e-12   4.4e-09   35.9   0.0     1    52     7    59     7    61 0.95 Helix-turn-helix
HTH_19               PF12844.2     64 seq691_BIOID51019    -            410   2.4e-08   33.7   0.0   1   1   1.9e-10   6.6e-07   29.1   0.0     3    55     6    59     5    67 0.94 Helix-turn-helix domain
AA_kinase            PF00696.23   241 seq693_BIOID51019    -            297   4.3e-25   88.5   0.0   1   1   8.3e-29   1.1e-24   87.1   0.0     1   239     2   277     2   279 0.79 Amino acid kinase family
Terminase_GpA        PF05876.7    557 seq694_BIOID51019    -            641  2.5e-178  593.8   0.4   1   1  2.2e-182  3.1e-178  593.5   0.3     1   547    39   600    39   608 0.97 Phage terminase large subunit (GpA)
HTH_Tnp_1            PF01527.15    76 seq698_BIOID51019    -            141   3.9e-17   61.8   0.2   1   1   1.1e-20   7.3e-17   60.9   0.0     2    54     9    62     8    99 0.79 Transposase
HTH_23               PF13384.1     50 seq698_BIOID51019    -            141   3.7e-07   29.4   0.0   1   1     1e-10   7.1e-07   28.5   0.0     6    46    18    59    13    64 0.90 Homeodomain-like domain
PTSIIB_sorb          PF03830.10   151 seq699_BIOID51019    -            323   1.5e-58  196.8   1.4   1   1   3.3e-62   2.2e-58  196.2   1.0     2   149   164   311   163   313 0.99 PTS system sorbose subfamily IIB component
EIIA-man             PF03610.11   116 seq699_BIOID51019    -            323   2.6e-35  120.8   0.1   1   1   9.9e-39   6.8e-35  119.5   0.0     1   114     4   117     4   119 0.98 PTS system fructose IIA component
TnpB_IS66            PF05717.8    108 seq705_BIOID51019    -            116   2.6e-39  132.8   0.0   1   1   2.1e-43   2.9e-39  132.7   0.0     2   104     7   107     6   111 0.97 IS66 Orf2 like protein
DUF3521              PF12035.3     35 seq709_BIOID51019    -             42   9.4e-09   34.8   0.3   1   1   1.8e-12   2.4e-08   33.5   0.2     1    35    11    38    11    38 0.98 Protein of unknown function (DUF3521)
Ribosomal_S2         PF00318.15   211 seq710_BIOID51019    -            304   3.3e-85  284.5   0.0   1   1   2.9e-89   3.9e-85  284.2   0.0     1   211    72   288    72   288 0.99 Ribosomal protein S2
Nuc-transf           PF10127.4    247 seq711_BIOID51019    -            263   1.7e-98  328.7   0.0   1   1  1.4e-102   1.9e-98  328.6   0.0     1   246    10   256    10   257 0.99 Predicted nucleotidyltransferase
UvrB                 PF12344.3     44 seq713_BIOID51019    -            673   6.7e-23   79.8   0.9   1   1   1.3e-25   2.9e-22   77.7   0.1     1    43   552   594   552   595 0.97 Ultra-violet resistance protein B
Helicase_C           PF00271.26    78 seq713_BIOID51019    -            673   1.2e-15   57.0   0.0   1   1   1.2e-18   2.8e-15   55.8   0.0     2    77   465   545   464   546 0.98 Helicase conserved C-terminal domain
ResIII               PF04851.10   184 seq713_BIOID51019    -            673   1.1e-11   44.8   0.0   1   1     3e-14   6.9e-11   42.1   0.0     4    94    13   101    10   134 0.79 Type III restriction enzyme, res subunit
UVR                  PF02151.14    36 seq713_BIOID51019    -            673   5.2e-07   28.8   1.1   1   1     7e-10   1.6e-06   27.3   0.8     2    35   634   667   633   668 0.93 UvrB/uvrC motif
DDE_Tnp_IS66         PF03050.9    271 seq715_BIOID51019    -            467   5.6e-98  327.3   0.6   1   1  3.9e-101   1.3e-97  326.1   0.0     1   271   126   417   126   417 0.98 Transposase IS66 family
DDE_Tnp_IS66_C       PF13817.1     39 seq715_BIOID51019    -            467   4.9e-20   71.1   0.2   1   1   3.5e-23   1.2e-19   69.8   0.1     2    39   424   461   423   461 0.99 IS66 C-terminal element
HTH_Tnp_IS66         PF13005.2     59 seq715_BIOID51019    -            467     4e-14   52.0   3.6   1   1   1.2e-17     4e-14   52.0   2.5     1    59    64   120    64   120 0.97 putative Helix-turn-helix domain of transposase IS66
LZ_Tnp_IS66          PF13007.2     78 seq715_BIOID51019    -            467   2.9e-09   37.3   5.0   1   1   2.4e-12   8.1e-09   35.9   3.5    13    77     1    61     1    62 0.88 Transposase C of IS166 homeodomain
EII-Sor              PF03609.9    237 seq716_BIOID51019    -            266   7.1e-89  297.0  38.7   1   1   5.9e-93     8e-89  296.8  26.8     1   237     1   238     1   238 1.00 PTS system sorbose-specific iic component
UTRA                 PF07702.8    141 seq717_BIOID51019    -            236   2.2e-20   72.6   0.0   1   1   5.6e-24   3.8e-20   71.8   0.0     1   140    91   230    91   231 0.97 UTRA domain
GntR                 PF00392.16    64 seq717_BIOID51019    -            236   6.3e-20   70.2   0.0   1   1   1.4e-23   9.4e-20   69.7   0.0     2    64     8    70     7    70 0.97 Bacterial regulatory proteins, gntR family
CsiD                 PF08943.5    297 seq718_BIOID51019    -            325  4.7e-148  491.8   0.0   1   1  7.8e-152  5.3e-148  491.6   0.0     1   297    20   315    20   315 1.00 CsiD
TauD                 PF02668.11   258 seq718_BIOID51019    -            325   8.8e-11   41.8   0.1   1   1   1.8e-14   1.2e-10   41.3   0.0    33   256    88   309    63   311 0.79 Taurine catabolism dioxygenase TauD, TfdA family
UPF0118              PF01594.11   327 seq720_BIOID51019    -            344   2.7e-74  249.9  42.7   1   1   2.3e-78   3.1e-74  249.7  29.6     2   326    14   328    13   329 0.99 Domain of unknown function DUF20
2-oxoacid_dh         PF00198.18   231 seq722_BIOID51019    -            405   7.7e-82  273.8   0.0   1   1   2.2e-85     1e-81  273.5   0.0     3   231   175   403   173   403 0.98 2-oxoacid dehydrogenases acyltransferase (catalytic domain)
Biotin_lipoyl        PF00364.17    74 seq722_BIOID51019    -            405   7.4e-18   63.8   0.5   1   1   3.8e-21   1.7e-17   62.6   0.3     2    73     5    76     4    77 0.96 Biotin-requiring enzyme
E3_binding           PF02817.12    39 seq722_BIOID51019    -            405   4.6e-15   54.8   2.3   1   1     1e-18   4.6e-15   54.8   0.1     5    39   114   148   111   148 0.96 e3 binding domain
AP_endonuc_2         PF01261.19   211 seq723_BIOID51019    -            326   3.1e-14   52.6   0.1   1   1   3.4e-18   4.7e-14   52.0   0.1     1   204    41   222    41   229 0.91 Xylose isomerase-like TIM barrel
gpW                  PF02831.10    68 seq724_BIOID51019    -             55   5.7e-24   83.3   0.2   1   1   4.4e-28     6e-24   83.2   0.2     1    47     1    47     1    53 0.95 gpW
EF_TS                PF00889.14   221 seq725_BIOID51019    -            283   2.3e-71  239.5   5.7   1   1   3.3e-75   2.3e-71  239.5   4.0     1   221    57   263    57   263 0.98 Elongation factor TS
UBA                  PF00627.26    37 seq725_BIOID51019    -            283   3.5e-11   42.4   0.1   1   1   3.4e-14   2.3e-10   39.8   0.1     1    35     4    39     4    40 0.96 UBA/TS-N domain
EIID-AGA             PF03613.9    264 seq726_BIOID51019    -            283  1.4e-114  381.3   0.8   1   1  1.2e-118  1.6e-114  381.2   0.6     1   264    11   281    11   281 0.99 PTS system mannose/fructose/sorbose family IID component
Phage_portal_2       PF05136.8    355 seq728_BIOID51019    -            174   1.6e-37  128.7   0.1   1   1   1.3e-41   1.8e-37  128.5   0.1     2   140    30   174    29   174 0.98 Phage portal protein, lambda family
DAO                  PF01266.19   358 seq730_BIOID51019    -            444   5.5e-63  212.9   0.0   1   1   1.5e-66   6.8e-63  212.6   0.0     1   356    25   412    25   414 0.86 FAD dependent oxidoreductase
YmgB                 PF10798.3     61 seq732_BIOID51019    -             78   3.6e-05   23.3   0.0   1   1     4e-09   5.4e-05   22.7   0.0     4    35    27    58    25    63 0.93 Biofilm development protein YmgB/AriR
Phage_portal_2       PF05136.8    355 seq736_BIOID51019    -             61   2.3e-10   39.4   0.0   1   1   1.8e-14   2.5e-10   39.3   0.0   162   217     2    60     1    61 0.96 Phage portal protein, lambda family
DUF986               PF06173.7    149 seq738_BIOID51019    -            152   3.7e-65  218.1   6.4   1   1     3e-69   4.1e-65  218.0   4.4     1   148     4   151     4   152 0.99 Protein of unknown function (DUF986)
Phage_portal_2       PF05136.8    355 seq739_BIOID51019    -            279   7.7e-19   67.3   0.1   1   1     8e-23   1.1e-18   66.8   0.1   220   332     1   124     1   125 0.96 Phage portal protein, lambda family
AA_kinase            PF00696.23   241 seq740_BIOID51019    -            241   1.7e-27   96.3   0.2   1   1   1.9e-31   2.7e-27   95.7   0.2     1   241    10   219    10   219 0.77 Amino acid kinase family
YmgB                 PF10798.3     61 seq741_BIOID51019    -             88   5.3e-29   99.7   2.6   1   1   3.8e-33   5.3e-29   99.7   1.8     1    61    28    88    28    88 0.98 Biofilm development protein YmgB/AriR
MFS_1                PF07690.11   354 seq742_BIOID51019    -            421   3.2e-23   81.9  39.5   1   1   3.6e-27     5e-23   81.3  22.9    22   351    33   365    25   368 0.78 Major Facilitator Superfamily
ATP-grasp_2          PF08442.5    202 seq745_BIOID51019    -            388   1.4e-82  275.8   0.0   1   1   5.7e-86   1.9e-82  275.4   0.0     1   202     2   203     2   203 1.00 ATP-grasp domain
Ligase_CoA           PF00549.14   153 seq745_BIOID51019    -            388     1e-24   86.7   3.4   1   1   5.1e-28   1.8e-24   86.0   2.4     1   153   262   382   262   382 0.98 CoA-ligase
ATP-grasp_5          PF13549.1    222 seq745_BIOID51019    -            388   1.5e-13   50.3   0.1   1   1   1.2e-16     4e-13   48.9   0.1    10   219     3   215     1   217 0.83 ATP-grasp domain
ATP-grasp_4          PF13535.1    184 seq745_BIOID51019    -            388   7.1e-08   32.2   0.1   1   1   5.1e-11   1.7e-07   31.0   0.0     7   110     7   126     4   200 0.77 ATP-grasp domain
SLT                  PF01464.15   121 seq746_BIOID51019    -            654     4e-31  106.9   0.1   1   1   5.2e-35   7.1e-31  106.1   0.0     2   116   492   606   491   611 0.95 Transglycosylase SLT domain
Aldedh               PF00171.17   462 seq749_BIOID51019    -            482  1.5e-175  583.8   0.1   1   1  1.3e-179  1.7e-175  583.6   0.1     1   461    19   477    19   478 0.99 Aldehyde dehydrogenase family
DUF204               PF02659.10    67 seq751_BIOID51019    -            206   9.1e-39  131.3  23.3   1   2   1.2e-24   1.7e-20   72.7   1.6     1    67    31    99    31    99 0.98 Domain of unknown function DUF
DUF204               PF02659.10    67 seq751_BIOID51019    -            206   9.1e-39  131.3  23.3   2   2   5.6e-22   7.6e-18   64.2   9.2     1    67   133   196   133   196 0.99 Domain of unknown function DUF
EAL                  PF00563.15   236 seq753_BIOID51019    -            521   4.8e-63  212.6   0.0   1   1   1.2e-66   8.4e-63  211.8   0.0     2   236   265   500   264   500 0.96 EAL domain
CSS-motif            PF12792.2    208 seq753_BIOID51019    -            521     8e-30  103.6   0.0   1   1   1.6e-33   1.1e-29  103.1   0.0     3   207    44   238    42   239 0.90 CSS motif domain associated with EAL
RRF                  PF01765.14   165 seq754_BIOID51019    -            185   3.9e-68  227.9   1.7   1   1   3.7e-72     5e-68  227.6   1.2     1   165    19   183    19   183 0.99 Ribosome recycling factor
tRNA-synt_1e         PF01406.14   301 seq755_BIOID51019    -            461  4.5e-144  479.0   0.1   1   1  2.1e-147  5.7e-144  478.6   0.1     2   300    15   313    14   314 0.99 tRNA synthetases class I (C) catalytic domain
DALR_2               PF09190.6     63 seq755_BIOID51019    -            461     2e-26   91.9   1.7   1   1   7.1e-30     2e-26   91.9   1.2     1    63   341   402   341   402 0.99 DALR domain
tRNA-synt_1g         PF09334.6    391 seq755_BIOID51019    -            461   2.2e-16   59.4   1.6   1   2   3.9e-10   1.1e-06   27.5   0.1    13   112    35   133    29   147 0.82 tRNA synthetases class I (M)
tRNA-synt_1g         PF09334.6    391 seq755_BIOID51019    -            461   2.2e-16   59.4   1.6   2   2   3.1e-11   8.6e-08   31.1   0.1   312   373   251   311   231   317 0.85 tRNA synthetases class I (M)
tRNA-synt_1f         PF01921.13   360 seq755_BIOID51019    -            461   1.7e-07   30.1   0.0   1   1     2e-08   5.6e-05   21.8   0.0   276   317   261   301   214   329 0.85 tRNA synthetases class I (K)
tRNA-synt_1          PF00133.17   601 seq755_BIOID51019    -            461   1.1e-06   26.8   0.2   1   1   3.5e-09   9.5e-06   23.7   0.0   515   596   221   300   206   305 0.81 tRNA synthetases class I (I, L, M and V)
CoA_binding          PF02629.14    96 seq757_BIOID51019    -            289   1.7e-30  105.2   0.7   1   1   4.9e-34   1.7e-30  105.2   0.5     1    96     6    99     6    99 0.99 CoA binding domain
Ligase_CoA           PF00549.14   153 seq757_BIOID51019    -            289   2.4e-20   72.5   0.6   1   1   1.2e-23     4e-20   71.8   0.4     1   152   151   271   151   272 0.96 CoA-ligase
Succ_CoA_lig         PF13607.1    138 seq757_BIOID51019    -            289   8.7e-12   44.7   0.0   1   1   4.4e-15   1.5e-11   43.9   0.0     1   138   145   284   145   287 0.83 Succinyl-CoA ligase like flavodoxin domain
Mob_synth_C          PF06463.8    128 seq759_BIOID51019    -            329   6.4e-36  122.7   0.0   1   1   3.1e-39   1.1e-35  122.0   0.0     1   127   186   312   186   313 0.98 Molybdenum Cofactor Synthesis C
Radical_SAM          PF04055.16   166 seq759_BIOID51019    -            329   5.8e-27   94.7   0.0   1   1   2.3e-30   7.9e-27   94.3   0.0     2   166    19   181    18   181 0.97 Radical SAM superfamily
Fer4_12              PF13353.1    139 seq759_BIOID51019    -            329   1.4e-07   31.6   0.0   1   1   7.6e-11   2.6e-07   30.7   0.0    15   116    24   125    13   131 0.84 4Fe-4S single cluster domain
Fer4_14              PF13394.1    117 seq759_BIOID51019    -            329   5.1e-07   29.6   0.0   1   1   5.1e-10   1.7e-06   27.9   0.0     6    90    22   104    15   125 0.70 4Fe-4S single cluster domain
PGI                  PF00342.14   486 seq760_BIOID51019    -            549  8.9e-235  779.5   0.1   1   1  7.4e-239    1e-234  779.3   0.0     1   486    52   541    52   541 0.99 Phosphoglucose isomerase
DXP_reductoisom      PF02670.11   129 seq761_BIOID51019    -            398     6e-49  165.7   0.7   1   1   1.3e-52     6e-49  165.7   0.5     1   129     4   132     4   132 0.99 1-deoxy-D-xylulose 5-phosphate reductoisomerase
DXPR_C               PF13288.1    121 seq761_BIOID51019    -            398   2.4e-45  153.3   0.3   1   1   1.1e-48   5.2e-45  152.2   0.2     1   121   271   389   271   389 0.99 DXP reductoisomerase C-terminal domain
DXP_redisom_C        PF08436.7     84 seq761_BIOID51019    -            398   7.5e-34  115.3   0.0   1   1   4.4e-37     2e-33  113.9   0.0     1    84   146   239   146   239 0.96 1-deoxy-D-xylulose 5-phosphate reductoisomerase C-terminal
Aminotran_3          PF00202.16   339 seq765_BIOID51019    -            426  2.3e-121  404.7   0.1   1   1    2e-125  2.7e-121  404.4   0.1     2   338    27   360    26   361 0.98 Aminotransferase class-III
Trp_repressor        PF01371.14    88 seq768_BIOID51019    -             98   2.8e-31  107.1   0.1   1   1   2.3e-35   3.2e-31  106.9   0.0     1    87     7    93     7    94 0.98 Trp repressor protein
MoCF_biosynth        PF00994.19   144 seq771_BIOID51019    -            170   5.6e-31  106.7   0.0   1   1   5.1e-35     7e-31  106.4   0.0     1   143    14   156    12   157 0.92 Probable molybdopterin binding domain
NUDIX                PF00293.23   135 seq775_BIOID51019    -            257   1.9e-21   75.9   0.1   1   1   1.3e-24     6e-21   74.3   0.0     6   125   132   240   127   249 0.90 NUDIX domain
zf-NADH-PPase        PF09297.6     32 seq775_BIOID51019    -            257   2.8e-10   39.4   5.4   1   1     1e-13   4.8e-10   38.6   3.8     1    32    93   124    93   124 0.98 NADH pyrophosphatase zinc ribbon domain
NUDIX-like           PF09296.6     98 seq775_BIOID51019    -            257   3.7e-06   27.0   0.1   1   1   1.6e-09   7.3e-06   26.1   0.1     2    97    11    90    10    91 0.96 NADH pyrophosphatase-like rudimentary NUDIX domain
Prenyltransf         PF01255.14   223 seq776_BIOID51019    -            252   6.7e-82  273.8   0.0   1   1   5.6e-86   7.7e-82  273.6   0.0     1   222    23   243    23   244 0.99 Putative undecaprenyl diphosphate synthase
MoaC                 PF01967.16   136 seq777_BIOID51019    -            161   1.5e-60  202.6   1.3   1   1   1.3e-64   1.7e-60  202.4   0.9     1   136    15   150    15   150 1.00 MoaC family
PTS_EIIA_2           PF00359.17   142 seq778_BIOID51019    -            275   4.1e-32  110.7   0.0   1   1   9.6e-36   6.6e-32  110.0   0.0     5   141    29   170    25   171 0.95 Phosphoenolpyruvate-dependent sugar phosphotransferase system, EIIA 2
PTS_IIB              PF02302.12    90 seq778_BIOID51019    -            275   1.5e-13   50.8   0.0   1   1   4.2e-17   2.8e-13   49.9   0.0     2    69   188   260   187   269 0.93 PTS system, Lactose/Cellobiose specific IIB subunit
DUF1471              PF07338.8     56 seq779_BIOID51019    -            314   4.2e-62  205.5   5.4   1   3   2.8e-22   3.9e-18   64.7   0.0     2    56    34    90    33    90 0.98 Protein of unknown function (DUF1471)
DUF1471              PF07338.8     56 seq779_BIOID51019    -            314   4.2e-62  205.5   5.4   2   3     3e-22   4.1e-18   64.6   0.1     3    56   119   174   117   174 0.98 Protein of unknown function (DUF1471)
DUF1471              PF07338.8     56 seq779_BIOID51019    -            314   4.2e-62  205.5   5.4   3   3   3.1e-26   4.3e-22   77.3   0.1     2    56   259   314   258   314 0.99 Protein of unknown function (DUF1471)
His_Phos_1           PF00300.17   158 seq781_BIOID51019    -            215   1.1e-38  132.7   0.2   1   1   9.5e-43   1.3e-38  132.4   0.1     1   157     3   156     3   157 0.91 Histidine phosphatase superfamily (branch 1)
Peptidase_A24        PF01478.13   106 seq782_BIOID51019    -            155   2.3e-23   82.2   8.7   1   1   1.7e-27   2.3e-23   82.2   6.0     2   103    10   116     8   121 0.88 Type IV leader peptidase family
Phage_AlpA           PF05930.7     51 seq783_BIOID51019    -             68   2.8e-19   68.4   0.1   1   1   4.8e-23   3.3e-19   68.2   0.1     1    51    10    59    10    59 0.97 Prophage CP4-57 regulatory protein (AlpA)
HTH_17               PF12728.2     51 seq783_BIOID51019    -             68   2.4e-07   30.8   0.0   1   1     4e-11   2.7e-07   30.6   0.0     9    50    20    62    14    63 0.90 Helix-turn-helix domain
RNase_T              PF00929.19   164 seq784_BIOID51019    -            204   4.9e-34  117.8   0.0   1   1   4.2e-38   5.7e-34  117.6   0.0     1   163    32   193    32   194 0.97 Exonuclease
ThiS                 PF02597.15    78 seq785_BIOID51019    -             81     5e-22   77.9   0.0   1   1   4.1e-26   5.6e-22   77.8   0.0     1    78     4    81     4    81 0.99 ThiS family
AA_permease          PF00324.16   479 seq786_BIOID51019    -            487  4.2e-122  407.8  48.2   1   1    7e-126  4.8e-122  407.6  33.4     1   476    39   476    39   479 0.98 Amino acid permease
AA_permease_2        PF13520.1    426 seq786_BIOID51019    -            487   1.9e-42  145.2  48.0   1   1   3.3e-46   2.3e-42  144.9  33.3     5   424    39   460    35   466 0.86 Amino acid permease
Autotransporter      PF03797.14   265 seq787_BIOID51019    -            773   1.1e-44  152.6  18.4   1   1   1.6e-48   1.1e-44  152.6  12.8     3   265   488   759   486   762 0.95 Autotransporter beta-domain
Pertactin            PF03212.9    121 seq787_BIOID51019    -            773   2.9e-09   36.5   1.1   1   1   4.2e-13   2.9e-09   36.5   0.8     1   120   297   422   297   423 0.83 Pertactin
YjbE                 PF11106.3     80 seq789_BIOID51019    -             80   1.5e-43  146.4  27.9   1   1   1.2e-47   1.7e-43  146.3  19.3     1    80     1    80     1    80 0.99 Exopolysaccharide production protein YjbE
URO-D                PF01208.12   343 seq790_BIOID51019    -            354  1.7e-140  467.7   0.0   1   1  1.4e-144  1.9e-140  467.5   0.0     2   342     5   347     4   348 0.98 Uroporphyrinogen decarboxylase (URO-D)
MoaE                 PF02391.12   117 seq792_BIOID51019    -            150   2.5e-40  136.7   0.0   1   1   2.2e-44     3e-40  136.5   0.0     2   116     6   121     5   122 0.97 MoaE protein
CTP_transf_1         PF01148.15   259 seq795_BIOID51019    -            285   1.3e-63  214.9  19.9   1   1   1.1e-67   1.5e-63  214.7  13.8     2   257     4   279     3   281 0.88 Cytidylyltransferase family
PTS_EIIC             PF02378.13   321 seq796_BIOID51019    -            395   5.7e-12   45.0  35.2   1   1   7.4e-15     1e-10   40.9  24.4     2   268    49   299    48   375 0.72 Phosphotransferase system, EIIC
DUF2886              PF11102.3    200 seq797_BIOID51019    -            212     1e-56  191.5   1.2   1   1   8.3e-61   1.1e-56  191.4   0.8     1   199    13   206    13   207 0.98 Protein of unknown function (DUF2886)
AA_permease_2        PF13520.1    426 seq800_BIOID51019    -            460   1.4e-79  267.5  39.9   1   1   1.2e-83   1.6e-79  267.2  27.7     1   420     5   441     5   449 0.91 Amino acid permease
Bax1-I               PF01027.15   205 seq802_BIOID51019    -            234   3.6e-59  199.6  36.8   1   1     3e-63   4.1e-59  199.5  25.5     2   205    19   230    18   230 0.92 Inhibitor of apoptosis-promoting Bax1
Caps_synth_GfcC      PF06251.6    229 seq805_BIOID51019    -            245   8.3e-91  303.1   0.0   1   1   6.9e-95   9.4e-91  302.9   0.0     2   229    20   245    19   245 0.99 Capsule biosynthesis GfcC
Fimbrial             PF00419.15   145 seq807_BIOID51019    -            180     8e-20   71.4   7.7   1   1     7e-24   9.6e-20   71.1   5.3     1   145    30   180    30   180 0.87 Fimbrial protein
Peptidase_M50        PF02163.17   192 seq808_BIOID51019    -            447   2.6e-70  235.1   0.2   1   1   6.5e-74     3e-70  234.9   0.2     2   192    11   443    10   443 0.99 Peptidase family M50
PDZ                  PF00595.19    81 seq808_BIOID51019    -            447     8e-13   48.2   0.3   1   1     1e-13   4.6e-10   39.4   0.0     8    81   209   277   203   277 0.91 PDZ domain (Also known as DHR or GLGF)
PDZ_2                PF13180.1     82 seq808_BIOID51019    -            447   6.3e-11   41.9   0.0   1   1   1.1e-11   5.1e-08   32.5   0.0    19    78   227   285   211   287 0.84 PDZ domain
HTH_Tnp_1            PF01527.15    76 seq809_BIOID51019    -             92   1.4e-16   60.1   0.0   1   1   1.1e-20   1.5e-16   59.9   0.0     2    58     9    70     8    89 0.87 Transposase
Endonuclease_5       PF04493.9    206 seq810_BIOID51019    -            223   1.1e-70  237.0   0.0   1   1   9.3e-75   1.3e-70  236.8   0.0     1   205     9   208     9   209 0.99 Endonuclease V
Sugar_tr             PF00083.19   451 seq812_BIOID51019    -            438   2.3e-27   95.5  34.3   1   1   4.4e-29     2e-25   89.1  23.8     6   417    27   407    23   432 0.75 Sugar (and other) transporter
MFS_1                PF07690.11   354 seq812_BIOID51019    -            438   4.1e-27   94.7  51.8   1   2   2.4e-19   1.1e-15   57.1  17.3    38   258    70   296    27   302 0.69 Major Facilitator Superfamily
MFS_1                PF07690.11   354 seq812_BIOID51019    -            438   4.1e-27   94.7  51.8   2   2   8.9e-15   4.1e-11   42.1  16.5    22   172   276   430   264   437 0.78 Major Facilitator Superfamily
MFS_2                PF13347.1    427 seq812_BIOID51019    -            438   8.6e-09   34.1   9.6   1   1   1.9e-12   8.6e-09   34.1   6.7   153   343   173   372   147   382 0.75 MFS/sugar transport protein
CesT                 PF05932.8    119 seq816_BIOID51019    -            119   1.9e-16   59.8   0.2   1   1   1.5e-20   2.1e-16   59.7   0.2     1   115     4   111     4   115 0.94 Tir chaperone protein (CesT) family
CreA                 PF05981.7    129 seq817_BIOID51019    -            157     1e-57  193.0   0.0   1   1   8.6e-62   1.2e-57  192.8   0.0     1   128    24   156    24   157 0.96 CreA protein
FCD                  PF07729.7    125 seq819_BIOID51019    -            220   2.1e-18   66.7  11.5   1   1   4.8e-22   3.3e-18   66.0   8.0     1   124    76   207    76   208 0.85 FCD domain
GntR                 PF00392.16    64 seq819_BIOID51019    -            220   9.6e-13   47.2   0.0   1   1   3.1e-16   2.1e-12   46.1   0.0     7    64    10    66     6    66 0.96 Bacterial regulatory proteins, gntR family
Glyco_hydro_38       PF01074.17   277 seq821_BIOID51019    -            877   5.8e-44  150.3   0.0   1   1     2e-47   9.3e-44  149.6   0.0     2   266     7   266     6   274 0.88 Glycosyl hydrolases family 38 N-terminal domain
Glyco_hydro_38C      PF07748.8    458 seq821_BIOID51019    -            877   7.5e-31  107.2   0.0   1   1   2.4e-34   1.1e-30  106.7   0.0     2   417   386   843   385   862 0.77 Glycosyl hydrolases family 38 C-terminal domain
Alpha-mann_mid       PF09261.6     80 seq821_BIOID51019    -            877   1.2e-06   28.4   0.0   1   1   6.3e-10   2.9e-06   27.2   0.0     2    79   280   356   279   357 0.88 Alpha mannosidase, middle domain
Bax1-I               PF01027.15   205 seq822_BIOID51019    -            215   7.4e-12   45.1  30.7   1   1   6.3e-16   8.6e-12   44.9  21.3     7   202     5   203     1   207 0.75 Inhibitor of apoptosis-promoting Bax1
MFS_1                PF07690.11   354 seq824_BIOID51019    -            494   2.7e-50  171.0  47.5   1   1   5.8e-54   2.7e-50  171.0  32.9     2   353    59   449    58   450 0.90 Major Facilitator Superfamily
Sugar_tr             PF00083.19   451 seq824_BIOID51019    -            494   1.4e-08   33.6  16.2   1   1     3e-12   1.4e-08   33.6  11.3    44   192    86   229    54   232 0.88 Sugar (and other) transporter
MFS_3                PF05977.8    524 seq824_BIOID51019    -            494   0.00022   19.3  14.4   1   1   4.8e-08   0.00022   19.3  10.0    12   214    55   253    47   279 0.90 Transmembrane secretion effector
DUF940               PF06082.6    658 seq825_BIOID51019    -            698  2.7e-258  858.7  13.5   1   1  2.3e-262  3.1e-258  858.6   9.3     1   658    29   693    29   693 0.97 Bacterial putative lipoprotein (DUF940)
Pili_assembly_N      PF00345.15   122 seq827_BIOID51019    -            230   2.2e-37  127.4   0.2   1   1   8.5e-41   5.8e-37  126.0   0.0     1   121    26   145    26   146 0.91 Gram-negative pili assembly chaperone, N-terminal domain
Pili_assembly_C      PF02753.12    68 seq827_BIOID51019    -            230   6.7e-17   60.9   0.2   1   1   1.8e-20   1.2e-16   60.1   0.1     1    65   165   223   165   226 0.96 Gram-negative pili assembly chaperone, C-terminal domain
Response_reg         PF00072.19   112 seq828_BIOID51019    -            229   2.3e-26   91.9   0.0   1   1     5e-30   3.4e-26   91.3   0.0     1   111     6   115     6   116 0.98 Response regulator receiver domain
Trans_reg_C          PF00486.23    77 seq828_BIOID51019    -            229   1.1e-22   79.5   0.0   1   1   2.9e-26     2e-22   78.7   0.0     2    77   151   226   150   226 0.94 Transcriptional regulatory protein, C terminal
DUF416               PF04222.7    191 seq829_BIOID51019    -            196   2.2e-87  291.0   0.1   1   1   1.8e-91   2.5e-87  290.8   0.0     1   189     4   192     4   194 0.99 Protein of unknown function (DUF416)
adh_short            PF00106.20   167 seq830_BIOID51019    -            240   4.5e-16   59.1   0.2   1   1   1.3e-19     6e-16   58.6   0.1     3   166     9   170     8   171 0.87 short chain dehydrogenase
adh_short_C2         PF13561.1    243 seq830_BIOID51019    -            240   8.1e-08   32.2   0.0   1   1   2.2e-11     1e-07   31.9   0.0     8   192    18   193    13   238 0.73 Enoyl-(Acyl carrier protein) reductase
KR                   PF08659.5    181 seq830_BIOID51019    -            240   2.9e-07   30.2   0.5   1   1   1.1e-10   5.1e-07   29.4   0.3     4   172    10   175     8   184 0.85 KR domain
Bax1-I               PF01027.15   205 seq831_BIOID51019    -            237   1.7e-12   47.2  24.9   1   1   1.6e-16   2.1e-12   46.9  17.3     3   201    19   220    17   225 0.82 Inhibitor of apoptosis-promoting Bax1
Carb_kinase          PF01256.12   242 seq832_BIOID51019    -            515   6.1e-83  277.6   4.2   1   1   5.5e-86   3.7e-82  275.1   1.2     2   242   258   496   257   496 0.99 Carbohydrate kinase
YjeF_N               PF03853.10   173 seq832_BIOID51019    -            515   7.8e-47  158.9   0.1   1   1     2e-50   1.4e-46  158.1   0.0     2   173    35   199    34   199 0.98 YjeF-related protein N-terminus
Bac_surface_Ag       PF01103.18   323 seq833_BIOID51019    -            810  1.7e-100  336.4  16.0   1   1  1.1e-103  3.7e-100  335.4  11.1     1   323   448   810   448   810 0.96 Surface antigen
Surf_Ag_VNR          PF07244.10    78 seq833_BIOID51019    -            810   3.1e-65  216.4  10.4   1   5   6.3e-10   2.2e-06   27.8   0.0     1    78    24    91    24    91 0.87 Surface antigen variable number repeat
Surf_Ag_VNR          PF07244.10    78 seq833_BIOID51019    -            810   3.1e-65  216.4  10.4   2   5   5.9e-15     2e-11   44.0   0.0     1    78    92   172    92   172 0.93 Surface antigen variable number repeat
Surf_Ag_VNR          PF07244.10    78 seq833_BIOID51019    -            810   3.1e-65  216.4  10.4   3   5   3.5e-17   1.2e-13   51.1   0.1     2    78   176   263   175   263 0.86 Surface antigen variable number repeat
Surf_Ag_VNR          PF07244.10    78 seq833_BIOID51019    -            810   3.1e-65  216.4  10.4   4   5   5.8e-14     2e-10   40.8   0.0     1    78   266   344   266   344 0.92 Surface antigen variable number repeat
Surf_Ag_VNR          PF07244.10    78 seq833_BIOID51019    -            810   3.1e-65  216.4  10.4   5   5     1e-18   3.5e-15   56.0   0.1     1    78   347   421   347   421 0.91 Surface antigen variable number repeat
AMNp_N               PF10423.4    160 seq834_BIOID51019    -            519   9.2e-51  171.4   0.1   1   1     2e-54   1.4e-50  170.9   0.1     2   158    47   205    46   207 0.96 Bacterial AMP nucleoside phosphorylase N-terminus
PNP_UDP_1            PF01048.15   234 seq834_BIOID51019    -            519   5.3e-20   71.2   0.0   1   1   1.2e-23   8.5e-20   70.6   0.0    33   200   297   464   264   487 0.83 Phosphorylase superfamily
Usher                PF00577.15   552 seq835_BIOID51019    -            820    3e-208  692.9  23.0   1   1  5.1e-212  3.5e-208  692.6  15.9     5   552   202   777   198   777 0.99 Type VII secretion system (T7SS), usher protein
PapC_N               PF13954.1    146 seq835_BIOID51019    -            820   1.8e-48  163.6   0.0   1   1   4.7e-52   3.2e-48  162.8   0.0     2   146    38   189    37   189 0.98 PapC N-terminal domain
HATPase_c            PF02518.21   111 seq836_BIOID51019    -            474   8.5e-22   76.8   0.0   1   1   3.2e-25   1.4e-21   76.1   0.0     5   109   367   470   363   472 0.92 Histidine kinase-, DNA gyrase B-, and HSP90-like ATPase
HisKA                PF00512.20    68 seq836_BIOID51019    -            474   4.1e-13   48.9   0.3   1   1   2.8e-16   1.3e-12   47.4   0.2     6    67   260   319   256   320 0.91 His Kinase A (phospho-acceptor) domain
HAMP                 PF00672.20    70 seq836_BIOID51019    -            474   2.4e-11   43.5  10.9   1   1   2.9e-13   1.3e-09   37.9   0.1     2    69   185   251   184   252 0.88 HAMP domain
Bac_DNA_binding      PF00216.16    90 seq837_BIOID51019    -             90   3.2e-33  113.4   1.4   1   1   2.6e-37   3.6e-33  113.3   1.0     1    90     1    90     1    90 0.99 Bacterial DNA-binding protein
HTH_5                PF01022.15    47 seq839_BIOID51019    -             99   9.5e-14   50.6   0.1   1   1   4.5e-17   1.5e-13   50.0   0.1     1    47    23    70    23    70 0.97 Bacterial regulatory protein, arsR family
HTH_20               PF12840.2     61 seq839_BIOID51019    -             99   4.4e-10   39.0   0.4   1   1   1.9e-13   6.5e-10   38.5   0.3     2    58    16    72    15    75 0.96 Helix-turn-helix domain
MarR_2               PF12802.2     62 seq839_BIOID51019    -             99   1.9e-08   33.6   0.1   1   1   9.2e-12   3.1e-08   33.0   0.1     5    60    24    75    19    77 0.89 MarR family
HTH_24               PF13412.1     48 seq839_BIOID51019    -             99   2.4e-07   29.8   0.0   1   1   1.9e-10   6.3e-07   28.5   0.0     5    47    26    68    24    69 0.96 Winged helix-turn-helix DNA-binding
DUF1481              PF07356.7    195 seq840_BIOID51019    -            211   5.4e-71  237.9   0.6   1   1   4.5e-75   6.2e-71  237.7   0.4     1   195    22   207    22   207 0.99 Protein of unknown function (DUF1481)
ABC_tran             PF00005.22   118 seq843_BIOID51019    -            511   3.1e-30  104.8   0.1   1   2   1.7e-21   1.2e-17   64.2   0.0     1   118    51   169    51   169 0.95 ABC transporter
ABC_tran             PF00005.22   118 seq843_BIOID51019    -            511   3.1e-30  104.8   0.1   2   2   1.8e-13   1.2e-09   38.4   0.0     3   117   305   431   303   432 0.77 ABC transporter
Trans_reg_C          PF00486.23    77 seq844_BIOID51019    -            251   1.2e-20   73.0   0.2   1   1   6.4e-24   4.3e-20   71.2   0.0     2    77   170   245   169   245 0.98 Transcriptional regulatory protein, C terminal
Response_reg         PF00072.19   112 seq844_BIOID51019    -            251   2.7e-20   72.3   0.1   1   1   6.2e-24   4.2e-20   71.7   0.0     2   111    17   124    16   125 0.97 Response regulator receiver domain
Rhodanese            PF00581.15   113 seq845_BIOID51019    -            174   2.1e-11   44.0   0.0   1   1   4.8e-15   3.3e-11   43.4   0.0     2   112     8    98     7    99 0.82 Rhodanese-like domain
DUF2892              PF11127.3     66 seq845_BIOID51019    -            174   3.2e-11   42.7   3.2   1   1     7e-15   4.8e-11   42.2   2.2    10    60   115   170   112   174 0.88 Protein of unknown function (DUF2892)
Autotransporter      PF03797.14   265 seq850_BIOID51019    -            108   3.1e-09   36.4   0.1   1   1   2.5e-13   3.4e-09   36.3   0.1   168   262     3    91     1    94 0.93 Autotransporter beta-domain
UPF0079              PF02367.12   123 seq855_BIOID51019    -            153   3.3e-45  152.5   0.0   1   1   2.8e-49   3.9e-45  152.3   0.0     1   121    14   134    14   136 0.98 Uncharacterised P-loop hydrolase UPF0079
HATPase_c            PF02518.21   111 seq857_BIOID51019    -            433   1.9e-22   78.9   0.0   1   1   8.1e-26   3.7e-22   78.0   0.0     6   110   320   423   316   424 0.96 Histidine kinase-, DNA gyrase B-, and HSP90-like ATPase
HisKA                PF00512.20    68 seq857_BIOID51019    -            433   6.4e-08   32.3   1.3   1   1   3.7e-11   1.7e-07   30.9   0.9     1    67   211   270   211   271 0.90 His Kinase A (phospho-acceptor) domain
HAMP                 PF00672.20    70 seq857_BIOID51019    -            433     3e-06   27.2   0.0   1   1   6.6e-10     3e-06   27.2   0.0     4    69   141   206   139   207 0.85 HAMP domain
CreD                 PF06123.7    430 seq858_BIOID51019    -            450  2.5e-157  523.7   0.0   1   1  2.1e-161  2.8e-157  523.5   0.0     2   430     5   428     4   428 0.99 Inner membrane protein CreD
OEP                  PF02321.13   188 seq859_BIOID51019    -            460     1e-51  175.1  39.3   1   2   7.3e-27     1e-22   80.5  12.6     3   188    65   247    63   247 0.97 Outer membrane efflux protein
OEP                  PF02321.13   188 seq859_BIOID51019    -            460     1e-51  175.1  39.3   2   2   4.8e-33   6.6e-29  100.7   9.1     7   188   275   455   270   455 0.94 Outer membrane efflux protein
HATPase_c            PF02518.21   111 seq865_BIOID51019    -            458   1.5e-28   98.5   0.8   1   1   6.1e-32   4.2e-28   97.1   0.1     2   110   346   449   345   450 0.98 Histidine kinase-, DNA gyrase B-, and HSP90-like ATPase
HisKA                PF00512.20    68 seq865_BIOID51019    -            458   1.5e-14   53.5   0.4   1   1     8e-18   5.5e-14   51.7   0.0     2    65   238   300   237   302 0.91 His Kinase A (phospho-acceptor) domain
Transcrip_reg        PF01709.15   234 seq866_BIOID51019    -            238   1.2e-82  276.4   0.7   1   1   9.8e-87   1.3e-82  276.2   0.5     1   233     3   235     3   236 0.98 Transcriptional regulator
PsiE                 PF06146.7     69 seq867_BIOID51019    -            136   1.8e-16   59.9   5.7   1   1   1.3e-20   1.8e-16   59.9   3.9     5    69    62   123    58   123 0.95 Phosphate-starvation-inducible E
Amidase_3            PF01520.13   175 seq868_BIOID51019    -            445   3.7e-49  166.7   0.0   1   1   9.5e-53   6.5e-49  165.9   0.0     1   174   194   413   194   414 0.99 N-acetylmuramoyl-L-alanine amidase
BPD_transp_2         PF02653.11   267 seq870_BIOID51019    -            342   8.4e-46  155.9  43.3   1   1   8.5e-50   1.2e-45  155.5  30.0     5   267    40   301    36   301 0.97 Branched-chain amino acid transport system / permease component
DUF1144              PF06610.8    143 seq872_BIOID51019    -            149   4.1e-71  237.2   7.6   1   1   3.3e-75   4.5e-71  237.0   5.3     4   143     3   142     1   142 0.98 Protein of unknown function (DUF1144)
OmpH                 PF03938.9    158 seq874_BIOID51019    -            161   6.2e-23   81.3  16.0   1   1   5.4e-27   7.4e-23   81.1  11.1     3   157    10   160     6   161 0.93 Outer membrane protein (OmpH-like)
Bac_Ubq_Cox          PF01654.12   436 seq875_BIOID51019    -            523  1.2e-183  610.3  21.3   1   1    1e-187  1.4e-183  610.1  14.7     1   435     8   503     8   504 0.98 Bacterial Cytochrome Ubiquinol Oxidase
Fimbrial             PF00419.15   145 seq877_BIOID51019    -            335   8.5e-19   68.0   0.1   1   1   9.9e-23   1.4e-18   67.4   0.0     2   145   188   335   187   335 0.92 Fimbrial protein
Ter                  PF05472.6    290 seq878_BIOID51019    -             57   2.8e-08   33.1   0.2   1   1   2.4e-12   3.3e-08   32.9   0.1     2    40     9    47     8    50 0.95 DNA replication terminus site-binding protein (Ter protein)
CusF_Ec              PF11604.3     70 seq879_BIOID51019    -            110   1.2e-21   76.2   0.3   1   1   1.2e-25   1.6e-21   75.7   0.2     1    67    42   107    42   110 0.93 Copper binding periplasmic protein CusF
Hexapep              PF00132.19    36 seq880_BIOID51019    -            341   1.9e-32  109.1  41.0   1   3   1.2e-14   8.4e-11   40.7   2.6     2    36   110   144   109   144 0.95 Bacterial transferase hexapeptide (six repeats)
Hexapep              PF00132.19    36 seq880_BIOID51019    -            341   1.9e-32  109.1  41.0   2   3   1.7e-12   1.2e-08   33.9   0.3     1    35   145   179   145   180 0.96 Bacterial transferase hexapeptide (six repeats)
Hexapep              PF00132.19    36 seq880_BIOID51019    -            341   1.9e-32  109.1  41.0   3   3   1.8e-11   1.3e-07   30.7   6.3     1    35   222   256   222   257 0.94 Bacterial transferase hexapeptide (six repeats)
LpxD                 PF04613.9     72 seq880_BIOID51019    -            341   1.9e-23   81.6   0.0   1   1   4.7e-27   3.2e-23   80.9   0.0     1    72    21    90    21    90 0.97 UDP-3-O-[3-hydroxymyristoyl] glucosamine N-acyltransferase, LpxD
Ter                  PF05472.6    290 seq881_BIOID51019    -            239   1.1e-91  306.8   3.4   1   1   9.1e-96   1.2e-91  306.6   2.3    65   290     2   237     1   237 0.99 DNA replication terminus site-binding protein (Ter protein)
BPD_transp_2         PF02653.11   267 seq882_BIOID51019    -            330   4.7e-47  160.0  43.0   1   1   4.2e-51   5.8e-47  159.7  29.8     3   267    36   305    34   305 0.94 Branched-chain amino acid transport system / permease component
Sigma54_activat      PF00158.21   168 seq883_BIOID51019    -            441   1.5e-72  242.4   0.1   1   1   8.9e-76   2.4e-72  241.7   0.1     1   168   141   308   141   308 0.99 Sigma-54 interaction domain
Response_reg         PF00072.19   112 seq883_BIOID51019    -            441   7.2e-30  103.1   0.2   1   1   5.4e-33   1.5e-29  102.1   0.1     1   111     8   117     8   118 0.98 Response regulator receiver domain
HTH_8                PF02954.14    42 seq883_BIOID51019    -            441     2e-14   52.7   0.6   1   1   7.2e-18     2e-14   52.7   0.4     3    39   403   439   401   441 0.93 Bacterial regulatory protein, Fis family
AAA_5                PF07728.9    139 seq883_BIOID51019    -            441   1.3e-07   31.2   0.0   1   1   9.7e-11   2.7e-07   30.3   0.0     2   123   165   283   164   301 0.84 AAA domain (dynein-related subfamily)
AAA                  PF00004.24   132 seq883_BIOID51019    -            441   1.5e-05   25.0   0.0   1   1   1.2e-08   3.4e-05   23.9   0.0     1   126   165   296   165   302 0.72 ATPase family associated with various cellular activities (AAA)
DNA_mis_repair       PF01119.14   119 seq885_BIOID51019    -            615   5.3e-37  125.8   0.0   1   1   2.5e-40   8.6e-37  125.1   0.0     2   118   213   330   212   331 0.95 DNA mismatch repair protein, C-terminal domain
MutL_C               PF08676.6    144 seq885_BIOID51019    -            615   1.6e-23   82.7   0.2   1   1   4.7e-27   1.6e-23   82.7   0.1     2   134   435   563   434   572 0.92 MutL C terminal dimerisation domain
HATPase_c_3          PF13589.1    137 seq885_BIOID51019    -            615   1.1e-13   50.9   0.0   1   1   5.6e-17   1.9e-13   50.1   0.0     4   103    24   123    21   142 0.81 Histidine kinase-, DNA gyrase B-, and HSP90-like ATPase
HATPase_c            PF02518.21   111 seq885_BIOID51019    -            615   5.7e-11   42.0   0.0   1   1   3.8e-14   1.3e-10   40.8   0.0     2    72    19    87    18   147 0.79 Histidine kinase-, DNA gyrase B-, and HSP90-like ATPase
HlyD_2               PF12700.2    328 seq887_BIOID51019    -            407   1.3e-14   53.9   0.0   1   1   1.2e-17     8e-14   51.4   0.0   136   327   187   378    98   379 0.77 HlyD family secretion protein
HlyD_3               PF13437.1    105 seq887_BIOID51019    -            407   1.7e-13   50.6   0.2   1   1     2e-14   1.4e-10   41.3   0.0     1   105   209   310   209   310 0.96 HlyD family secretion protein
DUF883               PF05957.8     94 seq888_BIOID51019    -            113   6.8e-27   93.5   1.2   1   1   5.9e-31   8.1e-27   93.3   0.9     1    94    19   111    19   111 0.97 Bacterial protein of unknown function (DUF883)
Fimbrial             PF00419.15   145 seq892_BIOID51019    -            171   5.2e-15   55.8   0.1   1   1   4.6e-19   6.2e-15   55.5   0.1     1   145    29   171    27   171 0.88 Fimbrial protein
YbhQ                 PF11076.3    135 seq893_BIOID51019    -            136   4.3e-79  262.5  13.2   1   1   3.7e-83   5.1e-79  262.3   9.1     1   134     1   132     1   134 0.98 Putative inner membrane protein YbhQ
Glutaredoxin         PF00462.19    60 seq896_BIOID51019    -             81   7.9e-14   51.2   0.0   1   1   6.6e-18     9e-14   51.0   0.0     1    57     3    58     3    61 0.95 Glutaredoxin
Cyto_ox_2            PF02322.10   328 seq899_BIOID51019    -            379  7.9e-121  403.1  36.0   1   1  6.7e-125  9.2e-121  402.8  25.0     2   327     7   362     6   363 0.99 Cytochrome oxidase subunit II
FabA                 PF07977.8    138 seq900_BIOID51019    -            151   8.4e-43  145.0   0.0   1   1   7.2e-47   9.8e-43  144.8   0.0     1   137    17   141    17   142 0.97 FabA-like domain
Fels1                PF05666.6     45 seq901_BIOID51019    -            122   9.7e-39  130.3   1.7   1   2   3.8e-21   5.3e-17   60.8   0.1     2    45    20    62    19    62 0.95 Fels-1 Prophage Protein-like
Fels1                PF05666.6     45 seq901_BIOID51019    -            122   9.7e-39  130.3   1.7   2   2   7.8e-24   1.1e-19   69.4   0.1     1    45    66   121    66   121 0.98 Fels-1 Prophage Protein-like
Peripla_BP_4         PF13407.1    258 seq902_BIOID51019    -            340   2.7e-53  180.8   4.3   1   1   2.5e-57   3.4e-53  180.5   3.0     1   256    30   285    30   287 0.95 Periplasmic binding protein domain
Flavodoxin_NdrI      PF07972.6    122 seq903_BIOID51019    -            136   5.1e-47  158.6   0.0   1   1   4.3e-51   5.8e-47  158.4   0.0     1   122     5   123     5   123 0.97 NrdI Flavodoxin like
SpoU_methylase       PF00588.14   142 seq904_BIOID51019    -            228   3.5e-33  114.3   0.0   1   1   3.6e-37   4.9e-33  113.8   0.0     2   142     3   153     2   153 0.87 SpoU rRNA Methylase family
DUF796               PF05638.7    134 seq905_BIOID51019    -            172   9.9e-35  119.3   0.0   1   1   8.3e-39   1.1e-34  119.1   0.0     1   133     6   155     6   156 0.94 Protein of unknown function (DUF796)
ACR_tran             PF00873.14  1021 seq907_BIOID51019    -           1047  1.9e-238  793.5   2.0   1   1  1.8e-242  2.4e-238  793.2   1.4     2  1019     6  1037     2  1039 0.97 AcrB/AcrD/AcrF family
Acetyltransf_11      PF13720.1     83 seq908_BIOID51019    -            262   2.4e-30  104.4   0.0   1   1   5.6e-34   3.8e-30  103.8   0.0     1    83   180   262   180   262 0.98 Udp N-acetylglucosamine O-acyltransferase; Domain 2
Hexapep              PF00132.19    36 seq908_BIOID51019    -            262     5e-30  101.5  21.3   1   5   3.6e-09   2.5e-05   23.4   0.3     4    35     2    33     1    34 0.91 Bacterial transferase hexapeptide (six repeats)
Hexapep              PF00132.19    36 seq908_BIOID51019    -            262     5e-30  101.5  21.3   2   5   5.4e-13   3.7e-09   35.5   3.3     1    36    17    52    17    52 0.96 Bacterial transferase hexapeptide (six repeats)
Hexapep              PF00132.19    36 seq908_BIOID51019    -            262     5e-30  101.5  21.3   3   5   1.5e-07     0.001   18.3   1.1     1    35    35    69    35    69 0.92 Bacterial transferase hexapeptide (six repeats)
Hexapep              PF00132.19    36 seq908_BIOID51019    -            262     5e-30  101.5  21.3   4   5   3.1e-07    0.0021   17.3   0.0     2    35    66    99    65   100 0.95 Bacterial transferase hexapeptide (six repeats)
Hexapep              PF00132.19    36 seq908_BIOID51019    -            262     5e-30  101.5  21.3   5   5   1.9e-13   1.3e-09   37.0   0.1     2    36   109   143   108   143 0.96 Bacterial transferase hexapeptide (six repeats)
Ribonuc_red_lgC      PF02867.10   537 seq909_BIOID51019    -            714  1.2e-151  505.8   0.0   1   1  1.2e-153  5.5e-150  500.3   0.0     1   537   175   694   175   694 0.96 Ribonucleotide reductase, barrel domain
RNR_N                PF08343.5     82 seq909_BIOID51019    -            714     3e-29  100.5   0.1   1   1   1.7e-32   7.8e-29   99.2   0.1     1    82    16    97    16    97 0.99 Ribonucleotide reductase N-terminal
Ribonuc_red_lgN      PF00317.16    83 seq909_BIOID51019    -            714   4.2e-12   45.5   0.0   1   1   2.4e-15   1.1e-11   44.2   0.0     2    82    99   171    98   172 0.95 Ribonucleotide reductase, all-alpha domain
Phage_GPD            PF05954.6    292 seq913_BIOID51019    -            713   2.2e-62  210.7   0.0   1   1   4.6e-66   3.1e-62  210.2   0.0     2   291    28   328    27   329 0.92 Phage late control gene D protein (GPD)
Phage_base_V         PF04717.7     79 seq913_BIOID51019    -            713   2.7e-27   94.4   0.1   1   1   7.7e-31   5.3e-27   93.4   0.1     1    77   366   458   366   460 0.91 Phage-related baseplate assembly protein
IPPT                 PF01715.12   253 seq914_BIOID51019    -            316  8.7e-108  359.0   0.0   1   1  1.5e-111    1e-107  358.7   0.0     2   252    45   297    44   298 0.99 IPP transferase
IPT                  PF01745.11   233 seq914_BIOID51019    -            316   6.5e-07   28.6   0.0   1   1   1.7e-08   0.00012   21.2   0.0     5   100    14   109    10   120 0.80 Isopentenyl transferase
Leader_Thr           PF08254.6     22 seq915_BIOID51019    -             21   1.1e-09   37.3  14.8   1   1   8.3e-14   1.1e-09   37.2  10.3     1    22     1    21     1    21 0.99 Threonine leader peptide
DeoC                 PF01791.4    236 seq916_BIOID51019    -            291     2e-16   59.8   0.1   1   1   1.9e-20   2.6e-16   59.5   0.1     1   235    51   258    51   259 0.90 DeoC/LacD family aldolase
YcgL                 PF05166.8     74 seq917_BIOID51019    -            108     3e-33  113.6   0.1   1   1   2.9e-37     4e-33  113.2   0.1     1    74    14    87    14    87 0.99 YcgL domain
YbgT_YccB            PF08173.6     28 seq918_BIOID51019    -             37   6.1e-16   57.8   4.2   1   1   4.9e-20   6.7e-16   57.6   2.9     1    28     1    28     1    28 0.97 Membrane bound YbgT-like protein
PqiA                 PF04403.8    160 seq919_BIOID51019    -            427   4.4e-83  276.5  28.0   1   2   1.2e-41   1.7e-37  128.3   5.9     1   160    65   221    65   221 0.96 Paraquat-inducible protein A
PqiA                 PF04403.8    160 seq919_BIOID51019    -            427   4.4e-83  276.5  28.0   2   2   1.1e-49   1.5e-45  154.5   8.0     1   158   262   420   262   422 0.97 Paraquat-inducible protein A
Homoserine_dh        PF00742.14   179 seq920_BIOID51019    -            834   6.3e-52  175.7   0.0   1   1   6.1e-55   1.7e-51  174.3   0.0     1   179   628   825   628   825 0.98 Homoserine dehydrogenase
AA_kinase            PF00696.23   241 seq920_BIOID51019    -            834   6.2e-45  153.5   0.5   1   1   3.5e-47   9.5e-44  149.6   0.1     2   241    15   298    14   298 0.81 Amino acid kinase family
NAD_binding_3        PF03447.11   117 seq920_BIOID51019    -            834   3.5e-31  107.9   0.0   1   1     4e-34   1.1e-30  106.3   0.0     1   116   486   619   486   620 0.97 Homoserine dehydrogenase, NAD binding domain
ACT_7                PF13840.1     65 seq920_BIOID51019    -            834   2.3e-20   71.7   1.5   1   2   1.3e-11   3.6e-08   32.6   0.0     5    63   328   388   326   390 0.91 Family description
ACT_7                PF13840.1     65 seq920_BIOID51019    -            834   2.3e-20   71.7   1.5   2   2     5e-13   1.4e-09   37.2   0.3     3    62   407   468   405   471 0.93 Family description
ACT                  PF01842.20    66 seq920_BIOID51019    -            834   4.4e-17   61.0   0.3   1   2   5.1e-10   1.4e-06   27.5   0.0     6    63   338   390   334   393 0.86 ACT domain
ACT                  PF01842.20    66 seq920_BIOID51019    -            834   4.4e-17   61.0   0.3   2   2   8.1e-11   2.2e-07   30.0   0.4     2    53   415   461   414   471 0.79 ACT domain
LpxB                 PF02684.10   373 seq921_BIOID51019    -            382    2e-153  510.3   0.0   1   1  1.7e-157  2.3e-153  510.1   0.0     1   373     9   377     9   377 1.00 Lipid-A-disaccharide synthetase
Cyd_oper_YbgE        PF09600.5     82 seq922_BIOID51019    -             97   1.5e-33  114.6   7.9   1   1   1.4e-37   1.9e-33  114.3   5.5     1    81    16    96    16    97 0.97 Cyd operon protein YbgE (Cyd_oper_YbgE)
PfkB                 PF00294.19   301 seq923_BIOID51019    -            300   2.7e-63  213.7   0.5   1   1   2.3e-67   3.1e-63  213.5   0.4     3   299     5   287     3   289 0.93 pfkB family carbohydrate kinase
SepZ                 PF06066.6     99 seq924_BIOID51019    -            110   5.8e-51  170.4  11.8   1   1   4.8e-55   6.6e-51  170.2   8.2     1    99    11   110    11   110 0.98 SepZ
FAA_hydrolase        PF01557.13   217 seq925_BIOID51019    -            219   3.5e-56  189.9   0.0   1   1   2.9e-60     4e-56  189.7   0.0     1   208    18   210    18   219 0.93 Fumarylacetoacetate (FAA) hydrolase family
4HBT                 PF03061.17    79 seq927_BIOID51019    -            134     8e-19   67.4   0.4   1   1   2.4e-22   1.1e-18   66.9   0.3     1    77    20   103    20   105 0.98 Thioesterase superfamily
4HBT_2               PF13279.1    121 seq927_BIOID51019    -            134   2.7e-12   47.0   0.2   1   1   7.1e-16   3.2e-12   46.8   0.1     3   117    14   128    12   132 0.88 Thioesterase-like superfamily
Acyl-ACP_TE          PF01643.12   249 seq927_BIOID51019    -            134   1.3e-05   24.2   0.1   1   1   3.1e-09   1.4e-05   24.0   0.0    31   132    33   132     4   134 0.79 Acyl-ACP thioesterase
MxiH                 PF09392.5     90 seq928_BIOID51019    -            142     3e-12   46.8   0.9   1   1     3e-16   4.1e-12   46.3   0.6     2    90    56   141    55   141 0.96 Type III secretion needle MxiH like
ABM                  PF03992.11    78 seq929_BIOID51019    -             96   5.4e-16   58.2   0.1   1   1   4.4e-20     6e-16   58.1   0.1     1    77     1    76     1    77 0.95 Antibiotic biosynthesis monooxygenase
SlyX                 PF04102.7     69 seq930_BIOID51019    -             72   4.1e-26   91.0   2.4   1   1   3.4e-30   4.6e-26   90.8   1.7     1    69     5    72     5    72 0.99 SlyX
LSM                  PF01423.17    68 seq932_BIOID51019    -            102   7.6e-09   34.8   0.2   1   1   1.1e-12   1.4e-08   33.9   0.1     6    68    17    64    10    64 0.85 LSM domain
MotA_ExbB            PF01618.11   139 seq933_BIOID51019    -            230   6.2e-47  158.6   0.2   1   1     6e-51   8.1e-47  158.2   0.1     2   138    74   210    73   211 0.98 MotA/TolQ/ExbB proton channel family
YscJ_FliF            PF01514.12   207 seq934_BIOID51019    -            190   3.8e-59  199.1   4.0   1   1   3.3e-63   4.6e-59  198.9   2.8     3   196     3   185     1   189 0.97 Secretory protein of YscJ/FliF family
DeoRC                PF00455.17   162 seq935_BIOID51019    -            268   2.4e-50  170.1   1.3   1   1   2.7e-53   3.1e-50  169.8   0.9     2   161    85   244    84   245 0.99 DeoR C terminal sensor domain
HTH_DeoR             PF08220.7     57 seq935_BIOID51019    -            268   5.8e-23   80.0   0.9   1   1   5.1e-26   5.8e-23   80.0   0.6     1    56    18    73    18    74 0.97 DeoR-like helix-turn-helix domain
HTH_11               PF08279.7     55 seq935_BIOID51019    -            268   6.4e-10   38.4   0.1   1   1     1e-12   1.2e-09   37.5   0.1     4    44    21    60    18    67 0.87 HTH domain
MarR_2               PF12802.2     62 seq935_BIOID51019    -            268   3.5e-07   29.6   0.1   1   1   7.3e-10   8.3e-07   28.4   0.1     5    61    17    70    11    71 0.88 MarR family
MarR                 PF01047.17    59 seq935_BIOID51019    -            268   4.7e-07   29.2   0.1   1   1   8.8e-10     1e-06   28.2   0.0     8    50    22    64    16    66 0.94 MarR family
HTH_27               PF13463.1     68 seq935_BIOID51019    -            268   5.2e-06   26.5   0.1   1   1   1.1e-08   1.2e-05   25.4   0.0     2    53    16    66    16    77 0.89 Winged helix DNA-binding domain
GntR                 PF00392.16    64 seq935_BIOID51019    -            268   8.6e-06   24.9   0.0   1   1   1.7e-08   1.9e-05   23.8   0.0    27    60    34    67    26    70 0.93 Bacterial regulatory proteins, gntR family
HTH_24               PF13412.1     48 seq935_BIOID51019    -            268   2.2e-05   23.6   0.1   1   1   4.6e-08   5.2e-05   22.4   0.1     7    48    21    62    16    62 0.95 Winged helix-turn-helix DNA-binding
FliB                 PF03692.10    85 seq936_BIOID51019    -            153   1.3e-08   35.0  10.3   1   1   1.7e-12   2.4e-08   34.2   7.1     2    85    29    97    28    97 0.97 Flagellin N-methylase
Methyltransf_23      PF13489.1    162 seq938_BIOID51019    -            252   6.1e-19   68.1   0.0   1   1   6.3e-22   8.7e-19   67.6   0.0     2   159    13   176     9   178 0.82 Methyltransferase domain
Methyltransf_31      PF13847.1    152 seq938_BIOID51019    -            252   1.7e-16   60.0   0.0   1   1   1.6e-19   2.2e-16   59.7   0.0     5   117    33   145    29   201 0.83 Methyltransferase domain
Methyltransf_18      PF12847.2    112 seq938_BIOID51019    -            252   8.2e-16   58.4   0.0   1   1     5e-18   6.9e-15   55.4   0.0     5   111    35   130    31   131 0.90 Methyltransferase domain
Methyltransf_11      PF08241.7     95 seq938_BIOID51019    -            252   1.2e-15   57.6   0.0   1   1   8.4e-18   1.1e-14   54.4   0.0     2    94    37   127    36   128 0.97 Methyltransferase domain
Methyltransf_12      PF08242.7     99 seq938_BIOID51019    -            252   2.5e-11   43.7   0.0   1   1   3.1e-14   4.3e-11   43.0   0.0     2    99    37   126    36   126 0.91 Methyltransferase domain
Methyltransf_25      PF13649.1    101 seq938_BIOID51019    -            252   5.2e-11   42.6   0.0   1   1   1.4e-13   1.9e-10   40.8   0.0     1   101    35   124    35   124 0.89 Methyltransferase domain
MTS                  PF05175.9    170 seq938_BIOID51019    -            252   9.4e-06   25.0   0.0   1   1     1e-08   1.4e-05   24.4   0.0    19   106    20   101    11   137 0.82 Methyltransferase small domain
Methyltransf_2       PF00891.13   241 seq938_BIOID51019    -            252   0.00015   20.9   0.0   1   1   1.7e-07   0.00023   20.3   0.0    91   163    22    98     9   110 0.87 O-methyltransferase
RNase_HII            PF01351.13   198 seq939_BIOID51019    -            198   6.2e-58  195.5   0.0   1   1   5.2e-62   7.1e-58  195.4   0.0     1   197    13   189    13   190 0.99 Ribonuclease HII
MCE                  PF02470.15    81 seq941_BIOID51019    -            879   1.2e-64  214.1  10.4   1   3   3.5e-21   4.8e-17   61.6   0.1     2    81    48   139    47   139 0.97 mce related protein
MCE                  PF02470.15    81 seq941_BIOID51019    -            879   1.2e-64  214.1  10.4   2   3   1.6e-11   2.2e-07   30.6   0.0     2    76   282   357   281   371 0.88 mce related protein
MCE                  PF02470.15    81 seq941_BIOID51019    -            879   1.2e-64  214.1  10.4   3   3   1.2e-14   1.6e-10   40.7   0.0     4    81   638   726   636   726 0.96 mce related protein
MMR_HSR1             PF01926.18   114 seq942_BIOID51019    -            426   3.4e-21   75.2   0.1   1   1   3.3e-24   9.1e-21   73.8   0.1     2   114   200   318   199   318 0.83 50S ribosome-binding GTPase
GTP-bdg_N            PF13167.1     95 seq942_BIOID51019    -            426   1.6e-15   56.9   0.0   1   1   1.4e-18   3.8e-15   55.6   0.0     8    95    25   112    18   112 0.96 GTP-binding GTPase N-terminal
FeoB_N               PF02421.13   189 seq942_BIOID51019    -            426     1e-08   34.5   0.1   1   1   7.5e-12   2.1e-08   33.5   0.0     2   168   199   369   198   390 0.81 Ferrous iron transport protein B
Arf                  PF00025.16   175 seq942_BIOID51019    -            426   1.2e-05   24.4   0.6   1   1   2.8e-08   7.6e-05   21.9   0.4    19   132   202   326   190   360 0.79 ADP-ribosylation factor family
Ribonuc_red_sm       PF00268.16   281 seq945_BIOID51019    -            319   1.1e-80  270.5   0.1   1   1   9.6e-85   1.3e-80  270.2   0.0     1   280     1   280     1   281 0.97 Ribonucleotide reductase, small chain
ExbD                 PF02472.11   130 seq947_BIOID51019    -            142     5e-23   81.3   0.1   1   1   4.1e-27   5.6e-23   81.2   0.1     2   129    10   141     9   142 0.89 Biopolymer transport protein ExbD/TolR
PMI_typeI            PF01238.16   373 seq950_BIOID51019    -            417  2.2e-124  415.1   0.1   1   1  2.5e-127  1.7e-123  412.1   0.0     1   373    27   383    27   383 0.98 Phosphomannose isomerase type I
DNA_pol3_alpha       PF07733.7    426 seq951_BIOID51019    -           1160    2e-177  589.7   0.0   1   1  5.8e-181  2.6e-177  589.4   0.0     2   426   291   735   290   735 0.96 Bacterial DNA polymerase III alpha subunit
PHP                  PF02811.14   175 seq951_BIOID51019    -           1160   3.9e-30  104.8   0.0   1   1   2.4e-33   1.1e-29  103.3   0.0     1   170     7   178     7   192 0.96 PHP domain
tRNA_anti            PF01336.20    76 seq951_BIOID51019    -           1160   1.2e-08   34.4   0.1   1   1   5.4e-12   2.5e-08   33.5   0.1     2    75  1000  1072   994  1073 0.88 OB-fold nucleic acid binding domain
RHS_repeat           PF05593.9     38 seq953_BIOID51019    -           1158   3.1e-63  208.7 117.2   1   8   1.1e-12   1.5e-08   34.4   1.4     1    38   437   475   437   475 0.97 RHS Repeat
RHS_repeat           PF05593.9     38 seq953_BIOID51019    -           1158   3.1e-63  208.7 117.2   2   8   2.7e-11   3.7e-07   30.0   2.1     3    37   461   495   459   496 0.94 RHS Repeat
RHS_repeat           PF05593.9     38 seq953_BIOID51019    -           1158   3.1e-63  208.7 117.2   3   8   1.3e-10   1.8e-06   27.8   3.1     1    38   501   540   501   540 0.89 RHS Repeat
RHS_repeat           PF05593.9     38 seq953_BIOID51019    -           1158   3.1e-63  208.7 117.2   4   8   2.4e-08   0.00032   20.6   0.3     1    36   545   580   545   581 0.91 RHS Repeat
RHS_repeat           PF05593.9     38 seq953_BIOID51019    -           1158   3.1e-63  208.7 117.2   5   8   2.2e-12     3e-08   33.5   0.1     1    37   587   623   587   624 0.98 RHS Repeat
RHS_repeat           PF05593.9     38 seq953_BIOID51019    -           1158   3.1e-63  208.7 117.2   6   8   1.3e-11   1.7e-07   31.0   0.3     1    37   629   664   629   665 0.97 RHS Repeat
RHS_repeat           PF05593.9     38 seq953_BIOID51019    -           1158   3.1e-63  208.7 117.2   7   8   1.4e-08    0.0002   21.3   0.9     1    31   732   765   732   774 0.79 RHS Repeat
RHS_repeat           PF05593.9     38 seq953_BIOID51019    -           1158   3.1e-63  208.7 117.2   8   8   1.8e-10   2.4e-06   27.4   1.3     1    29   958   995   958  1004 0.90 RHS Repeat
Secretin             PF00263.16   165 seq954_BIOID51019    -            512     3e-33  114.4   3.5   1   1   4.4e-37     3e-33  114.4   2.5     1   162   336   504   336   507 0.93 Bacterial type II and III secretion system protein
Secretin_N           PF03958.12    82 seq954_BIOID51019    -            512   4.2e-25   87.6   2.7   1   1   1.2e-22   7.9e-19   67.5   0.2     1    82   180   275   180   275 0.99 Bacterial type II/III secretion system short domain
TolA                 PF06519.6     96 seq956_BIOID51019    -            421   2.2e-38  129.9   0.0   1   1   3.3e-42   2.2e-38  129.9   0.0     1    96   325   419   325   419 0.98 TolA C-terminal
TonB_2               PF13103.1     85 seq956_BIOID51019    -            421   3.2e-05   23.7   0.0   1   1   1.4e-08   9.4e-05   22.2   0.0     2    73   338   405   337   414 0.86 TonB C terminal
AA_permease          PF00324.16   479 seq958_BIOID51019    -            470    1e-115  386.7  42.2   1   1  1.7e-119  1.1e-115  386.5  29.3     1   464    39   462    39   470 0.93 Amino acid permease
AA_permease_2        PF13520.1    426 seq958_BIOID51019    -            470   2.2e-43  148.2  46.9   1   1   4.3e-47   2.9e-43  147.8  32.5     9   410    43   444    39   464 0.82 Amino acid permease
GHMP_kinases_N       PF00288.21    67 seq959_BIOID51019    -            310   1.7e-17   63.1   0.3   1   1   5.7e-21   3.9e-17   61.9   0.2     2    67    84   150    83   150 0.95 GHMP kinases N terminal domain
GHMP_kinases_C       PF08544.8     85 seq959_BIOID51019    -            310     1e-11   44.7   1.8   1   1   1.9e-15   1.3e-11   44.3   0.0     2    83   211   287   210   289 0.92 GHMP kinases C terminal
Virul_fac_BrkB       PF03631.10   260 seq960_BIOID51019    -            290     1e-55  188.8  24.6   1   1   8.7e-60   1.2e-55  188.6  17.0     2   258    29   274    28   276 0.88 Virulence factor BrkB
ABC_tran             PF00005.22   118 seq961_BIOID51019    -            467   5.3e-26   91.1   0.0   1   1   3.3e-29   1.1e-25   90.1   0.0     1   117   135   259   135   260 0.97 ABC transporter
CBS                  PF00571.23    57 seq961_BIOID51019    -            467   2.8e-06   26.7   0.0   1   1   4.2e-07    0.0014   18.0   0.0    32    55   436   459   413   461 0.86 CBS domain
Band_7               PF01145.20   179 seq962_BIOID51019    -            419   4.9e-33  114.4   1.1   1   1   1.2e-36   8.4e-33  113.6   0.7     1   178    98   271    98   272 0.96 SPFH domain / Band 7 family
HflK_N               PF12221.3     42 seq962_BIOID51019    -            419   7.8e-17   60.6  18.5   1   1   4.1e-20   2.8e-16   58.8  12.8     1    42     1    60     1    60 0.96 Bacterial membrane protein N terminal
ABC_tran             PF00005.22   118 seq964_BIOID51019    -            401   5.6e-22   78.2   0.0   1   1   3.6e-25   1.2e-21   77.0   0.0     1   117    73   191    73   192 0.92 ABC transporter
TOBE_2               PF08402.5     75 seq964_BIOID51019    -            401   9.6e-12   44.6   0.3   1   1   1.2e-14   4.2e-11   42.5   0.1     1    75   313   385   313   385 0.95 TOBE domain
Peptidase_S24        PF00717.18    70 seq965_BIOID51019    -            139   1.7e-13   49.8   0.0   1   1   1.8e-17   2.5e-13   49.3   0.0     2    68    56   120    55   122 0.91 Peptidase S24-like
DUF945               PF06097.6    459 seq966_BIOID51019    -            502    4e-149  497.1  18.6   1   1  3.3e-153  4.5e-149  496.9  12.9     1   459     1   482     1   482 0.99 Bacterial protein of unknown function (DUF945)
Tyr_Deacylase        PF02580.11   145 seq967_BIOID51019    -            145   6.3e-55  185.0   0.1   1   1   5.1e-59     7e-55  184.8   0.0     2   144     3   144     2   145 0.99 D-Tyr-tRNA(Tyr) deacylase
PALP                 PF00291.20   307 seq968_BIOID51019    -            428   1.9e-33  115.8   0.0   1   1     2e-37   2.7e-33  115.3   0.0    30   289    96   366    94   374 0.81 Pyridoxal-phosphate dependent enzyme
IMS                  PF00817.15   148 seq969_BIOID51019    -            422   8.3e-39  132.6   0.0   1   1     6e-42   2.1e-38  131.3   0.0     1   147     5   150     5   151 0.96 impB/mucB/samB family
DUF4113              PF13438.1     75 seq969_BIOID51019    -            422   1.5e-28   98.3   0.3   1   1   1.9e-31   6.6e-28   96.3   0.0     1    75   347   421   347   421 0.98 Domain of unknown function (DUF4113)
IMS_C                PF11799.3    137 seq969_BIOID51019    -            422     1e-08   35.5   0.0   1   1   6.1e-12   2.1e-08   34.5   0.0     3   122   214   333   212   344 0.89 impB/mucB/samB family C-terminal
IMS_HHH              PF11798.3     32 seq969_BIOID51019    -            422   1.3e-07   31.0   0.0   1   1   1.1e-10   3.8e-07   29.6   0.0     4    32   172   200   169   200 0.92 IMS family HHH motif
PD40                 PF07676.7     39 seq970_BIOID51019    -            431   1.2e-35  120.5   5.0   1   4   2.5e-08   8.6e-05   21.9   0.0    11    34   203   224   198   227 0.82 WD40-like Beta Propeller Repeat
PD40                 PF07676.7     39 seq970_BIOID51019    -            431   1.2e-35  120.5   5.0   2   4   8.4e-13   2.9e-09   36.2   0.0     2    39   238   273   237   273 0.95 WD40-like Beta Propeller Repeat
PD40                 PF07676.7     39 seq970_BIOID51019    -            431   1.2e-35  120.5   5.0   3   4   6.4e-13   2.2e-09   36.6   0.1     2    38   282   316   281   317 0.96 WD40-like Beta Propeller Repeat
PD40                 PF07676.7     39 seq970_BIOID51019    -            431   1.2e-35  120.5   5.0   4   4   4.2e-07    0.0014   18.0   0.0     3    30   370   397   368   403 0.93 WD40-like Beta Propeller Repeat
TolB_N               PF04052.8    105 seq970_BIOID51019    -            431   9.2e-32  109.1   0.0   1   1   7.2e-35   2.5e-31  107.7   0.0     1    99    24   122    24   127 0.97 TolB amino-terminal domain
DPPIV_N              PF00930.16   353 seq970_BIOID51019    -            431   1.6e-13   49.8   0.0   1   1   2.3e-13     8e-10   37.7   0.0   239   348   249   353   220   358 0.87 Dipeptidyl peptidase IV (DPP IV) N-terminal region
TPR_3                PF07720.7     36 seq971_BIOID51019    -            151   2.9e-10   39.6   0.2   1   1   5.5e-14   7.6e-10   38.2   0.2     1    36    32    65    32    65 0.96 Tetratricopeptide repeat
YiiD_Cterm           PF09500.5    144 seq972_BIOID51019    -            329     1e-48  164.4   0.0   1   1   4.3e-52   1.5e-48  163.9   0.0     1   143   174   313   174   314 0.99 Putative thioesterase (yiiD_Cterm)
Acetyltransf_7       PF13508.1     79 seq972_BIOID51019    -            329   8.3e-13   48.2   0.0   1   1   4.5e-16   1.5e-12   47.3   0.0     3    77    60   138    58   140 0.87 Acetyltransferase (GNAT) domain
Acetyltransf_1       PF00583.19    83 seq972_BIOID51019    -            329   2.9e-12   46.3   0.0   1   1   2.4e-15   8.2e-12   44.8   0.0     2    82    66   138    65   139 0.96 Acetyltransferase (GNAT) family
Acetyltransf_10      PF13673.1    117 seq972_BIOID51019    -            329   1.6e-08   34.5   0.0   1   1   7.8e-12   2.7e-08   33.8   0.0    38   117    55   138    16   138 0.81 Acetyltransferase (GNAT) domain
Band_7               PF01145.20   179 seq974_BIOID51019    -            334   1.4e-37  129.2   0.7   1   1   1.5e-41   2.1e-37  128.6   0.5     2   178    22   243    21   245 0.97 SPFH domain / Band 7 family
Nol1_Nop2_Fmu        PF01189.12   283 seq975_BIOID51019    -            481  2.9e-109  364.7   0.0   1   2   2.7e-31   7.4e-28   97.6   0.0    12   177    42   210    31   211 0.88 NOL1/NOP2/sun family
Nol1_Nop2_Fmu        PF01189.12   283 seq975_BIOID51019    -            481  2.9e-109  364.7   0.0   2   2   8.4e-85   2.3e-81  273.1   0.0     9   282   201   480   201   481 0.99 NOL1/NOP2/sun family
Nol1_Nop2_Fmu_2      PF13636.1    102 seq975_BIOID51019    -            481   7.3e-23   80.4   0.0   1   1   4.6e-26   1.3e-22   79.7   0.0     3   102   368   470   366   470 0.91 pre-rRNA processing and ribosome biogenesis
Methyltransf_26      PF13659.1    117 seq975_BIOID51019    -            481   3.2e-07   30.2   0.2   1   1   3.1e-10   8.4e-07   28.9   0.1     2   116   121   249   120   250 0.87 Methyltransferase domain
Methyltransf_18      PF12847.2    112 seq975_BIOID51019    -            481   5.6e-07   30.0   0.0   1   1   3.8e-10     1e-06   29.1   0.0     3   112   121   249   119   249 0.87 Methyltransferase domain
BPD_transp_1         PF00528.17   185 seq976_BIOID51019    -            354   2.5e-26   92.2  16.2   1   1   1.8e-30   2.5e-26   92.2  11.2     1   176   163   324   163   332 0.91 Binding-protein-dependent transport system inner membrane component
LamB                 PF02264.10   398 seq978_BIOID51019    -            446    6e-169  562.1  24.0   1   1    5e-173  6.8e-169  562.0  16.6     1   398    28   446    28   446 0.97 LamB porin
ABC_tran             PF00005.22   118 seq980_BIOID51019    -            637     1e-36  125.7   1.1   1   2   2.4e-18   3.3e-15   56.3   0.0     1   118    41   178    41   178 0.87 ABC transporter
ABC_tran             PF00005.22   118 seq980_BIOID51019    -            637     1e-36  125.7   1.1   2   2   2.6e-21   3.6e-18   65.9   0.0     1   118   352   459   352   459 0.92 ABC transporter
ABC_tran_2           PF12848.2     85 seq980_BIOID51019    -            637   6.6e-29   99.4   4.3   1   1   4.8e-32   6.6e-29   99.4   3.0     1    83   217   298   217   302 0.93 ABC transporter
DEAD                 PF00270.24   173 seq982_BIOID51019    -            454   2.3e-49  167.0   0.1   1   1   5.9e-52   2.7e-48  163.5   0.0     1   172    25   196    25   197 0.94 DEAD/DEAH box helicase
Helicase_C           PF00271.26    78 seq982_BIOID51019    -            454   8.2e-26   89.5   0.0   1   1   4.8e-29   2.2e-25   88.2   0.0     2    77   264   339   263   340 0.98 Helicase conserved C-terminal domain
OmpA                 PF00691.15    97 seq983_BIOID51019    -            173   1.1e-19   70.5   0.0   1   1   1.4e-23     2e-19   69.6   0.0     1    97    72   167    72   167 0.95 OmpA family
DUF2502              PF10697.4     82 seq984_BIOID51019    -             98   1.1e-24   86.1  16.7   1   1   9.8e-29   1.3e-24   85.9  11.5     1    82    25    97    25    97 0.95 Protein of unknown function (DUF2502)
DUF2065              PF09838.4     57 seq985_BIOID51019    -             65   9.4e-23   79.5   3.3   1   1   7.6e-27     1e-22   79.4   2.3     1    57     5    61     5    61 0.98 Uncharacterized protein conserved in bacteria (DUF2065)
OpuAC                PF04069.7    257 seq986_BIOID51019    -            344   3.7e-56  190.2   3.6   1   1   3.3e-60   4.5e-56  189.9   2.5     2   256    44   326    43   327 0.94 Substrate binding domain of ABC-type glycine betaine transport system
Adenylsucc_synt      PF00709.16   421 seq988_BIOID51019    -            432  3.4e-177  589.2   0.0   1   1  2.8e-181  3.9e-177  588.9   0.0     2   420     5   424     4   425 0.99 Adenylosuccinate synthetase
ACCA                 PF03255.9    145 seq990_BIOID51019    -            319     6e-65  217.1   0.2   1   1   1.3e-68   8.7e-65  216.5   0.1     2   145     5   151     4   151 0.97 Acetyl co-enzyme A carboxylase carboxyltransferase alpha subunit
Carboxyl_trans       PF01039.17   493 seq990_BIOID51019    -            319   4.2e-19   68.1   0.0   1   1   7.6e-23   5.2e-19   67.8   0.0   272   473    85   288    58   300 0.84 Carboxyl transferase domain
TPR_6                PF13174.1     33 seq991_BIOID51019    -            263   1.8e-22   78.0   1.7   1   3   2.8e-07   0.00047   20.3   0.0     4    33   146   176   145   176 0.86 Tetratricopeptide repeat
TPR_6                PF13174.1     33 seq991_BIOID51019    -            263   1.8e-22   78.0   1.7   2   3   2.2e-08   3.8e-05   23.7   0.1     3    33   183   213   181   213 0.95 Tetratricopeptide repeat
TPR_6                PF13174.1     33 seq991_BIOID51019    -            263   1.8e-22   78.0   1.7   3   3   7.2e-11   1.2e-07   31.5   0.0     1    33   218   250   218   250 0.96 Tetratricopeptide repeat
TPR_16               PF13432.1     65 seq991_BIOID51019    -            263   6.3e-12   45.7   0.0   1   1   1.6e-09   2.7e-06   27.7   0.0     2    65   147   214   146   214 0.92 Tetratricopeptide repeat
TPR_2                PF07719.12    34 seq991_BIOID51019    -            263   1.1e-09   37.3   0.2   1   2   2.1e-06    0.0035   17.0   0.1     2    33   181   212   180   213 0.93 Tetratricopeptide repeat
TPR_2                PF07719.12    34 seq991_BIOID51019    -            263   1.1e-09   37.3   0.2   2   2   5.3e-06    0.0091   15.7   0.0     1    33   217   249   217   250 0.95 Tetratricopeptide repeat
TPR_8                PF13181.1     34 seq991_BIOID51019    -            263   2.9e-06   26.5   0.9   1   2   0.00027      0.46   10.2   0.2     2    29   181   208   180   213 0.89 Tetratricopeptide repeat
TPR_8                PF13181.1     34 seq991_BIOID51019    -            263   2.9e-06   26.5   0.9   2   2   2.7e-05     0.046   13.3   0.0     5    29   221   245   217   250 0.85 Tetratricopeptide repeat
RHS                  PF03527.9     41 seq992_BIOID51019    -            271   1.6e-21   75.7   0.6   1   1   2.2e-25     3e-21   74.8   0.4     1    41    18    58    18    58 0.98 RHS protein
DEDD_Tnp_IS110       PF01548.12   144 seq993_BIOID51019    -            326   4.2e-44  149.5   0.2   1   1   2.4e-47   1.7e-43  147.6   0.1     1   144     7   151     7   151 0.99 Transposase
Transposase_20       PF02371.11    87 seq993_BIOID51019    -            326   1.1e-27   95.7   0.4   1   1     3e-31     2e-27   94.9   0.3     2    85   196   280   195   282 0.96 Transposase IS116/IS110/IS902 family
DUF1480              PF07351.8     80 seq994_BIOID51019    -             78   3.5e-42  142.1   0.0   1   1   2.8e-46   3.8e-42  142.0   0.0     3    79     2    77     1    78 0.98 Protein of unknown function (DUF1480)
DUF1482              PF07358.6     57 seq997_BIOID51019    -             91     5e-32  109.1   0.1   1   1   4.4e-36     6e-32  108.9   0.1     1    57    29    86    29    86 0.99 Protein of unknown function (DUF1482)
MalM                 PF07148.7    136 seq998_BIOID51019    -            306   3.8e-50  168.7   0.1   1   1   4.1e-54   5.6e-50  168.2   0.0     2   136    75   210    74   210 0.98 Maltose operon periplasmic protein precursor (MalM)
HTH_31               PF13560.1     64 seq1003_BIOID51019   -             96   6.8e-11   42.0   0.0   1   1   7.9e-14   3.6e-10   39.7   0.0     4    46    35    76    34    93 0.82 Helix-turn-helix domain
HTH_3                PF01381.17    55 seq1003_BIOID51019   -             96   3.2e-09   36.3   0.1   1   1     2e-12   9.2e-09   34.9   0.0     1    38    37    74    37    85 0.96 Helix-turn-helix
HTH_19               PF12844.2     64 seq1003_BIOID51019   -             96     2e-08   34.0   0.0   1   1   2.1e-11   9.4e-08   31.8   0.0     3    55    36    87    36    95 0.83 Helix-turn-helix domain
MFS_1                PF07690.11   354 seq1004_BIOID51019   -            394   1.1e-36  126.1  55.2   1   2   1.5e-29     1e-25   90.1  17.3     2   188    17   198    16   220 0.86 Major Facilitator Superfamily
MFS_1                PF07690.11   354 seq1004_BIOID51019   -            394   1.1e-36  126.1  55.2   2   2     1e-14   7.2e-11   41.3  16.1     3   175   218   387   216   394 0.89 Major Facilitator Superfamily
Sugar_tr             PF00083.19   451 seq1004_BIOID51019   -            394   3.2e-12   45.6  16.5   1   1   4.7e-16   3.2e-12   45.6  11.4    43   188    39   181    11   184 0.83 Sugar (and other) transporter
Abhydrolase_1        PF00561.15   230 seq1005_BIOID51019   -            340     3e-26   92.2   0.0   1   1   2.6e-29     9e-26   90.7   0.0     4   218   105   312   102   315 0.96 alpha/beta hydrolase fold
Abhydrolase_6        PF12697.2    228 seq1005_BIOID51019   -            340     3e-16   59.9   0.7   1   1   1.2e-19   4.2e-16   59.4   0.5     1   219    75   312    75   320 0.70 Alpha/beta hydrolase family
Abhydrolase_5        PF12695.2    142 seq1005_BIOID51019   -            340   7.6e-11   41.8   0.4   1   1   7.2e-14   2.5e-10   40.1   0.2     2   141    75   308    74   309 0.65 Alpha/beta hydrolase family
OKR_DC_1             PF01276.15   417 seq1006_BIOID51019   -            713    2e-194  645.8   0.0   1   1  5.3e-198  2.4e-194  645.5   0.0     1   417   130   545   130   545 1.00 Orn/Lys/Arg decarboxylase, major domain
OKR_DC_1_C           PF03711.10   137 seq1006_BIOID51019   -            713   1.2e-52  177.4   0.0   1   1   6.1e-56   2.8e-52  176.2   0.0     1   135   570   702   570   704 0.99 Orn/Lys/Arg decarboxylase, C-terminal domain
OKR_DC_1_N           PF03709.10   115 seq1006_BIOID51019   -            713   8.4e-27   93.4   0.0   1   1   3.8e-30   1.7e-26   92.4   0.0     1   115    14   124    14   124 0.99 Orn/Lys/Arg decarboxylase, N-terminal domain
Helicase_C_2         PF13307.1    167 seq1008_BIOID51019   -            761   4.9e-26   91.5   0.0   1   1   2.3e-29   7.7e-26   90.9   0.0     8   165   578   733   571   735 0.93 Helicase C-terminal domain
DEAD                 PF00270.24   173 seq1008_BIOID51019   -            761   3.5e-09   36.2   0.1   1   1     2e-09   6.8e-06   25.5   0.0    12    78    88   153    73   171 0.74 DEAD/DEAH box helicase
DEAD_2               PF06733.10   174 seq1008_BIOID51019   -            761   1.3e-08   34.3   0.0   1   1   6.7e-12   2.3e-08   33.5   0.0   103   167   245   308   195   314 0.87 DEAD_2
Rrf2                 PF02082.15    83 seq1009_BIOID51019   -            141   2.1e-25   88.5   0.1   1   1   2.4e-29   3.3e-25   87.9   0.1     1    82     1    82     1    83 0.99 Transcriptional regulator
DDE_Tnp_1_assoc      PF13808.1     90 seq1011_BIOID51019   -            248   1.2e-32  111.2   0.0   1   1   2.8e-36   1.9e-32  110.6   0.0     1    90     6    95     6    95 0.99 DDE_Tnp_1-associated
DDE_Tnp_1            PF01609.16   211 seq1011_BIOID51019   -            248   3.6e-14   52.7   0.0   1   1   7.3e-18     5e-14   52.2   0.0     4   125   103   222   100   243 0.80 Transposase DDE domain
SopA                 PF13981.1    135 seq1013_BIOID51019   -            526   7.2e-30  103.6   5.0   1   1   4.2e-33   1.4e-29  102.6   3.5     3   134   293   425   291   426 0.97 SopA-like central domain
Pentapeptide_4       PF13599.1     78 seq1013_BIOID51019   -            526   1.2e-18   66.5  17.6   1   1   5.3e-18   1.8e-14   53.1   4.5     6    78   174   249   169   253 0.94 Pentapeptide repeats (9 copies)
Pentapeptide_3       PF13576.1     48 seq1013_BIOID51019   -            526   4.6e-11   42.3  19.6   1   1   8.4e-11   2.9e-07   30.1   1.5     1    47   186   232   186   233 0.91 Pentapeptide repeats (9 copies)
RHH_1                PF01402.16    39 seq1016_BIOID51019   -             81   4.8e-11   41.9   0.5   1   1   5.7e-15   7.7e-11   41.2   0.4     2    39    15    52    14    52 0.96 Ribbon-helix-helix protein, copG family
FadR_C               PF07840.7    164 seq1017_BIOID51019   -            239   6.9e-73  243.5   0.0   1   1   1.9e-76   8.5e-73  243.2   0.0     1   163    72   234    72   235 0.99 FadR C-terminal domain
GntR                 PF00392.16    64 seq1017_BIOID51019   -            239   2.3e-20   71.6   0.0   1   1     1e-23   4.7e-20   70.6   0.0     4    64    11    71     8    71 0.96 Bacterial regulatory proteins, gntR family
RNB                  PF00773.14   325 seq1018_BIOID51019   -            827  5.4e-105  351.1   0.0   1   1  2.3e-108  7.8e-105  350.6   0.0     1   324   274   601   274   602 0.96 RNB domain
OB_RNB               PF08206.6     58 seq1018_BIOID51019   -            827   1.9e-29  100.8   9.9   1   2   2.4e-25   8.1e-22   76.3   0.1     1    58   101   158   101   158 0.99 Ribonuclease B OB domain
OB_RNB               PF08206.6     58 seq1018_BIOID51019   -            827   1.9e-29  100.8   9.9   2   2     2e-09   6.7e-06   25.4   0.0     6    58   172   227   170   227 0.96 Ribonuclease B OB domain
S1                   PF00575.18    74 seq1018_BIOID51019   -            827   8.7e-20   70.4   0.4   1   1   6.9e-23   2.4e-19   69.0   0.3     2    73   655   738   654   739 0.98 S1 RNA binding domain
HTH_12               PF08461.5     66 seq1018_BIOID51019   -            827   1.7e-13   49.9   0.8   1   1   1.1e-16   3.8e-13   48.8   0.5     2    64    37    97    36    99 0.93 Ribonuclease R winged-helix domain
UPF0270              PF06794.7     70 seq1021_BIOID51019   -             72   9.2e-36  121.3   0.1   1   1   7.4e-40     1e-35  121.2   0.0     1    70     1    70     1    70 0.99 Uncharacterised protein family (UPF0270)
NadA                 PF02445.11   296 seq1022_BIOID51019   -            347  2.3e-105  351.5   0.0   1   1  1.9e-109  2.6e-105  351.3   0.0     2   295    31   340    30   341 0.98 Quinolinate synthetase A protein
DDE_Tnp_1            PF01609.16   211 seq1024_BIOID51019   -             66   1.7e-06   27.6   0.2   1   1   1.4e-10   1.9e-06   27.5   0.1   143   197     7    65     2    66 0.94 Transposase DDE domain
AzlC                 PF03591.9    143 seq1025_BIOID51019   -            245   1.3e-41  141.7  10.1   1   1   9.5e-46   1.3e-41  141.7   7.0     1   141    23   165    23   167 0.97 AzlC protein
PRK                  PF00485.13   194 seq1026_BIOID51019   -            289     3e-74  248.6   0.0   1   1   2.7e-78   3.6e-74  248.4   0.0     1   194     7   214     7   214 0.99 Phosphoribulokinase / Uridine kinase family
DDE_Tnp_1            PF01609.16   211 seq1030_BIOID51019   -            353   3.2e-30  105.1   0.3   1   1   6.7e-34   4.6e-30  104.6   0.2     3   211    77   318    75   318 0.93 Transposase DDE domain
DDE_Tnp_1_assoc      PF13808.1     90 seq1030_BIOID51019   -            353   2.8e-22   78.0   0.0   1   1   1.4e-25   9.5e-22   76.3   0.0    23    90     3    70     1    70 0.97 DDE_Tnp_1-associated
HOK_GEF              PF01848.11    43 seq1032_BIOID51019   -             50   7.7e-18   63.4   1.4   1   1   6.2e-22   8.5e-18   63.2   1.0     1    43     4    46     4    46 0.99 Hok/gef family
AzlD                 PF05437.7     99 seq1033_BIOID51019   -            111   2.4e-12   46.5   5.6   1   1   2.1e-16   2.9e-12   46.2   3.9     1    98     5   104     5   105 0.92 Branched-chain amino acid transport protein (AzlD)
Glyoxalase           PF00903.20   128 seq1035_BIOID51019   -            129   7.8e-23   80.7   0.0   1   1   1.9e-26   8.7e-23   80.5   0.0     2   128     7   126     6   126 0.97 Glyoxalase/Bleomycin resistance protein/Dioxygenase superfamily
Glyoxalase_2         PF12681.2    108 seq1035_BIOID51019   -            129   3.8e-18   65.9   0.0   1   1   9.7e-22   4.4e-18   65.7   0.0     1   108    12   127    12   127 0.79 Glyoxalase-like domain
Glyoxalase_4         PF13669.1    110 seq1035_BIOID51019   -            129   2.6e-13   49.8   0.0   1   1   6.9e-17   3.2e-13   49.5   0.0     1    96     8   102     8   115 0.85 Glyoxalase/Bleomycin resistance protein/Dioxygenase superfamily
NMN_transporter      PF04973.7    182 seq1036_BIOID51019   -            234   1.5e-46  158.0  27.2   1   1   1.2e-48   1.6e-44  151.3  18.8     1   180    18   222    18   224 0.94 Nicotinamide mononucleotide transporter
HOK_GEF              PF01848.11    43 seq1039_BIOID51019   -             83   7.1e-18   63.5   1.4   1   1   6.8e-22   9.3e-18   63.1   1.0     1    43    37    79    37    79 0.99 Hok/gef family
Chor_lyase           PF04345.8    168 seq1040_BIOID51019   -            165   6.6e-31  106.8   0.0   1   1   5.7e-35   7.8e-31  106.6   0.0    13   163    18   165    11   165 0.90 Chorismate lyase
DNA_pol3_theta       PF06440.6     75 seq1041_BIOID51019   -             82   1.8e-38  129.8   0.3   1   1   1.5e-42   2.1e-38  129.6   0.2     3    74     9    80     7    81 0.97 DNA polymerase III, theta subunit
MarR                 PF01047.17    59 seq1042_BIOID51019   -            176   1.3e-17   63.1   2.8   1   1   1.3e-20     6e-17   60.9   0.1     1    58    53   112    53   113 0.98 MarR family
MarR_2               PF12802.2     62 seq1042_BIOID51019   -            176     1e-08   34.5   0.1   1   1   4.8e-12   2.2e-08   33.5   0.0     5    61    55   111    51   112 0.90 MarR family
HTH_27               PF13463.1     68 seq1042_BIOID51019   -            176   3.6e-07   30.2   0.1   1   1   1.8e-10   8.1e-07   29.1   0.0    17    68    70   121    54   121 0.86 Winged helix DNA-binding domain
Glycos_trans_3N      PF02885.12    66 seq1046_BIOID51019   -            320   2.8e-15   55.5   0.0   1   1   3.6e-19     5e-15   54.7   0.0     2    65     3    70     2    71 0.97 Glycosyl transferase family, helical bundle domain
ATP_bind_3           PF01171.15   182 seq1047_BIOID51019   -            432     7e-59  198.2   0.0   1   1   2.1e-62   9.5e-59  197.8   0.0     1   180    14   191    14   193 0.97 PP-loop family
TilS_C               PF11734.3     74 seq1047_BIOID51019   -            432   3.1e-26   90.2   0.0   1   1   2.4e-29   1.1e-25   88.5   0.0     1    74   356   427   356   427 0.91 TilS substrate C-terminal domain
TilS                 PF09179.6     69 seq1047_BIOID51019   -            432     1e-22   79.8   5.2   1   1   2.2e-26     1e-22   79.8   3.6     1    69   241   309   241   309 0.99 TilS substrate binding domain
LysR_substrate       PF03466.15   209 seq1049_BIOID51019   -            293   3.6e-45  153.5   0.1   1   1   8.4e-49   5.7e-45  152.8   0.0     2   204    85   282    84   285 0.98 LysR substrate binding domain
HTH_1                PF00126.22    60 seq1049_BIOID51019   -            293     2e-17   62.5   0.8   1   1   5.5e-21   3.8e-17   61.6   0.6     1    60     3    62     3    62 0.97 Bacterial regulatory helix-turn-helix protein, lysR family
Transaldolase        PF00923.14   287 seq1051_BIOID51019   -            338  2.6e-104  348.2   0.3   1   1  2.2e-108    3e-104  348.0   0.2     1   287    35   334    35   334 0.95 Transaldolase
CN_hydrolase         PF00795.17   184 seq1052_BIOID51019   -            172   2.1e-14   53.2   0.0   1   1   1.7e-18   2.3e-14   53.0   0.0     1   119     5   114     5   150 0.91 Carbon-nitrogen hydrolase
UbiA                 PF01040.13   257 seq1053_BIOID51019   -            290   8.5e-41  139.7  25.0   1   1   7.6e-45     1e-40  139.4  17.3     2   256    26   277    25   283 0.85 UbiA prenyltransferase family
cNMP_binding         PF00027.24    91 seq1054_BIOID51019   -            210   8.9e-24   83.0   0.0   1   1     4e-27   1.4e-23   82.4   0.0     3    90    23   111    21   112 0.97 Cyclic nucleotide-binding domain
Crp                  PF00325.15    32 seq1054_BIOID51019   -            210   2.1e-15   55.7   0.4   1   1   1.1e-18   3.9e-15   54.8   0.3     1    32   166   197   166   197 0.98 Bacterial regulatory proteins, crp family
HTH_Crp_2            PF13545.1     76 seq1054_BIOID51019   -            210   2.2e-11   43.2   0.1   1   1   1.5e-14     5e-11   42.1   0.1     1    67   142   206   142   207 0.94 Crp-like helix-turn-helix domain
HlyD                 PF00529.15   306 seq1055_BIOID51019   -            390   3.6e-79  266.1  15.0   1   1   1.3e-82   4.5e-79  265.8  10.4     1   306    60   343    60   343 0.99 HlyD family secretion protein
HlyD_2               PF12700.2    328 seq1055_BIOID51019   -            390   2.2e-17   63.1   1.3   1   1   9.2e-21   3.1e-17   62.6   0.9    20   234    60   290    51   316 0.77 HlyD family secretion protein
HlyD_3               PF13437.1    105 seq1055_BIOID51019   -            390   5.2e-16   58.7   3.5   1   1   1.4e-16   4.9e-13   49.2   0.2     2   105   218   338   217   338 0.79 HlyD family secretion protein
Biotin_lipoyl_2      PF13533.1     50 seq1055_BIOID51019   -            390   1.1e-08   34.4   1.6   1   1   5.4e-11   1.9e-07   30.5   0.1     2    49    61   108    60   109 0.91 Biotin-lipoyl like
DAO                  PF01266.19   358 seq1058_BIOID51019   -            432   5.8e-74  249.0   0.4   1   1   4.9e-77   6.7e-74  248.8   0.3     2   358     3   397     2   397 0.95 FAD dependent oxidoreductase
Pyr_redox_2          PF07992.9    200 seq1058_BIOID51019   -            432   7.5e-09   35.6   0.3   1   1   3.9e-08   5.3e-05   23.0   0.2     1    36     2    37     2    65 0.92 Pyridine nucleotide-disulphide oxidoreductase
Pyr_redox            PF00070.22    80 seq1058_BIOID51019   -            432   3.2e-08   33.7   0.2   1   1     7e-09   9.6e-06   25.7   0.2     1    33     2    34     2    47 0.91 Pyridine nucleotide-disulphide oxidoreductase
NAD_binding_8        PF13450.1     68 seq1058_BIOID51019   -            432   8.7e-07   28.7   0.1   1   1   5.6e-09   7.6e-06   25.7   0.0     1    34     5    38     5    69 0.85 NAD(P)-binding Rossmann-like domain
ApbA                 PF02558.11   151 seq1058_BIOID51019   -            432   2.3e-05   23.7   0.2   1   1   3.8e-08   5.3e-05   22.6   0.1     1    33     3    34     3    48 0.87 Ketopantoate reductase PanE/ApbA
AlaDh_PNT_C          PF01262.16   168 seq1058_BIOID51019   -            432   0.00013   21.4   0.1   1   1   1.7e-07   0.00023   20.6   0.1    22    59     2    39     1    52 0.85 Alanine dehydrogenase/PNT, C-terminal domain
RNase_T              PF00929.19   164 seq1059_BIOID51019   -            220     4e-18   66.1   0.0   1   1   7.2e-22   9.8e-18   64.8   0.0     2   164     4   147     3   147 0.91 Exonuclease
SpoU_methylase       PF00588.14   142 seq1060_BIOID51019   -            243     7e-42  142.5   0.0   1   1   1.9e-45   1.3e-41  141.6   0.0     2   142    96   236    95   236 0.96 SpoU rRNA Methylase family
SpoU_sub_bind        PF08032.7     76 seq1060_BIOID51019   -            243   3.1e-19   68.7   0.1   1   1   2.9e-22     2e-18   66.2   0.0     1    72     4    76     4    80 0.96 RNA 2'-O ribose methyltransferase substrate binding
FUSC-like            PF12805.2    284 seq1062_BIOID51019   -            696     3e-72  242.8   3.3   1   1   8.7e-76     3e-72  242.8   2.3     2   280    63   335    62   340 0.95 FUSC-like inner membrane protein yccS
FUSC_2               PF13515.1    128 seq1062_BIOID51019   -            696   8.6e-20   70.8  11.0   1   1   2.5e-23   8.6e-20   70.8   7.6     2   126   377   498   375   500 0.90 Fusaric acid resistance protein-like
FUSC                 PF04632.7    650 seq1062_BIOID51019   -            696   5.1e-08   31.7   4.2   1   1   1.5e-11   5.1e-08   31.7   2.9     7   280   369   659   363   690 0.80 Fusaric acid resistance protein family
ALMT                 PF11744.3    406 seq1062_BIOID51019   -            696   1.5e-05   23.7   1.9   1   1   1.7e-08   5.7e-05   21.8   1.0    41   193   389   528   373   594 0.80 Aluminium activated malate transporter
Ldh_2                PF02615.9    335 seq1064_BIOID51019   -            361  4.3e-138  459.5   0.0   1   1  3.6e-142  4.9e-138  459.3   0.0     1   334     5   340     5   341 0.99 Malate/L-lactate dehydrogenase
MoCF_biosynth        PF00994.19   144 seq1066_BIOID51019   -            195   9.4e-28   96.2   0.0   1   1   8.5e-32   1.2e-27   95.9   0.0     2   138     8   147     7   152 0.88 Probable molybdopterin binding domain
Ivy                  PF08816.6    118 seq1068_BIOID51019   -            149   5.8e-35  119.7   0.1   1   1   5.1e-39     7e-35  119.4   0.1     1   118    29   144    29   144 0.98 Inhibitor of vertebrate lysozyme (Ivy)
MFS_1                PF07690.11   354 seq1073_BIOID51019   -            512   6.3e-55  186.2  38.2   1   1   4.6e-59   6.3e-55  186.2  26.5     1   353    19   413    19   414 0.89 Major Facilitator Superfamily
Exonuc_X-T_C         PF08411.5    269 seq1077_BIOID51019   -            499  4.8e-104  347.0   0.2   1   1  8.7e-108  5.9e-104  346.7   0.1     1   268   236   497   236   498 0.99 Exonuclease C-terminal
RNase_T              PF00929.19   164 seq1077_BIOID51019   -            499   4.1e-25   88.8   0.0   1   1   1.1e-28   7.7e-25   87.9   0.0     2   162    37   216    36   218 0.95 Exonuclease
YaeQ                 PF07152.7    175 seq1078_BIOID51019   -            181   1.3e-71  239.3   1.2   1   1   1.1e-75   1.5e-71  239.1   0.8     1   174     1   175     1   176 0.99 YaeQ protein
DAHP_synth_1         PF00793.15   272 seq1080_BIOID51019   -            350  1.3e-105  351.8   0.0   1   1  1.1e-109  1.5e-105  351.6   0.0     8   271    40   338    25   339 0.96 DAHP synthetase I family
Ala_racemase_N       PF01168.15   217 seq1081_BIOID51019   -            356   5.2e-59  199.3   0.1   1   1   9.8e-63   6.7e-59  198.9   0.0     2   217    10   217     9   217 0.95 Alanine racemase, N-terminal domain
Ala_racemase_C       PF00842.16   129 seq1081_BIOID51019   -            356   2.4e-39  133.5   0.4   1   1   6.2e-43   4.2e-39  132.7   0.3     1   127   232   354   232   356 0.97 Alanine racemase, C-terminal domain
PspA_IM30            PF04012.7    221 seq1082_BIOID51019   -            232   4.3e-57  192.8  28.8   1   1   3.5e-61   4.8e-57  192.7  20.0     1   221     2   232     2   232 0.97 PspA/IM30 family
MFS_1                PF07690.11   354 seq1084_BIOID51019   -            396   4.5e-34  117.6  58.9   1   1   3.3e-38   4.5e-34  117.6  40.8     2   353    19   349    18   350 0.89 Major Facilitator Superfamily
RF-1                 PF00472.15   114 seq1088_BIOID51019   -            140   5.7e-29  100.1   0.6   1   1   4.9e-33   6.7e-29   99.8   0.4     4   114     4   132     1   138 0.91 RF-1 domain
DUF2491              PF10679.4    212 seq1092_BIOID51019   -            219   6.2e-70  234.3   0.0   1   1     5e-74   6.8e-70  234.2   0.0     2   212     5   217     1   217 0.98 Protein of unknown function (DUF2491)
EspG                 PF06872.6    383 seq1093_BIOID51019   -            398  6.5e-195  646.7   1.9   1   1  5.3e-199  7.3e-195  646.5   1.3     1   383    15   397    15   397 1.00 EspG protein
NlpE                 PF04170.7     87 seq1094_BIOID51019   -            236   1.6e-35  121.2   0.0   1   1   1.9e-39   2.6e-35  120.5   0.0     1    86    45   130    45   131 0.99 NlpE N-terminal domain
PTS_EIIC             PF02378.13   321 seq1097_BIOID51019   -            598     8e-83  277.8  29.3   1   1   1.2e-86     8e-83  277.8  20.3     1   321    87   429    87   429 0.94 Phosphotransferase system, EIIC
PTS_EIIB             PF00367.15    35 seq1097_BIOID51019   -            598   1.4e-16   59.2   0.1   1   1   4.6e-20   3.1e-16   58.1   0.1     3    35   522   554   520   554 0.97 phosphotransferase system, EIIB
Esterase             PF00756.15   251 seq1098_BIOID51019   -            400     1e-49  169.1   0.0   1   1   1.5e-53     1e-49  169.1   0.0     1   251   172   391   172   391 0.98 Putative esterase
DUF3327              PF11806.3    122 seq1098_BIOID51019   -            400   2.2e-36  124.7   0.5   1   1   3.3e-40   2.2e-36  124.7   0.4     3   121    29   155    21   156 0.97 Domain of unknown function (DUF3327)
DUF350               PF03994.9     54 seq1100_BIOID51019   -            132   1.6e-31  107.6  11.9   1   2   2.3e-22   3.1e-18   65.1   0.4     1    53    13    65    13    66 0.98 Domain of Unknown Function (DUF350)
DUF350               PF03994.9     54 seq1100_BIOID51019   -            132   1.6e-31  107.6  11.9   2   2   8.5e-17   1.2e-12   47.2   3.4     1    54    78   130    78   130 0.99 Domain of Unknown Function (DUF350)
DAGK_prokar          PF01219.14   104 seq1102_BIOID51019   -            122   5.5e-39  131.8   8.1   1   1   4.6e-43   6.3e-39  131.6   5.6     2   104    16   118    15   118 0.99 Prokaryotic diacylglycerol kinase
DEDD_Tnp_IS110       PF01548.12   144 seq1103_BIOID51019   -            326   4.2e-44  149.5   0.2   1   1   2.4e-47   1.7e-43  147.6   0.1     1   144     7   151     7   151 0.99 Transposase
Transposase_20       PF02371.11    87 seq1103_BIOID51019   -            326   1.1e-27   95.7   0.4   1   1     3e-31     2e-27   94.9   0.3     2    85   196   280   195   282 0.96 Transposase IS116/IS110/IS902 family
DUF1190              PF06693.6    165 seq1104_BIOID51019   -            212   3.9e-36  124.4   3.2   1   1   3.5e-40   4.8e-36  124.1   2.2     1   165    63   212    63   212 0.91 Protein of unknown function (DUF1190)
HSP70                PF00012.15   602 seq1105_BIOID51019   -            638  4.8e-270  896.5  15.9   1   1  4.1e-274  5.7e-270  896.3  11.0     1   600     4   602     4   604 0.99 Hsp70 protein
SdiA-regulated       PF06977.6    249 seq1107_BIOID51019   -            175   4.8e-28   97.6   0.0   1   1     4e-32   5.5e-28   97.4   0.0     5   124    30   143    26   152 0.91 SdiA-regulated
LexA_DNA_bind        PF01726.11    65 seq1108_BIOID51019   -            202   6.6e-32  108.7   0.1   1   1   1.5e-35   1.1e-31  108.1   0.1     1    65     1    65     1    65 0.99 LexA DNA binding domain
Peptidase_S24        PF00717.18    70 seq1108_BIOID51019   -            202   8.9e-17   60.3   0.8   1   1   1.9e-20   1.3e-16   59.8   0.5     1    68   114   180   114   182 0.96 Peptidase S24-like
SIS_2                PF13580.1    138 seq1109_BIOID51019   -            246   3.1e-31  107.7   0.3   1   1   9.4e-35   6.4e-31  106.7   0.2    15   138    78   200    56   200 0.92 SIS domain
SIS                  PF01380.17   131 seq1109_BIOID51019   -            246   5.9e-08   32.2   0.0   1   1   2.3e-11   1.6e-07   30.9   0.0    51   104   163   216   152   229 0.91 SIS domain
MarR                 PF01047.17    59 seq1110_BIOID51019   -            144   5.2e-18   64.3   0.0   1   1   1.9e-21   8.8e-18   63.6   0.0     1    59    38    96    38    96 0.98 MarR family
MarR_2               PF12802.2     62 seq1110_BIOID51019   -            144   1.4e-13   50.1   0.0   1   1   5.2e-17   2.4e-13   49.4   0.0     1    62    36    95    36    95 0.98 MarR family
HTH_27               PF13463.1     68 seq1110_BIOID51019   -            144   3.5e-09   36.7   0.0   1   1   1.8e-12   8.1e-09   35.5   0.0     1    68    38   104    38   104 0.93 Winged helix DNA-binding domain
GSP_synth            PF03738.9     97 seq1112_BIOID51019   -            387   1.5e-25   89.1   0.0   1   1   3.7e-29     5e-25   87.4   0.0     2    97   172   263   171   263 0.93 Glutathionylspermidine synthase preATP-grasp
MbtH                 PF03621.8     54 seq1113_BIOID51019   -             72   1.8e-21   75.1   0.6   1   1   1.6e-25   2.1e-21   74.8   0.4     1    53     1    54     1    55 0.96 MbtH-like protein
AMP-binding          PF00501.23   418 seq1115_BIOID51019   -           1335  1.2e-116  389.4   0.0   1   1  5.7e-120  1.5e-116  389.0   0.0     1   417   524   928   524   929 0.96 AMP-binding enzyme
Condensation         PF00668.15   301 seq1115_BIOID51019   -           1335     2e-58  197.4   0.0   1   1   1.1e-61   3.1e-58  196.8   0.0     2   300    44   342    43   343 0.90 Condensation domain
Thioesterase         PF00975.15   229 seq1115_BIOID51019   -           1335   3.2e-46  158.2   0.6   1   1   1.1e-46   2.9e-43  148.6   0.0     2   216  1109  1320  1108  1333 0.95 Thioesterase domain
PP-binding           PF00550.20    67 seq1115_BIOID51019   -           1335   2.8e-09   37.0   0.1   1   1   3.1e-12   8.4e-09   35.4   0.1     3    65  1022  1082  1020  1084 0.90 Phosphopantetheine attachment site
Abhydrolase_6        PF12697.2    228 seq1115_BIOID51019   -           1335   1.4e-05   25.0   0.1   1   1     5e-09   1.4e-05   25.0   0.1     2   127  1111  1240  1110  1309 0.65 Alpha/beta hydrolase family
SdiA-regulated       PF06977.6    249 seq1116_BIOID51019   -            107   7.6e-25   87.1   0.4   1   1   1.2e-28   7.9e-25   87.1   0.3   153   248     7   103     1   104 0.93 SdiA-regulated
Phytase-like         PF13449.1    326 seq1116_BIOID51019   -            107   1.3e-05   24.4   0.0   1   1   2.5e-09   1.7e-05   24.1   0.0     5   105    15    98    11   106 0.83 Esterase-like activity of phytase
HTH_18               PF12833.2     81 seq1117_BIOID51019   -            129   1.1e-19   70.2   0.3   1   1   2.1e-23   1.4e-19   69.8   0.2     2    79    34   110    33   112 0.96 Helix-turn-helix domain
HTH_AraC             PF00165.18    42 seq1117_BIOID51019   -            129   5.4e-18   64.0   0.2   1   2     2e-09   1.4e-05   24.6   0.0     1    42    20    61    20    61 0.97 Bacterial regulatory helix-turn-helix proteins, AraC family
HTH_AraC             PF00165.18    42 seq1117_BIOID51019   -            129   5.4e-18   64.0   0.2   2   2     2e-13   1.4e-09   37.3   0.0     2    41    73   110    68   111 0.93 Bacterial regulatory helix-turn-helix proteins, AraC family
MatE                 PF01554.13   162 seq1118_BIOID51019   -            441   4.5e-39  133.5  30.5   1   2   7.8e-35   1.1e-30  106.3   5.9     1   161    17   177    17   178 0.99 MatE
MatE                 PF01554.13   162 seq1118_BIOID51019   -            441   4.5e-39  133.5  30.5   2   2   2.3e-13   3.2e-09   36.5   6.9     2   143   241   382   241   404 0.91 MatE
Aminotran_1_2        PF00155.16   363 seq1119_BIOID51019   -            390   7.8e-60  202.6   0.0   1   1   6.5e-64   8.8e-60  202.4   0.0     3   360    30   379    28   382 0.94 Aminotransferase class I and II
MarB                 PF13999.1     66 seq1122_BIOID51019   -             72   6.1e-35  118.4   0.5   1   1     5e-39   6.8e-35  118.3   0.3     2    66     6    70     5    70 0.98 MarB protein
GATase_4             PF13230.1    272 seq1123_BIOID51019   -            255  3.2e-107  357.1   0.0   1   1  7.7e-111  3.5e-107  357.0   0.0     1   252     1   252     1   255 0.99 Glutamine amidotransferases class-II
GATase_2             PF00310.16   361 seq1123_BIOID51019   -            255   3.3e-17   62.1   0.1   1   1   2.1e-15   9.7e-12   44.1   0.1   189   359    65   215    60   217 0.87 Glutamine amidotransferases class-II
ATP-grasp            PF02222.17   172 seq1128_BIOID51019   -            392   3.5e-56  189.1   0.0   1   1     2e-59   5.5e-56  188.4   0.0     2   171   123   294   122   295 0.98 ATP-grasp domain
ATP-grasp_4          PF13535.1    184 seq1128_BIOID51019   -            392   6.1e-19   68.3   0.0   1   1   4.3e-22   1.2e-18   67.4   0.0    10   179   120   284   110   289 0.86 ATP-grasp domain
Dala_Dala_lig_C      PF07478.8    203 seq1128_BIOID51019   -            392   4.6e-08   32.5   0.0   1   1   1.8e-10     5e-07   29.2   0.0    23   175   139   284   113   295 0.76 D-ala D-ala ligase C-terminus
ATP-grasp_3          PF02655.9    161 seq1128_BIOID51019   -            392   3.3e-07   30.1   0.0   1   1   3.7e-10     1e-06   28.6   0.0     9   159   118   285   113   287 0.82 ATP-grasp domain
CPSase_L_D2          PF02786.12   211 seq1128_BIOID51019   -            392   2.1e-06   27.1   0.0   1   1   1.3e-09   3.5e-06   26.3   0.0    15    89   126   198   114   218 0.81 Carbamoyl-phosphate synthase L chain, ATP binding domain
Acyl-CoA_dh_1        PF00441.19   150 seq1129_BIOID51019   -            546   1.2e-32  112.9   0.8   1   1   2.2e-35     1e-31  109.9   0.3     1   148   290   443   290   445 0.97 Acyl-CoA dehydrogenase, C-terminal domain
Acyl-CoA_dh_M        PF02770.14    52 seq1129_BIOID51019   -            546   4.8e-14   51.4   0.0   1   1     2e-17   8.9e-14   50.6   0.0     1    51   186   236   186   238 0.96 Acyl-CoA dehydrogenase, middle domain
Acyl-CoA_dh_2        PF08028.6    134 seq1129_BIOID51019   -            546   2.1e-08   34.3   0.2   1   1   1.3e-11   5.8e-08   32.9   0.0    10   123   314   423   308   432 0.86 Acyl-CoA dehydrogenase, C-terminal domain
DnaJ_C               PF01556.13    81 seq1132_BIOID51019   -            376   7.3e-34  115.4   0.1   1   1   3.5e-24   1.6e-20   72.6   0.0     1    81   262   340   262   340 0.95 DnaJ C terminal domain
DnaJ                 PF00226.26    64 seq1132_BIOID51019   -            376   6.5e-29   99.3   4.4   1   1   2.3e-32     1e-28   98.6   3.1     1    64     5    67     5    67 0.99 DnaJ domain
DnaJ_CXXCXGXG        PF00684.14    66 seq1132_BIOID51019   -            376   8.4e-16   57.6  16.9   1   1   3.3e-19   1.5e-15   56.8  11.7     1    66   144   204   144   204 0.97 DnaJ central domain
FdhD-NarQ            PF02634.10   236 seq1133_BIOID51019   -            277   7.6e-73  244.7   0.0   1   1   6.6e-77     9e-73  244.4   0.0     1   235    38   275    38   276 0.92 FdhD/NarQ family
SLT                  PF01464.15   121 seq1136_BIOID51019   -            219   1.7e-25   88.7   0.1   1   1   1.6e-29   2.2e-25   88.3   0.1     3   120    59   184    57   185 0.95 Transglycosylase SLT domain
A_deaminase          PF00962.17   330 seq1137_BIOID51019   -            333  6.3e-101  337.5   0.0   1   1  5.2e-105  7.1e-101  337.3   0.0     2   329     6   328     5   329 0.99 Adenosine/AMP deaminase
CsbD                 PF05532.7     53 seq1139_BIOID51019   -             71   1.7e-21   75.5   8.3   1   1   1.4e-25     2e-21   75.3   5.8     1    53     6    58     6    58 0.97 CsbD-like
MFS_1                PF07690.11   354 seq1140_BIOID51019   -            393     2e-24   85.8  58.2   1   1   1.3e-26   1.8e-22   79.4  34.4     2   328    14   320    10   327 0.84 Major Facilitator Superfamily
Methyltransf_10      PF05971.7    299 seq1142_BIOID51019   -            335  4.8e-154  511.7   0.0   1   1  8.2e-158  5.6e-154  511.4   0.0     2   299    30   323    29   323 0.99 Protein of unknown function (DUF890)
MTS                  PF05175.9    170 seq1142_BIOID51019   -            335   3.9e-05   22.9   0.0   1   1   1.2e-08   8.3e-05   21.9   0.0    30   115   128   222   114   232 0.77 Methyltransferase small domain
DUF3829              PF12889.2    277 seq1144_BIOID51019   -            346   1.3e-79  267.1  11.7   1   1   1.1e-83   1.5e-79  266.9   8.1     2   277    66   346    65   346 0.97 Protein of unknown function (DUF3829)
NLPC_P60             PF00877.14   105 seq1148_BIOID51019   -            257   4.6e-31  106.6   0.0   1   1   1.2e-34   8.2e-31  105.8   0.0     1   105   139   249   139   249 0.98 NlpC/P60 family
DUF2713              PF10897.3    246 seq1149_BIOID51019   -            246  2.3e-167  554.2   5.8   1   1  1.9e-171  2.6e-167  554.0   4.0     1   246     1   246     1   246 1.00 Protein of unknown function (DUF2713)
Transgly_assoc       PF04226.8     48 seq1151_BIOID51019   -             84   1.2e-13   50.7  14.4   1   1   8.6e-18   1.2e-13   50.7   9.9     2    48    34    83    33    83 0.98 Transglycosylase associated protein
Na_H_antiport_1      PF06965.7    378 seq1152_BIOID51019   -            388  6.7e-166  551.6  29.2   1   1  5.6e-170  7.6e-166  551.4  20.2     2   378     5   380     4   380 0.99 Na+/H+ antiporter 1
Pyr_redox_2          PF07992.9    200 seq1153_BIOID51019   -            847     2e-36  125.6   0.0   1   1   3.9e-39   8.8e-36  123.5   0.0     1   198     5   285     5   287 0.95 Pyridine nucleotide-disulphide oxidoreductase
NIR_SIR              PF01077.17   157 seq1153_BIOID51019   -            847   2.8e-27   94.8   0.1   1   1   3.5e-30     8e-27   93.4   0.0     2   150   632   770   631   776 0.94 Nitrite and sulphite reductase 4Fe-4S domain
Fer2_BFD             PF04324.10    55 seq1153_BIOID51019   -            847   2.8e-21   75.1   4.8   1   1     7e-19   1.6e-15   56.7   2.0     2    53   423   472   422   474 0.93 BFD-like [2Fe-2S] binding domain
Pyr_redox            PF00070.22    80 seq1153_BIOID51019   -            847   1.5e-15   57.2   0.7   1   1   6.4e-19   1.5e-15   57.2   0.5     2    72   148   219   147   229 0.91 Pyridine nucleotide-disulphide oxidoreductase
NIR_SIR_ferr         PF03460.12    69 seq1153_BIOID51019   -            847   4.6e-11   42.0   0.0   1   1   4.2e-14   9.5e-11   41.0   0.0     3    67   560   621   558   623 0.94 Nitrite/Sulfite reductase ferredoxin-like half domain
Pyr_redox_3          PF13738.1    203 seq1153_BIOID51019   -            847     2e-08   34.3   0.4   1   1   1.5e-09   3.5e-06   27.1   0.0    78   196    55   174    42   179 0.83 Pyridine nucleotide-disulphide oxidoreductase
Abhydrolase_5        PF12695.2    142 seq1158_BIOID51019   -            249   5.3e-19   68.2   0.0   1   1     3e-22   6.9e-19   67.9   0.0     2   130    30   215    29   231 0.78 Alpha/beta hydrolase family
Abhydrolase_6        PF12697.2    228 seq1158_BIOID51019   -            249   8.8e-17   61.6   1.9   1   1   1.7e-19   3.9e-16   59.5   1.3     1   205    30   215    30   242 0.66 Alpha/beta hydrolase family
Peptidase_S9         PF00326.16   213 seq1158_BIOID51019   -            249   1.4e-10   40.6   0.0   1   1   8.2e-14   1.9e-10   40.2   0.0    44   190    87   234    44   249 0.76 Prolyl oligopeptidase family
DLH                  PF01738.13   218 seq1158_BIOID51019   -            249   8.5e-07   28.3   0.0   1   1   2.6e-09   5.9e-06   25.6   0.0     2   188    13   231    12   235 0.84 Dienelactone hydrolase family
BAAT_C               PF08840.6    213 seq1158_BIOID51019   -            249     2e-05   24.3   0.0   1   1     8e-08   0.00018   21.1   0.0    21   164   106   234    98   242 0.74 BAAT / Acyl-CoA thioester hydrolase C terminal
Wzz                  PF02706.10   152 seq1164_BIOID51019   -            377   4.3e-25   88.1   0.9   1   1   3.2e-29   4.3e-25   88.1   0.6     1   150    25   173    25   175 0.92 Chain length determinant protein
Dus                  PF01207.12   310 seq1165_BIOID51019   -            345  7.9e-100  333.5   0.0   1   1  6.8e-104  9.3e-100  333.3   0.0     2   308    30   340    29   342 0.98 Dihydrouridine synthase (Dus)
HHA                  PF05321.6     57 seq1166_BIOID51019   -             71   3.8e-25   87.6   0.0   1   1   3.2e-29   4.3e-25   87.4   0.0     1    57     8    68     8    68 0.97 Haemolysin expression modulating protein
HTH_1                PF00126.22    60 seq1170_BIOID51019   -            301     5e-16   58.0   0.0   1   1   1.5e-19     1e-15   57.0   0.0     2    60     9    67     8    67 0.97 Bacterial regulatory helix-turn-helix protein, lysR family
LysR_substrate       PF03466.15   209 seq1170_BIOID51019   -            301   4.8e-11   42.0   0.0   1   1   9.5e-15   6.5e-11   41.6   0.0     9   200    98   287    92   290 0.94 LysR substrate binding domain
DUF2569              PF10754.4    149 seq1171_BIOID51019   -            146     4e-48  163.2  10.5   1   1   3.3e-52   4.5e-48  163.1   7.3     2   149     4   145     3   145 0.99 Protein of unknown function (DUF2569)
HisG                 PF01634.13   163 seq1172_BIOID51019   -            299   7.8e-55  184.7   0.0   1   1   1.7e-58   1.2e-54  184.1   0.0     1   163    53   221    53   221 0.94 ATP phosphoribosyltransferase
HisG_C               PF08029.6     75 seq1172_BIOID51019   -            299   5.5e-28   96.6   0.1   1   1   2.2e-31   1.5e-27   95.2   0.0     1    75   222   297   222   297 0.98 HisG, C-terminal domain
Rnf-Nqr              PF02508.9    190 seq1175_BIOID51019   -            193   2.6e-71  239.0  21.0   1   1   2.1e-75   2.9e-71  238.8  14.6     1   189     1   191     1   192 0.99 Rnf-Nqr subunit, membrane protein
Phageshock_PspG      PF09583.5     65 seq1178_BIOID51019   -             80   1.4e-25   89.0  25.7   1   1   1.1e-29   1.5e-25   88.8  17.8     1    64     1    64     1    65 0.98 Phage shock protein G (Phageshock_PspG)
Histidinol_dh        PF00815.15   413 seq1180_BIOID51019   -            434  4.1e-182  605.2   1.1   1   1  3.4e-186  4.7e-182  605.0   0.8     2   413    18   428    17   428 0.99 Histidinol dehydrogenase
FeS                  PF04060.8     35 seq1181_BIOID51019   -            192     1e-14   53.6   5.2   1   1   1.9e-17   2.8e-14   52.2   3.6     1    35    43    77    43    77 0.97 Putative Fe-S cluster
Fer4                 PF00037.22    24 seq1181_BIOID51019   -            192   8.5e-13   47.2  25.0   1   2     1e-10   1.5e-07   30.5   4.8     2    23   111   132   110   133 0.95 4Fe-4S binding domain
Fer4                 PF00037.22    24 seq1181_BIOID51019   -            192   8.5e-13   47.2  25.0   2   2   2.5e-09   3.8e-06   26.1   2.4     2    24   141   163   140   163 0.91 4Fe-4S binding domain
Fer4_9               PF13187.1     55 seq1181_BIOID51019   -            192   2.1e-10   40.5  31.8   1   1   1.1e-10   1.6e-07   31.3  10.3     1    55   116   162   116   162 0.95 4Fe-4S dicluster domain
Fer4_6               PF12837.2     24 seq1181_BIOID51019   -            192   2.9e-08   33.0  28.2   1   1   4.9e-10   7.5e-07   28.6   4.5     1    24   109   132   109   132 0.96 4Fe-4S binding domain
Fer4_10              PF13237.1     52 seq1181_BIOID51019   -            192   3.3e-08   33.0  25.8   1   1   1.2e-10   1.8e-07   30.7   9.6     3    52   111   158   109   158 0.86 4Fe-4S dicluster domain
Fer4_2               PF12797.2     22 seq1181_BIOID51019   -            192   1.6e-07   30.6  20.1   1   1   8.7e-09   1.3e-05   24.6   2.9     3    22   110   129   108   129 0.93 4Fe-4S binding domain
Rieske_2             PF13806.1    104 seq1185_BIOID51019   -            108   2.3e-40  136.3   0.0   1   1   1.9e-44   2.6e-40  136.2   0.0     1   103     3   106     3   107 0.98 Rieske-like [2Fe-2S] domain
OmpA                 PF00691.15    97 seq1187_BIOID51019   -            296   5.7e-15   55.3   0.1   1   1   1.6e-18   2.2e-14   53.5   0.0     1    92   155   248   155   252 0.86 OmpA family
UTRA                 PF07702.8    141 seq1188_BIOID51019   -            232   1.1e-32  112.5   0.0   1   1   3.3e-36   1.5e-32  112.0   0.0     2   136    87   220    86   225 0.97 UTRA domain
GntR                 PF00392.16    64 seq1188_BIOID51019   -            232     1e-19   69.5   0.0   1   1   3.8e-23   1.7e-19   68.8   0.0     3    64     4    65     3    65 0.98 Bacterial regulatory proteins, gntR family
HTH_DeoR             PF08220.7     57 seq1188_BIOID51019   -            232   2.6e-05   23.5   0.1   1   1     1e-08   4.6e-05   22.7   0.0    19    55    30    66    27    68 0.91 DeoR-like helix-turn-helix domain
Complex1_51K         PF01512.12   151 seq1190_BIOID51019   -            740   1.7e-48  164.0   1.6   1   1   2.2e-51   2.4e-48  163.5   0.0     1   151   139   284   139   284 0.98 Respiratory-chain NADH dehydrogenase 51 Kd subunit
RnfC_N               PF13375.1    101 seq1190_BIOID51019   -            740   2.1e-34  117.1   0.2   1   1   7.2e-37   7.6e-34  115.3   0.0     1   101    14   115    14   115 0.96 RnfC Barrel sandwich hybrid domain
SLBB                 PF10531.4     59 seq1190_BIOID51019   -            740   2.3e-11   43.2   0.1   1   1   5.8e-14   6.1e-11   41.9   0.0     1    58   296   344   296   345 0.95 SLBB domain
Fer4_7               PF12838.2     52 seq1190_BIOID51019   -            740   1.6e-09   37.8   8.8   1   1   5.3e-12   5.6e-09   36.1   6.1     1    52   376   430   376   430 0.81 4Fe-4S dicluster domain
Fer4_8               PF13183.1     57 seq1190_BIOID51019   -            740   4.9e-09   35.9   5.1   1   1   1.4e-11   1.5e-08   34.4   3.5     3    57   375   430   373   460 0.79 4Fe-4S dicluster domain
Fer4_10              PF13237.1     52 seq1190_BIOID51019   -            740   6.1e-08   32.2  10.5   1   1   1.6e-10   1.7e-07   30.8   7.3     6    52   374   427   370   427 0.91 4Fe-4S dicluster domain
Fer4_9               PF13187.1     55 seq1190_BIOID51019   -            740   3.7e-07   30.1   8.6   1   1   1.3e-09   1.4e-06   28.3   5.9     2    53   377   429   376   430 0.71 4Fe-4S dicluster domain
Fer4_4               PF12800.2     17 seq1190_BIOID51019   -            740   5.3e-07   29.3  11.4   1   2   5.7e-06     0.006   16.7   2.0     2    16   375   389   374   395 0.90 4Fe-4S binding domain
Fer4_4               PF12800.2     17 seq1190_BIOID51019   -            740   5.3e-07   29.3  11.4   2   2   5.4e-06    0.0057   16.7   1.0     3    16   415   428   413   436 0.91 4Fe-4S binding domain
Fer4_17              PF13534.1     61 seq1190_BIOID51019   -            740   1.4e-06   28.4  10.3   1   1   1.2e-08   1.3e-05   25.3   6.9     2    61   377   431   376   431 0.82 4Fe-4S dicluster domain
Form_Nir_trans       PF01226.12   250 seq1191_BIOID51019   -            268   4.6e-62  209.0  28.1   1   1     4e-66   5.5e-62  208.7  19.5    16   249    20   248     4   249 0.92 Formate/nitrite transporter
DUF2592              PF10766.4     41 seq1192_BIOID51019   -             49     1e-26   91.8   4.7   1   1   8.2e-31   1.1e-26   91.7   3.3     1    41     4    44     4    44 0.98 Protein of unknown function (DUF2592)
HTH_6                PF01418.12    77 seq1195_BIOID51019   -            135   1.4e-33  114.3   0.1   1   1   1.5e-37     2e-33  113.8   0.0     1    76     1    76     1    77 0.99 Helix-turn-helix domain, rpiR family
EIIC-GAT             PF03611.9    415 seq1197_BIOID51019   -            484    4e-130  434.2  44.5   1   1  2.9e-134    4e-130  434.2  30.8     1   395    31   426    31   445 0.97 PTS system sugar-specific permease component
SBP_bac_11           PF13531.1    231 seq1199_BIOID51019   -            257   2.9e-55  187.3   4.6   1   1     5e-59   3.4e-55  187.0   3.2     1   231    29   255    29   255 0.95 Bacterial extracellular solute-binding protein
SBP_bac_1            PF01547.20   314 seq1199_BIOID51019   -            257   4.9e-17   62.5   6.8   1   1     9e-21   6.2e-17   62.1   4.7     1   313    34   246    34   247 0.90 Bacterial extracellular solute-binding protein
DnaB_C               PF03796.10   265 seq1200_BIOID51019   -            471  4.1e-108  360.1   0.2   1   1  1.2e-111  5.4e-108  359.7   0.1     1   263   206   463   206   465 0.97 DnaB-like helicase C terminal domain
DnaB                 PF00772.16   103 seq1200_BIOID51019   -            471   8.7e-38  128.2   0.0   1   1   4.2e-41   1.9e-37  127.1   0.0     1   103    26   128    26   128 0.99 DnaB-like helicase N terminal domain
AAA_25               PF13481.1    194 seq1200_BIOID51019   -            471     1e-13   51.0   0.1   1   1   3.6e-17   1.6e-13   50.3   0.0    29   190   220   386   179   390 0.84 AAA domain
Aminotran_1_2        PF00155.16   363 seq1202_BIOID51019   -            356   1.4e-67  228.0   0.0   1   1   1.3e-71   1.7e-67  227.8   0.0    31   363    46   351    30   351 0.94 Aminotransferase class I and II
Hydrolase_like       PF13242.1     75 seq1204_BIOID51019   -            190   6.6e-14   51.2   0.1   1   1     3e-17     1e-13   50.6   0.1     1    75   108   179   108   179 0.90 HAD-hyrolase-like
Hydrolase            PF00702.21   204 seq1204_BIOID51019   -            190   3.1e-08   34.2   0.0   1   1   2.1e-11   7.2e-08   33.0   0.0   122   204    32   148    12   148 0.86 haloacid dehalogenase-like hydrolase
PNK3P                PF08645.6    158 seq1204_BIOID51019   -            190   4.4e-08   32.6   0.0   1   1   2.7e-11   9.2e-08   31.5   0.0    21   126    23   137     7   148 0.80 Polynucleotide kinase 3 phosphatase
SIS                  PF01380.17   131 seq1205_BIOID51019   -            143   1.3e-19   70.0   0.1   1   1   2.2e-23   1.5e-19   69.7   0.1    26   130     3   106     1   107 0.94 SIS domain
SIS_2                PF13580.1    138 seq1205_BIOID51019   -            143   9.5e-09   34.9   0.1   1   1   2.4e-12   1.6e-08   34.2   0.0    99   138    25    64    12    64 0.89 SIS domain
IMS                  PF00817.15   148 seq1206_BIOID51019   -            351   9.7e-48  161.6   0.0   1   1   3.4e-51   1.6e-47  160.9   0.0     1   148     7   154     7   154 0.98 impB/mucB/samB family
IMS_C                PF11799.3    137 seq1206_BIOID51019   -            351   2.1e-09   37.7   0.1   1   1   8.2e-13   3.7e-09   36.9   0.0     3    99   211   309   210   327 0.85 impB/mucB/samB family C-terminal
IMS_HHH              PF11798.3     32 seq1206_BIOID51019   -            351   1.3e-08   34.2   0.0   1   1   7.1e-12   3.2e-08   33.0   0.0     1    32   166   197   166   197 0.96 IMS family HHH motif
TP_methylase         PF00590.15   210 seq1208_BIOID51019   -            457   9.3e-50  169.1   0.1   1   1   3.2e-53   1.5e-49  168.4   0.1     2   209   218   426   217   427 0.92 Tetrapyrrole (Corrin/Porphyrin) Methylases
NAD_binding_7        PF13241.1    103 seq1208_BIOID51019   -            457   6.1e-28   96.9   0.1   1   1   1.3e-29     6e-26   90.5   0.0     1   103     6   115     6   115 0.89 Putative NAD(P)-binding
CysG_dimeriser       PF10414.4     60 seq1208_BIOID51019   -            457   1.7e-19   68.9   0.9   1   1   3.7e-23   1.7e-19   68.9   0.6     2    60   150   209   149   209 0.97 Sirohaem synthase dimerisation region
PK                   PF00224.16   348 seq1209_BIOID51019   -            527  8.8e-144  478.2   4.6   1   1  1.8e-147  1.2e-143  477.8   3.2     2   345    53   394    52   397 0.98 Pyruvate kinase, barrel domain
PK_C                 PF02887.11   117 seq1209_BIOID51019   -            527   1.7e-31  108.0   1.5   1   1   7.7e-35   5.3e-31  106.4   1.1     2   116   410   524   409   525 0.98 Pyruvate kinase, alpha/beta domain
BPD_transp_1         PF00528.17   185 seq1210_BIOID51019   -            229   3.6e-22   78.6  13.6   1   1   3.3e-26   4.5e-22   78.3   9.4     2   175    26   215    25   227 0.78 Binding-protein-dependent transport system inner membrane component
IGPD                 PF00475.13   145 seq1211_BIOID51019   -            355   1.3e-64  216.3   0.3   1   1   6.7e-68   2.3e-64  215.5   0.2     1   145   196   338   196   338 0.99 Imidazoleglycerol-phosphate dehydratase
HAD_2                PF13419.1    176 seq1211_BIOID51019   -            355   5.6e-07   29.8   0.0   1   1   5.3e-09   1.8e-05   24.9   0.0    76   173    30   145    19   148 0.81 Haloacid dehalogenase-like hydrolase
PNK3P                PF08645.6    158 seq1211_BIOID51019   -            355   9.5e-07   28.2   0.0   1   1   4.9e-10   1.7e-06   27.4   0.0     5   129     8   134     4   184 0.77 Polynucleotide kinase 3 phosphatase
Hydrolase_like       PF13242.1     75 seq1211_BIOID51019   -            355   1.8e-06   27.4   0.0   1   1   1.1e-09   3.9e-06   26.3   0.0     1    44   102   144   102   148 0.90 HAD-hyrolase-like
MFS_1                PF07690.11   354 seq1213_BIOID51019   -            395   1.6e-28   99.3  39.5   1   1   2.4e-32   1.6e-28   99.3  27.4     2   344    13   341    12   344 0.82 Major Facilitator Superfamily
Acetyltransf_10      PF13673.1    117 seq1215_BIOID51019   -            150   1.4e-20   73.4   0.0   1   1   5.1e-24   1.7e-20   73.1   0.0     1   117    13   124    13   124 0.92 Acetyltransferase (GNAT) domain
Acetyltransf_7       PF13508.1     79 seq1215_BIOID51019   -            150     7e-10   38.8   0.0   1   1   4.1e-13   1.4e-09   37.8   0.0     3    78    56   125    54   126 0.90 Acetyltransferase (GNAT) domain
Acetyltransf_9       PF13527.1    128 seq1215_BIOID51019   -            150   1.6e-07   31.1   0.0   1   1   8.1e-10   2.8e-06   27.1   0.0     1   128     5   127     5   127 0.93 Acetyltransferase (GNAT) domain
Acetyltransf_1       PF00583.19    83 seq1215_BIOID51019   -            150     7e-07   29.0   0.0   1   1   5.2e-10   1.8e-06   27.7   0.0    25    83    75   125    34   125 0.77 Acetyltransferase (GNAT) family
PTS_IIB              PF02302.12    90 seq1217_BIOID51019   -            101   4.7e-14   52.4   0.1   1   1   3.8e-18   5.2e-14   52.3   0.1     1    79     4    79     4    90 0.90 PTS system, Lactose/Cellobiose specific IIB subunit
MFS_1                PF07690.11   354 seq1219_BIOID51019   -            416   1.6e-25   89.5  61.2   1   2   3.7e-20   2.5e-16   59.2  19.0     1   224    22   237    22   242 0.81 Major Facilitator Superfamily
MFS_1                PF07690.11   354 seq1219_BIOID51019   -            416   1.6e-25   89.5  61.2   2   2   7.4e-13     5e-09   35.2  19.8    10   179   237   409   232   415 0.80 Major Facilitator Superfamily
MFS_3                PF05977.8    524 seq1219_BIOID51019   -            416   4.8e-21   74.3  33.9   1   1   9.1e-25   6.2e-21   73.9  23.5     9   396    16   400    12   414 0.89 Transmembrane secretion effector
ABC_tran             PF00005.22   118 seq1220_BIOID51019   -            352   6.2e-26   90.9   0.0   1   1   2.9e-29   1.3e-25   89.9   0.0     1   117    38   156    38   157 0.91 ABC transporter
TOBE                 PF03459.12    64 seq1220_BIOID51019   -            352   3.5e-19   68.5   0.0   1   1     2e-20   9.2e-17   60.7   0.0     1    62   290   350   290   352 0.97 TOBE domain
Ala_racemase_N       PF01168.15   217 seq1222_BIOID51019   -            359   3.1e-61  206.5   0.0   1   1   5.7e-65   3.9e-61  206.2   0.0     1   217     8   219     8   219 0.94 Alanine racemase, N-terminal domain
Ala_racemase_C       PF00842.16   129 seq1222_BIOID51019   -            359     8e-40  135.1   0.1   1   1   1.8e-43   1.2e-39  134.5   0.1     1   129   234   358   234   358 0.97 Alanine racemase, C-terminal domain
PTS_EIIA_2           PF00359.17   142 seq1224_BIOID51019   -            154   3.8e-34  117.3   0.0   1   1   3.1e-38   4.3e-34  117.1   0.0     2   140     7   148     6   150 0.96 Phosphoenolpyruvate-dependent sugar phosphotransferase system, EIIA 2
NQR2_RnfD_RnfE       PF03116.10   314 seq1225_BIOID51019   -            352  1.3e-121  405.5  15.2   1   1  1.1e-125  1.5e-121  405.3  10.5     3   314     4   350     2   350 0.93 NQR2, RnfD, RnfE family
UPF0027              PF01139.12   420 seq1229_BIOID51019   -            388   6.5e-98  328.3   0.0   1   2   1.1e-28   1.5e-24   86.6   0.0     6    98    23   115    19   124 0.94 Uncharacterized protein family UPF0027
UPF0027              PF01139.12   420 seq1229_BIOID51019   -            388   6.5e-98  328.3   0.0   2   2   2.9e-75     4e-71  240.1   0.0   144   419   127   381   113   382 0.90 Uncharacterized protein family UPF0027
OMPdecase            PF00215.19   226 seq1230_BIOID51019   -            267   1.3e-30  106.3   0.6   1   1   1.1e-34   1.5e-30  106.1   0.4     2   225    56   257    55   258 0.94 Orotidine 5'-phosphate decarboxylase / HUMPS family
DUF4223              PF13978.1     56 seq1231_BIOID51019   -             55   1.2e-36  124.0   0.7   1   1   9.5e-41   1.3e-36  123.9   0.5     1    55     1    55     1    55 0.99 Protein of unknown function (DUF4223)
GATase               PF00117.23   192 seq1233_BIOID51019   -            196   6.2e-28   97.4   0.0   1   1   2.1e-31   7.1e-28   97.2   0.0     1   189     4   194     4   196 0.81 Glutamine amidotransferase class-I
GATase_3             PF07685.9    158 seq1233_BIOID51019   -            196   9.7e-06   25.1   0.0   1   1   4.3e-09   1.5e-05   24.5   0.0     8    79    39   100    32   106 0.87 CobB/CobQ-like glutamine amidotransferase domain
AA_permease_2        PF13520.1    426 seq1237_BIOID51019   -            462   1.4e-58  198.2  44.7   1   1   2.6e-62   1.8e-58  197.9  31.0     1   405    27   427    27   448 0.85 Amino acid permease
AA_permease          PF00324.16   479 seq1237_BIOID51019   -            462   1.7e-35  122.1  40.5   1   1   4.3e-39   2.9e-35  121.4  28.0     2   475    32   457    31   461 0.83 Amino acid permease
Sigma54_activat      PF00158.21   168 seq1241_BIOID51019   -            642   6.1e-36  123.3   0.0   1   1   4.9e-39   1.1e-35  122.4   0.0     5   168   334   494   330   494 0.96 Sigma-54 interaction domain
PAS                  PF00989.19   113 seq1241_BIOID51019   -            642   5.8e-14   51.7   0.0   1   1     6e-17   1.4e-13   50.5   0.0     2   113   207   309   206   309 0.97 PAS fold
HTH_8                PF02954.14    42 seq1241_BIOID51019   -            642   1.7e-13   49.7   0.1   1   1   7.4e-17   1.7e-13   49.7   0.1     2    42   591   631   590   631 0.96 Bacterial regulatory protein, Fis family
GAF                  PF01590.21   154 seq1241_BIOID51019   -            642   9.5e-06   25.7   0.3   1   1   1.1e-08   2.5e-05   24.3   0.2     4   151    58   189    56   192 0.92 GAF domain
PAS_8                PF13188.1     64 seq1241_BIOID51019   -            642   0.00012   21.6   0.0   1   1   1.4e-07   0.00032   20.3   0.0     2    46   207   255   206   276 0.70 PAS domain
His_biosynth         PF00977.16   228 seq1242_BIOID51019   -            245   9.3e-76  253.9   0.2   1   1   3.1e-79     1e-75  253.7   0.2     1   228     1   234     1   234 0.98 Histidine biosynthesis protein
Trp_syntA            PF00290.15   259 seq1242_BIOID51019   -            245   2.6e-06   25.9   0.9   1   1   1.5e-08     5e-05   21.7   0.1   174   232    51   108    33   114 0.88 Tryptophan synthase alpha chain
Aminotran_1_2        PF00155.16   363 seq1243_BIOID51019   -            411   1.2e-86  290.8   0.0   1   1     1e-90   1.4e-86  290.6   0.0     2   362    41   406    40   407 0.98 Aminotransferase class I and II
FMN_bind             PF04205.9     81 seq1244_BIOID51019   -            206   2.6e-18   65.8   0.1   1   1     4e-22   5.5e-18   64.7   0.0     1    77    99   187    99   191 0.98 FMN-binding domain
AP_endonuc_2         PF01261.19   211 seq1245_BIOID51019   -            284   2.2e-28   98.9   0.0   1   1   2.9e-32   3.9e-28   98.0   0.0     1   210    25   229    25   230 0.96 Xylose isomerase-like TIM barrel
RF-1                 PF00472.15   114 seq1246_BIOID51019   -            204   2.7e-23   81.8   1.9   1   1   3.5e-27   4.8e-23   81.0   1.3     9   103   103   196    97   200 0.84 RF-1 domain
Rnf-Nqr              PF02508.9    190 seq1249_BIOID51019   -            231   7.9e-59  198.3   9.5   1   1   6.7e-63   9.1e-59  198.1   6.6     1   189     1   200     1   201 0.98 Rnf-Nqr subunit, membrane protein
EII-GUT              PF03608.8    168 seq1250_BIOID51019   -            187     7e-77  256.8   0.7   1   1   5.9e-81     8e-77  256.6   0.5     2   168     5   171     4   171 0.99 PTS system enzyme II sorbitol-specific factor
His_biosynth         PF00977.16   228 seq1251_BIOID51019   -            258   1.3e-78  263.3   0.6   1   1   4.3e-82   1.5e-78  263.1   0.4     1   227     5   239     5   240 0.96 Histidine biosynthesis protein
Lactonase            PF10282.4    344 seq1253_BIOID51019   -            331   6.2e-87  291.7   0.0   1   1   1.7e-90   7.8e-87  291.4   0.0     2   343     5   327     4   328 0.95 Lactonase, 7-bladed beta-propeller
OMP_b-brl            PF13505.1    176 seq1254_BIOID51019   -            171   3.9e-27   95.2  13.5   1   1   6.8e-31   4.7e-27   94.9   9.3     2   176     9   171     6   171 0.87 Outer membrane protein beta-barrel domain
Ail_Lom              PF06316.6    199 seq1254_BIOID51019   -            171   1.5e-23   83.2   4.7   1   2   2.2e-18   1.5e-14   53.8   0.9     1   126     1   115     1   127 0.77 Enterobacterial Ail/Lom protein
Ail_Lom              PF06316.6    199 seq1254_BIOID51019   -            171   1.5e-23   83.2   4.7   2   2   2.2e-11   1.5e-07   31.0   0.1   154   199   126   171   120   171 0.93 Enterobacterial Ail/Lom protein
Aldolase_II          PF00596.16   183 seq1255_BIOID51019   -            228   7.3e-47  159.2   0.2   1   1   6.9e-51   9.4e-47  158.9   0.1     1   182     6   193     6   194 0.88 Class II Aldolase and Adducin N-terminal domain
FAD_syn              PF06574.7    158 seq1256_BIOID51019   -            313   1.3e-57  193.6   0.0   1   1   2.7e-61   1.9e-57  193.2   0.0     2   158    12   168    11   168 0.99 FAD synthetase
Flavokinase          PF01687.12   125 seq1256_BIOID51019   -            313   6.1e-40  135.8   0.0   1   1   1.4e-43   9.4e-40  135.2   0.0     1   124   184   307   184   308 0.97 Riboflavin kinase
SIS                  PF01380.17   131 seq1257_BIOID51019   -            347   3.1e-21   75.2   0.0   1   2   1.2e-12   1.6e-08   34.0   0.0     5   122    51   170    48   175 0.87 SIS domain
SIS                  PF01380.17   131 seq1257_BIOID51019   -            347   3.1e-21   75.2   0.0   2   2     3e-14   4.1e-10   39.2   0.0     4    87   214   299   211   305 0.93 SIS domain
Chorismate_bind      PF00425.13   257 seq1259_BIOID51019   -            391     2e-68  230.3   0.0   1   1   1.8e-72   2.5e-68  230.0   0.0     2   257   126   380   125   380 0.97 chorismate binding enzyme
EIIBC-GUT_N          PF03612.9    183 seq1260_BIOID51019   -            319   2.3e-71  239.0   2.0   1   1   6.3e-75   4.3e-71  238.1   1.4     2   183     3   171     2   171 0.95 Sorbitol phosphotransferase enzyme II N-terminus
EIIBC-GUT_C          PF07663.6     93 seq1260_BIOID51019   -            319   6.4e-48  160.7   5.0   1   1   9.3e-52   6.4e-48  160.7   3.5     1    93   226   318   226   318 0.99 Sorbitol phosphotransferase enzyme II C-terminus
HhH-GPD              PF00730.20   121 seq1261_BIOID51019   -            211   9.8e-19   67.6   0.0   1   1   3.1e-22   1.4e-18   67.1   0.0     1   120    34   168    34   169 0.95 HhH-GPD superfamily base excision DNA repair protein
HHH                  PF00633.18    30 seq1261_BIOID51019   -            211   7.1e-08   31.6   0.0   1   1   3.7e-11   1.7e-07   30.4   0.0     2    29   100   127    99   128 0.94 Helix-hairpin-helix motif
EndIII_4Fe-2S        PF10576.4     17 seq1261_BIOID51019   -            211   9.7e-05   22.2   3.3   1   1   3.7e-08   0.00017   21.5   2.3     1    17   187   203   187   203 0.99 Iron-sulfur binding domain of endonuclease III
PRA-CH               PF01502.13    75 seq1263_BIOID51019   -            203   1.2e-33  114.4   0.0   1   1   3.4e-37   2.3e-33  113.5   0.0     1    74    33   106    33   107 0.99 Phosphoribosyl-AMP cyclohydrolase
PRA-PH               PF01503.12    83 seq1263_BIOID51019   -            203   1.5e-13   50.6   0.5   1   1   3.2e-17   2.2e-13   50.1   0.4     2    82   116   201   115   202 0.96 Phosphoribosyl-ATP pyrophosphohydrolase
CinA                 PF02464.12   155 seq1264_BIOID51019   -            172   2.8e-47  159.9   0.9   1   1   2.3e-51   3.2e-47  159.7   0.6     2   155    18   171    17   171 0.98 Competence-damaged protein
tRNA-synt_1          PF00133.17   601 seq1265_BIOID51019   -            938  9.3e-233  773.4   0.0   1   1  5.8e-236  1.1e-232  773.2   0.0     2   601    28   641    27   641 0.98 tRNA synthetases class I (I, L, M and V)
Anticodon_1          PF08264.8    153 seq1265_BIOID51019   -            938   4.3e-29  101.1   0.0   1   1   4.2e-32   8.2e-29  100.2   0.0     1   152   685   841   685   842 0.89 Anticodon-binding domain of tRNA
tRNA-synt_1g         PF09334.6    391 seq1265_BIOID51019   -            938   4.7e-21   74.7   0.2   1   2     7e-14   1.4e-10   40.3   0.0     8    69    58   119    56   246 0.63 tRNA synthetases class I (M)
tRNA-synt_1g         PF09334.6    391 seq1265_BIOID51019   -            938   4.7e-21   74.7   0.2   2   2   2.4e-08   4.8e-05   22.0   0.0   310   356   584   631   566   650 0.81 tRNA synthetases class I (M)
zf-FPG_IleRS         PF06827.9     30 seq1265_BIOID51019   -            938   1.1e-09   37.6   3.5   1   1   5.4e-13   1.1e-09   37.6   2.4     1    29   898   926   898   927 0.96 Zinc finger found in FPG and IleRS
tRNA-synt_1e         PF01406.14   301 seq1265_BIOID51019   -            938     3e-08   33.0   0.0   1   1   2.2e-09   4.2e-06   25.9   0.0   227   299   575   648   548   650 0.83 tRNA synthetases class I (C) catalytic domain
tRNA-synt_1_2        PF13603.1    185 seq1265_BIOID51019   -            938   8.1e-07   28.3   0.0   1   1   7.7e-10   1.5e-06   27.5   0.0    12   141   224   358   219   368 0.78 Leucyl-tRNA synthetase, Domain 2
tRNA-synt_1f         PF01921.13   360 seq1265_BIOID51019   -            938   2.9e-06   26.1   0.0   1   1     6e-09   1.2e-05   24.1   0.0   241   340   562   659   545   675 0.81 tRNA synthetases class I (K)
AP_endonuc_2         PF01261.19   211 seq1267_BIOID51019   -            305   1.1e-31  109.6   0.0   1   1     1e-35   1.4e-31  109.3   0.0     1   210    48   254    48   255 0.97 Xylose isomerase-like TIM barrel
PTSIIA_gutA          PF03829.8    117 seq1270_BIOID51019   -            123   4.8e-45  151.8   0.0   1   1   4.3e-49   5.8e-45  151.6   0.0     1   116     1   116     1   118 0.98 PTS system glucitol/sorbitol-specific IIA component
Ribosomal_S6         PF01250.12    92 seq1271_BIOID51019   -            131   3.4e-33  113.2   0.1   1   1   3.2e-37   4.4e-33  112.8   0.0     1    91     2    91     2    92 0.98 Ribosomal protein S6
Acid_phosphat_B      PF03767.9    230 seq1272_BIOID51019   -            237   3.8e-50  170.2   0.0   1   1   3.2e-54   4.3e-50  170.0   0.0     2   229    11   220    10   221 0.96 HAD superfamily, subfamily IIIB (Acid phosphatase)
AMP-binding          PF00501.23   418 seq1273_BIOID51019   -            536   4.6e-85  285.3   0.0   1   1     8e-89   5.5e-85  285.1   0.0     1   417    50   461    50   462 0.95 AMP-binding enzyme
DUF4009              PF13193.1     41 seq1273_BIOID51019   -            536     8e-08   31.4   0.1   1   1   3.6e-11   2.4e-07   29.9   0.0     1    29   501   529   501   535 0.92 Domain of unknown function (DUF4009)
PTR2                 PF00854.16   373 seq1274_BIOID51019   -            500   2.5e-75  253.5  26.1   1   1   6.9e-79   4.7e-75  252.5  15.9     2   370    89   428    88   431 0.97 POT family
MFS_1                PF07690.11   354 seq1274_BIOID51019   -            500   1.9e-20   72.8  54.6   1   1   3.5e-21   2.4e-17   62.6  25.7    10   301    35   372    26   382 0.78 Major Facilitator Superfamily
adh_short            PF00106.20   167 seq1275_BIOID51019   -            259     1e-25   90.4   1.7   1   1   2.8e-29   1.3e-25   90.1   1.1     2   166     4   172     3   173 0.93 short chain dehydrogenase
adh_short_C2         PF13561.1    243 seq1275_BIOID51019   -            259     7e-16   58.6   0.0   1   1   2.2e-19     1e-15   58.1   0.0     7   241    13   255     9   256 0.87 Enoyl-(Acyl carrier protein) reductase
Pribosyltran         PF00156.22   125 seq1277_BIOID51019   -            152   2.2e-11   43.4   0.0   1   1   2.3e-15   3.2e-11   42.9   0.0     2   112     4   105     3   112 0.87 Phosphoribosyl transferase domain
SSB                  PF00436.20   104 seq1278_BIOID51019   -            104   2.9e-13   49.4   0.0   1   1   2.3e-17   3.2e-13   49.3   0.0     2    96     3    92     2   100 0.89 Single-strand binding protein family
PrpF                 PF04303.8    371 seq1280_BIOID51019   -            350    7e-162  538.2   1.9   1   1  1.1e-165  7.8e-162  538.1   1.3     1   371     1   350     1   350 0.99 PrpF protein
PfkB                 PF00294.19   301 seq1282_BIOID51019   -            261   1.2e-37  129.5   0.1   1   1   1.2e-41   1.7e-37  129.1   0.1    34   294    22   260     7   261 0.87 pfkB family carbohydrate kinase
ABC_tran             PF00005.22   118 seq1283_BIOID51019   -            251   3.4e-21   75.6   0.0   1   1   8.5e-25   5.8e-21   74.9   0.0     1   118    44   149    44   149 0.90 ABC transporter
AAA_21               PF13304.1    303 seq1283_BIOID51019   -            251   2.8e-10   40.5   0.0   1   1   4.8e-11   3.3e-07   30.4   0.0     4   302    35   184    32   186 0.87 AAA domain
Ribosomal_S18        PF01084.15    54 seq1284_BIOID51019   -             75   2.7e-25   87.8   0.5   1   1   2.4e-29   3.3e-25   87.5   0.3     2    54    16    68    15    68 0.96 Ribosomal protein S18
UPF0047              PF01894.12   118 seq1286_BIOID51019   -            138   4.5e-39  132.8   0.0   1   1   3.7e-43   5.1e-39  132.6   0.0     1   117    17   135    17   136 0.97 Uncharacterised protein family UPF0047
DUF1100              PF06500.6    411 seq1287_BIOID51019   -            414  1.2e-221  735.4   0.0   1   1  2.8e-225  1.3e-221  735.2   0.0     1   411     1   414     1   414 0.99 Alpha/beta hydrolase of unknown function (DUF1100)
Abhydrolase_5        PF12695.2    142 seq1287_BIOID51019   -            414   2.3e-08   33.7   0.0   1   1   9.2e-12   4.2e-08   32.9   0.0     1   121   196   375   196   392 0.75 Alpha/beta hydrolase family
Abhydrolase_6        PF12697.2    228 seq1287_BIOID51019   -            414   2.1e-06   27.6   0.5   1   1   9.1e-10   4.2e-06   26.7   0.1    12   107   208   326   197   390 0.70 Alpha/beta hydrolase family
HTH_18               PF12833.2     81 seq1288_BIOID51019   -            278   6.7e-26   90.0   2.5   1   1   2.3e-29     8e-26   89.8   1.0     1    80   193   271   193   272 0.97 Helix-turn-helix domain
AraC_binding         PF02311.14   136 seq1288_BIOID51019   -            278   7.2e-24   83.8   2.1   1   1   2.1e-27   7.2e-24   83.8   1.5     4   136    16   154    14   154 0.96 AraC-like ligand binding domain
HTH_AraC             PF00165.18    42 seq1288_BIOID51019   -            278   7.7e-21   73.1   0.1   1   2   1.7e-11   5.8e-08   32.1   0.0     1    42   180   221   180   221 0.97 Bacterial regulatory helix-turn-helix proteins, AraC family
HTH_AraC             PF00165.18    42 seq1288_BIOID51019   -            278   7.7e-21   73.1   0.1   2   2   1.3e-13   4.5e-10   38.9   0.0     1    42   232   271   232   271 0.93 Bacterial regulatory helix-turn-helix proteins, AraC family
Fe_dep_repr_C        PF02742.10    71 seq1290_BIOID51019   -            155   1.4e-13   50.2   0.9   1   1   1.5e-16   2.9e-13   49.1   0.6     1    57    95   150    95   154 0.95 Iron dependent repressor, metal binding and dimerisation domain
Fe_dep_repress       PF01325.14    60 seq1290_BIOID51019   -            155   6.9e-11   41.8   0.0   1   1   6.3e-14   1.2e-10   40.9   0.0     6    60    38    92    35    92 0.95 Iron dependent repressor, N-terminal DNA binding domain
HTH_24               PF13412.1     48 seq1290_BIOID51019   -            155   1.2e-07   30.9   0.0   1   1     9e-11   1.8e-07   30.3   0.0     3    48    40    85    38    85 0.90 Winged helix-turn-helix DNA-binding
MarR                 PF01047.17    59 seq1290_BIOID51019   -            155   1.7e-06   27.4   0.0   1   1   1.6e-09   3.1e-06   26.6   0.0    11    48    48    85    47    87 0.95 MarR family
GutM                 PF06923.6    109 seq1292_BIOID51019   -            119   6.1e-37  125.5   0.0   1   1   5.1e-41   6.9e-37  125.3   0.0     2   109     3   110     2   110 0.98 Glucitol operon activator protein (GutM)
DUF419               PF04237.8     92 seq1293_BIOID51019   -            118   1.2e-22   79.9   0.1   1   1   1.1e-26   1.5e-22   79.6   0.0     1    91    10   102    10   103 0.98 Protein of unknown function (DUF419)
FCD                  PF07729.7    125 seq1294_BIOID51019   -            274   1.1e-22   80.5   6.2   1   1   2.4e-26   1.6e-22   80.0   4.3     1   124   116   246   116   247 0.90 FCD domain
GntR                 PF00392.16    64 seq1294_BIOID51019   -            274     6e-14   51.1   0.2   1   1   1.8e-17   1.2e-13   50.1   0.1     4    62    31    89    29    91 0.95 Bacterial regulatory proteins, gntR family
ABC-3                PF00950.12   258 seq1295_BIOID51019   -            261   1.6e-87  292.9  26.0   1   1   2.6e-91   1.8e-87  292.7  18.0     2   257     2   257     1   258 0.99 ABC 3 transport family
FecCD                PF01032.13   311 seq1295_BIOID51019   -            261   8.9e-07   27.9  27.7   1   1   1.3e-10   8.9e-07   27.9  19.2   103   309    56   255    29   257 0.76 FecCD transport family
UTRA                 PF07702.8    141 seq1296_BIOID51019   -            265     2e-32  111.6   0.0   1   1   9.8e-36   4.5e-32  110.5   0.0     1   140   118   256   118   257 0.99 UTRA domain
GntR                 PF00392.16    64 seq1296_BIOID51019   -            265   8.6e-24   82.6   0.0   1   1   2.9e-27   1.3e-23   82.0   0.0     1    64    34    97    34    97 0.99 Bacterial regulatory proteins, gntR family
HTH_DeoR             PF08220.7     57 seq1296_BIOID51019   -            265   7.6e-05   22.0   0.0   1   1   3.8e-08   0.00017   20.9   0.0    18    54    61    97    46   100 0.88 DeoR-like helix-turn-helix domain
DeoRC                PF00455.17   162 seq1297_BIOID51019   -            257   8.3e-53  178.2   0.7   1   1   2.8e-56   1.3e-52  177.6   0.3     3   161    74   232    72   233 0.97 DeoR C terminal sensor domain
HTH_DeoR             PF08220.7     57 seq1297_BIOID51019   -            257     9e-22   76.2   0.1   1   1   3.8e-25   1.7e-21   75.3   0.1     1    56     6    61     6    62 0.98 DeoR-like helix-turn-helix domain
HTH_11               PF08279.7     55 seq1297_BIOID51019   -            257   5.3e-09   35.4   0.1   1   1   3.9e-12   1.8e-08   33.8   0.0     1    46     6    50     6    56 0.92 HTH domain
CitMHS               PF03600.11   349 seq1298_BIOID51019   -            372   2.1e-28   98.7  20.9   1   1   3.1e-32   2.1e-28   98.7  14.5    41   321    32   306    12   330 0.89 Citrate transporter
Na_sulph_symp        PF00939.14   471 seq1298_BIOID51019   -            372   1.1e-07   31.0   5.8   1   1   1.6e-11   1.1e-07   31.0   4.0   320   449    41   166    35   184 0.80 Sodium:sulfate symporter transmembrane region
Na_sulph_symp        PF00939.14   471 seq1299_BIOID51019   -            477  2.2e-177  590.5  46.1   1   1  1.8e-181  2.5e-177  590.3  32.0     2   471     4   474     3   474 0.99 Sodium:sulfate symporter transmembrane region
Isochorismatase      PF00857.15   174 seq1300_BIOID51019   -            285   5.9e-38  130.3   0.0   1   1   1.1e-41   7.6e-38  130.0   0.0     2   173    32   204    31   205 0.97 Isochorismatase family
PP-binding           PF00550.20    67 seq1300_BIOID51019   -            285   2.5e-08   33.9   0.0   1   1   9.9e-12   6.8e-08   32.5   0.0     2    62   217   275   216   280 0.86 Phosphopantetheine attachment site
AraC_binding         PF02311.14   136 seq1301_BIOID51019   -            312   1.1e-22   80.0   1.3   1   1   5.1e-26   1.7e-22   79.4   0.2     7   129    52   175    48   186 0.88 AraC-like ligand binding domain
HTH_18               PF12833.2     81 seq1301_BIOID51019   -            312   8.9e-22   76.8   0.1   1   1   5.5e-25   1.9e-21   75.8   0.1     2    79   229   305   228   307 0.97 Helix-turn-helix domain
HTH_AraC             PF00165.18    42 seq1301_BIOID51019   -            312   1.4e-20   72.2   0.2   1   2   3.2e-10   1.1e-06   28.1   0.0     2    42   216   256   215   256 0.93 Bacterial regulatory helix-turn-helix proteins, AraC family
HTH_AraC             PF00165.18    42 seq1301_BIOID51019   -            312   1.4e-20   72.2   0.2   2   2   1.6e-14   5.3e-11   41.8   0.0     2    42   268   306   267   306 0.94 Bacterial regulatory helix-turn-helix proteins, AraC family
Cupin_2              PF07883.6     71 seq1301_BIOID51019   -            312   1.4e-06   27.5   0.0   1   1   8.3e-10   2.8e-06   26.6   0.0     7    60    57   109    53   116 0.92 Cupin domain
GST_C                PF00043.20    95 seq1302_BIOID51019   -            201     3e-15   55.8   0.1   1   1   1.9e-18   5.3e-15   55.0   0.1     5    95   104   189   100   189 0.94 Glutathione S-transferase, C-terminal domain
GST_N_2              PF13409.1     70 seq1302_BIOID51019   -            201   2.7e-11   43.1   0.0   1   1   3.9e-14   1.1e-10   41.2   0.0     5    69    11    75     9    76 0.95 Glutathione S-transferase, N-terminal domain
GST_N_3              PF13417.1     75 seq1302_BIOID51019   -            201   4.4e-10   39.5   0.0   1   1   3.4e-13   9.2e-10   38.5   0.0    15    73    16    79    11    81 0.89 Glutathione S-transferase, N-terminal domain
GST_C_2              PF13410.1     69 seq1302_BIOID51019   -            201   7.2e-10   38.4   0.1   1   1   3.8e-13   1.1e-09   37.9   0.0     7    69   125   184    71   184 0.90 Glutathione S-transferase, C-terminal domain
GST_N                PF02798.15    76 seq1302_BIOID51019   -            201     2e-08   34.1   0.0   1   1   2.2e-11   5.9e-08   32.6   0.0     3    76     1    75     1    75 0.94 Glutathione S-transferase, N-terminal domain
Crl                  PF07417.7    127 seq1303_BIOID51019   -            133     1e-54  183.5   0.1   1   1   8.7e-59   1.2e-54  183.3   0.1     2   122     3   123     2   131 0.96 Transcriptional regulator Crl
adh_short            PF00106.20   167 seq1304_BIOID51019   -            248   2.5e-34  118.4   0.0   1   1   1.2e-37   3.2e-34  118.1   0.0     2   166     2   165     1   166 0.93 short chain dehydrogenase
adh_short_C2         PF13561.1    243 seq1304_BIOID51019   -            248   2.5e-14   53.5   0.0   1   1   1.1e-17   3.1e-14   53.2   0.0     3   222     9   218     7   232 0.89 Enoyl-(Acyl carrier protein) reductase
KR                   PF08659.5    181 seq1304_BIOID51019   -            248   2.2e-13   50.1   0.0   1   1   1.1e-16   3.1e-13   49.6   0.0     3   173     3   170     2   177 0.89 KR domain
Epimerase            PF01370.16   236 seq1304_BIOID51019   -            248   1.4e-06   27.8   0.1   1   1   1.6e-09   4.3e-06   26.2   0.0     1   117     3   135     3   176 0.80 NAD dependent epimerase/dehydratase family
NAD_binding_10       PF13460.1    183 seq1304_BIOID51019   -            248   2.8e-06   27.3   0.0   1   1   1.3e-09   3.7e-06   26.9   0.0     1    60     3    67     3   173 0.77 NADH(P)-binding
SIS                  PF01380.17   131 seq1305_BIOID51019   -            321   4.5e-27   94.1   0.0   1   1   9.9e-31   6.8e-27   93.5   0.0     2   130    39   169    38   170 0.98 SIS domain
CBS                  PF00571.23    57 seq1305_BIOID51019   -            321     9e-15   53.9   0.0   1   2   6.1e-08   0.00042   19.8   0.0     1    56   199   256   199   257 0.91 CBS domain
CBS                  PF00571.23    57 seq1305_BIOID51019   -            321     9e-15   53.9   0.0   2   2   1.9e-10   1.3e-06   27.8   0.0     2    51   266   315   265   318 0.89 CBS domain
Peptidase_A8         PF01252.13   150 seq1307_BIOID51019   -            164   3.1e-44  150.1   7.2   1   1   2.7e-48   3.7e-44  149.8   5.0     2   146    15   159    13   164 0.92 Signal peptidase (SPase) II
adh_short_C2         PF13561.1    243 seq1308_BIOID51019   -            258   1.9e-29  103.1   0.1   1   1   5.1e-33   2.3e-29  102.7   0.1     3   242    24   254    22   255 0.93 Enoyl-(Acyl carrier protein) reductase
adh_short            PF00106.20   167 seq1308_BIOID51019   -            258   1.6e-27   96.3   9.2   1   1   2.3e-30     1e-26   93.7   6.4     2   164    17   170    16   173 0.89 short chain dehydrogenase
KR                   PF08659.5    181 seq1308_BIOID51019   -            258   1.3e-10   41.1   8.7   1   1   4.9e-13   2.2e-09   37.1   5.8    54   160    55   165    17   183 0.90 KR domain
FKBP_C               PF00254.23    94 seq1311_BIOID51019   -            149   1.2e-16   60.3   0.0   1   1   1.3e-20   1.7e-16   59.8   0.0     4    94     4   141     2   141 0.87 FKBP-type peptidyl-prolyl cis-trans isomerase
FCD                  PF07729.7    125 seq1312_BIOID51019   -            228   1.6e-26   92.9   5.9   1   1   3.5e-30   2.4e-26   92.3   4.1     5   124    89   208    87   209 0.99 FCD domain
GntR                 PF00392.16    64 seq1312_BIOID51019   -            228   9.3e-18   63.3   0.0   1   1   3.6e-21   2.4e-17   61.9   0.0     3    64    15    75    13    75 0.98 Bacterial regulatory proteins, gntR family
4HBT                 PF03061.17    79 seq1313_BIOID51019   -            137   7.5e-17   61.1   0.1   1   1   8.9e-21   1.2e-16   60.4   0.1     1    79    50   127    50   127 0.98 Thioesterase superfamily
Aconitase            PF00330.15   465 seq1314_BIOID51019   -            753   1.7e-47  161.8   0.1   1   1   3.6e-51   2.4e-47  161.3   0.0    91   450   113   456    38   471 0.87 Aconitase family (aconitate hydratase)
Aconitase_C          PF00694.14   131 seq1314_BIOID51019   -            753   6.8e-06   26.1   0.0   1   1     2e-09   1.4e-05   25.1   0.0    84   129   637   683   624   685 0.89 Aconitase C-terminal domain
LYTB                 PF02401.13   281 seq1317_BIOID51019   -            316  4.5e-120  399.6   0.2   1   1  3.8e-124  5.2e-120  399.5   0.1     1   280     3   284     3   285 0.99 LytB protein
AMP-binding          PF00501.23   418 seq1320_BIOID51019   -            573   2.4e-84  282.9   0.0   1   1   2.2e-88   2.9e-84  282.7   0.0     2   413    49   483    48   486 0.95 AMP-binding enzyme
CstA                 PF02554.9    376 seq1322_BIOID51019   -            701  1.8e-155  517.1  29.0   1   1  2.6e-159  1.8e-155  517.1  20.1     1   359    32   420    32   436 0.95 Carbon starvation protein CstA
DUF4161              PF13722.1    127 seq1322_BIOID51019   -            701   1.8e-46  157.4   7.5   1   1   2.7e-50   1.8e-46  157.4   5.2     3   127   467   596   464   596 0.98 C-terminal domain on CstA (DUF4161)
ABC_tran             PF00005.22   118 seq1323_BIOID51019   -            530   1.4e-36  125.3   0.0   1   2   1.1e-18   1.9e-15   57.1   0.0     1   118    41   184    41   184 0.98 ABC transporter
ABC_tran             PF00005.22   118 seq1323_BIOID51019   -            530   1.4e-36  125.3   0.0   2   2   2.2e-21   3.7e-18   65.8   0.0     1   118   359   467   359   467 0.95 ABC transporter
ABC_tran_2           PF12848.2     85 seq1323_BIOID51019   -            530   3.7e-23   81.0   3.0   1   1   1.8e-23     3e-20   71.7   1.4     2    85   224   309   223   309 0.91 ABC transporter
AA_kinase            PF00696.23   241 seq1324_BIOID51019   -            396   4.4e-43  147.4   2.1   1   1   8.2e-47   5.6e-43  147.1   1.5     2   240    35   263    34   264 0.93 Amino acid kinase family
PUA                  PF01472.15    74 seq1324_BIOID51019   -            396     1e-22   79.4   0.1   1   1   4.6e-26   3.1e-22   77.9   0.1     1    74   305   379   305   379 0.98 PUA domain
YdfZ                 PF14001.1     64 seq1326_BIOID51019   -             67     2e-33  114.3   0.1   1   1   1.6e-37   2.2e-33  114.1   0.1     1    64     2    65     2    65 0.99 YdfZ protein
Sod_Fe_C             PF02777.13   106 seq1327_BIOID51019   -            208   2.7e-40  136.3   0.5   1   1   5.9e-44     4e-40  135.8   0.1     4   106    98   204    95   204 0.91 Iron/manganese superoxide dismutases, C-terminal domain
Sod_Fe_N             PF00081.17    82 seq1327_BIOID51019   -            208   9.6e-34  115.4   2.3   1   1   2.3e-37   1.5e-33  114.7   1.6     1    81     4    91     4    92 0.97 Iron/manganese superoxide dismutases, alpha-hairpin domain
DUF830               PF05708.7    158 seq1328_BIOID51019   -            267   8.8e-44  149.1   0.0   1   1   8.5e-48   1.2e-43  148.7   0.0     2   158    76   252    75   252 0.98 Orthopoxvirus protein of unknown function (DUF830)
IU_nuc_hydro         PF01156.14   314 seq1331_BIOID51019   -            304     1e-92  310.6   0.0   1   1   8.4e-97   1.1e-92  310.4   0.0     3   312     4   302     2   304 0.96 Inosine-uridine preferring nucleoside hydrolase
SSB                  PF00436.20   104 seq1333_BIOID51019   -            178   8.4e-43  144.3   0.5   1   1   7.4e-47     1e-42  144.1   0.4     1   103     6   112     6   113 0.97 Single-strand binding protein family
KdgT                 PF03812.8    314 seq1334_BIOID51019   -            341  1.1e-180  599.5  30.6   1   1    9e-185  1.2e-180  599.4  21.2     1   314    15   328    15   328 1.00 2-keto-3-deoxygluconate permease
Lactamase_B          PF00753.22   194 seq1335_BIOID51019   -            479   5.4e-28   97.8   0.2   1   1   1.6e-31   7.4e-28   97.4   0.1     2   158    31   179    30   246 0.90 Metallo-beta-lactamase superfamily
Rubredoxin           PF00301.15    47 seq1335_BIOID51019   -            479   1.2e-19   69.8   2.7   1   1   4.7e-23   2.2e-19   68.9   1.9     1    47   425   471   425   471 0.98 Rubredoxin
Flavodoxin_1         PF00258.20   143 seq1335_BIOID51019   -            479     1e-11   44.9   0.0   1   1   3.8e-15   1.7e-11   44.1   0.0     1   142   256   388   256   389 0.78 Flavodoxin
Aldedh               PF00171.17   462 seq1338_BIOID51019   -            417   6.8e-21   74.0   3.4   1   1   1.3e-20   1.7e-16   59.4   1.0    37   298     8   282     2   304 0.82 Aldehyde dehydrogenase family
DUF2583              PF10762.4     89 seq1340_BIOID51019   -             92     1e-51  172.9   1.0   1   1   8.5e-56   1.2e-51  172.7   0.7     1    89     1    89     1    89 0.99 Protein of unknown function (DUF2583)
Epimerase            PF01370.16   236 seq1342_BIOID51019   -            304   1.8e-25   89.6   0.1   1   1   6.8e-28   1.2e-24   87.0   0.0     1   233     5   206     5   209 0.89 NAD dependent epimerase/dehydratase family
NAD_binding_10       PF13460.1    183 seq1342_BIOID51019   -            304   8.8e-23   81.1   0.0   1   1   7.2e-26   1.2e-22   80.6   0.0     1   177     5   192     5   197 0.87 NADH(P)-binding
3Beta_HSD            PF01073.14   280 seq1342_BIOID51019   -            304   4.2e-16   58.3   0.0   1   1   1.3e-14   2.3e-11   42.8   0.0     1   119     6   114     6   120 0.85 3-beta hydroxysteroid dehydrogenase/isomerase family
NAD_binding_4        PF07993.7    249 seq1342_BIOID51019   -            304   5.3e-16   58.1   0.3   1   1   8.5e-08   0.00015   20.7   0.1     1    33     7    37     7    48 0.80 Male sterility protein
NmrA                 PF05368.8    233 seq1342_BIOID51019   -            304   2.5e-14   52.9   0.0   1   1     2e-17   3.4e-14   52.5   0.0     1   105     5   114     5   149 0.87 NmrA-like family
adh_short            PF00106.20   167 seq1342_BIOID51019   -            304   4.5e-05   23.3   5.1   1   1   3.6e-08   6.1e-05   22.8   2.0     2   165     4   139     3   141 0.84 short chain dehydrogenase
DapB_C               PF05173.9    132 seq1343_BIOID51019   -            273   4.7e-47  158.9   0.3   1   1   9.8e-51   6.7e-47  158.4   0.2     1   132   132   268   132   268 0.98 Dihydrodipicolinate reductase, C-terminus
DapB_N               PF01113.15   124 seq1343_BIOID51019   -            273     5e-42  142.6   0.6   1   1   3.3e-45   2.2e-41  140.5   0.1     1   124     6   129     6   129 0.99 Dihydrodipicolinate reductase, N-terminus
DEDD_Tnp_IS110       PF01548.12   144 seq1346_BIOID51019   -            326   4.1e-44  149.6   0.2   1   1   2.4e-47   1.7e-43  147.6   0.1     1   144     7   151     7   151 0.99 Transposase
Transposase_20       PF02371.11    87 seq1346_BIOID51019   -            326   4.5e-27   93.8   0.4   1   1   1.2e-30   8.1e-27   93.0   0.3     2    85   196   280   195   282 0.96 Transposase IS116/IS110/IS902 family
EAL                  PF00563.15   236 seq1347_BIOID51019   -            528     6e-66  222.1   0.4   1   1   1.3e-69   8.8e-66  221.6   0.3     2   235   273   505   272   506 0.96 EAL domain
CSS-motif            PF12792.2    208 seq1347_BIOID51019   -            528   2.2e-38  131.5   1.0   1   1   4.6e-42   3.2e-38  131.0   0.7     2   207    37   246    36   247 0.91 CSS motif domain associated with EAL
MOSC                 PF03473.12   133 seq1348_BIOID51019   -            224   3.1e-27   94.5   0.0   1   1   6.2e-31   4.2e-27   94.1   0.0     2   132    38   161    37   162 0.97 MOSC domain
3-alpha              PF03475.9     47 seq1348_BIOID51019   -            224   1.7e-16   59.5   0.1   1   1   4.6e-20   3.1e-16   58.6   0.0     1    47   168   214   168   214 0.97 3-alpha domain
DUF466               PF04328.8     65 seq1349_BIOID51019   -             65   2.9e-32  110.1   0.5   1   1   2.3e-36   3.1e-32  110.0   0.3     1    65     1    65     1    65 0.99 Protein of unknown function (DUF466)
PP-binding           PF00550.20    67 seq1352_BIOID51019   -             82   1.2e-12   47.8   0.8   1   1   9.7e-17   1.3e-12   47.6   0.6     1    66     9    74     9    75 0.92 Phosphopantetheine attachment site
Pyr_redox_2          PF07992.9    200 seq1353_BIOID51019   -            377   9.1e-27   94.1   0.0   1   1   2.1e-29   3.1e-26   92.3   0.0     2   198     5   277     4   279 0.90 Pyridine nucleotide-disulphide oxidoreductase
Pyr_redox            PF00070.22    80 seq1353_BIOID51019   -            377   2.9e-18   65.8   0.0   1   1   4.2e-20   6.4e-17   61.6   0.0     1    75   143   216   143   223 0.95 Pyridine nucleotide-disulphide oxidoreductase
Pyr_redox_3          PF13738.1    203 seq1353_BIOID51019   -            377   3.9e-11   43.2   0.0   1   1   5.7e-10   8.6e-07   29.0   0.0    66   199    38   173     8   177 0.76 Pyridine nucleotide-disulphide oxidoreductase
K_oxygenase          PF13434.1    341 seq1353_BIOID51019   -            377     1e-09   37.6   0.1   1   1   2.9e-09   4.5e-06   25.7   0.0   139   216    91   167    68   187 0.85 L-lysine 6-monooxygenase (NADPH-requiring)
Aminotran_1_2        PF00155.16   363 seq1355_BIOID51019   -            390   3.6e-54  183.9   0.0   1   1   9.5e-58   4.3e-54  183.7   0.0     2   362    44   384    43   385 0.92 Aminotransferase class I and II
Cys_Met_Meta_PP      PF01053.15   386 seq1355_BIOID51019   -            390   2.3e-05   22.7   0.0   1   1   7.4e-09   3.4e-05   22.2   0.0    26   183    55   216    47   239 0.89 Cys/Met metabolism PLP-dependent enzyme
Aminotran_5          PF00266.14   371 seq1355_BIOID51019   -            390   5.7e-05   21.9   0.0   1   1   2.1e-08   9.5e-05   21.1   0.0    48   181    93   216    67   219 0.90 Aminotransferase class-V
CPSase_sm_chain      PF00988.17   131 seq1356_BIOID51019   -            391   1.7e-56  189.1   0.1   1   1   6.1e-60   2.8e-56  188.5   0.0     2   131    13   142    12   142 0.99 Carbamoyl-phosphate synthase small chain, CPSase domain
GATase               PF00117.23   192 seq1356_BIOID51019   -            391   1.3e-49  168.1   0.0   1   1   5.8e-53   2.6e-49  167.1   0.0     3   191   206   381   203   382 0.95 Glutamine amidotransferase class-I
Peptidase_C26        PF07722.8    217 seq1356_BIOID51019   -            391   1.2e-08   34.5   0.1   1   1     1e-10   4.8e-07   29.3   0.1    93   217   258   364   247   364 0.80 Peptidase C26
DinI                 PF06183.8     65 seq1359_BIOID51019   -            104   7.6e-28   96.2   0.2   1   1     7e-32   9.6e-28   95.8   0.1     1    65    37   103    37   103 0.98 DinI-like family
Rick_17kDa_Anti      PF05433.10    42 seq1362_BIOID51019   -            155   1.4e-07   30.9  26.2   1   1   1.8e-11   2.5e-07   30.1  18.2     1    42    62   103    62   103 0.96 Glycine zipper 2TM domain
Aminotran_1_2        PF00155.16   363 seq1365_BIOID51019   -            386   6.2e-58  196.3   0.0   1   1   2.1e-61   7.1e-58  196.1   0.0     3   363    32   383    30   383 0.94 Aminotransferase class I and II
Cys_Met_Meta_PP      PF01053.15   386 seq1365_BIOID51019   -            386   4.9e-08   31.5   0.0   1   1   2.4e-11   8.4e-08   30.7   0.0    75   180    96   205    62   212 0.85 Cys/Met metabolism PLP-dependent enzyme
DegT_DnrJ_EryC1      PF01041.12   363 seq1365_BIOID51019   -            386   1.4e-05   24.2   0.0   1   1   9.6e-09   3.3e-05   23.0   0.0    46   146    97   202    86   204 0.88 DegT/DnrJ/EryC1/StrS aminotransferase family
Aminotran_5          PF00266.14   371 seq1365_BIOID51019   -            386   3.1e-05   22.7   0.0   1   1   1.3e-08   4.5e-05   22.2   0.0    46   165    74   189    48   236 0.80 Aminotransferase class-V
CPSase_L_D2          PF02786.12   211 seq1368_BIOID51019   -           1073  9.6e-118  390.8   2.5   1   2     1e-80   1.6e-77  259.4   0.0     1   210   128   334   128   335 0.99 Carbamoyl-phosphate synthase L chain, ATP binding domain
CPSase_L_D2          PF02786.12   211 seq1368_BIOID51019   -           1073  9.6e-118  390.8   2.5   2   2   2.1e-41   3.2e-38  131.0   0.4     1   210   674   876   674   877 0.95 Carbamoyl-phosphate synthase L chain, ATP binding domain
CPSase_L_chain       PF00289.17   110 seq1368_BIOID51019   -           1073   5.3e-47  158.3   0.0   1   2   7.6e-26   1.1e-22   80.0   0.0     1   110     6   123     6   123 0.97 Carbamoyl-phosphate synthase L chain, N-terminal domain
CPSase_L_chain       PF00289.17   110 seq1368_BIOID51019   -           1073   5.3e-47  158.3   0.0   2   2     2e-24     3e-21   75.4   0.0     3   110   560   669   558   669 0.97 Carbamoyl-phosphate synthase L chain, N-terminal domain
CPSase_L_D3          PF02787.14   121 seq1368_BIOID51019   -           1073   2.6e-42  143.2   0.1   1   1   5.8e-45   8.8e-42  141.5   0.0     2   121   425   547   424   547 0.98 Carbamoyl-phosphate synthetase large chain, oligomerisation domain
ATP-grasp_4          PF13535.1    184 seq1368_BIOID51019   -           1073   7.4e-42  143.0   0.3   1   2   6.7e-22     1e-18   67.6   0.0     4   182   128   307   125   309 0.91 ATP-grasp domain
ATP-grasp_4          PF13535.1    184 seq1368_BIOID51019   -           1073   7.4e-42  143.0   0.3   2   2     2e-23   3.1e-20   72.5   0.1     2   180   672   847   671   849 0.91 ATP-grasp domain
MGS                  PF02142.17    95 seq1368_BIOID51019   -           1073     3e-19   68.6   0.1   1   1   1.4e-21   2.2e-18   65.8   0.0     2    94   957  1041   956  1042 0.97 MGS-like domain
ATP-grasp            PF02222.17   172 seq1368_BIOID51019   -           1073   1.2e-14   53.8   0.4   1   2   1.6e-08   2.5e-05   23.5   0.0     2   161   137   304   136   312 0.82 ATP-grasp domain
ATP-grasp            PF02222.17   172 seq1368_BIOID51019   -           1073   1.2e-14   53.8   0.4   2   2   7.2e-10   1.1e-06   28.0   0.1     3   161   684   846   682   849 0.86 ATP-grasp domain
ATP-grasp_3          PF02655.9    161 seq1368_BIOID51019   -           1073   5.4e-11   42.4   0.9   1   1   2.7e-10   4.1e-07   29.8   0.0     8   158   679   846   672   849 0.79 ATP-grasp domain
Dala_Dala_lig_C      PF07478.8    203 seq1368_BIOID51019   -           1073   7.3e-11   41.7   0.3   1   1   1.8e-09   2.8e-06   26.7   0.1    14   173   694   844   681   864 0.78 D-ala D-ala ligase C-terminus
MerR-DNA-bind        PF09278.6     65 seq1369_BIOID51019   -            154     7e-15   55.0   0.1   1   1   2.6e-18   1.2e-14   54.3   0.0     2    65    55   119    54   119 0.96 MerR, DNA binding
MerR                 PF00376.18    38 seq1369_BIOID51019   -            154   4.6e-14   51.5   0.3   1   1   2.5e-17   1.1e-13   50.3   0.1     1    38    13    49    13    49 0.98 MerR family regulatory protein
MerR_1               PF13411.1     69 seq1369_BIOID51019   -            154   2.8e-12   46.1   0.0   1   1     1e-15   4.6e-12   45.4   0.0     2    65    13    76    12    78 0.96 MerR HTH family regulatory protein
DUF1656              PF07869.7     58 seq1372_BIOID51019   -             78   1.7e-17   62.7   9.7   1   1   1.3e-21   1.7e-17   62.7   6.7     3    57    16    70    14    72 0.95 Protein of unknown function (DUF1656)
HlyD                 PF00529.15   306 seq1374_BIOID51019   -            285   3.9e-46  157.6   5.4   1   2   2.1e-22   5.8e-19   68.3   1.4     2    78    44   120    43   128 0.92 HlyD family secretion protein
HlyD                 PF00529.15   306 seq1374_BIOID51019   -            285   3.9e-46  157.6   5.4   2   2   1.7e-29   4.6e-26   91.7   0.1   139   302   127   278   115   282 0.92 HlyD family secretion protein
HlyD_2               PF12700.2    328 seq1374_BIOID51019   -            285   8.1e-22   77.6   0.3   1   1   4.1e-25   1.1e-21   77.2   0.2    15   239    38   229    31   242 0.88 HlyD family secretion protein
HlyD_3               PF13437.1    105 seq1374_BIOID51019   -            285   5.9e-19   68.2   0.1   1   1   1.3e-15   3.4e-12   46.4   0.0     1    82   153   232   153   248 0.90 HlyD family secretion protein
Biotin_lipoyl_2      PF13533.1     50 seq1374_BIOID51019   -            285   4.6e-18   64.5   1.6   1   1   2.9e-18   8.1e-15   54.1   0.5     2    50    44    92    42   103 0.88 Biotin-lipoyl like
Isochorismatase      PF00857.15   174 seq1378_BIOID51019   -            188   1.7e-38  132.1   0.0   1   1   1.5e-42     2e-38  131.9   0.0     1   173     9   182     9   183 0.90 Isochorismatase family
LTXXQ                PF07813.7    100 seq1379_BIOID51019   -            167     4e-20   72.0  12.1   1   1   5.8e-24     4e-20   72.0   8.4     4   100    41   137    38   137 0.96 LTXXQ motif family protein
Metal_resist         PF13801.1    125 seq1379_BIOID51019   -            167   1.5e-09   37.7   9.4   1   1   2.2e-13   1.5e-09   37.7   6.5    19   124    30   131     8   132 0.85 Heavy-metal resistance
Xan_ur_permease      PF00860.15   389 seq1380_BIOID51019   -            449   1.7e-88  296.6  48.3   1   1   1.6e-92   2.1e-88  296.3  33.5     1   388    26   409    26   410 0.99 Permease family
DUF72                PF01904.13   230 seq1383_BIOID51019   -            190   1.8e-45  155.4   0.3   1   1   1.6e-49   2.1e-45  155.1   0.2    11   161    21   174    11   188 0.90 Protein of unknown function DUF72
FUSC                 PF04632.7    650 seq1385_BIOID51019   -            670  3.6e-162  541.0  49.3   1   1    6e-166  4.1e-162  540.8  34.1     1   649    20   662    20   663 0.98 Fusaric acid resistance protein family
FUSC_2               PF13515.1    128 seq1385_BIOID51019   -            670   2.7e-16   59.5  13.2   1   1     4e-20   2.7e-16   59.5   9.2     1   125    33   163    31   166 0.86 Fusaric acid resistance protein-like
GlutR_N              PF05201.10   152 seq1390_BIOID51019   -            484   5.8e-57  191.4   0.1   1   1   3.1e-60   1.4e-56  190.1   0.0     1   152    72   223    72   223 0.99 Glutamyl-tRNAGlu reductase, N-terminal domain
Shikimate_DH         PF01488.15   135 seq1390_BIOID51019   -            484   3.9e-43  146.6   0.5   1   1   1.5e-46   6.7e-43  145.9   0.3     2   135   238   372   237   372 0.96 Shikimate / quinate 5-dehydrogenase
GlutR_dimer          PF00745.15   101 seq1390_BIOID51019   -            484   1.9e-27   95.0   2.6   1   1   4.1e-31   1.9e-27   95.0   1.8     2   100   386   483   385   484 0.97 Glutamyl-tRNAGlu reductase, dimerisation domain
MAPEG                PF01124.13   129 seq1392_BIOID51019   -            131   2.1e-26   91.9   9.4   1   1   1.7e-30   2.4e-26   91.7   6.5     1   129     3   120     3   120 0.98 MAPEG family
Na_H_Exchanger       PF00999.16   384 seq1396_BIOID51019   -            549   3.4e-72  242.9  43.6   1   1   3.1e-76   4.2e-72  242.6  30.2     2   383     8   421     5   422 0.91 Sodium/hydrogen exchanger family
TetR_N               PF00440.18    47 seq1398_BIOID51019   -            215   2.5e-15   55.7   0.0   1   1   2.8e-19   3.9e-15   55.1   0.0     1    47    15    61    15    61 0.97 Bacterial regulatory proteins, tetR family
Methyltransf_18      PF12847.2    112 seq1399_BIOID51019   -            247   7.1e-15   55.4   0.0   1   1   7.3e-18   1.1e-14   54.8   0.0     2   110    57   163    56   165 0.92 Methyltransferase domain
Methyltransf_11      PF08241.7     95 seq1399_BIOID51019   -            247   6.9e-12   45.5   0.0   1   1   9.1e-15   1.4e-11   44.6   0.0     2    95    62   162    61   162 0.95 Methyltransferase domain
Methyltransf_31      PF13847.1    152 seq1399_BIOID51019   -            247   1.5e-10   40.7   0.0   1   1   1.3e-13     2e-10   40.3   0.0     3   110    56   164    54   215 0.86 Methyltransferase domain
Methyltransf_25      PF13649.1    101 seq1399_BIOID51019   -            247   1.2e-09   38.3   0.0   1   1   1.6e-12   2.4e-09   37.3   0.0     1   101    60   158    60   158 0.89 Methyltransferase domain
Methyltransf_12      PF08242.7     99 seq1399_BIOID51019   -            247   3.7e-09   36.8   0.0   1   1     4e-12     6e-09   36.1   0.0     2    99    62   160    61   160 0.91 Methyltransferase domain
Methyltransf_23      PF13489.1    162 seq1399_BIOID51019   -            247   3.3e-07   30.0   0.0   1   1   3.4e-10   5.2e-07   29.3   0.0    14   131    51   181    36   228 0.68 Methyltransferase domain
MTS                  PF05175.9    170 seq1399_BIOID51019   -            247   1.7e-05   24.1   0.0   1   1   1.6e-08   2.4e-05   23.6   0.0    23   166    49   190    44   194 0.78 Methyltransferase small domain
Ubie_methyltran      PF01209.13   233 seq1399_BIOID51019   -            247   1.9e-05   23.7   0.0   1   1   2.3e-08   3.5e-05   22.9   0.0    45   154    54   165    48   240 0.80 ubiE/COQ5 methyltransferase family
Phage_Cox            PF10743.4     87 seq1405_BIOID51019   -             90   1.4e-42  143.4   0.1   1   1   1.2e-46   1.7e-42  143.2   0.1     2    87     4    90     3    90 0.98 Regulatory phage protein cox
HTH_Tnp_1            PF01527.15    76 seq1406_BIOID51019   -            136   4.5e-19   68.0   0.6   1   1   1.2e-22     8e-19   67.2   0.4     2    74    23   102    22   104 0.89 Transposase
HTH_28               PF13518.1     52 seq1406_BIOID51019   -            136   2.1e-06   27.4   0.5   1   1   6.5e-10   4.4e-06   26.4   0.0     1    43    32    75    32    78 0.93 Helix-turn-helix domain
Methyltransf_9       PF08003.6    315 seq1407_BIOID51019   -            323  7.9e-174  576.5   0.1   1   1  3.9e-177  8.9e-174  576.4   0.0     1   315     7   322     7   322 1.00 Protein of unknown function (DUF1698)
Methyltransf_23      PF13489.1    162 seq1407_BIOID51019   -            323   4.2e-11   42.6   0.0   1   1   3.3e-14   7.6e-11   41.8   0.0    12   159   114   269   103   272 0.71 Methyltransferase domain
Methyltransf_18      PF12847.2    112 seq1407_BIOID51019   -            323   7.8e-08   32.7   0.0   1   1   7.1e-11   1.6e-07   31.7   0.0     2   111   123   226   122   227 0.86 Methyltransferase domain
Methyltransf_31      PF13847.1    152 seq1407_BIOID51019   -            323   1.2e-07   31.2   0.0   1   1     1e-10   2.3e-07   30.3   0.0     5   112   124   228   121   276 0.90 Methyltransferase domain
Methyltransf_11      PF08241.7     95 seq1407_BIOID51019   -            323   2.6e-05   24.4   0.0   1   1   2.2e-08   4.9e-05   23.6   0.0     1    94   127   223   127   224 0.81 Methyltransferase domain
CMAS                 PF02353.15   273 seq1407_BIOID51019   -            323   6.6e-05   22.0   0.0   1   1   5.5e-08   0.00012   21.0   0.0    50   172   110   232   105   269 0.79 Mycolic acid cyclopropane synthetase
DUF1401              PF07180.6    146 seq1408_BIOID51019   -            131   8.9e-07   28.6   0.1   1   1   8.2e-11   1.1e-06   28.3   0.1    19    75     5    61     2    97 0.90 Protein of unknown function (DUF1401)
PCRF                 PF03462.13   116 seq1411_BIOID51019   -            360   2.6e-43  146.2   0.4   1   1   8.7e-47     6e-43  145.1   0.3     3   116    65   178    63   178 0.98 PCRF domain
RF-1                 PF00472.15   114 seq1411_BIOID51019   -            360   3.2e-39  133.1   0.0   1   1   4.7e-43   3.2e-39  133.1   0.0     9   114   216   321   208   321 0.97 RF-1 domain
rve                  PF00665.21   120 seq1412_BIOID51019   -            301   6.8e-23   80.9   0.1   1   1   3.4e-26   1.6e-22   79.7   0.0     3   119   123   243   121   244 0.96 Integrase core domain
rve_3                PF13683.1     67 seq1412_BIOID51019   -            301   1.4e-17   62.8   0.1   1   1   9.9e-21   4.5e-17   61.2   0.0     2    67   216   281   215   281 0.98 Integrase core domain
HTH_21               PF13276.1     60 seq1412_BIOID51019   -            301   8.8e-17   60.7   2.0   1   1   8.3e-19   3.8e-15   55.5   0.4     6    57    49   106    45   109 0.79 HTH-like domain
PTS_EIIC             PF02378.13   321 seq1417_BIOID51019   -            485   4.3e-43  147.2  31.9   1   1   6.3e-47   4.3e-43  147.2  22.1     3   321   113   396   111   396 0.92 Phosphotransferase system, EIIC
PTS_EIIB             PF00367.15    35 seq1417_BIOID51019   -            485   1.5e-16   59.2   0.2   1   1   3.6e-20   2.4e-16   58.5   0.1     1    35     9    43     9    43 0.98 phosphotransferase system, EIIB
FKBP_C               PF00254.23    94 seq1418_BIOID51019   -            206   3.6e-27   94.0   0.0   1   1   9.7e-31   6.6e-27   93.2   0.0     5    94   117   203   114   203 0.96 FKBP-type peptidyl-prolyl cis-trans isomerase
FKBP_N               PF01346.13   124 seq1418_BIOID51019   -            206   1.2e-23   83.3   0.0   1   1   2.2e-27   1.5e-23   83.0   0.0    17   124     5   108     1   108 0.96 Domain amino terminal to FKBP-type peptidyl-prolyl isomerase
DUF2732              PF10809.3     77 seq1420_BIOID51019   -             74   1.7e-11   43.3   1.1   1   1   1.4e-15   1.9e-11   43.2   0.7    20    72    14    66     2    70 0.93 Protein of unknown function (DUF2732)
Methyltransf_31      PF13847.1    152 seq1425_BIOID51019   -            277   1.8e-21   76.1   0.0   1   1   2.1e-24   2.6e-21   75.6   0.0     2   117   108   242   107   268 0.85 Methyltransferase domain
MTS                  PF05175.9    170 seq1425_BIOID51019   -            277   1.7e-20   72.9   0.0   1   1   2.4e-23     3e-20   72.1   0.0    26   138   105   236    94   253 0.87 Methyltransferase small domain
Methyltransf_18      PF12847.2    112 seq1425_BIOID51019   -            277     2e-16   60.4   0.1   1   1   3.9e-19   4.9e-16   59.1   0.1     4   110   112   237   109   239 0.73 Methyltransferase domain
Methyltransf_26      PF13659.1    117 seq1425_BIOID51019   -            277   5.9e-16   58.4   0.2   1   1   1.2e-18   1.5e-15   57.1   0.0     3   114   112   237   110   240 0.89 Methyltransferase domain
Methyltransf_4       PF02390.12   197 seq1425_BIOID51019   -            277   1.1e-08   34.2   0.0   1   1   1.4e-11   1.8e-08   33.5   0.0    22    77   112   167    90   183 0.88 Putative methyltransferase
PrmA                 PF06325.8    295 seq1425_BIOID51019   -            277   2.2e-06   26.8   0.0   1   1   2.9e-09   3.7e-06   26.1   0.0   153   232   101   183    94   184 0.78 Ribosomal protein L11 methyltransferase (PrmA)
UPF0020              PF01170.13   180 seq1425_BIOID51019   -            277   6.6e-06   25.6   0.0   1   1   8.7e-09   1.1e-05   25.0   0.0    38   116   117   186   102   195 0.81 Putative RNA methylase family UPF0020
PCMT                 PF01135.14   210 seq1425_BIOID51019   -            277   6.6e-06   25.6   0.0   1   1   7.7e-09   9.6e-06   25.1   0.0    53   132    87   167    71   175 0.82 Protein-L-isoaspartate(D-aspartate) O-methyltransferase (PCMT)
Cons_hypoth95        PF03602.10   183 seq1425_BIOID51019   -            277   9.5e-06   25.0   0.0   1   1   1.6e-08     2e-05   23.9   0.0    42   128   109   190    92   198 0.85 Conserved hypothetical protein 95
Methyltransf_11      PF08241.7     95 seq1425_BIOID51019   -            277   3.4e-05   24.1   0.0   1   1   4.7e-08   5.8e-05   23.3   0.0     1    46   114   163   114   236 0.89 Methyltransferase domain
Methyltransf_16      PF10294.4    174 seq1425_BIOID51019   -            277   4.3e-05   22.9   0.0   1   1   5.4e-08   6.8e-05   22.2   0.0    45   111   108   172    96   184 0.84 Putative methyltransferase
Transaldolase        PF00923.14   287 seq1426_BIOID51019   -            244   1.1e-44  152.5   0.1   1   1   1.6e-48   2.2e-44  151.5   0.1     1   242    27   228    27   238 0.95 Transaldolase
zf-dskA_traR         PF01258.12    36 seq1427_BIOID51019   -             74   4.6e-11   42.1   1.4   1   1     5e-15   6.8e-11   41.5   1.0     5    35    34    64    29    65 0.91 Prokaryotic dksA/traR C4-type zinc finger
AhpC-TSA             PF00578.16   124 seq1429_BIOID51019   -            187   1.5e-33  114.9   0.1   1   1   4.3e-37     2e-33  114.6   0.1     4   123     7   133     4   134 0.94 AhpC/TSA family
Redoxin              PF08534.5    146 seq1429_BIOID51019   -            187   1.8e-13   50.1   0.0   1   1   4.7e-17   2.2e-13   49.9   0.0    15   140    18   146     4   152 0.84 Redoxin
1-cysPrx_C           PF10417.4     40 seq1429_BIOID51019   -            187   1.6e-06   27.4   0.1   1   1   6.5e-10     3e-06   26.6   0.1     1    31   154   182   154   186 0.88 C-terminal domain of 1-Cys peroxiredoxin
AA_permease          PF00324.16   479 seq1432_BIOID51019   -            470  1.5e-119  399.3  46.0   1   1  2.5e-123  1.7e-119  399.1  31.9     1   477    27   468    27   470 0.98 Amino acid permease
AA_permease_2        PF13520.1    426 seq1432_BIOID51019   -            470   5.5e-51  173.3  50.0   1   1     1e-54   7.1e-51  172.9  34.6     8   419    30   446    26   459 0.84 Amino acid permease
Phage_GPA            PF05840.8    371 seq1435_BIOID51019   -            758  1.5e-147  491.1   0.8   1   1  1.3e-151  1.8e-147  490.7   0.6     1   370   133   514   133   515 0.98 Bacteriophage replication gene A protein (GPA)
TetR_N               PF00440.18    47 seq1437_BIOID51019   -            199   2.5e-11   42.9   0.0   1   1   2.9e-15   3.9e-11   42.2   0.0     1    46    13    58    13    59 0.93 Bacterial regulatory proteins, tetR family
SirB                 PF04247.7    123 seq1438_BIOID51019   -            130   4.9e-38  129.5   8.6   1   1     4e-42   5.5e-38  129.3   6.0     2   123     4   129     3   129 0.97 Invasion gene expression up-regulator, SirB
Pyr_redox_2          PF07992.9    200 seq1439_BIOID51019   -            531   1.5e-32  113.0   0.0   1   1   2.4e-34   4.7e-31  108.1   0.0     1   199   224   503   224   504 0.91 Pyridine nucleotide-disulphide oxidoreductase
Pyr_redox            PF00070.22    80 seq1439_BIOID51019   -            531   1.9e-14   53.6   7.3   1   1   1.4e-17   2.7e-14   53.2   0.3     1    75   367   437   367   442 0.93 Pyridine nucleotide-disulphide oxidoreductase
Pyr_redox_3          PF13738.1    203 seq1439_BIOID51019   -            531   3.9e-11   43.2   1.9   1   1   7.1e-13   1.4e-09   38.2   0.6    15   196   216   394   213   400 0.80 Pyridine nucleotide-disulphide oxidoreductase
Thioredoxin_3        PF13192.1     76 seq1439_BIOID51019   -            531   2.5e-08   33.4   0.0   1   1   3.9e-11   7.6e-08   31.9   0.0     4    74   132   205   129   207 0.82 Thioredoxin domain
Glyco_hydro_1        PF00232.13   455 seq1440_BIOID51019   -            476  8.2e-133  442.7   0.3   1   1  7.4e-137    1e-132  442.4   0.2     4   454     5   472     2   473 0.92 Glycosyl hydrolase family 1
Transglut_core2      PF13369.1    153 seq1441_BIOID51019   -            269     9e-38  129.0   0.0   1   1   1.8e-41   1.2e-37  128.5   0.0     2   152    33   184    32   185 0.97 Transglutaminase-like superfamily
TPR_9                PF13371.1     73 seq1441_BIOID51019   -            269   2.8e-28   97.4   0.3   1   1   8.9e-32   6.1e-28   96.3   0.2     1    73   187   259   187   259 0.99 Tetratricopeptide repeat
Oxidored_FMN         PF00724.15   341 seq1442_BIOID51019   -            365   1.4e-90  303.6   0.0   1   1   1.1e-94   1.6e-90  303.4   0.0     1   340     5   343     5   344 0.93 NADH:flavin oxidoreductase / NADH oxidase family
DAHP_synth_1         PF00793.15   272 seq1449_BIOID51019   -            284   5.8e-82  274.3   0.0   1   1     5e-86   6.8e-82  274.0   0.0     9   271    10   275     2   276 0.97 DAHP synthetase I family
Glyoxalase           PF00903.20   128 seq1452_BIOID51019   -            135   3.7e-25   88.2   0.0   1   1   9.3e-29   4.2e-25   88.0   0.0     2   128     3   123     2   123 0.92 Glyoxalase/Bleomycin resistance protein/Dioxygenase superfamily
Glyoxalase_2         PF12681.2    108 seq1452_BIOID51019   -            135   3.6e-18   66.0   0.0   1   1   9.1e-22   4.2e-18   65.8   0.0     1   108     8   124     8   124 0.77 Glyoxalase-like domain
Glyoxalase_4         PF13669.1    110 seq1452_BIOID51019   -            135   5.7e-09   35.8   0.0   1   1   6.2e-12   2.8e-08   33.6   0.0     2   106     5   108     4   112 0.88 Glyoxalase/Bleomycin resistance protein/Dioxygenase superfamily
Asparaginase_2       PF01112.13   319 seq1457_BIOID51019   -            321  3.1e-125  417.0   2.9   1   1  2.8e-129  3.8e-125  416.7   2.0     2   315     3   315     2   317 0.99 Asparaginase
RNase_T              PF00929.19   164 seq1458_BIOID51019   -            215   9.4e-37  126.7   0.1   1   1   7.9e-41   1.1e-36  126.5   0.0     1   164    20   194    20   194 0.96 Exonuclease
ADH_N                PF08240.7    109 seq1459_BIOID51019   -            412   2.4e-30  104.3   0.2   1   1   1.2e-33   5.4e-30  103.2   0.1     2   106    26   151    25   154 0.94 Alcohol dehydrogenase GroES-like domain
ADH_N_assoc          PF13823.1     23 seq1459_BIOID51019   -            412   3.7e-13   48.7   0.1   1   1   1.5e-16     7e-13   47.8   0.1     1    23     1    23     1    23 0.99 Alcohol dehydrogenase GroES-associated
ADH_zinc_N           PF00107.21   130 seq1459_BIOID51019   -            412   2.3e-12   46.4   0.2   1   1   4.5e-13     2e-09   36.9   0.0     1    69   197   268   197   286 0.90 Zinc-binding dehydrogenase
DEAD_assoc           PF08494.6    187 seq1465_BIOID51019   -           1225   4.8e-59  199.1   0.0   1   1   4.6e-62   1.6e-58  197.4   0.0     2   186   679   867   678   868 0.96 DEAD/H associated
DEAD                 PF00270.24   173 seq1465_BIOID51019   -           1225   1.1e-27   96.5   0.0   1   1   8.4e-31   2.9e-27   95.1   0.0     1   167    31   218    31   224 0.88 DEAD/DEAH box helicase
Helicase_C           PF00271.26    78 seq1465_BIOID51019   -           1225   1.4e-13   50.3   0.1   1   1   1.5e-16   5.1e-13   48.5   0.0    12    75   354   417   348   419 0.96 Helicase conserved C-terminal domain
ResIII               PF04851.10   184 seq1465_BIOID51019   -           1225   1.2e-07   31.6   0.0   1   1     8e-11   2.7e-07   30.4   0.0     8   182    29   217    23   219 0.73 Type III restriction enzyme, res subunit
DUF3442              PF11924.3    280 seq1469_BIOID51019   -           1417  1.5e-106  355.9   0.5   1   1  1.2e-109  4.1e-106  354.5   0.3     2   280    71   350    70   350 0.99 Protein of unknown function (DUF3442)
Big_1                PF02369.11   100 seq1469_BIOID51019   -           1417   1.2e-56  188.6 109.2   1   3   5.9e-18     2e-14   53.1   8.5     5    97   994  1086   990  1088 0.86 Bacterial Ig-like domain (group 1)
Big_1                PF02369.11   100 seq1469_BIOID51019   -           1417   1.2e-56  188.6 109.2   2   3     9e-17   3.1e-13   49.3   2.8     7    97  1099  1187  1093  1190 0.85 Bacterial Ig-like domain (group 1)
Big_1                PF02369.11   100 seq1469_BIOID51019   -           1417   1.2e-56  188.6 109.2   3   3     4e-16   1.4e-12   47.3  10.6     4    95  1195  1287  1192  1292 0.84 Bacterial Ig-like domain (group 1)
DUF955               PF06114.8    122 seq1470_BIOID51019   -            161   3.2e-23   81.6   0.1   1   1   2.9e-27   3.9e-23   81.3   0.1    12   122    36   155    20   155 0.83 Domain of unknown function (DUF955)
ABC_tran             PF00005.22   118 seq1472_BIOID51019   -            623   7.2e-41  139.1   0.0   1   2   5.7e-21   7.1e-18   64.9   0.1    24   118    90   197    56   197 0.81 ABC transporter
ABC_tran             PF00005.22   118 seq1472_BIOID51019   -            623   7.2e-41  139.1   0.0   2   2   4.1e-23   5.1e-20   71.9   0.0     1   117   364   491   364   492 0.93 ABC transporter
oligo_HPY            PF08352.7     64 seq1472_BIOID51019   -            623   8.6e-21   73.9   0.4   1   2   8.8e-12   1.1e-08   35.1   0.0     1    33   248   280   248   303 0.88 Oligopeptide/dipeptide transporter, C-terminal region
oligo_HPY            PF08352.7     64 seq1472_BIOID51019   -            623   8.6e-21   73.9   0.4   2   2     3e-12   3.8e-09   36.6   0.0     1    33   543   575   543   594 0.85 Oligopeptide/dipeptide transporter, C-terminal region
HxlR                 PF01638.12    91 seq1475_BIOID51019   -            126   1.8e-32  110.7   0.1   1   1   2.8e-36   3.8e-32  109.6   0.0     2    89    29   116    28   118 0.97 HxlR-like helix-turn-helix
ChaB                 PF06150.7     57 seq1476_BIOID51019   -             76   4.8e-26   90.2   5.4   1   1   4.3e-30   5.9e-26   89.9   3.8     1    57     9    76     9    76 0.98 ChaB
ChaC                 PF04752.7    177 seq1481_BIOID51019   -            238   5.2e-53  179.5   0.0   1   1   4.7e-57   6.4e-53  179.2   0.0     1   176    54   222    54   223 0.95 ChaC-like protein
tRNA-synt_1d         PF00750.14   354 seq1482_BIOID51019   -            577    1e-148  494.8   0.2   1   1  2.8e-152  1.3e-148  494.4   0.2     1   354    95   446    95   446 0.99 tRNA synthetases class I (R)
DALR_1               PF05746.10   119 seq1482_BIOID51019   -            577   3.4e-36  123.6   0.4   1   1   4.5e-39     2e-35  121.1   0.3     1   119   460   577   460   577 0.98 DALR anticodon binding domain
Arg_tRNA_synt_N      PF03485.11    85 seq1482_BIOID51019   -            577   2.5e-22   79.0   0.2   1   1   2.4e-25   1.1e-21   77.0   0.1     3    85     7    87     1    87 0.91 Arginyl tRNA synthetase N terminal domain
Cytochrom_C552       PF02335.10   435 seq1485_BIOID51019   -            478  1.7e-172  573.9   7.8   1   1  3.1e-176  2.1e-172  573.6   5.4     3   433    43   472    41   474 0.98 Cytochrome c552
SBP_bac_5            PF00496.17   374 seq1486_BIOID51019   -            512     3e-96  322.4  11.3   1   1  2.8e-100   3.8e-96  322.0   7.8     1   372    70   429    70   431 0.95 Bacterial extracellular solute-binding proteins, family 5 Middle
GST_C_2              PF13410.1     69 seq1487_BIOID51019   -            304   5.3e-10   38.9   0.3   1   1   4.8e-13   1.3e-09   37.6   0.2     2    68   190   260   189   261 0.82 Glutathione S-transferase, C-terminal domain
GST_C                PF00043.20    95 seq1487_BIOID51019   -            304   9.3e-09   35.0   0.0   1   1   5.9e-12   1.6e-08   34.2   0.0    33    95   199   266   162   266 0.87 Glutathione S-transferase, C-terminal domain
GST_N_2              PF13409.1     70 seq1487_BIOID51019   -            304   1.8e-06   27.7   0.0   1   1   1.7e-09   4.7e-06   26.3   0.0     3    69    69   143    67   144 0.89 Glutathione S-transferase, N-terminal domain
GST_N                PF02798.15    76 seq1487_BIOID51019   -            304   3.4e-05   23.7   0.0   1   1   4.2e-08   0.00012   22.1   0.0    17    76    82   143    74   143 0.91 Glutathione S-transferase, N-terminal domain
DUF3442              PF11924.3    280 seq1490_BIOID51019   -            464   5.8e-90  301.5   9.2   1   1   5.3e-94   7.3e-90  301.2   6.4     1   280    57   341    57   341 0.98 Protein of unknown function (DUF3442)
ETF                  PF01012.16   164 seq1491_BIOID51019   -            277   6.1e-33  113.7   3.0   1   1   6.5e-37   8.8e-33  113.2   2.1     9   164    51   208    45   208 0.91 Electron transfer flavoprotein domain
Paired_CXXCH_1       PF09699.5     41 seq1494_BIOID51019   -            188   1.5e-07   30.7  26.1   1   1   1.9e-08   6.6e-05   22.2   3.7     4    40   133   171   129   172 0.78 Doubled CXXCH motif (Paired_CXXCH_1)
Inositol_P           PF00459.20   271 seq1496_BIOID51019   -            246   5.8e-58  196.2   0.0   1   1     5e-62   6.9e-58  195.9   0.0     8   253     4   238     1   243 0.86 Inositol monophosphatase family
DUF1311              PF07007.7     95 seq1497_BIOID51019   -            162   6.6e-20   70.8   1.9   1   1   6.2e-24   8.5e-20   70.5   1.3     1    95    34   145    34   145 0.85 Protein of unknown function (DUF1311)
BPD_transp_1         PF00528.17   185 seq1500_BIOID51019   -            306     4e-43  146.9  10.6   1   1   2.9e-47     4e-43  146.9   7.4     1   184   113   304   113   305 0.99 Binding-protein-dependent transport system inner membrane component
Transgly             PF00912.17   178 seq1501_BIOID51019   -            858   1.4e-67  226.3   0.0   1   1   4.3e-71   2.9e-67  225.2   0.0     1   177    62   237    62   238 0.98 Transglycosylase
Transpeptidase       PF00905.17   304 seq1501_BIOID51019   -            858   2.9e-28   98.6   3.2   1   1   1.5e-29     1e-25   90.3   0.0     2   204   436   617   435   681 0.79 Penicillin binding protein transpeptidase domain
ETF_alpha            PF00766.14    86 seq1502_BIOID51019   -            313   6.6e-32  108.8   0.1   1   1   2.2e-35   1.5e-31  107.7   0.1     2    86   190   275   189   275 0.97 Electron transfer flavoprotein FAD-binding domain
ETF                  PF01012.16   164 seq1502_BIOID51019   -            313   3.6e-19   68.9   0.5   1   1   9.4e-23   6.4e-19   68.1   0.1    19   163    19   153     6   154 0.91 Electron transfer flavoprotein domain
Fer4_11              PF13247.1     99 seq1503_BIOID51019   -            223   1.4e-26   92.1  10.8   1   1     1e-29   1.4e-26   92.1   7.5     2    98    84   181    83   182 0.95 4Fe-4S dicluster domain
Fer4_7               PF12838.2     52 seq1503_BIOID51019   -            223   4.5e-17   62.0  26.5   1   2   2.4e-12   3.3e-09   36.8   5.5     2    52    46   108    45   108 0.76 4Fe-4S dicluster domain
Fer4_7               PF12838.2     52 seq1503_BIOID51019   -            223   4.5e-17   62.0  26.5   2   2   1.5e-09   2.1e-06   27.9   8.5     2    52   125   176   124   176 0.81 4Fe-4S dicluster domain
Fer4_9               PF13187.1     55 seq1503_BIOID51019   -            223   1.1e-15   57.4  25.6   1   2   4.2e-10   5.7e-07   29.5   5.1     2    54    46   108    45   109 0.87 4Fe-4S dicluster domain
Fer4_9               PF13187.1     55 seq1503_BIOID51019   -            223   1.1e-15   57.4  25.6   2   2     2e-11   2.8e-08   33.7   7.1     2    54   125   176   124   177 0.96 4Fe-4S dicluster domain
Fer4                 PF00037.22    24 seq1503_BIOID51019   -            223   3.5e-13   48.4  40.5   1   1   2.7e-09   3.7e-06   26.1   2.2     2    21   119   138   118   141 0.90 4Fe-4S binding domain
Fer4_10              PF13237.1     52 seq1503_BIOID51019   -            223   2.9e-12   46.0  49.9   1   2     8e-09   1.1e-05   25.0   8.7     7    52    90   136    84   136 0.93 4Fe-4S dicluster domain
Fer4_10              PF13237.1     52 seq1503_BIOID51019   -            223   2.9e-12   46.0  49.9   2   2     2e-09   2.8e-06   26.9   7.0     4    52   120   173   117   173 0.85 4Fe-4S dicluster domain
Fer4_2               PF12797.2     22 seq1503_BIOID51019   -            223     4e-10   38.8  36.2   1   1   9.6e-09   1.3e-05   24.6   1.2     2    20    38    56    37    64 0.89 4Fe-4S binding domain
Fer4_3               PF12798.2     15 seq1503_BIOID51019   -            223   1.6e-09   37.5  44.1   1   3   2.8e-05     0.039   14.4   5.2     1    15    92   108    92   108 0.98 4Fe-4S binding domain
Fer4_3               PF12798.2     15 seq1503_BIOID51019   -            223   1.6e-09   37.5  44.1   2   3   0.00027      0.37   11.3   3.7     1    13   125   137   125   139 0.94 4Fe-4S binding domain
Fer4_3               PF12798.2     15 seq1503_BIOID51019   -            223   1.6e-09   37.5  44.1   3   3   2.6e-07   0.00036   20.7   1.5     1    15   152   176   152   176 0.98 4Fe-4S binding domain
Fer4_4               PF12800.2     17 seq1503_BIOID51019   -            223   4.8e-07   29.4  37.0   1   3    0.0002      0.27   11.5   1.9     3    15    45    57    43    61 0.90 4Fe-4S binding domain
Fer4_4               PF12800.2     17 seq1503_BIOID51019   -            223   4.8e-07   29.4  37.0   2   3   0.00016      0.22   11.8   3.0     2    17    90   107    89   107 0.86 4Fe-4S binding domain
Fer4_4               PF12800.2     17 seq1503_BIOID51019   -            223   4.8e-07   29.4  37.0   3   3   1.9e-06    0.0026   17.8   2.4     2    17   123   138   122   138 0.91 4Fe-4S binding domain
NrfD                 PF03916.9    313 seq1505_BIOID51019   -            318  6.2e-112  373.9  32.3   1   1  5.1e-116  6.9e-112  373.7  22.4     2   313     5   318     4   318 0.99 Polysulphide reductase, NrfD
BPD_transp_1         PF00528.17   185 seq1506_BIOID51019   -            303   7.2e-31  107.0  13.0   1   1   1.1e-34   7.2e-31  107.0   9.0     1   184   119   302   119   303 0.99 Binding-protein-dependent transport system inner membrane component
OppC_N               PF12911.2     56 seq1506_BIOID51019   -            303   1.3e-17   62.7   0.2   1   1     2e-21   1.3e-17   62.7   0.2     2    56    24    79    23    79 0.86 N-terminal TM domain of oligopeptide transport permease C
DAO                  PF01266.19   358 seq1508_BIOID51019   -            428   2.8e-23   82.3   3.2   1   2   4.7e-10   4.6e-07   28.9   0.3     1    39     7    45     7    86 0.82 FAD dependent oxidoreductase
DAO                  PF01266.19   358 seq1508_BIOID51019   -            428   2.8e-23   82.3   3.2   2   2   1.2e-17   1.2e-14   53.8   0.1   146   356   107   328    99   330 0.74 FAD dependent oxidoreductase
FAD_binding_3        PF01494.14   356 seq1508_BIOID51019   -            428   4.5e-12   45.5   6.5   1   1   3.4e-14   3.3e-11   42.7   4.5     3   197     7   189     6   311 0.66 FAD binding domain
FAD_oxidored         PF12831.2    428 seq1508_BIOID51019   -            428   8.5e-10   38.1   1.2   1   1   8.8e-13   8.5e-10   38.1   0.8     1   143     7   157     7   172 0.77 FAD dependent oxidoreductase
Thi4                 PF01946.12   230 seq1508_BIOID51019   -            428   2.7e-09   36.3   1.5   1   1   2.3e-09   2.2e-06   26.8   0.3    18    64     6    52     2    57 0.94 Thi4 family
NAD_binding_8        PF13450.1     68 seq1508_BIOID51019   -            428   4.8e-09   35.9   1.3   1   1   4.1e-11     4e-08   33.0   0.4     1    34    10    43    10    74 0.75 NAD(P)-binding Rossmann-like domain
FAD_binding_2        PF00890.19   421 seq1508_BIOID51019   -            428   4.3e-09   35.6   7.8   1   1   4.6e-09   4.5e-06   25.6   3.0     1    35     7    41     7    54 0.91 FAD binding domain
HI0933_like          PF03486.9    409 seq1508_BIOID51019   -            428   6.1e-09   34.7   4.1   1   1   2.3e-11   2.2e-08   32.8   2.9     2   167     7   165     6   185 0.86 HI0933-like protein
Pyr_redox_2          PF07992.9    200 seq1508_BIOID51019   -            428   1.3e-07   31.6   0.2   1   1   2.6e-10   2.6e-07   30.6   0.1     1   124     7   167     7   201 0.84 Pyridine nucleotide-disulphide oxidoreductase
GIDA                 PF01134.17   392 seq1508_BIOID51019   -            428   7.5e-08   31.5   0.8   1   1   7.7e-11   7.5e-08   31.5   0.6     1   150     7   162     7   194 0.82 Glucose inhibited division protein A
Trp_halogenase       PF04820.9    454 seq1508_BIOID51019   -            428   1.1e-07   30.8   3.9   1   1   9.5e-08   9.3e-05   21.1   0.0   140   216    90   169    61   186 0.83 Tryptophan halogenase
DUF1107              PF06526.7     64 seq1510_BIOID51019   -             81   1.1e-30  105.0   0.8   1   1   9.6e-35   1.3e-30  104.8   0.5     1    64    14    77    14    77 0.99 Protein of unknown function (DUF1107)
NLPC_P60             PF00877.14   105 seq1511_BIOID51019   -            271   1.3e-33  114.8   0.0   1   1     7e-37   3.2e-33  113.5   0.0     1   105   153   263   153   263 0.98 NlpC/P60 family
Cytochrom_C_asm      PF01578.15   214 seq1512_BIOID51019   -            552   1.1e-49  168.8  21.0   1   1   7.9e-54   1.1e-49  168.8  14.5     1   212    72   279    72   281 0.97 Cytochrome C assembly protein
Aldo_ket_red         PF00248.16   283 seq1514_BIOID51019   -            294     1e-46  158.8   0.0   1   1   9.4e-51   1.3e-46  158.6   0.0     2   281    20   267    19   269 0.92 Aldo/keto reductase family
Phage_GPO            PF05929.6    276 seq1515_BIOID51019   -            306    2e-140  466.7   0.5   1   1  1.6e-144  2.2e-140  466.5   0.3     1   276    28   306    28   306 1.00 Phage capsid scaffolding protein (GPO) serine peptidase
Sod_Fe_C             PF02777.13   106 seq1517_BIOID51019   -            193   1.9e-45  152.9   1.9   1   1   1.5e-48     1e-44  150.5   0.1     1   105    87   190    87   191 0.98 Iron/manganese superoxide dismutases, C-terminal domain
Sod_Fe_N             PF00081.17    82 seq1517_BIOID51019   -            193     3e-35  120.2   0.6   1   1   7.4e-39   5.1e-35  119.5   0.4     1    82     2    82     2    82 0.98 Iron/manganese superoxide dismutases, alpha-hairpin domain
Sugar_tr             PF00083.19   451 seq1519_BIOID51019   -            443   6.2e-52  176.5  26.6   1   1   1.1e-55   7.9e-52  176.2  18.4     9   449    26   434    21   436 0.92 Sugar (and other) transporter
MFS_1                PF07690.11   354 seq1519_BIOID51019   -            443   4.1e-37  127.6  63.2   1   1   1.6e-38   1.1e-34  119.6  23.5     6   353    28   386    25   387 0.83 Major Facilitator Superfamily
EAL                  PF00563.15   236 seq1521_BIOID51019   -            479   5.6e-64  215.7   0.1   1   1   6.1e-68   8.3e-64  215.1   0.1     2   236   229   464   228   464 0.97 EAL domain
Phage_cap_P2         PF05125.7    333 seq1523_BIOID51019   -            357  5.9e-177  587.4   0.5   1   1  4.9e-181  6.7e-177  587.2   0.4     1   333     6   342     6   342 0.99 Phage major capsid protein, P2 family
MFS_1                PF07690.11   354 seq1526_BIOID51019   -            463   1.3e-16   60.2  60.6   1   1   9.3e-21   1.3e-16   60.2  42.0     2   354    45   422    44   422 0.77 Major Facilitator Superfamily
CcmH                 PF03918.9    148 seq1528_BIOID51019   -            127   5.8e-47  158.2   0.8   1   1     5e-51   6.8e-47  158.0   0.6     4   125     7   126     4   127 0.91 Cytochrome C biogenesis protein
IgaA                 PF07095.6    706 seq1529_BIOID51019   -            711         0 1234.6   0.0   1   1         0         0 1234.3   0.0     1   705     1   706     1   707 1.00 Intracellular growth attenuator protein IgaA
TPR_11               PF13414.1     69 seq1530_BIOID51019   -            198   3.7e-15   55.2   9.6   1   1   2.2e-15     1e-11   44.1   4.9     1    68    71   140    71   141 0.90 TPR repeat
TPR_2                PF07719.12    34 seq1530_BIOID51019   -            198     2e-06   27.1  11.9   1   2   6.1e-07    0.0028   17.3   1.1     2    32    74   104    73   106 0.90 Tetratricopeptide repeat
TPR_2                PF07719.12    34 seq1530_BIOID51019   -            198     2e-06   27.1  11.9   2   2   4.4e-06      0.02   14.6   0.0     3    31   146   174   144   176 0.93 Tetratricopeptide repeat
TPR_1                PF00515.23    34 seq1530_BIOID51019   -            198   6.3e-06   25.4   9.1   1   1   1.7e-07   0.00075   18.8   0.7     2    32    74   104    73   106 0.91 Tetratricopeptide repeat
Bac_surface_Ag       PF01103.18   323 seq1533_BIOID51019   -            621   1.6e-59  201.8   7.0   1   1   3.9e-63   2.6e-59  201.1   4.9     1   322   334   620   334   621 0.92 Surface antigen
Surf_Ag_VNR          PF07244.10    78 seq1533_BIOID51019   -            621   1.4e-15   57.3   0.3   1   1     1e-12     7e-09   35.8   0.0     1    67   233   293   233   307 0.83 Surface antigen variable number repeat
Phage_term_smal      PF05944.7    132 seq1534_BIOID51019   -            247     3e-47  159.4   0.1   1   1   3.3e-51   4.6e-47  158.8   0.1     1   132    34   165    34   165 0.99 Phage small terminase subunit
Flavodoxin_2         PF02525.12   199 seq1536_BIOID51019   -            176   2.7e-41  141.1   0.0   1   1   4.8e-45   3.3e-41  140.8   0.0     3   199     2   167     1   167 0.90 Flavodoxin-like fold
FMN_red              PF03358.10   152 seq1536_BIOID51019   -            176   5.3e-08   32.3   0.0   1   1   1.1e-11   7.4e-08   31.9   0.0    58   125    43   117     2   135 0.76 NADPH-dependent FMN reductase
HypA                 PF01155.14   113 seq1538_BIOID51019   -            120   9.1e-33  112.2   6.4   1   1   7.4e-37     1e-32  112.0   4.4     1   112     5   117     5   118 0.98 Hydrogenase expression/synthesis hypA family
GGDEF                PF00990.16   161 seq1539_BIOID51019   -            442   2.3e-26   92.1   0.0   1   1   3.3e-30   4.5e-26   91.2   0.0     1   160   295   437   295   438 0.89 GGDEF domain
cobW                 PF02492.14   178 seq1542_BIOID51019   -            290     1e-48  165.0   0.0   1   1   9.8e-53   1.3e-48  164.6   0.0     2   177   106   267   105   268 0.98 CobW/HypB/UreG, nucleotide-binding domain
Na_H_Exchanger       PF00999.16   384 seq1543_BIOID51019   -            644     2e-63  214.0  47.3   1   1   4.2e-67   2.9e-63  213.5  32.8     2   378    35   399    34   403 0.93 Sodium/hydrogen exchanger family
TrkA_N               PF02254.13   116 seq1543_BIOID51019   -            644   5.8e-27   93.8   0.0   1   1   2.2e-30   1.5e-26   92.5   0.0     1   111   426   536   426   538 0.97 TrkA-N domain
SDF                  PF00375.13   390 seq1546_BIOID51019   -            437  1.4e-120  402.5  38.8   1   1  1.1e-124  1.6e-120  402.3  26.9     1   390     8   411     8   411 0.97 Sodium:dicarboxylate symporter family
Phage_GPL            PF05926.6    140 seq1547_BIOID51019   -            169   4.6e-54  181.9   0.2   1   1   3.8e-58   5.2e-54  181.7   0.1     1   140    30   169    30   169 0.99 Phage head completion protein (GPL)
Peripla_BP_3         PF13377.1    160 seq1548_BIOID51019   -            341   9.6e-43  145.8   0.0   1   1   9.5e-46   3.2e-42  144.1   0.0     2   160   171   331   170   331 0.92 Periplasmic binding protein-like domain
Peripla_BP_1         PF00532.16   279 seq1548_BIOID51019   -            341   8.6e-35  120.1   0.0   1   1     3e-38     1e-34  119.9   0.0     2   275    60   325    59   329 0.93 Periplasmic binding proteins and sugar binding domain of LacI family
LacI                 PF00356.16    46 seq1548_BIOID51019   -            341   3.7e-21   74.3   0.8   1   1   2.1e-24   7.1e-21   73.4   0.6     1    46     3    48     3    48 0.99 Bacterial regulatory proteins, lacI family
Peripla_BP_4         PF13407.1    258 seq1548_BIOID51019   -            341   2.6e-20   72.7   0.0   1   1   1.1e-23   3.6e-20   72.3   0.0     1   253    62   308    62   313 0.89 Periplasmic binding protein domain
Molybdopterin        PF00384.17   432 seq1552_BIOID51019   -           1247  1.7e-197  656.3   0.0   1   1  3.1e-201  2.1e-197  655.9   0.0     1   432   108   833   108   833 1.00 Molybdopterin oxidoreductase
Molydop_binding      PF01568.16   109 seq1552_BIOID51019   -           1247   3.3e-23   81.4   0.0   1   1   3.6e-26   2.5e-22   78.6   0.0     1   105  1087  1202  1087  1206 0.95 Molydopterin dinucleotide binding domain
Phage_tail_X         PF05489.7     60 seq1553_BIOID51019   -             67   2.1e-35  119.8   0.4   1   1   1.7e-39   2.4e-35  119.7   0.3     1    60     1    60     1    60 0.98 Phage Tail Protein X
Cupin_6              PF12852.2    186 seq1555_BIOID51019   -            284   1.8e-26   92.7   0.5   1   1   1.2e-29   5.6e-26   91.1   0.4     1   186     2   162     2   162 0.93 Cupin
HTH_18               PF12833.2     81 seq1555_BIOID51019   -            284   1.5e-20   72.9   0.2   1   1   2.3e-23     1e-19   70.2   0.1     1    81   199   278   199   278 0.97 Helix-turn-helix domain
HTH_AraC             PF00165.18    42 seq1555_BIOID51019   -            284   2.6e-15   55.5   0.0   1   2   1.1e-08   4.9e-05   22.9   0.0     7    41   192   226   188   227 0.94 Bacterial regulatory helix-turn-helix proteins, AraC family
HTH_AraC             PF00165.18    42 seq1555_BIOID51019   -            284   2.6e-15   55.5   0.0   2   2   4.5e-11   2.1e-07   30.4   0.0    13    41   247   276   238   277 0.92 Bacterial regulatory helix-turn-helix proteins, AraC family
HupF_HypC            PF01455.13    68 seq1556_BIOID51019   -             90   1.9e-25   88.4   0.2   1   1   1.7e-29   2.3e-25   88.2   0.1     1    68     1    72     1    72 0.98 HupF/HypC family
Phage_holin_2        PF04550.7     90 seq1557_BIOID51019   -             93   6.6e-40  134.9   4.6   1   1   5.4e-44   7.4e-40  134.8   3.2     1    89     1    89     1    90 0.98 Phage holin family 2
HypD                 PF01924.11   356 seq1559_BIOID51019   -            373  9.8e-154  511.2   0.0   1   1  8.2e-158  1.1e-153  511.0   0.0     5   355    13   368     9   369 0.96 Hydrogenase formation hypA family
HATPase_c            PF02518.21   111 seq1560_BIOID51019   -            572     2e-19   69.1   0.0   1   1     1e-22   3.5e-19   68.4   0.0     2   110   449   559   448   560 0.95 Histidine kinase-, DNA gyrase B-, and HSP90-like ATPase
PAS_8                PF13188.1     64 seq1560_BIOID51019   -            572   2.9e-06   26.8   0.0   1   1   4.1e-09   1.4e-05   24.6   0.0     2    49   243   296   242   312 0.73 PAS domain
PAS                  PF00989.19   113 seq1560_BIOID51019   -            572   1.2e-05   24.9   0.0   1   1     1e-08   3.5e-05   23.4   0.0     4    64   245   305   242   313 0.88 PAS fold
HAD_2                PF13419.1    176 seq1561_BIOID51019   -            237   4.6e-23   82.2   0.1   1   1   8.7e-27     6e-23   81.8   0.1     1   174    28   205    28   206 0.87 Haloacid dehalogenase-like hydrolase
Phage_lysozyme       PF00959.14   110 seq1562_BIOID51019   -            165   1.1e-19   70.5   0.0   1   1     1e-23   1.4e-19   70.2   0.0     1   110    34   152    34   152 0.98 Phage lysozyme
DUF490               PF04357.8    379 seq1563_BIOID51019   -           1259   1.3e-80  271.2  36.8   1   1   1.1e-83   7.8e-80  268.6   2.6     6   379   922  1259   914  1259 0.92 Family of unknown function (DUF490)
S4                   PF01479.20    48 seq1566_BIOID51019   -            133   7.9e-13   47.5   0.0   1   1   9.3e-17   1.3e-12   46.8   0.0     1    46     9    53     9    55 0.95 S4 domain
DHFR_1               PF00186.14   161 seq1567_BIOID51019   -            196   1.2e-58  197.0   0.0   1   1   1.1e-62   1.5e-58  196.8   0.0     1   161    38   195    38   195 0.97 Dihydrofolate reductase
CCG                  PF02754.11    85 seq1569_BIOID51019   -            239   9.7e-30  102.3   0.2   1   2   2.2e-17   3.1e-13   49.4   0.0     1    84     3    84     3    85 0.95 Cysteine-rich domain
CCG                  PF02754.11    85 seq1569_BIOID51019   -            239   9.7e-30  102.3   0.2   2   2   6.3e-18   8.6e-14   51.2   0.0     2    84   133   216   132   217 0.92 Cysteine-rich domain
AIRS_C               PF02769.17   153 seq1570_BIOID51019   -            336   6.5e-24   84.5   2.0   1   1   1.6e-27   1.1e-23   83.8   1.4     2   149   166   313   165   315 0.95 AIR synthase related protein, C-terminal domain
AIRS                 PF00586.19    96 seq1570_BIOID51019   -            336   1.4e-13   50.8   2.2   1   1   5.1e-17   3.5e-13   49.5   0.1     8    96    42   132    35   132 0.90 AIR synthase related protein, N-terminal domain
HSP33                PF01430.14   280 seq1571_BIOID51019   -            294     1e-97  326.5   0.0   1   1  8.3e-102   1.1e-97  326.3   0.0     1   279     6   275     6   276 0.96 Hsp33 protein
MFS_1                PF07690.11   354 seq1572_BIOID51019   -            403   1.5e-43  148.8  41.6   1   1   2.1e-47   1.5e-43  148.8  28.8     4   347    14   341    11   348 0.86 Major Facilitator Superfamily
Sugar_tr             PF00083.19   451 seq1572_BIOID51019   -            403   4.4e-09   35.3   4.8   1   1   6.5e-13   4.4e-09   35.3   3.3    44   123    39   115    16   185 0.88 Sugar (and other) transporter
YliH                 PF10799.3    127 seq1574_BIOID51019   -            127   2.3e-73  243.8   4.9   1   1   1.8e-77   2.5e-73  243.6   3.4     1   127     1   127     1   127 0.99 Biofilm formation protein (YliH/bssR)
P2_Phage_GpR         PF06891.6    135 seq1575_BIOID51019   -            155     6e-41  139.2   0.0   1   1   5.1e-45     7e-41  139.0   0.0     1   135     1   131     1   131 0.99 P2 phage tail completion protein R (GpR)
Response_reg         PF00072.19   112 seq1576_BIOID51019   -            226   1.2e-18   67.0   0.0   1   1   9.1e-22   6.2e-18   64.7   0.0     1   111     7   118     7   119 0.97 Response regulator receiver domain
CitT                 PF12431.3     30 seq1576_BIOID51019   -            226   5.6e-08   32.5   0.0   1   1   1.5e-11     1e-07   31.6   0.0     1    28   134   160   134   162 0.97 Transcriptional regulator
DUF162               PF02589.10   189 seq1577_BIOID51019   -            475   6.7e-51  172.3   0.1   1   1   6.2e-54   9.4e-51  171.9   0.1     3   189    72   294    70   294 0.99 Uncharacterised ACR, YkgG family COG1556
Fer4_8               PF13183.1     57 seq1577_BIOID51019   -            475   1.3e-11   44.2   2.1   1   1   1.9e-14   2.9e-11   43.1   1.5     2    57   309   376   308   376 0.79 4Fe-4S dicluster domain
DUF3390              PF11870.3     93 seq1577_BIOID51019   -            475     9e-10   38.2   0.6   1   1   1.4e-12   2.2e-09   36.9   0.4    13    90   387   468   379   471 0.82 Domain of unknown function (DUF3390)
Fer4_9               PF13187.1     55 seq1577_BIOID51019   -            475   1.1e-08   35.0   0.5   1   1   2.2e-11   3.3e-08   33.5   0.4     1    53   311   375   311   376 0.94 4Fe-4S dicluster domain
Fer4_17              PF13534.1     61 seq1577_BIOID51019   -            475   1.2e-07   31.8   1.9   1   1   2.5e-10   3.8e-07   30.2   1.3     1    60   311   376   311   377 0.71 4Fe-4S dicluster domain
Fer4_10              PF13237.1     52 seq1577_BIOID51019   -            475     9e-08   31.6   4.1   1   1   2.1e-10   3.2e-07   29.9   3.0     7    52   310   373   305   373 0.69 4Fe-4S dicluster domain
Fer4_7               PF12838.2     52 seq1577_BIOID51019   -            475   1.8e-07   31.2   4.3   1   1   3.2e-10   4.8e-07   29.9   2.9     1    51   311   375   311   376 0.77 4Fe-4S dicluster domain
GSDH                 PF07995.6    331 seq1579_BIOID51019   -            289   1.1e-93  313.8   0.1   1   1   9.9e-98   1.4e-93  313.5   0.1     1   248    34   283    34   287 0.97 Glucose / Sorbosone dehydrogenase
Phage_tail_S         PF05069.8    148 seq1580_BIOID51019   -            150   6.4e-42  142.6   0.7   1   1   5.2e-46   7.1e-42  142.5   0.5     2   148     3   149     2   149 0.97 Phage virion morphogenesis family
Sigma54_activat      PF00158.21   168 seq1581_BIOID51019   -            692   4.3e-71  237.6   0.1   1   1   3.8e-74   7.4e-71  236.9   0.0     1   168   381   548   381   548 0.99 Sigma-54 interaction domain
GAF_3                PF13492.1    129 seq1581_BIOID51019   -            692   3.8e-18   65.7   0.0   1   1   6.6e-15   1.3e-11   44.5   0.0     1   129   202   346   202   346 0.85 GAF domain
GAF                  PF01590.21   154 seq1581_BIOID51019   -            692   6.6e-17   61.9   0.1   1   1   1.5e-14     3e-11   43.6   0.0     1   154   202   344   202   344 0.91 GAF domain
GAF_2                PF13185.1    148 seq1581_BIOID51019   -            692     1e-12   48.6   0.0   1   1   5.4e-12     1e-08   35.6   0.0     3   148   202   345   194   345 0.76 GAF domain
AAA_5                PF07728.9    139 seq1581_BIOID51019   -            692   5.2e-08   32.5   0.1   1   1   6.5e-11   1.3e-07   31.3   0.0     2   130   405   529   404   538 0.79 AAA domain (dynein-related subfamily)
AAA                  PF00004.24   132 seq1581_BIOID51019   -            692   3.4e-06   27.1   0.0   1   1   4.7e-09   9.2e-06   25.7   0.0     1   112   405   525   405   541 0.81 ATPase family associated with various cellular activities (AAA)
HTH_8                PF02954.14    42 seq1581_BIOID51019   -            692   7.6e-05   22.0   0.2   1   1   3.9e-08   7.6e-05   22.0   0.1     6    42   645   684   642   684 0.90 Bacterial regulatory protein, Fis family
Aldo_ket_red         PF00248.16   283 seq1583_BIOID51019   -            346   4.4e-75  251.9   0.0   1   1   3.7e-79   5.1e-75  251.7   0.0     2   282    28   332    27   333 0.96 Aldo/keto reductase family
Phage_base_V         PF04717.7     79 seq1585_BIOID51019   -            211   1.2e-28   98.6   1.5   1   1   5.1e-32   6.9e-28   96.2   0.2     1    79    21    96    21    96 0.97 Phage-related baseplate assembly protein
GSDH                 PF07995.6    331 seq1586_BIOID51019   -             82   1.9e-24   86.2   0.0   1   1   1.5e-28     2e-24   86.1   0.0   256   331     2    77     1    77 0.97 Glucose / Sorbosone dehydrogenase
CMAS                 PF02353.15   273 seq1587_BIOID51019   -            382  1.6e-106  355.2   0.2   1   1  1.6e-109  2.4e-106  354.6   0.2     2   273   108   368   107   368 0.98 Mycolic acid cyclopropane synthetase
Methyltransf_23      PF13489.1    162 seq1587_BIOID51019   -            382   1.5e-14   53.9   0.0   1   1   1.6e-17   2.4e-14   53.2   0.0    14   135   157   287   143   315 0.73 Methyltransferase domain
Methyltransf_11      PF08241.7     95 seq1587_BIOID51019   -            382   8.6e-13   48.4   0.0   1   1   1.1e-15   1.6e-12   47.5   0.0     1    94   172   264   172   265 0.97 Methyltransferase domain
Methyltransf_18      PF12847.2    112 seq1587_BIOID51019   -            382     8e-11   42.3   0.0   1   1   1.4e-13   2.1e-10   41.0   0.0     1   111   167   267   167   268 0.91 Methyltransferase domain
Methyltransf_31      PF13847.1    152 seq1587_BIOID51019   -            382   5.2e-11   42.2   0.0   1   1   5.6e-14   8.6e-11   41.5   0.0     2   112   166   269   165   329 0.85 Methyltransferase domain
Methyltransf_12      PF08242.7     99 seq1587_BIOID51019   -            382     4e-08   33.5   0.0   1   1   5.5e-11   8.4e-08   32.4   0.0     1    99   172   263   172   263 0.83 Methyltransferase domain
Methyltransf_25      PF13649.1    101 seq1587_BIOID51019   -            382   2.1e-07   31.1   0.0   1   1   2.8e-10   4.2e-07   30.1   0.0     1   101   171   261   171   261 0.90 Methyltransferase domain
PCMT                 PF01135.14   210 seq1587_BIOID51019   -            382   3.9e-06   26.4   0.0   1   1   3.8e-09   5.7e-06   25.8   0.0    61   123   155   215   135   230 0.82 Protein-L-isoaspartate(D-aspartate) O-methyltransferase (PCMT)
MTS                  PF05175.9    170 seq1587_BIOID51019   -            382   3.7e-05   23.0   0.0   1   1     4e-08   6.1e-05   22.3   0.0    22   104   158   234   152   265 0.81 Methyltransferase small domain
Fer4_11              PF13247.1     99 seq1588_BIOID51019   -            512   1.5e-40  136.9   6.0   1   1   4.5e-44   1.5e-40  136.9   4.2     2    98   176   272   175   273 0.98 4Fe-4S dicluster domain
Fer4_7               PF12838.2     52 seq1588_BIOID51019   -            512   4.4e-09   36.4  16.7   1   1   5.7e-10   1.9e-06   28.0   4.0     2    50   184   229   183   231 0.90 4Fe-4S dicluster domain
Fer4_10              PF13237.1     52 seq1588_BIOID51019   -            512   7.4e-09   35.1  18.0   1   1   1.9e-09   6.5e-06   25.7   3.7     4    52   179   228   176   228 0.93 4Fe-4S dicluster domain
GPW_gp25             PF04965.9     99 seq1589_BIOID51019   -            115   9.8e-20   69.8   0.0   1   1     9e-24   1.2e-19   69.5   0.0     5    94    17   106    14   111 0.93 Gene 25-like lysozyme
DUF162               PF02589.10   189 seq1591_BIOID51019   -            231   5.7e-36  123.6   0.1   1   1     6e-40   8.3e-36  123.1   0.0    19   189    65   228    47   228 0.91 Uncharacterised ACR, YkgG family COG1556
Baseplate_J          PF04865.9    243 seq1595_BIOID51019   -            302   6.7e-61  205.6   3.5   1   1   2.3e-63   3.1e-59  200.1   2.4     2   243    86   262    85   262 0.99 Baseplate J-like protein
AIG2                 PF06094.7    102 seq1596_BIOID51019   -            113   1.1e-18   67.4   0.1   1   1   9.9e-23   1.3e-18   67.1   0.1     1   102     3    94     3    94 0.95 AIG2-like family
Peptidase_S11        PF00768.15   241 seq1597_BIOID51019   -            407  8.9e-101  336.0   0.4   1   1  2.5e-104  1.1e-100  335.7   0.2     2   241    36   273    35   273 0.99 D-alanyl-D-alanine carboxypeptidase
PBP5_C               PF07943.8     91 seq1597_BIOID51019   -            407   5.7e-25   87.0   0.0   1   1   2.3e-28   1.1e-24   86.1   0.0     1    91   292   383   292   383 0.99 Penicillin-binding protein 5, C-terminal domain
Beta-lactamase2      PF13354.1    197 seq1597_BIOID51019   -            407     1e-13   51.0   0.1   1   1   3.1e-17   1.4e-13   50.6   0.1     4   144    57   209    54   262 0.75 Beta-lactamase enzyme family
adh_short_C2         PF13561.1    243 seq1599_BIOID51019   -            294   4.9e-30  104.9   0.0   1   1   1.3e-33   5.7e-30  104.7   0.0     5   241    58   290    55   292 0.92 Enoyl-(Acyl carrier protein) reductase
adh_short            PF00106.20   167 seq1599_BIOID51019   -            294   3.3e-26   92.0   0.2   1   1     9e-30   4.1e-26   91.7   0.1     3   166    52   217    50   218 0.95 short chain dehydrogenase
KR                   PF08659.5    181 seq1599_BIOID51019   -            294   2.3e-08   33.7   0.0   1   1   6.9e-12   3.2e-08   33.3   0.0     4   167    53   221    51   234 0.77 KR domain
PEPCK_ATP            PF01293.15   467 seq1601_BIOID51019   -            540  2.4e-216  718.6   0.0   1   1    2e-220  2.8e-216  718.4   0.0     3   467    21   493    19   493 0.98 Phosphoenolpyruvate carboxykinase
Tail_P2_I            PF09684.5    139 seq1602_BIOID51019   -            203   6.6e-58  194.0   0.1   1   1   5.8e-62   7.9e-58  193.8   0.1     1   139     7   143     7   143 0.99 Phage tail protein (Tail_P2_I)
PagP                 PF07017.6    147 seq1603_BIOID51019   -            186   4.2e-75  249.8   5.4   1   1   3.7e-79   5.1e-75  249.5   3.7     1   147    36   183    36   183 0.99 Antimicrobial peptide resistance and lipid A acylation protein PagP
Antitoxin-MazE       PF04014.13    47 seq1604_BIOID51019   -             83   4.2e-09   35.8   0.0   1   1   4.7e-13   6.4e-09   35.2   0.0     1    45     6    49     6    51 0.94 Antidote-toxin recognition MazE
Nitrate_red_del      PF02613.10   136 seq1607_BIOID51019   -            236   7.8e-28   96.8   7.4   1   1   9.6e-32   1.3e-27   96.1   5.1     5   133     7   161     3   165 0.88 Nitrate reductase delta subunit
PemK                 PF02452.12   110 seq1609_BIOID51019   -            116   1.2e-20   73.6   0.0   1   1   9.4e-25   1.3e-20   73.5   0.0     1   109     8   114     8   115 0.93 PemK-like protein
MatE                 PF01554.13   162 seq1611_BIOID51019   -            457   5.6e-74  247.0  34.1   1   2   1.4e-41   1.9e-37  128.2   3.8     1   162    17   177    17   177 0.98 MatE
MatE                 PF01554.13   162 seq1611_BIOID51019   -            457   5.6e-74  247.0  34.1   2   2   3.8e-42   5.2e-38  130.0   8.5     1   162   244   405   244   405 1.00 MatE
MutS_V               PF00488.16   235 seq1613_BIOID51019   -            853  7.7e-105  349.3   0.0   1   1  4.6e-108  1.3e-104  348.6   0.0     1   234   567   798   567   799 0.99 MutS domain V
MutS_III             PF05192.13   204 seq1613_BIOID51019   -            853   3.1e-49  167.4   3.1   1   1   2.1e-52   5.7e-49  166.5   2.2     1   204   271   560   271   560 0.96 MutS domain III
MutS_I               PF01624.15   113 seq1613_BIOID51019   -            853   6.2e-44  148.5   0.0   1   1   6.1e-47   1.7e-43  147.1   0.0     1   112    11   122    11   123 0.99 MutS domain I
MutS_II              PF05188.12   137 seq1613_BIOID51019   -            853   1.9e-33  115.3   0.0   1   1   1.6e-36   4.5e-33  114.1   0.0     1   137   131   256   131   256 0.98 MutS domain II
MutS_IV              PF05190.13    92 seq1613_BIOID51019   -            853   3.6e-28   97.4   0.1   1   1   3.6e-31   9.9e-28   96.0   0.1     1    90   428   517   428   519 0.97 MutS family domain IV
DUF3751              PF12571.3    159 seq1614_BIOID51019   -            452   5.6e-48  162.6   3.0   1   1   7.3e-52     1e-47  161.8   0.1     1   159     1   153     1   153 0.99 Phage tail-collar fibre protein
CSD                  PF00313.17    66 seq1615_BIOID51019   -             69   5.2e-34  115.7   0.7   1   1   8.2e-38   5.6e-34  115.6   0.5     2    65     5    68     4    69 0.97 'Cold-shock' DNA-binding domain
OB_RNB               PF08206.6     58 seq1615_BIOID51019   -             69   1.2e-05   24.6   0.3   1   1   2.5e-09   1.7e-05   24.1   0.2     7    30    14    37     6    67 0.82 Ribonuclease B OB domain
Nitrate_red_gam      PF02665.9    223 seq1616_BIOID51019   -            225   3.7e-88  294.5  11.3   1   1   3.1e-92   4.2e-88  294.3   7.8     2   222     4   224     3   225 0.99 Nitrate reductase gamma subunit
CN_hydrolase         PF00795.17   184 seq1619_BIOID51019   -            262   6.5e-21   74.3   0.1   1   1   6.6e-25     9e-21   73.9   0.0     6   184     7   172     2   172 0.85 Carbon-nitrogen hydrolase
Peripla_BP_4         PF13407.1    258 seq1620_BIOID51019   -            318   3.2e-44  151.1   6.8   1   1   8.7e-48     4e-44  150.8   4.7     1   243    26   274    26   287 0.91 Periplasmic binding protein domain
Peripla_BP_1         PF00532.16   279 seq1620_BIOID51019   -            318     1e-16   60.8   0.1   1   1   2.8e-20   1.3e-16   60.5   0.1    15   224    37   253    25   298 0.84 Periplasmic binding proteins and sugar binding domain of LacI family
Caudo_TAP            PF02413.12   130 seq1621_BIOID51019   -            197   3.8e-26   91.6   1.7   1   1   8.6e-30   1.2e-25   90.0   1.2     2   130    76   196    24   196 0.84 Caudovirales tail fibre assembly protein
Cys_Met_Meta_PP      PF01053.15   386 seq1624_BIOID51019   -            440  1.4e-122  408.5   0.0   1   1  1.2e-126  1.6e-122  408.4   0.0     1   385    52   436    52   437 0.97 Cys/Met metabolism PLP-dependent enzyme
MttA_Hcf106          PF02416.11    53 seq1625_BIOID51019   -             67   1.7e-12   46.1   0.4   1   1   1.4e-16   1.9e-12   46.0   0.2     1    48     4    51     4    62 0.92 mttA/Hcf106 family
MFS_1                PF07690.11   354 seq1626_BIOID51019   -            410   1.9e-28   99.1  41.0   1   1   3.9e-32   2.7e-28   98.6  28.4     5   351    26   362    22   365 0.73 Major Facilitator Superfamily
Sugar_tr             PF00083.19   451 seq1626_BIOID51019   -            410   2.2e-06   26.3  31.8   1   1   1.9e-09   1.3e-05   23.9   8.8    52   188    58   188    46   197 0.92 Sugar (and other) transporter
ABC_tran             PF00005.22   118 seq1628_BIOID51019   -            500   1.2e-37  128.8   0.0   1   2   2.1e-25   5.8e-22   78.1   0.0     1   118    49   174    49   174 0.95 ABC transporter
ABC_tran             PF00005.22   118 seq1628_BIOID51019   -            500   1.2e-37  128.8   0.0   2   2     3e-16   8.3e-13   48.6   0.0     5   117   304   430   300   431 0.88 ABC transporter
Metallophos          PF00149.23   201 seq1630_BIOID51019   -            218     1e-15   57.6   4.0   1   1   4.3e-19   2.9e-15   56.1   2.8     2   197    16   187    15   191 0.83 Calcineurin-like phosphoesterase
Metallophos_2        PF12850.2    156 seq1630_BIOID51019   -            218   3.8e-07   29.9   0.0   1   1   9.4e-11   6.4e-07   29.2   0.0     3   137    17   207    16   213 0.62 Calcineurin-like phosphoesterase superfamily domain
Resolvase            PF00239.16   141 seq1633_BIOID51019   -            199   1.5e-51  173.8   0.0   1   1   2.6e-55   1.8e-51  173.6   0.0     2   140     5   137     4   138 0.98 Resolvase, N terminal domain
HTH_7                PF02796.10    45 seq1633_BIOID51019   -            199   4.8e-11   42.2   0.0   1   1   1.3e-14   8.9e-11   41.3   0.0     1    44   140   183   140   184 0.97 Helix-turn-helix domain of resolvase
SNARE_assoc          PF09335.6    123 seq1634_BIOID51019   -            233   3.9e-19   68.9   5.8   1   1   2.9e-23   3.9e-19   68.9   4.0     1   122    48   173    48   174 0.96 SNARE associated Golgi protein
ydhR                 PF08803.6     97 seq1637_BIOID51019   -            101   1.1e-43  147.1   0.0   1   1   8.6e-48   1.2e-43  146.9   0.0     1    97     4   100     4   100 0.99 Putative mono-oxygenase ydhR
GreA_GreB_N          PF03449.10    74 seq1639_BIOID51019   -            158     1e-29  102.2   0.7   1   1   2.3e-33   1.6e-29  101.6   0.5     1    74     1    74     1    74 0.97 Transcription elongation factor, N-terminal
GreA_GreB            PF01272.14    77 seq1639_BIOID51019   -            158   1.3e-22   79.1   0.0   1   1   3.1e-26   2.2e-22   78.4   0.0     2    77    81   155    80   155 0.98 Transcription elongation factor, GreA/GreB, C-term
Patatin              PF01734.17   204 seq1640_BIOID51019   -            314   1.8e-24   86.7   0.4   1   1   2.5e-28   3.4e-24   85.8   0.1     1   201    21   178    21   180 0.95 Patatin-like phospholipase
Phage_sheath_1       PF04984.9    464 seq1641_BIOID51019   -            396   9.2e-78  261.6   1.8   1   2   5.9e-21   8.1e-17   60.6   0.1     1    89     1    91     1   102 0.93 Phage tail sheath protein
Phage_sheath_1       PF04984.9    464 seq1641_BIOID51019   -            396   9.2e-78  261.6   1.8   2   2   1.4e-63   1.9e-59  201.2   0.1   175   464   101   382    92   382 0.98 Phage tail sheath protein
DnaJ                 PF00226.26    64 seq1643_BIOID51019   -            271   2.8e-14   52.4   0.2   1   1   7.4e-18     5e-14   51.6   0.1     4    56   208   266   205   269 0.94 DnaJ domain
TerB                 PF05099.8    140 seq1643_BIOID51019   -            271   2.5e-09   36.8   0.7   1   1   3.7e-13   2.5e-09   36.8   0.5    14   137    44   170    32   173 0.89 Tellurite resistance protein TerB
NAD_binding_9        PF13454.1    156 seq1644_BIOID51019   -            534   2.3e-32  111.8   0.2   1   1   3.6e-36   4.9e-32  110.7   0.0     1   155     5   164     5   165 0.90 FAD-NAD(P)-binding
BPD_transp_2         PF02653.11   267 seq1645_BIOID51019   -            340   4.1e-48  163.5  43.8   1   1     4e-52   5.5e-48  163.1  30.4     4   267    57   320    54   320 0.91 Branched-chain amino acid transport system / permease component
BCCT                 PF02028.12   485 seq1647_BIOID51019   -            677  1.6e-173  577.3  44.2   1   1  1.3e-177  1.8e-173  577.1  30.6     1   484    17   502    17   503 0.99 BCCT family transporter
Tex_N                PF09371.5    193 seq1648_BIOID51019   -            773   2.9e-80  268.0   0.4   1   1   1.2e-83   5.5e-80  267.1   0.3     1   192    10   201    10   202 0.99 Tex-like protein N-terminal domain
HHH_3                PF12836.2     65 seq1648_BIOID51019   -            773   2.6e-27   94.4   0.0   1   1   1.3e-30   5.9e-27   93.2   0.0     1    65   491   555   491   555 0.99 Helix-hairpin-helix motif
S1                   PF00575.18    74 seq1648_BIOID51019   -            773   4.2e-24   84.3   0.6   1   1   1.7e-27   7.8e-24   83.4   0.4     2    74   648   720   647   720 0.98 S1 RNA binding domain
NAD_binding_2        PF03446.10   162 seq1652_BIOID51019   -            302   1.8e-36  125.4   5.8   1   1   1.9e-40   2.6e-36  124.8   4.1     3   161     8   168     6   169 0.95 NAD binding domain of 6-phosphogluconate dehydrogenase
Response_reg         PF00072.19   112 seq1654_BIOID51019   -            337   3.8e-28   97.6   0.5   1   1   6.5e-32   8.9e-28   96.4   0.1     1   111    10   120    10   121 0.97 Response regulator receiver domain
BPD_transp_2         PF02653.11   267 seq1656_BIOID51019   -            331     3e-44  150.8  43.6   1   1   3.4e-48   4.6e-44  150.2  30.2     2   266    35   304    34   305 0.88 Branched-chain amino acid transport system / permease component
Phage_tube           PF04985.9    167 seq1657_BIOID51019   -            172   3.1e-67  225.0   0.1   1   1   2.6e-71   3.5e-67  224.8   0.1     1   167     2   172     2   172 0.99 Phage tail tube protein FII
Fe-ADH               PF00465.14   366 seq1658_BIOID51019   -            387   4.2e-87  292.0   0.1   1   1   7.2e-91     5e-87  291.8   0.1     1   351     9   363     9   377 0.91 Iron-containing alcohol dehydrogenase
Fe-ADH_2             PF13685.1    250 seq1658_BIOID51019   -            387   1.8e-13   50.2   0.1   1   1   3.3e-11   2.3e-07   30.3   0.0     4   101    16   111    13   114 0.81 Iron-containing alcohol dehydrogenase
DUF1537              PF07005.6    223 seq1662_BIOID51019   -            420   6.1e-62  209.1  14.5   1   1   7.4e-66     1e-61  208.3  10.1     1   223   161   380   161   380 0.95 Protein of unknown function, DUF1537
FluMu_gp41           PF10109.4     82 seq1664_BIOID51019   -             91     5e-14   51.8   0.1   1   1   4.1e-18   5.6e-14   51.7   0.1     1    81     6    85     6    86 0.97 Mu-like prophage FluMu protein gp41
Phage_P2_GpE         PF06528.7     39 seq1666_BIOID51019   -             51   1.4e-23   81.9   0.0   1   1   1.2e-27   1.7e-23   81.6   0.0     1    39    13    51    13    51 0.98 Phage P2 GpE
TetR_N               PF00440.18    47 seq1668_BIOID51019   -            178     5e-09   35.5   0.1   1   1   1.2e-12   7.9e-09   34.9   0.1     1    47    13    59    13    59 0.97 Bacterial regulatory proteins, tetR family
TetR_C_6             PF13977.1    131 seq1668_BIOID51019   -            178   1.2e-07   31.5   0.2   1   1   4.2e-11   2.9e-07   30.2   0.1    21   125    85   176    67   178 0.90 Bacterial transcriptional repressor
NTP_transferase      PF00483.18   248 seq1669_BIOID51019   -            302   2.4e-25   89.1   0.0   1   1   4.5e-29   3.1e-25   88.8   0.0     1   241    10   275    10   280 0.87 Nucleotidyl transferase
NTP_transf_3         PF12804.2    179 seq1669_BIOID51019   -            302   9.5e-08   32.3   0.0   1   1   2.7e-11   1.8e-07   31.3   0.0     1   116    11   164    11   184 0.75 MobA-like NTP transferase domain
PhageMin_Tail        PF10145.4    202 seq1670_BIOID51019   -            815   3.1e-44  150.9  21.4   1   1   2.3e-48   3.1e-44  150.9  14.8     1   202   238   440   238   440 0.98 Phage-related minor tail protein
Aldo_ket_red         PF00248.16   283 seq1675_BIOID51019   -            275   1.5e-56  191.1   0.0   1   1   1.3e-60   1.8e-56  190.8   0.0     2   282    18   261    17   262 0.96 Aldo/keto reductase family
Usp                  PF00582.21   140 seq1676_BIOID51019   -            142     1e-14   54.7   0.0   1   1   8.6e-19   1.2e-14   54.6   0.0     2   140     3   138     2   138 0.96 Universal stress protein family
Aldolase_II          PF00596.16   183 seq1678_BIOID51019   -            212   3.4e-44  150.5   0.0   1   1   2.8e-48   3.9e-44  150.3   0.0     2   181    14   190    13   192 0.93 Class II Aldolase and Adducin N-terminal domain
Autotransporter      PF03797.14   265 seq1679_BIOID51019   -           1349   1.2e-56  191.9  25.6   1   1   1.7e-60   1.2e-56  191.9  17.7     2   259  1063  1334  1062  1340 0.94 Autotransporter beta-domain
ESPR                 PF13018.1     24 seq1679_BIOID51019   -           1349   7.4e-11   41.1   1.3   1   1   2.2e-14   1.5e-10   40.1   0.9     1    22    23    44    23    46 0.97 Extended Signal Peptide of Type V secretion system
FeoA                 PF04023.9     74 seq1680_BIOID51019   -             75   3.5e-09   36.3   0.0   1   1     3e-13   4.1e-09   36.1   0.0     7    73     4    71     2    72 0.90 FeoA domain
Mur_ligase           PF01225.20    83 seq1681_BIOID51019   -            134     3e-12   46.3   0.0   1   1   2.8e-16   3.8e-12   45.9   0.0     1    63     2    83     2    92 0.93 Mur ligase family, catalytic domain
FeoB_N               PF02421.13   189 seq1687_BIOID51019   -            773   2.8e-71  238.5   0.1   1   1   2.3e-74   5.3e-71  237.6   0.0     2   187     5   192     4   194 0.94 Ferrous iron transport protein B
Gate                 PF07670.9    109 seq1687_BIOID51019   -            773   1.5e-47  159.8  21.5   1   2   1.1e-17   2.4e-14   53.0   3.1     3   106   352   443   350   448 0.94 Nucleoside recognition
Gate                 PF07670.9    109 seq1687_BIOID51019   -            773   1.5e-47  159.8  21.5   2   2   2.7e-38   6.1e-35  119.2   0.3     1   107   512   689   512   691 0.99 Nucleoside recognition
FeoB_C               PF07664.7     54 seq1687_BIOID51019   -            773   3.1e-21   74.4   2.6   1   1   1.3e-24   3.1e-21   74.4   1.8     1    54   454   507   454   507 0.99 Ferrous iron transport protein B C terminus
MMR_HSR1             PF01926.18   114 seq1687_BIOID51019   -            773   2.1e-17   63.0   0.0   1   1   1.7e-20     4e-17   62.1   0.0     2   113     6   120     5   121 0.68 50S ribosome-binding GTPase
SRPRB                PF09439.5    181 seq1687_BIOID51019   -            773   3.7e-06   26.1   0.0   1   1   2.7e-09   6.1e-06   25.4   0.0     5    71     5    72     1   126 0.67 Signal recognition particle receptor beta subunit
DUF3828              PF12883.2    120 seq1688_BIOID51019   -            308   2.4e-11   43.4   2.6   1   1   1.4e-10   9.5e-07   28.6   0.1     2   118    26   142    25   144 0.84 Protein of unknown function (DUF3828)
Lumazine_bd          PF12870.2    111 seq1688_BIOID51019   -            308   3.1e-07   30.3   3.1   1   1   1.8e-08   0.00012   21.9   0.1    66   110   240   283   196   284 0.92 Lumazine-binding domain
AP_endonuc_2         PF01261.19   211 seq1689_BIOID51019   -            258   1.5e-31  109.2   1.7   1   1   1.3e-35   1.8e-31  109.0   1.2     1   211    21   219    21   219 0.95 Xylose isomerase-like TIM barrel
Mur_ligase_C         PF02875.16    91 seq1690_BIOID51019   -            338   7.9e-11   41.7   0.0   1   1   5.5e-14   3.8e-10   39.5   0.0     2    50   193   242   192   271 0.83 Mur ligase family, glutamate ligase domain
Mur_ligase_M         PF08245.7    189 seq1690_BIOID51019   -            338   1.5e-09   38.0   0.0   1   1     3e-13   2.1e-09   37.6   0.0    42   189    26   172     1   172 0.73 Mur ligase middle domain
TK                   PF00265.13   176 seq1692_BIOID51019   -            205   2.6e-64  215.9   0.0   1   1   2.2e-68   2.9e-64  215.7   0.0     1   176     2   186     2   186 0.99 Thymidine kinase
GntP_permease        PF02447.11   441 seq1695_BIOID51019   -            454  1.4e-153  511.4  49.8   1   1  2.3e-157  1.5e-153  511.2  34.5     2   440     5   453     4   454 0.97 GntP family permease
CitMHS               PF03600.11   349 seq1695_BIOID51019   -            454   1.4e-08   33.6  37.9   1   1   2.6e-12   1.8e-08   33.2  26.3     3   318    11   375     7   403 0.80 Citrate transporter
Phage_P2_GpU         PF06995.6    121 seq1698_BIOID51019   -            154   1.1e-38  131.2   0.0   1   1     1e-42   1.4e-38  130.8   0.0     1   108     6   113     6   116 0.98 Phage P2 GpU
YbjM                 PF11045.3    125 seq1702_BIOID51019   -            125   5.5e-63  210.1   9.7   1   1   4.5e-67   6.1e-63  210.0   6.7     1   124     1   124     1   125 0.99 Putative inner membrane protein of Enterobacteriaceae
Phage_GPD            PF05954.6    292 seq1706_BIOID51019   -            387   1.1e-58  198.7   0.5   1   1   9.9e-63   1.3e-58  198.3   0.3     2   292    43   365    42   365 0.90 Phage late control gene D protein (GPD)
PmbA_TldD            PF01523.11   293 seq1708_BIOID51019   -            450   5.2e-66  222.7   0.0   1   1   5.9e-70     8e-66  222.1   0.0     1   292    34   326    34   327 0.97 Putative modulator of DNA gyrase
DUF1418              PF07214.7     96 seq1709_BIOID51019   -             95   2.1e-42  142.5   2.2   1   1   1.7e-46   2.3e-42  142.3   1.5     1    96     1    95     1    95 0.99 Protein of unknown function (DUF1418)
FeoC                 PF09012.5     69 seq1710_BIOID51019   -             78   1.9e-15   56.1   0.4   1   1   3.3e-19   2.3e-15   55.9   0.3     1    65     3    69     3    75 0.92 FeoC like transcriptional regulator
TrmB                 PF01978.14    68 seq1710_BIOID51019   -             78   2.2e-06   27.1   0.0   1   1   4.3e-10   2.9e-06   26.7   0.0    17    59    10    53     7    56 0.92 Sugar-specific transcriptional regulator TrmB
Nitroreductase       PF00881.19   165 seq1711_BIOID51019   -            240   2.2e-22   79.5   0.2   1   1   3.4e-26   4.7e-22   78.4   0.1     3   165    10   159     8   159 0.78 Nitroreductase family
Transposase_31       PF04754.7    205 seq1712_BIOID51019   -            292   1.7e-83  278.8   0.1   1   1   1.8e-87   2.4e-83  278.4   0.0     1   204     8   209     8   210 0.99 Putative transposase, YhgA-like
Ogr_Delta            PF04606.7     47 seq1713_BIOID51019   -             97   7.2e-21   73.4   7.3   1   1     7e-25   9.6e-21   73.0   5.1     1    47    28    74    28    74 0.99 Ogr/Delta-like zinc finger
RimK                 PF08443.6    190 seq1715_BIOID51019   -            300   1.9e-82  275.2   0.0   1   1   8.6e-86   2.4e-82  274.9   0.0     1   190    97   286    97   286 1.00 RimK-like ATP-grasp domain
GSH-S_ATP            PF02955.11   174 seq1715_BIOID51019   -            300   9.1e-19   67.1   0.2   1   1   4.9e-22   1.3e-18   66.5   0.2    13   163   115   265   103   276 0.84 Prokaryotic glutathione synthetase, ATP-grasp domain
ATP-grasp_4          PF13535.1    184 seq1715_BIOID51019   -            300   6.4e-15   55.2   0.0   1   1   3.3e-18     9e-15   54.7   0.0     1   177    96   263    96   268 0.82 ATP-grasp domain
ATP-grasp_3          PF02655.9    161 seq1715_BIOID51019   -            300     2e-09   37.3   0.0   1   1   1.1e-12   3.1e-09   36.7   0.0     1   156    97   263    97   266 0.79 ATP-grasp domain
Dala_Dala_lig_C      PF07478.8    203 seq1715_BIOID51019   -            300   1.3e-05   24.5   0.2   1   1   1.7e-08   4.6e-05   22.7   0.1    33   177   135   267   107   273 0.76 D-ala D-ala ligase C-terminus
Cation_efflux        PF01545.16   285 seq1716_BIOID51019   -            300   2.3e-65  220.4   5.4   1   1   1.9e-69   2.5e-65  220.2   3.7     2   283    14   289    13   291 0.97 Cation efflux family
EAL                  PF00563.15   236 seq1718_BIOID51019   -            362   6.7e-59  199.1   0.0   1   1   1.4e-62   9.5e-59  198.6   0.0     3   236   112   346   111   346 0.94 EAL domain
GerE                 PF00196.14    58 seq1718_BIOID51019   -            362   1.3e-10   40.3   0.3   1   1   3.8e-14   2.6e-10   39.3   0.2     5    52    26    73    24    77 0.96 Bacterial regulatory proteins, luxR family
YbjN                 PF10722.4    127 seq1719_BIOID51019   -            158   6.8e-14   51.8   0.2   1   1   5.8e-18   7.9e-14   51.6   0.2     2   123     9   132     8   136 0.97 Putative bacterial sensory transduction regulator
PFK                  PF00365.15   282 seq1721_BIOID51019   -            340  1.5e-129  430.8   2.2   1   1  1.3e-133  1.8e-129  430.5   1.6     1   281    23   297    23   298 0.98 Phosphofructokinase
Pribosyltran         PF00156.22   125 seq1723_BIOID51019   -            227   8.4e-10   38.3   0.0   1   1     1e-13   1.4e-09   37.6   0.0    45   124   141   223   136   224 0.83 Phosphoribosyl transferase domain
Cytochrom_B562       PF07361.6    103 seq1725_BIOID51019   -            128   2.2e-34  117.8   5.4   1   1   1.9e-38   2.6e-34  117.6   3.7     1   103    23   128    23   128 0.99 Cytochrome b562
MarR                 PF01047.17    59 seq1726_BIOID51019   -            135     4e-13   48.7   0.1   1   1   1.6e-16   7.2e-13   47.9   0.0     1    58    29    86    29    87 0.98 MarR family
HTH_27               PF13463.1     68 seq1726_BIOID51019   -            135   6.1e-10   39.1   0.1   1   1     2e-13   9.3e-10   38.5   0.0     1    68    29    95    29    95 0.97 Winged helix DNA-binding domain
MarR_2               PF12802.2     62 seq1726_BIOID51019   -            135   2.4e-09   36.6   0.1   1   1   7.9e-13   3.6e-09   36.0   0.1     2    62    28    86    27    86 0.98 MarR family
MarC                 PF01914.12   203 seq1727_BIOID51019   -            215   1.5e-74  249.3  11.2   1   1   1.3e-78   1.7e-74  249.2   7.7     2   203     9   210     8   210 0.99 MarC family integral membrane protein
SBP_bac_8            PF13416.1    281 seq1728_BIOID51019   -            395   2.3e-37  129.1   3.0   1   1   8.8e-41     3e-37  128.7   2.1     3   280    71   361    69   362 0.86 Bacterial extracellular solute-binding protein
SBP_bac_6            PF13343.1    242 seq1728_BIOID51019   -            395   7.2e-28   97.4   1.2   1   1   3.3e-31   1.1e-27   96.7   0.8     5   216   105   343    83   374 0.85 Bacterial extracellular solute-binding protein
SBP_bac_1            PF01547.20   314 seq1728_BIOID51019   -            395   6.9e-17   62.0   6.9   1   1   3.1e-20   1.1e-16   61.3   4.8    17   311    69   328    59   331 0.75 Bacterial extracellular solute-binding protein
SBP_bac_11           PF13531.1    231 seq1728_BIOID51019   -            395   1.7e-07   31.0   0.0   1   1   3.6e-10   1.2e-06   28.2   0.0    15   226    69   334    64   338 0.77 Bacterial extracellular solute-binding protein
PK                   PF00224.16   348 seq1729_BIOID51019   -            542  1.3e-149  497.4   9.7   1   1  2.3e-153  1.6e-149  497.1   6.7     1   344    73   413    73   417 0.98 Pyruvate kinase, barrel domain
PK_C                 PF02887.11   117 seq1729_BIOID51019   -            542   8.1e-28   96.2   2.9   1   1   1.6e-31   1.1e-27   95.7   0.5     1   116   427   540   427   541 0.97 Pyruvate kinase, alpha/beta domain
Fe-S_biosyn          PF01521.15    91 seq1731_BIOID51019   -            191   2.1e-23   81.7   0.0   1   1   1.6e-26   1.1e-22   79.4   0.0     1    91     2    94     2    94 0.98 Iron-sulphur cluster biosynthesis
NifU                 PF01106.12    68 seq1731_BIOID51019   -            191     2e-10   40.1   0.0   1   1   4.4e-14     3e-10   39.5   0.0     2    65   112   177   111   180 0.90 NifU-like domain
LacAB_rpiB           PF02502.13   140 seq1733_BIOID51019   -            149     2e-54  182.9   0.1   1   1   1.7e-58   2.3e-54  182.7   0.1     1   139     3   141     3   142 0.99 Ribose/Galactose Isomerase
TerC                 PF03741.11   184 seq1736_BIOID51019   -            540   4.9e-49  166.1  13.4   1   1   1.6e-52   7.4e-49  165.5   9.3     1   183    27   216    27   217 0.94 Integral membrane protein TerC family
CorC_HlyC            PF03471.12    81 seq1736_BIOID51019   -            540   2.6e-20   71.8   0.1   1   1   6.2e-23   2.8e-19   68.5   0.0     2    79   453   529   452   531 0.93 Transporter associated domain
CBS                  PF00571.23    57 seq1736_BIOID51019   -            540   7.2e-16   57.4   1.3   1   2   8.5e-09   3.9e-05   23.1   0.4     1    53   315   371   315   374 0.94 CBS domain
CBS                  PF00571.23    57 seq1736_BIOID51019   -            540   7.2e-16   57.4   1.3   2   2   9.7e-12   4.4e-08   32.5   0.0     3    53   382   432   381   436 0.93 CBS domain
SBP_bac_11           PF13531.1    231 seq1737_BIOID51019   -            329   1.4e-44  152.3   0.2   1   1     5e-48   1.7e-44  152.0   0.1     4   231    28   280    25   280 0.87 Bacterial extracellular solute-binding protein
SBP_bac_1            PF01547.20   314 seq1737_BIOID51019   -            329   1.5e-18   67.5   2.8   1   1   5.5e-22   1.9e-18   67.1   2.0     4   314    32   272    29   272 0.88 Bacterial extracellular solute-binding protein
SBP_bac_8            PF13416.1    281 seq1737_BIOID51019   -            329   1.8e-13   50.7   1.2   1   1     9e-17   3.1e-13   49.9   0.8    85   262   108   281    34   300 0.75 Bacterial extracellular solute-binding protein
SBP_bac_6            PF13343.1    242 seq1737_BIOID51019   -            329   3.7e-13   49.2   1.1   1   1     2e-16   6.8e-13   48.3   0.8    53   235   112   303    77   306 0.83 Bacterial extracellular solute-binding protein
GntP_permease        PF02447.11   441 seq1739_BIOID51019   -            438  2.1e-188  626.2  45.8   1   1  5.2e-192  2.4e-188  626.0  31.7     1   441     1   437     1   437 0.99 GntP family permease
CitMHS               PF03600.11   349 seq1739_BIOID51019   -            438   5.3e-09   35.0  40.0   1   1   1.6e-12   7.2e-09   34.5  27.5     5   348     8   386     3   387 0.78 Citrate transporter
Na_H_antiporter      PF03553.9    303 seq1739_BIOID51019   -            438   3.8e-06   26.0  19.5   1   1   8.3e-10   3.8e-06   26.0  13.5    67   257   215   393   160   394 0.69 Na+/H+ antiporter family
SBP_bac_5            PF00496.17   374 seq1740_BIOID51019   -            567   4.7e-87  292.1   9.8   1   1     5e-91   6.9e-87  291.5   6.8     3   373   107   487   105   488 0.92 Bacterial extracellular solute-binding proteins, family 5 Middle
ABC_tran             PF00005.22   118 seq1741_BIOID51019   -            404   1.5e-27   96.1   0.0   1   1   8.1e-31   2.8e-27   95.3   0.0     1   117    86   204    86   205 0.93 ABC transporter
TOBE_2               PF08402.5     75 seq1741_BIOID51019   -            404   3.9e-19   68.2   0.0   1   1   2.9e-22   9.8e-19   67.0   0.0     1    75   322   402   322   402 0.93 TOBE domain
Ferritin             PF00210.19   142 seq1742_BIOID51019   -            167   1.2e-22   80.1   1.4   1   1   9.7e-27   1.3e-22   79.9   1.0     3   140     9   142     7   144 0.93 Ferritin-like domain
Ank_2                PF12796.2     89 seq1745_BIOID51019   -            201   2.2e-29  101.4   1.7   1   2   2.2e-15   6.1e-12   45.5   0.2     3    86    12    99    10   102 0.96 Ankyrin repeats (3 copies)
Ank_2                PF12796.2     89 seq1745_BIOID51019   -            201   2.2e-29  101.4   1.7   2   2   2.3e-11   6.3e-08   32.7   0.0    39    83   157   201   153   201 0.94 Ankyrin repeats (3 copies)
Ank_4                PF13637.1     54 seq1745_BIOID51019   -            201   2.6e-27   94.5   0.8   1   2   8.3e-12   2.3e-08   34.2   0.0     8    54    13    59    10    59 0.97 Ankyrin repeats (many copies)
Ank_4                PF13637.1     54 seq1745_BIOID51019   -            201   2.6e-27   94.5   0.8   2   2   2.3e-09   6.4e-06   26.4   0.0    16    54   159   197   155   197 0.96 Ankyrin repeats (many copies)
Ank                  PF00023.25    33 seq1745_BIOID51019   -            201   1.2e-23   81.5   6.5   1   2   7.6e-10   2.1e-06   27.1   0.0     2    32    39    69    38    70 0.96 Ankyrin repeat
Ank                  PF00023.25    33 seq1745_BIOID51019   -            201   1.2e-23   81.5   6.5   2   2   1.9e-08   5.1e-05   22.7   0.0     2    33   139   175   138   175 0.97 Ankyrin repeat
CDH                  PF02611.10   222 seq1747_BIOID51019   -            251     9e-96  319.2   0.0   1   1  7.5e-100     1e-95  319.0   0.0     2   221    31   250    30   251 0.99 CDP-diacylglycerol pyrophosphatase
LPP                  PF04728.8     11 seq1748_BIOID51019   -             78   5.8e-11   41.3  16.8   1   2   4.2e-10   5.8e-06   25.7   1.0     1    11    24    34    24    34 0.99 Repeated sequence found in lipoprotein LPP
LPP                  PF04728.8     11 seq1748_BIOID51019   -             78   5.8e-11   41.3  16.8   2   2   6.3e-10   8.6e-06   25.1   2.1     1    11    38    48    38    48 0.99 Repeated sequence found in lipoprotein LPP
DUF2877              PF11392.3    111 seq1749_BIOID51019   -            276     2e-22   79.3   0.0   1   1   3.2e-26   4.4e-22   78.2   0.0     1    90   167   256   167   259 0.98 Protein of unknown function (DUF2877)
BPD_transp_1         PF00528.17   185 seq1750_BIOID51019   -            317   7.1e-24   84.2  18.8   1   1   5.2e-28   7.1e-24   84.2  13.0     1   183   117   313   113   315 0.91 Binding-protein-dependent transport system inner membrane component
YecR                 PF13992.1     74 seq1752_BIOID51019   -            107   2.8e-27   94.5   0.2   1   1   2.5e-31   3.5e-27   94.2   0.1     2    74    26    98    25    98 0.98 YecR-like lipoprotein
BPD_transp_1         PF00528.17   185 seq1753_BIOID51019   -            306   1.1e-38  132.4  18.3   1   1   8.3e-43   1.1e-38  132.4  12.7     1   185   112   306   112   306 0.99 Binding-protein-dependent transport system inner membrane component
Ferritin             PF00210.19   142 seq1755_BIOID51019   -            165   7.3e-34  116.4   5.6   1   1   6.2e-38   8.5e-34  116.2   3.9     1   140     7   142     7   144 0.93 Ferritin-like domain
AraC_binding         PF02311.14   136 seq1756_BIOID51019   -            309   7.8e-27   93.4   0.6   1   1   2.3e-30   7.8e-27   93.4   0.4     4   136    40   177    37   177 0.91 AraC-like ligand binding domain
HTH_AraC             PF00165.18    42 seq1756_BIOID51019   -            309   3.2e-22   77.5   0.0   1   2   1.6e-12   5.6e-09   35.4   0.0     2    41   204   244   203   245 0.91 Bacterial regulatory helix-turn-helix proteins, AraC family
HTH_AraC             PF00165.18    42 seq1756_BIOID51019   -            309   3.2e-22   77.5   0.0   2   2   1.9e-13   6.5e-10   38.4   0.0     1    41   256   294   256   295 0.96 Bacterial regulatory helix-turn-helix proteins, AraC family
HTH_18               PF12833.2     81 seq1756_BIOID51019   -            309   2.9e-19   68.8   0.5   1   1   2.3e-22   7.9e-19   67.4   0.0     1    80   217   295   217   296 0.97 Helix-turn-helix domain
Ligase_CoA           PF00549.14   153 seq1757_BIOID51019   -            515   1.6e-48  164.0   0.0   1   1   7.9e-51   5.4e-47  159.0   0.0     1   148   346   503   346   508 0.97 CoA-ligase
CoA_binding          PF02629.14    96 seq1757_BIOID51019   -            515   7.8e-20   71.0   0.3   1   1   1.1e-21   7.5e-18   64.7   0.0     2    96   188   284   187   284 0.97 CoA binding domain
BPD_transp_1         PF00528.17   185 seq1758_BIOID51019   -            295   2.2e-14   53.2  20.7   1   1   1.6e-18   2.2e-14   53.2  14.4     3   184    95   287    93   288 0.86 Binding-protein-dependent transport system inner membrane component
BPD_transp_1         PF00528.17   185 seq1761_BIOID51019   -            302   6.3e-26   90.9   9.9   1   1   9.3e-30   6.3e-26   90.9   6.8     1   182   119   300   115   302 0.98 Binding-protein-dependent transport system inner membrane component
OppC_N               PF12911.2     56 seq1761_BIOID51019   -            302   1.7e-19   68.7   0.4   1   1   2.5e-23   1.7e-19   68.7   0.2     1    55    22    76    22    77 0.94 N-terminal TM domain of oligopeptide transport permease C
Trp_Tyr_perm         PF03222.8    394 seq1762_BIOID51019   -            403  1.3e-143  478.4  30.7   1   1  2.2e-147  1.5e-143  478.2  21.3     2   393     2   390     1   391 0.99 Tryptophan/tyrosine permease family
Aa_trans             PF01490.13   410 seq1762_BIOID51019   -            403   7.1e-11   41.1  20.9   1   1     1e-14   7.1e-11   41.1  14.5     6   248     6   236     1   239 0.82 Transmembrane amino acid transporter protein
SNARE_assoc          PF09335.6    123 seq1763_BIOID51019   -            254     2e-19   69.8   2.2   1   1   1.5e-23     2e-19   69.8   1.6     1   121    36   159    36   161 0.92 SNARE associated Golgi protein
DUF805               PF05656.9    117 seq1764_BIOID51019   -            146   4.5e-20   71.5  11.9   1   1   7.1e-24   9.7e-20   70.4   8.3     2   116     7   134     6   135 0.82 Protein of unknown function (DUF805)
DUF2593              PF10767.4    144 seq1765_BIOID51019   -            162   7.3e-72  239.6   6.8   1   1   6.1e-76   8.3e-72  239.4   4.7     2   144    20   162    19   162 0.99 Protein of unknown function (DUF2593)
DUF1116              PF06545.6    216 seq1766_BIOID51019   -            472   6.4e-94  312.9   0.4   1   1   6.2e-98   8.5e-94  312.5   0.3     1   216   143   358   143   358 1.00 Protein of unknown function (DUF1116)
tRNA_U5-meth_tr      PF05958.6    352 seq1768_BIOID51019   -            375   1.7e-19   69.6   0.0   1   1   3.7e-20   1.3e-16   60.1   0.0   172   351   208   374   183   375 0.90 tRNA (Uracil-5-)-methyltransferase
Methyltransf_31      PF13847.1    152 seq1768_BIOID51019   -            375     3e-09   36.5   0.0   1   1   1.6e-12   5.4e-09   35.7   0.0     5    67   235   295   233   346 0.87 Methyltransferase domain
Methyltransf_26      PF13659.1    117 seq1768_BIOID51019   -            375     2e-07   30.9   0.0   1   1   1.1e-10   3.7e-07   30.0   0.0     4    80   237   310   234   369 0.88 Methyltransferase domain
MTS                  PF05175.9    170 seq1768_BIOID51019   -            375   6.2e-06   25.6   0.0   1   1   2.9e-09   9.9e-06   24.9   0.0    32   109   234   311   209   329 0.83 Methyltransferase small domain
oligo_HPY            PF08352.7     64 seq1769_BIOID51019   -            337     2e-21   75.9   0.1   1   1   8.3e-25   3.8e-21   75.0   0.1     1    64   248   312   248   312 0.99 Oligopeptide/dipeptide transporter, C-terminal region
ABC_tran             PF00005.22   118 seq1769_BIOID51019   -            337   1.8e-18   66.8   0.0   1   1   6.4e-22   2.9e-18   66.2   0.0    15   118    80   197    65   197 0.85 ABC transporter
AAA_21               PF13304.1    303 seq1769_BIOID51019   -            337   3.4e-11   43.5   0.2   1   1   6.7e-14   3.1e-10   40.3   0.0   227   300   159   230    76   233 0.81 AAA domain
DUF406               PF04175.7     94 seq1771_BIOID51019   -             99     2e-28   98.5   3.2   1   1   1.6e-32   2.2e-28   98.4   2.2     4    94     3    96     1    96 0.96 Protein of unknown function (DUF406)
Trans_reg_C          PF00486.23    77 seq1772_BIOID51019   -            219   1.8e-22   78.8   0.5   1   1     5e-26   3.4e-22   78.0   0.1     1    77   145   216   145   216 0.98 Transcriptional regulatory protein, C terminal
Response_reg         PF00072.19   112 seq1772_BIOID51019   -            219   3.7e-21   75.0   0.0   1   1   7.5e-25   5.1e-21   74.6   0.0     1   111     3   112     3   113 0.98 Response regulator receiver domain
Usp                  PF00582.21   140 seq1773_BIOID51019   -            142   3.2e-17   62.8   0.0   1   1   2.7e-21   3.7e-17   62.7   0.0     2   140     3   138     2   138 0.95 Universal stress protein family
HATPase_c            PF02518.21   111 seq1775_BIOID51019   -            449   6.9e-19   67.4   0.0   1   1   2.3e-22   1.6e-18   66.3   0.0     4   106   351   447   348   449 0.93 Histidine kinase-, DNA gyrase B-, and HSP90-like ATPase
HisKA                PF00512.20    68 seq1775_BIOID51019   -            449   8.1e-13   48.0   1.6   1   1   2.9e-16     2e-12   46.7   1.1     3    67   238   301   236   302 0.96 His Kinase A (phospho-acceptor) domain
ABC_tran             PF00005.22   118 seq1776_BIOID51019   -            334   2.6e-21   76.0   0.0   1   1   8.9e-25     4e-21   75.4   0.0     1   117    64   192    64   193 0.90 ABC transporter
oligo_HPY            PF08352.7     64 seq1776_BIOID51019   -            334   1.3e-19   70.1   0.2   1   1   5.3e-23   2.4e-19   69.3   0.2     1    64   244   311   244   311 0.99 Oligopeptide/dipeptide transporter, C-terminal region
DUF1451              PF07295.6    146 seq1779_BIOID51019   -            160   1.6e-52  177.0   0.2   1   1   1.4e-56   1.8e-52  176.8   0.1     2   145    12   157    11   158 0.98 Protein of unknown function (DUF1451)
GGDEF                PF00990.16   161 seq1782_BIOID51019   -           1105   3.8e-45  153.2   0.3   1   1   4.2e-48   7.2e-45  152.3   0.2     1   160   682   838   682   839 0.97 GGDEF domain
MASE1                PF05231.9    299 seq1782_BIOID51019   -           1105   1.4e-33  116.0  42.2   1   1   8.4e-37   1.4e-33  116.0  29.3     2   298    19   294    18   295 0.88 MASE1
PAS_9                PF13426.1    104 seq1782_BIOID51019   -           1105   1.7e-29  102.1   0.0   1   2   1.3e-15   2.2e-12   47.1   0.0     3   104   314   416   312   416 0.96 PAS domain
PAS_9                PF13426.1    104 seq1782_BIOID51019   -           1105   1.7e-29  102.1   0.0   2   2   3.7e-12   6.4e-09   36.0   0.0     2   104   566   670   565   670 0.92 PAS domain
PAS_3                PF08447.6     91 seq1782_BIOID51019   -           1105   5.2e-26   90.4   0.0   1   2   9.6e-13   1.6e-09   37.5   0.0     4    89   327   409   324   411 0.93 PAS fold
PAS_3                PF08447.6     91 seq1782_BIOID51019   -           1105   5.2e-26   90.4   0.0   2   2   1.3e-13   2.3e-10   40.3   0.0     2    91   452   537   451   537 0.96 PAS fold
PAS_4                PF08448.5    110 seq1782_BIOID51019   -           1105   5.7e-24   84.1   0.0   1   2   4.4e-10   7.5e-07   29.0   0.0     7   110   314   419   309   419 0.90 PAS fold
PAS_4                PF08448.5    110 seq1782_BIOID51019   -           1105   5.7e-24   84.1   0.0   2   2   1.1e-13     2e-10   40.5   0.0     1   109   561   672   561   673 0.94 PAS fold
PAS                  PF00989.19   113 seq1782_BIOID51019   -           1105   2.4e-23   81.9   0.1   1   2   1.7e-12     3e-09   36.5   0.0     2   113   303   414   302   414 0.91 PAS fold
PAS                  PF00989.19   113 seq1782_BIOID51019   -           1105   2.4e-23   81.9   0.1   2   2   5.8e-11   9.9e-08   31.6   0.0     7   113   561   668   555   668 0.94 PAS fold
EAL                  PF00563.15   236 seq1782_BIOID51019   -           1105   4.3e-18   65.5   0.2   1   1   6.7e-21   1.2e-17   64.1   0.1    37   234   896  1088   891  1090 0.92 EAL domain
PAS_8                PF13188.1     64 seq1782_BIOID51019   -           1105   5.7e-12   44.9   0.0   1   2   4.4e-07   0.00075   19.1   0.0     2    51   303   358   302   371 0.72 PAS domain
PAS_8                PF13188.1     64 seq1782_BIOID51019   -           1105   5.7e-12   44.9   0.0   2   2   1.6e-07   0.00027   20.5   0.0     1    52   555   607   555   619 0.80 PAS domain
AA_kinase            PF00696.23   241 seq1783_BIOID51019   -            316   2.3e-27   95.9   0.3   1   1     2e-31   2.7e-27   95.7   0.2     2   240     4   296     3   297 0.91 Amino acid kinase family
Amidohydro_4         PF13147.1    304 seq1785_BIOID51019   -            460   4.4e-33  115.3   0.0   1   1   1.3e-36   5.8e-33  115.0   0.0     1   304   107   427   107   427 0.89 Amidohydrolase
Amidohydro_3         PF07969.6    404 seq1785_BIOID51019   -            460   7.5e-09   35.1   1.8   1   1   9.3e-10   4.2e-06   26.1   1.3    98   358   173   384   112   411 0.68 Amidohydrolase family
Amidohydro_5         PF13594.1     68 seq1785_BIOID51019   -            460   1.5e-06   27.7   0.0   1   1   2.4e-09   1.1e-05   25.0   0.0     3    45    84   138    82   180 0.71 Amidohydrolase
GerE                 PF00196.14    58 seq1789_BIOID51019   -            901   4.2e-20   70.7   0.0   1   1   1.3e-23   1.7e-19   68.7   0.0     2    58   834   890   833   890 0.97 Bacterial regulatory proteins, luxR family
DUF1266              PF06889.6    172 seq1790_BIOID51019   -            235   1.2e-41  142.2  10.7   1   1   9.8e-46   1.3e-41  142.0   7.4     3   172    40   217    38   217 0.98 Protein of unknown function (DUF1266)
Flavodoxin_2         PF02525.12   199 seq1791_BIOID51019   -            193   6.5e-38  130.1   0.0   1   1   7.2e-42   9.8e-38  129.5   0.0     2   199     3   188     2   190 0.87 Flavodoxin-like fold
E1-E2_ATPase         PF00122.15   230 seq1793_BIOID51019   -            898     8e-57  191.7   1.7   1   1   3.5e-60     8e-57  191.7   1.2     1   229   123   362   123   363 0.97 E1-E2 ATPase
Hydrolase            PF00702.21   204 seq1793_BIOID51019   -            898   1.9e-24   87.2   0.5   1   1   1.9e-27   4.2e-24   86.0   0.2     1   204   367   653   367   653 0.83 haloacid dehalogenase-like hydrolase
HAD                  PF12710.2    191 seq1793_BIOID51019   -            898   1.6e-16   60.9   0.1   1   1   1.4e-19   3.3e-16   59.9   0.0     2   191   371   650   370   650 0.78 haloacid dehalogenase-like hydrolase
Cation_ATPase_N      PF00690.21    69 seq1793_BIOID51019   -            898   2.2e-15   55.7   0.0   1   1   2.2e-18   5.1e-15   54.5   0.0     4    69    48   112    46   112 0.97 Cation transporter/ATPase, N-terminus
Hydrolase_like2      PF13246.1     91 seq1793_BIOID51019   -            898   5.2e-11   42.2   0.0   1   1   4.8e-14   1.1e-10   41.1   0.0    40    91   411   481   369   481 0.68 Putative hydrolase of sodium-potassium ATPase alpha subunit
ABM                  PF03992.11    78 seq1795_BIOID51019   -            104   5.2e-22   77.5   0.1   1   1   4.5e-26   6.2e-22   77.3   0.0     1    78     1    87     1    87 0.92 Antibiotic biosynthesis monooxygenase
DnaJ                 PF00226.26    64 seq1796_BIOID51019   -            475   6.9e-06   25.5   0.1   1   1   2.3e-09   3.2e-05   23.4   0.0     1    52     3    47     3    52 0.93 DnaJ domain
ASCH                 PF04266.9    104 seq1799_BIOID51019   -            146   2.2e-19   69.6   0.0   1   1   1.8e-23   2.5e-19   69.4   0.0     5   103    37   143    16   144 0.92 ASCH domain
Peripla_BP_4         PF13407.1    258 seq1804_BIOID51019   -            328   3.9e-52  177.0   0.7   1   1   3.4e-56   4.6e-52  176.8   0.5     5   258    36   289    31   289 0.96 Periplasmic binding protein domain
MFS_1                PF07690.11   354 seq1813_BIOID51019   -            433   7.9e-40  136.5  82.0   1   2   3.9e-31   5.3e-27   94.3  30.7     2   343    60   386    59   388 0.89 Major Facilitator Superfamily
MFS_1                PF07690.11   354 seq1813_BIOID51019   -            433   7.9e-40  136.5  82.0   2   2   1.6e-19   2.2e-15   56.1  20.6     1   168   261   426   261   432 0.93 Major Facilitator Superfamily
Peptidase_M28        PF04389.12   176 seq1815_BIOID51019   -            345   3.9e-30  104.8   0.1   1   1   1.8e-33   8.1e-30  103.7   0.0     2   173   111   318   110   320 0.88 Peptidase family M28
Peptidase_M20        PF01546.23   171 seq1815_BIOID51019   -            345   7.7e-07   28.7   0.0   1   1   2.2e-10     1e-06   28.3   0.0     1    73   113   198   113   309 0.74 Peptidase family M20/M25/M40
Peptidase_M42        PF05343.9    292 seq1815_BIOID51019   -            345   5.1e-06   25.3   0.2   1   1   4.1e-08   0.00019   20.2   0.0   134   180   143   189   136   216 0.87 M42 glutamyl aminopeptidase
DUF904               PF06005.7     72 seq1817_BIOID51019   -             59   3.4e-16   59.1   1.1   1   1   2.6e-20   3.6e-16   59.1   0.7     1    36     3    38     3    51 0.91 Protein of unknown function (DUF904)
DUF1266              PF06889.6    172 seq1818_BIOID51019   -            235   1.6e-41  141.7   6.8   1   1   1.4e-45   1.9e-41  141.5   4.7     3   172    40   217    38   217 0.96 Protein of unknown function (DUF1266)
HSP70                PF00012.15   602 seq1819_BIOID51019   -            450   6.5e-25   86.9   0.0   1   2   5.2e-19   7.1e-15   53.8   0.0     2   207     3   228     2   259 0.76 Hsp70 protein
HSP70                PF00012.15   602 seq1819_BIOID51019   -            450   6.5e-25   86.9   0.0   2   2   8.8e-12   1.2e-07   29.9   0.0   250   352   329   423   305   448 0.80 Hsp70 protein
ABC_tran             PF00005.22   118 seq1821_BIOID51019   -            494   3.9e-32  110.9   0.0   1   2   4.9e-20   3.4e-16   59.5   0.0     1   118    44   169    44   169 0.90 ABC transporter
ABC_tran             PF00005.22   118 seq1821_BIOID51019   -            494   3.9e-32  110.9   0.0   2   2   7.9e-17   5.4e-13   49.2   0.0     3   117   295   424   293   425 0.83 ABC transporter
YbjQ_1               PF01906.12   105 seq1824_BIOID51019   -            107   1.2e-40  138.0   0.5   1   1   9.3e-45   1.3e-40  137.9   0.4     1   104     1   104     1   105 0.99 Putative heavy-metal-binding
HTH_24               PF13412.1     48 seq1826_BIOID51019   -             88   1.5e-06   27.4   0.0   1   1   1.7e-10   2.3e-06   26.7   0.0     8    47     3    42     1    43 0.97 Winged helix-turn-helix DNA-binding
TonB                 PF03544.9     79 seq1827_BIOID51019   -            244   9.3e-20   70.5   0.1   1   1   6.8e-24   9.3e-20   70.5   0.0     2    71   165   235   164   238 0.91 Gram-negative bacterial tonB protein
Amidase_2            PF01510.20   132 seq1829_BIOID51019   -            276   1.2e-26   93.1   0.0   1   1   1.5e-30   2.1e-26   92.4   0.0     6   131    41   179    35   180 0.92 N-acetylmuramoyl-L-alanine amidase
BPD_transp_2         PF02653.11   267 seq1837_BIOID51019   -            323   1.9e-38  131.8  38.5   1   1   1.4e-42   1.9e-38  131.8  26.7     4   265    38   307    35   309 0.93 Branched-chain amino acid transport system / permease component
[truncated: 1,389,087 more chars]
