# Supplementary material for: A domain sequence approach to pangenomics: applications to Escherichia coli
Source: F1000Res. 2013 May 29;1:19. Originally published 2012 Oct 1. [Version 2] doi: 10.12688/f1000research.1-19.v2 (PMC3901455; doi:10.12688/f1000research.1-19.v2)
Supplement: The 347 text files show the results from scanning each of the fasta-files against the Pfam-A database [file f1000research-1-1101-s0002.tgz › Escherichia_coli_DEC12A_BIOID51021.txt]

#                                                                            --- full sequence --- -------------- this domain -------------   hmm coord   ali coord   env coord
# target name        accession   tlen query name           accession   qlen   E-value  score  bias   #  of  c-Evalue  i-Evalue  score  bias  from    to  from    to  from    to  acc description of target
#------------------- ---------- ----- -------------------- ---------- ----- --------- ------ ----- --- --- --------- --------- ------ ----- ----- ----- ----- ----- ----- ----- ---- ---------------------
RHS                  PF03527.9     41 seq3_BIOID51021      -            302   1.6e-20   72.4   0.6   1   1     2e-24   2.7e-20   71.7   0.4     1    41    46    86    46    86 0.98 RHS protein
rve                  PF00665.21   120 seq4_BIOID51021      -            340   1.9e-20   73.0   0.0   1   1   2.2e-23   3.8e-20   72.0   0.0     3   118   118   242   117   244 0.96 Integrase core domain
HTH_38               PF13936.1     44 seq4_BIOID51021      -            340   1.8e-09   36.8   0.5   1   1   4.1e-12     7e-09   34.9   0.1     6    41     3    38     2    40 0.94 Helix-turn-helix domain
HTH_7                PF02796.10    45 seq4_BIOID51021      -            340   3.5e-09   36.2   0.3   1   1   5.4e-12   9.2e-09   34.9   0.2    13    44     9    40     5    41 0.93 Helix-turn-helix domain of resolvase
HTH_23               PF13384.1     50 seq4_BIOID51021      -            340   1.1e-06   27.9   0.0   1   1     2e-09   3.4e-06   26.3   0.0     9    40     9    40     2    43 0.89 Homeodomain-like domain
HTH_28               PF13518.1     52 seq4_BIOID51021      -            340     1e-05   25.2   0.1   1   1   1.5e-08   2.6e-05   23.9   0.1     7    34    12    39     8    40 0.89 Helix-turn-helix domain
Sigma70_r4_2         PF08281.7     54 seq4_BIOID51021      -            340   1.1e-05   24.6   0.0   1   1   1.5e-08   2.5e-05   23.5   0.0    25    48    16    39    12    40 0.94 Sigma-70, region 4
HTH_3                PF01381.17    55 seq4_BIOID51021      -            340   0.00012   21.6   0.1   1   1   1.4e-07   0.00024   20.7   0.1     7    37    15    45     8    48 0.91 Helix-turn-helix
DDE_Tnp_IS66_C       PF13817.1     39 seq6_BIOID51021      -             70   1.1e-20   73.2   0.0   1   1   9.8e-25   1.3e-20   72.9   0.0     1    39    26    64    26    64 0.98 IS66 C-terminal element
TnpB_IS66            PF05717.8    108 seq12_BIOID51021     -            331   6.6e-44  147.6   0.0   1   1   3.1e-47     1e-43  147.0   0.0     2   106   223   325   222   327 0.96 IS66 Orf2 like protein
HTH_Tnp_1            PF01527.15    76 seq12_BIOID51021     -            331   3.3e-23   81.3   0.0   1   1   9.7e-25   3.3e-21   74.8   0.0     2    68    92   162    91   182 0.86 Transposase
rve                  PF00665.21   120 seq16_BIOID51021     -            263   6.2e-23   81.0   0.0   1   1     2e-26     9e-23   80.5   0.0     3   119    85   205    83   206 0.96 Integrase core domain
rve_3                PF13683.1     67 seq16_BIOID51021     -            263   1.1e-17   63.2   0.1   1   1   7.8e-21   3.6e-17   61.5   0.0     2    67   178   243   177   243 0.98 Integrase core domain
HTH_21               PF13276.1     60 seq16_BIOID51021     -            263   7.4e-17   60.9   2.0   1   1   6.6e-19     3e-15   55.8   0.4     6    57    11    68     7    71 0.79 HTH-like domain
Lysis_S              PF04971.7     68 seq17_BIOID51021     -             71   1.4e-47  159.0   0.5   1   1   1.2e-51   1.6e-47  158.9   0.3     1    68     4    71     4    71 1.00 Lysis protein S
Phage_lysozyme       PF00959.14   110 seq19_BIOID51021     -            165   2.1e-32  111.5   0.1   1   1   1.9e-36   2.6e-32  111.2   0.1     1   109    48   154    48   155 0.98 Phage lysozyme
Phage_lambd_GpG      PF06894.6    127 seq20_BIOID51021     -            143     3e-56  188.3   1.2   1   1   2.6e-60   3.5e-56  188.1   0.8     1   127     1   127     1   127 0.98 Bacteriophage lambda minor tail protein (GpG)
Phage_P2_GpU         PF06995.6    121 seq26_BIOID51021     -            164   1.6e-43  146.8   0.0   1   1   1.4e-47   1.9e-43  146.5   0.0     1   121     8   128     8   128 0.99 Phage P2 GpU
DUF465               PF04325.8     49 seq27_BIOID51021     -             74   2.2e-09   36.7   1.1   1   1   2.3e-13   3.1e-09   36.2   0.7    11    49    29    68    28    68 0.97 Protein of unknown function (DUF465)
Tail_P2_I            PF09684.5    139 seq29_BIOID51021     -            335   7.5e-55  184.1   0.3   1   1   2.2e-58   1.5e-54  183.2   0.1     1   139   139   275   139   275 0.99 Phage tail protein (Tail_P2_I)
Baseplate_J          PF04865.9    243 seq29_BIOID51021     -            335   4.5e-23   81.7   0.1   1   1   1.6e-26   1.1e-22   80.4   0.1   151   243     2    95     1    95 0.96 Baseplate J-like protein
Rrf2                 PF02082.15    83 seq30_BIOID51021     -             46   5.6e-05   23.0   0.1   1   1   4.1e-09   5.6e-05   23.0   0.0    29    61     3    35     1    45 0.93 Transcriptional regulator
Autotransporter      PF03797.14   265 seq32_BIOID51021     -            952   1.2e-42  145.9  29.8   1   1   8.8e-47   1.2e-42  145.9  20.6     3   259   690   932   688   943 0.95 Autotransporter beta-domain
NLPC_P60             PF00877.14   105 seq33_BIOID51021     -            199   1.8e-14   53.3   0.0   1   1   3.4e-18   2.3e-14   52.9   0.0     1   104    63   175    63   176 0.93 NlpC/P60 family
Prok-JAB             PF14464.1    105 seq33_BIOID51021     -            199   2.3e-08   33.4   0.1   1   1   6.1e-12   4.1e-08   32.6   0.1    54    96     8    50     1    61 0.87 Prokaryotic homologs of the JAB domain
Terminase_GpA        PF05876.7    557 seq34_BIOID51021     -            567  6.1e-141  470.4   0.2   1   1  5.7e-145  7.8e-141  470.0   0.1   133   557    28   508    23   508 0.95 Phage terminase large subunit (GpA)
DUF441               PF04284.8    140 seq37_BIOID51021     -            175   1.4e-46  157.7  20.1   1   1   1.2e-50   1.6e-46  157.5  13.9     1   140    34   172    34   172 0.99 Protein of unknown function (DUF441)
DUF1076              PF06416.7    113 seq38_BIOID51021     -            191   7.5e-44  147.9   0.1   1   1   8.5e-48   1.2e-43  147.3   0.1     1   113    81   189    79   189 0.96 Protein of unknown function (DUF1076)
Phage_AlpA           PF05930.7     51 seq39_BIOID51021     -             68   2.8e-19   68.4   0.1   1   1   4.8e-23   3.3e-19   68.2   0.1     1    51    10    59    10    59 0.97 Prophage CP4-57 regulatory protein (AlpA)
HTH_17               PF12728.2     51 seq39_BIOID51021     -             68   2.4e-07   30.8   0.0   1   1     4e-11   2.7e-07   30.6   0.0     9    50    20    62    14    63 0.90 Helix-turn-helix domain
DDE_Tnp_1            PF01609.16   211 seq40_BIOID51021     -            205   4.1e-17   62.3   0.1   1   1   4.6e-21   6.2e-17   61.7   0.1    84   211     2   170     1   170 0.92 Transposase DDE domain
HTH_Tnp_1            PF01527.15    76 seq41_BIOID51021     -             98   2.1e-09   37.0   0.6   1   1   7.8e-13   1.1e-08   34.8   0.4     1    74     1    87     1    88 0.81 Transposase
N6_N4_Mtase          PF01555.13   231 seq44_BIOID51021     -            164   1.8e-25   89.6   0.0   1   1   1.5e-29     2e-25   89.4   0.0   138   230    58   153     5   154 0.77 DNA methylase
Tautomerase          PF01361.16    60 seq46_BIOID51021     -             75   3.6e-14   51.9   0.0   1   1   3.7e-18   5.1e-14   51.5   0.0     1    51     2    53     2    55 0.98 Tautomerase enzyme
rve_3                PF13683.1     67 seq47_BIOID51021     -             68   9.2e-08   31.3   0.0   1   1   2.1e-11   1.4e-07   30.7   0.0    19    67     1    50     1    50 0.96 Integrase core domain
rve_2                PF13333.1     52 seq47_BIOID51021     -             68   1.7e-07   31.1   0.0   1   1   2.8e-11   1.9e-07   30.8   0.0     1    50     2    56     2    58 0.87 Integrase core domain
Phage_fiber_C        PF06820.7     64 seq48_BIOID51021     -             89   9.3e-37  124.8   0.7   1   1   8.7e-41   1.2e-36  124.5   0.5     1    64    28    89    28    89 0.99 Putative prophage tail fibre C-terminus
Acetyltransf_3       PF13302.1    142 seq51_BIOID51021     -            178   2.8e-21   76.2   0.0   1   1   7.2e-25   3.3e-21   75.9   0.0     2   141    11   150    10   151 0.86 Acetyltransferase (GNAT) domain
Acetyltransf_4       PF13420.1    155 seq51_BIOID51021     -            178   6.9e-11   42.2   0.1   1   1   1.8e-14     8e-11   41.9   0.0    25   154    39   170    22   171 0.85 Acetyltransferase (GNAT) domain
Acetyltransf_1       PF00583.19    83 seq51_BIOID51021     -            178     2e-10   40.4   0.0   1   1   6.8e-14   3.1e-10   39.8   0.0     3    82    74   150    72   151 0.96 Acetyltransferase (GNAT) family
GntP_permease        PF02447.11   441 seq54_BIOID51021     -            438  2.1e-188  626.2  45.8   1   1  5.2e-192  2.4e-188  626.0  31.7     1   441     1   437     1   437 0.99 GntP family permease
CitMHS               PF03600.11   349 seq54_BIOID51021     -            438   5.3e-09   35.0  40.0   1   1   1.6e-12   7.2e-09   34.5  27.5     5   348     8   386     3   387 0.78 Citrate transporter
Na_H_antiporter      PF03553.9    303 seq54_BIOID51021     -            438   3.8e-06   26.0  19.5   1   1   8.3e-10   3.8e-06   26.0  13.5    67   257   215   393   160   394 0.69 Na+/H+ antiporter family
Phage_tail_T         PF06223.7    103 seq59_BIOID51021     -            137   6.5e-42  142.0   0.5   1   1   5.4e-41   7.4e-37  125.7   0.1     6   100     1    99     1   102 0.89 Minor tail protein T
DUF957               PF06117.6     65 seq60_BIOID51021     -            143   5.8e-25   86.5   0.1   1   1   6.5e-29   8.9e-25   85.9   0.1     1    46    30    75    30    85 0.94 Enterobacterial protein of unknown function (DUF957)
Phage_lysis          PF03245.8    125 seq62_BIOID51021     -            145   3.6e-42  143.1   3.4   1   1   3.1e-46   4.2e-42  142.9   2.3    11   125    32   144    23   144 0.94 Bacteriophage lysis protein
PDT                  PF00800.13   182 seq68_BIOID51021     -            386     7e-61  204.8   0.3   1   1   1.5e-64     1e-60  204.2   0.2     1   180   106   286   106   288 0.96 Prephenate dehydratase
CM_2                 PF01817.16    81 seq68_BIOID51021     -            386   1.9e-22   79.0   2.0   1   1   6.3e-26   4.3e-22   77.8   1.4     1    80    11    90    11    91 0.99 Chorismate mutase type II
Phage_AlpA           PF05930.7     51 seq71_BIOID51021     -             72   5.9e-20   70.6   0.1   1   1   1.1e-23   7.3e-20   70.3   0.0     2    51    11    60    10    60 0.98 Prophage CP4-57 regulatory protein (AlpA)
HTH_17               PF12728.2     51 seq71_BIOID51021     -             72   1.4e-07   31.5   0.0   1   1   2.6e-11   1.8e-07   31.1   0.0     4    49    15    62    12    63 0.86 Helix-turn-helix domain
Phage_lysis          PF03245.8    125 seq72_BIOID51021     -            154   1.5e-48  163.8  11.9   1   1   1.2e-52   1.7e-48  163.6   8.2     1   125    29   153    29   153 0.99 Bacteriophage lysis protein
rve                  PF00665.21   120 seq77_BIOID51021     -            215   1.6e-24   86.2   0.0   1   1   5.3e-28   2.4e-24   85.6   0.0     3   119    46   159    44   160 0.97 Integrase core domain
rve_3                PF13683.1     67 seq77_BIOID51021     -            215   4.6e-11   41.9   0.0   1   1   1.5e-14   6.8e-11   41.4   0.0     6    66   136   196   131   197 0.89 Integrase core domain
rve_2                PF13333.1     52 seq77_BIOID51021     -            215   1.5e-05   24.8   0.0   1   1   5.7e-09   2.6e-05   24.0   0.0     1    46   150   199   150   204 0.84 Integrase core domain
DUF1076              PF06416.7    113 seq79_BIOID51021     -             75   6.1e-32  109.5   0.0   1   1   4.8e-36   6.6e-32  109.4   0.0    42   112     2    72     1    73 0.97 Protein of unknown function (DUF1076)
Lambda_tail_I        PF06805.7     82 seq81_BIOID51021     -            180   9.6e-14   50.8   0.0   1   1   1.2e-17   1.6e-13   50.1   0.0    25    82     2    64     1    64 0.98 Bacteriophage lambda tail assembly protein I
Transposase_mut      PF00872.13   381 seq82_BIOID51021     -             97   1.4e-15   56.6   0.0   1   1   1.1e-19   1.5e-15   56.5   0.0    39   121     6    87     1    89 0.91 Transposase, Mutator family
HlyD_2               PF12700.2    328 seq86_BIOID51021     -            464   9.7e-26   90.5   1.1   1   1   3.6e-29   1.2e-25   90.2   0.8     9   328   123   425   115   425 0.82 HlyD family secretion protein
HlyD                 PF00529.15   306 seq86_BIOID51021     -            464     4e-24   85.3  14.5   1   1   2.3e-27   7.8e-24   84.3  10.0     1   239   135   358   135   385 0.87 HlyD family secretion protein
HlyD_3               PF13437.1    105 seq86_BIOID51021     -            464   1.6e-16   60.4   3.4   1   1   3.7e-14   1.3e-10   41.4   0.4     1   101   246   351   246   356 0.93 HlyD family secretion protein
Biotin_lipoyl_2      PF13533.1     50 seq86_BIOID51021     -            464   8.1e-14   50.9   9.0   1   1   7.9e-17   2.7e-13   49.2   0.3     2    50   136   184   135   184 0.97 Biotin-lipoyl like
Rz1                  PF06085.6     40 seq90_BIOID51021     -             60   1.1e-23   82.2  11.5   1   1   9.9e-28   1.3e-23   81.9   8.0     1    39    20    59    20    60 0.98 Lipoprotein Rz1 precursor
IstB_IS21            PF01695.12   178 seq91_BIOID51021     -            259   6.1e-71  237.3   0.1   1   1   3.9e-74   1.3e-70  236.3   0.0     1   178    56   235    56   235 0.98 IstB-like ATP binding protein
Bac_DnaA             PF00308.13   219 seq91_BIOID51021     -            259   1.4e-07   31.2   0.0   1   1   6.2e-11   2.1e-07   30.6   0.0    37   136   105   202    75   207 0.85 Bacterial dnaA  protein
AAA                  PF00004.24   132 seq91_BIOID51021     -            259   2.5e-05   24.3   0.0   1   1   1.3e-08   4.3e-05   23.6   0.0     1    74   105   180   105   214 0.77 ATPase family associated with various cellular activities (AAA)
PhoH                 PF02562.11   205 seq91_BIOID51021     -            259   1.4e-05   24.3   0.1   1   1   1.6e-08   5.5e-05   22.3   0.0    11    48    94   131    83   142 0.80 PhoH-like protein
TMP_2                PF06791.8    210 seq93_BIOID51021     -            429   2.4e-68  229.7  11.5   1   1   1.8e-72   2.4e-68  229.7   7.9     2   209    28   235    27   236 0.98 Prophage tail length tape measure protein
HTH_Tnp_IS66         PF13005.2     59 seq96_BIOID51021     -            168   2.2e-14   52.8   1.1   1   1   5.8e-18   3.9e-14   52.0   0.8     2    45   125   168   124   168 0.98 putative Helix-turn-helix domain of transposase IS66
LZ_Tnp_IS66          PF13007.2     78 seq96_BIOID51021     -            168   2.1e-13   50.5   7.7   1   1   6.9e-17   4.7e-13   49.4   5.3     2    77    46   121    45   122 0.83 Transposase C of IS166 homeodomain
DUF3672              PF12421.3    136 seq97_BIOID51021     -            837   1.9e-44  150.9   3.3   1   1   1.2e-47     4e-44  149.9   2.3     1   136   654   796   654   796 0.93 Fibronectin type III protein
Phage-tail_3         PF13550.1    164 seq97_BIOID51021     -            837   2.2e-40  138.0   0.0   1   1   1.9e-43   6.5e-40  136.4   0.0     1   161    35   202    35   205 0.94 Putative phage tail protein
DUF1983              PF09327.6     81 seq97_BIOID51021     -            837     7e-28   96.2   0.1   1   1   6.1e-31   2.1e-27   94.7   0.0     2    81   551   630   550   630 0.97 Domain of unknown function (DUF1983)
YmgB                 PF10798.3     61 seq99_BIOID51021     -             97   1.1e-07   31.4   1.4   1   1   1.1e-11   1.5e-07   31.0   0.9     3    61    40    97    38    97 0.94 Biofilm development protein YmgB/AriR
RHS_repeat           PF05593.9     38 seq105_BIOID51021    -             86   2.3e-11   43.4   9.0   1   1   1.5e-12     2e-08   34.0   5.0     1    37    17    62    15    63 0.92 RHS Repeat
Phage_AlpA           PF05930.7     51 seq107_BIOID51021    -             92   2.1e-19   68.8   0.1   1   1   4.1e-23   2.8e-19   68.4   0.0     1    51    34    83    34    83 0.98 Prophage CP4-57 regulatory protein (AlpA)
HTH_17               PF12728.2     51 seq107_BIOID51021    -             92   1.4e-07   31.5   0.1   1   1   2.7e-11   1.9e-07   31.1   0.0     9    50    44    86    39    87 0.90 Helix-turn-helix domain
ORF11CD3             PF10549.4     57 seq108_BIOID51021    -            205   3.6e-23   80.9   0.1   1   1   9.7e-27   6.6e-23   80.0   0.0     2    56   143   198   142   199 0.97 ORF11CD3 domain
Phage_pRha           PF09669.5     92 seq108_BIOID51021    -            205   1.1e-22   80.0   0.4   1   1   4.4e-26     3e-22   78.6   0.1     1    92    47   138    47   138 0.88 Phage regulatory protein Rha (Phage_pRha)
DUF3751              PF12571.3    159 seq111_BIOID51021    -            240   1.9e-48  164.1   1.1   1   1   3.1e-52   2.1e-48  164.0   0.1     1   159     1   153     1   153 0.99 Phage tail-collar fibre protein
Phage_fiber_2        PF03406.8     44 seq111_BIOID51021    -            240   6.8e-37  124.7  19.0   1   2   3.5e-26   2.4e-22   78.1   2.8     1    43   169   211   169   212 0.97 Phage tail fibre repeat
Phage_fiber_2        PF03406.8     44 seq111_BIOID51021    -            240   6.8e-37  124.7  19.0   2   2     4e-18   2.7e-14   52.3   4.3     1    27   213   239   213   239 0.99 Phage tail fibre repeat
Phage_sheath_1       PF04984.9    464 seq113_BIOID51021    -            394     4e-44  150.7   0.0   1   2   5.3e-15   7.3e-11   41.0   0.0     1    88     1    90     1   102 0.93 Phage tail sheath protein
Phage_sheath_1       PF04984.9    464 seq113_BIOID51021    -            394     4e-44  150.7   0.0   2   2   1.7e-35   2.3e-31  108.6   0.0   177   459   100   375    90   380 0.90 Phage tail sheath protein
Phage_sheath_1       PF04984.9    464 seq115_BIOID51021    -            310     3e-14   52.2   0.0   1   1     3e-15   4.1e-11   41.8   0.0     1    88     1    90     1   103 0.92 Phage tail sheath protein
HTH_Tnp_1            PF01527.15    76 seq116_BIOID51021    -            141   3.9e-17   61.8   0.2   1   1   1.1e-20   7.3e-17   60.9   0.0     2    54     9    62     8    99 0.79 Transposase
HTH_23               PF13384.1     50 seq116_BIOID51021    -            141   3.7e-07   29.4   0.0   1   1     1e-10   7.1e-07   28.5   0.0     6    46    18    59    13    64 0.90 Homeodomain-like domain
Caudo_TAP            PF02413.12   130 seq117_BIOID51021    -            126   5.6e-24   84.6   1.0   1   1   4.6e-28   6.3e-24   84.4   0.7    24   110    12   108     1   111 0.88 Caudovirales tail fibre assembly protein
Lysis_S              PF04971.7     68 seq118_BIOID51021    -             68   1.3e-46  155.9   0.6   1   1   1.1e-50   1.5e-46  155.8   0.4     1    68     1    68     1    68 1.00 Lysis protein S
HEAT_2               PF13646.1     88 seq121_BIOID51021    -            252   1.8e-23   82.4   0.1   1   1   3.4e-11   1.2e-07   31.8   0.0    11    56   144   189   134   197 0.91 HEAT repeats
HEAT                 PF02985.17    31 seq121_BIOID51021    -            252     3e-16   57.8   1.0   1   1   2.1e-07   0.00073   19.3   0.0     2    24   166   188   165   189 0.95 HEAT repeat
HEAT_PBS             PF03130.11    27 seq121_BIOID51021    -            252   1.7e-05   24.7   0.8   1   1   3.8e-06     0.013   15.8   0.0     1    27   149   175   149   175 0.98 PBS lyase HEAT-like repeat
Acetyltransf_2       PF00797.12   240 seq125_BIOID51021    -            224   3.3e-77  259.1   0.3   1   1   2.7e-81   3.7e-77  259.0   0.2     1   205    21   224    21   224 0.99 N-acetyltransferase
Phage_GPD            PF05954.6    292 seq127_BIOID51021    -            247     7e-43  146.7   0.1   1   1   5.9e-47   8.1e-43  146.5   0.0    79   292     2   228     1   228 0.90 Phage late control gene D protein (GPD)
HTH_Tnp_1            PF01527.15    76 seq134_BIOID51021    -             98   1.5e-16   60.0   0.0   1   1   1.2e-20   1.6e-16   59.9   0.0     2    58     9    70     8    92 0.85 Transposase
DDE_Tnp_IS66         PF03050.9    271 seq137_BIOID51021    -            349  3.2e-102  341.2   0.1   1   1  5.5e-106  3.7e-102  341.0   0.1     1   270    12   298    12   299 0.98 Transposase IS66 family
DDE_Tnp_IS66_C       PF13817.1     39 seq137_BIOID51021    -            349   2.4e-19   68.9   0.4   1   1     1e-22   7.2e-19   67.4   0.3     1    39   305   343   305   343 0.98 IS66 C-terminal element
Phage_P2_GpU         PF06995.6    121 seq138_BIOID51021    -            164   5.7e-41  138.5   0.0   1   1     5e-45   6.9e-41  138.3   0.0     1   121     8   128     8   128 0.99 Phage P2 GpU
Phage_integrase      PF00589.17   173 seq139_BIOID51021    -            341   1.2e-11   44.4   0.0   1   1   6.2e-15   4.2e-11   42.6   0.0     3   169   166   320   164   324 0.84 Phage integrase family
Phage_integr_N2      PF13495.1     85 seq139_BIOID51021    -            341   5.3e-07   29.7   0.1   1   1   1.2e-10   8.4e-07   29.1   0.1     2    83    67   145    66   147 0.91 Phage integrase, N-terminal SAM-like domain
DUF303               PF03629.13   255 seq143_BIOID51021    -            617   6.4e-28   97.5   0.0   1   1   1.3e-31   8.6e-28   97.1   0.0     2   200    65   295    64   355 0.78 Domain of unknown function (DUF303)
DUF1737              PF08410.5     54 seq143_BIOID51021    -            617   2.3e-17   62.3   0.0   1   1   8.6e-21   5.9e-17   61.0   0.0     1    53     1    50     1    51 0.96 Domain of unknown function (DUF1737)
MFS_1                PF07690.11   354 seq144_BIOID51021    -            393     2e-21   76.0  54.1   1   1   7.3e-23   9.9e-19   67.1  35.2     4   353    22   348    14   349 0.81 Major Facilitator Superfamily
TnpB_IS66            PF05717.8    108 seq145_BIOID51021    -            116   2.6e-39  132.8   0.0   1   1   2.1e-43   2.9e-39  132.7   0.0     2   104     7   107     6   111 0.97 IS66 Orf2 like protein
DDE_Tnp_1_assoc      PF13808.1     90 seq146_BIOID51021    -             79   4.8e-27   93.3   0.0   1   1   3.9e-31   5.3e-27   93.2   0.0     1    73     6    78     6    79 0.98 DDE_Tnp_1-associated
Phage_Cox            PF10743.4     87 seq151_BIOID51021    -            131   5.7e-07   29.3   0.1   1   1   5.5e-11   7.5e-07   28.9   0.1    11    85    37   112    30   114 0.89 Regulatory phage protein cox
Phage_sheath_1       PF04984.9    464 seq152_BIOID51021    -            207   2.7e-25   88.6   0.0   1   1   2.3e-29   3.1e-25   88.4   0.0   282   459    12   188     6   193 0.92 Phage tail sheath protein
SbmA_BacA            PF05992.7    315 seq156_BIOID51021    -            406  2.3e-164  545.9  12.3   1   1  4.9e-168  3.3e-164  545.4   8.5     1   314    80   393    80   394 1.00 SbmA/BacA-like family
ABC_membrane_2       PF06472.10   282 seq156_BIOID51021    -            406   3.1e-13   49.3   8.3   1   1   2.8e-16   1.9e-12   46.7   5.8    20   214    79   284    70   343 0.87 ABC transporter transmembrane region 2
DUF3672              PF12421.3    136 seq157_BIOID51021    -           1159   5.5e-41  139.7   0.0   1   1   5.2e-44   1.8e-40  138.1   0.0     1   135   977  1117   977  1118 0.89 Fibronectin type III protein
Phage-tail_3         PF13550.1    164 seq157_BIOID51021    -           1159   8.6e-39  132.8   0.0   1   1   6.1e-42   2.1e-38  131.5   0.0     1   161   330   497   330   500 0.94 Putative phage tail protein
DUF1983              PF09327.6     81 seq157_BIOID51021    -           1159   4.2e-27   93.8   1.9   1   1   3.9e-30   1.3e-26   92.2   1.3     1    81   873   953   873   953 0.99 Domain of unknown function (DUF1983)
DUF2829              PF11195.3     75 seq158_BIOID51021    -             76   1.4e-10   41.4   0.0   1   1   1.2e-14   1.6e-10   41.1   0.0    16    75     6    75     2    75 0.91 Protein of unknown function (DUF2829)
AAA                  PF00004.24   132 seq160_BIOID51021    -            242   5.7e-21   74.9   0.0   1   1   2.7e-24   9.1e-21   74.3   0.0     2   130    56   190    55   192 0.88 ATPase family associated with various cellular activities (AAA)
AAA_2                PF07724.9    171 seq160_BIOID51021    -            242   2.4e-06   27.4   0.1   1   1   1.4e-09   4.9e-06   26.4   0.1     7    92    56   143    50   153 0.91 AAA domain (Cdc48 subfamily)
AAA_5                PF07728.9    139 seq160_BIOID51021    -            242   3.8e-05   23.3   0.0   1   1   2.8e-08   9.7e-05   21.9   0.0     3   139    56   184    55   184 0.84 AAA domain (dynein-related subfamily)
Ivy                  PF08816.6    118 seq164_BIOID51021    -            149   5.8e-35  119.7   0.1   1   1   5.1e-39     7e-35  119.4   0.1     1   118    29   144    29   144 0.98 Inhibitor of vertebrate lysozyme (Ivy)
Phytase-like         PF13449.1    326 seq165_BIOID51021    -            457   1.1e-33  116.7   0.0   1   1   1.4e-37   1.9e-33  115.9   0.0    60   311   146   396    50   410 0.85 Esterase-like activity of phytase
DDE_Tnp_1_assoc      PF13808.1     90 seq167_BIOID51021    -            228   2.5e-22   78.2   0.0   1   1   6.4e-26   4.4e-22   77.4   0.0    23    90     3    70     1    70 0.97 DDE_Tnp_1-associated
DDE_Tnp_1            PF01609.16   211 seq167_BIOID51021    -            228   6.7e-19   68.1   0.2   1   1   1.2e-22   8.1e-19   67.9   0.1     3   152    77   210    75   224 0.87 Transposase DDE domain
Phage_portal_2       PF05136.8    355 seq169_BIOID51021    -            500     5e-98  327.7   0.4   1   1  4.5e-102   6.2e-98  327.4   0.3     3   355    33   371    31   371 0.98 Phage portal protein, lambda family
Ogr_Delta            PF04606.7     47 seq171_BIOID51021    -             86     4e-18   64.6   4.0   1   1   3.8e-22   5.1e-18   64.3   2.8     1    46     3    50     3    51 0.97 Ogr/Delta-like zinc finger
RHS                  PF03527.9     41 seq172_BIOID51021    -            312   8.1e-21   73.4   1.9   1   1   6.3e-25   8.6e-21   73.3   0.3     1    41    46    86    46    86 0.98 RHS protein
IpaB_EvcA            PF03278.8    153 seq175_BIOID51021    -            194   1.4e-62  209.3   5.4   1   1   1.3e-66   1.7e-62  209.0   3.7     1   152    35   180    35   181 0.99 IpaB/EvcA family
ACR_tran             PF00873.14  1021 seq180_BIOID51021    -           1040         0 1229.3  34.2   1   1         0         0 1229.2  23.7     2  1020    13  1022    12  1023 1.00 AcrB/AcrD/AcrF family
SecD_SecF            PF02355.11   189 seq180_BIOID51021    -           1040     1e-08   34.4  31.6   1   1   1.6e-09   1.1e-05   24.6  10.9    36   183   348   495   338   501 0.82 Protein export membrane protein
Tape_meas_lam_C      PF09718.5     78 seq183_BIOID51021    -            395   5.5e-21   74.1   5.8   1   1     4e-25   5.5e-21   74.1   4.0     1    78   168   245   168   245 0.98 Lambda phage tail tape-measure protein (Tape_meas_lam_C)
Phage_tube           PF04985.9    167 seq186_BIOID51021    -            106     1e-25   90.0   0.0   1   1   8.4e-30   1.2e-25   89.8   0.0     1    86     2    88     2    99 0.95 Phage tail tube protein FII
Phage_tube           PF04985.9    167 seq187_BIOID51021    -             42   6.4e-13   48.3   0.0   1   1   4.9e-17   6.7e-13   48.2   0.0     1    40     2    41     2    42 0.96 Phage tail tube protein FII
Phage_tube           PF04985.9    167 seq192_BIOID51021    -            128     7e-38  129.5   0.0   1   1   5.7e-42   7.8e-38  129.4   0.0    42   167     1   127     1   127 0.99 Phage tail tube protein FII
DDE_Tnp_1_assoc      PF13808.1     90 seq196_BIOID51021    -             59   2.7e-19   68.4   0.0   1   1   2.2e-23     3e-19   68.3   0.0     1    53     6    58     6    59 0.97 DDE_Tnp_1-associated
Phage_Nu1            PF07471.7    164 seq198_BIOID51021    -            169   4.2e-18   65.2   0.0   1   1   4.3e-22   5.8e-18   64.7   0.0    72   163    59   150    45   151 0.88 Phage DNA packaging protein Nu1
HOK_GEF              PF01848.11    43 seq202_BIOID51021    -             46   1.7e-17   62.3   1.3   1   1   1.3e-21   1.8e-17   62.2   0.9     2    43     3    44     2    44 0.96 Hok/gef family
rve                  PF00665.21   120 seq206_BIOID51021    -            343   1.1e-23   83.4   0.0   1   1   4.5e-27   2.1e-23   82.6   0.0     3   119   165   285   163   286 0.97 Integrase core domain
rve_3                PF13683.1     67 seq206_BIOID51021    -            343   1.8e-17   62.4   0.1   1   1   1.2e-20   5.6e-17   60.8   0.0     2    67   258   323   257   323 0.98 Integrase core domain
HTH_21               PF13276.1     60 seq206_BIOID51021    -            343   1.1e-16   60.4   2.0   1   1   8.6e-19   3.9e-15   55.4   0.4     6    57    91   148    86   151 0.80 HTH-like domain
Oxidored_q6          PF01058.17   131 seq208_BIOID51021    -            381     7e-29   99.9   0.4   1   1   8.3e-33   1.1e-28   99.2   0.2     1   130    71   216    71   217 0.95 NADH ubiquinone oxidoreductase, 20 Kd subunit
Autotransporter      PF03797.14   265 seq211_BIOID51021    -            973   2.2e-55  187.7  17.7   1   1   3.3e-59   2.2e-55  187.7  12.3     2   265   673   957   672   957 0.98 Autotransporter beta-domain
ESPR                 PF13018.1     24 seq211_BIOID51021    -            973   3.4e-08   32.6   0.1   1   1     1e-11   7.1e-08   31.6   0.1     2    24    31    53    31    53 0.96 Extended Signal Peptide of Type V secretion system
MtfA                 PF06167.7    253 seq213_BIOID51021    -            278     6e-75  251.7   0.1   1   1   5.3e-79   7.2e-75  251.5   0.1    11   253    18   256     9   256 0.95 Phosphoenolpyruvate:glucose-phosphotransferase regulator
DUF488               PF04343.8    122 seq216_BIOID51021    -            115   5.2e-32  110.6   0.3   1   1   4.2e-36   5.8e-32  110.5   0.2     2   122     5   112     4   112 0.96 Protein of unknown function, DUF488
DUF1722              PF08349.6    117 seq219_BIOID51021    -            169   7.6e-38  128.8   0.1   1   1   6.8e-42   9.3e-38  128.6   0.0     1   116    41   157    41   158 0.98 Protein of unknown function (DUF1722)
Terminase_GpA        PF05876.7    557 seq225_BIOID51021    -            642  2.1e-176  587.4   0.1   1   1  1.9e-180  2.6e-176  587.1   0.1     1   547    39   601    39   609 0.98 Phage terminase large subunit (GpA)
TehB                 PF03848.9    192 seq230_BIOID51021    -            197  1.4e-102  340.6   0.1   1   1  7.9e-106  1.5e-102  340.5   0.0     1   192     1   193     1   193 0.99 Tellurite resistance protein TehB
Methyltransf_23      PF13489.1    162 seq230_BIOID51021    -            197   4.7e-12   45.7   0.0   1   1   2.9e-15   5.6e-12   45.5   0.0    20   115    28   133    10   173 0.77 Methyltransferase domain
Methyltransf_11      PF08241.7     95 seq230_BIOID51021    -            197   6.5e-12   45.6   0.0   1   1   6.8e-15   1.3e-11   44.6   0.0     1    93    35   130    35   132 0.96 Methyltransferase domain
Methyltransf_12      PF08242.7     99 seq230_BIOID51021    -            197   9.1e-11   42.0   0.0   1   1   7.4e-14   1.4e-10   41.3   0.0     1    98    35   129    35   130 0.95 Methyltransferase domain
Methyltransf_31      PF13847.1    152 seq230_BIOID51021    -            197   1.9e-10   40.4   0.0   1   1   1.2e-13   2.3e-10   40.1   0.0     5   110    32   134    29   183 0.89 Methyltransferase domain
MTS                  PF05175.9    170 seq230_BIOID51021    -            197   1.1e-09   37.7   0.0   1   1   7.2e-13   1.4e-09   37.4   0.0    23   106    22   103     3   145 0.83 Methyltransferase small domain
Methyltransf_18      PF12847.2    112 seq230_BIOID51021    -            197     6e-08   33.1   0.0   1   1   4.9e-11   9.5e-08   32.4   0.0     2   107    31   130    30   135 0.74 Methyltransferase domain
DUF1615              PF07759.7    319 seq231_BIOID51021    -            364  1.4e-148  493.7   0.0   1   1  1.2e-152  1.6e-148  493.5   0.0     2   318    49   363    48   364 0.99 Protein of unknown function (DUF1615)
Cys_Met_Meta_PP      PF01053.15   386 seq233_BIOID51021    -            445  3.1e-139  463.4   0.0   1   1    8e-143  3.6e-139  463.2   0.0     1   385    65   439    65   440 0.99 Cys/Met metabolism PLP-dependent enzyme
Aminotran_1_2        PF00155.16   363 seq233_BIOID51021    -            445   2.4e-07   29.9   0.0   1   1   7.6e-11   3.5e-07   29.3   0.0    49   192   116   237   102   270 0.84 Aminotransferase class I and II
Aminotran_5          PF00266.14   371 seq233_BIOID51021    -            445   0.00011   20.9   0.0   1   1   3.8e-08   0.00017   20.3   0.0    68   201   132   257   103   273 0.84 Aminotransferase class-V
IpaB_EvcA            PF03278.8    153 seq236_BIOID51021    -            103     7e-25   86.9   0.8   1   1   6.3e-29   8.6e-25   86.6   0.5     1    67    39   103    39   103 0.98 IpaB/EvcA family
Resolvase            PF00239.16   141 seq242_BIOID51021    -            197   1.9e-49  167.0   0.0   1   1   3.4e-53   2.3e-49  166.7   0.0     2   140     3   135     2   136 0.98 Resolvase, N terminal domain
HTH_7                PF02796.10    45 seq242_BIOID51021    -            197   5.4e-16   58.0   0.1   1   1   7.3e-19     5e-15   54.9   0.0     1    44   138   181   138   182 0.98 Helix-turn-helix domain of resolvase
Caudo_TAP            PF02413.12   130 seq243_BIOID51021    -            177   1.3e-33  115.7   2.4   1   1     1e-37   1.4e-33  115.6   0.5     1   130    39   177    39   177 0.99 Caudovirales tail fibre assembly protein
Phage_P2_GpE         PF06528.7     39 seq246_BIOID51021    -             51   1.5e-19   68.9   0.4   1   1   1.3e-23   1.7e-19   68.8   0.2     1    39    10    48    10    49 0.95 Phage P2 GpE
Phage_P2_GpE         PF06528.7     39 seq249_BIOID51021    -             42   7.2e-21   73.2   0.5   1   1   5.6e-25   7.6e-21   73.1   0.3     1    39     1    39     1    40 0.96 Phage P2 GpE
MMR_HSR1             PF01926.18   114 seq250_BIOID51021    -            303   1.1e-13   51.0   0.0   1   1   2.1e-16   4.8e-13   48.9   0.0     2   111    52   163    51   166 0.74 50S ribosome-binding GTPase
DUF258               PF03193.11   161 seq250_BIOID51021    -            303   1.2e-06   27.7   0.0   1   1   8.7e-10     2e-06   26.9   0.0    24   103    37   113    17   130 0.72 Protein of unknown function, DUF258
Phage_GPD            PF05954.6    292 seq252_BIOID51021    -            272   5.3e-30  104.5   0.0   1   1   4.4e-34   6.1e-30  104.3   0.0     1   172    55   219    55   270 0.88 Phage late control gene D protein (GPD)
FAD_binding_7        PF03441.9    277 seq256_BIOID51021    -            472  2.7e-107  357.9   0.9   1   1  5.1e-111  3.5e-107  357.6   0.6     3   276   205   468   203   469 0.96 FAD binding domain of DNA photolyase
DNA_photolyase       PF00875.13   165 seq256_BIOID51021    -            472   5.3e-46  156.2   0.2   1   1   1.8e-49   1.2e-45  155.0   0.1     2   159     5   168     4   174 0.93 DNA photolyase
PhageMin_Tail        PF10145.4    202 seq257_BIOID51021    -            935   1.6e-53  181.2  17.4   1   1   1.2e-57   1.6e-53  181.2  12.1     1   202   227   427   227   427 0.98 Phage-related minor tail protein
Phage_min_tail       PF05939.8    109 seq259_BIOID51021    -            109     5e-39  132.5   0.1   1   1     4e-43   5.5e-39  132.3   0.0     1   109     1   109     1   109 0.99 Phage minor tail protein
IpaB_EvcA            PF03278.8    153 seq261_BIOID51021    -             65   5.4e-17   61.3   0.1   1   1   4.3e-21   5.9e-17   61.1   0.1    96   152     1    53     1    54 0.97 IpaB/EvcA family
Lysis_S              PF04971.7     68 seq263_BIOID51021    -             97   3.3e-47  157.9   0.5   1   1   3.5e-51   4.7e-47  157.4   0.3     1    68    30    97    30    97 1.00 Lysis protein S
CLP_protease         PF00574.18   182 seq264_BIOID51021    -            674   2.9e-46  157.3   0.8   1   1   1.3e-49   5.7e-46  156.3   0.6    29   179    46   191    26   194 0.95 Clp protease
Mu-like_gpT          PF10124.4    291 seq264_BIOID51021    -            674   5.9e-10   38.4   0.2   1   1   9.3e-09   4.3e-05   22.5   0.1   230   287   541   603   534   607 0.80 Mu-like prophage major head subunit gpT
SDH_sah              PF01972.11   286 seq264_BIOID51021    -            674     4e-09   35.5   1.6   1   1   5.8e-12   2.6e-08   32.8   0.9    92   153    61   122    46   172 0.93 Serine dehydrogenase proteinase
GGDEF                PF00990.16   161 seq269_BIOID51021    -            341   2.5e-41  140.8   0.3   1   1   7.4e-45   2.5e-41  140.8   0.2     2   160   175   330   174   331 0.92 GGDEF domain
GAF_3                PF13492.1    129 seq269_BIOID51021    -            341     2e-09   37.4   0.0   1   1     1e-12   3.5e-09   36.7   0.0     2   124    19   151    18   156 0.83 GAF domain
GAF_2                PF13185.1    148 seq269_BIOID51021    -            341   1.6e-07   31.8   0.0   1   1   1.1e-10   3.8e-07   30.6   0.0     1   148    16   155    16   155 0.75 GAF domain
GAF                  PF01590.21   154 seq269_BIOID51021    -            341   3.7e-05   23.8   0.0   1   1   2.1e-08   7.1e-05   22.8   0.0    85   153    97   153    18   154 0.76 GAF domain
Caudo_TAP            PF02413.12   130 seq271_BIOID51021    -            177   3.8e-31  107.8   1.7   1   1   3.8e-35   5.2e-31  107.3   0.4     1   130    39   177    39   177 0.99 Caudovirales tail fibre assembly protein
Ail_Lom              PF06316.6    199 seq273_BIOID51021    -            147   1.3e-88  295.5   6.1   1   1   2.1e-92   1.5e-88  295.4   4.2    53   199     1   147     1   147 0.99 Enterobacterial Ail/Lom protein
OMP_b-brl            PF13505.1    176 seq273_BIOID51021    -            147   1.8e-19   70.2   5.5   1   1     3e-23   2.1e-19   70.0   3.8    49   176     2   147     1   147 0.88 Outer membrane protein beta-barrel domain
NiFeSe_Hases         PF00374.14   507 seq275_BIOID51021    -            597  1.6e-243  808.9   0.0   1   1  1.4e-247  1.9e-243  808.7   0.0     1   507    54   582    54   582 0.98 Nickel-dependent hydrogenase
Peptidase_S24        PF00717.18    70 seq276_BIOID51021    -            208   3.6e-20   71.2   0.2   1   1   7.4e-24   5.1e-20   70.7   0.1     1    70   120   194   120   194 0.98 Peptidase S24-like
HTH_3                PF01381.17    55 seq276_BIOID51021    -            208   8.9e-10   38.1   0.0   1   1   1.9e-13   1.3e-09   37.6   0.0    10    55    17    62     8    62 0.93 Helix-turn-helix
Phage_tail_L         PF05100.7    206 seq277_BIOID51021    -            232   9.7e-97  321.9   0.2   1   1  8.4e-101   1.2e-96  321.7   0.1     1   206    29   230    29   230 0.99 Phage minor tail protein L
DUF1327              PF07041.6    113 seq280_BIOID51021    -            104   2.4e-46  156.1   0.0   1   1     2e-50   2.7e-46  155.9   0.0     1    87     1    87     1   101 0.94 Protein of unknown function (DUF1327)
HTH_24               PF13412.1     48 seq283_BIOID51021    -             88   2.9e-05   23.2   0.0   1   1   3.4e-09   4.6e-05   22.6   0.0     8    47     3    42     1    43 0.96 Winged helix-turn-helix DNA-binding
Mu-like_Com          PF10122.4     51 seq286_BIOID51021    -             62   5.5e-11   41.2   7.4   1   1   4.9e-15   6.7e-11   40.9   4.9     3    31     2    30     1    48 0.87 Mu-like prophage protein Com
DUF3313              PF11769.3    201 seq288_BIOID51021    -            222   9.3e-66  220.9   0.1   1   1   7.7e-70   1.1e-65  220.7   0.1     1   199    16   214    16   216 0.99 Protein of unknown function (DUF3313)
Phage_GPD            PF05954.6    292 seq296_BIOID51021    -            123   6.5e-14   51.6   0.2   1   1   5.5e-18   7.5e-14   51.4   0.1   212   292    15   104     2   104 0.80 Phage late control gene D protein (GPD)
Phage_lysozyme       PF00959.14   110 seq299_BIOID51021    -            194   1.5e-28   99.1   0.0   1   1   1.6e-32   2.1e-28   98.6   0.0     1   104    48   153    48   166 0.92 Phage lysozyme
DUF2799              PF10973.3     89 seq300_BIOID51021    -            134   3.4e-17   62.1   0.9   1   1   3.3e-21   4.5e-17   61.7   0.6     1    88    44   126    44   127 0.93 Protein of unknown function (DUF2799)
Peripla_BP_4         PF13407.1    258 seq302_BIOID51021    -            356   1.8e-62  210.9  13.0   1   1     3e-66   2.1e-62  210.7   9.0    13   258    66   312    54   312 0.95 Periplasmic binding protein domain
Peripla_BP_1         PF00532.16   279 seq302_BIOID51021    -            356   3.9e-13   49.1   1.9   1   1   1.4e-16   9.6e-13   47.8   1.3    23   214    73   270    52   304 0.78 Periplasmic binding proteins and sugar binding domain of LacI family
phage_tail_N         PF08400.5    134 seq303_BIOID51021    -            971     4e-59  198.0   0.4   1   1   1.2e-62     4e-59  198.0   0.3     1   134     1   134     1   134 0.99 Prophage tail fibre N-terminal
Phage_fiber_2        PF03406.8     44 seq303_BIOID51021    -            971   8.2e-57  188.4  35.2   1   3   4.1e-25   1.4e-21   75.7   4.9     1    44   462   505   462   505 0.98 Phage tail fibre repeat
Phage_fiber_2        PF03406.8     44 seq303_BIOID51021    -            971   8.2e-57  188.4  35.2   2   3   5.3e-24   1.8e-20   72.1   4.1     1    44   506   549   506   549 0.97 Phage tail fibre repeat
Phage_fiber_2        PF03406.8     44 seq303_BIOID51021    -            971   8.2e-57  188.4  35.2   3   3   1.5e-23     5e-20   70.7   4.4     1    42   550   591   550   593 0.95 Phage tail fibre repeat
Collar               PF07484.7     57 seq303_BIOID51021    -            971   3.5e-11   42.6   0.2   1   1   2.4e-14   8.3e-11   41.3   0.1     1    56   761   807   761   808 0.97 Phage Tail Collar Domain
Phage_fiber          PF03335.8     14 seq303_BIOID51021    -            971   6.2e-07   28.0  64.4   1   7   0.00054       1.8    8.3   1.5     1    14   824   837   824   837 0.88 Phage tail fibre repeat
Phage_fiber          PF03335.8     14 seq303_BIOID51021    -            971   6.2e-07   28.0  64.4   2   7   2.4e-05     0.083   12.4   2.6     1    14   856   869   856   869 0.92 Phage tail fibre repeat
Phage_fiber          PF03335.8     14 seq303_BIOID51021    -            971   6.2e-07   28.0  64.4   3   7   0.00027      0.91    9.3   2.4     2    13   871   882   870   883 0.89 Phage tail fibre repeat
Phage_fiber          PF03335.8     14 seq303_BIOID51021    -            971   6.2e-07   28.0  64.4   4   7   3.8e-05      0.13   11.8   3.2     1    14   906   919   906   919 0.92 Phage tail fibre repeat
Phage_fiber          PF03335.8     14 seq303_BIOID51021    -            971   6.2e-07   28.0  64.4   5   7   0.00053       1.8    8.3   1.7     2    12   921   931   920   932 0.89 Phage tail fibre repeat
Phage_fiber          PF03335.8     14 seq303_BIOID51021    -            971   6.2e-07   28.0  64.4   6   7   0.00045       1.5    8.6   0.8     2    11   930   939   929   940 0.86 Phage tail fibre repeat
Phage_fiber          PF03335.8     14 seq303_BIOID51021    -            971   6.2e-07   28.0  64.4   7   7   0.00053       1.8    8.4   0.9     2    13   939   950   938   951 0.87 Phage tail fibre repeat
DUF3800              PF12686.2    235 seq304_BIOID51021    -            416   2.2e-06   27.3   5.3   1   1   7.5e-09    0.0001   21.9   0.0   187   220   327   367   301   409 0.84 Protein of unknown function (DUF3800)
MMR_HSR1             PF01926.18   114 seq305_BIOID51021    -            117   7.2e-10   38.7   0.0   1   1   2.2e-13   9.9e-10   38.3   0.0     2    58    39    97    38   110 0.81 50S ribosome-binding GTPase
DUF258               PF03193.11   161 seq305_BIOID51021    -            117   1.4e-07   30.7   0.0   1   1   3.4e-11   1.6e-07   30.5   0.0    23   110    23   107     4   110 0.73 Protein of unknown function, DUF258
Miro                 PF08477.8    119 seq305_BIOID51021    -            117   6.1e-05   23.3   0.0   1   1   1.8e-08   8.2e-05   22.9   0.0     2    60    39    94    38   108 0.92 Miro-like protein
Big_1                PF02369.11   100 seq307_BIOID51021    -           2294  1.5e-283  916.7 214.8   1  13   5.8e-21   1.6e-17   63.1   7.7     2    94   676   764   671   770 0.88 Bacterial Ig-like domain (group 1)
Big_1                PF02369.11   100 seq307_BIOID51021    -           2294  1.5e-283  916.7 214.8   2  13   4.4e-25   1.2e-21   76.3   8.1     3    97   772   864   769   867 0.92 Bacterial Ig-like domain (group 1)
Big_1                PF02369.11   100 seq307_BIOID51021    -           2294  1.5e-283  916.7 214.8   3  13   2.5e-27   6.7e-24   83.5   2.6     2    97   869   967   868   969 0.95 Bacterial Ig-like domain (group 1)
Big_1                PF02369.11   100 seq307_BIOID51021    -           2294  1.5e-283  916.7 214.8   4  13   1.1e-27   3.1e-24   84.6   7.0     4   100   981  1073   978  1073 0.94 Bacterial Ig-like domain (group 1)
Big_1                PF02369.11   100 seq307_BIOID51021    -           2294  1.5e-283  916.7 214.8   5  13   8.1e-22   2.2e-18   65.8   7.6     4   100  1079  1173  1076  1173 0.84 Bacterial Ig-like domain (group 1)
Big_1                PF02369.11   100 seq307_BIOID51021    -           2294  1.5e-283  916.7 214.8   6  13   5.5e-27   1.5e-23   82.4   6.7     2    99  1184  1285  1183  1286 0.88 Bacterial Ig-like domain (group 1)
Big_1                PF02369.11   100 seq307_BIOID51021    -           2294  1.5e-283  916.7 214.8   7  13   5.1e-23   1.4e-19   69.7   1.8     2    98  1288  1384  1287  1386 0.89 Bacterial Ig-like domain (group 1)
Big_1                PF02369.11   100 seq307_BIOID51021    -           2294  1.5e-283  916.7 214.8   8  13   1.5e-28     4e-25   87.5   5.6     6    96  1392  1485  1388  1489 0.93 Bacterial Ig-like domain (group 1)
Big_1                PF02369.11   100 seq307_BIOID51021    -           2294  1.5e-283  916.7 214.8   9  13   2.1e-26   5.6e-23   80.6   6.5     2    99  1491  1590  1490  1591 0.95 Bacterial Ig-like domain (group 1)
Big_1                PF02369.11   100 seq307_BIOID51021    -           2294  1.5e-283  916.7 214.8  10  13   5.2e-25   1.4e-21   76.1   4.9     5    97  1601  1687  1595  1690 0.93 Bacterial Ig-like domain (group 1)
Big_1                PF02369.11   100 seq307_BIOID51021    -           2294  1.5e-283  916.7 214.8  11  13   1.2e-20   3.3e-17   62.1   0.3    20    96  1712  1787  1693  1790 0.84 Bacterial Ig-like domain (group 1)
Big_1                PF02369.11   100 seq307_BIOID51021    -           2294  1.5e-283  916.7 214.8  12  13   4.3e-24   1.2e-20   73.1   5.7     5   100  1798  1886  1792  1886 0.90 Bacterial Ig-like domain (group 1)
Big_1                PF02369.11   100 seq307_BIOID51021    -           2294  1.5e-283  916.7 214.8  13  13   1.8e-22   4.9e-19   67.9   8.0     3   100  1891  1989  1889  1989 0.94 Bacterial Ig-like domain (group 1)
DUF3442              PF11924.3    280 seq307_BIOID51021    -           2294   3.4e-99  331.8   2.2   1   1  1.2e-102   3.4e-99  331.8   1.6     3   280    77   355    75   355 0.99 Protein of unknown function (DUF3442)
Homoserine_dh        PF00742.14   179 seq310_BIOID51021    -            810   6.9e-51  172.3   0.0   1   1   2.3e-54   1.1e-50  171.7   0.0     1   178   608   803   608   804 0.99 Homoserine dehydrogenase
AA_kinase            PF00696.23   241 seq310_BIOID51021    -            810   1.8e-42  145.4   0.0   1   1   8.3e-46   3.8e-42  144.3   0.0     2   238    12   284    11   287 0.89 Amino acid kinase family
NAD_binding_3        PF03447.11   117 seq310_BIOID51021    -            810   3.5e-24   85.3   0.0   1   1   1.8e-27   8.4e-24   84.1   0.0     1   116   465   599   465   600 0.98 Homoserine dehydrogenase, NAD binding domain
Ogr_Delta            PF04606.7     47 seq316_BIOID51021    -             86     4e-18   64.6   4.0   1   1   3.8e-22   5.1e-18   64.3   2.8     1    46     3    50     3    51 0.97 Ogr/Delta-like zinc finger
Autotransporter      PF03797.14   265 seq317_BIOID51021    -            968   6.6e-52  176.3  15.5   1   1   9.7e-56   6.6e-52  176.3  10.7     2   252   673   944   672   947 0.98 Autotransporter beta-domain
ESPR                 PF13018.1     24 seq317_BIOID51021    -            968   3.4e-08   32.6   0.1   1   1     1e-11   7.1e-08   31.6   0.1     2    24    31    53    31    53 0.96 Extended Signal Peptide of Type V secretion system
NLPC_P60             PF00877.14   105 seq318_BIOID51021    -            211   3.9e-14   52.2   0.0   1   1   7.9e-18   5.4e-14   51.7   0.0     1   104    75   187    75   188 0.92 NlpC/P60 family
Prok-JAB             PF14464.1    105 seq318_BIOID51021    -            211     1e-09   37.7   0.1   1   1   2.8e-13   1.9e-09   36.8   0.0    41    96     5    62     1    73 0.89 Prokaryotic homologs of the JAB domain
DUF2754              PF10953.3     70 seq319_BIOID51021    -            114   6.2e-47  157.4   2.6   1   1   6.3e-51   8.5e-47  156.9   1.8     1    70    45   114    45   114 0.99 Protein of unknown function (DUF2754)
rve                  PF00665.21   120 seq321_BIOID51021    -            340   1.9e-20   73.0   0.0   1   1   2.2e-23   3.8e-20   72.0   0.0     3   118   118   242   117   244 0.96 Integrase core domain
HTH_38               PF13936.1     44 seq321_BIOID51021    -            340   1.8e-09   36.8   0.5   1   1   4.1e-12     7e-09   34.9   0.1     6    41     3    38     2    40 0.94 Helix-turn-helix domain
HTH_7                PF02796.10    45 seq321_BIOID51021    -            340   3.5e-09   36.2   0.3   1   1   5.4e-12   9.2e-09   34.9   0.2    13    44     9    40     5    41 0.93 Helix-turn-helix domain of resolvase
HTH_23               PF13384.1     50 seq321_BIOID51021    -            340   1.1e-06   27.9   0.0   1   1     2e-09   3.4e-06   26.3   0.0     9    40     9    40     2    43 0.89 Homeodomain-like domain
HTH_28               PF13518.1     52 seq321_BIOID51021    -            340     1e-05   25.2   0.1   1   1   1.5e-08   2.6e-05   23.9   0.1     7    34    12    39     8    40 0.89 Helix-turn-helix domain
Sigma70_r4_2         PF08281.7     54 seq321_BIOID51021    -            340   1.1e-05   24.6   0.0   1   1   1.5e-08   2.5e-05   23.5   0.0    25    48    16    39    12    40 0.94 Sigma-70, region 4
HTH_3                PF01381.17    55 seq321_BIOID51021    -            340   0.00012   21.6   0.1   1   1   1.4e-07   0.00024   20.7   0.1     7    37    15    45     8    48 0.91 Helix-turn-helix
Terminase_6          PF03237.10   384 seq324_BIOID51021    -            583     2e-75  253.8   1.0   1   1   7.5e-79   2.6e-75  253.4   0.7     1   384   150   567   150   567 0.94 Terminase-like family
Terminase_5          PF06056.7     58 seq324_BIOID51021    -            583   9.1e-26   89.0   0.4   1   1   7.7e-29   2.6e-25   87.5   0.3     2    58     7    63     6    63 0.98 Putative ATPase subunit of terminase (gpP-like)
HTH_23               PF13384.1     50 seq324_BIOID51021    -            583   2.4e-07   30.0   0.2   1   1   4.6e-10   1.6e-06   27.4   0.0     6    40     7    41     3    43 0.94 Homeodomain-like domain
DUF4154              PF13689.1    145 seq327_BIOID51021    -            172     6e-33  113.3   0.0   1   1   5.4e-37   7.3e-33  113.0   0.0     6   145    32   168    27   168 0.95 Domain of unknown function (DUF4154)
DDE_Tnp_IS66         PF03050.9    271 seq331_BIOID51021    -            467   9.7e-98  326.5   0.7   1   1  6.3e-101   2.1e-97  325.4   0.0     1   271   126   417   126   417 0.98 Transposase IS66 family
DDE_Tnp_IS66_C       PF13817.1     39 seq331_BIOID51021    -            467   4.9e-20   71.1   0.2   1   1   3.5e-23   1.2e-19   69.8   0.1     2    39   424   461   423   461 0.99 IS66 C-terminal element
HTH_Tnp_IS66         PF13005.2     59 seq331_BIOID51021    -            467     4e-14   52.0   3.6   1   1   1.2e-17     4e-14   52.0   2.5     1    59    64   120    64   120 0.97 putative Helix-turn-helix domain of transposase IS66
LZ_Tnp_IS66          PF13007.2     78 seq331_BIOID51021    -            467   2.9e-09   37.3   5.0   1   1   2.4e-12   8.1e-09   35.9   3.5    13    77     1    61     1    62 0.88 Transposase C of IS166 homeodomain
gpW                  PF02831.10    68 seq333_BIOID51021    -             68   2.2e-33  113.4   2.3   1   1   1.8e-37   2.4e-33  113.3   1.6     1    68     1    68     1    68 0.99 gpW
BATS                 PF06968.8     92 seq337_BIOID51021    -            346   1.7e-29  101.3   0.0   1   1   5.5e-33   3.7e-29  100.2   0.0     1    92   220   312   220   312 0.99 Biotin and Thiamin Synthesis associated domain
Radical_SAM          PF04055.16   166 seq337_BIOID51021    -            346   3.9e-19   69.3   0.0   1   1   4.6e-22   3.2e-18   66.3   0.0     4   160    50   203    47   209 0.92 Radical SAM superfamily
HOK_GEF              PF01848.11    43 seq338_BIOID51021    -             46   7.3e-18   63.5   1.7   1   1   5.7e-22   7.8e-18   63.4   1.2     2    43     3    44     2    44 0.96 Hok/gef family
Phage_lysis          PF03245.8    125 seq339_BIOID51021    -            155   1.8e-48  163.5   9.8   1   1   1.5e-52   2.1e-48  163.3   6.8     1   124    29   153    29   154 0.99 Bacteriophage lysis protein
OrfB_IS605           PF01385.14   227 seq341_BIOID51021    -            427   3.3e-50  170.4   3.1   1   1   9.9e-54   4.5e-50  170.0   2.2     1   224    94   300    94   303 0.97 Probable transposase
OrfB_Zn_ribbon       PF07282.6     69 seq341_BIOID51021    -            427   6.3e-25   86.5   0.7   1   1   1.4e-28   6.3e-25   86.5   0.5     1    67   329   396   329   398 0.98 Putative transposase DNA-binding domain
HTH_OrfB_IS605       PF12323.3     46 seq341_BIOID51021    -            427   1.7e-13   49.5   0.4   1   1   3.7e-17   1.7e-13   49.5   0.3     2    46    29    73    28    73 0.97 Helix-turn-helix domain
SIS_2                PF13580.1    138 seq342_BIOID51021    -            246   3.1e-31  107.7   0.3   1   1   9.4e-35   6.4e-31  106.7   0.2    15   138    78   200    56   200 0.92 SIS domain
SIS                  PF01380.17   131 seq342_BIOID51021    -            246   5.9e-08   32.2   0.0   1   1   2.3e-11   1.6e-07   30.9   0.0    51   104   163   216   152   229 0.91 SIS domain
HTH_Tnp_1            PF01527.15    76 seq343_BIOID51021    -            116   1.5e-19   69.5   0.5   1   1   2.8e-23   1.9e-19   69.2   0.4     2    74    23   102    22   104 0.89 Transposase
HTH_28               PF13518.1     52 seq343_BIOID51021    -            116   1.7e-06   27.7   0.5   1   1   4.6e-10   3.2e-06   26.8   0.0     1    43    32    75    32    78 0.93 Helix-turn-helix domain
Phage_portal_2       PF05136.8    355 seq344_BIOID51021    -            254   9.5e-48  162.4   0.1   1   1   8.3e-52   1.1e-47  162.1   0.1     1   185    26   214    26   224 0.96 Phage portal protein, lambda family
Hexapep              PF00132.19    36 seq345_BIOID51021    -            256     4e-19   67.0   6.7   1   3   1.4e-09   1.8e-05   23.8   0.0     2    36    85   119    84   119 0.96 Bacterial transferase hexapeptide (six repeats)
Hexapep              PF00132.19    36 seq345_BIOID51021    -            256     4e-19   67.0   6.7   2   3   1.9e-10   2.6e-06   26.5   0.7     3    33   154   183   152   184 0.94 Bacterial transferase hexapeptide (six repeats)
Hexapep              PF00132.19    36 seq345_BIOID51021    -            256     4e-19   67.0   6.7   3   3   1.5e-11   2.1e-07   30.0   0.6     1    34   169   202   169   204 0.95 Bacterial transferase hexapeptide (six repeats)
Lambda_tail_I        PF06805.7     82 seq346_BIOID51021    -            213   1.4e-23   82.4   0.0   1   1   1.6e-27   2.2e-23   81.7   0.0     2    82    14    97    13    97 0.98 Bacteriophage lambda tail assembly protein I
Rz1                  PF06085.6     40 seq347_BIOID51021    -             61     8e-23   79.4  10.5   1   1   7.2e-27   9.8e-23   79.1   7.3     1    39    20    60    20    61 0.97 Lipoprotein Rz1 precursor
GGDEF                PF00990.16   161 seq348_BIOID51021    -            407   5.3e-45  152.7   0.5   1   1   6.1e-49   8.3e-45  152.1   0.3     1   159   248   402   248   404 0.96 GGDEF domain
Ail_Lom              PF06316.6    199 seq350_BIOID51021    -            199  3.2e-126  418.3   4.9   1   1  5.2e-130  3.5e-126  418.1   3.4     1   199     1   199     1   199 1.00 Enterobacterial Ail/Lom protein
OMP_b-brl            PF13505.1    176 seq350_BIOID51021    -            199   2.3e-25   89.4   4.0   1   1   4.1e-29   2.8e-25   89.1   2.8     2   176    11   199     8   199 0.86 Outer membrane protein beta-barrel domain
ACR_tran             PF00873.14  1021 seq351_BIOID51021    -           1025         0 1226.4  15.4   1   1         0         0 1226.2  10.6     2  1020     4  1008     3  1009 0.99 AcrB/AcrD/AcrF family
MMPL                 PF03176.10   333 seq351_BIOID51021    -           1025   1.2e-12   47.0  21.8   1   2   8.9e-11   4.1e-07   28.9   7.1   141   313   330   501   256   521 0.83 MMPL family
MMPL                 PF03176.10   333 seq351_BIOID51021    -           1025   1.2e-12   47.0  21.8   2   2   4.2e-09   1.9e-05   23.4   2.5    73   306   785  1012   687  1024 0.76 MMPL family
SecD_SecF            PF02355.11   189 seq351_BIOID51021    -           1025   6.2e-12   44.9  18.6   1   2   3.1e-10   1.4e-06   27.4   5.5    35   186   336   489   316   492 0.80 Protein export membrane protein
SecD_SecF            PF02355.11   189 seq351_BIOID51021    -           1025   6.2e-12   44.9  18.6   2   2   8.1e-09   3.7e-05   22.8   2.0    25   183   844  1005   831  1022 0.87 Protein export membrane protein
MurB_C               PF02873.11   105 seq352_BIOID51021    -            342   5.3e-42  141.7   0.0   1   1   1.3e-45   9.1e-42  140.9   0.0     1   105   203   330   203   330 0.99 UDP-N-acetylenolpyruvoylglucosamine reductase, C-terminal domain
FAD_binding_4        PF01565.18   139 seq352_BIOID51021    -            342   7.3e-28   96.6   0.0   1   1   8.6e-31   5.9e-27   93.7   0.0     2   138    18   149    17   150 0.91 FAD binding domain
ABC_tran             PF00005.22   118 seq353_BIOID51021    -            513   2.7e-35  121.1   0.2   1   2   4.3e-23   2.9e-19   69.4   0.1     1   118    44   171    44   171 0.89 ABC transporter
ABC_tran             PF00005.22   118 seq353_BIOID51021    -            513   2.7e-35  121.1   0.2   2   2   6.3e-17   4.3e-13   49.5   0.0    15   117   316   433   302   434 0.79 ABC transporter
Phage_GPA            PF05840.8    371 seq354_BIOID51021    -            940  1.2e-152  507.8   0.1   1   1  1.4e-156  1.9e-152  507.2   0.0     1   371   179   564   179   564 0.99 Bacteriophage replication gene A protein (GPA)
Cytochrom_B_N        PF00033.14   188 seq359_BIOID51021    -            235   3.7e-36  124.1  21.2   1   1   6.1e-40   4.2e-36  123.9  14.7     2   188    12   220    11   220 0.97 Cytochrome b(N-terminal)/b6/petB
Ni_hydr_CYTB         PF01292.15   182 seq359_BIOID51021    -            235   1.8e-35  121.8  19.1   1   1     3e-39   2.1e-35  121.6  13.2     2   182    14   220    13   220 0.95 Prokaryotic cytochrome b561
Methyltransf_23      PF13489.1    162 seq360_BIOID51021    -            217   5.5e-13   48.7   0.0   1   1     2e-16     7e-13   48.4   0.0    20   161    33   199    18   200 0.78 Methyltransferase domain
Methyltransf_12      PF08242.7     99 seq360_BIOID51021    -            217   1.6e-09   38.0   0.0   1   1   9.7e-13   3.3e-09   36.9   0.0     1    97    40   141    40   143 0.76 Methyltransferase domain
Methyltransf_11      PF08241.7     95 seq360_BIOID51021    -            217   1.3e-05   25.4   0.0   1   1   7.1e-09   2.4e-05   24.5   0.0     1    94    40   144    40   145 0.81 Methyltransferase domain
TehB                 PF03848.9    192 seq360_BIOID51021    -            217   2.7e-05   23.3   1.1   1   1   1.4e-08   4.8e-05   22.4   0.2    28   135    33   149    19   159 0.71 Tellurite resistance protein TehB
DUF905               PF06006.7     71 seq362_BIOID51021    -             64   1.1e-19   69.4   0.0   1   1   9.3e-24   1.3e-19   69.2   0.0     3    47    20    64    18    64 0.98 Bacterial protein of unknown function (DUF905)
DUF2190              PF09956.4    106 seq364_BIOID51021    -            108   5.7e-29   99.8   7.0   1   1   4.8e-33   6.5e-29   99.7   4.8     1   106     2   107     2   107 0.94 Uncharacterized conserved protein (DUF2190)
IstB_IS21            PF01695.12   178 seq365_BIOID51021    -            259   6.1e-71  237.3   0.1   1   1   3.9e-74   1.3e-70  236.3   0.0     1   178    56   235    56   235 0.98 IstB-like ATP binding protein
Bac_DnaA             PF00308.13   219 seq365_BIOID51021    -            259   1.4e-07   31.2   0.0   1   1   6.2e-11   2.1e-07   30.6   0.0    37   136   105   202    75   207 0.85 Bacterial dnaA  protein
AAA                  PF00004.24   132 seq365_BIOID51021    -            259   2.5e-05   24.3   0.0   1   1   1.3e-08   4.3e-05   23.6   0.0     1    74   105   180   105   214 0.77 ATPase family associated with various cellular activities (AAA)
PhoH                 PF02562.11   205 seq365_BIOID51021    -            259   1.4e-05   24.3   0.1   1   1   1.6e-08   5.5e-05   22.3   0.0    11    48    94   131    83   142 0.80 PhoH-like protein
HTS                  PF04204.11   298 seq366_BIOID51021    -            309  2.3e-131  436.7   0.0   1   1  1.9e-135  2.6e-131  436.6   0.0     1   298     2   299     2   299 1.00 Homoserine O-succinyltransferase
DUF4365              PF14280.1    139 seq369_BIOID51021    -            384   2.3e-31  108.2   0.1   1   1   2.8e-35   3.9e-31  107.5   0.0     3   128    25   153    23   160 0.93 Domain of unknown function (DUF4365)
Phage-tail_3         PF13550.1    164 seq371_BIOID51021    -           1137   1.6e-39  135.1   0.0   1   1   1.1e-42   3.9e-39  133.9   0.0     1   161   330   497   330   500 0.94 Putative phage tail protein
DUF3672              PF12421.3    136 seq371_BIOID51021    -           1137   2.4e-36  124.7   1.2   1   1   1.8e-39   6.1e-36  123.4   0.8     1   136   949  1099   949  1099 0.94 Fibronectin type III protein
DUF1983              PF09327.6     81 seq371_BIOID51021    -           1137   1.2e-27   95.5   0.1   1   1   8.8e-31     3e-27   94.2   0.0     2    81   846   925   845   925 0.98 Domain of unknown function (DUF1983)
Phage_portal_2       PF05136.8    355 seq372_BIOID51021    -            279   2.6e-40  137.9   0.2   1   1   2.5e-44   3.4e-40  137.5   0.1   220   355     1   147     1   147 0.98 Phage portal protein, lambda family
MMR_HSR1             PF01926.18   114 seq373_BIOID51021    -            303   2.1e-13   50.1   0.0   1   1   3.5e-16   6.8e-13   48.5   0.0     2   103    52   153    51   215 0.80 50S ribosome-binding GTPase
DUF258               PF03193.11   161 seq373_BIOID51021    -            303     1e-06   27.8   0.0   1   1   9.3e-10   1.8e-06   27.1   0.0    24   103    37   113    17   130 0.72 Protein of unknown function, DUF258
PerC                 PF06069.6     90 seq378_BIOID51021    -            104     4e-44  148.4   2.0   1   1   3.4e-48   4.6e-44  148.2   1.4     1    89     1    89     1    90 0.99 PerC transcriptional activator
Gifsy-2              PF13856.1     95 seq379_BIOID51021    -             93   7.9e-27   93.1   0.0   1   1   6.3e-31   8.6e-27   92.9   0.0     1    94     1    89     1    90 0.99 ATP-binding sugar transporter from pro-phage
Aminotran_1_2        PF00155.16   363 seq380_BIOID51021    -            384     4e-68  229.8   0.0   1   1   6.6e-72   4.5e-68  229.7   0.0     2   362    40   379    39   380 0.96 Aminotransferase class I and II
Beta_elim_lyase      PF01212.16   290 seq380_BIOID51021    -            384     2e-06   27.0   0.1   1   1   1.3e-09   9.1e-06   24.8   0.0    27    87    82   142    67   206 0.77 Beta-eliminating lyase
GATase_4             PF13230.1    272 seq381_BIOID51021    -            255  3.2e-107  357.1   0.0   1   1  7.7e-111  3.5e-107  357.0   0.0     1   252     1   252     1   255 0.99 Glutamine amidotransferases class-II
GATase_2             PF00310.16   361 seq381_BIOID51021    -            255   3.3e-17   62.1   0.1   1   1   2.1e-15   9.7e-12   44.1   0.1   189   359    65   215    60   217 0.87 Glutamine amidotransferases class-II
DUF932               PF06067.6    239 seq382_BIOID51021    -            272   1.7e-62  210.7   0.0   1   1   1.4e-66     2e-62  210.5   0.0     2   239    37   261    36   261 0.99 Domain of unknown function (DUF932)
phage_tail_N         PF08400.5    134 seq385_BIOID51021    -            437     2e-60  202.2   0.2   1   1   5.7e-64     2e-60  202.2   0.2     1   134     1   134     1   134 0.99 Prophage tail fibre N-terminal
Phage_fiber_C        PF06820.7     64 seq385_BIOID51021    -            437   3.2e-36  123.1   0.2   1   1   1.5e-39     5e-36  122.5   0.2     1    64   363   426   363   426 0.99 Putative prophage tail fibre C-terminus
Collagen             PF01391.13    60 seq385_BIOID51021    -            437   2.1e-18   65.4  70.3   1   2   4.9e-13   1.7e-09   36.9  23.8     1    59   251   309   249   310 0.73 Collagen triple helix repeat (20 copies)
Collagen             PF01391.13    60 seq385_BIOID51021    -            437   2.1e-18   65.4  70.3   2   2   1.3e-12   4.6e-09   35.5  22.7     1    59   302   360   302   363 0.91 Collagen triple helix repeat (20 copies)
CarboxypepD_reg      PF13620.1     82 seq385_BIOID51021    -            437   3.5e-08   33.2   0.4   1   1   2.4e-11   8.3e-08   32.0   0.3     1    73     4    81     4    89 0.82 Carboxypeptidase regulatory-like domain
Peptidase_M20        PF01546.23   171 seq387_BIOID51021    -            409   8.6e-20   70.9   0.1   1   1   2.8e-23   1.3e-19   70.3   0.1    23   170   139   402    74   403 0.84 Peptidase family M20/M25/M40
M20_dimer            PF07687.9    109 seq387_BIOID51021    -            409   7.2e-12   44.9   0.1   1   1   3.5e-15   1.6e-11   43.7   0.0     2   105   206   302   205   308 0.89 Peptidase dimerisation domain
Peptidase_M42        PF05343.9    292 seq387_BIOID51021    -            409   1.4e-06   27.1   0.0   1   1   3.1e-08   0.00014   20.6   0.0   134   194   140   201   110   234 0.90 M42 glutamyl aminopeptidase
Phage_P2_GpU         PF06995.6    121 seq389_BIOID51021    -            164   5.2e-44  148.3   0.0   1   1   4.6e-48   6.3e-44  148.1   0.0     1   121     8   128     8   128 0.99 Phage P2 GpU
DUF413               PF04219.7     94 seq390_BIOID51021    -            112   1.5e-38  130.2   0.1   1   1   1.4e-42   1.9e-38  129.9   0.1     1    90    10    99    10   102 0.97 Protein of unknown function, DUF
Minor_tail_Z         PF06763.6    189 seq391_BIOID51021    -            209     6e-88  293.3  10.3   1   1     5e-92   6.8e-88  293.1   7.1     1   189     5   208     5   208 0.99 Prophage minor tail protein Z (GPZ)
HycI                 PF01750.13   130 seq393_BIOID51021    -            195   8.1e-39  132.0   0.0   1   1   7.1e-43   9.8e-39  131.7   0.0     1   129    23   151    23   152 0.98 Hydrogenase maturation protease
BPL_LplA_LipB        PF03099.14   125 seq398_BIOID51021    -            321   5.1e-21   74.8   0.0   1   1   1.7e-24   7.6e-21   74.2   0.0     4   125    86   208    83   208 0.89 Biotin/lipoate A/B protein ligase family
HTH_11               PF08279.7     55 seq398_BIOID51021    -            321   8.4e-13   47.6   0.0   1   1   4.4e-16     2e-12   46.4   0.0     4    54     9    58     8    59 0.92 HTH domain
BPL_C                PF02237.12    48 seq398_BIOID51021    -            321   1.6e-11   43.5   0.2   1   1   8.9e-15   4.1e-11   42.2   0.1     1    48   271   317   271   317 0.97 Biotin protein ligase C terminal domain
Phage_portal         PF04860.7    347 seq402_BIOID51021    -            339   3.5e-56  190.2   0.0   1   1   3.2e-60   4.4e-56  189.9   0.0    10   320    40   336    32   338 0.93 Phage portal protein
OmpA                 PF00691.15    97 seq403_BIOID51021    -            160   3.6e-18   65.6   0.1   1   1     4e-22   5.5e-18   65.0   0.1     1    97    55   151    55   151 0.95 OmpA family
DUF1040              PF06288.8     86 seq404_BIOID51021    -             89   1.6e-46  156.3   0.5   1   1   1.3e-50   1.8e-46  156.2   0.3     1    86     1    86     1    86 1.00 Protein of unknown function (DUF1040)
Anti-adapt_IraP      PF10796.4     87 seq407_BIOID51021    -             86   1.7e-37  127.5   2.4   1   1   1.3e-41   1.8e-37  127.4   1.7     1    87     1    86     1    86 0.99 Sigma-S stabilisation anti-adaptor protein
Phage_GPO            PF05929.6    276 seq408_BIOID51021    -            137   2.1e-38  132.0   0.0   1   1   1.7e-42   2.4e-38  131.8   0.0     7   125     2   121     1   132 0.96 Phage capsid scaffolding protein (GPO) serine peptidase
NIF3                 PF01784.13   242 seq410_BIOID51021    -            247     1e-56  192.1   0.0   1   1   9.1e-61   1.2e-56  191.8   0.0     2   240     6   235     5   238 0.95 NIF3 (NGG1p interacting factor 3)
Y1_Tnp               PF01797.11   121 seq411_BIOID51021    -            143   2.6e-41  140.1   0.0   1   1   2.3e-45   3.1e-41  139.9   0.0     2   121    20   139    19   139 0.99 Transposase IS200 like
Antirestrict         PF03230.8     94 seq417_BIOID51021    -            271   1.5e-38  130.4   0.2   1   1   1.7e-42   2.3e-38  129.9   0.1     1    94   174   271   174   271 0.98 Antirestriction protein
Alk_phosphatase      PF00245.15   421 seq418_BIOID51021    -            494  2.7e-145  484.1   3.2   1   2  4.3e-138  1.9e-134  448.3   0.7     1   350    87   451    87   453 0.99 Alkaline phosphatase
Alk_phosphatase      PF00245.15   421 seq418_BIOID51021    -            494  2.7e-145  484.1   3.2   2   2   4.1e-13   1.9e-09   36.6   0.0   381   421   453   493   450   493 0.95 Alkaline phosphatase
Metalloenzyme        PF01676.13   262 seq418_BIOID51021    -            494   1.1e-07   31.2   2.4   1   1   5.9e-10   2.7e-06   26.7   0.6   136   228   345   470   337   490 0.84 Metalloenzyme superfamily
Phosphodiest         PF01663.17   364 seq418_BIOID51021    -            494   4.6e-05   22.7   0.0   1   1   1.6e-08   7.4e-05   22.1   0.0   161   254   339   430   249   471 0.71 Type I phosphodiesterase / nucleotide pyrophosphatase
APH                  PF01636.18   239 seq419_BIOID51021    -            328     1e-40  139.8   2.0   1   1   2.3e-44   1.6e-40  139.2   1.4     2   232    31   259    30   269 0.82 Phosphotransferase enzyme family
EcKinase             PF02958.15   293 seq419_BIOID51021    -            328   0.00013   21.1   0.0   1   1   3.3e-08   0.00022   20.3   0.0   197   280   176   252   149   257 0.80 Ecdysteroid kinase
HyaE                 PF07449.6    107 seq420_BIOID51021    -            132   4.2e-40  135.8   0.0   1   1   3.5e-44   4.8e-40  135.6   0.0     1   107    10   116    10   116 0.99 Hydrogenase-1 expression protein HyaE
Malate_synthase      PF01274.17   523 seq421_BIOID51021    -            539  1.2e-214  713.1   0.0   1   1  9.7e-219  1.3e-214  712.9   0.0     3   522    19   538    17   539 0.99 Malate synthase
GerE                 PF00196.14    58 seq422_BIOID51021    -            901   4.2e-20   70.7   0.0   1   1   1.3e-23   1.7e-19   68.7   0.0     2    58   834   890   833   890 0.97 Bacterial regulatory proteins, luxR family
Phage_tail_U         PF06141.6    133 seq423_BIOID51021    -            132   2.3e-63  211.9   0.2   1   1   1.9e-67   2.6e-63  211.8   0.2     1   133     1   132     1   132 0.99 Phage minor tail protein U
BPD_transp_2         PF02653.11   267 seq424_BIOID51021    -            393   1.2e-50  171.8  42.6   1   1   8.6e-55   1.2e-50  171.8  29.5     2   267    57   383    56   383 0.98 Branched-chain amino acid transport system / permease component
DUF3458              PF11940.3    367 seq426_BIOID51021    -            870  1.1e-141  471.8   5.1   1   1    4e-145  1.8e-141  471.1   3.6     2   367   458   827   457   827 0.99 Domain of unknown function (DUF3458)
Peptidase_M1         PF01433.15   390 seq426_BIOID51021    -            870     3e-66  224.0   0.0   1   1   1.5e-69   6.9e-66  222.8   0.0   122   390   112   384    19   384 0.88 Peptidase family M1
Peptidase_MA_2       PF13485.1    128 seq426_BIOID51021    -            870   4.9e-18   65.3   0.1   1   1   3.2e-21   1.5e-17   63.7   0.0    16   128   282   407   262   407 0.80 Peptidase MA superfamily
Phage_GPO            PF05929.6    276 seq427_BIOID51021    -            130   1.3e-13   50.6   2.4   1   1   1.1e-17   1.5e-13   50.4   1.7   151   275    13   129     5   130 0.84 Phage capsid scaffolding protein (GPO) serine peptidase
Autotransporter      PF03797.14   265 seq430_BIOID51021    -            990   7.3e-54  182.7  17.9   1   1   1.1e-57   7.3e-54  182.7  12.4     2   265   690   974   689   974 0.98 Autotransporter beta-domain
ESPR                 PF13018.1     24 seq430_BIOID51021    -            990   3.1e-08   32.7   0.1   1   1   1.1e-11   7.2e-08   31.6   0.1     2    24    47    69    47    69 0.96 Extended Signal Peptide of Type V secretion system
Kinase-PPPase        PF03618.9    255 seq431_BIOID51021    -            133   1.6e-47  162.0   0.0   1   1   1.3e-51   1.8e-47  161.8   0.0   133   255     2   123     1   123 0.98 Kinase/pyrophosphorylase
Peptidase_S49        PF01343.13   154 seq434_BIOID51021    -            239     7e-47  158.9   0.6   1   1   9.4e-51   1.3e-46  158.0   0.4     2   153     4   154     3   155 0.97 Peptidase family S49
Methyltransf_11      PF08241.7     95 seq435_BIOID51021    -            251   2.4e-24   85.5   0.0   1   1   3.2e-27   4.4e-24   84.6   0.0     1    95    47   138    47   138 0.98 Methyltransferase domain
Methyltransf_23      PF13489.1    162 seq435_BIOID51021    -            251   6.9e-15   54.9   0.1   1   1   7.4e-18     1e-14   54.4   0.0     4   145    25   168    17   179 0.76 Methyltransferase domain
Methyltransf_31      PF13847.1    152 seq435_BIOID51021    -            251   9.9e-15   54.3   0.0   1   1   9.6e-18   1.3e-14   53.9   0.0     5   118    44   147    40   190 0.84 Methyltransferase domain
Methyltransf_12      PF08242.7     99 seq435_BIOID51021    -            251   2.2e-11   43.9   0.0   1   1   3.3e-14   4.6e-11   42.9   0.0     1    98    47   135    47   136 0.86 Methyltransferase domain
Methyltransf_18      PF12847.2    112 seq435_BIOID51021    -            251     1e-09   38.8   0.0   1   1   1.4e-12   1.9e-09   37.9   0.0     4   110    45   139    42   141 0.79 Methyltransferase domain
Methyltransf_25      PF13649.1    101 seq435_BIOID51021    -            251     3e-09   37.0   0.0   1   1     8e-12   1.1e-08   35.2   0.0     1   101    46   134    46   134 0.87 Methyltransferase domain
Ubie_methyltran      PF01209.13   233 seq435_BIOID51021    -            251   2.1e-09   36.7   0.0   1   1     2e-12   2.8e-09   36.3   0.0    42   168    37   155     2   167 0.83 ubiE/COQ5 methyltransferase family
Methyltransf_8       PF05148.10   219 seq435_BIOID51021    -            251   3.7e-06   26.6   0.0   1   1   3.9e-09   5.3e-06   26.0   0.0    58   156    29   138    16   158 0.77 Hypothetical methyltransferase
MTS                  PF05175.9    170 seq435_BIOID51021    -            251   6.3e-05   22.3   0.0   1   1   7.2e-08   9.9e-05   21.6   0.0    19    74    30    83    22   108 0.83 Methyltransferase small domain
PTS_EIIA_2           PF00359.17   142 seq436_BIOID51021    -            637   6.7e-33  113.2   0.0   1   1   2.5e-36   1.1e-32  112.5   0.0     5   140   498   634   495   636 0.95 Phosphoenolpyruvate-dependent sugar phosphotransferase system, EIIA 2
PTS_EIIC             PF02378.13   321 seq436_BIOID51021    -            637     3e-19   68.9  32.6   1   1   6.6e-23     3e-19   68.9  22.6     1   321    17   277    17   277 0.92 Phosphotransferase system, EIIC
PTS_IIB              PF02302.12    90 seq436_BIOID51021    -            637   1.9e-09   37.7   0.3   1   1   1.1e-12   4.9e-09   36.3   0.0     1    79   379   453   379   458 0.87 PTS system, Lactose/Cellobiose specific IIB subunit
MTHFR                PF02219.12   287 seq438_BIOID51021    -            296  3.9e-109  364.0   0.0   1   1  3.2e-113  4.4e-109  363.8   0.0     4   287    14   291    11   291 0.97 Methylenetetrahydrofolate reductase
HupH_C               PF04809.8    120 seq440_BIOID51021    -            305   1.9e-49  166.2   0.0   1   2     5e-11   6.8e-07   28.9   0.0     6    96    70   160    67   175 0.82 HupH hydrogenase expression protein, C-terminal conserved region
HupH_C               PF04809.8    120 seq440_BIOID51021    -            305   1.9e-49  166.2   0.0   2   2   5.3e-44   7.2e-40  135.3   0.0     1   119   183   299   183   300 0.99 HupH hydrogenase expression protein, C-terminal conserved region
Big_2                PF02368.13    79 seq443_BIOID51021    -            250   4.2e-10   39.2  10.6   1   1   3.1e-14   4.2e-10   39.2   7.3     2    76   161   237   160   244 0.94 Bacterial Ig-like domain (group 2)
LysR_substrate       PF03466.15   209 seq444_BIOID51021    -            299   1.1e-35  122.5   0.0   1   1   2.3e-39   1.5e-35  122.0   0.0     2   205    90   294    89   298 0.95 LysR substrate binding domain
HTH_1                PF00126.22    60 seq444_BIOID51021    -            299   7.1e-21   73.5   2.8   1   1   1.9e-24   1.3e-20   72.7   1.9     2    60     7    65     6    65 0.97 Bacterial regulatory helix-turn-helix protein, lysR family
Phage_cap_P2         PF05125.7    333 seq446_BIOID51021    -             60   2.7e-05   23.1   0.0   1   1     2e-09   2.8e-05   23.0   0.0     2    49    11    58    10    60 0.91 Phage major capsid protein, P2 family
AHS1                 PF02682.11   202 seq447_BIOID51021    -            218   2.9e-69  232.4   0.0   1   1   2.4e-73   3.3e-69  232.2   0.0     2   202     5   202     4   202 0.95 Allophanate hydrolase subunit 1
Terminase_GpA        PF05876.7    557 seq448_BIOID51021    -            126   5.7e-14   51.2   0.0   1   1   5.2e-18   7.2e-14   50.9   0.0     1    70    51   118    51   121 0.94 Phage terminase large subunit (GpA)
Caudo_TAP            PF02413.12   130 seq453_BIOID51021    -             77   2.3e-30  105.2   2.0   1   1     2e-34   2.7e-30  105.1   1.4    63   129    11    77     2    77 0.94 Caudovirales tail fibre assembly protein
DUF905               PF06006.7     71 seq454_BIOID51021    -             64   1.1e-19   69.4   0.0   1   1   9.3e-24   1.3e-19   69.2   0.0     3    47    20    64    18    64 0.98 Bacterial protein of unknown function (DUF905)
DAHP_synth_1         PF00793.15   272 seq456_BIOID51021    -            348    1e-102  342.3   0.0   1   1  8.9e-107  1.2e-102  342.1   0.0     8   270    39   336    24   338 0.97 DAHP synthetase I family
HTH_3                PF01381.17    55 seq457_BIOID51021    -            178     6e-17   61.1   0.0   1   1   3.7e-20   8.5e-17   60.6   0.0     1    53    12    64    12    66 0.97 Helix-turn-helix
Cupin_2              PF07883.6     71 seq457_BIOID51021    -            178   6.3e-11   41.4   0.3   1   1   4.3e-14   9.8e-11   40.8   0.2     3    69   104   171   102   173 0.93 Cupin domain
HTH_31               PF13560.1     64 seq457_BIOID51021    -            178   1.2e-10   41.2   0.0   1   1   8.9e-14     2e-10   40.5   0.0     4    57    10    62     8    74 0.94 Helix-turn-helix domain
HTH_19               PF12844.2     64 seq457_BIOID51021    -            178   1.1e-09   38.1   0.0   1   1   6.5e-13   1.5e-09   37.6   0.0     3    59    11    67     9    71 0.95 Helix-turn-helix domain
HTH_26               PF13443.1     63 seq457_BIOID51021    -            178   5.6e-06   26.3   0.0   1   1   3.7e-09   8.4e-06   25.7   0.0     2    59    12    68    11    72 0.93 Cro/C1-type HTH DNA-binding domain
HTH_25               PF13413.1     62 seq457_BIOID51021    -            178   4.7e-06   26.0   0.0   1   1   3.4e-09   7.9e-06   25.3   0.0     2    35    12    45    11    49 0.94 Helix-turn-helix domain
RadC                 PF04002.10   123 seq459_BIOID51021    -            158   4.9e-46  155.2   0.0   1   1   4.6e-50   6.3e-46  154.9   0.0     2   123    37   158    36   158 0.98 RadC-like JAB domain
Caudo_TAP            PF02413.12   130 seq461_BIOID51021    -            146   1.7e-36  125.1   0.3   1   1   1.4e-40   1.8e-36  125.0   0.2     3   130    10   142     8   142 0.96 Caudovirales tail fibre assembly protein
DSBA                 PF01323.15   193 seq463_BIOID51021    -            208   6.8e-32  110.4   3.3   1   1   7.9e-35   5.4e-31  107.5   2.3     1   192    40   197    40   198 0.95 DSBA-like thioredoxin domain
Thioredoxin_4        PF13462.1    163 seq463_BIOID51021    -            208   4.4e-10   39.7   0.0   1   1   9.2e-14   6.3e-10   39.1   0.0    16   149    40   180    33   191 0.69 Thioredoxin
AAA_26               PF13500.1    199 seq464_BIOID51021    -            225   7.2e-42  143.1   0.0   1   1   1.9e-45   8.5e-42  142.9   0.0     1   193     3   208     3   213 0.95 AAA domain
CbiA                 PF01656.18   195 seq464_BIOID51021    -            225   3.5e-20   72.1   0.0   1   1   9.2e-24   4.2e-20   71.8   0.0     2   180     6   199     5   217 0.78 CobQ/CobB/MinD/ParA nucleotide binding domain
Terminase_GpA        PF05876.7    557 seq466_BIOID51021    -            313   1.5e-90  304.0   0.2   1   1   1.4e-94   1.9e-90  303.7   0.1   126   394     6   292     2   302 0.97 Phage terminase large subunit (GpA)
AHS2                 PF02626.10   272 seq471_BIOID51021    -            310  5.7e-100  333.9   0.0   1   1  4.9e-104  6.8e-100  333.7   0.0     2   272    24   288    23   288 0.98 Allophanate hydrolase subunit 2
Phage_lambd_GpG      PF06894.6    127 seq473_BIOID51021    -            143   5.5e-57  190.7   0.4   1   1   4.7e-61   6.4e-57  190.5   0.3     1   127     1   127     1   127 0.98 Bacteriophage lambda minor tail protein (GpG)
Methyltransf_30      PF05430.6    124 seq475_BIOID51021    -            688   3.7e-51  171.8   0.0   1   1   1.6e-54   7.1e-51  170.9   0.0     1   123   138   264   138   265 0.98 S-adenosyl-L-methionine-dependent methyltransferase
DAO                  PF01266.19   358 seq475_BIOID51021    -            688   8.4e-47  159.6   0.2   1   1   8.8e-50     4e-46  157.4   0.1     2   357   287   652   286   653 0.87 FAD dependent oxidoreductase
Peripla_BP_3         PF13377.1    160 seq476_BIOID51021    -            392   2.7e-38  131.3   0.7   1   1   6.8e-40   2.3e-36  125.0   0.1     3   160   113   277   111   277 0.95 Periplasmic binding protein-like domain
HTH_AraC             PF00165.18    42 seq476_BIOID51021    -            392   3.3e-22   77.5   0.1   1   2   2.8e-11   9.7e-08   31.4   0.0     1    42   294   335   294   335 0.97 Bacterial regulatory helix-turn-helix proteins, AraC family
HTH_AraC             PF00165.18    42 seq476_BIOID51021    -            392   3.3e-22   77.5   0.1   2   2   9.9e-15   3.4e-11   42.4   0.1     6    41   348   384   346   385 0.95 Bacterial regulatory helix-turn-helix proteins, AraC family
HTH_18               PF12833.2     81 seq476_BIOID51021    -            392   8.3e-20   70.5   0.1   1   1   1.7e-22   5.8e-19   67.8   0.0     3    79   309   384   307   385 0.97 Helix-turn-helix domain
Peripla_BP_4         PF13407.1    258 seq476_BIOID51021    -            392   5.4e-13   48.7   0.0   1   1   2.6e-16   8.8e-13   48.0   0.0    75   258    72   258    52   258 0.85 Periplasmic binding protein domain
DUF987               PF06174.6     66 seq478_BIOID51021    -             73   1.7e-43  145.8   0.2   1   1   1.4e-47   1.9e-43  145.6   0.1     1    66     1    66     1    66 0.99 Protein of unknown function (DUF987)
Peptidase_U32        PF01136.14   233 seq479_BIOID51021    -            667   1.1e-70  237.0   0.1   1   1   3.2e-71   2.2e-67  226.2   0.0     2   231    93   319    92   321 0.91 Peptidase family U32
DUF3656              PF12392.3    122 seq479_BIOID51021    -            667   2.4e-26   92.0   0.0   1   1   6.9e-30   4.7e-26   91.1   0.0     2   122   405   522   404   522 0.97 Collagenase
HDPD                 PF02924.9    118 seq482_BIOID51021    -            115   6.7e-18   64.4   0.6   1   1   5.4e-22   7.4e-18   64.3   0.4     2   115     4   109     3   112 0.93 Bacteriophage lambda head decoration protein D
Bac_Ubq_Cox          PF01654.12   436 seq483_BIOID51021    -            514    3e-184  612.3  24.2   1   1  2.9e-188  3.9e-184  611.9  16.8     1   435     7   502     7   503 0.97 Bacterial Cytochrome Ubiquinol Oxidase
StbA                 PF06406.6    318 seq485_BIOID51021    -            319  9.1e-152  504.4   0.0   1   1  1.5e-155    1e-151  504.2   0.0     1   318     1   316     1   316 0.99 StbA protein
peroxidase           PF00141.18   229 seq486_BIOID51021    -            739   4.5e-87  291.2   0.0   1   2   4.1e-53   5.6e-49  166.5   0.0     3   229    89   409    87   409 0.87 Peroxidase
peroxidase           PF00141.18   229 seq486_BIOID51021    -            739   4.5e-87  291.2   0.0   2   2   1.3e-39   1.8e-35  122.4   0.0     3   229   416   713   414   713 0.88 Peroxidase
NLPC_P60             PF00877.14   105 seq487_BIOID51021    -            257   4.6e-31  106.6   0.0   1   1   1.2e-34   8.2e-31  105.8   0.0     1   105   139   249   139   249 0.98 NlpC/P60 family
PsiF_repeat          PF07769.9     35 seq490_BIOID51021    -            112   5.7e-37  124.8  21.0   1   2   7.9e-24   1.1e-19   69.5   4.0     2    35    32    65    31    65 0.97 psiF repeat
PsiF_repeat          PF07769.9     35 seq490_BIOID51021    -            112   5.7e-37  124.8  21.0   2   2   2.7e-21   3.7e-17   61.4   5.0     2    35    76   109    75   109 0.97 psiF repeat
MFS_1                PF07690.11   354 seq492_BIOID51021    -            471     1e-49  169.1  51.1   1   1   1.5e-53     1e-49  169.1  35.4     1   353    15   405    15   406 0.91 Major Facilitator Superfamily
MFS_3                PF05977.8    524 seq492_BIOID51021    -            471   6.3e-10   37.6  14.0   1   1   9.3e-14   6.3e-10   37.6   9.7    20   187    20   183     6   246 0.85 Transmembrane secretion effector
Big_2                PF02368.13    79 seq493_BIOID51021    -             92   1.6e-09   37.4   2.2   1   1   1.1e-13   1.6e-09   37.4   1.5    23    79     5    60     2    60 0.95 Bacterial Ig-like domain (group 2)
ICL                  PF00463.16   526 seq495_BIOID51021    -            439  3.2e-200  665.6   1.7   1   2  4.6e-118  3.2e-114  381.9   0.0     1   255    12   262    12   264 0.99 Isocitrate lyase family
ICL                  PF00463.16   526 seq495_BIOID51021    -            439  3.2e-200  665.6   1.7   2   2   1.5e-88     1e-84  284.5   1.0   353   526   262   439   260   439 0.98 Isocitrate lyase family
PEP_mutase           PF13714.1    238 seq495_BIOID51021    -            439   4.8e-19   68.4   0.0   1   1   2.3e-22   1.6e-18   66.7   0.0    26   198    86   320    74   352 0.86 Phosphoenolpyruvate phosphomutase
Phage_tail_T         PF06223.7    103 seq496_BIOID51021    -            134   8.3e-43  144.8   2.9   1   1   2.3e-42   3.2e-38  130.1   0.2     6   102     1   101     1   102 0.90 Minor tail protein T
YagB_YeeU_YfjZ       PF06154.6    105 seq497_BIOID51021    -            122   3.2e-52  175.0   0.0   1   1   2.8e-56   3.9e-52  174.8   0.0     2   104    16   118    15   119 0.98 YagB/YeeU/YfjZ family
DUF945               PF06097.6    459 seq499_BIOID51021    -            490  3.9e-106  355.4  12.2   1   1  3.4e-110  4.6e-106  355.2   8.5     3   459    18   481    16   481 0.98 Bacterial protein of unknown function (DUF945)
Phage_cap_E          PF03864.10   329 seq501_BIOID51021    -            328   1.9e-33  115.6   0.1   1   1   4.2e-33   5.8e-29  100.9   0.0    17   208     4   196     2   223 0.90 Phage major capsid protein E
TPP_enzyme_N         PF02776.13   172 seq503_BIOID51021    -            548   1.7e-58  196.8   4.4   1   1   3.8e-62   1.7e-58  196.7   0.2     1   169     1   167     1   170 0.98 Thiamine pyrophosphate enzyme, N-terminal TPP binding domain
TPP_enzyme_C         PF02775.16   153 seq503_BIOID51021    -            548     7e-52  174.9   0.4   1   1   5.3e-54   2.4e-50  169.9   0.0     1   153   374   522   374   522 0.98 Thiamine pyrophosphate enzyme, C-terminal TPP binding domain
TPP_enzyme_M         PF00205.17   137 seq503_BIOID51021    -            548     5e-41  139.5   0.1   1   1   2.7e-44   1.2e-40  138.2   0.1     1   137   186   321   186   321 0.98 Thiamine pyrophosphate enzyme, central domain
hemP                 PF10636.4     38 seq504_BIOID51021    -             63   2.7e-16   58.7   1.9   1   1     9e-20   1.2e-15   56.6   0.9     1    38    26    63    26    63 0.98 Hemin uptake protein hemP
Phage_sheath_1       PF04984.9    464 seq506_BIOID51021    -            552   1.7e-10   39.8   1.5   1   1   2.6e-14   3.5e-10   38.8   1.1    75   422    83   505    18   538 0.74 Phage tail sheath protein
Terminase_GpA        PF05876.7    557 seq508_BIOID51021    -            186     2e-38  132.0   0.1   1   1   1.8e-42   2.4e-38  131.7   0.0   402   547     1   145     1   154 0.95 Phage terminase large subunit (GpA)
GGDEF                PF00990.16   161 seq509_BIOID51021    -            371   9.2e-48  161.7   0.0   1   1   1.8e-51   1.2e-47  161.3   0.0     2   161   211   366   210   366 0.97 GGDEF domain
MASE2                PF05230.6     91 seq509_BIOID51021    -            371   1.8e-32  111.0   9.9   1   1     7e-36   4.8e-32  109.6   3.5     1    91    39   129    39   129 0.99 MASE2 domain
TMP_2                PF06791.8    210 seq511_BIOID51021    -            868   1.8e-66  223.6  11.0   1   1   2.7e-70   1.8e-66  223.6   7.7     2   209    61   268    60   269 0.98 Prophage tail length tape measure protein
Tape_meas_lam_C      PF09718.5     78 seq511_BIOID51021    -            868   3.2e-21   74.8   6.0   1   1   4.8e-25   3.2e-21   74.8   4.2     1    78   641   718   641   718 0.98 Lambda phage tail tape-measure protein (Tape_meas_lam_C)
LamB_YcsF            PF03746.11   242 seq512_BIOID51021    -            244  3.3e-102  340.5   0.8   1   1  2.8e-106  3.8e-102  340.3   0.5     1   241     2   237     2   238 0.99 LamB/YcsF family
DUF1219              PF06755.7    117 seq514_BIOID51021    -            124   2.8e-58  194.3   0.0   1   1   2.4e-62   3.2e-58  194.2   0.0     1   113     1   113     1   123 0.98 Protein of unknown function (DUF1219)
Mannitol_dh_C        PF08125.8    245 seq515_BIOID51021    -            425   1.8e-71  240.0   0.0   1   1   5.1e-75   3.5e-71  239.1   0.0     1   244   191   416   191   417 0.98 Mannitol dehydrogenase C-terminal domain
Mannitol_dh          PF01232.18   151 seq515_BIOID51021    -            425   2.6e-27   95.5   0.1   1   1   7.3e-31     5e-27   94.5   0.0     1   151    44   166    44   166 0.97 Mannitol dehydrogenase Rossmann domain
UvrB                 PF12344.3     44 seq519_BIOID51021    -            673   7.5e-23   79.6   1.1   1   1   1.3e-25   2.9e-22   77.7   0.1     1    43   552   594   552   595 0.97 Ultra-violet resistance protein B
Helicase_C           PF00271.26    78 seq519_BIOID51021    -            673   1.2e-15   57.0   0.0   1   1   1.2e-18   2.8e-15   55.8   0.0     2    77   465   545   464   546 0.98 Helicase conserved C-terminal domain
ResIII               PF04851.10   184 seq519_BIOID51021    -            673   9.8e-12   44.9   0.0   1   1     3e-14   6.9e-11   42.1   0.0     4    94    13   101    10   134 0.79 Type III restriction enzyme, res subunit
UVR                  PF02151.14    36 seq519_BIOID51021    -            673   5.6e-07   28.7   1.1   1   1     7e-10   1.6e-06   27.3   0.8     2    35   634   667   633   668 0.93 UvrB/uvrC motif
GTP_EFTU             PF00009.22   188 seq522_BIOID51021    -            394   1.1e-60  204.1   0.0   1   1   3.4e-64   1.6e-60  203.7   0.0     1   187    10   201    10   202 0.93 Elongation factor Tu GTP binding domain
GTP_EFTU_D3          PF03143.12    97 seq522_BIOID51021    -            394   2.4e-34  117.3   0.1   1   1   1.4e-37   6.6e-34  115.9   0.0     1    96   298   392   298   393 0.98 Elongation factor Tu C-terminal domain
GTP_EFTU_D2          PF03144.20    74 seq522_BIOID51021    -            394     3e-18   65.5   6.3   1   1   1.2e-21   5.5e-18   64.7   3.9     1    74   225   294   225   294 0.96 Elongation factor Tu domain 2
Plasmid_stab_B       PF10784.4     72 seq523_BIOID51021    -            103   8.5e-25   86.0   0.1   1   1   8.3e-29   1.1e-24   85.6   0.1     1    71     6    76     6    77 0.97 Plasmid stability protein
Ail_Lom              PF06316.6    199 seq526_BIOID51021    -            199  5.9e-120  397.8   5.9   1   1  1.4e-123  6.6e-120  397.7   4.1     1   199     1   199     1   199 1.00 Enterobacterial Ail/Lom protein
OMP_b-brl            PF13505.1    176 seq526_BIOID51021    -            199   7.7e-26   90.9   6.3   1   1   2.1e-29   9.5e-26   90.6   4.4     2   176    11   199     6   199 0.86 Outer membrane protein beta-barrel domain
OmpA_membrane        PF01389.12   183 seq526_BIOID51021    -            199   0.00015   21.2   0.3   1   1   5.2e-08   0.00024   20.5   0.2    14   148    23   178    17   181 0.79 OmpA-like transmembrane domain
gpW                  PF02831.10    68 seq527_BIOID51021    -             68   2.2e-33  113.4   2.3   1   1   1.8e-37   2.4e-33  113.3   1.6     1    68     1    68     1    68 0.99 gpW
Phage_portal_2       PF05136.8    355 seq532_BIOID51021    -            168     2e-28   98.8   0.1   1   1   1.7e-32   2.3e-28   98.6   0.1     1   120    26   152    26   164 0.96 Phage portal protein, lambda family
Iso_dh               PF00180.15   348 seq533_BIOID51021    -            361   6.9e-87  291.4   0.0   1   1   6.2e-91   8.5e-87  291.2   0.0     1   347     6   354     6   355 0.93 Isocitrate/isopropylmalate dehydrogenase
zf-C4_ClpX           PF06689.8     41 seq535_BIOID51021    -            110   4.4e-20   70.8   6.5   1   1   4.2e-24   5.8e-20   70.4   3.6     2    41    63   101    62   101 0.95 ClpX C4-type zinc finger
Packaging_FI         PF14000.1    125 seq536_BIOID51021    -             87   8.6e-21   74.3   3.1   1   1   6.7e-25   9.2e-21   74.2   2.1     1    44     3    45     3    80 0.90 DNA packaging protein FI
H2TH                 PF06831.9     93 seq538_BIOID51021    -            263   3.5e-18   65.0   0.0   1   1   1.4e-21   6.4e-18   64.1   0.0     1    77   126   205   126   215 0.85 Formamidopyrimidine-DNA glycosylase H2TH domain
Fapy_DNA_glyco       PF01149.19   116 seq538_BIOID51021    -            263   7.7e-15   55.1   0.0   1   1     3e-18   1.4e-14   54.3   0.0     1   106     2   104     2   110 0.88 Formamidopyrimidine-DNA glycosylase N-terminal domain
zf-FPG_IleRS         PF06827.9     30 seq538_BIOID51021    -            263   6.9e-07   28.6   2.7   1   1   2.8e-10   1.3e-06   27.8   1.9     1    29   235   263   235   263 0.97 Zinc finger found in FPG and IleRS
Pep_deformylase      PF01327.16   157 seq541_BIOID51021    -            169   6.4e-53  178.2   0.1   1   1   5.6e-57   7.6e-53  177.9   0.1     2   156     4   152     3   153 0.94 Polypeptide deformylase
Cyto_ox_2            PF02322.10   328 seq542_BIOID51021    -            378  5.8e-112  373.9  33.8   1   1  4.8e-116  6.6e-112  373.7  23.4     1   328     6   362     6   362 0.99 Cytochrome oxidase subunit II
HATPase_c            PF02518.21   111 seq543_BIOID51021    -            467   5.8e-24   83.8   0.0   1   1   2.7e-27   1.2e-23   82.7   0.0     1   111   349   460   349   460 0.98 Histidine kinase-, DNA gyrase B-, and HSP90-like ATPase
HAMP                 PF00672.20    70 seq543_BIOID51021    -            467   1.5e-17   63.4   0.4   1   1   3.3e-21   1.5e-17   63.4   0.2     2    69   168   235   167   236 0.96 HAMP domain
HisKA                PF00512.20    68 seq543_BIOID51021    -            467   9.5e-14   51.0   0.2   1   1   2.1e-17   9.5e-14   51.0   0.1     1    68   240   304   240   304 0.97 His Kinase A (phospho-acceptor) domain
Packaging_FI         PF14000.1    125 seq544_BIOID51021    -             78   6.4e-15   55.3   0.0   1   1     5e-19   6.8e-15   55.2   0.0    57   125     5    75     1    75 0.92 DNA packaging protein FI
SBP_bac_5            PF00496.17   374 seq546_BIOID51021    -            544   4.6e-87  292.1  12.5   1   1   4.8e-91   6.5e-87  291.6   8.6     1   368    84   459    84   464 0.95 Bacterial extracellular solute-binding proteins, family 5 Middle
DUF957               PF06117.6     65 seq548_BIOID51021    -             58   1.9e-28   97.6   0.0   1   1   1.5e-32     2e-28   97.5   0.0     1    57     1    57     1    58 0.98 Enterobacterial protein of unknown function (DUF957)
HTH_3                PF01381.17    55 seq549_BIOID51021    -            135   8.2e-16   57.4   0.0   1   1   3.6e-19   1.6e-15   56.5   0.0     1    55    12    66    12    66 0.98 Helix-turn-helix
HTH_19               PF12844.2     64 seq549_BIOID51021    -            135   2.3e-10   40.2   0.0   1   1   9.7e-14   4.4e-10   39.3   0.0     1    63     9    71     9    72 0.98 Helix-turn-helix domain
HTH_31               PF13560.1     64 seq549_BIOID51021    -            135   6.6e-08   32.5   0.0   1   1   3.2e-11   1.4e-07   31.4   0.0     2    58     8    63     7    71 0.95 Helix-turn-helix domain
phage_tail_N         PF08400.5    134 seq551_BIOID51021    -            437   6.7e-61  203.7   0.1   1   1   1.9e-64   6.7e-61  203.7   0.1     1   134     1   134     1   134 0.99 Prophage tail fibre N-terminal
Phage_fiber_C        PF06820.7     64 seq551_BIOID51021    -            437   1.1e-35  121.4   0.3   1   1     5e-39   1.7e-35  120.8   0.2     1    64   363   426   363   426 0.99 Putative prophage tail fibre C-terminus
Collagen             PF01391.13    60 seq551_BIOID51021    -            437   1.8e-18   65.7  70.4   1   2   3.3e-13   1.1e-09   37.5  23.8     1    59   251   309   249   310 0.80 Collagen triple helix repeat (20 copies)
Collagen             PF01391.13    60 seq551_BIOID51021    -            437   1.8e-18   65.7  70.4   2   2   1.5e-10   5.2e-07   28.9  29.4     1    54   296   349   290   363 0.39 Collagen triple helix repeat (20 copies)
CarboxypepD_reg      PF13620.1     82 seq551_BIOID51021    -            437   4.7e-07   29.6   0.2   1   1     3e-10     1e-06   28.5   0.1     1    73     4    81     4    89 0.80 Carboxypeptidase regulatory-like domain
Phage_attach         PF05354.6    117 seq554_BIOID51021    -             42   7.5e-13   47.9   0.1   1   1   1.1e-16   7.8e-13   47.8   0.1     1    41     1    41     1    42 0.98 Phage Head-Tail Attachment
Gifsy-2              PF13856.1     95 seq554_BIOID51021    -             42   1.1e-05   25.3   0.0   1   1   1.7e-09   1.1e-05   25.2   0.0     1    28     4    31     4    41 0.88 ATP-binding sugar transporter from pro-phage
Dynamin_N            PF00350.18   168 seq555_BIOID51021    -            795   3.3e-18   65.9   0.0   1   1   7.1e-22   3.3e-18   65.9   0.0     1   167    72   300    72   301 0.73 Dynamin family
MMR_HSR1             PF01926.18   114 seq555_BIOID51021    -            795   2.6e-08   33.7   0.1   1   1   8.3e-11   3.8e-07   29.9   0.1     2   114    72   300    71   300 0.73 50S ribosome-binding GTPase
AceK                 PF06315.6    562 seq556_BIOID51021    -            578    7e-240  796.9   0.0   1   1  5.8e-244  7.9e-240  796.7   0.0     1   562     9   568     9   568 0.99 Isocitrate dehydrogenase kinase/phosphatase (AceK)
DUF2594              PF10769.4     74 seq558_BIOID51021    -             74   1.4e-42  143.4   2.3   1   1   1.1e-46   1.6e-42  143.3   1.6     1    74     1    74     1    74 1.00 Protein of unknown function (DUF2594)
Caudo_TAP            PF02413.12   130 seq561_BIOID51021    -            101   1.8e-19   70.1   0.2   1   1   1.7e-23   2.4e-19   69.6   0.2    54   120    11    77     4    79 0.89 Caudovirales tail fibre assembly protein
Phage_portal_2       PF05136.8    355 seq562_BIOID51021    -            122   7.7e-25   87.0   0.0   1   1   6.8e-29   9.3e-25   86.7   0.0   198   298     1   112     1   116 0.97 Phage portal protein, lambda family
MtlR                 PF05068.7    170 seq564_BIOID51021    -            195   4.1e-76  254.0   0.0   1   1   3.5e-80   4.8e-76  253.8   0.0     5   169    26   188     2   189 0.96 Mannitol repressor
Formyl_trans_N       PF00551.14   181 seq565_BIOID51021    -            315   9.4e-56  188.1   0.0   1   1     2e-59   1.3e-55  187.5   0.0     2   180     6   183     5   184 0.98 Formyl transferase
Formyl_trans_C       PF02911.13   100 seq565_BIOID51021    -            315   1.1e-33  115.1   0.1   1   1   2.5e-37   1.7e-33  114.5   0.0     1    99   207   304   207   305 0.98 Formyl transferase, C-terminal domain
HTH_Tnp_1            PF01527.15    76 seq567_BIOID51021    -            136   1.8e-19   69.3   0.5   1   1   4.6e-23   3.1e-19   68.5   0.4     2    74    23   102    22   104 0.89 Transposase
HTH_28               PF13518.1     52 seq567_BIOID51021    -            136   2.3e-06   27.3   0.5   1   1   6.5e-10   4.4e-06   26.4   0.0     1    43    32    75    32    78 0.93 Helix-turn-helix domain
ACT_5                PF13710.1     63 seq568_BIOID51021    -             87   2.1e-26   91.4   0.1   1   1   1.9e-30   2.6e-26   91.0   0.1     2    63    13    73    12    73 0.98 ACT domain
DUF4014              PF13198.1     72 seq574_BIOID51021    -             72   1.9e-37  127.3   3.2   1   1   1.5e-41   2.1e-37  127.2   2.2     1    72     1    72     1    72 0.98 Protein of unknown function (DUF4014)
TerC                 PF03741.11   184 seq576_BIOID51021    -            540   4.9e-49  166.1  13.4   1   1   1.6e-52   7.4e-49  165.5   9.3     1   183    27   216    27   217 0.94 Integral membrane protein TerC family
CorC_HlyC            PF03471.12    81 seq576_BIOID51021    -            540   2.4e-20   72.0   0.1   1   1   5.5e-23   2.5e-19   68.7   0.0     2    79   453   529   452   531 0.93 Transporter associated domain
CBS                  PF00571.23    57 seq576_BIOID51021    -            540   7.2e-16   57.4   1.3   1   2   8.5e-09   3.9e-05   23.1   0.4     1    53   315   371   315   374 0.94 CBS domain
CBS                  PF00571.23    57 seq576_BIOID51021    -            540   7.2e-16   57.4   1.3   2   2   9.7e-12   4.4e-08   32.5   0.0     3    53   382   432   381   436 0.93 CBS domain
DUF1391              PF07151.7     49 seq578_BIOID51021    -             51   5.1e-35  118.5   0.9   1   1     4e-39   5.5e-35  118.4   0.6     1    48     2    49     2    50 0.97 Protein of unknown function (DUF1391)
Aminotran_4          PF01063.14   231 seq581_BIOID51021    -            331   2.4e-46  157.9   0.0   1   1   2.2e-50     3e-46  157.6   0.0     3   231    76   311    74   311 0.96 Aminotransferase class IV
Alpha-amylase        PF00128.19   316 seq582_BIOID51021    -            676   2.5e-42  145.2   5.9   1   1   4.7e-46   6.4e-42  143.9   4.1     1   308   226   595   226   598 0.72 Alpha amylase, catalytic domain
EamA                 PF00892.15   126 seq583_BIOID51021    -            312   1.3e-47  160.8  35.9   1   2   2.4e-25   1.7e-21   76.4  11.3     1   125    31   152    31   153 0.93 EamA-like transporter family
EamA                 PF00892.15   126 seq583_BIOID51021    -            312   1.3e-47  160.8  35.9   2   2     1e-29   7.1e-26   90.6   8.1     1   125   173   300   173   301 0.97 EamA-like transporter family
Cytochrom_C_asm      PF01578.15   214 seq584_BIOID51021    -            288   5.7e-45  153.3  17.3   1   1   4.2e-49   5.7e-45  153.3  12.0     5   212    62   286    58   288 0.97 Cytochrome C assembly protein
SecE                 PF00584.15    57 seq585_BIOID51021    -            127   2.4e-21   74.9   1.0   1   1   1.8e-25   2.4e-21   74.9   0.7     2    56    68   122    67   123 0.97 SecE/Sec61-gamma subunits of protein translocation complex
rve                  PF00665.21   120 seq589_BIOID51021    -            301   8.6e-23   80.6   0.0   1   1   3.4e-26   1.6e-22   79.7   0.0     3   119   123   243   121   244 0.96 Integrase core domain
rve_3                PF13683.1     67 seq589_BIOID51021    -            301   1.4e-17   62.8   0.1   1   1   9.9e-21   4.5e-17   61.2   0.0     2    67   216   281   215   281 0.98 Integrase core domain
HTH_21               PF13276.1     60 seq589_BIOID51021    -            301   6.8e-17   61.1   1.7   1   1   7.2e-19   3.3e-15   55.7   0.3     6    57    49   106    44   109 0.80 HTH-like domain
HTH_3                PF01381.17    55 seq592_BIOID51021    -            243   3.2e-14   52.4   0.0   1   1   4.1e-17   1.1e-13   50.6   0.0     3    55    35    88    33    88 0.97 Helix-turn-helix
Peptidase_S24        PF00717.18    70 seq592_BIOID51021    -            243   5.1e-12   45.1   0.1   1   1   3.2e-15   8.8e-12   44.3   0.1     1    68   155   226   155   228 0.95 Peptidase S24-like
HTH_31               PF13560.1     64 seq592_BIOID51021    -            243   4.5e-10   39.4   0.1   1   1   2.7e-13   7.4e-10   38.7   0.0     2    59    29    86    28    93 0.96 Helix-turn-helix domain
HTH_19               PF12844.2     64 seq592_BIOID51021    -            243   8.5e-10   38.4   0.0   1   1   6.4e-13   1.7e-09   37.4   0.0     1    63    30    93    30    94 0.96 Helix-turn-helix domain
HTH_26               PF13443.1     63 seq592_BIOID51021    -            243   2.9e-05   24.0   0.0   1   1     2e-08   5.4e-05   23.1   0.0     7    55    38    86    32    88 0.92 Cro/C1-type HTH DNA-binding domain
DUF188               PF02639.9    130 seq596_BIOID51021    -            152     1e-50  170.3   0.0   1   1   8.8e-55   1.2e-50  170.1   0.0     1   127    17   143    17   146 0.98 Uncharacterized BCR, YaiI/YqxD family COG1671
UPF0150              PF03681.10    48 seq597_BIOID51021    -            145   1.2e-12   47.0   0.1   1   1   2.8e-16   1.9e-12   46.4   0.1     1    45     9    53     9    56 0.95 Uncharacterised protein family (UPF0150)
HTH_3                PF01381.17    55 seq597_BIOID51021    -            145   2.1e-07   30.5   0.1   1   1   4.7e-11   3.2e-07   29.9   0.1     7    53    95   141    89   143 0.93 Helix-turn-helix
BCCT                 PF02028.12   485 seq598_BIOID51021    -            536  6.3e-132  440.1  40.3   1   1  5.5e-136  7.5e-132  439.8  28.0     3   485    14   499    12   499 0.98 BCCT family transporter
NusG                 PF02357.14    92 seq601_BIOID51021    -            181   5.3e-25   87.3   0.0   1   1   1.1e-28   7.7e-25   86.8   0.0     1    92     7   106     7   106 0.93 Transcription termination factor nusG
KOW                  PF00467.24    32 seq601_BIOID51021    -            181   1.3e-08   33.9   0.1   1   1   9.1e-12   6.2e-08   31.7   0.0     1    28   130   161   130   165 0.86 KOW motif
His_Phos_2           PF00328.17   347 seq602_BIOID51021    -            442   1.5e-41  142.8   0.0   1   1   1.3e-45   1.7e-41  142.5   0.0     1   345    39   383    39   387 0.87 Histidine phosphatase superfamily (branch 2)
Response_reg         PF00072.19   112 seq606_BIOID51021    -            240   8.2e-25   86.8   0.0   1   1   1.8e-28   1.2e-24   86.3   0.0     1   112    13   122    13   122 0.98 Response regulator receiver domain
Trans_reg_C          PF00486.23    77 seq606_BIOID51021    -            240     1e-22   79.6   0.1   1   1   2.7e-26   1.8e-22   78.8   0.0     2    77   157   232   156   232 0.96 Transcriptional regulatory protein, C terminal
Phage_fiber_C        PF06820.7     64 seq609_BIOID51021    -             89   8.4e-35  118.6   0.5   1   1   7.9e-39   1.1e-34  118.2   0.3     1    64    28    89    28    89 0.99 Putative prophage tail fibre C-terminus
Nol1_Nop2_Fmu        PF01189.12   283 seq610_BIOID51021    -            429  1.3e-104  349.4   0.0   1   1  8.4e-108  1.6e-104  349.1   0.0     1   282   164   426   164   427 0.99 NOL1/NOP2/sun family
NusB                 PF01029.13   134 seq610_BIOID51021    -            429   6.1e-26   90.8   0.0   1   1   5.1e-29   9.9e-26   90.1   0.0     1   134     5   127     5   127 0.97 NusB family
Methyltransf_26      PF13659.1    117 seq610_BIOID51021    -            429   3.7e-11   42.9   0.0   1   1   3.7e-14   7.3e-11   42.0   0.0     2   116   248   375   247   376 0.90 Methyltransferase domain
Methyltransf_18      PF12847.2    112 seq610_BIOID51021    -            429   2.3e-10   40.8   0.0   1   1   2.2e-13   4.2e-10   40.0   0.0     2   112   247   375   246   375 0.84 Methyltransferase domain
Methyltransf_31      PF13847.1    152 seq610_BIOID51021    -            429   1.9e-09   37.1   0.0   1   1   1.8e-12   3.5e-09   36.3   0.0     2   113   245   380   244   416 0.82 Methyltransferase domain
MTS                  PF05175.9    170 seq610_BIOID51021    -            429   1.1e-06   28.0   0.0   1   1   1.1e-09   2.1e-06   27.1   0.0    24   151   239   385   229   397 0.86 Methyltransferase small domain
FtsJ                 PF01728.14   181 seq610_BIOID51021    -            429   8.9e-05   22.4   0.0   1   1   9.1e-08   0.00018   21.4   0.0    19    99   242   323   233   400 0.60 FtsJ-like methyltransferase
DUF2810              PF10928.3     54 seq612_BIOID51021    -            120   3.1e-32  109.9   2.6   1   1   2.4e-36   3.3e-32  109.8   1.1     1    53    66   118    66   119 0.96 Protein of unknown function (DUF2810)
DNA_pol_A            PF00476.15   383 seq613_BIOID51021    -            928  2.7e-160  533.0   0.0   1   1  1.1e-163  3.7e-160  532.6   0.0     2   383   548   927   547   927 0.99 DNA polymerase family A
5_3_exonuc_N         PF02739.11   169 seq613_BIOID51021    -            928   1.7e-59  199.8   0.0   1   1   1.1e-62   3.9e-59  198.7   0.0     2   169     8   169     7   169 0.99 5'-3' exonuclease, N-terminal resolvase-like domain
DNA_pol_A_exo1       PF01612.15   174 seq613_BIOID51021    -            928   6.4e-45  152.5   0.1   1   1   3.6e-48   1.2e-44  151.6   0.1     1   174   330   517   330   517 0.97 3'-5' exonuclease
5_3_exonuc           PF01367.15   101 seq613_BIOID51021    -            928     3e-31  107.5   0.0   1   1   2.2e-34   7.5e-31  106.2   0.0     1    99   171   275   171   277 0.97 5'-3' exonuclease, C-terminal SAM fold
Aminotran_1_2        PF00155.16   363 seq615_BIOID51021    -            468   1.1e-31  110.0   0.0   1   1   2.5e-35   1.7e-31  109.3   0.0    44   348   145   445   120   458 0.88 Aminotransferase class I and II
GntR                 PF00392.16    64 seq615_BIOID51021    -            468   2.2e-14   52.5   0.1   1   1   1.1e-17   7.2e-14   50.8   0.0     1    64     3    66     3    66 0.98 Bacterial regulatory proteins, gntR family
OmpA                 PF00691.15    97 seq616_BIOID51021    -            296   5.7e-15   55.3   0.1   1   1   1.6e-18   2.2e-14   53.5   0.0     1    92   155   248   155   252 0.86 OmpA family
SKI                  PF01202.17   158 seq617_BIOID51021    -            174   4.8e-48  162.8   0.0   1   1   1.6e-51   5.5e-48  162.7   0.0     1   157    11   168    11   169 0.98 Shikimate kinase
AAA_17               PF13207.1    121 seq617_BIOID51021    -            174   1.9e-06   28.5   0.0   1   1   1.3e-09   4.3e-06   27.4   0.0     3    66     6    67     5   172 0.67 AAA domain
AAA                  PF00004.24   132 seq617_BIOID51021    -            174   2.2e-06   27.7   0.0   1   1   3.1e-08   0.00011   22.3   0.0     2    30     6    34     5    95 0.86 ATPase family associated with various cellular activities (AAA)
DUF21                PF01595.15   183 seq618_BIOID51021    -            420   3.5e-55  186.0   4.7   1   1   1.1e-58   4.9e-55  185.5   3.3     3   175     2   175     1   180 0.98 Domain of unknown function DUF21
CorC_HlyC            PF03471.12    81 seq618_BIOID51021    -            420   2.9e-20   71.7   0.2   1   1     2e-23   9.2e-20   70.1   0.1     2    79   335   410   334   412 0.95 Transporter associated domain
CBS                  PF00571.23    57 seq618_BIOID51021    -            420   9.6e-06   25.0   0.2   1   1   8.6e-08   0.00039   19.9   0.0     8    56   270   318   249   319 0.87 CBS domain
HTH_3                PF01381.17    55 seq620_BIOID51021    -            167   5.9e-10   38.7   0.0   1   1   2.2e-13   9.9e-10   38.0   0.0     1    52    72   123    72   124 0.97 Helix-turn-helix
HTH_19               PF12844.2     64 seq620_BIOID51021    -            167   1.2e-09   37.9   0.0   1   1   4.1e-13   1.9e-09   37.3   0.0     2    55    70   123    69   130 0.94 Helix-turn-helix domain
HTH_31               PF13560.1     64 seq620_BIOID51021    -            167   1.7e-09   37.5   0.0   1   1   6.8e-13   3.1e-09   36.7   0.0     5    58    71   123    70   133 0.96 Helix-turn-helix domain
ILVD_EDD             PF00920.16   521 seq621_BIOID51021    -            616  5.1e-195  648.6   1.9   1   1  4.3e-199  5.9e-195  648.5   1.3     1   521    34   607    34   607 0.95 Dehydratase family
Ribosomal_L11_N      PF03946.9     60 seq623_BIOID51021    -            142   3.2e-32  109.6   0.3   1   1   8.7e-36   5.9e-32  108.7   0.2     1    60     8    67     8    67 0.99 Ribosomal protein L11, N-terminal domain
Ribosomal_L11        PF00298.14    69 seq623_BIOID51021    -            142   6.6e-29   99.7   2.9   1   1   1.8e-32   1.2e-28   98.8   2.0     1    69    72   140    72   140 0.99 Ribosomal protein L11, RNA binding domain
Phage_tail_L         PF05100.7    206 seq625_BIOID51021    -            236   6.5e-84  280.0   0.0   1   1   6.1e-88   8.4e-84  279.7   0.0     1   175    29   202    29   210 0.98 Phage minor tail protein L
DUF1508              PF07411.7     49 seq629_BIOID51021    -            123   8.1e-48  159.5   6.0   1   2   1.2e-27   1.7e-23   81.6   0.2     1    49    23    71    23    71 0.97 Domain of unknown function (DUF1508)
DUF1508              PF07411.7     49 seq629_BIOID51021    -            123   8.1e-48  159.5   6.0   2   2   2.5e-27   3.4e-23   80.7   0.9     1    48    74   121    74   122 0.97 Domain of unknown function (DUF1508)
Ribosomal_L1         PF00687.16   221 seq631_BIOID51021    -            234   9.2e-50  168.8   0.2   1   1   7.9e-54   1.1e-49  168.6   0.2    13   220    28   220     8   221 0.90 Ribosomal protein L1p/L10e family
RtcR                 PF06956.6    183 seq635_BIOID51021    -            460   3.3e-54  182.8   0.0   1   1   2.3e-57   5.3e-54  182.1   0.0    75   183     4   113     1   113 0.97 Regulator of RNA terminal phosphate cyclase
Sigma54_activat      PF00158.21   168 seq635_BIOID51021    -            460   1.7e-50  170.7   0.1   1   1   1.3e-53     3e-50  169.8   0.0     2   166   115   283   114   285 0.93 Sigma-54 interaction domain
AAA                  PF00004.24   132 seq635_BIOID51021    -            460   1.1e-07   32.0   0.0   1   1   9.3e-11   2.1e-07   31.0   0.0     1    97   139   238   139   268 0.85 ATPase family associated with various cellular activities (AAA)
AAA_5                PF07728.9    139 seq635_BIOID51021    -            460   1.7e-06   27.6   0.0   1   1   3.8e-09   8.6e-06   25.4   0.0     2    97   139   242   138   266 0.80 AAA domain (dynein-related subfamily)
Mg_chelatase         PF01078.16   207 seq635_BIOID51021    -            460   2.3e-06   26.8   0.3   1   1   2.8e-08   6.3e-05   22.1   0.2    16   134   130   238   122   255 0.74 Magnesium chelatase, subunit ChlI
NACHT                PF05729.7    167 seq635_BIOID51021    -            460   1.8e-05   24.2   0.0   1   1   1.5e-08   3.4e-05   23.4   0.0     2   110   138   230   137   266 0.83 NACHT domain
DUF3251              PF11622.3    165 seq636_BIOID51021    -            227   6.2e-07   28.8   4.8   1   1   3.3e-10   4.5e-06   26.0   3.3     9   152    54   203    35   215 0.68 Protein of unknown function (DUF3251)
IMS                  PF00817.15   148 seq639_BIOID51021    -            351   9.7e-48  161.6   0.0   1   1   3.4e-51   1.6e-47  160.9   0.0     1   148     7   154     7   154 0.98 impB/mucB/samB family
IMS_C                PF11799.3    137 seq639_BIOID51021    -            351   2.1e-09   37.7   0.1   1   1   8.2e-13   3.7e-09   36.9   0.0     3    99   211   309   210   327 0.85 impB/mucB/samB family C-terminal
IMS_HHH              PF11798.3     32 seq639_BIOID51021    -            351   1.3e-08   34.2   0.0   1   1   7.1e-12   3.2e-08   33.0   0.0     1    32   166   197   166   197 0.96 IMS family HHH motif
YjcZ                 PF13990.1    270 seq641_BIOID51021    -            301  1.4e-117  391.5   4.2   1   1  1.2e-121  1.6e-117  391.3   2.9     1   270    26   296    26   296 1.00 YjcZ-like protein
Ring_hydroxyl_A      PF00848.14   209 seq645_BIOID51021    -            374   4.3e-36  124.4   0.6   1   1   8.6e-40   5.9e-36  123.9   0.4     3   205   184   370   182   374 0.91 Ring hydroxylating alpha subunit (catalytic domain)
Rieske               PF00355.21    98 seq645_BIOID51021    -            374   4.8e-21   74.0   0.1   1   1   1.2e-24   7.9e-21   73.3   0.1     1    87    46   130    46   148 0.88 Rieske [2Fe-2S] domain
AroM                 PF07302.6    221 seq646_BIOID51021    -            225   2.2e-85  285.3   3.1   1   1   1.8e-89   2.5e-85  285.2   2.2     2   220     5   224     4   225 0.99 AroM protein
TrkA_N               PF02254.13   116 seq647_BIOID51021    -            242   9.5e-31  106.0   0.1   1   1     3e-34   1.4e-30  105.5   0.0     1   108     3   111     3   125 0.92 TrkA-N domain
TrkA_C               PF02080.16    71 seq647_BIOID51021    -            242   1.7e-08   33.7   0.0   1   1   1.3e-11     6e-08   32.0   0.0     3    58   157   213   155   215 0.90 TrkA-C domain
F420_oxidored        PF03807.12    96 seq647_BIOID51021    -            242   2.5e-05   24.4   0.1   1   1   1.3e-08   5.8e-05   23.3   0.1     1    52     2    49     2    82 0.88 NADP oxidoreductase coenzyme F420-dependent
Mob_synth_C          PF06463.8    128 seq649_BIOID51021    -            329   6.4e-36  122.7   0.0   1   1   3.1e-39   1.1e-35  122.0   0.0     1   127   186   312   186   313 0.98 Molybdenum Cofactor Synthesis C
Radical_SAM          PF04055.16   166 seq649_BIOID51021    -            329   5.8e-27   94.7   0.0   1   1   2.3e-30   7.9e-27   94.3   0.0     2   166    19   181    18   181 0.97 Radical SAM superfamily
Fer4_12              PF13353.1    139 seq649_BIOID51021    -            329   1.4e-07   31.6   0.0   1   1   7.6e-11   2.6e-07   30.7   0.0    15   116    24   125    13   131 0.84 4Fe-4S single cluster domain
Fer4_14              PF13394.1    117 seq649_BIOID51021    -            329   5.1e-07   29.6   0.0   1   1   5.1e-10   1.7e-06   27.9   0.0     6    90    22   104    15   125 0.70 4Fe-4S single cluster domain
Aminotran_1_2        PF00155.16   363 seq651_BIOID51021    -            452   1.4e-21   76.7   0.0   1   1   3.1e-25   4.3e-21   75.1   0.0   127   348   201   426    68   440 0.79 Aminotransferase class I and II
RHH_2                PF03693.9     81 seq652_BIOID51021    -             98   9.6e-21   73.6   0.4   1   1   1.7e-24   1.2e-20   73.3   0.2     1    75    16    92    16    97 0.92 Uncharacterised protein family (UPF0156)
RHH_1                PF01402.16    39 seq652_BIOID51021    -             98     8e-05   22.2   2.1   1   1   1.4e-08   9.3e-05   22.0   0.4     2    39    20    58    19    58 0.94 Ribbon-helix-helix protein, copG family
Sugar_tr             PF00083.19   451 seq655_BIOID51021    -            438   6.5e-27   94.0  35.0   1   1   8.6e-29   3.9e-25   88.2  24.3     6   415    27   405    23   432 0.76 Sugar (and other) transporter
MFS_1                PF07690.11   354 seq655_BIOID51021    -            438   1.1e-26   93.2  50.2   1   2   2.7e-19   1.2e-15   57.0  17.1    38   258    70   296    27   301 0.69 Major Facilitator Superfamily
MFS_1                PF07690.11   354 seq655_BIOID51021    -            438   1.1e-26   93.2  50.2   2   2   2.3e-14   1.1e-10   40.7  15.7    22   172   276   430   263   437 0.76 Major Facilitator Superfamily
MFS_2                PF13347.1    427 seq655_BIOID51021    -            438   6.9e-09   34.4  22.0   1   1   1.5e-12   6.9e-09   34.4  15.2    32   343    54   372    41   383 0.78 MFS/sugar transport protein
DUF2534              PF10749.4     85 seq657_BIOID51021    -             85   8.3e-44  147.3   3.7   1   1   6.7e-48   9.2e-44  147.1   2.6     2    85     1    84     1    84 0.97 Protein of unknown function (DUF2534)
Plasmid_stabil       PF05016.9     90 seq665_BIOID51021    -             98   6.7e-13   48.7   0.0   1   1   5.5e-17   7.5e-13   48.5   0.0     1    89     4    90     4    91 0.92 Plasmid stabilisation system protein
HIM                  PF05662.9     21 seq666_BIOID51021    -           1616   3.5e-84  273.2 100.3   1   8   1.7e-09   4.8e-06   25.9   0.2     1    21   382   405   382   405 0.99 Haemagglutinin
HIM                  PF05662.9     21 seq666_BIOID51021    -           1616   3.5e-84  273.2 100.3   2   8   7.3e-11     2e-07   30.3   1.2     2    21   570   592   569   592 0.97 Haemagglutinin
HIM                  PF05662.9     21 seq666_BIOID51021    -           1616   3.5e-84  273.2 100.3   3   8   3.5e-11   9.5e-08   31.3   0.9     2    21   655   677   654   677 0.97 Haemagglutinin
HIM                  PF05662.9     21 seq666_BIOID51021    -           1616   3.5e-84  273.2 100.3   4   8   3.1e-11   8.4e-08   31.5   0.7     3    21  1028  1049  1026  1049 0.97 Haemagglutinin
HIM                  PF05662.9     21 seq666_BIOID51021    -           1616   3.5e-84  273.2 100.3   5   8   1.3e-09   3.5e-06   26.4   0.0     1    21  1183  1203  1183  1203 0.98 Haemagglutinin
HIM                  PF05662.9     21 seq666_BIOID51021    -           1616   3.5e-84  273.2 100.3   6   8   3.6e-12   9.8e-09   34.4   1.9     1    21  1319  1339  1319  1339 0.98 Haemagglutinin
HIM                  PF05662.9     21 seq666_BIOID51021    -           1616   3.5e-84  273.2 100.3   7   8   7.9e-13   2.2e-09   36.5   1.6     1    21  1440  1460  1440  1460 0.98 Haemagglutinin
HIM                  PF05662.9     21 seq666_BIOID51021    -           1616   3.5e-84  273.2 100.3   8   8   6.1e-10   1.7e-06   27.4   1.5     1    21  1493  1513  1493  1513 0.96 Haemagglutinin
Hep_Hag              PF05658.9     28 seq666_BIOID51021    -           1616   2.8e-71  232.6 183.7   1  13   1.1e-07   0.00031   20.7   0.0     1    27   130   156   130   157 0.94 Hep_Hag
Hep_Hag              PF05658.9     28 seq666_BIOID51021    -           1616   2.8e-71  232.6 183.7   2  13   5.9e-09   1.6e-05   24.7   1.5     1    26   158   183   158   185 0.94 Hep_Hag
Hep_Hag              PF05658.9     28 seq666_BIOID51021    -           1616   2.8e-71  232.6 183.7   3  13   1.1e-08     3e-05   23.9   1.5     1    27   200   226   200   227 0.95 Hep_Hag
Hep_Hag              PF05658.9     28 seq666_BIOID51021    -           1616   2.8e-71  232.6 183.7   4  13   3.5e-09   9.5e-06   25.5   0.2     1    27   214   240   214   241 0.95 Hep_Hag
Hep_Hag              PF05658.9     28 seq666_BIOID51021    -           1616   2.8e-71  232.6 183.7   5  13     7e-09   1.9e-05   24.5   2.5     1    26   228   253   228   255 0.96 Hep_Hag
Hep_Hag              PF05658.9     28 seq666_BIOID51021    -           1616   2.8e-71  232.6 183.7   6  13   7.3e-09     2e-05   24.4   2.2     3    27   257   281   256   282 0.94 Hep_Hag
Hep_Hag              PF05658.9     28 seq666_BIOID51021    -           1616   2.8e-71  232.6 183.7   7  13     6e-10   1.6e-06   27.9   0.5     1    28   269   296   269   296 0.97 Hep_Hag
Hep_Hag              PF05658.9     28 seq666_BIOID51021    -           1616   2.8e-71  232.6 183.7   8  13   1.3e-09   3.5e-06   26.8   2.2     1    28   297   324   297   324 0.95 Hep_Hag
Hep_Hag              PF05658.9     28 seq666_BIOID51021    -           1616   2.8e-71  232.6 183.7   9  13   4.2e-09   1.1e-05   25.2   2.4     3    27   327   351   325   352 0.94 Hep_Hag
Hep_Hag              PF05658.9     28 seq666_BIOID51021    -           1616   2.8e-71  232.6 183.7  10  13   2.2e-08     6e-05   22.9   2.5     1    27   353   379   353   380 0.96 Hep_Hag
Hep_Hag              PF05658.9     28 seq666_BIOID51021    -           1616   2.8e-71  232.6 183.7  11  13   3.4e-10   9.3e-07   28.6   3.9     1    27  1099  1125  1099  1126 0.95 Hep_Hag
Hep_Hag              PF05658.9     28 seq666_BIOID51021    -           1616   2.8e-71  232.6 183.7  12  13   1.3e-07   0.00034   20.5   4.4     1    28  1259  1286  1259  1286 0.96 Hep_Hag
Hep_Hag              PF05658.9     28 seq666_BIOID51021    -           1616   2.8e-71  232.6 183.7  13  13     3e-10   8.2e-07   28.8   4.5     1    28  1397  1424  1397  1424 0.96 Hep_Hag
YadA                 PF03895.10    78 seq666_BIOID51021    -           1616   7.5e-24   83.4  10.1   1   1   2.7e-27   7.5e-24   83.4   7.0     2    78  1539  1616  1538  1616 0.98 YadA-like C-terminal region
ESPR                 PF13018.1     24 seq666_BIOID51021    -           1616   1.7e-09   36.7   1.3   1   1   3.8e-12     1e-08   34.3   0.2     1    24     1    24     1    24 0.98 Extended Signal Peptide of Type V secretion system
SBP_bac_8            PF13416.1    281 seq668_BIOID51021    -            381   1.9e-26   93.3   4.0   1   1   5.3e-30   2.4e-26   92.9   2.8     2   265    56   326    55   333 0.83 Bacterial extracellular solute-binding protein
SBP_bac_1            PF01547.20   314 seq668_BIOID51021    -            381   1.9e-20   73.7   6.0   1   1   5.7e-24   2.6e-20   73.2   4.2    14   313    56   312    45   313 0.83 Bacterial extracellular solute-binding protein
SBP_bac_6            PF13343.1    242 seq668_BIOID51021    -            381   7.6e-17   61.3   1.9   1   1   1.7e-15   7.8e-12   44.9   0.1   107   216   215   325   179   350 0.85 Bacterial extracellular solute-binding protein
PadR                 PF03551.9     75 seq669_BIOID51021    -            207   6.7e-16   57.7   0.1   1   1   8.1e-20   1.1e-15   57.0   0.1     1    74    67   136    67   137 0.93 Transcriptional regulator PadR-like family
Ribosomal_L10        PF00466.15   100 seq672_BIOID51021    -            165   2.5e-26   91.3   0.0   1   1   2.6e-30   3.6e-26   90.8   0.0     3   100     5   101     3   101 0.98 Ribosomal protein L10
DUF1255              PF06865.6     94 seq674_BIOID51021    -             94   5.4e-35  119.4   0.0   1   1   4.3e-39   5.9e-35  119.3   0.0     1    94     1    94     1    94 0.98 Protein of unknown function (DUF1255)
Patatin              PF01734.17   204 seq676_BIOID51021    -            356   1.5e-21   77.1   2.3   1   1   4.5e-25   6.1e-21   75.1   1.6     1   194     9   226     9   241 0.79 Patatin-like phospholipase
Peptidase_U32        PF01136.14   233 seq677_BIOID51021    -            453   6.2e-95  316.4   0.0   1   1     6e-99   8.2e-95  316.0   0.0     1   232    75   344    75   345 0.98 Peptidase family U32
PALP                 PF00291.20   307 seq678_BIOID51021    -            514   9.6e-70  235.0   2.1   1   1   1.9e-73   1.3e-69  234.6   1.5     5   307    29   316    25   316 0.91 Pyridoxal-phosphate dependent enzyme
Thr_dehydrat_C       PF00585.13    91 seq678_BIOID51021    -            514   3.8e-64  212.2   0.0   1   2   3.6e-35   2.4e-31  107.0   0.0     1    91   329   419   329   419 0.98 C-terminal regulatory domain of Threonine dehydratase
Thr_dehydrat_C       PF00585.13    91 seq678_BIOID51021    -            514   3.8e-64  212.2   0.0   2   2   6.7e-34   4.6e-30  102.9   0.0     2    91   425   512   424   512 0.96 C-terminal regulatory domain of Threonine dehydratase
Acetyltransf_10      PF13673.1    117 seq679_BIOID51021    -            150   1.4e-20   73.4   0.0   1   1   5.1e-24   1.7e-20   73.1   0.0     1   117    13   124    13   124 0.92 Acetyltransferase (GNAT) domain
Acetyltransf_7       PF13508.1     79 seq679_BIOID51021    -            150     7e-10   38.8   0.0   1   1   4.1e-13   1.4e-09   37.8   0.0     3    78    56   125    54   126 0.90 Acetyltransferase (GNAT) domain
Acetyltransf_9       PF13527.1    128 seq679_BIOID51021    -            150   1.6e-07   31.1   0.0   1   1   8.1e-10   2.8e-06   27.1   0.0     1   128     5   127     5   127 0.93 Acetyltransferase (GNAT) domain
Acetyltransf_1       PF00583.19    83 seq679_BIOID51021    -            150     7e-07   29.0   0.0   1   1   5.2e-10   1.8e-06   27.7   0.0    25    83    75   125    34   125 0.77 Acetyltransferase (GNAT) family
MoCF_biosynth        PF00994.19   144 seq682_BIOID51021    -            170   5.6e-31  106.7   0.0   1   1   5.1e-35     7e-31  106.4   0.0     1   143    14   156    12   157 0.92 Probable molybdopterin binding domain
Fer2                 PF00111.22    78 seq684_BIOID51021    -            321   2.5e-12   46.2   3.7   1   1   1.6e-15   5.4e-12   45.1   2.6     6    77   242   312   238   313 0.88 2Fe-2S iron-sulfur cluster binding domain
FAD_binding_6        PF00970.19    99 seq684_BIOID51021    -            321   1.2e-10   41.3   0.0   1   1   1.1e-13   3.6e-10   39.7   0.0     2    97     9   106     8   108 0.90 Oxidoreductase FAD-binding domain
NAD_binding_1        PF00175.16   109 seq684_BIOID51021    -            321   1.5e-09   38.2   0.0   1   1   2.6e-12   8.9e-09   35.7   0.0     1   108   117   207   117   208 0.81 Oxidoreductase NAD-binding domain
Ribosomal_L12        PF00542.14    68 seq688_BIOID51021    -            121   1.8e-31  107.8   8.6   1   1   2.8e-35   3.8e-31  106.7   6.0     1    68    54   121    54   121 0.99 Ribosomal protein L7/L12 C-terminal domain
DUF2773              PF10971.3     81 seq690_BIOID51021    -             57     6e-34  115.7   0.3   1   1   4.8e-38   6.6e-34  115.6   0.2    25    81     1    57     1    57 0.99 Protein of unknown function (DUF2773)
AMNp_N               PF10423.4    160 seq694_BIOID51021    -            519   9.2e-51  171.4   0.1   1   1     2e-54   1.4e-50  170.9   0.1     2   158    47   205    46   207 0.96 Bacterial AMP nucleoside phosphorylase N-terminus
PNP_UDP_1            PF01048.15   234 seq694_BIOID51021    -            519   5.3e-20   71.2   0.0   1   1   1.2e-23   8.5e-20   70.6   0.0    33   200   297   464   264   487 0.83 Phosphorylase superfamily
MoaC                 PF01967.16   136 seq696_BIOID51021    -            161   1.5e-60  202.6   1.5   1   1   1.3e-64   1.8e-60  202.4   1.0     1   136    15   150    15   150 1.00 MoaC family
UPF0027              PF01139.12   420 seq698_BIOID51021    -            388   6.6e-96  321.7   0.0   1   2   1.1e-28   1.5e-24   86.6   0.0     6    98    23   115    19   124 0.94 Uncharacterized protein family UPF0027
UPF0027              PF01139.12   420 seq698_BIOID51021    -            388   6.6e-96  321.7   0.0   2   2     3e-73   4.1e-69  233.4   0.0   144   419   127   381   113   382 0.90 Uncharacterized protein family UPF0027
ABC_tran             PF00005.22   118 seq700_BIOID51021    -            337   1.2e-22   80.3   0.0   1   1   1.3e-25   6.1e-22   78.0   0.0     1   117    44   162    44   163 0.88 ABC transporter
TOBE_2               PF08402.5     75 seq700_BIOID51021    -            337   1.2e-16   60.3   0.0   1   1     6e-20   2.7e-16   59.1   0.0     2    73   257   331   256   333 0.92 TOBE domain
NAD_kinase           PF01513.16   285 seq701_BIOID51021    -            292   6.2e-73  244.9   0.0   1   1   5.2e-77     7e-73  244.7   0.0     2   284     8   271     7   272 0.98 ATP-NAD kinase
Ead_Ea22             PF13935.1    139 seq703_BIOID51021    -             61   2.4e-11   44.0   0.0   1   1   1.8e-15   2.4e-11   44.0   0.0     1    48     2    49     2    60 0.89 Ead/Ea22-like protein
Fimbrial             PF00419.15   145 seq704_BIOID51021    -            161   4.3e-14   52.8  15.0   1   1   3.5e-18   4.8e-14   52.6  10.4     1   144    13   160    13   161 0.88 Fimbrial protein
RNA_pol_Rpb2_6       PF00562.23   386 seq706_BIOID51021    -           1372  5.1e-162  538.9   0.0   1   1  3.6e-162  8.3e-159  528.3   0.1     2   386   746  1294   745  1294 0.98 RNA polymerase Rpb2, domain 6
RNA_pol_Rpb2_7       PF04560.15    83 seq706_BIOID51021    -           1372   5.9e-32  109.6   0.1   1   1   8.4e-35   1.9e-31  108.0   0.0     1    82  1296  1371  1296  1372 0.98 RNA polymerase Rpb2, domain 7
RNA_pol_Rpb2_3       PF04565.11    68 seq706_BIOID51021    -           1372   7.4e-30  102.4   0.0   1   1   7.6e-33   1.7e-29  101.2   0.0     1    68   543   612   543   612 0.98 RNA polymerase Rpb2, domain 3
RNA_pol_Rpb2_45      PF10385.4     66 seq706_BIOID51021    -           1372   4.9e-29   99.8   0.3   1   1   1.6e-31   3.6e-28   97.0   0.2     1    66   621   686   621   686 1.00 RNA polymerase beta subunit external 1 domain
RNA_pol_Rpb2_1       PF04563.10   203 seq706_BIOID51021    -           1372   1.6e-26   92.3   0.0   1   1   1.4e-29   3.2e-26   91.3   0.0     2   203    57   539    56   539 0.98 RNA polymerase beta subunit
RNA_pol_Rpb2_2       PF04561.9    190 seq706_BIOID51021    -           1372   1.7e-25   89.4   0.9   1   2   8.6e-11     2e-07   30.5   0.0     1    74   181   255   181   306 0.82 RNA polymerase Rpb2, domain 2
RNA_pol_Rpb2_2       PF04561.9    190 seq706_BIOID51021    -           1372   1.7e-25   89.4   0.9   2   2     2e-18   4.5e-15   55.4   0.0    80   190   370   484   359   484 0.88 RNA polymerase Rpb2, domain 2
TrkA_N               PF02254.13   116 seq707_BIOID51021    -            277   2.1e-26   92.1   1.0   1   1   7.5e-30   2.1e-26   92.1   0.7     1   116    54   169    54   169 0.95 TrkA-N domain
TrkA_C               PF02080.16    71 seq707_BIOID51021    -            277   2.7e-09   36.3   0.3   1   1   3.2e-12   8.9e-09   34.7   0.2     8    70   209   270   207   271 0.89 TrkA-C domain
Shikimate_DH         PF01488.15   135 seq707_BIOID51021    -            277     1e-06   28.7   0.3   1   1   6.4e-10   1.8e-06   28.0   0.2    12   102    51   151    41   191 0.78 Shikimate / quinate 5-dehydrogenase
NAD_binding_7        PF13241.1    103 seq707_BIOID51021    -            277   1.6e-06   28.1   1.2   1   1   1.3e-08   3.4e-05   23.9   0.0     8    82    52   138    47   141 0.75 Putative NAD(P)-binding
F420_oxidored        PF03807.12    96 seq707_BIOID51021    -            277   2.4e-05   24.5   1.0   1   1   2.9e-08   7.8e-05   22.8   0.6     2    48    54    99    53   190 0.81 NADP oxidoreductase coenzyme F420-dependent
ThiS                 PF02597.15    78 seq711_BIOID51021    -             81     5e-22   77.9   0.0   1   1   4.1e-26   5.6e-22   77.8   0.0     1    78     4    81     4    81 0.99 ThiS family
S-methyl_trans       PF02574.11   305 seq713_BIOID51021    -           1232  1.4e-104  349.5   0.1   1   1  9.1e-108  2.5e-104  348.7   0.1     1   304    21   331    21   332 0.98 Homocysteine S-methyltransferase
Met_synt_B12         PF02965.12   136 seq713_BIOID51021    -           1232     9e-54  180.6   0.0   1   1     9e-57   2.4e-53  179.2   0.0     1   136  1060  1197  1060  1197 0.99 Vitamin B12 dependent methionine synthase, activation domain
Pterin_bind          PF00809.17   210 seq713_BIOID51021    -           1232     6e-47  159.6   0.5   1   1   6.5e-50   1.8e-46  158.0   0.4     1   210   361   573   361   573 0.98 Pterin binding enzyme
B12-binding_2        PF02607.12    79 seq713_BIOID51021    -           1232   4.4e-21   74.5   0.0   1   1   6.5e-24   1.8e-20   72.6   0.0     4    79   664   739   662   739 0.96 B12 binding domain
B12-binding          PF02310.14   121 seq713_BIOID51021    -           1232   6.6e-20   71.0   0.2   1   1   1.8e-22     5e-19   68.2   0.1     2    94   753   845   752   856 0.93 B12 binding domain
DUF932               PF06067.6    239 seq715_BIOID51021    -            272   1.8e-58  197.5   0.0   1   1   1.5e-62   2.1e-58  197.3   0.0     2   239    37   261    36   261 0.99 Domain of unknown function (DUF932)
MoaE                 PF02391.12   117 seq717_BIOID51021    -            150   2.5e-40  136.7   0.0   1   1   2.2e-44     3e-40  136.5   0.0     2   116     6   121     5   122 0.97 MoaE protein
Pili_assembly_N      PF00345.15   122 seq720_BIOID51021    -            213   9.4e-37  125.3   0.0   1   1   1.9e-40   1.3e-36  124.9   0.0     1   122    31   149    31   149 0.93 Gram-negative pili assembly chaperone, N-terminal domain
Pili_assembly_C      PF02753.12    68 seq720_BIOID51021    -            213   1.4e-12   47.1   0.3   1   1   3.6e-16   2.4e-12   46.3   0.2     2    49   169   211   168   213 0.94 Gram-negative pili assembly chaperone, C-terminal domain
Ead_Ea22             PF13935.1    139 seq721_BIOID51021    -            161   7.2e-31  107.2   0.4   1   1   6.4e-35   8.8e-31  106.9   0.3     1   127     2   116     2   135 0.88 Ead/Ea22-like protein
AbiH                 PF14253.1    270 seq723_BIOID51021    -            321   1.3e-56  192.1  10.2   1   1   1.1e-60   1.5e-56  191.8   7.1     1   270     3   293     3   293 0.81 Bacteriophage abortive infection AbiH
ROK                  PF00480.15   179 seq728_BIOID51021    -            331   1.1e-58  197.8   0.2   1   1     3e-62   1.4e-58  197.5   0.1     1   179    33   222    33   222 0.96 ROK family
Glucokinase          PF02685.11   316 seq728_BIOID51021    -            331   5.4e-10   38.4   0.0   1   1   2.2e-13     1e-09   37.5   0.0     4   235    35   266    32   276 0.81 Glucokinase
SMC_N                PF02463.14   220 seq729_BIOID51021    -            553   8.4e-19   67.5   0.0   1   1   2.4e-22   1.6e-18   66.5   0.0     1   217     1   511     1   514 0.94 RecF/RecN/SMC N terminal domain
AAA_23               PF13476.1    202 seq729_BIOID51021    -            553     2e-18   67.3   4.3   1   1   1.5e-19   9.9e-16   58.5   3.0     1   195     4   215     4   381 0.48 AAA domain
BPD_transp_1         PF00528.17   185 seq730_BIOID51021    -            313   1.4e-16   60.4  19.2   1   1   9.9e-21   1.4e-16   60.4  13.3     2   179   106   307   105   310 0.89 Binding-protein-dependent transport system inner membrane component
Molybdopterin        PF00384.17   432 seq732_BIOID51021    -            803   1.1e-23   83.6   0.0   1   1   3.1e-25   2.1e-21   76.0   0.0   103   379     2   377     1   381 0.84 Molybdopterin oxidoreductase
Molydop_binding      PF01568.16   109 seq732_BIOID51021    -            803   5.6e-17   61.4   0.1   1   1     3e-20     2e-16   59.6   0.1     4   108   681   796   678   797 0.93 Molydopterin dinucleotide binding domain
RF-1                 PF00472.15   114 seq733_BIOID51021    -            204   2.7e-23   81.8   1.9   1   1   3.5e-27   4.8e-23   81.0   1.3     9   103   103   196    97   200 0.84 RF-1 domain
MscL                 PF01741.13   128 seq734_BIOID51021    -            136   2.3e-57  192.5   3.1   1   1   1.9e-61   2.6e-57  192.3   2.2     1   128     3   132     3   132 0.98 Large-conductance mechanosensitive channel, MscL
Bax1-I               PF01027.15   205 seq735_BIOID51021    -            234   3.6e-59  199.6  36.8   1   1     3e-63   4.1e-59  199.5  25.5     2   205    19   230    18   230 0.92 Inhibitor of apoptosis-promoting Bax1
Iso_dh               PF00180.15   348 seq739_BIOID51021    -            416  7.1e-116  386.8   0.0   1   1    6e-120  8.2e-116  386.6   0.0     2   348    29   412    28   412 0.98 Isocitrate/isopropylmalate dehydrogenase
Usher                PF00577.15   552 seq742_BIOID51021    -            606  4.4e-156  520.7  19.2   1   1  8.4e-160  5.7e-156  520.3  13.3     1   389   200   599   200   604 0.98 Type VII secretion system (T7SS), usher protein
PapC_N               PF13954.1    146 seq742_BIOID51021    -            606   4.1e-47  159.3   0.0   1   1   1.2e-50   8.2e-47  158.3   0.0     2   145    38   183    37   184 0.98 PapC N-terminal domain
Antirestrict         PF03230.8     94 seq744_BIOID51021    -            161     5e-39  132.0   0.2   1   1   4.7e-43   6.4e-39  131.7   0.1     1    94    64   161    64   161 0.98 Antirestriction protein
Aminotran_3          PF00202.16   339 seq745_BIOID51021    -            496  2.6e-102  342.0   0.0   1   1  2.9e-106    4e-102  341.4   0.0     8   338   111   433   106   434 0.95 Aminotransferase class-III
YihI                 PF04220.7    169 seq747_BIOID51021    -            169   3.4e-56  189.0  15.5   1   1   2.8e-60   3.9e-56  188.9  10.8     3   167     5   165     2   167 0.94 Der GTPase activator (YihI)
DAO                  PF01266.19   358 seq748_BIOID51021    -            501   2.2e-44  151.7   0.1   1   1   9.3e-48   6.4e-44  150.2   0.1     1   356     5   357     5   359 0.82 FAD dependent oxidoreductase
Ldh_2                PF02615.9    335 seq749_BIOID51021    -            332  1.1e-143  477.9   0.0   1   1  8.9e-148  1.2e-143  477.7   0.0     1   334     1   331     1   332 0.99 Malate/L-lactate dehydrogenase
MASE1                PF05231.9    299 seq751_BIOID51021    -            177   2.6e-19   69.2  13.5   1   1   2.4e-23   3.2e-19   68.9   9.3     2   127    19   143    18   145 0.97 MASE1
IlvN                 PF07991.7    165 seq755_BIOID51021    -            536   7.9e-61  204.1   0.2   1   1   1.9e-64   1.3e-60  203.3   0.1     2   165    80   249    79   249 0.98 Acetohydroxy acid isomeroreductase, catalytic domain
IlvC                 PF01450.14   145 seq755_BIOID51021    -            536   5.2e-56  188.4   0.1   1   2   3.9e-21   2.7e-17   62.9   0.0     1   128   255   382   255   390 0.91 Acetohydroxy acid isomeroreductase, catalytic domain
IlvC                 PF01450.14   145 seq755_BIOID51021    -            536   5.2e-56  188.4   0.1   2   2   9.1e-40   6.2e-36  123.3   0.0    15   145   404   530   394   530 0.93 Acetohydroxy acid isomeroreductase, catalytic domain
Transcrip_reg        PF01709.15   234 seq756_BIOID51021    -            238   1.2e-82  276.4   0.7   1   1   9.8e-87   1.3e-82  276.2   0.5     1   233     3   235     3   236 0.98 Transcriptional regulator
BPD_transp_1         PF00528.17   185 seq761_BIOID51021    -            264   4.4e-13   49.0  14.3   1   1   3.2e-17   4.4e-13   49.0   9.9     2   167    80   247    79   258 0.78 Binding-protein-dependent transport system inner membrane component
GGDEF                PF00990.16   161 seq763_BIOID51021    -           1007   4.4e-45  153.0   0.3   1   1   5.9e-48     1e-44  151.8   0.2     1   160   584   740   584   741 0.97 GGDEF domain
PAS_9                PF13426.1    104 seq763_BIOID51021    -           1007   1.2e-29  102.6   0.0   1   2   1.1e-15     2e-12   47.3   0.0     3   104   216   318   214   318 0.96 PAS domain
PAS_9                PF13426.1    104 seq763_BIOID51021    -           1007   1.2e-29  102.6   0.0   2   2   3.3e-12   5.7e-09   36.2   0.0     2   104   468   572   467   572 0.92 PAS domain
PAS_3                PF08447.6     91 seq763_BIOID51021    -           1007   3.5e-26   91.0   0.0   1   2   8.6e-13   1.5e-09   37.7   0.0     4    89   229   311   226   313 0.93 PAS fold
PAS_3                PF08447.6     91 seq763_BIOID51021    -           1007   3.5e-26   91.0   0.0   2   2   1.2e-13     2e-10   40.4   0.0     2    91   354   439   353   439 0.96 PAS fold
PAS_4                PF08448.5    110 seq763_BIOID51021    -           1007   3.9e-24   84.6   0.0   1   2   3.9e-10   6.6e-07   29.2   0.0     7   110   216   321   211   321 0.90 PAS fold
PAS_4                PF08448.5    110 seq763_BIOID51021    -           1007   3.9e-24   84.6   0.0   2   2     1e-13   1.7e-10   40.7   0.0     1   109   463   574   463   575 0.94 PAS fold
PAS                  PF00989.19   113 seq763_BIOID51021    -           1007   1.6e-23   82.5   0.1   1   2   1.5e-12   2.6e-09   36.7   0.0     2   113   205   316   204   316 0.91 PAS fold
PAS                  PF00989.19   113 seq763_BIOID51021    -           1007   1.6e-23   82.5   0.1   2   2   5.1e-11   8.7e-08   31.8   0.0     7   113   463   570   457   570 0.94 PAS fold
EAL                  PF00563.15   236 seq763_BIOID51021    -           1007   3.7e-18   65.7   0.2   1   1   6.8e-21   1.2e-17   64.1   0.1    37   234   798   990   793   992 0.92 EAL domain
MASE1                PF05231.9    299 seq763_BIOID51021    -           1007   3.1e-13   49.2  20.5   1   1   1.8e-16   3.1e-13   49.2  14.2   135   298    49   196    28   197 0.77 MASE1
PAS_8                PF13188.1     64 seq763_BIOID51021    -           1007   4.9e-12   45.1   0.0   1   2   3.9e-07   0.00067   19.3   0.0     2    51   205   260   204   273 0.72 PAS domain
PAS_8                PF13188.1     64 seq763_BIOID51021    -           1007   4.9e-12   45.1   0.0   2   2   1.4e-07   0.00024   20.7   0.0     1    52   457   509   457   521 0.80 PAS domain
Smr                  PF01713.16    83 seq767_BIOID51021    -            183     2e-17   63.0   0.3   1   1   2.8e-21   3.8e-17   62.1   0.2     1    82    98   172    98   173 0.98 Smr domain
Bax1-I               PF01027.15   205 seq769_BIOID51021    -            215   7.4e-12   45.1  30.7   1   1   6.3e-16   8.6e-12   44.9  21.3     7   202     5   203     1   207 0.75 Inhibitor of apoptosis-promoting Bax1
Radical_SAM          PF04055.16   166 seq771_BIOID51021    -            457   3.7e-15   56.3   0.0   1   1     8e-19   5.4e-15   55.8   0.0     2   164    57   227    56   229 0.79 Radical SAM superfamily
HemN_C               PF06969.11    66 seq771_BIOID51021    -            457     4e-12   45.8   0.3   1   1   2.7e-15   1.8e-11   43.7   0.0     1    66   363   431   363   431 0.94 HemN C-terminal domain
CesT                 PF05932.8    119 seq772_BIOID51021    -            119   1.9e-16   59.8   0.2   1   1   1.5e-20   2.1e-16   59.7   0.2     1   115     4   111     4   115 0.94 Tir chaperone protein (CesT) family
DUF386               PF04074.7    153 seq775_BIOID51021    -            155   1.5e-55  186.8   0.0   1   1   1.2e-59   1.6e-55  186.6   0.0     1   152     1   151     1   152 0.99 Domain of unknown function (DUF386)
DUF4222              PF13973.1     53 seq776_BIOID51021    -             80   1.5e-13   49.8   0.3   1   1   1.3e-17   1.8e-13   49.5   0.2     2    53     4    54     3    54 0.97 Domain of unknown function (DUF4222)
Aldedh               PF00171.17   462 seq777_BIOID51021    -            474  4.3e-165  549.4   0.1   1   1  3.6e-169  4.9e-165  549.2   0.0     3   462    13   470    11   470 0.97 Aldehyde dehydrogenase family
SmpA_OmlA            PF04355.8     71 seq778_BIOID51021    -            113   5.7e-27   93.0   0.3   1   1   5.1e-31     7e-27   92.7   0.2     1    70    35   104    35   105 0.98 SmpA / OmlA family
Bax1-I               PF01027.15   205 seq780_BIOID51021    -            237   1.7e-12   47.2  24.9   1   1   1.6e-16   2.1e-12   46.9  17.3     3   201    19   220    17   225 0.82 Inhibitor of apoptosis-promoting Bax1
DUF1233              PF06806.7     72 seq786_BIOID51021    -             84   2.7e-34  116.4   0.5   1   1   2.3e-38   3.2e-34  116.1   0.3     1    72     4    76     4    76 0.97 Putative excisionase (DUF1233)
DctQ                 PF04290.7    133 seq787_BIOID51021    -            157   1.2e-29  102.6   7.5   1   1   1.1e-33   1.5e-29  102.3   5.2     2   132    17   145    16   147 0.92 Tripartite ATP-independent periplasmic transporters, DctQ component
Usher                PF00577.15   552 seq789_BIOID51021    -            260   6.1e-52  176.9   5.7   1   1   1.1e-55   7.3e-52  176.7   3.9   385   552     2   171     1   171 0.98 Type VII secretion system (T7SS), usher protein
PapC_C               PF13953.1     68 seq789_BIOID51021    -            260   5.3e-20   70.7   0.0   1   1   1.6e-23   1.1e-19   69.7   0.0     5    67   184   247   181   248 0.92 PapC C-terminal domain
DUF3596              PF12167.3     88 seq791_BIOID51021    -            428   5.4e-30  102.6   0.0   1   1   1.9e-33   1.3e-29  101.5   0.0     1    88     7    93     7    93 0.98 Domain of unknown function (DUF3596)
Phage_integrase      PF00589.17   173 seq791_BIOID51021    -            428   1.8e-19   69.9   0.3   1   1   5.3e-23   3.6e-19   68.9   0.1     3   166   203   396   201   402 0.86 Phage integrase family
Pribosyltran         PF00156.22   125 seq793_BIOID51021    -            152   2.2e-11   43.4   0.0   1   1   2.3e-15   3.2e-11   42.9   0.0     2   112     4   105     3   112 0.87 Phosphoribosyl transferase domain
Fer4_11              PF13247.1     99 seq794_BIOID51021    -            294   1.2e-29  101.9  13.1   1   1   1.8e-32   2.2e-29  101.1   5.5     2    98    92   188    91   189 0.94 4Fe-4S dicluster domain
Form-deh_trans       PF09163.6     44 seq794_BIOID51021    -            294   7.8e-20   69.9   0.0   1   1   1.1e-22   1.4e-19   69.1   0.0     1    44   246   289   246   290 0.96 Formate dehydrogenase N, transmembrane
Fer4_7               PF12838.2     52 seq794_BIOID51021    -            294   4.9e-15   55.5  25.2   1   1   8.3e-11     1e-07   32.0   5.6     1    50    38   114    38   117 0.90 4Fe-4S dicluster domain
Fer4_9               PF13187.1     55 seq794_BIOID51021    -            294   3.3e-13   49.5  27.2   1   1   4.6e-11   5.7e-08   32.7   7.7     1    55   132   184   132   184 0.97 4Fe-4S dicluster domain
Fer4_10              PF13237.1     52 seq794_BIOID51021    -            294   2.6e-12   46.2  27.8   1   1   3.4e-11   4.2e-08   32.7   7.1     2    52    93   144    92   144 0.86 4Fe-4S dicluster domain
Fer4_2               PF12797.2     22 seq794_BIOID51021    -            294   3.3e-10   39.1  34.5   1   1   6.4e-09     8e-06   25.3   2.4     4    20    33    49    31    51 0.91 4Fe-4S binding domain
Fer4_3               PF12798.2     15 seq794_BIOID51021    -            294   9.7e-08   31.9  41.1   1   3   0.00035      0.43   11.1   3.8     1    15   100   117   100   117 0.89 4Fe-4S binding domain
Fer4_3               PF12798.2     15 seq794_BIOID51021    -            294   9.7e-08   31.9  41.1   2   3   6.7e-05     0.083   13.3   2.9     1    14   133   146   133   147 0.94 4Fe-4S binding domain
Fer4_3               PF12798.2     15 seq794_BIOID51021    -            294   9.7e-08   31.9  41.1   3   3   3.4e-06    0.0042   17.4   2.5     1    15   160   183   160   183 0.98 4Fe-4S binding domain
Fer4_4               PF12800.2     17 seq794_BIOID51021    -            294   3.1e-07   30.0  31.6   1   2   4.7e-05     0.059   13.6   1.8     3    15    38    50    36    56 0.91 4Fe-4S binding domain
Fer4_4               PF12800.2     17 seq794_BIOID51021    -            294   3.1e-07   30.0  31.6   2   2     1e-07   0.00013   21.9   1.8     1    17   130   146   130   146 0.92 4Fe-4S binding domain
Fer4                 PF00037.22    24 seq794_BIOID51021    -            294   3.1e-07   29.6  37.3   1   1   4.1e-08   5.1e-05   22.5   2.0     5    22   130   147   126   149 0.87 4Fe-4S binding domain
Peripla_BP_3         PF13377.1    160 seq796_BIOID51021    -            327   2.4e-32  112.0   0.0   1   1   1.8e-35   8.3e-32  110.2   0.0     2   160   167   326   166   326 0.94 Periplasmic binding protein-like domain
LacI                 PF00356.16    46 seq796_BIOID51021    -            327   7.6e-18   63.7   0.1   1   1     3e-21   1.4e-17   62.9   0.1     1    45     3    49     3    50 0.95 Bacterial regulatory proteins, lacI family
Peripla_BP_1         PF00532.16   279 seq796_BIOID51021    -            327   1.7e-07   30.6   0.0   1   1   6.4e-10   2.9e-06   26.5   0.0     4   261    65   306    62   322 0.74 Periplasmic binding proteins and sugar binding domain of LacI family
Phage_pRha           PF09669.5     92 seq799_BIOID51021    -            313   9.5e-18   64.2   0.0   1   1   3.2e-21   2.2e-17   63.0   0.0     1    90    10    98    10   100 0.82 Phage regulatory protein Rha (Phage_pRha)
DctM                 PF06808.7    416 seq800_BIOID51021    -            425  3.2e-128  427.7  50.4   1   1  5.5e-132  3.8e-128  427.4  34.9     2   415     8   415     7   416 0.99 DctM-like transporters
FliD_C               PF07195.7    239 seq802_BIOID51021    -            496   6.4e-57  192.4  15.5   1   1   9.4e-61   6.4e-57  192.4  10.7     1   239   252   481   252   481 0.97 Flagellar hook-associated protein 2 C-terminus
FliD_N               PF02465.13    99 seq802_BIOID51021    -            496   5.7e-26   90.6   6.0   1   1   8.4e-30   5.7e-26   90.6   4.1     1    99    36   133    36   133 0.98 Flagellar hook-associated protein 2 C-terminus
PTS_IIB              PF02302.12    90 seq804_BIOID51021    -            106   5.2e-21   74.7   1.5   1   1   4.5e-25   6.1e-21   74.5   1.0     2    88     6    95     5    97 0.94 PTS system, Lactose/Cellobiose specific IIB subunit
Lactate_perm         PF02652.9    522 seq806_BIOID51021    -            560  1.9e-234  778.9  41.6   1   1  1.6e-238  2.1e-234  778.7  28.9     1   522    25   551    25   551 0.99 L-lactate permease
Fimbrial             PF00419.15   145 seq808_BIOID51021    -            356   1.6e-19   70.4   4.0   1   1   6.9e-23   9.4e-19   67.9   0.7     3   144   211   355   209   356 0.90 Fimbrial protein
DUF1100              PF06500.6    411 seq809_BIOID51021    -            414  1.2e-221  735.4   0.0   1   1  2.8e-225  1.3e-221  735.2   0.0     1   411     1   414     1   414 0.99 Alpha/beta hydrolase of unknown function (DUF1100)
Abhydrolase_5        PF12695.2    142 seq809_BIOID51021    -            414   2.3e-08   33.7   0.0   1   1   9.2e-12   4.2e-08   32.9   0.0     1   121   196   375   196   392 0.75 Alpha/beta hydrolase family
Abhydrolase_6        PF12697.2    228 seq809_BIOID51021    -            414   2.1e-06   27.6   0.5   1   1   9.1e-10   4.2e-06   26.7   0.1    12   107   208   326   197   390 0.70 Alpha/beta hydrolase family
SmpB                 PF01668.13    68 seq811_BIOID51021    -            160   1.3e-29  101.6   0.0   1   1   1.5e-33   2.1e-29  100.9   0.0     2    67    13    78    12    80 0.96 SmpB protein
Methyltransf_27      PF13708.1    194 seq813_BIOID51021    -            277   5.7e-77  257.5   0.4   1   1   5.5e-81   7.5e-77  257.1   0.3     2   194    82   274    81   274 0.99 Methyltransferase domain
PFL                  PF02901.10   648 seq814_BIOID51021    -            765  3.8e-205  683.0   0.0   1   1  6.8e-209  4.7e-205  682.7   0.0     1   648     1   626     1   626 0.98 Pyruvate formate lyase
Gly_radical          PF01228.16   106 seq814_BIOID51021    -            765   2.7e-25   88.6   0.0   1   1   9.7e-29   6.6e-25   87.4   0.0     3   106   645   747   643   747 0.97 Glycine radical
Cytochrom_B_N        PF00033.14   188 seq815_BIOID51021    -            217   1.6e-20   73.1  19.2   1   1   2.8e-24   1.9e-20   72.8  13.3     4   188    10   186     7   186 0.92 Cytochrome b(N-terminal)/b6/petB
Ni_hydr_CYTB         PF01292.15   182 seq815_BIOID51021    -            217   1.6e-18   66.5  17.8   1   1     3e-22     2e-18   66.2  12.3     5   182    13   186     9   186 0.89 Prokaryotic cytochrome b561
Na_Pi_cotrans        PF02690.10   142 seq816_BIOID51021    -            543   1.6e-44  150.9  30.2   1   2   1.4e-39   9.5e-36  122.5   7.0     1   140    13   148    13   150 0.98 Na+/Pi-cotransporter
Na_Pi_cotrans        PF02690.10   142 seq816_BIOID51021    -            543   1.6e-44  150.9  30.2   2   2   1.6e-13   1.1e-09   38.0  10.2     1   123   139   265   139   284 0.90 Na+/Pi-cotransporter
Hexapep              PF00132.19    36 seq817_BIOID51021    -            269   3.9e-13   48.1  10.9   1   1   1.4e-13   1.9e-09   36.4   4.4     1    36   151   186   151   186 0.96 Bacterial transferase hexapeptide (six repeats)
RNA_pol_Rpb1_1       PF04997.7    338 seq818_BIOID51021    -           1407  1.8e-100  336.3   0.1   1   1  1.8e-103  4.8e-100  335.0   0.1     2   338    15   342    14   342 0.95 RNA polymerase Rpb1, domain 1
RNA_pol_Rpb1_5       PF04998.12   277 seq818_BIOID51021    -           1407   1.1e-80  270.7   0.0   1   1     8e-84   2.2e-80  269.7   0.0     1   276   766  1321   766  1322 1.00 RNA polymerase Rpb1, domain 5
RNA_pol_Rpb1_2       PF00623.15   166 seq818_BIOID51021    -           1407   6.1e-51  172.5   0.0   1   1   5.3e-53   1.5e-49  168.0   0.0     1   166   344   486   344   486 0.95 RNA polymerase Rpb1, domain 2
RNA_pol_Rpb1_3       PF04983.13   157 seq818_BIOID51021    -           1407   1.4e-27   96.2   0.0   1   1   1.2e-30   3.3e-27   95.0   0.0     1   157   489   644   489   644 0.93 RNA polymerase Rpb1, domain 3
RNA_pol_Rpb1_4       PF05000.12   108 seq818_BIOID51021    -           1407   2.5e-18   65.7   0.3   1   1   9.1e-22   2.5e-18   65.7   0.2     2   107   674   763   673   764 0.82 RNA polymerase Rpb1, domain 4
UvrD_C               PF13361.1    319 seq819_BIOID51021    -            690   8.9e-93  311.1   0.0   1   1   3.7e-95   8.4e-92  307.9   0.0     1   318   288   630   288   631 0.97 UvrD-like helicase C-terminal domain
UvrD-helicase        PF00580.16   315 seq819_BIOID51021    -            690   2.2e-74  250.5   0.4   1   1   1.4e-76   3.1e-73  246.6   0.3     1   314    20   282    20   283 0.94 UvrD/REP helicase N-terminal domain
AAA_19               PF13245.1     76 seq819_BIOID51021    -            690   2.2e-13   49.6   0.6   1   1   2.1e-16   4.9e-13   48.5   0.4     8    75    32   104    25   105 0.82 Part of AAA domain
UvrD_C_2             PF13538.1    104 seq819_BIOID51021    -            690   2.2e-10   40.4   0.0   1   1   5.8e-13   1.3e-09   37.9   0.0    54   103   563   626   513   627 0.80 Family description
Glyco_hydro_2_C      PF02836.12   298 seq820_BIOID51021    -           1081  1.4e-115  385.1   2.2   1   1  6.8e-119  2.3e-115  384.4   1.5     1   298   371   655   371   655 0.98 Glycosyl hydrolases family 2, TIM barrel domain
Bgal_small_N         PF02929.12   276 seq820_BIOID51021    -           1081   9.7e-87  290.3   0.1   1   1     5e-90   1.7e-86  289.5   0.0     1   275   778  1048   778  1049 0.99 Beta galactosidase small chain
Glyco_hydro_2_N      PF02837.13   167 seq820_BIOID51021    -           1081   6.9e-51  171.9   0.2   1   1   4.5e-54   1.5e-50  170.8   0.1     4   164    92   255    89   258 0.94 Glycosyl hydrolases family 2, sugar binding domain
Glyco_hydro_2        PF00703.16   110 seq820_BIOID51021    -           1081   3.1e-20   72.5   0.0   1   1   3.8e-23   1.3e-19   70.5   0.0     1   110   260   369   260   369 0.96 Glycosyl hydrolases family 2
MerR_1               PF13411.1     69 seq823_BIOID51021    -            215     4e-09   36.0   0.2   1   1   2.7e-12   3.6e-08   32.9   0.0    26    68     2    44     1    45 0.96 MerR HTH family regulatory protein
Sdh_cyt              PF01127.17   121 seq824_BIOID51021    -            134   5.2e-30  103.6   5.0   1   1   4.4e-34   6.1e-30  103.4   3.5     2   120    11   128    10   129 0.90 Succinate dehydrogenase/Fumarate reductase transmembrane subunit
SBP_bac_7            PF03480.8    286 seq827_BIOID51021    -            328    2e-103  345.3   0.0   1   1  1.6e-107  2.2e-103  345.1   0.0     1   285    30   312    30   313 0.99 Bacterial extracellular solute-binding protein, family 7
OMP_b-brl            PF13505.1    176 seq828_BIOID51021    -            127   2.5e-15   56.7   7.2   1   1   4.3e-19     3e-15   56.4   5.0    73   176    12   127     2   127 0.88 Outer membrane protein beta-barrel domain
Ail_Lom              PF06316.6    199 seq828_BIOID51021    -            127   2.4e-14   53.1   2.7   1   1   4.1e-18   2.8e-14   52.9   1.8    92   199    21   127     4   127 0.80 Enterobacterial Ail/Lom protein
Fimbrial             PF00419.15   145 seq830_BIOID51021    -            180   4.2e-14   52.8   2.5   1   1   3.6e-18     5e-14   52.6   1.8     2   145    32   180    31   180 0.85 Fimbrial protein
Sdh_cyt              PF01127.17   121 seq831_BIOID51021    -            115   8.9e-12   44.7  15.1   1   1   7.9e-16   1.1e-11   44.5  10.5    18   120    11   104     2   113 0.83 Succinate dehydrogenase/Fumarate reductase transmembrane subunit
FliS                 PF02561.9    122 seq835_BIOID51021    -            136   1.5e-44  150.5   0.8   1   1   1.3e-48   1.7e-44  150.4   0.6     4   121     6   128     2   129 0.96 Flagellar protein FliS
Phage_integrase      PF00589.17   173 seq837_BIOID51021    -            423   2.1e-22   79.5   0.3   1   1   7.9e-26   5.4e-22   78.1   0.0     2   169   232   396   231   399 0.90 Phage integrase family
DUF4102              PF13356.1     89 seq837_BIOID51021    -            423   1.5e-22   79.1   0.0   1   1   6.8e-26   4.7e-22   77.5   0.0     1    87    22   112    22   114 0.91 Domain of unknown function (DUF4102)
Crl                  PF07417.7    127 seq839_BIOID51021    -            133     1e-54  183.5   0.1   1   1   8.7e-59   1.2e-54  183.3   0.1     2   122     3   123     2   131 0.96 Transcriptional regulator Crl
FAD_binding_2        PF00890.19   421 seq843_BIOID51021    -            588  2.6e-117  392.1   6.1   1   1    7e-121  3.2e-117  391.8   4.2     1   421     9   405     9   405 0.98 FAD binding domain
Succ_DH_flav_C       PF02910.15   129 seq843_BIOID51021    -            588   3.1e-38  130.4   0.1   1   1   1.1e-41   5.1e-38  129.7   0.1     1   129   460   588   460   588 0.96 Fumarate reductase flavoprotein C-term
AAA_5                PF07728.9    139 seq844_BIOID51021    -            684   1.2e-13   50.8   0.0   1   1   2.6e-13   1.8e-09   37.3   0.0    55   139   434   522   386   522 0.80 AAA domain (dynein-related subfamily)
Fimbrial             PF00419.15   145 seq846_BIOID51021    -            187   3.8e-17   62.7   0.2   1   1   3.5e-21   4.7e-17   62.4   0.1     1   144    43   186    43   187 0.88 Fimbrial protein
FliT                 PF05400.8     84 seq848_BIOID51021    -            121   3.4e-17   62.4   4.0   1   1   3.7e-21   5.1e-17   61.9   2.8     1    84    21   106    21   106 0.98 Flagellar protein FliT
FCD                  PF07729.7    125 seq849_BIOID51021    -            258   3.1e-23   82.3   2.7   1   1   4.6e-27   3.1e-23   82.3   1.9     1   124   100   223   100   224 0.90 FCD domain
GntR                 PF00392.16    64 seq849_BIOID51021    -            258   2.1e-22   78.2   0.4   1   1   6.1e-26   4.2e-22   77.2   0.3     1    64     8    71     8    71 0.98 Bacterial regulatory proteins, gntR family
DUF2566              PF10753.4     55 seq851_BIOID51021    -             82   3.4e-29  100.3   5.3   1   1   3.3e-33   4.5e-29  100.0   3.7     1    55    28    82    28    82 0.99 Protein of unknown function (DUF2566)
FGGY_N               PF00370.16   245 seq853_BIOID51021    -            498   2.5e-91  305.2   0.0   1   1   4.8e-95   3.3e-91  304.8   0.0     1   245     4   250     4   250 0.99 FGGY family of carbohydrate kinases, N-terminal domain
FGGY_C               PF02782.11   197 seq853_BIOID51021    -            498     5e-21   75.1   0.4   1   1   2.8e-24   1.9e-20   73.2   0.2     3   196   261   441   259   442 0.80 FGGY family of carbohydrate kinases, C-terminal domain
LysR_substrate       PF03466.15   209 seq855_BIOID51021    -            302   1.3e-39  135.3   0.0   1   1   2.6e-43   1.8e-39  134.9   0.0     2   208    91   297    90   298 0.96 LysR substrate binding domain
HTH_1                PF00126.22    60 seq855_BIOID51021    -            302   1.1e-20   73.0   0.4   1   1   3.4e-24   2.3e-20   71.9   0.3     1    60     7    66     7    66 0.97 Bacterial regulatory helix-turn-helix protein, lysR family
HSP70                PF00012.15   602 seq857_BIOID51021    -            450   7.5e-25   86.7   0.0   1   2   7.1e-19   9.7e-15   53.3   0.0     2   207     3   228     2   259 0.77 Hsp70 protein
HSP70                PF00012.15   602 seq857_BIOID51021    -            450   7.5e-25   86.7   0.0   2   2   8.8e-12   1.2e-07   29.9   0.0   250   352   329   423   305   448 0.80 Hsp70 protein
Alpha-amylase        PF00128.19   316 seq859_BIOID51021    -            168   1.1e-09   38.0   0.0   1   1   1.9e-13   1.3e-09   37.8   0.0     8    88    26   117    21   159 0.70 Alpha amylase, catalytic domain
Glyco_hydro_70       PF02324.11   809 seq859_BIOID51021    -            168   1.4e-07   29.6   0.0   1   1   2.5e-11   1.7e-07   29.3   0.0   589   698    24   132    21   144 0.86 Glycosyl hydrolase family 70
Pili_assembly_N      PF00345.15   122 seq860_BIOID51021    -            245   7.1e-27   93.5   0.0   1   1   3.8e-30   2.6e-26   91.6   0.0     1   121    36   158    36   159 0.89 Gram-negative pili assembly chaperone, N-terminal domain
Pili_assembly_C      PF02753.12    68 seq860_BIOID51021    -            245   5.8e-17   61.1   0.0   1   1   1.7e-20   1.2e-16   60.2   0.0     2    65   179   238   178   241 0.95 Gram-negative pili assembly chaperone, C-terminal domain
DUF2526              PF10735.4     77 seq861_BIOID51021    -             77   3.1e-47  158.3   5.7   1   1   2.5e-51   3.4e-47  158.2   4.0     1    77     1    77     1    77 1.00 Protein of unknown function (DUF2526)
FMN_dh               PF01070.13   357 seq864_BIOID51021    -            396    2e-124  414.9   0.0   1   1  5.9e-128  2.7e-124  414.5   0.0     1   355    13   375    13   377 0.96 FMN-dependent dehydrogenase
NMO                  PF03060.10   330 seq864_BIOID51021    -            396   2.9e-05   23.2   2.7   1   1   9.3e-09   4.2e-05   22.7   1.9   138   225   248   335   244   370 0.87 Nitronate monooxygenase
Alpha-amylase        PF00128.19   316 seq865_BIOID51021    -            360     4e-15   55.9   0.1   1   1   8.2e-19   5.6e-15   55.4   0.0   130   305    61   233    20   241 0.73 Alpha amylase, catalytic domain
Radical_SAM          PF04055.16   166 seq866_BIOID51021    -            292   1.8e-22   80.1   0.0   1   1   5.8e-26   2.6e-22   79.6   0.0     1   157    41   222    41   231 0.94 Radical SAM superfamily
Fer4_12              PF13353.1    139 seq866_BIOID51021    -            292   1.1e-10   41.6   0.1   1   1   9.2e-14   4.2e-10   39.7   0.1     2    82    34   145    33   186 0.81 4Fe-4S single cluster domain
Fer4_14              PF13394.1    117 seq866_BIOID51021    -            292     1e-06   28.7   0.6   1   1     6e-09   2.7e-05   24.0   0.4     3   103    42   171    40   183 0.83 4Fe-4S single cluster domain
YbhQ                 PF11076.3    135 seq869_BIOID51021    -            136   4.3e-79  262.5  13.2   1   1   3.7e-83   5.1e-79  262.3   9.1     1   134     1   132     1   134 0.98 Putative inner membrane protein YbhQ
YmgB                 PF10798.3     61 seq870_BIOID51021    -             78   3.6e-05   23.3   0.0   1   1     4e-09   5.4e-05   22.7   0.0     4    35    27    58    25    63 0.93 Biofilm development protein YmgB/AriR
CSD                  PF00313.17    66 seq874_BIOID51021    -             70   2.6e-33  113.5   0.3   1   1   4.1e-37   2.8e-33  113.3   0.2     1    65     5    69     5    70 0.98 'Cold-shock' DNA-binding domain
OB_RNB               PF08206.6     58 seq874_BIOID51021    -             70   1.5e-05   24.2   0.3   1   1   3.5e-09   2.4e-05   23.6   0.2     7    28    15    36    11    40 0.87 Ribonuclease B OB domain
DHO_dh               PF01180.16   293 seq875_BIOID51021    -            336   6.6e-92  307.5   0.2   1   1   5.9e-96     8e-92  307.2   0.1     4   288    47   335    45   336 0.97 Dihydroorotate dehydrogenase
PseudoU_synth_2      PF00849.17   164 seq876_BIOID51021    -            290     1e-15   57.8   0.1   1   1   6.3e-18   4.3e-14   52.5   0.1     2   164    69   195    68   195 0.87 RNA pseudouridylate synthase
S4                   PF01479.20    48 seq876_BIOID51021    -            290   2.8e-14   52.1   1.5   1   1   1.1e-17   7.6e-14   50.7   0.0     1    48     7    52     7    52 0.98 S4 domain
Ribonuc_L-PSP        PF01042.16   121 seq877_BIOID51021    -            115   3.4e-28   97.7   0.5   1   1   2.7e-32   3.7e-28   97.5   0.4     2   121     4   115     3   115 0.96 Endoribonuclease L-PSP
AA_kinase            PF00696.23   241 seq878_BIOID51021    -            396   4.4e-43  147.4   2.1   1   1   8.2e-47   5.6e-43  147.1   1.5     2   240    35   263    34   264 0.93 Amino acid kinase family
PUA                  PF01472.15    74 seq878_BIOID51021    -            396     1e-22   79.4   0.1   1   1   4.6e-26   3.1e-22   77.9   0.1     1    74   305   379   305   379 0.98 PUA domain
HTH_Tnp_1            PF01527.15    76 seq880_BIOID51021    -            136   1.8e-19   69.3   0.5   1   1   4.6e-23   3.1e-19   68.5   0.4     2    74    23   102    22   104 0.89 Transposase
HTH_28               PF13518.1     52 seq880_BIOID51021    -            136   2.3e-06   27.3   0.5   1   1   6.5e-10   4.4e-06   26.4   0.0     1    43    32    75    32    78 0.93 Helix-turn-helix domain
Smr                  PF01713.16    83 seq881_BIOID51021    -            187   3.7e-20   71.7   0.0   1   1   4.3e-24   5.9e-20   71.1   0.0     2    83    89   169    88   169 0.91 Smr domain
Fer2_3               PF13085.1    110 seq882_BIOID51021    -            238   3.8e-31  107.0   0.0   1   1   1.6e-34   5.5e-31  106.5   0.0     2   109     5   111     4   112 0.93 2Fe-2S iron-sulfur cluster binding domain
Fer4_17              PF13534.1     61 seq882_BIOID51021    -            238     2e-10   40.7   0.8   1   1   1.1e-13   3.9e-10   39.8   0.5     1    61   148   221   148   221 0.80 4Fe-4S dicluster domain
Fer4_8               PF13183.1     57 seq882_BIOID51021    -            238   1.3e-09   37.8   1.5   1   1     8e-13   2.7e-09   36.7   1.0     2    56   146   219   145   220 0.71 4Fe-4S dicluster domain
Fer4_18              PF13746.1     69 seq882_BIOID51021    -            238   3.2e-07   30.5   1.1   1   1     1e-09   3.5e-06   27.2   0.1     2    67   155   221   154   223 0.97 4Fe-4S dicluster domain
YmgB                 PF10798.3     61 seq885_BIOID51021    -             88   5.3e-29   99.7   2.6   1   1   3.8e-33   5.3e-29   99.7   1.8     1    61    28    88    28    88 0.98 Biofilm development protein YmgB/AriR
OMPdecase            PF00215.19   226 seq887_BIOID51021    -            220   2.5e-28   98.9   0.2   1   1   2.1e-32   2.8e-28   98.7   0.1     2   223     5   204     4   207 0.94 Orotidine 5'-phosphate decarboxylase / HUMPS family
PTS_IIB              PF02302.12    90 seq888_BIOID51021    -            113   7.1e-13   48.6   0.0   1   1   6.3e-17   8.6e-13   48.4   0.0     2    87     6    94     5    97 0.92 PTS system, Lactose/Cellobiose specific IIB subunit
rve                  PF00665.21   120 seq889_BIOID51021    -            301   8.6e-23   80.6   0.0   1   1   3.4e-26   1.6e-22   79.7   0.0     3   119   123   243   121   244 0.96 Integrase core domain
rve_3                PF13683.1     67 seq889_BIOID51021    -            301   1.4e-17   62.8   0.1   1   1   9.9e-21   4.5e-17   61.2   0.0     2    67   216   281   215   281 0.98 Integrase core domain
HTH_21               PF13276.1     60 seq889_BIOID51021    -            301   6.8e-17   61.1   1.7   1   1   7.2e-19   3.3e-15   55.7   0.3     6    57    49   106    44   109 0.80 HTH-like domain
ADH_zinc_N           PF00107.21   130 seq891_BIOID51021    -            353   6.6e-18   64.3   0.0   1   1   1.6e-21   1.1e-17   63.7   0.0     1   122   169   304   169   311 0.92 Zinc-binding dehydrogenase
ADH_zinc_N_2         PF13602.1    127 seq891_BIOID51021    -            353     6e-07   30.2   0.0   1   1   1.6e-10   1.1e-06   29.4   0.0     1   127   202   347   202   347 0.78 Zinc-binding dehydrogenase
McrBC                PF10117.4    321 seq892_BIOID51021    -            436   2.9e-97  325.3   2.2   1   1  2.5e-101   3.4e-97  325.1   1.5     1   321    65   386    65   386 0.97 McrBC 5-methylcytosine restriction system component
GnsAB                PF08178.6     54 seq893_BIOID51021    -             57   6.1e-33  112.1   4.2   1   1     5e-37   6.8e-33  111.9   2.9     1    54     1    54     1    54 1.00 GnsA/GnsB family
DUF1889              PF08986.5    119 seq895_BIOID51021    -             99   6.8e-64  213.3   1.0   1   1   5.6e-68   7.7e-64  213.1   0.7     1    93     1    93     1    98 0.98 Domain of unknown function (DUF1889)
DUF386               PF04074.7    153 seq897_BIOID51021    -            149   1.3e-39  135.0   1.4   1   1     1e-43   1.4e-39  134.9   1.0     1   153     1   142     1   142 0.98 Domain of unknown function (DUF386)
SpoU_methylase       PF00588.14   142 seq898_BIOID51021    -            157   2.4e-34  118.0   0.0   1   1     2e-38   2.7e-34  117.9   0.0     1   142     1   142     1   142 0.95 SpoU rRNA Methylase family
Response_reg         PF00072.19   112 seq902_BIOID51021    -            229   1.1e-29  102.5   0.0   1   1   2.4e-33   1.6e-29  102.0   0.0     1   112     5   117     5   117 0.97 Response regulator receiver domain
Trans_reg_C          PF00486.23    77 seq902_BIOID51021    -            229   5.8e-28   96.5   0.0   1   1   1.4e-31   9.6e-28   95.8   0.0     2    77   151   225   149   225 0.95 Transcriptional regulatory protein, C terminal
Toxin_15             PF07906.8    284 seq903_BIOID51021    -            371   1.5e-90  303.4   0.0   1   1   1.4e-94   1.9e-90  303.0   0.0     7   257   121   371   111   371 0.98 ShET2 enterotoxin, N-terminal region
AP_endonuc_2         PF01261.19   211 seq906_BIOID51021    -            286   1.7e-31  109.1   0.0   1   1   1.5e-35   2.1e-31  108.7   0.0     3   211    25   234    23   234 0.96 Xylose isomerase-like TIM barrel
DUF1379              PF07126.7    154 seq908_BIOID51021    -            192   2.3e-56  189.3   0.0   1   1   2.3e-60   3.1e-56  188.8   0.0     1   149    33   182    33   187 0.98 Protein of unknown function (DUF1379)
Transket_pyr         PF02779.19   178 seq909_BIOID51021    -            933   5.3e-67  224.6   0.0   1   1   1.3e-70     9e-67  223.8   0.0     3   178   591   785   589   785 0.99 Transketolase, pyrimidine binding domain
E1_dh                PF00676.15   300 seq909_BIOID51021    -            933   1.7e-46  158.1   0.0   1   1   5.4e-50   3.7e-46  157.1   0.0    15   282   219   511   207   516 0.84 Dehydrogenase E1 component
Sulf_transp          PF04143.9     43 seq910_BIOID51021    -            401   3.2e-19   68.5  35.9   1   2     6e-14   8.2e-10   38.4   5.6     3    41   114   153   112   155 0.94 Sulphur transport
Sulf_transp          PF04143.9     43 seq910_BIOID51021    -            401   3.2e-19   68.5  35.9   2   2   1.2e-15   1.6e-11   43.8   5.0     3    42   290   329   288   336 0.93 Sulphur transport
Aldedh               PF00171.17   462 seq912_BIOID51021    -            417   6.8e-21   74.0   3.4   1   1   1.3e-20   1.7e-16   59.4   1.0    37   298     8   282     2   304 0.82 Aldehyde dehydrogenase family
EAL                  PF00563.15   236 seq913_BIOID51021    -            521   4.8e-63  212.6   0.0   1   1   1.2e-66   8.4e-63  211.8   0.0     2   236   265   500   264   500 0.96 EAL domain
CSS-motif            PF12792.2    208 seq913_BIOID51021    -            521     8e-30  103.6   0.0   1   1   1.6e-33   1.1e-29  103.1   0.0     3   207    44   238    42   239 0.90 CSS motif domain associated with EAL
AA_permease_2        PF13520.1    426 seq914_BIOID51021    -            477   2.4e-37  128.3  62.5   1   1   4.3e-41   2.9e-37  128.0  43.3     2   418    10   434     9   449 0.86 Amino acid permease
AA_permease          PF00324.16   479 seq914_BIOID51021    -            477     8e-20   70.5  49.9   1   1   1.7e-23   1.1e-19   70.0  34.6    25   466    34   448    21   470 0.85 Amino acid permease
GTP_EFTU             PF00009.22   188 seq917_BIOID51021    -            607     1e-56  191.2   0.0   1   1   7.2e-60     2e-56  190.3   0.0     2   187     4   195     3   196 0.96 Elongation factor Tu GTP binding domain
EFG_C                PF00679.19    89 seq917_BIOID51021    -            607   1.9e-21   75.6   0.0   1   1   1.6e-24   4.3e-21   74.4   0.0     3    83   397   477   395   483 0.96 Elongation factor G C-terminus
GTP_EFTU_D2          PF03144.20    74 seq917_BIOID51021    -            607   7.4e-10   38.6   3.2   1   1   8.1e-13   2.2e-09   37.1   2.2     1    74   219   289   219   289 0.94 Elongation factor Tu domain 2
MMR_HSR1             PF01926.18   114 seq917_BIOID51021    -            607   1.3e-05   25.0   0.2   1   1   1.5e-08   4.1e-05   23.4   0.0     2   113     8   128     7   129 0.55 50S ribosome-binding GTPase
Chorismate_bind      PF00425.13   257 seq918_BIOID51021    -            453   1.9e-91  305.8   0.0   1   1   3.5e-95   2.4e-91  305.5   0.0     2   257   190   443   189   443 0.98 chorismate binding enzyme
Anth_synt_I_N        PF04715.8    140 seq918_BIOID51021    -            453   1.2e-29  103.0   0.1   1   1   1.3e-32   9.1e-29  100.1   0.0     9   139    22   153    16   154 0.90 Anthranilate synthase component I, N terminal region
Band_7               PF01145.20   179 seq923_BIOID51021    -            375   4.2e-25   88.5   0.4   1   1   4.1e-27   5.6e-23   81.6   0.2     2   178   147   318   146   320 0.94 SPFH domain / Band 7 family
DUF3329              PF11808.3     90 seq924_BIOID51021    -            431   2.4e-31  107.5   5.7   1   1   1.7e-34   3.9e-31  106.8   4.0     2    90     4    92     3    92 0.98 Domain of unknown function (DUF3329)
HATPase_c            PF02518.21   111 seq924_BIOID51021    -            431   1.4e-30  105.1   0.0   1   1   1.1e-33   2.6e-30  104.3   0.0     2   110   314   423   313   424 0.98 Histidine kinase-, DNA gyrase B-, and HSP90-like ATPase
HisKA                PF00512.20    68 seq924_BIOID51021    -            431   1.7e-20   72.6   1.4   1   1   1.4e-23   3.3e-20   71.7   0.3     2    67   204   268   203   269 0.97 His Kinase A (phospho-acceptor) domain
PAS                  PF00989.19   113 seq924_BIOID51021    -            431     4e-11   42.5   0.0   1   1   3.7e-14   8.4e-11   41.5   0.0     2   113    99   194    98   194 0.95 PAS fold
HATPase_c_2          PF13581.1    125 seq924_BIOID51021    -            431   1.6e-08   34.2   0.0   1   1   1.3e-11   2.9e-08   33.4   0.0    30   114   316   408   281   420 0.83 Histidine kinase-like ATPase domain
HATPase_c_3          PF13589.1    137 seq924_BIOID51021    -            431   1.1e-06   28.2   0.0   1   1   7.7e-10   1.8e-06   27.5   0.0     3    93   318   410   316   429 0.78 Histidine kinase-, DNA gyrase B-, and HSP90-like ATPase
DDE_Tnp_IS66         PF03050.9    271 seq925_BIOID51021    -            261   7.6e-52  176.0   0.1   1   1   1.3e-55   9.1e-52  175.8   0.1   121   271    55   211    33   211 0.95 Transposase IS66 family
DDE_Tnp_IS66_C       PF13817.1     39 seq925_BIOID51021    -            261   2.8e-17   62.3   0.0   1   1   9.3e-21   6.3e-17   61.1   0.0     1    39   217   255   217   255 0.98 IS66 C-terminal element
FCD                  PF07729.7    125 seq926_BIOID51021    -            221   1.6e-23   83.2   2.5   1   1   3.4e-27   2.3e-23   82.7   1.7     2   124    85   209    84   210 0.96 FCD domain
GntR                 PF00392.16    64 seq926_BIOID51021    -            221   9.3e-12   44.0   0.1   1   1   3.9e-15   2.7e-11   42.6   0.1     2    64    13    74    12    74 0.95 Bacterial regulatory proteins, gntR family
Phage_fiber_2        PF03406.8     44 seq928_BIOID51021    -           1439   1.3e-07   31.0   1.8   1   1   7.9e-11   1.1e-06   28.0   0.0    11    43   176   208   171   209 0.92 Phage tail fibre repeat
Aldolase_II          PF00596.16   183 seq930_BIOID51021    -            231   1.2e-45  155.2   1.1   1   1   1.1e-49   1.5e-45  154.9   0.8     2   181     8   196     7   198 0.91 Class II Aldolase and Adducin N-terminal domain
SepZ                 PF06066.6     99 seq931_BIOID51021    -            110   3.1e-49  164.9  11.8   1   1   2.6e-53   3.5e-49  164.7   8.1     1    99    11   110    11   110 0.98 SepZ
CorA                 PF01544.13   292 seq934_BIOID51021    -            327   4.7e-63  212.8   0.0   1   1     4e-67   5.5e-63  212.6   0.0     3   292    39   323    37   323 0.97 CorA-like Mg2+ transporter protein
OsmC                 PF02566.14   100 seq935_BIOID51021    -            143   1.5e-19   69.9   0.1   1   1   1.4e-23   1.9e-19   69.5   0.0     2    99    42   139    41   140 0.89 OsmC-like protein
SirA                 PF01206.12    70 seq936_BIOID51021    -             77   2.7e-20   71.6   0.0   1   1   2.2e-24   2.9e-20   71.5   0.0     2    70     9    77     8    77 0.98 SirA-like protein
MxiH                 PF09392.5     90 seq937_BIOID51021    -            142     3e-12   46.8   0.9   1   1     3e-16   4.1e-12   46.3   0.6     2    90    56   141    55   141 0.96 Type III secretion needle MxiH like
DUF159               PF02586.9    208 seq940_BIOID51021    -            253   1.2e-46  158.7   0.0   1   1     1e-50   1.4e-46  158.5   0.0     1   207    32   246    32   247 0.90 Uncharacterised ACR, COG2135
Thioredoxin          PF00085.15   104 seq941_BIOID51021    -            109   3.5e-34  116.5   0.0   1   1   8.4e-38   3.8e-34  116.3   0.0     2   103     5   106     4   107 0.98 Thioredoxin
Thioredoxin_2        PF13098.1    112 seq941_BIOID51021    -            109   1.6e-10   41.0   0.1   1   1   3.2e-13   1.4e-09   37.9   0.0     7   112    23   104    17   104 0.90 Thioredoxin-like domain
Nuc-transf           PF10127.4    247 seq943_BIOID51021    -            263   1.7e-98  328.7   0.0   1   1  1.4e-102   1.9e-98  328.6   0.0     1   246    10   256    10   257 0.99 Predicted nucleotidyltransferase
NUDIX                PF00293.23   135 seq944_BIOID51021    -            192   4.3e-16   58.6   0.0   1   1   4.3e-20   5.9e-16   58.2   0.0     4   124    33   151    29   159 0.87 NUDIX domain
YscJ_FliF            PF01514.12   207 seq945_BIOID51021    -            190   3.8e-59  199.1   4.0   1   1   3.3e-63   4.6e-59  198.9   2.8     3   196     3   185     1   189 0.97 Secretory protein of YscJ/FliF family
UPF0020              PF01170.13   180 seq955_BIOID51021    -            702   2.3e-62  209.6   0.0   1   1     6e-60   9.2e-57  191.4   0.0     1   179   162   375   162   376 0.96 Putative RNA methylase family UPF0020
Methyltransf_26      PF13659.1    117 seq955_BIOID51021    -            702   1.1e-26   93.0   0.0   1   2   2.9e-19   4.4e-16   58.8   0.0     4    94   193   326   190   353 0.92 Methyltransferase domain
Methyltransf_26      PF13659.1    117 seq955_BIOID51021    -            702   1.1e-26   93.0   0.0   2   2   6.7e-11     1e-07   31.8   0.0    11   114   549   655   520   658 0.80 Methyltransferase domain
Methyltrans_SAM      PF10672.4    286 seq955_BIOID51021    -            702   7.3e-21   74.1   0.1   1   1   8.1e-24   1.2e-20   73.3   0.1    24   240   437   658   427   669 0.82 S-adenosylmethionine-dependent methyltransferase
THUMP                PF02926.12    93 seq955_BIOID51021    -            702     2e-14   53.3   0.0   1   1   2.7e-17   4.1e-14   52.3   0.0     2    92    57   153    56   154 0.95 THUMP domain
Cons_hypoth95        PF03602.10   183 seq955_BIOID51021    -            702   3.8e-14   52.3   0.0   1   1   2.8e-12   4.3e-09   35.9   0.0    39   140   536   635   530   676 0.85 Conserved hypothetical protein 95
ATP-synt_ab          PF00006.20   215 seq958_BIOID51021    -            443   5.9e-42  143.4   0.0   1   1   2.9e-45   7.9e-42  143.0   0.0     3   214   183   388   181   389 0.95 ATP synthase alpha/beta family, nucleotide-binding domain
Rho_RNA_bind         PF07497.7     78 seq958_BIOID51021    -            443   6.5e-42  140.9   0.1   1   1   4.2e-45   1.1e-41  140.1   0.0     1    78    73   150    73   150 0.98 Rho termination factor, RNA-binding domain
Rho_N                PF07498.7     43 seq958_BIOID51021    -            443   8.2e-18   63.7   0.8   1   1   1.7e-20   4.8e-17   61.3   0.2     1    43    29    71    29    71 0.98 Rho termination factor, N-terminal domain
NACHT                PF05729.7    167 seq958_BIOID51021    -            443   8.9e-05   22.0   0.0   1   1   6.2e-08   0.00017   21.1   0.0    12    96   207   297   203   311 0.80 NACHT domain
Branch_AA_trans      PF05525.8    428 seq961_BIOID51021    -            439  5.8e-158  525.8  32.2   1   1  4.9e-162  6.6e-158  525.6  22.3     3   427     8   429     6   430 0.99 Branched-chain amino acid transport protein
GntR                 PF00392.16    64 seq964_BIOID51021    -            236   6.4e-20   70.2   0.0   1   1   1.4e-23   9.4e-20   69.7   0.0     2    64     8    70     7    70 0.97 Bacterial regulatory proteins, gntR family
UTRA                 PF07702.8    141 seq964_BIOID51021    -            236   1.3e-19   70.1   0.0   1   1   3.4e-23   2.3e-19   69.3   0.0     1   140    91   230    91   231 0.97 UTRA domain
SDH_alpha            PF03313.10   283 seq969_BIOID51021    -            454  2.6e-103  344.8   5.2   1   1  4.9e-107  3.4e-103  344.4   3.6     3   282   184   449   182   450 0.96 Serine dehydratase alpha chain
SDH_beta             PF03315.10   158 seq969_BIOID51021    -            454   6.3e-56  188.6   0.0   1   1   1.6e-59   1.1e-55  187.8   0.0     1   157     3   158     3   159 0.96 Serine dehydratase beta chain
DEAD                 PF00270.24   173 seq971_BIOID51021    -            457   4.4e-46  156.3   0.0   1   1   2.3e-47   7.8e-44  149.0   0.0     1   170    27   191    27   194 0.95 DEAD/DEAH box helicase
Helicase_C           PF00271.26    78 seq971_BIOID51021    -            457   1.5e-23   82.3   0.0   1   1   8.4e-27   2.9e-23   81.4   0.0     3    78   261   336   259   336 0.97 Helicase conserved C-terminal domain
DbpA                 PF03880.10    74 seq971_BIOID51021    -            457   1.9e-21   75.3   0.0   1   1   1.1e-24   3.9e-21   74.3   0.0     2    73   384   455   383   456 0.98 DbpA RNA binding domain
ResIII               PF04851.10   184 seq971_BIOID51021    -            457     1e-05   25.3   0.0   1   1     7e-09   2.4e-05   24.1   0.0     4   183    26   188    23   189 0.73 Type III restriction enzyme, res subunit
LysR_substrate       PF03466.15   209 seq972_BIOID51021    -            324     3e-16   59.0   0.0   1   1     8e-20   5.5e-16   58.1   0.0    55   207   147   303    91   305 0.81 LysR substrate binding domain
HTH_1                PF00126.22    60 seq972_BIOID51021    -            324   1.5e-12   46.8   0.0   1   1     4e-16   2.7e-12   46.1   0.0     2    59     9    66     8    67 0.97 Bacterial regulatory helix-turn-helix protein, lysR family
Secretin             PF00263.16   165 seq974_BIOID51021    -            514     3e-33  114.4   3.5   1   1   4.4e-37     3e-33  114.4   2.5     1   162   338   506   338   509 0.93 Bacterial type II and III secretion system protein
Secretin_N           PF03958.12    82 seq974_BIOID51021    -            514   4.3e-25   87.5   2.7   1   1   1.2e-22   7.9e-19   67.5   0.2     1    82   182   277   182   277 0.99 Bacterial type II/III secretion system short domain
Autotransporter      PF03797.14   265 seq975_BIOID51021    -            773   1.1e-44  152.6  18.4   1   1   1.6e-48   1.1e-44  152.6  12.8     3   265   488   759   486   762 0.95 Autotransporter beta-domain
Pertactin            PF03212.9    121 seq975_BIOID51021    -            773   2.9e-09   36.5   1.1   1   1   4.2e-13   2.9e-09   36.5   0.8     1   120   297   422   297   423 0.83 Pertactin
PduV-EutP            PF10662.4    143 seq976_BIOID51021    -             44   8.5e-06   25.1   0.0   1   1   6.6e-10     9e-06   25.1   0.0   106   142     2    38     1    39 0.95 Ethanolamine utilisation - propanediol utilisation
Trehalase            PF01204.13   512 seq978_BIOID51021    -            783   5.3e-13   48.2   0.1   1   1   3.7e-16   1.7e-12   46.6   0.1   179   488   414   764   408   770 0.83 Trehalase
2-oxoacid_dh         PF00198.18   231 seq979_BIOID51021    -            405   7.7e-82  273.8   0.0   1   1   2.2e-85     1e-81  273.5   0.0     3   231   175   403   173   403 0.98 2-oxoacid dehydrogenases acyltransferase (catalytic domain)
Biotin_lipoyl        PF00364.17    74 seq979_BIOID51021    -            405   7.4e-18   63.8   0.5   1   1   3.8e-21   1.7e-17   62.6   0.3     2    73     5    76     4    77 0.96 Biotin-requiring enzyme
E3_binding           PF02817.12    39 seq979_BIOID51021    -            405   4.6e-15   54.8   2.3   1   1     1e-18   4.6e-15   54.8   0.1     5    39   114   148   111   148 0.96 e3 binding domain
AP_endonuc_2         PF01261.19   211 seq983_BIOID51021    -            326   3.1e-14   52.6   0.1   1   1   3.4e-18   4.7e-14   52.0   0.1     1   204    41   222    41   229 0.91 Xylose isomerase-like TIM barrel
PfkB                 PF00294.19   301 seq986_BIOID51021    -            310     1e-59  202.0   0.4   1   1   1.9e-63   1.3e-59  201.7   0.3     8   298    15   297     8   300 0.92 pfkB family carbohydrate kinase
Phos_pyr_kin         PF08543.7    246 seq986_BIOID51021    -            310   1.2e-08   34.4   0.3   1   1   4.1e-12   2.8e-08   33.1   0.1   117   223   179   279   156   292 0.87 Phosphomethylpyrimidine kinase
YscJ_FliF            PF01514.12   207 seq987_BIOID51021    -            552   2.5e-65  219.3   0.0   1   1   1.7e-68   1.2e-64  217.1   0.0     9   205    28   223    17   225 0.96 Secretory protein of YscJ/FliF family
YscJ_FliF_C          PF08345.6    160 seq987_BIOID51021    -            552   4.2e-52  176.2   4.9   1   1   6.1e-56   4.2e-52  176.2   3.4     1   160   250   429   250   429 0.88 Flagellar M-ring protein C-terminal
Peripla_BP_1         PF00532.16   279 seq993_BIOID51021    -            342   3.5e-94  315.0   0.0   1   1   5.9e-98     4e-94  314.8   0.0     1   279    44   337    44   337 0.98 Periplasmic binding proteins and sugar binding domain of LacI family
Peripla_BP_4         PF13407.1    258 seq993_BIOID51021    -            342   1.6e-19   70.1   0.0   1   1     3e-23     2e-19   69.8   0.0     5   257    51   296    49   297 0.87 Periplasmic binding protein domain
AA_permease          PF00324.16   479 seq994_BIOID51021    -            457  4.2e-103  345.1  48.2   1   1  7.3e-107    5e-103  344.8  33.4     1   474    15   451    15   455 0.96 Amino acid permease
AA_permease_2        PF13520.1    426 seq994_BIOID51021    -            457   1.1e-47  162.4  56.6   1   1   1.8e-51   1.2e-47  162.2  39.2     2   425    12   442    11   445 0.88 Amino acid permease
PQQ_2                PF13360.1    238 seq995_BIOID51021    -            353   1.1e-07   31.5   1.6   1   1   1.2e-10   3.2e-07   29.9   1.0     3   236    69   308    67   310 0.73 PQQ-like domain
Glycos_transf_4      PF00953.16   159 seq996_BIOID51021    -            367   1.1e-28   99.9  21.3   1   1   7.8e-33   1.1e-28   99.9  14.8     3   157    75   233    73   235 0.94 Glycosyl transferase family 4
Metalloenzyme        PF01676.13   262 seq997_BIOID51021    -            514  1.7e-101  338.8   0.5   1   1  4.2e-105  1.9e-101  338.6   0.3     1   261     6   507     6   508 0.99 Metalloenzyme superfamily
iPGM_N               PF06415.8    223 seq997_BIOID51021    -            514   1.5e-88  295.7   0.7   1   1   4.9e-92   2.2e-88  295.2   0.5     2   223    85   308    84   308 0.99 BPG-independent PGAM N-terminus (iPGM_N)
Phosphodiest         PF01663.17   364 seq997_BIOID51021    -            514   2.3e-05   23.7   0.0   1   1   7.6e-09   3.5e-05   23.2   0.0   104   246   303   449   259   491 0.73 Type I phosphodiesterase / nucleotide pyrophosphatase
Lact-deh-memb        PF09330.6    291 seq998_BIOID51021    -            582  2.6e-153  509.4   1.5   1   1  3.8e-157  2.6e-153  509.4   1.1     1   291   289   578   289   578 1.00 D-lactate dehydrogenase, membrane binding
FAD_binding_4        PF01565.18   139 seq998_BIOID51021    -            582   2.6e-08   33.3   0.0   1   1   6.3e-12   4.3e-08   32.6   0.0     2   115    58   177    57   197 0.84 FAD binding domain
Alpha-amylase_C      PF02806.13    96 seq999_BIOID51021    -            347   2.9e-05   23.9   0.0   1   1   6.2e-09   8.4e-05   22.5   0.0     8    90   246   334   244   338 0.77 Alpha amylase, C-terminal all-beta domain
EAL                  PF00563.15   236 seq1000_BIOID51021   -            532   1.2e-59  201.5   0.2   1   1   2.8e-63   1.9e-59  200.8   0.2     4   236   273   501   270   501 0.93 EAL domain
CSS-motif            PF12792.2    208 seq1000_BIOID51021   -            532   3.8e-41  140.5   0.4   1   1   9.4e-45   6.4e-41  139.8   0.1     3   203    42   242    40   247 0.91 CSS motif domain associated with EAL
ABC_tran             PF00005.22   118 seq1001_BIOID51021   -            635   1.4e-36  125.2   0.1   1   2   1.6e-17   9.5e-15   54.8   0.0     1   118    43   185    43   185 0.88 ABC transporter
ABC_tran             PF00005.22   118 seq1001_BIOID51021   -            635   1.4e-36  125.2   0.1   2   2   1.8e-21   1.1e-18   67.6   0.0     1   118   359   469   359   469 0.95 ABC transporter
AAA_21               PF13304.1    303 seq1001_BIOID51021   -            635   7.5e-23   81.7   7.3   1   1     7e-13   4.1e-10   39.9   0.5     3   302    33   216    32   217 0.77 AAA domain
ABC_tran_2           PF12848.2     85 seq1001_BIOID51021   -            635   2.6e-13   49.5  13.2   1   1   1.3e-15   7.7e-13   47.9   1.2     1    74   224   295   224   308 0.91 ABC transporter
ATP-grasp_2          PF08442.5    202 seq1002_BIOID51021   -            388   1.4e-82  275.8   0.0   1   1   5.7e-86   1.9e-82  275.4   0.0     1   202     2   203     2   203 1.00 ATP-grasp domain
Ligase_CoA           PF00549.14   153 seq1002_BIOID51021   -            388     1e-24   86.7   3.4   1   1   5.1e-28   1.8e-24   86.0   2.4     1   153   262   382   262   382 0.98 CoA-ligase
ATP-grasp_5          PF13549.1    222 seq1002_BIOID51021   -            388   1.5e-13   50.3   0.1   1   1   1.2e-16     4e-13   48.9   0.1    10   219     3   215     1   217 0.83 ATP-grasp domain
ATP-grasp_4          PF13535.1    184 seq1002_BIOID51021   -            388   7.1e-08   32.2   0.1   1   1   5.1e-11   1.7e-07   31.0   0.0     7   110     7   126     4   200 0.77 ATP-grasp domain
MFS_1                PF07690.11   354 seq1003_BIOID51021   -            421   3.2e-23   81.9  39.5   1   1   3.6e-27     5e-23   81.3  22.9    22   351    33   365    25   368 0.78 Major Facilitator Superfamily
DUF2622              PF11080.3     96 seq1005_BIOID51021   -             96   3.1e-49  164.6   0.6   1   1   2.5e-53   3.4e-49  164.5   0.4     1    95     1    95     1    96 0.99 Protein of unknown function (DUF2622)
TPR_3                PF07720.7     36 seq1008_BIOID51021   -            146   2.7e-10   39.7   0.2   1   1   5.2e-14   7.1e-10   38.3   0.2     1    36    32    65    32    65 0.96 Tetratricopeptide repeat
Fructosamin_kin      PF03881.9    288 seq1013_BIOID51021   -            286  7.5e-111  369.6   0.0   1   1  1.2e-114  8.3e-111  369.4   0.0     1   287     1   285     1   286 0.99 Fructosamine kinase
APH                  PF01636.18   239 seq1013_BIOID51021   -            286     3e-21   76.1   3.1   1   1   5.8e-25     4e-21   75.7   2.2     4   223    23   239    21   251 0.87 Phosphotransferase enzyme family
DEAD                 PF00270.24   173 seq1014_BIOID51021   -            454   2.3e-49  167.0   0.1   1   1   5.9e-52   2.7e-48  163.5   0.0     1   172    25   196    25   197 0.94 DEAD/DEAH box helicase
Helicase_C           PF00271.26    78 seq1014_BIOID51021   -            454   8.2e-26   89.5   0.0   1   1   4.8e-29   2.2e-25   88.2   0.0     2    77   264   339   263   340 0.98 Helicase conserved C-terminal domain
Wzz                  PF02706.10   152 seq1015_BIOID51021   -            348   4.4e-15   55.6   1.9   1   1   7.4e-19     1e-14   54.5   1.3     1   113    15   188    15   246 0.66 Chain length determinant protein
FliG_C               PF01706.11   110 seq1016_BIOID51021   -            331   1.8e-39  134.0  15.8   1   1   3.2e-42   2.2e-38  130.5   2.3     2   109   216   323   215   324 0.98 FliG C-terminal domain
Caudo_TAP            PF02413.12   130 seq1020_BIOID51021   -            175   2.3e-37  127.9   2.8   1   1   2.2e-41     3e-37  127.5   1.9     2   130    40   175    39   175 0.97 Caudovirales tail fibre assembly protein
Alpha-amylase        PF00128.19   316 seq1025_BIOID51021   -            605   3.2e-80  269.8   0.0   1   1   6.3e-84   4.3e-80  269.3   0.0     1   316   178   494   178   494 0.96 Alpha amylase, catalytic domain
Alpha-amylase_N      PF02903.9    120 seq1025_BIOID51021   -            605   6.4e-09   35.6   0.0   1   1     2e-12   1.4e-08   34.6   0.0     5   108     4   105     1   115 0.82 Alpha amylase, N-terminal ig-like domain
CsiD                 PF08943.5    297 seq1028_BIOID51021   -            325  4.7e-148  491.8   0.0   1   1  7.8e-152  5.3e-148  491.6   0.0     1   297    20   315    20   315 1.00 CsiD
TauD                 PF02668.11   258 seq1028_BIOID51021   -            325   8.8e-11   41.8   0.1   1   1   1.8e-14   1.2e-10   41.3   0.0    33   256    88   309    63   311 0.79 Taurine catabolism dioxygenase TauD, TfdA family
Peptidase_M23        PF01551.17    96 seq1030_BIOID51021   -            427   2.2e-25   88.4   0.2   1   1   3.6e-29     5e-25   87.2   0.1     3    96   328   421   327   421 0.98 Peptidase family M23
CoA_binding          PF02629.14    96 seq1031_BIOID51021   -            289   1.7e-30  105.2   0.7   1   1   4.9e-34   1.7e-30  105.2   0.5     1    96     6    99     6    99 0.99 CoA binding domain
Ligase_CoA           PF00549.14   153 seq1031_BIOID51021   -            289   2.4e-20   72.5   0.6   1   1   1.2e-23     4e-20   71.8   0.4     1   152   151   271   151   272 0.96 CoA-ligase
Succ_CoA_lig         PF13607.1    138 seq1031_BIOID51021   -            289   8.7e-12   44.7   0.0   1   1   4.4e-15   1.5e-11   43.9   0.0     1   138   145   284   145   287 0.83 Succinyl-CoA ligase like flavodoxin domain
Cytochrom_NNT        PF03264.9    174 seq1033_BIOID51021   -            390   2.9e-65  218.8   7.6   1   1   4.6e-68   3.1e-64  215.4   4.3     2   174    11   184    10   184 0.98 NapC/NirT cytochrome c family, N-terminal region
PGI                  PF00342.14   486 seq1035_BIOID51021   -            549  8.9e-235  779.5   0.1   1   1  7.4e-239    1e-234  779.3   0.0     1   486    52   541    52   541 0.99 Phosphoglucose isomerase
Oxidored_FMN         PF00724.15   341 seq1036_BIOID51021   -            672  1.2e-103  346.5   0.0   1   1  9.1e-107  1.6e-103  346.2   0.0     1   341     5   331     5   331 0.97 NADH:flavin oxidoreductase / NADH oxidase family
Pyr_redox_3          PF13738.1    203 seq1036_BIOID51021   -            672   1.5e-13   51.1   0.3   1   1   1.5e-09   2.6e-06   27.4   0.3     1    41   378   417   378   422 0.93 Pyridine nucleotide-disulphide oxidoreductase
Pyr_redox_2          PF07992.9    200 seq1036_BIOID51021   -            672   1.4e-12   47.7   0.0   1   1   1.6e-12   2.7e-09   37.0   0.0     2   159   377   535   376   577 0.68 Pyridine nucleotide-disulphide oxidoreductase
NAD_binding_8        PF13450.1     68 seq1036_BIOID51021   -            672   1.3e-09   37.8   0.3   1   1   4.2e-12   7.1e-09   35.4   0.0     1    36   379   414   379   435 0.89 NAD(P)-binding Rossmann-like domain
HI0933_like          PF03486.9    409 seq1036_BIOID51021   -            672   4.5e-07   28.5   1.6   1   1   5.2e-10     9e-07   27.5   0.2     2    42   376   416   375   418 0.93 HI0933-like protein
FAD_binding_2        PF00890.19   421 seq1036_BIOID51021   -            672   3.5e-05   22.7   1.0   1   1   5.1e-08   8.7e-05   21.4   0.7     3    41   378   416   376   419 0.91 FAD binding domain
FliH                 PF02108.11   128 seq1041_BIOID51021   -            228   2.6e-40  137.1   0.2   1   1   5.8e-44   2.6e-40  137.1   0.2     5   128    96   219    89   219 0.98 Flagellar assembly protein FliH
HrpE                 PF06188.7    191 seq1041_BIOID51021   -            228   2.7e-08   33.6   6.3   1   1   1.2e-11   5.3e-08   32.7   4.4    24   182    47   211    25   222 0.75 HrpE/YscL/FliH and V-type ATPase subunit E
Epimerase_2          PF02350.14   346 seq1044_BIOID51021   -            376  1.2e-126  422.0   0.0   1   1    1e-130  1.4e-126  421.8   0.0     2   346    22   370    21   370 0.97 UDP-N-acetylglucosamine 2-epimerase
PqiA                 PF04403.8    160 seq1046_BIOID51021   -            417   5.6e-94  311.9  26.1   1   2   5.3e-42   7.2e-38  129.5   4.0     3   158    49   202    47   204 0.96 Paraquat-inducible protein A
PqiA                 PF04403.8    160 seq1046_BIOID51021   -            417   5.6e-94  311.9  26.1   2   2   3.5e-60   4.8e-56  188.6   8.5     1   157   252   410   252   413 0.95 Paraquat-inducible protein A
SLT                  PF01464.15   121 seq1049_BIOID51021   -            202   2.7e-32  110.7   1.2   1   1   2.6e-36   3.6e-32  110.3   0.9     1   120    19   138    19   139 0.97 Transglycosylase SLT domain
HAD_2                PF13419.1    176 seq1050_BIOID51021   -            222   9.8e-23   81.1   0.0   1   1   2.5e-26   1.1e-22   80.9   0.0     2   176    11   191    10   191 0.91 Haloacid dehalogenase-like hydrolase
Hydrolase            PF00702.21   204 seq1050_BIOID51021   -            222   5.1e-13   49.9   0.0   1   1   3.1e-16   1.4e-12   48.4   0.0     3   203     9   184     7   185 0.83 haloacid dehalogenase-like hydrolase
Hydrolase_like       PF13242.1     75 seq1050_BIOID51021   -            222   2.7e-05   23.6   0.0   1   1   9.2e-09   4.2e-05   23.0   0.0     2    49   146   192   145   209 0.91 HAD-hyrolase-like
DAO                  PF01266.19   358 seq1051_BIOID51021   -            444   5.5e-63  212.9   0.0   1   1   1.5e-66   6.8e-63  212.6   0.0     1   356    25   412    25   414 0.86 FAD dependent oxidoreductase
Autotransporter      PF03797.14   265 seq1054_BIOID51021   -            108   3.1e-09   36.4   0.1   1   1   2.5e-13   3.4e-09   36.3   0.1   168   262     3    91     1    94 0.93 Autotransporter beta-domain
ATP-synt_ab          PF00006.20   215 seq1057_BIOID51021   -            457   3.9e-69  232.3   0.0   1   1     4e-73   5.5e-69  231.8   0.0     1   215   161   373   161   373 1.00 ATP synthase alpha/beta family, nucleotide-binding domain
Polysacc_deac_2      PF04748.8    213 seq1058_BIOID51021   -            319   9.8e-81  269.7   0.4   1   1   8.6e-85   1.2e-80  269.4   0.3     1   212    28   238    28   239 0.99 Divergent polysaccharide deacetylase
Molybdopterin        PF00384.17   432 seq1060_BIOID51021   -            848  8.8e-106  354.0   0.0   1   1  1.6e-109  1.1e-105  353.8   0.0     1   431    99   572    99   573 0.95 Molybdopterin oxidoreductase
Molydop_binding      PF01568.16   109 seq1060_BIOID51021   -            848   1.7e-23   82.3   0.0   1   1   5.3e-27   3.6e-23   81.3   0.0     1   108   690   811   690   812 0.95 Molydopterin dinucleotide binding domain
GST_N_3              PF13417.1     75 seq1062_BIOID51021   -            205   6.5e-09   35.7   0.0   1   1   1.7e-12   1.1e-08   35.0   0.0    15    72    17    79    13    84 0.88 Glutathione S-transferase, N-terminal domain
GST_N_2              PF13409.1     70 seq1062_BIOID51021   -            205   4.2e-06   26.5   0.0   1   1   1.1e-09   7.3e-06   25.7   0.0     9    67    16    74    12    77 0.89 Glutathione S-transferase, N-terminal domain
RdgC                 PF04381.7    301 seq1063_BIOID51021   -            301  1.6e-106  355.5   0.2   1   1  1.4e-110  1.9e-106  355.3   0.1     3   300     6   299     4   300 0.99 Putative exonuclease, RdgC
Semialdhyde_dh       PF01118.19   121 seq1064_BIOID51021   -            334   6.7e-33  113.4   0.0   1   1   1.9e-36   1.3e-32  112.5   0.0     3   121     5   146     3   146 0.97 Semialdehyde dehydrogenase, NAD binding domain
Semialdhyde_dhC      PF02774.13   184 seq1064_BIOID51021   -            334     3e-20   72.7   0.0   1   1   6.6e-24   4.5e-20   72.1   0.0     1   184   163   311   163   311 0.95 Semialdehyde dehydrogenase, dimerisation domain
Helicase_C_2         PF13307.1    167 seq1067_BIOID51021   -            761   4.9e-26   91.5   0.0   1   1   2.3e-29   7.7e-26   90.9   0.0     8   165   578   733   571   735 0.93 Helicase C-terminal domain
DEAD                 PF00270.24   173 seq1067_BIOID51021   -            761   3.5e-09   36.2   0.1   1   1     2e-09   6.8e-06   25.5   0.0    12    78    88   153    73   171 0.74 DEAD/DEAH box helicase
DEAD_2               PF06733.10   174 seq1067_BIOID51021   -            761   1.3e-08   34.3   0.0   1   1   6.7e-12   2.3e-08   33.5   0.0   103   167   245   308   195   314 0.87 DEAD_2
NUDIX                PF00293.23   135 seq1069_BIOID51021   -            257   1.9e-21   75.9   0.1   1   1   1.3e-24     6e-21   74.3   0.0     6   125   132   240   127   249 0.90 NUDIX domain
zf-NADH-PPase        PF09297.6     32 seq1069_BIOID51021   -            257   2.8e-10   39.4   5.4   1   1     1e-13   4.8e-10   38.6   3.8     1    32    93   124    93   124 0.98 NADH pyrophosphatase zinc ribbon domain
NUDIX-like           PF09296.6     98 seq1069_BIOID51021   -            257   3.7e-06   27.0   0.1   1   1   1.6e-09   7.3e-06   26.1   0.1     2    97    11    90    10    91 0.96 NADH pyrophosphatase-like rudimentary NUDIX domain
DUF457               PF04307.9    157 seq1070_BIOID51021   -            196   9.2e-30  102.9   7.1   1   1   8.6e-34   1.2e-29  102.5   4.9     3   152     5   161     3   166 0.85 Predicted membrane-bound metal-dependent hydrolase (DUF457)
UDPG_MGDP_dh_N       PF03721.9    185 seq1071_BIOID51021   -            420   3.6e-61  205.6   0.2   1   1     1e-62   3.5e-59  199.2   0.0     2   183     5   189     4   191 0.96 UDP-glucose/GDP-mannose dehydrogenase family, NAD binding domain
UDPG_MGDP_dh         PF00984.14    96 seq1071_BIOID51021   -            420     4e-30  103.7   0.0   1   1   2.3e-33     8e-30  102.7   0.0     2    93   206   292   205   296 0.88 UDP-glucose/GDP-mannose dehydrogenase family, central domain
UDPG_MGDP_dh_C       PF03720.10   106 seq1071_BIOID51021   -            420   7.4e-19   67.7   0.0   1   1   5.7e-22   1.9e-18   66.4   0.0     1   104   324   419   324   420 0.91 UDP-glucose/GDP-mannose dehydrogenase family, UDP binding domain
NAD_binding_2        PF03446.10   162 seq1071_BIOID51021   -            420     7e-07   29.1   0.1   1   1   2.1e-09   7.1e-06   25.8   0.0     2   110     4   136     3   141 0.76 NAD binding domain of 6-phosphogluconate dehydrogenase
PTS_EIIA_2           PF00359.17   142 seq1072_BIOID51021   -            275   4.1e-32  110.7   0.0   1   1   9.6e-36   6.6e-32  110.0   0.0     5   141    29   170    25   171 0.95 Phosphoenolpyruvate-dependent sugar phosphotransferase system, EIIA 2
PTS_IIB              PF02302.12    90 seq1072_BIOID51021   -            275   1.5e-13   50.8   0.0   1   1   4.2e-17   2.8e-13   49.9   0.0     2    69   188   260   187   269 0.93 PTS system, Lactose/Cellobiose specific IIB subunit
Phage_integrase      PF00589.17   173 seq1075_BIOID51021   -            198   1.4e-46  158.1   0.6   1   1   1.2e-50   1.6e-46  158.0   0.4     1   172     5   177     5   178 0.98 Phage integrase family
MCE                  PF02470.15    81 seq1076_BIOID51021   -            552   1.3e-31  108.3   0.3   1   2   5.6e-14   7.7e-10   38.5   0.1     2    81    48   139    47   139 0.96 mce related protein
MCE                  PF02470.15    81 seq1076_BIOID51021   -            552   1.3e-31  108.3   0.3   2   2   2.5e-15   3.4e-11   42.8   0.0     5    80   294   394   290   395 0.88 mce related protein
SNARE_assoc          PF09335.6    123 seq1079_BIOID51021   -            192   6.2e-18   65.0   2.1   1   1   4.6e-22   6.2e-18   65.0   1.5     3   122    23   143    21   144 0.92 SNARE associated Golgi protein
YjbE                 PF11106.3     80 seq1080_BIOID51021   -             80   1.5e-43  146.4  27.9   1   1   1.2e-47   1.7e-43  146.3  19.3     1    80     1    80     1    80 0.99 Exopolysaccharide production protein YjbE
Aldedh               PF00171.17   462 seq1082_BIOID51021   -            482  1.5e-175  583.8   0.1   1   1  1.3e-179  1.7e-175  583.6   0.1     1   461    19   477    19   478 0.99 Aldehyde dehydrogenase family
PTSIIB_sorb          PF03830.10   151 seq1084_BIOID51021   -            323   1.5e-58  196.8   1.4   1   1   3.3e-62   2.2e-58  196.2   1.0     2   149   164   311   163   313 0.99 PTS system sorbose subfamily IIB component
EIIA-man             PF03610.11   116 seq1084_BIOID51021   -            323   2.6e-35  120.8   0.1   1   1   9.9e-39   6.8e-35  119.5   0.0     1   114     4   117     4   119 0.98 PTS system fructose IIA component
Queuosine_synth      PF02547.10   341 seq1085_BIOID51021   -            356  8.4e-144  478.3   0.0   1   1  6.9e-148  9.4e-144  478.1   0.0     2   341     3   344     2   344 0.96 Queuosine biosynthesis protein
SDF                  PF00375.13   390 seq1086_BIOID51021   -            463  1.7e-102  343.0  34.3   1   1  1.5e-106  2.1e-102  342.7  23.8     1   390    29   443    29   443 0.96 Sodium:dicarboxylate symporter family
MethyltransfD12      PF02086.10   260 seq1087_BIOID51021   -            718     1e-53  182.3   0.0   1   1     2e-57   1.4e-53  181.9   0.0     1   259   455   699   455   700 0.91 D12 class N6 adenine-specific DNA methyltransferase
DNA_methylase        PF00145.12   335 seq1087_BIOID51021   -            718   3.3e-37  128.2   0.0   1   2   2.5e-25   1.7e-21   76.5   0.0     4   119    10   138     7   148 0.92 C-5 cytosine-specific DNA methylase
DNA_methylase        PF00145.12   335 seq1087_BIOID51021   -            718   3.3e-37  128.2   0.0   2   2   2.6e-15   1.8e-11   43.6   0.0   136   304   195   382   190   423 0.61 C-5 cytosine-specific DNA methylase
URO-D                PF01208.12   343 seq1088_BIOID51021   -            354  1.7e-140  467.7   0.0   1   1  1.4e-144  1.9e-140  467.5   0.0     2   342     5   347     4   348 0.98 Uroporphyrinogen decarboxylase (URO-D)
DUF2886              PF11102.3    200 seq1094_BIOID51021   -            212     1e-56  191.5   1.2   1   1   8.3e-61   1.1e-56  191.4   0.8     1   199    13   206    13   207 0.98 Protein of unknown function (DUF2886)
AA_kinase            PF00696.23   241 seq1095_BIOID51021   -            258     1e-39  136.4   2.0   1   1   8.4e-44   1.1e-39  136.2   1.4     3   240     5   235     3   236 0.93 Amino acid kinase family
PTS_EIIC             PF02378.13   321 seq1096_BIOID51021   -            395   5.7e-12   45.0  35.2   1   1   7.4e-15     1e-10   40.9  24.4     2   268    49   299    48   375 0.72 Phosphotransferase system, EIIC
FliJ                 PF02050.11   123 seq1097_BIOID51021   -            147   2.5e-32  111.3  20.6   1   1   2.3e-36   3.1e-32  111.0  14.3     1   122    19   141    19   142 0.98 Flagellar FliJ protein
Exonuc_X-T_C         PF08411.5    269 seq1098_BIOID51021   -            499  4.8e-104  347.0   0.2   1   1  8.7e-108  5.9e-104  346.7   0.1     1   268   236   497   236   498 0.99 Exonuclease C-terminal
RNase_T              PF00929.19   164 seq1098_BIOID51021   -            499     4e-25   88.8   0.0   1   1   1.1e-28   7.7e-25   87.9   0.0     2   162    37   216    36   218 0.95 Exonuclease
Toluene_X            PF03349.11   427 seq1100_BIOID51021   -            448  1.9e-147  490.9  17.5   1   1  1.6e-151  2.2e-147  490.7  12.1     2   427    19   448    18   448 0.98 Outer membrane protein transport protein (OMPP1/FadL/TodX)
Epimerase            PF01370.16   236 seq1104_BIOID51021   -            355   5.5e-79  264.7   0.0   1   1     3e-82   6.9e-79  264.4   0.0     1   236     4   252     4   252 0.97 NAD dependent epimerase/dehydratase family
RmlD_sub_bind        PF04321.12   287 seq1104_BIOID51021   -            355   4.3e-17   61.8   0.0   1   1   2.8e-20   6.4e-17   61.2   0.0     2   235     3   274     1   332 0.81 RmlD substrate binding domain
Polysacc_synt_2      PF02719.10   294 seq1104_BIOID51021   -            355     2e-16   59.6   0.0   1   1   1.5e-19   3.3e-16   58.9   0.0     1   117     4   114     4   135 0.92 Polysaccharide biosynthesis protein
NAD_binding_4        PF07993.7    249 seq1104_BIOID51021   -            355   2.9e-15   55.7   0.1   1   1   2.9e-14   6.5e-11   41.5   0.0    87   197    74   189    62   250 0.85 Male sterility protein
3Beta_HSD            PF01073.14   280 seq1104_BIOID51021   -            355     3e-15   55.5   0.0   1   1   2.1e-18   4.7e-15   54.9   0.0     1   229     5   240     5   250 0.82 3-beta hydroxysteroid dehydrogenase/isomerase family
adh_short            PF00106.20   167 seq1104_BIOID51021   -            355   3.8e-08   33.3   0.3   1   1   2.7e-10   6.1e-07   29.3   0.0     3    96     4    91     2   126 0.79 short chain dehydrogenase
Phage_GPD            PF05954.6    292 seq1105_BIOID51021   -            714   1.2e-62  211.6   0.1   1   1   2.7e-66   1.8e-62  211.0   0.1     2   291    40   340    39   341 0.91 Phage late control gene D protein (GPD)
Phage_base_V         PF04717.7     79 seq1105_BIOID51021   -            714   1.8e-27   94.9   0.2   1   1   5.2e-31   3.6e-27   94.0   0.1     1    77   378   470   378   472 0.92 Phage-related baseplate assembly protein
Fimbrial             PF00419.15   145 seq1106_BIOID51021   -            184   9.4e-21   74.4   9.3   1   1   6.9e-25   9.4e-21   74.4   6.4     1   145    35   184    35   184 0.87 Fimbrial protein
Flg_hook             PF02120.11    85 seq1107_BIOID51021   -            375   4.5e-19   67.7   6.8   1   1   6.5e-23   8.8e-19   66.8   4.7     4    84   248   328   245   336 0.91 Flagellar hook-length control protein FliK
Caps_synth_GfcC      PF06251.6    229 seq1109_BIOID51021   -            245   8.3e-91  303.1   0.0   1   1   6.9e-95   9.4e-91  302.9   0.0     2   229    20   245    19   245 0.99 Capsule biosynthesis GfcC
EII-Sor              PF03609.9    237 seq1111_BIOID51021   -            266   7.1e-89  297.0  38.7   1   1   5.9e-93     8e-89  296.8  26.8     1   237     1   238     1   238 1.00 PTS system sorbose-specific iic component
Lyase_1              PF00206.15   312 seq1113_BIOID51021   -            457  3.8e-102  341.5   0.0   1   1  1.4e-105  1.9e-101  339.2   0.0     1   312     6   301     6   301 0.99 Lyase
Peptidase_A24        PF01478.13   106 seq1114_BIOID51021   -            155   2.3e-23   82.2   8.7   1   1   1.7e-27   2.3e-23   82.2   6.0     2   103    10   116     8   121 0.88 Type IV leader peptidase family
OEP                  PF02321.13   188 seq1115_BIOID51021   -            460     1e-51  175.1  39.3   1   2   7.3e-27     1e-22   80.5  12.6     3   188    65   247    63   247 0.97 Outer membrane efflux protein
OEP                  PF02321.13   188 seq1115_BIOID51021   -            460     1e-51  175.1  39.3   2   2   4.8e-33   6.6e-29  100.7   9.1     7   188   275   455   270   455 0.94 Outer membrane efflux protein
TGT                  PF01702.13   238 seq1117_BIOID51021   -            375  2.9e-105  350.7   0.0   1   1  2.5e-109  3.5e-105  350.4   0.0     1   237   125   362   125   363 0.99 Queuine tRNA-ribosyltransferase
Endonuclease_5       PF04493.9    206 seq1118_BIOID51021   -            223   1.1e-70  237.0   0.0   1   1   9.3e-75   1.3e-70  236.8   0.0     1   205     9   208     9   209 0.99 Endonuclease V
Fimbrial             PF00419.15   145 seq1119_BIOID51021   -            223   1.3e-15   57.7   0.0   1   1   1.2e-19   1.6e-15   57.4   0.0     2   145    77   223    76   223 0.86 Fimbrial protein
DUF330               PF03886.8    161 seq1120_BIOID51021   -            187   6.1e-41  139.3   3.6   1   1   5.1e-45     7e-41  139.1   2.5     1   161    26   180    26   180 0.95 Protein of unknown function (DUF330)
Aminotran_3          PF00202.16   339 seq1121_BIOID51021   -            426  2.3e-121  404.7   0.1   1   1    2e-125  2.7e-121  404.4   0.1     2   338    27   360    26   361 0.98 Aminotransferase class-III
Glyco_hydro_38       PF01074.17   277 seq1125_BIOID51021   -            877   5.8e-44  150.3   0.0   1   1     2e-47   9.3e-44  149.6   0.0     2   266     7   266     6   274 0.88 Glycosyl hydrolases family 38 N-terminal domain
Glyco_hydro_38C      PF07748.8    458 seq1125_BIOID51021   -            877   7.5e-31  107.2   0.0   1   1   2.4e-34   1.1e-30  106.7   0.0     2   417   386   843   385   862 0.77 Glycosyl hydrolases family 38 C-terminal domain
Alpha-mann_mid       PF09261.6     80 seq1125_BIOID51021   -            877   1.2e-06   28.4   0.0   1   1   6.3e-10   2.9e-06   27.2   0.0     2    79   280   356   279   357 0.88 Alpha mannosidase, middle domain
Nitrate_red_del      PF02613.10   136 seq1126_BIOID51021   -            199   1.9e-21   76.1   2.2   1   1   2.5e-25   3.5e-21   75.3   1.5     3   136    41   172    14   172 0.87 Nitrate reductase delta subunit
Glycos_trans_3N      PF02885.12    66 seq1127_BIOID51021   -            320   2.8e-15   55.5   0.0   1   1   3.6e-19     5e-15   54.7   0.0     2    65     3    70     2    71 0.97 Glycosyl transferase family, helical bundle domain
DUF940               PF06082.6    658 seq1129_BIOID51021   -            698  2.7e-258  858.7  13.5   1   1  2.3e-262  3.1e-258  858.6   9.3     1   658    29   693    29   693 0.97 Bacterial putative lipoprotein (DUF940)
NTP_transferase      PF00483.18   248 seq1131_BIOID51021   -            293   1.2e-72  244.0   0.0   1   1   2.1e-76   1.4e-72  243.8   0.0     1   246     2   238     2   240 0.98 Nucleotidyl transferase
NTP_transf_3         PF12804.2    179 seq1131_BIOID51021   -            293   1.1e-08   35.3   0.0   1   1     2e-12   1.4e-08   35.0   0.0     1   120     3   133     3   188 0.83 MobA-like NTP transferase domain
EIID-AGA             PF03613.9    264 seq1132_BIOID51021   -            283  1.4e-114  381.3   0.8   1   1  1.2e-118  1.6e-114  381.2   0.6     1   264    11   281    11   281 0.99 PTS system mannose/fructose/sorbose family IID component
Fels1                PF05666.6     45 seq1133_BIOID51021   -            122   9.7e-39  130.3   1.7   1   2   3.8e-21   5.3e-17   60.8   0.1     2    45    20    62    19    62 0.95 Fels-1 Prophage Protein-like
Fels1                PF05666.6     45 seq1133_BIOID51021   -            122   9.7e-39  130.3   1.7   2   2   7.8e-24   1.1e-19   69.4   0.1     1    45    66   121    66   121 0.98 Fels-1 Prophage Protein-like
DUF45                PF01863.12   205 seq1134_BIOID51021   -            167   7.3e-12   45.3   0.3   1   1   1.2e-15   7.9e-12   45.2   0.2   142   198    93   149    17   156 0.87 Protein of unknown function DUF45
WLM                  PF08325.5    186 seq1134_BIOID51021   -            167   1.3e-05   25.0   3.5   1   1   2.4e-09   1.7e-05   24.6   2.0    81   118   114   151   100   166 0.85 WLM domain
DUF416               PF04222.7    191 seq1137_BIOID51021   -            196   2.2e-87  291.0   0.1   1   1   1.8e-91   2.5e-87  290.8   0.0     1   189     4   192     4   194 0.99 Protein of unknown function (DUF416)
FliL                 PF03748.9     99 seq1139_BIOID51021   -            154   7.5e-23   80.2   0.0   1   1   6.9e-27   9.4e-23   79.9   0.0     1    98    54   153    54   154 0.94 Flagellar basal body-associated protein FliL
MarC                 PF01914.12   203 seq1140_BIOID51021   -            197   6.1e-63  211.4  18.6   1   1     1e-66   6.8e-63  211.3  12.9     1   203     1   195     1   195 0.97 MarC family integral membrane protein
TerC                 PF03741.11   184 seq1140_BIOID51021   -            197   3.6e-05   23.1   1.0   1   1   5.3e-09   3.6e-05   23.1   0.7    14    82    20    92     6   107 0.89 Integral membrane protein TerC family
RMF                  PF04957.7     55 seq1143_BIOID51021   -             55   7.5e-31  105.4   5.3   1   1   5.8e-35   7.9e-31  105.4   3.7     1    53     1    53     1    55 0.97 Ribosome modulation factor
YajC                 PF02699.10    83 seq1145_BIOID51021   -            110   3.5e-28   96.9   0.4   1   1   3.3e-32   4.5e-28   96.6   0.3     2    83    20   102    19   102 0.96 Preprotein translocase subunit
FliM                 PF02154.10   192 seq1147_BIOID51021   -            349   1.4e-80  269.3   0.2   1   1   3.6e-84   2.5e-80  268.6   0.0     1   192    53   246    53   246 0.99 Flagellar motor switch protein FliM
SpoA                 PF01052.15    77 seq1147_BIOID51021   -            349   1.5e-15   56.3   0.0   1   1   4.7e-19   3.2e-15   55.3   0.0     3    75   267   337   265   338 0.96 Surface presentation of antigens (SPOA)
DUF218               PF02698.12   155 seq1148_BIOID51021   -            227   3.9e-22   78.2   0.0   1   1   3.6e-26   4.9e-22   77.9   0.0     8   130    61   174    54   197 0.89 DUF218 domain
CusF_Ec              PF11604.3     70 seq1152_BIOID51021   -            110   1.2e-21   76.2   0.3   1   1   1.2e-25   1.6e-21   75.7   0.2     1    67    42   107    42   110 0.93 Copper binding periplasmic protein CusF
HTH_Tnp_1            PF01527.15    76 seq1154_BIOID51021   -            136   1.8e-19   69.3   0.5   1   1   4.6e-23   3.1e-19   68.5   0.4     2    74    23   102    22   104 0.89 Transposase
HTH_28               PF13518.1     52 seq1154_BIOID51021   -            136   2.3e-06   27.3   0.5   1   1   6.5e-10   4.4e-06   26.4   0.0     1    43    32    75    32    78 0.93 Helix-turn-helix domain
Acetyltransf_1       PF00583.19    83 seq1155_BIOID51021   -            224   6.6e-06   25.9   0.4   1   1   3.1e-09   2.1e-05   24.3   0.3    39    78   170   209   144   214 0.93 Acetyltransferase (GNAT) family
Acetyltransf_10      PF13673.1    117 seq1155_BIOID51021   -            224   1.8e-05   24.7   0.4   1   1   4.3e-09   2.9e-05   24.0   0.3     1   114    92   207    92   212 0.80 Acetyltransferase (GNAT) domain
Ldh_2                PF02615.9    335 seq1156_BIOID51021   -            361  4.3e-138  459.5   0.0   1   1  3.6e-142  4.9e-138  459.3   0.0     1   334     5   340     5   341 0.99 Malate/L-lactate dehydrogenase
Bac_DNA_binding      PF00216.16    90 seq1157_BIOID51021   -             90   3.2e-33  113.4   1.4   1   1   2.6e-37   3.6e-33  113.3   1.0     1    90     1    90     1    90 0.99 Bacterial DNA-binding protein
SecD-TM1             PF13721.1    101 seq1158_BIOID51021   -            615   1.4e-39  134.2   3.4   1   1   2.6e-41   8.8e-38  128.5   0.1     1   101     2   103     2   103 0.96 SecD export protein N-terminal TM region
SecD_SecF            PF02355.11   189 seq1158_BIOID51021   -            615   7.3e-16   57.7  10.3   1   1     4e-19   1.4e-15   56.9   7.1    14   184   434   602   427   606 0.90 Protein export membrane protein
MMPL                 PF03176.10   333 seq1158_BIOID51021   -            615   1.7e-08   33.4  12.2   1   1     5e-12   1.7e-08   33.4   8.5   180   299   481   601   458   612 0.81 MMPL family
Sec_GG               PF07549.9     29 seq1158_BIOID51021   -            615   3.8e-08   32.1   0.0   1   1     3e-11     1e-07   30.7   0.0     1    27   112   141   112   143 0.86 SecD/SecF GG Motif
DUF986               PF06173.7    149 seq1159_BIOID51021   -            152   3.7e-65  218.1   6.4   1   1     3e-69   4.1e-65  218.0   4.4     1   148     4   151     4   152 0.99 Protein of unknown function (DUF986)
Usher                PF00577.15   552 seq1160_BIOID51021   -            878    8e-223  741.0  25.6   1   1  2.2e-226  9.9e-223  740.7  17.8     1   552   208   790   208   790 0.99 Type VII secretion system (T7SS), usher protein
PapC_N               PF13954.1    146 seq1160_BIOID51021   -            878     5e-48  162.2   0.0   1   1   2.8e-51   1.3e-47  160.9   0.0     2   146    48   194    47   194 0.98 PapC N-terminal domain
PapC_C               PF13953.1     68 seq1160_BIOID51021   -            878   1.4e-27   95.0   0.1   1   1   1.1e-30   4.8e-27   93.2   0.1     1    67   800   865   800   866 0.97 PapC C-terminal domain
AA_permease          PF00324.16   479 seq1161_BIOID51021   -            487  4.2e-122  407.8  48.2   1   1    7e-126  4.8e-122  407.6  33.4     1   476    39   476    39   479 0.98 Amino acid permease
AA_permease_2        PF13520.1    426 seq1161_BIOID51021   -            487   1.9e-42  145.2  48.0   1   1   3.3e-46   2.3e-42  144.9  33.3     5   424    39   460    35   466 0.86 Amino acid permease
FxsA                 PF04186.8    120 seq1162_BIOID51021   -            158   1.1e-36  124.9   8.3   1   1   9.6e-41   1.3e-36  124.7   5.7     1   113     6   118     6   127 0.93 FxsA cytoplasmic membrane protein
HlyD_2               PF12700.2    328 seq1163_BIOID51021   -            407   1.3e-14   53.9   0.0   1   1   1.2e-17     8e-14   51.4   0.0   136   327   187   378    98   379 0.77 HlyD family secretion protein
HlyD_3               PF13437.1    105 seq1163_BIOID51021   -            407   1.7e-13   50.6   0.2   1   1     2e-14   1.4e-10   41.3   0.0     1   105   209   310   209   310 0.96 HlyD family secretion protein
MR_MLE_N             PF02746.11   117 seq1164_BIOID51021   -            424   3.6e-34  117.1   0.0   1   1   1.7e-37   7.8e-34  116.0   0.0    23   117    32   130    20   130 0.96 Mandelate racemase / muconate lactonizing enzyme, N-terminal domain
MR_MLE_C             PF13378.1    111 seq1164_BIOID51021   -            424   4.4e-26   90.9   0.0   1   1     2e-29   9.2e-26   89.8   0.0     1   110   283   394   283   395 0.89 Enolase C-terminal domain-like
MR_MLE               PF01188.16    67 seq1164_BIOID51021   -            424   4.1e-11   43.1   0.0   1   1   3.8e-14   1.7e-10   41.1   0.0     2    67   216   283   215   283 0.92 Mandelate racemase / muconate lactonizing enzyme, C-terminal domain
rve                  PF00665.21   120 seq1165_BIOID51021   -            301   8.6e-23   80.6   0.0   1   1   3.4e-26   1.6e-22   79.7   0.0     3   119   123   243   121   244 0.96 Integrase core domain
rve_3                PF13683.1     67 seq1165_BIOID51021   -            301   1.4e-17   62.8   0.1   1   1   9.9e-21   4.5e-17   61.2   0.0     2    67   216   281   215   281 0.98 Integrase core domain
HTH_21               PF13276.1     60 seq1165_BIOID51021   -            301   6.8e-17   61.1   1.7   1   1   7.2e-19   3.3e-15   55.7   0.3     6    57    49   106    44   109 0.80 HTH-like domain
DUF1481              PF07356.7    195 seq1167_BIOID51021   -            211   5.4e-71  237.9   0.6   1   1   4.5e-75   6.2e-71  237.7   0.4     1   195    22   207    22   207 0.99 Protein of unknown function (DUF1481)
Catalase             PF00199.14   384 seq1168_BIOID51021   -            753  2.6e-170  566.1   0.1   1   1    5e-174  3.4e-170  565.7   0.1     1   382    81   467    81   469 0.99 Catalase
Catalase-rel         PF06628.7     68 seq1168_BIOID51021   -            753     4e-20   71.3   0.0   1   1   1.3e-23   8.7e-20   70.2   0.0     1    68   495   563   495   563 0.98 Catalase-related immune-responsive
GFO_IDH_MocA         PF01408.17   120 seq1170_BIOID51021   -            334   6.2e-28   97.6   0.2   1   1   7.3e-32     1e-27   96.9   0.1     1   117     8   124     8   127 0.97 Oxidoreductase family, NAD-binding Rossmann fold
DegT_DnrJ_EryC1      PF01041.12   363 seq1172_BIOID51021   -            376   3.7e-87  292.6   0.0   1   1   9.7e-91   4.4e-87  292.3   0.0     7   361    13   370     9   372 0.93 DegT/DnrJ/EryC1/StrS aminotransferase family
Aminotran_1_2        PF00155.16   363 seq1172_BIOID51021   -            376   7.6e-11   41.4   0.1   1   1   3.7e-14   1.7e-10   40.3   0.0    67   189    46   154     9   187 0.88 Aminotransferase class I and II
Aminotran_5          PF00266.14   371 seq1172_BIOID51021   -            376   4.7e-08   32.0   0.1   1   1   1.6e-11   7.5e-08   31.3   0.0    62   182    47   159    33   204 0.90 Aminotransferase class-V
SpoA                 PF01052.15    77 seq1177_BIOID51021   -            137   2.9e-24   84.3   0.8   1   1   2.7e-28   3.7e-24   84.0   0.6     3    76    55   128    54   129 0.97 Surface presentation of antigens (SPOA)
DUF333               PF03891.10    50 seq1178_BIOID51021   -             88   2.4e-13   49.5   0.4   1   1   2.2e-17   3.1e-13   49.2   0.2     7    50    42    85    36    85 0.91 Domain of unknown function (DUF333)
DUF204               PF02659.10    67 seq1179_BIOID51021   -            206   9.1e-39  131.3  23.3   1   2   1.2e-24   1.7e-20   72.7   1.6     1    67    31    99    31    99 0.98 Domain of unknown function DUF
DUF204               PF02659.10    67 seq1179_BIOID51021   -            206   9.1e-39  131.3  23.3   2   2   5.6e-22   7.6e-18   64.2   9.2     1    67   133   196   133   196 0.99 Domain of unknown function DUF
FliO                 PF04347.8     84 seq1185_BIOID51021   -            122   3.1e-24   84.7   0.2   1   1     3e-28   4.2e-24   84.2   0.1     1    84    37   118    37   118 0.88 Flagellar biosynthesis protein, FliO
ACR_tran             PF00873.14  1021 seq1189_BIOID51021   -           1047  3.8e-237  789.2   2.4   1   1  3.5e-241  4.7e-237  788.9   1.6     2  1019     6  1037     2  1039 0.97 AcrB/AcrD/AcrF family
FliP                 PF00813.15   194 seq1191_BIOID51021   -            245   4.7e-81  271.0  10.9   1   1   4.8e-85   6.5e-81  270.5   7.5     2   193    48   239    47   240 0.99 FliP family
MFS_1                PF07690.11   354 seq1192_BIOID51021   -            427   3.5e-56  190.3  61.3   1   1   2.6e-58   1.8e-54  184.7  27.3     1   347    28   380    28   384 0.87 Major Facilitator Superfamily
PsiE                 PF06146.7     69 seq1194_BIOID51021   -            136   1.8e-16   59.9   5.7   1   1   1.3e-20   1.8e-16   59.9   3.9     5    69    62   123    58   123 0.95 Phosphate-starvation-inducible E
FCD                  PF07729.7    125 seq1196_BIOID51021   -            220   5.2e-18   65.4  11.5   1   1   1.2e-21   8.1e-18   64.8   8.0     1   124    76   207    76   208 0.85 FCD domain
GntR                 PF00392.16    64 seq1196_BIOID51021   -            220   9.6e-13   47.2   0.0   1   1   3.1e-16   2.1e-12   46.1   0.0     7    64    10    66     6    66 0.96 Bacterial regulatory proteins, gntR family
Terminase_6          PF03237.10   384 seq1197_BIOID51021   -            603   8.5e-95  317.6   1.9   1   1   1.9e-98   8.5e-95  317.6   1.3     2   384   170   585   169   585 0.98 Terminase-like family
Terminase_5          PF06056.7     58 seq1197_BIOID51021   -            603   3.9e-22   77.4   0.5   1   1   2.2e-25     1e-21   76.1   0.1     1    58     7    64     7    64 0.98 Putative ATPase subunit of terminase (gpP-like)
HATPase_c            PF02518.21   111 seq1198_BIOID51021   -            458   1.5e-28   98.5   0.8   1   1   6.1e-32   4.2e-28   97.1   0.1     2   110   346   449   345   450 0.98 Histidine kinase-, DNA gyrase B-, and HSP90-like ATPase
HisKA                PF00512.20    68 seq1198_BIOID51021   -            458   1.5e-14   53.5   0.4   1   1     8e-18   5.5e-14   51.7   0.0     2    65   238   300   237   302 0.91 His Kinase A (phospho-acceptor) domain
Form_Nir_trans       PF01226.12   250 seq1200_BIOID51021   -            310   9.1e-53  178.5  18.0   1   1   7.6e-57     1e-52  178.3  12.5     3   249    39   279    37   280 0.97 Formate/nitrite transporter
YcgL                 PF05166.8     74 seq1201_BIOID51021   -             66   5.9e-15   55.0   0.1   1   1     6e-19   8.2e-15   54.5   0.0    30    74     1    45     1    45 0.97 YcgL domain
Polysacc_synt        PF01943.12   273 seq1202_BIOID51021   -            416     1e-13   51.0  19.1   1   1   7.7e-18     1e-13   51.0  13.3     1   272     3   283     3   284 0.84 Polysaccharide biosynthesis protein
TerC                 PF03741.11   184 seq1204_BIOID51021   -            321   4.2e-57  192.4  13.4   1   1   3.1e-61   4.2e-57  192.4   9.3     1   182    80   282    80   284 0.97 Integral membrane protein TerC family
Epimerase            PF01370.16   236 seq1206_BIOID51021   -            310   6.2e-50  169.7   0.0   1   1   2.8e-53   7.7e-50  169.3   0.0     1   236     2   236     2   236 0.92 NAD dependent epimerase/dehydratase family
3Beta_HSD            PF01073.14   280 seq1206_BIOID51021   -            310   1.7e-12   46.5   0.0   1   1   8.5e-16   2.3e-12   46.0   0.0     1   223     3   219     3   224 0.79 3-beta hydroxysteroid dehydrogenase/isomerase family
RmlD_sub_bind        PF04321.12   287 seq1206_BIOID51021   -            310   7.2e-10   38.1   0.0   1   1   7.5e-13   2.1e-09   36.6   0.0     3   155     2   174     1   267 0.79 RmlD substrate binding domain
NAD_binding_4        PF07993.7    249 seq1206_BIOID51021   -            310   1.8e-07   30.2   0.0   1   1   3.6e-08   9.9e-05   21.2   0.0    86   210    67   184    47   220 0.84 Male sterility protein
LrgA                 PF03788.9     96 seq1207_BIOID51021   -            132   4.4e-29   99.9  10.2   1   1     4e-33   5.4e-29   99.6   7.1     1    94    21   114    21   116 0.98 LrgA family
FAA_hydrolase        PF01557.13   217 seq1208_BIOID51021   -            219   3.5e-56  189.9   0.0   1   1   2.9e-60     4e-56  189.7   0.0     1   208    18   210    18   219 0.93 Fumarylacetoacetate (FAA) hydrolase family
Cpn10                PF00166.16    93 seq1211_BIOID51021   -             97   5.2e-29   99.9   1.8   1   1   4.2e-33   5.7e-29   99.7   1.3     1    93     2    95     2    95 0.97 Chaperonin 10 Kd subunit
MatP                 PF06303.7    148 seq1214_BIOID51021   -            150   3.3e-75  250.8   6.6   1   1   2.8e-79   3.8e-75  250.6   4.6     1   147     1   147     1   148 0.99 Organiser of macrodomain of Terminus of chromosome
Bac_export_3         PF01313.14    76 seq1215_BIOID51021   -             89   2.3e-30  103.9   9.5   1   1   1.9e-34   2.6e-30  103.8   6.6     2    75     5    78     4    79 0.97 Bacterial export proteins, family 3
Bac_Ubq_Cox          PF01654.12   436 seq1216_BIOID51021   -            523  1.2e-183  610.3  21.3   1   1    1e-187  1.4e-183  610.1  14.7     1   435     8   503     8   504 0.98 Bacterial Cytochrome Ubiquinol Oxidase
LrgB                 PF04172.11   215 seq1217_BIOID51021   -            231   1.2e-82  276.2  15.2   1   1   9.7e-87   1.3e-82  276.0  10.6     1   215    12   226    12   226 0.99 LrgB-like family
EspG                 PF06872.6    383 seq1219_BIOID51021   -            398  3.4e-194  644.3   2.1   1   1  2.8e-198  3.8e-194  644.2   1.5     1   383    15   397    15   397 1.00 EspG protein
Cpn60_TCP1           PF00118.19   488 seq1220_BIOID51021   -            548  1.2e-126  423.1  10.9   1   1  9.8e-131  1.3e-126  422.9   7.5     1   486    23   523    23   525 0.94 TCP-1/cpn60 chaperonin family
Bac_export_1         PF01311.15   249 seq1221_BIOID51021   -            261   2.4e-76  256.1  28.4   1   1     2e-80   2.7e-76  256.0  19.7     2   248     8   251     7   252 0.99 Bacterial export proteins, family 1
His_Phos_2           PF00328.17   347 seq1222_BIOID51021   -            413   6.3e-39  134.1   0.0   1   1   5.5e-43   7.5e-39  133.9   0.0     1   344    30   359    30   364 0.85 Histidine phosphatase superfamily (branch 2)
Fimbrial             PF00419.15   145 seq1223_BIOID51021   -            176   1.6e-21   76.9   4.0   1   1   1.4e-25   1.9e-21   76.7   2.8     1   145    27   176    27   176 0.94 Fimbrial protein
FliB                 PF03692.10    85 seq1224_BIOID51021   -            153   1.3e-08   35.0  10.3   1   1   1.7e-12   2.4e-08   34.2   7.1     2    85    29    97    28    97 0.97 Flagellin N-methylase
DctA-YdbH            PF11739.3    207 seq1225_BIOID51021   -            879   6.6e-56  188.9   1.9   1   1     1e-59   1.4e-55  187.8   0.1     1   207   656   859   656   859 0.99 Dicarboxylate transport
Glyco_transf_9       PF01075.12   247 seq1228_BIOID51021   -            348   1.3e-89  299.5   0.0   1   1   1.1e-93   1.5e-89  299.3   0.0     1   247    69   324    69   324 0.98 Glycosyltransferase family 9 (heptosyltransferase)
HNH                  PF01844.18    47 seq1229_BIOID51021   -            115   5.6e-10   38.8   8.2   1   1   5.6e-14   7.7e-10   38.3   5.7     1    47    27    75    27    75 0.98 HNH endonuclease
Glyco_transf_56      PF07429.6    361 seq1230_BIOID51021   -            359  7.8e-193  640.1   0.0   1   1  1.3e-196  8.7e-193  640.0   0.0     1   360     1   358     1   359 0.99 4-alpha-L-fucosyltransferase glycosyl transferase group 56
Sigma54_activat      PF00158.21   168 seq1231_BIOID51021   -            441   1.5e-72  242.4   0.1   1   1   8.9e-76   2.4e-72  241.7   0.1     1   168   141   308   141   308 0.99 Sigma-54 interaction domain
Response_reg         PF00072.19   112 seq1231_BIOID51021   -            441   7.2e-30  103.1   0.2   1   1   5.4e-33   1.5e-29  102.1   0.1     1   111     8   117     8   118 0.98 Response regulator receiver domain
HTH_8                PF02954.14    42 seq1231_BIOID51021   -            441     2e-14   52.7   0.6   1   1   7.2e-18     2e-14   52.7   0.4     3    39   403   439   401   441 0.93 Bacterial regulatory protein, Fis family
AAA_5                PF07728.9    139 seq1231_BIOID51021   -            441   1.3e-07   31.2   0.0   1   1   9.7e-11   2.7e-07   30.3   0.0     2   123   165   283   164   301 0.84 AAA domain (dynein-related subfamily)
AAA                  PF00004.24   132 seq1231_BIOID51021   -            441   1.5e-05   25.0   0.0   1   1   1.2e-08   3.4e-05   23.9   0.0     1   126   165   296   165   302 0.72 ATPase family associated with various cellular activities (AAA)
LysR_substrate       PF03466.15   209 seq1232_BIOID51021   -            315   9.6e-55  184.8   0.6   1   1   1.9e-58   1.3e-54  184.3   0.4     4   208    99   303    96   304 0.99 LysR substrate binding domain
HTH_1                PF00126.22    60 seq1232_BIOID51021   -            315   8.8e-22   76.4   0.5   1   1   2.5e-25   1.7e-21   75.5   0.1     1    59    13    71    13    72 0.98 Bacterial regulatory helix-turn-helix protein, lysR family
SDF                  PF00375.13   390 seq1235_BIOID51021   -            414   1.5e-63  214.8  34.9   1   1   1.3e-67   1.8e-63  214.5  24.2     1   385    18   397    18   401 0.89 Sodium:dicarboxylate symporter family
HTH_5                PF01022.15    47 seq1236_BIOID51021   -             99   1.2e-14   53.5   0.1   1   1   7.3e-18     2e-14   52.8   0.1     1    47    23    70    23    70 0.97 Bacterial regulatory protein, arsR family
HTH_20               PF12840.2     61 seq1236_BIOID51021   -             99   2.4e-11   43.1   0.4   1   1   1.3e-14   3.5e-11   42.6   0.3     2    58    16    72    15    75 0.96 Helix-turn-helix domain
MarR_2               PF12802.2     62 seq1236_BIOID51021   -             99     2e-09   36.8   0.1   1   1   1.2e-12   3.3e-09   36.1   0.1     5    60    24    75    19    77 0.89 MarR family
HTH_24               PF13412.1     48 seq1236_BIOID51021   -             99     2e-08   33.3   0.0   1   1   1.9e-11   5.1e-08   32.0   0.0     5    47    26    68    24    69 0.96 Winged helix-turn-helix DNA-binding
MarR                 PF01047.17    59 seq1236_BIOID51021   -             99   6.7e-06   25.6   0.0   1   1   4.6e-09   1.3e-05   24.7   0.0     5    53    26    74    23    75 0.95 MarR family
dCMP_cyt_deam_2      PF08211.6    124 seq1237_BIOID51021   -            294   2.3e-50  169.6   0.2   1   1   6.8e-52   4.7e-48  162.1   0.0     1   123   157   278   157   279 0.98 Cytidine and deoxycytidylate deaminase zinc-binding region
dCMP_cyt_deam_1      PF00383.17   102 seq1237_BIOID51021   -            294   1.4e-17   63.0   0.0   1   1   4.8e-18   3.3e-14   52.2   0.0    10    93    56   139    47   143 0.86 Cytidine and deoxycytidylate deaminase zinc-binding region
Fimbrial             PF00419.15   145 seq1238_BIOID51021   -            169   1.3e-09   38.3   8.2   1   1   1.2e-13   1.6e-09   37.9   5.7     1   144    30   168    30   169 0.74 Fimbrial protein
Phage_portal         PF04860.7    347 seq1239_BIOID51021   -            353   1.3e-44  152.1   0.0   1   1   1.3e-48   1.7e-44  151.7   0.0    72   311   101   339    97   348 0.91 Phage portal protein
Rhodanese            PF00581.15   113 seq1240_BIOID51021   -            174   2.1e-11   44.0   0.0   1   1   4.8e-15   3.3e-11   43.4   0.0     2   112     8    98     7    99 0.82 Rhodanese-like domain
DUF2892              PF11127.3     66 seq1240_BIOID51021   -            174   3.2e-11   42.7   3.2   1   1     7e-15   4.8e-11   42.2   2.2    10    60   115   170   112   174 0.88 Protein of unknown function (DUF2892)
GerE                 PF00196.14    58 seq1243_BIOID51021   -            207   2.9e-19   68.0   1.4   1   1   4.6e-23   6.3e-19   66.9   1.0     3    57   137   191   135   192 0.96 Bacterial regulatory proteins, luxR family
FimH_man-bind        PF09160.5    147 seq1245_BIOID51021   -            303   1.5e-57  193.4   0.2   1   1     4e-61   2.8e-57  192.5   0.1     1   147    27   171    27   171 0.99 FimH, mannose binding
Fimbrial             PF00419.15   145 seq1245_BIOID51021   -            303   1.1e-09   38.4   7.6   1   1   1.7e-13   1.1e-09   38.4   5.3     7   145   176   303   170   303 0.85 Fimbrial protein
SdiA-regulated       PF06977.6    249 seq1248_BIOID51021   -            175   4.8e-28   97.6   0.0   1   1     4e-32   5.5e-28   97.4   0.0     5   124    30   143    26   152 0.91 SdiA-regulated
Cyto_ox_2            PF02322.10   328 seq1249_BIOID51021   -            379  7.9e-121  403.1  36.0   1   1  6.7e-125  9.2e-121  402.8  25.0     2   327     7   362     6   363 0.99 Cytochrome oxidase subunit II
Glyco_transf_9       PF01075.12   247 seq1250_BIOID51021   -            330   8.1e-84  280.5   0.1   1   1   7.3e-88     1e-83  280.2   0.1     1   245    75   315    75   317 0.98 Glycosyltransferase family 9 (heptosyltransferase)
WzyE                 PF06899.6    449 seq1251_BIOID51021   -            450  1.2e-277  920.6  45.5   1   1  9.8e-282  1.3e-277  920.4  31.5     1   448     1   449     1   450 1.00 WzyE protein
YobH                 PF13996.1     70 seq1252_BIOID51021   -             79   1.7e-36  123.8   1.2   1   1   1.4e-40   1.9e-36  123.6   0.8     1    70     2    71     2    71 0.99 YobH-like protein
DUF218               PF02698.12   155 seq1253_BIOID51021   -            239   3.3e-21   75.2   0.0   1   1   3.3e-25   4.6e-21   74.8   0.0     4   132    47   172    45   186 0.93 DUF218 domain
SdiA-regulated       PF06977.6    249 seq1254_BIOID51021   -            107   8.3e-25   87.0   0.3   1   1   1.3e-28   8.7e-25   86.9   0.2   153   248     7   103     1   104 0.92 SdiA-regulated
Phytase-like         PF13449.1    326 seq1254_BIOID51021   -            107   1.2e-05   24.6   0.0   1   1   2.2e-09   1.5e-05   24.3   0.0     4   105    14    98    11   106 0.83 Esterase-like activity of phytase
Ogr_Delta            PF04606.7     47 seq1256_BIOID51021   -            108   1.1e-19   69.6   0.6   1   1   1.1e-23   1.5e-19   69.2   0.4     1    47    27    73    27    73 0.99 Ogr/Delta-like zinc finger
AA_permease          PF00324.16   479 seq1257_BIOID51021   -            470    1e-115  386.7  42.2   1   1  1.7e-119  1.1e-115  386.5  29.3     1   464    39   462    39   470 0.93 Amino acid permease
AA_permease_2        PF13520.1    426 seq1257_BIOID51021   -            470   2.2e-43  148.2  46.9   1   1   4.3e-47   2.9e-43  147.8  32.5     9   410    43   444    39   464 0.82 Amino acid permease
DUF2525              PF10733.4     58 seq1258_BIOID51021   -             76   5.4e-38  128.5   4.1   1   1   5.1e-42     7e-38  128.1   2.9     1    58    19    76    19    76 0.99 Protein of unknown function (DUF2525)
DUF3521              PF12035.3     35 seq1259_BIOID51021   -             39   1.1e-09   37.8   0.2   1   1   1.2e-13   1.6e-09   37.2   0.1     1    35     6    37     6    37 0.96 Protein of unknown function (DUF3521)
Peptidase_S24        PF00717.18    70 seq1260_BIOID51021   -            139   1.7e-13   49.8   0.0   1   1   1.8e-17   2.5e-13   49.3   0.0     2    68    56   120    55   122 0.91 Peptidase S24-like
TfoX_N               PF04993.8     97 seq1264_BIOID51021   -            209   7.2e-27   92.9   0.1   1   1   1.8e-30   1.3e-26   92.1   0.0     2    97    13   108    12   108 0.98 TfoX N-terminal domain
TfoX_C               PF04994.8     81 seq1264_BIOID51021   -            209   1.8e-26   91.7   0.3   1   1   5.9e-30   4.1e-26   90.5   0.1     2    81   116   195   115   195 0.98 TfoX C-terminal domain
Wzy_C                PF04932.10   163 seq1265_BIOID51021   -            402     6e-18   65.0   9.6   1   1   8.7e-22     6e-18   65.0   6.6     3   162   196   337   193   338 0.82 O-Antigen ligase
O-antigen_lig        PF13425.1    137 seq1265_BIOID51021   -            402   3.8e-16   59.2  13.8   1   1   5.5e-20   3.8e-16   59.2   9.6     2   136   190   340   171   341 0.87 O-antigen ligase like membrane protein
YbgT_YccB            PF08173.6     28 seq1269_BIOID51021   -             37   6.1e-16   57.8   4.2   1   1   4.9e-20   6.7e-16   57.6   2.9     1    28     1    28     1    28 0.97 Membrane bound YbgT-like protein
KGG                  PF10685.4     23 seq1270_BIOID51021   -             57   2.5e-20   71.7  18.2   1   2   5.5e-14   7.5e-10   38.3   4.3     1    23    10    31    10    31 0.98 Stress-induced bacterial acidophilic repeat motif
KGG                  PF10685.4     23 seq1270_BIOID51021   -             57   2.5e-20   71.7  18.2   2   2   2.5e-14   3.4e-10   39.5   2.8     1    23    32    53    32    53 0.99 Stress-induced bacterial acidophilic repeat motif
IMS                  PF00817.15   148 seq1271_BIOID51021   -            422   8.3e-39  132.6   0.0   1   1     6e-42   2.1e-38  131.3   0.0     1   147     5   150     5   151 0.96 impB/mucB/samB family
DUF4113              PF13438.1     75 seq1271_BIOID51021   -            422   1.5e-28   98.3   0.3   1   1   1.9e-31   6.6e-28   96.3   0.0     1    75   347   421   347   421 0.98 Domain of unknown function (DUF4113)
IMS_C                PF11799.3    137 seq1271_BIOID51021   -            422     1e-08   35.5   0.0   1   1   6.1e-12   2.1e-08   34.5   0.0     3   122   214   333   212   344 0.89 impB/mucB/samB family C-terminal
IMS_HHH              PF11798.3     32 seq1271_BIOID51021   -            422   1.3e-07   31.0   0.0   1   1   1.1e-10   3.8e-07   29.6   0.0     4    32   172   200   169   200 0.92 IMS family HHH motif
DUF1144              PF06610.8    143 seq1273_BIOID51021   -            149   4.1e-71  237.2   7.6   1   1   3.3e-75   4.5e-71  237.0   5.3     4   143     3   142     1   142 0.98 Protein of unknown function (DUF1144)
HisG                 PF01634.13   163 seq1276_BIOID51021   -            299   8.2e-55  184.7   0.0   1   1   1.7e-58   1.2e-54  184.1   0.0     1   163    53   221    53   221 0.94 ATP phosphoribosyltransferase
HisG_C               PF08029.6     75 seq1276_BIOID51021   -            299   5.6e-28   96.5   0.1   1   1   2.2e-31   1.5e-27   95.2   0.0     1    75   222   297   222   297 0.98 HisG, C-terminal domain
Hydrolase_3          PF08282.7    254 seq1277_BIOID51021   -            271   8.8e-16   58.1   0.0   1   1   6.6e-18   4.5e-14   52.5   0.0     1   229    10   233    10   241 0.76 haloacid dehalogenase-like hydrolase
S6PP                 PF05116.8    247 seq1277_BIOID51021   -            271   7.7e-08   31.8   0.0   1   1   5.5e-09   3.7e-05   23.0   0.0   119   245   144   267   119   268 0.76 Sucrose-6F-phosphate phosphohydrolase
PfkB                 PF00294.19   301 seq1280_BIOID51021   -            300   2.7e-63  213.7   0.5   1   1   2.3e-67   3.1e-63  213.5   0.4     3   299     5   287     3   289 0.93 pfkB family carbohydrate kinase
ATP-cone             PF03477.11    90 seq1281_BIOID51021   -            149     2e-17   63.2   0.1   1   1     2e-21   2.8e-17   62.8   0.1     2    89    50   136    49   137 0.98 ATP cone domain
MFS_1                PF07690.11   354 seq1283_BIOID51021   -            494   2.7e-50  171.0  47.5   1   1   5.8e-54   2.7e-50  171.0  32.9     2   353    59   449    58   450 0.90 Major Facilitator Superfamily
Sugar_tr             PF00083.19   451 seq1283_BIOID51021   -            494   1.4e-08   33.6  16.2   1   1     3e-12   1.4e-08   33.6  11.3    44   192    86   229    54   232 0.88 Sugar (and other) transporter
MFS_3                PF05977.8    524 seq1283_BIOID51021   -            494   0.00022   19.3  14.4   1   1   4.8e-08   0.00022   19.3  10.0    12   214    55   253    47   279 0.90 Transmembrane secretion effector
Lipoprotein_19       PF13617.1     59 seq1284_BIOID51021   -             61   4.8e-27   93.2   0.6   1   1   3.8e-31   5.3e-27   93.1   0.4     1    59     2    60     2    60 0.97 YnbE-like lipoprotein
Glyco_tran_WecB      PF03808.8    172 seq1285_BIOID51021   -            246   3.1e-56  189.3   0.1   1   1   3.1e-60   4.2e-56  188.9   0.1     2   172    61   231    60   231 0.96 Glycosyl transferase WecB/TagA/CpsF family
Pyr_redox_2          PF07992.9    200 seq1286_BIOID51021   -            412   4.9e-16   59.0   0.1   1   1   6.1e-18     7e-15   55.3   0.1     1   198   126   384   126   386 0.81 Pyridine nucleotide-disulphide oxidoreductase
Pyr_redox            PF00070.22    80 seq1286_BIOID51021   -            412     8e-14   51.6   0.9   1   1     3e-10   3.5e-07   30.4   0.0     2    76   256   328   255   332 0.77 Pyridine nucleotide-disulphide oxidoreductase
NAD_binding_8        PF13450.1     68 seq1286_BIOID51021   -            412   3.5e-09   36.4   0.0   1   1   7.6e-12   8.6e-09   35.1   0.0     1    37   129   165   129   185 0.91 NAD(P)-binding Rossmann-like domain
HI0933_like          PF03486.9    409 seq1286_BIOID51021   -            412   1.7e-06   26.6   0.4   1   1   1.2e-08   1.4e-05   23.6   0.0     2    36   126   160   125   164 0.94 HI0933-like protein
FAD_binding_3        PF01494.14   356 seq1286_BIOID51021   -            412   2.2e-05   23.5   0.3   1   1     1e-07   0.00012   21.2   0.0     3    34   126   157   125   170 0.93 FAD binding domain
Thi4                 PF01946.12   230 seq1286_BIOID51021   -            412     5e-05   22.4   0.1   1   1     1e-07   0.00012   21.1   0.0    20    59   127   166   121   213 0.89 Thi4 family
4HBT                 PF03061.17    79 seq1289_BIOID51021   -            134     8e-19   67.4   0.4   1   1   2.4e-22   1.1e-18   66.9   0.3     1    77    20   103    20   105 0.98 Thioesterase superfamily
4HBT_2               PF13279.1    121 seq1289_BIOID51021   -            134   2.7e-12   47.0   0.2   1   1   7.1e-16   3.2e-12   46.8   0.1     3   117    14   128    12   132 0.88 Thioesterase-like superfamily
Acyl-ACP_TE          PF01643.12   249 seq1289_BIOID51021   -            134   1.3e-05   24.2   0.1   1   1   3.1e-09   1.4e-05   24.0   0.0    31   132    33   132     4   134 0.79 Acyl-ACP thioesterase
DUF1318              PF07027.7     95 seq1291_BIOID51021   -            109   4.4e-34  116.4   1.0   1   1   3.7e-38     5e-34  116.3   0.7     2    95    16   108    15   108 0.98 Protein of unknown function (DUF1318)
Glyco_hydro_32N      PF00251.15   308 seq1292_BIOID51021   -            477   1.9e-99  332.8   0.8   1   1  3.5e-103   2.4e-99  332.4   0.6     1   308    29   330    29   330 0.95 Glycosyl hydrolases family 32 N-terminal domain
Glyco_hydro_32C      PF08244.7     86 seq1292_BIOID51021   -            477     4e-09   36.6   0.0   1   1   1.1e-12   7.2e-09   35.7   0.0    23    86   384   440   368   440 0.87 Glycosyl hydrolases family 32 C terminal
TetR_N               PF00440.18    47 seq1294_BIOID51021   -            200   2.4e-13   49.3   2.0   1   1   3.3e-17   4.5e-13   48.4   0.1     3    46     2    46     1    47 0.94 Bacterial regulatory proteins, tetR family
RibD_C               PF01872.12   200 seq1295_BIOID51021   -            367   1.1e-63  214.3   0.1   1   1   2.2e-67   1.5e-63  213.9   0.0     1   200   147   362   147   362 0.96 RibD C-terminal domain
dCMP_cyt_deam_1      PF00383.17   102 seq1295_BIOID51021   -            367   9.9e-25   86.0   0.4   1   1   2.2e-28   1.5e-24   85.4   0.3     3   101     2    99     1   100 0.94 Cytidine and deoxycytidylate deaminase zinc-binding region
Methyltransf_10      PF05971.7    299 seq1296_BIOID51021   -            335  4.8e-154  511.7   0.0   1   1  8.2e-158  5.6e-154  511.4   0.0     2   299    30   323    29   323 0.99 Protein of unknown function (DUF890)
MTS                  PF05175.9    170 seq1296_BIOID51021   -            335   3.9e-05   22.9   0.0   1   1   1.2e-08   8.3e-05   21.9   0.0    30   115   128   222   114   232 0.77 Methyltransferase small domain
MotA_ExbB            PF01618.11   139 seq1300_BIOID51021   -            230   6.2e-47  158.6   0.2   1   1     6e-51   8.1e-47  158.2   0.1     2   138    74   210    73   211 0.98 MotA/TolQ/ExbB proton channel family
Histidinol_dh        PF00815.15   413 seq1301_BIOID51021   -            434  1.7e-182  606.5   1.3   1   1  1.4e-186  1.9e-182  606.3   0.9     2   413    18   428    17   428 0.99 Histidinol dehydrogenase
DUF883               PF05957.8     94 seq1302_BIOID51021   -            113   6.8e-27   93.5   1.2   1   1   5.9e-31   8.1e-27   93.3   0.9     1    94    19   111    19   111 0.97 Bacterial protein of unknown function (DUF883)
DeoRC                PF00455.17   162 seq1305_BIOID51021   -            268   2.4e-50  170.1   1.3   1   1   2.7e-53   3.1e-50  169.8   0.9     2   161    85   244    84   245 0.99 DeoR C terminal sensor domain
HTH_DeoR             PF08220.7     57 seq1305_BIOID51021   -            268   5.8e-23   80.0   0.9   1   1   5.1e-26   5.8e-23   80.0   0.6     1    56    18    73    18    74 0.97 DeoR-like helix-turn-helix domain
HTH_11               PF08279.7     55 seq1305_BIOID51021   -            268   6.4e-10   38.4   0.1   1   1     1e-12   1.2e-09   37.5   0.1     4    44    21    60    18    67 0.87 HTH domain
MarR_2               PF12802.2     62 seq1305_BIOID51021   -            268   3.5e-07   29.6   0.1   1   1   7.3e-10   8.3e-07   28.4   0.1     5    61    17    70    11    71 0.88 MarR family
MarR                 PF01047.17    59 seq1305_BIOID51021   -            268   4.7e-07   29.2   0.1   1   1   8.8e-10     1e-06   28.2   0.0     8    50    22    64    16    66 0.94 MarR family
HTH_27               PF13463.1     68 seq1305_BIOID51021   -            268   5.2e-06   26.5   0.1   1   1   1.1e-08   1.2e-05   25.4   0.0     2    53    16    66    16    77 0.89 Winged helix DNA-binding domain
GntR                 PF00392.16    64 seq1305_BIOID51021   -            268   8.6e-06   24.9   0.0   1   1   1.7e-08   1.9e-05   23.8   0.0    27    60    34    67    26    70 0.93 Bacterial regulatory proteins, gntR family
HTH_24               PF13412.1     48 seq1305_BIOID51021   -            268   2.2e-05   23.6   0.1   1   1   4.6e-08   5.2e-05   22.4   0.1     7    48    21    62    16    62 0.95 Winged helix-turn-helix DNA-binding
AA_permease          PF00324.16   479 seq1307_BIOID51021   -            461   4.9e-99  331.7  55.9   1   1  9.1e-103   6.2e-99  331.3  38.8     1   435    16   427    16   455 0.94 Amino acid permease
AA_permease_2        PF13520.1    426 seq1307_BIOID51021   -            461   1.6e-43  148.7  59.1   1   1   3.1e-47   2.1e-43  148.3  41.0     9   425    20   440    15   441 0.88 Amino acid permease
DUF1422              PF07226.6    118 seq1308_BIOID51021   -            119   1.1e-54  183.0   1.2   1   1   9.1e-59   1.2e-54  182.9   0.9     3   116     2   115     1   117 0.97 Protein of unknown function (DUF1422)
UxuA                 PF03786.8    351 seq1309_BIOID51021   -            394  4.2e-163  541.7   0.2   1   1    7e-167  4.8e-163  541.6   0.1     1   350     1   388     1   389 0.99 D-mannonate dehydratase (UxuA)
AP_endonuc_2         PF01261.19   211 seq1309_BIOID51021   -            394   7.7e-09   35.0   0.0   1   1   7.8e-12   5.3e-08   32.3   0.0     3   189    18   299    16   322 0.81 Xylose isomerase-like TIM barrel
Glutaredoxin         PF00462.19    60 seq1312_BIOID51021   -             81   7.9e-14   51.2   0.0   1   1   6.6e-18     9e-14   51.0   0.0     1    57     3    58     3    61 0.95 Glutaredoxin
ExbD                 PF02472.11   130 seq1313_BIOID51021   -            142     5e-23   81.3   0.1   1   1   4.1e-27   5.6e-23   81.2   0.1     2   129    10   141     9   142 0.89 Biopolymer transport protein ExbD/TolR
DHO_dh               PF01180.16   293 seq1314_BIOID51021   -            411   6.9e-35  120.3   0.0   1   1   1.9e-38   8.7e-35  120.0   0.0     2   293     6   304     5   304 0.84 Dihydroorotate dehydrogenase
Dus                  PF01207.12   310 seq1314_BIOID51021   -            411   5.9e-08   31.7   0.1   1   1   2.4e-11   1.1e-07   30.9   0.1    43   153    91   198    80   203 0.83 Dihydrouridine synthase (Dus)
Flavodoxin_NdrI      PF07972.6    122 seq1316_BIOID51021   -            136   5.1e-47  158.6   0.0   1   1   4.3e-51   5.8e-47  158.4   0.0     1   122     5   123     5   123 0.97 NrdI Flavodoxin like
DMRL_synthase        PF00885.14   144 seq1318_BIOID51021   -            156   2.2e-57  192.6   1.1   1   1   1.8e-61   2.5e-57  192.5   0.8     2   143    11   153    10   154 0.98 6,7-dimethyl-8-ribityllumazine synthase
HAD_2                PF13419.1    176 seq1319_BIOID51021   -            199   4.9e-29  101.7   0.1   1   1   1.7e-32   5.7e-29  101.5   0.1     2   176     4   184     3   184 0.85 Haloacid dehalogenase-like hydrolase
Hydrolase_like       PF13242.1     75 seq1319_BIOID51021   -            199   2.5e-08   33.3   0.0   1   1   1.6e-11   5.5e-08   32.2   0.0     2    50   139   186   138   198 0.93 HAD-hyrolase-like
Hydrolase            PF00702.21   204 seq1319_BIOID51021   -            199   1.8e-06   28.4   0.0   1   1   6.1e-10   2.1e-06   28.3   0.0   109   203    73   177     6   178 0.76 haloacid dehalogenase-like hydrolase
TolA                 PF06519.6     96 seq1320_BIOID51021   -            421   2.2e-38  129.9   0.0   1   1   3.3e-42   2.2e-38  129.9   0.0     1    96   325   419   325   419 0.98 TolA C-terminal
TonB_2               PF13103.1     85 seq1320_BIOID51021   -            421   3.2e-05   23.7   0.0   1   1   1.4e-08   9.4e-05   22.2   0.0     2    73   338   405   337   414 0.86 TonB C terminal
Elong-fact-P_C       PF09285.6     56 seq1321_BIOID51021   -            188   5.3e-27   92.8   1.0   1   1   2.4e-30   1.1e-26   91.8   0.2     1    56   131   186   131   186 0.99 Elongation factor P, C-terminal
EFP                  PF01132.15    55 seq1321_BIOID51021   -            188   3.2e-24   84.2   0.1   1   1   1.2e-27   5.5e-24   83.4   0.0     3    55    71   123    69   123 0.97 Elongation factor P (EF-P) OB domain
EFP_N                PF08207.7     58 seq1321_BIOID51021   -            188   5.8e-24   83.6   0.0   1   1   4.5e-27     2e-23   81.8   0.0     3    57     7    61     5    62 0.97 Elongation factor P (EF-P) KOW-like domain
Aldedh               PF00171.17   462 seq1323_BIOID51021   -            499  2.3e-163  543.6   0.0   1   1  2.1e-167  2.8e-163  543.4   0.0     5   462    33   495    30   495 0.97 Aldehyde dehydrogenase family
Ribonuc_red_lgC      PF02867.10   537 seq1324_BIOID51021   -            714  1.2e-151  505.8   0.0   1   1  1.2e-153  5.5e-150  500.3   0.0     1   537   175   694   175   694 0.96 Ribonucleotide reductase, barrel domain
RNR_N                PF08343.5     82 seq1324_BIOID51021   -            714     3e-29  100.5   0.1   1   1   1.7e-32   7.8e-29   99.2   0.1     1    82    16    97    16    97 0.99 Ribonucleotide reductase N-terminal
Ribonuc_red_lgN      PF00317.16    83 seq1324_BIOID51021   -            714   3.8e-12   45.7   0.0   1   1   2.2e-15     1e-11   44.3   0.0     2    82    99   171    98   172 0.95 Ribonucleotide reductase, all-alpha domain
SlyX                 PF04102.7     69 seq1325_BIOID51021   -             72   4.1e-26   91.0   2.4   1   1   3.4e-30   4.6e-26   90.8   1.7     1    69     5    72     5    72 0.99 SlyX
Aminotran_1_2        PF00155.16   363 seq1327_BIOID51021   -            359   7.8e-67  225.6   0.0   1   1     7e-71   9.6e-67  225.3   0.0    31   363    49   354    33   354 0.93 Aminotransferase class I and II
NusB                 PF01029.13   134 seq1328_BIOID51021   -            139   1.4e-34  118.8   0.2   1   1   1.2e-38   1.6e-34  118.6   0.1     1   133     7   131     7   132 0.93 NusB family
Virul_fac_BrkB       PF03631.10   260 seq1330_BIOID51021   -            290     1e-55  188.8  24.6   1   1   8.7e-60   1.2e-55  188.6  17.0     2   258    29   274    28   276 0.88 Virulence factor BrkB
Mannitol_dh_C        PF08125.8    245 seq1331_BIOID51021   -            486   1.8e-96  321.9   0.0   1   1  3.5e-100   2.4e-96  321.5   0.0     1   245   216   463   216   463 0.99 Mannitol dehydrogenase C-terminal domain
Mannitol_dh          PF01232.18   151 seq1331_BIOID51021   -            486   2.9e-54  182.9   0.0   1   1   7.2e-58   4.9e-54  182.2   0.0     2   151    24   188    23   188 0.99 Mannitol dehydrogenase Rossmann domain
Entericidin          PF08085.6     21 seq1332_BIOID51021   -             41   5.3e-09   35.3   0.0   1   1   4.6e-13   6.3e-09   35.1   0.0     1    21    20    40    20    40 0.99 Entericidin EcnA/B family
ABC_tran             PF00005.22   118 seq1335_BIOID51021   -            401   5.6e-22   78.2   0.0   1   1   3.6e-25   1.2e-21   77.0   0.0     1   117    73   191    73   192 0.92 ABC transporter
TOBE_2               PF08402.5     75 seq1335_BIOID51021   -            401   9.6e-12   44.6   0.3   1   1   1.2e-14   4.2e-11   42.5   0.1     1    75   313   385   313   385 0.95 TOBE domain
AIRS                 PF00586.19    96 seq1336_BIOID51021   -            325   1.7e-23   82.5   0.0   1   1   6.1e-27   4.2e-23   81.2   0.0     1    96    28   123    28   123 0.98 AIR synthase related protein, N-terminal domain
AIRS_C               PF02769.17   153 seq1336_BIOID51021   -            325   1.2e-09   38.2   0.0   1   1   2.6e-13   1.7e-09   37.6   0.0     1   145   150   299   150   303 0.74 AIR synthase related protein, C-terminal domain
Entericidin          PF08085.6     21 seq1337_BIOID51021   -             48   1.2e-08   34.2   2.6   1   1   1.2e-12   1.7e-08   33.7   1.8     1    21    23    43    23    43 0.98 Entericidin EcnA/B family
Nucleolin_N          PF12462.3    166 seq1338_BIOID51021   -            715   2.5e-62  209.2   2.2   1   1   1.3e-65   2.5e-62  209.2   1.5     1   166    32   196    32   196 1.00 DNA helicase IV / RNA helicase N terminal
UvrD-helicase        PF00580.16   315 seq1338_BIOID51021   -            715   3.7e-44  151.1   0.0   1   1     4e-47   7.8e-44  150.1   0.0     1   314   228   521   228   522 0.84 UvrD/REP helicase N-terminal domain
UvrD_C               PF13361.1    319 seq1338_BIOID51021   -            715     8e-15   54.9   0.0   1   1     3e-16   5.8e-13   48.8   0.0   208   318   577   694   573   695 0.79 UvrD-like helicase C-terminal domain
AAA_19               PF13245.1     76 seq1338_BIOID51021   -            715   4.8e-14   51.7   0.8   1   1   6.9e-17   1.3e-13   50.3   0.6     6    75   235   309   231   310 0.84 Part of AAA domain
UvrD_C_2             PF13538.1    104 seq1338_BIOID51021   -            715     1e-09   38.3   0.1   1   1   2.5e-12   4.9e-09   36.1   0.1    50   102   614   689   560   691 0.78 Family description
Phage_pRha           PF09669.5     92 seq1339_BIOID51021   -            235   2.5e-18   66.1   0.1   1   1   2.4e-21   1.7e-17   63.4   0.0     2    91    11    99    10   100 0.83 Phage regulatory protein Rha (Phage_pRha)
TonB_dep_Rec         PF00593.19   276 seq1340_BIOID51021   -            628   1.4e-30  107.0  21.3   1   1     2e-34   1.4e-30  107.0  14.8     1   276   404   627   404   627 0.90 TonB dependent receptor
Plug                 PF07715.10   108 seq1340_BIOID51021   -            628   6.4e-30  103.5   1.5   1   1   9.4e-34   6.4e-30  103.5   1.0     4   108    55   160    52   160 0.97 TonB-dependent Receptor Plug Domain
GntP_permease        PF02447.11   441 seq1341_BIOID51021   -             72   3.2e-21   75.2   0.5   1   1   2.5e-25   3.4e-21   75.1   0.3   372   441     2    71     1    71 0.96 GntP family permease
MFS_1                PF07690.11   354 seq1342_BIOID51021   -            466   1.4e-56  191.6  44.9   1   2   5.2e-52   7.2e-48  163.0  16.1     2   269    50   321    49   334 0.89 Major Facilitator Superfamily
MFS_1                PF07690.11   354 seq1342_BIOID51021   -            466   1.4e-56  191.6  44.9   2   2   1.3e-12   1.8e-08   33.4  10.6    59   178   334   450   322   464 0.85 Major Facilitator Superfamily
DUF3442              PF11924.3    280 seq1343_BIOID51021   -           1417  1.5e-106  355.9   0.5   1   1  1.2e-109  4.1e-106  354.5   0.3     2   280    71   350    70   350 0.99 Protein of unknown function (DUF3442)
Big_1                PF02369.11   100 seq1343_BIOID51021   -           1417   1.2e-56  188.6 109.2   1   3   5.9e-18     2e-14   53.1   8.5     5    97   994  1086   990  1088 0.86 Bacterial Ig-like domain (group 1)
Big_1                PF02369.11   100 seq1343_BIOID51021   -           1417   1.2e-56  188.6 109.2   2   3     9e-17   3.1e-13   49.3   2.8     7    97  1099  1187  1093  1190 0.85 Bacterial Ig-like domain (group 1)
Big_1                PF02369.11   100 seq1343_BIOID51021   -           1417   1.2e-56  188.6 109.2   3   3     4e-16   1.4e-12   47.3  10.6     4    95  1195  1287  1192  1292 0.84 Bacterial Ig-like domain (group 1)
Multi_Drug_Res       PF00893.14    93 seq1344_BIOID51021   -            105   1.9e-33  114.6  10.1   1   1   1.7e-37   2.4e-33  114.3   7.0     1    93     1    93     1    93 0.99 Small Multidrug Resistance protein
IGPD                 PF00475.13   145 seq1345_BIOID51021   -            355   8.7e-65  216.8   0.4   1   1   4.5e-68   1.5e-64  216.0   0.3     1   145   196   338   196   338 0.99 Imidazoleglycerol-phosphate dehydratase
HAD_2                PF13419.1    176 seq1345_BIOID51021   -            355   5.6e-07   29.8   0.1   1   1   5.7e-09   1.9e-05   24.8   0.0    76   173    30   145    20   148 0.80 Haloacid dehalogenase-like hydrolase
PNK3P                PF08645.6    158 seq1345_BIOID51021   -            355   5.6e-06   25.7   0.0   1   1   2.8e-09   9.7e-06   25.0   0.0     5   129     8   134     4   181 0.75 Polynucleotide kinase 3 phosphatase
Hydrolase_like       PF13242.1     75 seq1345_BIOID51021   -            355   8.7e-06   25.2   0.0   1   1   5.5e-09   1.9e-05   24.1   0.0     2    44   103   144   102   148 0.88 HAD-hyrolase-like
Radical_SAM          PF04055.16   166 seq1346_BIOID51021   -            411   6.2e-13   49.1   0.0   1   1     3e-16     1e-12   48.4   0.0     6   160    20   182    16   208 0.84 Radical SAM superfamily
DUF4008              PF13186.1     64 seq1346_BIOID51021   -            411     2e-12   47.1   0.6   1   1   1.3e-15   4.3e-12   46.0   0.4     4    64   282   343   276   343 0.90 Domain of unknown function (DUF4008)
Fer4_12              PF13353.1    139 seq1346_BIOID51021   -            411   4.8e-07   29.8   0.0   1   1   2.7e-10   9.1e-07   28.9   0.0    13   115    19   126    17   150 0.60 4Fe-4S single cluster domain
PD40                 PF07676.7     39 seq1349_BIOID51021   -            431   1.2e-35  120.5   5.0   1   4   2.5e-08   8.6e-05   21.9   0.0    11    34   203   224   198   227 0.82 WD40-like Beta Propeller Repeat
PD40                 PF07676.7     39 seq1349_BIOID51021   -            431   1.2e-35  120.5   5.0   2   4   8.4e-13   2.9e-09   36.2   0.0     2    39   238   273   237   273 0.95 WD40-like Beta Propeller Repeat
PD40                 PF07676.7     39 seq1349_BIOID51021   -            431   1.2e-35  120.5   5.0   3   4   6.4e-13   2.2e-09   36.6   0.1     2    38   282   316   281   317 0.96 WD40-like Beta Propeller Repeat
PD40                 PF07676.7     39 seq1349_BIOID51021   -            431   1.2e-35  120.5   5.0   4   4   4.2e-07    0.0014   18.0   0.0     3    30   370   397   368   403 0.93 WD40-like Beta Propeller Repeat
TolB_N               PF04052.8    105 seq1349_BIOID51021   -            431   9.2e-32  109.1   0.0   1   1   7.2e-35   2.5e-31  107.7   0.0     1    99    24   122    24   127 0.97 TolB amino-terminal domain
DPPIV_N              PF00930.16   353 seq1349_BIOID51021   -            431   1.6e-13   49.8   0.0   1   1   2.3e-13     8e-10   37.7   0.0   239   348   249   353   220   358 0.87 Dipeptidyl peptidase IV (DPP IV) N-terminal region
PALP                 PF00291.20   307 seq1350_BIOID51021   -            442   6.2e-43  147.0   0.0   1   1   6.3e-47   8.6e-43  146.5   0.0    15   289    92   399    73   409 0.84 Pyridoxal-phosphate dependent enzyme
Tyr_Deacylase        PF02580.11   145 seq1351_BIOID51021   -            145   6.3e-55  185.0   0.1   1   1   5.1e-59     7e-55  184.8   0.0     2   144     3   144     2   145 0.99 D-Tyr-tRNA(Tyr) deacylase
NAD_synthase         PF02540.12   242 seq1354_BIOID51021   -            275   8.4e-79  263.7   0.0   1   1   7.1e-83   9.8e-79  263.5   0.0     2   242    23   265    22   265 0.98 NAD synthase
Acetyltransf_8       PF13523.1    152 seq1355_BIOID51021   -            188   3.1e-15   56.2   0.2   1   1     2e-18   3.9e-15   55.9   0.1     1   141    32   167    32   174 0.87 Acetyltransferase (GNAT) domain
Acetyltransf_1       PF00583.19    83 seq1355_BIOID51021   -            188   3.8e-15   55.5   0.0   1   1   3.2e-18   6.3e-15   54.8   0.0     2    83    83   163    79   163 0.93 Acetyltransferase (GNAT) family
Acetyltransf_4       PF13420.1    155 seq1355_BIOID51021   -            188   6.1e-15   55.3   0.0   1   1   3.8e-18   7.4e-15   55.1   0.0     1   152    32   180    32   183 0.89 Acetyltransferase (GNAT) domain
Acetyltransf_3       PF13302.1    142 seq1355_BIOID51021   -            188   1.7e-12   47.7   0.0   1   1   1.1e-15   2.1e-12   47.3   0.0     2   142    30   163    29   163 0.80 Acetyltransferase (GNAT) domain
Acetyltransf_10      PF13673.1    117 seq1355_BIOID51021   -            188   1.2e-09   38.1   0.0   1   1   8.7e-13   1.7e-09   37.6   0.0     1   117    39   162    39   162 0.79 Acetyltransferase (GNAT) domain
Acetyltransf_7       PF13508.1     79 seq1355_BIOID51021   -            188   3.1e-08   33.5   0.0   1   1   2.6e-11     5e-08   32.8   0.0     6    78    80   163    76   164 0.80 Acetyltransferase (GNAT) domain
FR47                 PF08445.5     86 seq1355_BIOID51021   -            188     8e-06   25.4   0.0   1   1   6.9e-09   1.4e-05   24.6   0.0    26    79   109   164    99   171 0.94 FR47-like protein
FadR_C               PF07840.7    164 seq1356_BIOID51021   -            239   6.9e-73  243.5   0.0   1   1   1.9e-76   8.5e-73  243.2   0.0     1   163    72   234    72   235 0.99 FadR C-terminal domain
GntR                 PF00392.16    64 seq1356_BIOID51021   -            239   2.3e-20   71.6   0.0   1   1     1e-23   4.7e-20   70.6   0.0     4    64    11    71     8    71 0.96 Bacterial regulatory proteins, gntR family
PgpA                 PF04608.8    143 seq1359_BIOID51021   -            172   4.8e-51  172.2   8.6   1   1   4.1e-55   5.5e-51  172.0   6.0     2   142    22   162    21   163 0.92 Phosphatidylglycerophosphatase A
YiiD_Cterm           PF09500.5    144 seq1361_BIOID51021   -            329     1e-48  164.4   0.0   1   1   4.3e-52   1.5e-48  163.9   0.0     1   143   174   313   174   314 0.99 Putative thioesterase (yiiD_Cterm)
Acetyltransf_7       PF13508.1     79 seq1361_BIOID51021   -            329   8.3e-13   48.2   0.0   1   1   4.5e-16   1.5e-12   47.3   0.0     3    77    60   138    58   140 0.87 Acetyltransferase (GNAT) domain
Acetyltransf_1       PF00583.19    83 seq1361_BIOID51021   -            329   2.9e-12   46.3   0.0   1   1   2.4e-15   8.2e-12   44.8   0.0     2    82    66   138    65   139 0.96 Acetyltransferase (GNAT) family
Acetyltransf_10      PF13673.1    117 seq1361_BIOID51021   -            329   1.6e-08   34.5   0.0   1   1   7.8e-12   2.7e-08   33.8   0.0    38   117    55   138    16   138 0.81 Acetyltransferase (GNAT) domain
EamA                 PF00892.15   126 seq1362_BIOID51021   -            306   1.6e-36  125.0  35.4   1   2   3.2e-25   4.3e-21   75.1   7.0     1   125    18   140    18   141 0.93 EamA-like transporter family
EamA                 PF00892.15   126 seq1362_BIOID51021   -            306   1.6e-36  125.0  35.4   2   2   3.1e-19   4.2e-15   55.7  12.0     1   125   160   284   160   285 0.87 EamA-like transporter family
LamB                 PF02264.10   398 seq1363_BIOID51021   -            446    6e-169  562.1  24.0   1   1    5e-173  6.8e-169  562.0  16.6     1   398    28   446    28   446 0.97 LamB porin
GntR                 PF00392.16    64 seq1366_BIOID51021   -            257   1.8e-23   81.5   1.4   1   1     7e-27   3.2e-23   80.8   0.2     1    64    10    73    10    73 0.99 Bacterial regulatory proteins, gntR family
FCD                  PF07729.7    125 seq1366_BIOID51021   -            257   7.8e-21   74.5   6.9   1   1   2.6e-24   1.2e-20   74.0   4.8     1   125    97   226    97   226 0.92 FCD domain
Rrf2                 PF02082.15    83 seq1366_BIOID51021   -            257   6.5e-05   22.8   0.1   1   1   3.8e-08   0.00017   21.4   0.0    28    67    36    74    23    80 0.88 Transcriptional regulator
Ribonuc_red_sm       PF00268.16   281 seq1367_BIOID51021   -            319   1.1e-80  270.5   0.1   1   1   9.6e-85   1.3e-80  270.2   0.0     1   280     1   280     1   281 0.97 Ribonucleotide reductase, small chain
GATase               PF00117.23   192 seq1368_BIOID51021   -            196   9.7e-29  100.0   0.0   1   1   3.3e-32   1.1e-28   99.8   0.0     1   189     4   194     4   196 0.81 Glutamine amidotransferase class-I
GATase_3             PF07685.9    158 seq1368_BIOID51021   -            196   4.9e-06   26.0   0.0   1   1   2.2e-09   7.7e-06   25.4   0.0     5    79    36   100    32   106 0.86 CobB/CobQ-like glutamine amidotransferase domain
DUF796               PF05638.7    134 seq1370_BIOID51021   -            392   2.6e-22   79.1   0.1   1   1   6.1e-26   4.2e-22   78.4   0.0     1   133     6   139     6   140 0.91 Protein of unknown function (DUF796)
Colicin-DNase        PF12639.2    110 seq1370_BIOID51021   -            392   4.4e-05   23.5   0.0   1   1   2.4e-08   0.00016   21.7   0.0    39   104   271   349   245   355 0.78 DNase/tRNase domain of colicin-like bacteriocin
SNF2_N               PF00176.18   296 seq1371_BIOID51021   -           2303   4.9e-15   55.0   0.0   1   1   4.2e-18   1.5e-14   53.5   0.0    21   266   865  1245   852  1274 0.75 SNF2 family N-terminal domain
Methyltransf_26      PF13659.1    117 seq1371_BIOID51021   -           2303   4.1e-07   29.9   0.0   1   1   3.5e-10   1.2e-06   28.4   0.0     1   117   143   256   143   256 0.87 Methyltransferase domain
Helicase_C           PF00271.26    78 seq1371_BIOID51021   -           2303   4.5e-05   23.1   0.1   1   1   9.1e-08   0.00031   20.4   0.0    24    78  1490  1545  1482  1545 0.88 Helicase conserved C-terminal domain
GIY-YIG              PF01541.19    80 seq1373_BIOID51021   -            295   2.9e-05   24.2   0.0   1   1   4.2e-09   5.8e-05   23.2   0.0     2    76    35   104    34   109 0.76 GIY-YIG catalytic domain
OmpA                 PF00691.15    97 seq1375_BIOID51021   -            173   1.1e-19   70.5   0.0   1   1   1.4e-23     2e-19   69.6   0.0     1    97    72   167    72   167 0.95 OmpA family
His_biosynth         PF00977.16   228 seq1376_BIOID51021   -            291   2.4e-74  249.3   0.4   1   1   6.1e-78   2.8e-74  249.1   0.3     1   228    47   280    47   280 0.98 Histidine biosynthesis protein
Trp_syntA            PF00290.15   259 seq1376_BIOID51021   -            291   7.2e-06   24.5   1.1   1   1     2e-08   9.2e-05   20.9   0.1   174   232    97   154    78   160 0.85 Tryptophan synthase alpha chain
Asp_Glu_race         PF01177.17   217 seq1378_BIOID51021   -            285   3.4e-30  105.4   0.1   1   1   3.4e-34   4.7e-30  105.0   0.0     2   215    25   234    24   236 0.86 Asp/Glu/Hydantoin racemase
TPR_6                PF13174.1     33 seq1383_BIOID51021   -            263   1.8e-22   78.0   1.7   1   3   2.8e-07   0.00047   20.3   0.0     4    33   146   176   145   176 0.86 Tetratricopeptide repeat
TPR_6                PF13174.1     33 seq1383_BIOID51021   -            263   1.8e-22   78.0   1.7   2   3   2.2e-08   3.8e-05   23.7   0.1     3    33   183   213   181   213 0.95 Tetratricopeptide repeat
TPR_6                PF13174.1     33 seq1383_BIOID51021   -            263   1.8e-22   78.0   1.7   3   3   7.2e-11   1.2e-07   31.5   0.0     1    33   218   250   218   250 0.96 Tetratricopeptide repeat
TPR_16               PF13432.1     65 seq1383_BIOID51021   -            263   6.3e-12   45.7   0.0   1   1   1.6e-09   2.7e-06   27.7   0.0     2    65   147   214   146   214 0.92 Tetratricopeptide repeat
TPR_2                PF07719.12    34 seq1383_BIOID51021   -            263   1.1e-09   37.3   0.2   1   2   2.1e-06    0.0035   17.0   0.1     2    33   181   212   180   213 0.93 Tetratricopeptide repeat
TPR_2                PF07719.12    34 seq1383_BIOID51021   -            263   1.1e-09   37.3   0.2   2   2   5.3e-06    0.0091   15.7   0.0     1    33   217   249   217   250 0.95 Tetratricopeptide repeat
TPR_8                PF13181.1     34 seq1383_BIOID51021   -            263   2.9e-06   26.5   0.9   1   2   0.00027      0.46   10.2   0.2     2    29   181   208   180   213 0.89 Tetratricopeptide repeat
TPR_8                PF13181.1     34 seq1383_BIOID51021   -            263   2.9e-06   26.5   0.9   2   2   2.7e-05     0.046   13.3   0.0     5    29   221   245   217   250 0.85 Tetratricopeptide repeat
HOK_GEF              PF01848.11    43 seq1385_BIOID51021   -             50   2.4e-18   65.0   1.1   1   1     2e-22   2.7e-18   64.8   0.8     1    43     4    46     4    46 0.99 Hok/gef family
ABC_tran             PF00005.22   118 seq1386_BIOID51021   -            467   5.3e-26   91.1   0.0   1   1   3.3e-29   1.1e-25   90.1   0.0     1   117   135   259   135   260 0.97 ABC transporter
CBS                  PF00571.23    57 seq1386_BIOID51021   -            467   2.8e-06   26.7   0.0   1   1   4.2e-07    0.0014   18.0   0.0    32    55   436   459   413   461 0.86 CBS domain
MalM                 PF07148.7    136 seq1390_BIOID51021   -            306   3.8e-50  168.7   0.1   1   1   4.1e-54   5.6e-50  168.2   0.0     2   136    75   210    74   210 0.98 Maltose operon periplasmic protein precursor (MalM)
His_biosynth         PF00977.16   228 seq1392_BIOID51021   -            258     4e-78  261.6   0.7   1   1   1.3e-81   4.6e-78  261.5   0.5     1   227     5   239     5   240 0.96 Histidine biosynthesis protein
ABC_tran             PF00005.22   118 seq1395_BIOID51021   -            637   8.7e-37  125.9   0.9   1   2   2.4e-18   3.3e-15   56.3   0.0     1   118    41   178    41   178 0.87 ABC transporter
ABC_tran             PF00005.22   118 seq1395_BIOID51021   -            637   8.7e-37  125.9   0.9   2   2   2.6e-21   3.6e-18   65.9   0.0     1   118   352   459   352   459 0.92 ABC transporter
ABC_tran_2           PF12848.2     85 seq1395_BIOID51021   -            637   6.6e-29   99.4   4.3   1   1   4.8e-32   6.6e-29   99.4   3.0     1    83   217   298   217   302 0.93 ABC transporter
AAA_21               PF13304.1    303 seq1395_BIOID51021   -            637     5e-22   79.0   7.6   1   1   2.1e-10   2.9e-07   30.6   0.0   224   302   137   209    78   210 0.83 AAA domain
TetR_C_3             PF08362.6    143 seq1396_BIOID51021   -            212   5.4e-59  197.9   0.0   1   1     1e-62   7.1e-59  197.5   0.0     1   143    70   212    70   212 0.99 YcdC-like protein, C-terminal region
TetR_N               PF00440.18    47 seq1396_BIOID51021   -            212   1.3e-16   59.8   0.2   1   1   2.9e-20     2e-16   59.2   0.1     1    47    23    69    23    69 0.98 Bacterial regulatory proteins, tetR family
DAO                  PF01266.19   358 seq1405_BIOID51021   -            432   5.6e-74  249.0   0.5   1   1   4.8e-77   6.5e-74  248.8   0.3     2   358     3   397     2   397 0.95 FAD dependent oxidoreductase
Pyr_redox_2          PF07992.9    200 seq1405_BIOID51021   -            432   7.5e-09   35.6   0.3   1   1   3.9e-08   5.3e-05   23.0   0.2     1    36     2    37     2    65 0.92 Pyridine nucleotide-disulphide oxidoreductase
Pyr_redox            PF00070.22    80 seq1405_BIOID51021   -            432   3.2e-08   33.7   0.2   1   1     7e-09   9.6e-06   25.7   0.2     1    33     2    34     2    47 0.91 Pyridine nucleotide-disulphide oxidoreductase
NAD_binding_8        PF13450.1     68 seq1405_BIOID51021   -            432   8.6e-07   28.7   0.1   1   1   5.6e-09   7.6e-06   25.7   0.0     1    34     5    38     5    69 0.85 NAD(P)-binding Rossmann-like domain
ApbA                 PF02558.11   151 seq1405_BIOID51021   -            432   2.3e-05   23.7   0.2   1   1   3.8e-08   5.3e-05   22.6   0.1     1    33     3    34     3    48 0.87 Ketopantoate reductase PanE/ApbA
AlaDh_PNT_C          PF01262.16   168 seq1405_BIOID51021   -            432   0.00013   21.5   0.1   1   1   1.7e-07   0.00023   20.6   0.1    22    59     2    39     1    52 0.85 Alanine dehydrogenase/PNT, C-terminal domain
PqiA                 PF04403.8    160 seq1406_BIOID51021   -            427   4.4e-83  276.5  28.0   1   2   1.2e-41   1.7e-37  128.3   5.9     1   160    65   221    65   221 0.96 Paraquat-inducible protein A
PqiA                 PF04403.8    160 seq1406_BIOID51021   -            427   4.4e-83  276.5  28.0   2   2   1.1e-49   1.5e-45  154.5   8.0     1   158   262   420   262   422 0.97 Paraquat-inducible protein A
HTH_31               PF13560.1     64 seq1408_BIOID51021   -             96   6.8e-11   42.0   0.0   1   1   7.9e-14   3.6e-10   39.7   0.0     4    46    35    76    34    93 0.82 Helix-turn-helix domain
HTH_3                PF01381.17    55 seq1408_BIOID51021   -             96   3.2e-09   36.3   0.1   1   1     2e-12   9.2e-09   34.9   0.0     1    38    37    74    37    85 0.96 Helix-turn-helix
HTH_19               PF12844.2     64 seq1408_BIOID51021   -             96     2e-08   34.0   0.0   1   1   2.1e-11   9.4e-08   31.8   0.0     3    55    36    87    36    95 0.83 Helix-turn-helix domain
PRA-CH               PF01502.13    75 seq1410_BIOID51021   -            203   2.2e-34  116.8   0.0   1   1   6.1e-38   4.1e-34  115.9   0.0     1    74    33   106    33   107 0.99 Phosphoribosyl-AMP cyclohydrolase
PRA-PH               PF01503.12    83 seq1410_BIOID51021   -            203   4.2e-13   49.2   0.4   1   1   8.6e-17   5.9e-13   48.7   0.3     2    82   116   201   115   202 0.95 Phosphoribosyl-ATP pyrophosphohydrolase
CoA_binding_2        PF13380.1    115 seq1413_BIOID51021   -            137   7.2e-38  129.1   0.1   1   1   1.2e-41   8.2e-38  129.0   0.1     2   114    15   130    14   131 0.97 CoA binding domain
CoA_binding          PF02629.14    96 seq1413_BIOID51021   -            137   1.8e-05   25.0   0.0   1   1   3.5e-09   2.4e-05   24.6   0.0     2    91    12    99    11   102 0.90 CoA binding domain
GPW_gp25             PF04965.9     99 seq1417_BIOID51021   -            130   6.7e-13   47.9   0.0   1   1   6.2e-17   8.4e-13   47.5   0.0     3    94    18   108    16   113 0.90 Gene 25-like lysozyme
BPD_transp_1         PF00528.17   185 seq1421_BIOID51021   -            354   2.5e-26   92.2  16.2   1   1   1.8e-30   2.5e-26   92.2  11.2     1   176   163   324   163   332 0.91 Binding-protein-dependent transport system inner membrane component
SopA                 PF13981.1    135 seq1424_BIOID51021   -            460   1.3e-30  106.0   5.7   1   1   7.5e-34   2.5e-30  105.1   3.9     3   135   227   360   225   360 0.97 SopA-like central domain
Pentapeptide_4       PF13599.1     78 seq1424_BIOID51021   -            460   7.2e-19   67.2  17.6   1   1   4.3e-18   1.5e-14   53.4   4.4     6    78   108   183   103   186 0.94 Pentapeptide repeats (9 copies)
Pentapeptide_3       PF13576.1     48 seq1424_BIOID51021   -            460   2.3e-11   43.2  19.6   1   1   7.2e-11   2.4e-07   30.3   1.5     1    47   120   166   120   167 0.91 Pentapeptide repeats (9 copies)
RHH_1                PF01402.16    39 seq1428_BIOID51021   -             81   4.8e-11   41.9   0.5   1   1   5.7e-15   7.7e-11   41.2   0.4     2    39    15    52    14    52 0.96 Ribbon-helix-helix protein, copG family
NadA                 PF02445.11   296 seq1433_BIOID51021   -            347  2.3e-105  351.5   0.0   1   1  1.9e-109  2.6e-105  351.3   0.0     2   295    31   340    30   341 0.98 Quinolinate synthetase A protein
MCE                  PF02470.15    81 seq1434_BIOID51021   -            877   1.2e-64  214.2  10.4   1   3   3.5e-21   4.8e-17   61.6   0.1     2    81    46   137    45   137 0.97 mce related protein
MCE                  PF02470.15    81 seq1434_BIOID51021   -            877   1.2e-64  214.2  10.4   2   3   1.6e-11   2.1e-07   30.6   0.0     2    76   280   355   279   369 0.88 mce related protein
MCE                  PF02470.15    81 seq1434_BIOID51021   -            877   1.2e-64  214.2  10.4   3   3   1.2e-14   1.6e-10   40.7   0.0     4    81   636   724   634   724 0.96 mce related protein
Ala_racemase_N       PF01168.15   217 seq1435_BIOID51021   -            356   5.2e-59  199.3   0.1   1   1   9.8e-63   6.7e-59  198.9   0.0     2   217    10   217     9   217 0.95 Alanine racemase, N-terminal domain
Ala_racemase_C       PF00842.16   129 seq1435_BIOID51021   -            356   2.4e-39  133.5   0.4   1   1   6.2e-43   4.2e-39  132.7   0.3     1   127   232   354   232   356 0.97 Alanine racemase, C-terminal domain
Abhydrolase_1        PF00561.15   230 seq1436_BIOID51021   -            340     3e-26   92.2   0.0   1   1   2.6e-29     9e-26   90.7   0.0     4   218   105   312   102   315 0.96 alpha/beta hydrolase fold
Abhydrolase_6        PF12697.2    228 seq1436_BIOID51021   -            340     3e-16   59.9   0.7   1   1   1.2e-19   4.2e-16   59.4   0.5     1   219    75   312    75   320 0.70 Alpha/beta hydrolase family
Abhydrolase_5        PF12695.2    142 seq1436_BIOID51021   -            340   7.6e-11   41.8   0.4   1   1   7.2e-14   2.5e-10   40.1   0.2     2   141    75   308    74   309 0.65 Alpha/beta hydrolase family
OpuAC                PF04069.7    257 seq1439_BIOID51021   -            344   3.7e-56  190.2   3.6   1   1   3.3e-60   4.5e-56  189.9   2.5     2   256    44   326    43   327 0.94 Substrate binding domain of ABC-type glycine betaine transport system
Response_reg         PF00072.19   112 seq1441_BIOID51021   -            204   3.2e-26   91.4   0.4   1   1   6.8e-30   4.6e-26   90.8   0.3     2   111     4   113     3   114 0.98 Response regulator receiver domain
GerE                 PF00196.14    58 seq1441_BIOID51021   -            204   3.1e-22   77.5   0.1   1   1   1.1e-25   7.8e-22   76.2   0.0     2    58   142   198   141   198 0.97 Bacterial regulatory proteins, luxR family
Glycos_transf_N      PF04413.11   186 seq1447_BIOID51021   -            425   4.5e-75  250.8   0.0   1   1   6.1e-78   4.2e-74  247.6   0.0     1   185    31   212    31   213 0.98 3-Deoxy-D-manno-octulosonic-acid transferase (kdotransferase)
Glycos_transf_1      PF00534.15   172 seq1447_BIOID51021   -            425   3.5e-10   39.4   0.0   1   1   9.8e-14   6.7e-10   38.5   0.0    65   169   291   398   231   401 0.75 Glycosyl transferases group 1
PaaA_PaaC            PF05138.7    263 seq1449_BIOID51021   -            309  1.5e-100  335.3   0.5   1   1  1.2e-104  1.7e-100  335.2   0.3     4   263    17   291     1   291 0.97 Phenylacetic acid catabolic protein
Porin_1              PF00267.16   337 seq1450_BIOID51021   -            357  3.5e-122  407.7  31.4   1   1  5.7e-126  3.9e-122  407.6  21.7     1   337    27   357    27   357 0.96 Gram-negative porin
Porin_4              PF13609.1    311 seq1450_BIOID51021   -            357   3.6e-19   69.2  41.0   1   1   5.3e-23   3.6e-19   69.2  28.4     6   306    12   331     6   338 0.78 Gram-negative porin
NMN_transporter      PF04973.7    182 seq1451_BIOID51021   -            239   1.6e-46  157.9  27.1   1   1   1.3e-48   1.8e-44  151.2  18.8     1   180    23   227    23   229 0.94 Nicotinamide mononucleotide transporter
Chor_lyase           PF04345.8    168 seq1453_BIOID51021   -            165   6.6e-31  106.8   0.0   1   1   5.8e-35     8e-31  106.6   0.0    13   163    18   165    12   165 0.90 Chorismate lyase
Aldo_ket_red         PF00248.16   283 seq1455_BIOID51021   -            294   2.6e-46  157.6   0.0   1   1   2.3e-50   3.1e-46  157.3   0.0     2   281    20   267    19   269 0.92 Aldo/keto reductase family
HTH_3                PF01381.17    55 seq1456_BIOID51021   -             99   6.2e-07   29.0   0.0   1   1   6.4e-11   8.7e-07   28.5   0.0     2    45    10    53     9    59 0.88 Helix-turn-helix
Acylphosphatase      PF00708.13    91 seq1457_BIOID51021   -             92   4.8e-28   96.9   0.0   1   1   3.8e-32   5.1e-28   96.8   0.0     1    91     1    92     1    92 0.95 Acylphosphatase
UPF0270              PF06794.7     70 seq1458_BIOID51021   -             72   9.2e-36  121.3   0.1   1   1   7.4e-40     1e-35  121.2   0.0     1    70     1    70     1    70 0.99 Uncharacterised protein family (UPF0270)
SBP_bac_3            PF00497.15   225 seq1460_BIOID51021   -            655   3.8e-42  143.9   0.0   1   2   3.2e-17   4.4e-13   48.8   0.0    15   223    23   226     8   228 0.87 Bacterial extracellular solute-binding proteins, family 3
SBP_bac_3            PF00497.15   225 seq1460_BIOID51021   -            655   3.8e-42  143.9   0.0   2   2   9.2e-31   1.3e-26   93.1   0.0     2   224   255   470   254   471 0.93 Bacterial extracellular solute-binding proteins, family 3
DUF2756              PF10956.3    104 seq1461_BIOID51021   -            146     1e-53  179.8  30.3   1   1   7.3e-58     1e-53  179.8  21.0     1   104     1   105     1   105 0.99 Protein of unknown function (DUF2756)
ThiI                 PF02568.9    197 seq1462_BIOID51021   -            482   5.4e-77  257.5   0.0   1   1   1.2e-80   8.1e-77  257.0   0.0     1   197   175   369   175   369 0.99 Thiamine biosynthesis protein (ThiI)
THUMP                PF02926.12    93 seq1462_BIOID51021   -            482   1.2e-19   69.9   0.1   1   1   7.6e-23   5.2e-19   68.0   0.1     2    89    76   161    75   164 0.95 THUMP domain
OMP_b-brl            PF13505.1    176 seq1464_BIOID51021   -            171   3.9e-27   95.2  13.5   1   1   6.8e-31   4.7e-27   94.9   9.3     2   176     9   171     6   171 0.87 Outer membrane protein beta-barrel domain
Ail_Lom              PF06316.6    199 seq1464_BIOID51021   -            171   1.5e-23   83.2   4.7   1   2   2.2e-18   1.5e-14   53.8   0.9     1   126     1   115     1   127 0.77 Enterobacterial Ail/Lom protein
Ail_Lom              PF06316.6    199 seq1464_BIOID51021   -            171   1.5e-23   83.2   4.7   2   2   2.2e-11   1.5e-07   31.0   0.1   154   199   126   171   120   171 0.93 Enterobacterial Ail/Lom protein
Epimerase            PF01370.16   236 seq1466_BIOID51021   -            199   2.5e-20   72.8   0.0   1   1     2e-24   2.8e-20   72.6   0.0   129   222     5    95     1   126 0.91 NAD dependent epimerase/dehydratase family
Esterase             PF00756.15   251 seq1467_BIOID51021   -            400   3.6e-49  167.3   0.0   1   1   5.2e-53   3.6e-49  167.3   0.0     1   251   172   391   172   391 0.98 Putative esterase
DUF3327              PF11806.3    122 seq1467_BIOID51021   -            400   1.9e-36  124.9   2.5   1   1   3.3e-40   2.2e-36  124.7   0.4     3   121    29   155    21   156 0.97 Domain of unknown function (DUF3327)
tRNA-synt_2          PF00152.15   335 seq1468_BIOID51021   -            335   5.4e-70  235.6   0.0   1   1     5e-74   6.9e-70  235.3   0.0    21   333    25   333    14   335 0.88 tRNA synthetases class II (D, K and N)
PRK                  PF00485.13   194 seq1470_BIOID51021   -            289     3e-74  248.6   0.0   1   1   2.7e-78   3.6e-74  248.4   0.0     1   194     7   214     7   214 0.99 Phosphoribulokinase / Uridine kinase family
UbiA                 PF01040.13   257 seq1472_BIOID51021   -            290   8.5e-41  139.7  25.0   1   1   7.6e-45     1e-40  139.4  17.3     2   256    26   277    25   283 0.85 UbiA prenyltransferase family
Phage_integrase      PF00589.17   173 seq1473_BIOID51021   -            335   3.9e-30  104.6   1.5   1   1     5e-34   6.9e-30  103.8   0.1     2   171   164   307   163   309 0.91 Phage integrase family
MFS_1                PF07690.11   354 seq1474_BIOID51021   -            394   1.1e-36  126.1  55.2   1   2   1.5e-29     1e-25   90.1  17.3     2   188    17   198    16   220 0.86 Major Facilitator Superfamily
MFS_1                PF07690.11   354 seq1474_BIOID51021   -            394   1.1e-36  126.1  55.2   2   2     1e-14   7.2e-11   41.3  16.1     3   175   218   387   216   394 0.89 Major Facilitator Superfamily
Sugar_tr             PF00083.19   451 seq1474_BIOID51021   -            394   3.2e-12   45.6  16.5   1   1   4.7e-16   3.2e-12   45.6  11.4    43   188    39   181    11   184 0.83 Sugar (and other) transporter
PaaB                 PF06243.6     94 seq1475_BIOID51021   -             95   4.3e-35  119.6   0.0   1   1   3.4e-39   4.6e-35  119.5   0.0     3    94     6    95     4    95 0.97 Phenylacetic acid degradation B
CTP_transf_2         PF01467.21   157 seq1481_BIOID51021   -            159   6.5e-25   87.9   0.1   1   1   1.1e-28   7.8e-25   87.6   0.0     1   156     6   134     6   135 0.98 Cytidylyltransferase
Citrate_ly_lig       PF08218.6    182 seq1481_BIOID51021   -            159   1.1e-06   28.0   0.1   1   1   2.7e-10   1.9e-06   27.3   0.0     9   106    12   113    10   117 0.81 Citrate lyase ligase C-terminal domain
PaaA_PaaC            PF05138.7    263 seq1482_BIOID51021   -            248   6.3e-97  323.5   0.7   1   1  5.1e-101     7e-97  323.3   0.5    17   263     3   248     1   248 0.99 Phenylacetic acid catabolic protein
Adenylate_cycl       PF01295.13   605 seq1485_BIOID51021   -            848    9e-275  912.5   0.0   1   1  1.6e-278  1.1e-274  912.3   0.0     1   601   228   826   228   830 0.98 Adenylate cyclase, class-I
Adenyl_cycl_N        PF12633.2    204 seq1485_BIOID51021   -            848   3.3e-87  291.1   0.0   1   1   2.2e-86   1.5e-82  275.9   0.0     1   203     1   200     1   201 0.96 Adenylate cyclase NT domain
Esterase             PF00756.15   251 seq1486_BIOID51021   -            278   2.1e-72  243.4   0.0   1   1   7.1e-76   2.4e-72  243.2   0.0     1   251    21   271    21   271 0.99 Putative esterase
Abhydrolase_5        PF12695.2    142 seq1486_BIOID51021   -            278   8.9e-08   31.8   0.0   1   1   3.5e-11   1.2e-07   31.4   0.0     6   142    50   257    44   257 0.62 Alpha/beta hydrolase family
Peptidase_S9         PF00326.16   213 seq1486_BIOID51021   -            278   8.1e-07   28.3   0.0   1   1   3.7e-10   1.3e-06   27.7   0.0    54   208   127   274   118   278 0.77 Prolyl oligopeptidase family
GntR                 PF00392.16    64 seq1487_BIOID51021   -            258   6.7e-23   79.7   0.2   1   1   1.9e-26   1.3e-22   78.8   0.1     1    64     9    72     9    72 0.99 Bacterial regulatory proteins, gntR family
FCD                  PF07729.7    125 seq1487_BIOID51021   -            258   9.3e-19   67.8   5.0   1   1   2.1e-22   1.4e-18   67.2   3.5     1   125    96   220    96   220 0.90 FCD domain
AA_permease_2        PF13520.1    426 seq1489_BIOID51021   -            514     2e-32  112.1  60.9   1   1   4.1e-36   2.8e-32  111.6  42.2     2   419    23   482    22   497 0.77 Amino acid permease
AA_permease          PF00324.16   479 seq1489_BIOID51021   -            514   2.4e-14   52.4  52.7   1   1   2.2e-17   1.5e-13   49.8  36.5    12   446    33   479    22   500 0.71 Amino acid permease
MbtH                 PF03621.8     54 seq1490_BIOID51021   -             72   1.8e-21   75.1   0.6   1   1   1.6e-25   2.1e-21   74.8   0.4     1    53     1    54     1    55 0.96 MbtH-like protein
DJ-1_PfpI            PF01965.19   147 seq1493_BIOID51021   -            283   4.2e-12   45.6   0.0   1   1   5.2e-16   7.1e-12   44.8   0.0    22   143   125   274   108   278 0.81 DJ-1/PfpI family
AMP-binding          PF00501.23   418 seq1494_BIOID51021   -           1335  8.1e-117  389.9   0.0   1   1  3.9e-120  1.1e-116  389.5   0.0     1   417   524   928   524   929 0.96 AMP-binding enzyme
Condensation         PF00668.15   301 seq1494_BIOID51021   -           1335     2e-58  197.4   0.0   1   1   1.1e-61   3.1e-58  196.8   0.0     2   300    44   342    43   343 0.90 Condensation domain
Thioesterase         PF00975.15   229 seq1494_BIOID51021   -           1335   3.2e-46  158.2   0.6   1   1   1.1e-46   2.9e-43  148.6   0.0     2   216  1109  1320  1108  1333 0.95 Thioesterase domain
PP-binding           PF00550.20    67 seq1494_BIOID51021   -           1335   2.8e-09   37.0   0.1   1   1   3.1e-12   8.4e-09   35.4   0.1     3    65  1022  1082  1020  1084 0.90 Phosphopantetheine attachment site
Abhydrolase_6        PF12697.2    228 seq1494_BIOID51021   -           1335   1.4e-05   25.0   0.1   1   1     5e-09   1.4e-05   25.0   0.1     2   127  1111  1240  1110  1309 0.65 Alpha/beta hydrolase family
Nol1_Nop2_Fmu        PF01189.12   283 seq1495_BIOID51021   -            481  2.9e-109  364.7   0.0   1   2   2.7e-31   7.4e-28   97.6   0.0    12   177    42   210    31   211 0.88 NOL1/NOP2/sun family
Nol1_Nop2_Fmu        PF01189.12   283 seq1495_BIOID51021   -            481  2.9e-109  364.7   0.0   2   2   8.4e-85   2.3e-81  273.1   0.0     9   282   201   480   201   481 0.99 NOL1/NOP2/sun family
Nol1_Nop2_Fmu_2      PF13636.1    102 seq1495_BIOID51021   -            481   7.3e-23   80.4   0.0   1   1   4.6e-26   1.3e-22   79.7   0.0     3   102   368   470   366   470 0.91 pre-rRNA processing and ribosome biogenesis
Methyltransf_26      PF13659.1    117 seq1495_BIOID51021   -            481   3.2e-07   30.2   0.2   1   1   3.1e-10   8.4e-07   28.9   0.1     2   116   121   249   120   250 0.87 Methyltransferase domain
Methyltransf_18      PF12847.2    112 seq1495_BIOID51021   -            481   5.6e-07   30.0   0.0   1   1   3.8e-10     1e-06   29.1   0.0     3   112   121   249   119   249 0.87 Methyltransferase domain
DUF59                PF01883.14    72 seq1498_BIOID51021   -            172   6.5e-15   54.7   0.0   1   1     1e-18   1.4e-14   53.7   0.0     2    64    20    82    19    92 0.92 Domain of unknown function DUF59
AzlC                 PF03591.9    143 seq1499_BIOID51021   -            245   1.3e-41  141.7  10.1   1   1   9.5e-46   1.3e-41  141.7   7.0     1   141    23   165    23   167 0.97 AzlC protein
cNMP_binding         PF00027.24    91 seq1501_BIOID51021   -            210   8.9e-24   83.0   0.0   1   1     4e-27   1.4e-23   82.4   0.0     3    90    23   111    21   112 0.97 Cyclic nucleotide-binding domain
Crp                  PF00325.15    32 seq1501_BIOID51021   -            210   2.1e-15   55.7   0.4   1   1   1.1e-18   3.9e-15   54.8   0.3     1    32   166   197   166   197 0.98 Bacterial regulatory proteins, crp family
HTH_Crp_2            PF13545.1     76 seq1501_BIOID51021   -            210   2.2e-11   43.2   0.1   1   1   1.5e-14     5e-11   42.1   0.1     1    67   142   206   142   207 0.94 Crp-like helix-turn-helix domain
PTS_2-RNA            PF01885.11   186 seq1502_BIOID51021   -            184   1.7e-52  177.3   0.0   1   1   1.5e-56     2e-52  177.0   0.0     2   180     6   175     5   180 0.96 RNA 2'-phosphotransferase, Tpt1 / KptA family
Response_reg         PF00072.19   112 seq1504_BIOID51021   -            479   5.7e-30  103.4   0.0   1   1   5.7e-33     2e-29  101.7   0.0     1   111   243   352   243   353 0.98 Response regulator receiver domain
HATPase_c            PF02518.21   111 seq1504_BIOID51021   -            479   9.6e-26   89.5   0.1   1   1   4.9e-29   1.7e-25   88.7   0.1     2   110   107   218   106   219 0.91 Histidine kinase-, DNA gyrase B-, and HSP90-like ATPase
HisKA                PF00512.20    68 seq1504_BIOID51021   -            479   4.9e-13   48.7   0.1   1   1   5.3e-16   1.8e-12   46.9   0.0     9    68     1    59     1    59 0.99 His Kinase A (phospho-acceptor) domain
Hpt                  PF01627.18    90 seq1504_BIOID51021   -            479   3.5e-09   36.4   0.5   1   1   2.8e-12   9.6e-09   35.0   0.4     1    89   386   469   386   470 0.95 Hpt domain
Fer2                 PF00111.22    78 seq1505_BIOID51021   -            426   1.4e-17   63.1   0.6   1   1   5.4e-21   2.5e-17   62.2   0.4     2    77   337   411   336   412 0.91 2Fe-2S iron-sulfur cluster binding domain
FAD_binding_6        PF00970.19    99 seq1505_BIOID51021   -            426   5.8e-16   58.3   0.0   1   1   2.1e-19   9.7e-16   57.5   0.0     2    99    77   175    76   175 0.91 Oxidoreductase FAD-binding domain
NAD_binding_1        PF00175.16   109 seq1505_BIOID51021   -            426   1.5e-15   57.6   0.0   1   1   5.4e-19   2.5e-15   56.8   0.0     2   107   188   295   187   297 0.92 Oxidoreductase NAD-binding domain
SSF                  PF00474.12   406 seq1509_BIOID51021   -            502  1.1e-146  488.5  29.9   1   1  1.3e-150  1.7e-146  487.8  20.7     1   406    35   437    35   437 0.99 Sodium:solute symporter family
DAHP_synth_1         PF00793.15   272 seq1511_BIOID51021   -            350  1.3e-105  351.8   0.0   1   1  1.1e-109  1.5e-105  351.6   0.0     8   271    40   338    25   339 0.96 DAHP synthetase I family
DAGK_cat             PF00781.19   130 seq1512_BIOID51021   -            299   1.6e-26   92.1   0.3   1   1   3.7e-30   2.5e-26   91.4   0.2     3   129     8   131     6   132 0.96 Diacylglycerol kinase catalytic domain
NAD_kinase           PF01513.16   285 seq1512_BIOID51021   -            299   7.2e-06   24.8   0.1   1   1   1.3e-09   8.6e-06   24.6   0.1    64   134    45   121    12   196 0.82 ATP-NAD kinase
SNARE_assoc          PF09335.6    123 seq1513_BIOID51021   -            220   1.6e-22   79.8   5.4   1   1   1.2e-26   1.6e-22   79.8   3.7     1   123    48   174    48   174 0.96 SNARE associated Golgi protein
AzlD                 PF05437.7     99 seq1514_BIOID51021   -            111   2.4e-12   46.5   5.6   1   1   2.1e-16   2.9e-12   46.2   3.9     1    98     5   104     5   105 0.92 Branched-chain amino acid transport protein (AzlD)
FUSC-like            PF12805.2    284 seq1515_BIOID51021   -            696     3e-72  242.8   3.3   1   1   8.7e-76     3e-72  242.8   2.3     2   280    63   335    62   340 0.95 FUSC-like inner membrane protein yccS
FUSC_2               PF13515.1    128 seq1515_BIOID51021   -            696   8.6e-20   70.8  11.0   1   1   2.5e-23   8.6e-20   70.8   7.6     2   126   377   498   375   500 0.90 Fusaric acid resistance protein-like
FUSC                 PF04632.7    650 seq1515_BIOID51021   -            696   5.1e-08   31.7   4.2   1   1   1.5e-11   5.1e-08   31.7   2.9     7   280   369   659   363   690 0.80 Fusaric acid resistance protein family
ALMT                 PF11744.3    406 seq1515_BIOID51021   -            696   1.5e-05   23.7   1.9   1   1   1.7e-08   5.7e-05   21.8   1.0    41   193   389   528   373   594 0.80 Aluminium activated malate transporter
Fe_dep_repr_C        PF02742.10    71 seq1518_BIOID51021   -            155   1.4e-13   50.2   0.9   1   1   1.5e-16   2.9e-13   49.1   0.6     1    57    95   150    95   154 0.95 Iron dependent repressor, metal binding and dimerisation domain
Fe_dep_repress       PF01325.14    60 seq1518_BIOID51021   -            155   6.9e-11   41.8   0.0   1   1   6.3e-14   1.2e-10   40.9   0.0     6    60    38    92    35    92 0.95 Iron dependent repressor, N-terminal DNA binding domain
HTH_24               PF13412.1     48 seq1518_BIOID51021   -            155   1.2e-07   30.9   0.0   1   1     9e-11   1.8e-07   30.3   0.0     3    48    40    85    38    85 0.90 Winged helix-turn-helix DNA-binding
MarR                 PF01047.17    59 seq1518_BIOID51021   -            155   1.7e-06   27.4   0.0   1   1   1.6e-09   3.1e-06   26.6   0.0    11    48    48    85    47    87 0.95 MarR family
MarR                 PF01047.17    59 seq1519_BIOID51021   -            176   1.3e-17   63.1   2.8   1   1   1.3e-20     6e-17   60.9   0.1     1    58    53   112    53   113 0.98 MarR family
MarR_2               PF12802.2     62 seq1519_BIOID51021   -            176     1e-08   34.5   0.1   1   1   4.8e-12   2.2e-08   33.5   0.0     5    61    55   111    51   112 0.90 MarR family
HTH_27               PF13463.1     68 seq1519_BIOID51021   -            176   3.6e-07   30.2   0.1   1   1   1.8e-10   8.1e-07   29.1   0.0    17    68    70   121    54   121 0.86 Winged helix DNA-binding domain
DUF1480              PF07351.8     80 seq1521_BIOID51021   -             78   3.5e-42  142.1   0.0   1   1   2.8e-46   3.8e-42  142.0   0.0     3    79     2    77     1    78 0.98 Protein of unknown function (DUF1480)
SecD-TM1             PF13721.1    101 seq1522_BIOID51021   -            127   2.7e-16   59.5   0.0   1   1   2.6e-20   3.6e-16   59.1   0.0    11   101    17   105     8   105 0.91 SecD export protein N-terminal TM region
DUF520               PF04461.8    160 seq1523_BIOID51021   -            163     4e-66  221.6   3.7   1   1   3.3e-70   4.5e-66  221.5   2.5     1   160     1   162     1   162 0.99 Protein of unknown function (DUF520)
SLT                  PF01464.15   121 seq1526_BIOID51021   -            203   1.4e-25   89.0   0.1   1   1   1.3e-29   1.8e-25   88.6   0.1     3   120    43   168    41   169 0.95 Transglycosylase SLT domain
CitMHS               PF03600.11   349 seq1527_BIOID51021   -            372   2.1e-28   98.7  20.9   1   1   3.1e-32   2.1e-28   98.7  14.5    41   321    32   306    12   330 0.89 Citrate transporter
Na_sulph_symp        PF00939.14   471 seq1527_BIOID51021   -            372   1.1e-07   31.0   5.8   1   1   1.6e-11   1.1e-07   31.0   4.0   320   449    41   166    35   184 0.80 Sodium:sulfate symporter transmembrane region
ECH                  PF00378.15   245 seq1529_BIOID51021   -             86   1.8e-15   56.6   0.1   1   1   1.5e-19     2e-15   56.4   0.1     4    78     8    80     6    86 0.89 Enoyl-CoA hydratase/isomerase family
DUF1482              PF07358.6     57 seq1530_BIOID51021   -             91     5e-32  109.1   0.1   1   1   4.4e-36     6e-32  108.9   0.1     1    57    29    86    29    86 0.99 Protein of unknown function (DUF1482)
Cupin_6              PF12852.2    186 seq1531_BIOID51021   -            284   1.8e-26   92.7   0.5   1   1   1.2e-29   5.6e-26   91.1   0.4     1   186     2   162     2   162 0.93 Cupin
HTH_18               PF12833.2     81 seq1531_BIOID51021   -            284   1.5e-20   72.9   0.2   1   1   2.3e-23     1e-19   70.2   0.1     1    81   199   278   199   278 0.97 Helix-turn-helix domain
HTH_AraC             PF00165.18    42 seq1531_BIOID51021   -            284   2.6e-15   55.5   0.0   1   2   1.1e-08   4.9e-05   22.9   0.0     7    41   192   226   188   227 0.94 Bacterial regulatory helix-turn-helix proteins, AraC family
HTH_AraC             PF00165.18    42 seq1531_BIOID51021   -            284   2.6e-15   55.5   0.0   2   2   4.5e-11   2.1e-07   30.4   0.0    13    41   247   276   238   277 0.92 Bacterial regulatory helix-turn-helix proteins, AraC family
HlyD                 PF00529.15   306 seq1533_BIOID51021   -            390   3.6e-79  266.1  15.0   1   1   1.3e-82   4.5e-79  265.8  10.4     1   306    60   343    60   343 0.99 HlyD family secretion protein
HlyD_2               PF12700.2    328 seq1533_BIOID51021   -            390   2.2e-17   63.1   1.3   1   1   9.2e-21   3.1e-17   62.6   0.9    20   234    60   290    51   316 0.77 HlyD family secretion protein
HlyD_3               PF13437.1    105 seq1533_BIOID51021   -            390   5.2e-16   58.7   3.5   1   1   1.4e-16   4.9e-13   49.2   0.2     2   105   218   338   217   338 0.79 HlyD family secretion protein
Biotin_lipoyl_2      PF13533.1     50 seq1533_BIOID51021   -            390   1.1e-08   34.4   1.6   1   1   5.4e-11   1.9e-07   30.5   0.1     2    49    61   108    60   109 0.91 Biotin-lipoyl like
ECH                  PF00378.15   245 seq1534_BIOID51021   -            168   2.5e-52  177.3   1.8   1   1   2.1e-56   2.8e-52  177.1   1.2    87   245     2   160     1   160 0.99 Enoyl-CoA hydratase/isomerase family
GST_C_2              PF13410.1     69 seq1535_BIOID51021   -            304   5.3e-10   38.9   0.3   1   1   4.8e-13   1.3e-09   37.6   0.2     2    68   190   260   189   261 0.82 Glutathione S-transferase, C-terminal domain
GST_C                PF00043.20    95 seq1535_BIOID51021   -            304   9.3e-09   35.0   0.0   1   1   5.9e-12   1.6e-08   34.2   0.0    33    95   199   266   162   266 0.87 Glutathione S-transferase, C-terminal domain
GST_N_2              PF13409.1     70 seq1535_BIOID51021   -            304   1.8e-06   27.7   0.0   1   1   1.7e-09   4.7e-06   26.3   0.0     3    69    69   143    67   144 0.89 Glutathione S-transferase, N-terminal domain
GST_N                PF02798.15    76 seq1535_BIOID51021   -            304   3.4e-05   23.7   0.0   1   1   4.2e-08   0.00012   22.1   0.0    17    76    82   143    74   143 0.91 Glutathione S-transferase, N-terminal domain
DUF1090              PF06476.7    115 seq1536_BIOID51021   -            122   6.8e-38  128.7  16.9   1   1   6.2e-42   8.4e-38  128.4  11.7     2   114     7   116     5   117 0.92 Protein of unknown function (DUF1090)
DFP                  PF04127.10   183 seq1537_BIOID51021   -            430   3.5e-72  241.7   2.3   1   1   8.7e-76   5.9e-72  241.0   0.2     2   182   211   395   210   396 0.97 DNA / pantothenate metabolism flavoprotein
Flavoprotein         PF02441.14   129 seq1537_BIOID51021   -            430   8.1e-32  109.4   0.3   1   1   2.5e-35   1.7e-31  108.4   0.2     1   128    30   157    30   158 0.90 Flavoprotein
VRR_NUC              PF08774.6    100 seq1538_BIOID51021   -             98     8e-09   35.3   0.0   1   1   6.9e-13   9.4e-09   35.0   0.0    21    99     9    84     2    85 0.90 VRR-NUC domain
DAGK_prokar          PF01219.14   104 seq1540_BIOID51021   -            122   5.5e-39  131.8   8.1   1   1   4.6e-43   6.3e-39  131.6   5.6     2   104    16   118    15   118 0.99 Prokaryotic diacylglycerol kinase
DUF883               PF05957.8     94 seq1541_BIOID51021   -            101   1.1e-31  108.9   1.7   1   1   9.3e-36   1.3e-31  108.7   1.2     2    94     9   101     8   101 0.99 Bacterial protein of unknown function (DUF883)
ECH                  PF00378.15   245 seq1543_BIOID51021   -            262   2.2e-62  210.2   0.0   1   1   1.8e-66   2.5e-62  210.1   0.0     3   244     8   253     6   254 0.96 Enoyl-CoA hydratase/isomerase family
FTR1                 PF03239.9    306 seq1547_BIOID51021   -            276   1.8e-76  256.9  18.6   1   1   1.4e-80     2e-76  256.7  12.9     1   304     1   274     1   276 0.98 Iron permease FTR1 family
DUF1469              PF07332.6    121 seq1550_BIOID51021   -            134     1e-25   89.6   7.5   1   1   8.4e-30   1.1e-25   89.5   5.2     6   120    19   129    14   130 0.97 Protein of unknown function (DUF1469)
LexA_DNA_bind        PF01726.11    65 seq1552_BIOID51021   -            202   6.6e-32  108.7   0.1   1   1   1.5e-35   1.1e-31  108.1   0.1     1    65     1    65     1    65 0.99 LexA DNA binding domain
Peptidase_S24        PF00717.18    70 seq1552_BIOID51021   -            202   8.9e-17   60.3   0.8   1   1   1.9e-20   1.3e-16   59.8   0.5     1    68   114   180   114   182 0.96 Peptidase S24-like
Transthyretin        PF00576.16   112 seq1553_BIOID51021   -            137   1.9e-42  143.5   0.1   1   1   1.6e-46   2.2e-42  143.3   0.1     2   112    28   136    27   136 0.98 HIUase/Transthyretin family
Transgly_assoc       PF04226.8     48 seq1556_BIOID51021   -             84   1.2e-13   50.7  14.4   1   1   8.6e-18   1.2e-13   50.7   9.9     2    48    34    83    33    83 0.98 Transglycosylase associated protein
YqjK                 PF13997.1     73 seq1557_BIOID51021   -             99   3.7e-30  103.8   9.8   1   1   3.3e-34   4.5e-30  103.5   6.8     1    73    14    86    14    86 0.99 YqjK-like protein
MFS_1                PF07690.11   354 seq1558_BIOID51021   -            512   5.7e-55  186.3  38.3   1   1   4.2e-59   5.7e-55  186.3  26.5     1   353    19   413    19   414 0.89 Major Facilitator Superfamily
Exo_endo_phos        PF03372.18   251 seq1559_BIOID51021   -            272     2e-26   93.3   0.0   1   1   1.7e-30   2.3e-26   93.0   0.0     1   251     8   263     8   263 0.80 Endonuclease/Exonuclease/phosphatase family
DEDD_Tnp_IS110       PF01548.12   144 seq1561_BIOID51021   -            326   4.2e-44  149.5   0.2   1   1   2.4e-47   1.7e-43  147.6   0.1     1   144     7   151     7   151 0.99 Transposase
Transposase_20       PF02371.11    87 seq1561_BIOID51021   -            326   1.1e-27   95.7   0.4   1   1     3e-31     2e-27   94.9   0.3     2    85   196   280   195   282 0.96 Transposase IS116/IS110/IS902 family
CCG                  PF02754.11    85 seq1562_BIOID51021   -            239   9.7e-30  102.3   0.2   1   2   2.2e-17   3.1e-13   49.4   0.0     1    84     3    84     3    85 0.95 Cysteine-rich domain
CCG                  PF02754.11    85 seq1562_BIOID51021   -            239   9.7e-30  102.3   0.2   2   2   6.3e-18   8.6e-14   51.2   0.0     2    84   133   216   132   217 0.92 Cysteine-rich domain
3HCDH_N              PF02737.13   180 seq1563_BIOID51021   -            490   7.6e-65  217.8   1.4   1   1   2.2e-68   7.6e-65  217.8   0.9     1   178    22   199    22   201 0.99 3-hydroxyacyl-CoA dehydrogenase, NAD binding domain
3HCDH                PF00725.17    97 seq1563_BIOID51021   -            490   1.3e-46  156.8   0.0   1   2   5.5e-32   1.9e-28   98.5   0.0     1    97   203   300   203   300 0.98 3-hydroxyacyl-CoA dehydrogenase, C-terminal domain
3HCDH                PF00725.17    97 seq1563_BIOID51021   -            490   1.3e-46  156.8   0.0   2   2   1.3e-18   4.6e-15   55.6   0.0     1    80   402   481   402   486 0.96 3-hydroxyacyl-CoA dehydrogenase, C-terminal domain
NAD_binding_2        PF03446.10   162 seq1563_BIOID51021   -            490   1.3e-06   28.3   2.3   1   1   4.4e-10   1.5e-06   28.0   0.2     2    95    21   137    20   164 0.76 NAD binding domain of 6-phosphogluconate dehydrogenase
dUTPase              PF00692.14   129 seq1566_BIOID51021   -            152   1.2e-41  141.0   0.0   1   1   9.9e-46   1.4e-41  140.9   0.0     2   129    17   150    16   150 0.98 dUTPase
MatE                 PF01554.13   162 seq1567_BIOID51021   -            459   4.6e-39  133.5  30.5   1   2   8.5e-35   1.2e-30  106.2   5.9     1   161    35   195    35   196 0.99 MatE
MatE                 PF01554.13   162 seq1567_BIOID51021   -            459   4.6e-39  133.5  30.5   2   2   2.5e-13   3.5e-09   36.3   6.9     2   143   259   400   259   422 0.91 MatE
Oxidored_molyb       PF00174.14   169 seq1568_BIOID51021   -            334   8.3e-41  139.0   0.0   1   1   9.6e-45   1.3e-40  138.4   0.0    11   168   108   268    97   269 0.94 Oxidoreductase molybdopterin binding domain
DoxX                 PF07681.7     85 seq1569_BIOID51021   -            160   3.2e-18   65.8  13.1   1   1   7.9e-22   5.4e-18   65.0   9.1     2    84    39   117    38   118 0.98 DoxX
Peptidase_M75        PF09375.5    285 seq1571_BIOID51021   -            375   7.5e-52  176.3   4.7   1   1   1.4e-55   9.8e-52  175.9   3.2     1   285   135   368   135   368 0.96 Imelysin
Cupredoxin_1         PF13473.1    104 seq1571_BIOID51021   -            375   5.5e-25   87.1   0.1   1   1   1.3e-28   9.1e-25   86.4   0.1     4   104    13   115    10   115 0.95 Cupredoxin-like domain
Sel1                 PF08238.7     39 seq1575_BIOID51021   -            331   3.2e-17   62.4   9.7   1   3   3.9e-11   5.3e-07   29.9   0.1     2    39    74   109    73   109 0.79 Sel1 repeat
Sel1                 PF08238.7     39 seq1575_BIOID51021   -            331   3.2e-17   62.4   9.7   2   3     2e-08   0.00027   21.3   0.8     2    38   111   144   110   145 0.89 Sel1 repeat
Sel1                 PF08238.7     39 seq1575_BIOID51021   -            331   3.2e-17   62.4   9.7   3   3   1.3e-06     0.017   15.6   0.2     3    33   148   175   147   176 0.88 Sel1 repeat
ABC_tran             PF00005.22   118 seq1576_BIOID51021   -            530   1.4e-36  125.3   0.0   1   2   1.1e-18   1.9e-15   57.1   0.0     1   118    41   184    41   184 0.98 ABC transporter
ABC_tran             PF00005.22   118 seq1576_BIOID51021   -            530   1.4e-36  125.3   0.0   2   2   2.2e-21   3.7e-18   65.8   0.0     1   118   359   467   359   467 0.95 ABC transporter
ABC_tran_2           PF12848.2     85 seq1576_BIOID51021   -            530   3.4e-23   81.1   3.0   1   1   1.8e-23     3e-20   71.7   1.4     2    85   224   309   223   309 0.91 ABC transporter
DUF162               PF02589.10   189 seq1577_BIOID51021   -            475   6.7e-51  172.3   0.1   1   1   6.2e-54   9.4e-51  171.9   0.1     3   189    72   294    70   294 0.99 Uncharacterised ACR, YkgG family COG1556
Fer4_8               PF13183.1     57 seq1577_BIOID51021   -            475   1.3e-11   44.2   2.1   1   1   1.9e-14   2.9e-11   43.1   1.5     2    57   309   376   308   376 0.79 4Fe-4S dicluster domain
DUF3390              PF11870.3     93 seq1577_BIOID51021   -            475     9e-10   38.2   0.6   1   1   1.4e-12   2.2e-09   36.9   0.4    13    90   387   468   379   471 0.82 Domain of unknown function (DUF3390)
Fer4_9               PF13187.1     55 seq1577_BIOID51021   -            475   1.1e-08   35.0   0.5   1   1   2.2e-11   3.3e-08   33.5   0.4     1    53   311   375   311   376 0.94 4Fe-4S dicluster domain
Fer4_17              PF13534.1     61 seq1577_BIOID51021   -            475   1.2e-07   31.8   1.9   1   1   2.5e-10   3.8e-07   30.2   1.3     1    60   311   376   311   377 0.71 4Fe-4S dicluster domain
Fer4_10              PF13237.1     52 seq1577_BIOID51021   -            475     9e-08   31.6   4.1   1   1   2.1e-10   3.2e-07   29.9   3.0     7    52   310   373   305   373 0.69 4Fe-4S dicluster domain
Fer4_7               PF12838.2     52 seq1577_BIOID51021   -            475   1.8e-07   31.2   4.3   1   1   3.2e-10   4.8e-07   29.9   2.9     1    51   311   375   311   376 0.77 4Fe-4S dicluster domain
TetR_N               PF00440.18    47 seq1578_BIOID51021   -            198   2.9e-11   42.7   0.0   1   1   3.4e-15   4.6e-11   42.0   0.0     3    46    18    61    16    62 0.94 Bacterial regulatory proteins, tetR family
GST_N_2              PF13409.1     70 seq1579_BIOID51021   -            328   1.5e-23   82.4   0.0   1   1   9.4e-27   3.2e-23   81.3   0.0     1    70    62   159    62   159 0.85 Glutathione S-transferase, N-terminal domain
GST_C_2              PF13410.1     69 seq1579_BIOID51021   -            328   3.9e-14   52.1   0.0   1   1   2.3e-17     8e-14   51.1   0.0     1    54   203   256   203   280 0.89 Glutathione S-transferase, C-terminal domain
GST_C                PF00043.20    95 seq1579_BIOID51021   -            328   8.7e-07   28.7   0.0   1   1   4.2e-10   1.4e-06   28.0   0.0    20    67   200   247   167   281 0.76 Glutathione S-transferase, C-terminal domain
Wzz                  PF02706.10   152 seq1580_BIOID51021   -            377   4.3e-25   88.1   0.9   1   1   3.2e-29   4.3e-25   88.1   0.6     1   150    25   173    25   175 0.92 Chain length determinant protein
Caudo_TAP            PF02413.12   130 seq1581_BIOID51021   -            147   1.4e-33  115.7   0.2   1   1   1.1e-37   1.6e-33  115.5   0.2     8   130    13   143     8   143 0.94 Caudovirales tail fibre assembly protein
SNARE_assoc          PF09335.6    123 seq1582_BIOID51021   -            236   4.7e-27   94.5   6.4   1   1   3.4e-31   4.7e-27   94.5   4.4     1   121    63   180    63   182 0.98 SNARE associated Golgi protein
DUF1602              PF07673.9     39 seq1588_BIOID51021   -             47   2.5e-09   36.2   6.6   1   1   2.6e-13   3.5e-09   35.8   4.6     1    30    17    46    17    47 0.96 Protein of unknown function (DUF1602)
Ferric_reduct        PF01794.14   125 seq1592_BIOID51021   -            211   3.5e-13   49.6  11.2   1   1   2.6e-17   3.5e-13   49.6   7.8     5   124    51   161    18   162 0.90 Ferric reductase like transmembrane component
4HBT                 PF03061.17    79 seq1593_BIOID51021   -            140   5.8e-22   77.4   0.2   1   1   7.2e-26   9.8e-22   76.7   0.0     3    79    50   123    48   123 0.96 Thioesterase superfamily
Dyp_perox            PF04261.7    313 seq1594_BIOID51021   -            185   1.1e-32  112.9   0.0   1   1   9.2e-37   1.3e-32  112.7   0.0     1   116    61   185    61   185 0.98 Dyp-type peroxidase family
FdhD-NarQ            PF02634.10   236 seq1598_BIOID51021   -            277   7.6e-73  244.7   0.0   1   1   6.6e-77     9e-73  244.4   0.0     1   235    38   275    38   276 0.92 FdhD/NarQ family
CsbD                 PF05532.7     53 seq1600_BIOID51021   -             69   1.5e-21   75.6   8.3   1   1   1.3e-25   1.8e-21   75.4   5.8     1    53     4    56     4    56 0.97 CsbD-like
Thiolase_N           PF00108.18   264 seq1603_BIOID51021   -            401   9.2e-81  270.5   0.1   1   1   1.7e-84   1.2e-80  270.1   0.1     1   264     1   269     1   269 0.95 Thiolase, N-terminal domain
Thiolase_C           PF02803.13   123 seq1603_BIOID51021   -            401   2.3e-46  156.0   0.2   1   1   6.8e-50   4.6e-46  155.1   0.2     2   123   277   400   276   400 0.96 Thiolase, C-terminal domain
Dyp_perox            PF04261.7    313 seq1605_BIOID51021   -            220   1.7e-66  223.9   0.0   1   1   1.5e-70   2.1e-66  223.7   0.0   121   306     2   216     1   218 0.98 Dyp-type peroxidase family
DUF162               PF02589.10   189 seq1609_BIOID51021   -            231   5.7e-36  123.6   0.1   1   1     6e-40   8.3e-36  123.1   0.0    19   189    65   228    47   228 0.91 Uncharacterised ACR, YkgG family COG1556
YodA                 PF09223.6    182 seq1611_BIOID51021   -            223   1.8e-86  288.3   5.1   1   1   1.6e-90   2.1e-86  288.0   3.5     2   182    43   223    42   223 0.99 YodA lipocalin-like domain
Cons_hypoth698       PF03601.9    305 seq1613_BIOID51021   -            349  3.8e-117  390.1  25.3   1   1  3.3e-121  4.4e-117  389.9  17.5     1   305    18   326    18   326 0.98 Conserved hypothetical protein 698
SNARE_assoc          PF09335.6    123 seq1615_BIOID51021   -            235   1.2e-24   86.7   8.0   1   1   8.9e-29   1.2e-24   86.7   5.5     1   122    80   197    78   198 0.96 SNARE associated Golgi protein
DEDD_Tnp_IS110       PF01548.12   144 seq1620_BIOID51021   -            326   4.1e-44  149.6   0.2   1   1   2.4e-47   1.7e-43  147.6   0.1     1   144     7   151     7   151 0.99 Transposase
Transposase_20       PF02371.11    87 seq1620_BIOID51021   -            326   4.5e-27   93.8   0.4   1   1   1.2e-30   8.1e-27   93.0   0.3     2    85   196   280   195   282 0.96 Transposase IS116/IS110/IS902 family
DUF3829              PF12889.2    277 seq1622_BIOID51021   -            346   1.3e-79  267.1  11.7   1   1   1.1e-83   1.5e-79  266.9   8.1     2   277    66   346    65   346 0.97 Protein of unknown function (DUF3829)
DUF805               PF05656.9    117 seq1624_BIOID51021   -            118   1.5e-35  121.4   2.5   1   1   1.3e-39   1.8e-35  121.2   1.7     1   116    10   114    10   115 0.98 Protein of unknown function (DUF805)
YicC_N               PF03755.8    159 seq1629_BIOID51021   -            287   2.6e-49  167.0   0.1   1   1   3.8e-53   2.6e-49  167.0   0.1     1   158     2   154     2   155 0.96 YicC-like family, N-terminal region
DUF1732              PF08340.6     87 seq1629_BIOID51021   -            287   2.4e-34  116.8   7.2   1   1   3.5e-38   2.4e-34  116.8   5.0     1    87   202   287   202   287 0.97 Domain of unknown function (DUF1732)
AMP-binding          PF00501.23   418 seq1631_BIOID51021   -            462   4.9e-26   90.9   0.1   1   1   3.1e-29   4.3e-25   87.8   0.1   130   413   103   379    18   381 0.87 AMP-binding enzyme
CMD                  PF02627.15    85 seq1632_BIOID51021   -            182   5.3e-09   35.6   0.1   1   1   2.6e-12   3.6e-08   33.0   0.0    14    85    52   122    43   122 0.92 Carboxymuconolactone decarboxylase family
DUF1019              PF06254.6     89 seq1633_BIOID51021   -            173   9.3e-28   96.1   0.0   1   1   9.8e-32   1.3e-27   95.6   0.0     4    89    58   149    45   149 0.95 Protein of unknown function (DUF1019)
DUF2713              PF10897.3    246 seq1635_BIOID51021   -            246  2.3e-167  554.2   5.8   1   1  1.9e-171  2.6e-167  554.0   4.0     1   246     1   246     1   246 1.00 Protein of unknown function (DUF2713)
Cytochrom_B_N        PF00033.14   188 seq1638_BIOID51021   -            176   1.4e-22   79.8  12.3   1   1   2.4e-26   1.6e-22   79.6   8.5     2   187     2   173     1   174 0.96 Cytochrome b(N-terminal)/b6/petB
Ni_hydr_CYTB         PF01292.15   182 seq1638_BIOID51021   -            176     1e-18   67.2  11.5   1   1   1.8e-22   1.2e-18   67.0   8.0     1   181     3   173     3   174 0.85 Prokaryotic cytochrome b561
PhoH                 PF02562.11   205 seq1639_BIOID51021   -            307   1.5e-74  249.6   0.0   1   1   1.4e-78   1.9e-74  249.2   0.0     2   204   102   306   101   307 0.98 PhoH-like protein
LPAM_2               PF13627.1     24 seq1642_BIOID51021   -             67   2.1e-08   33.5   2.0   1   1     2e-12   2.7e-08   33.1   1.4     1    24     6    29     6    29 0.93 Prokaryotic lipoprotein-attachment site
AP_endonuc_2         PF01261.19   211 seq1644_BIOID51021   -            285   7.7e-39  133.0   0.3   1   1   7.7e-43   1.1e-38  132.6   0.2     3   211    20   239    19   239 0.93 Xylose isomerase-like TIM barrel
MFS_1                PF07690.11   354 seq1645_BIOID51021   -            393   2.9e-24   85.3  57.9   1   1   2.7e-26   3.7e-22   78.4  34.5     2   328    14   320    10   325 0.83 Major Facilitator Superfamily
SBP_bac_8            PF13416.1    281 seq1647_BIOID51021   -            388   1.9e-29  103.1   0.1   1   1   4.4e-33     3e-29  102.5   0.0    10   265    60   342    45   352 0.83 Bacterial extracellular solute-binding protein
SBP_bac_1            PF01547.20   314 seq1647_BIOID51021   -            388   1.4e-05   24.9   1.4   1   1   3.1e-09   2.1e-05   24.2   0.8    19   313    57   326    37   327 0.75 Bacterial extracellular solute-binding protein
DAP_epimerase        PF01678.14   121 seq1648_BIOID51021   -            275   1.3e-77  257.4   0.7   1   2   1.8e-43   1.2e-39  134.8   0.0     1   120     4   124     4   125 0.98 Diaminopimelate epimerase
DAP_epimerase        PF01678.14   121 seq1648_BIOID51021   -            275   1.3e-77  257.4   0.7   2   2   2.5e-39   1.7e-35  121.4   0.1     2   121   153   268   152   268 0.97 Diaminopimelate epimerase
PhzC-PhzF            PF02567.11   282 seq1648_BIOID51021   -            275   3.6e-05   23.0   0.0   1   1   7.7e-09   5.2e-05   22.5   0.0    45   224    51   224    46   229 0.86 Phenazine biosynthesis-like protein
RNase_T              PF00929.19   164 seq1649_BIOID51021   -            204   4.9e-34  117.8   0.0   1   1   4.2e-38   5.7e-34  117.6   0.0     1   163    32   193    32   194 0.97 Exonuclease
DUF4102              PF13356.1     89 seq1653_BIOID51021   -            281   1.3e-16   60.1   0.2   1   1   2.1e-20   2.9e-16   59.0   0.1     1    88    45   133    45   134 0.88 Domain of unknown function (DUF4102)
Pirin                PF02678.11   107 seq1656_BIOID51021   -            233   2.1e-21   75.7   0.0   1   1   2.8e-25   3.8e-21   74.8   0.0     2   107     4   119     3   119 0.95 Pirin
PfkB                 PF00294.19   301 seq1660_BIOID51021   -            362   1.1e-57  195.3   0.0   1   1   3.1e-61   1.4e-57  194.9   0.0     2   293    58   344    57   352 0.92 pfkB family carbohydrate kinase
HTH_24               PF13412.1     48 seq1660_BIOID51021   -            362   8.2e-11   41.0   2.4   1   1   4.9e-14   2.2e-10   39.6   1.7     1    48     1    48     1    48 0.98 Winged helix-turn-helix DNA-binding
HTH_11               PF08279.7     55 seq1660_BIOID51021   -            362   6.7e-05   22.3   0.8   1   1   4.1e-08   0.00019   20.9   0.5     1    52     4    50     4    53 0.83 HTH domain
DUF484               PF04340.7    225 seq1662_BIOID51021   -            235   1.1e-89  299.6   0.4   1   1   9.5e-94   1.3e-89  299.4   0.3     1   224    10   232    10   233 0.99 Protein of unknown function, DUF484
PaaX_C               PF08223.6    172 seq1664_BIOID51021   -            316   2.9e-55  186.4   3.5   1   1   5.8e-59     4e-55  186.0   2.5     1   172   104   274   104   274 0.98 PaaX-like protein C-terminal domain
PaaX                 PF07848.7     70 seq1664_BIOID51021   -            316   3.2e-29  100.6   0.5   1   1   9.4e-33   6.4e-29   99.6   0.4     3    70    20    87    18    87 0.98 PaaX-like protein
DUF977               PF06163.6    127 seq1665_BIOID51021   -            135   2.1e-62  208.4   0.7   1   1   1.7e-66   2.3e-62  208.2   0.5     1   125     1   134     1   135 0.99 Bacterial protein of unknown function (DUF977)
Phage_integrase      PF00589.17   173 seq1667_BIOID51021   -            195   1.2e-18   67.2   0.0   1   1   1.1e-22   1.5e-18   66.9   0.0    21   170     9   159     1   161 0.88 Phage integrase family
BPD_transp_1         PF00528.17   185 seq1671_BIOID51021   -            511   1.2e-08   34.5  17.3   1   1   9.1e-13   1.2e-08   34.5  12.0    26   183   346   503   344   505 0.91 Binding-protein-dependent transport system inner membrane component
MFS_1                PF07690.11   354 seq1675_BIOID51021   -            416   1.6e-25   89.5  61.2   1   2   3.7e-20   2.5e-16   59.2  19.0     1   224    22   237    22   242 0.81 Major Facilitator Superfamily
MFS_1                PF07690.11   354 seq1675_BIOID51021   -            416   1.6e-25   89.5  61.2   2   2   7.4e-13     5e-09   35.2  19.8    10   179   237   409   232   415 0.80 Major Facilitator Superfamily
MFS_3                PF05977.8    524 seq1675_BIOID51021   -            416   4.8e-21   74.3  33.9   1   1   9.1e-25   6.2e-21   73.9  23.5     9   396    16   400    12   414 0.89 Transmembrane secretion effector
Pyr_redox_2          PF07992.9    200 seq1677_BIOID51021   -            847     4e-36  124.6   0.0   1   1   7.7e-39   1.7e-35  122.5   0.0     1   198     5   285     5   287 0.95 Pyridine nucleotide-disulphide oxidoreductase
NIR_SIR              PF01077.17   157 seq1677_BIOID51021   -            847   2.8e-27   94.8   0.1   1   1   3.5e-30     8e-27   93.4   0.0     2   150   632   770   631   776 0.94 Nitrite and sulphite reductase 4Fe-4S domain
Fer2_BFD             PF04324.10    55 seq1677_BIOID51021   -            847   2.8e-21   75.2   4.8   1   1     7e-19   1.6e-15   56.7   2.0     2    53   423   472   422   474 0.93 BFD-like [2Fe-2S] binding domain
Pyr_redox            PF00070.22    80 seq1677_BIOID51021   -            847   1.5e-15   57.2   0.7   1   1   6.4e-19   1.5e-15   57.2   0.5     2    72   148   219   147   229 0.91 Pyridine nucleotide-disulphide oxidoreductase
NIR_SIR_ferr         PF03460.12    69 seq1677_BIOID51021   -            847   4.4e-12   45.3   0.0   1   1     4e-15   9.1e-12   44.3   0.0     3    68   560   622   558   623 0.95 Nitrite/Sulfite reductase ferredoxin-like half domain
YafO_toxin           PF13957.1    109 seq1679_BIOID51021   -            144   1.2e-24   86.1   0.0   1   1   1.2e-28   1.7e-24   85.6   0.0     1   106    34   141    34   143 0.89 Toxin YafO, type II toxin-antitoxin system
DDE_Tnp_IS1          PF03400.8    131 seq1681_BIOID51021   -             97     2e-30  105.4   0.2   1   1   1.8e-34   2.5e-30  105.1   0.1     1    61    37    97    37    97 0.98 IS1 transposase
Phage_integrase      PF00589.17   173 seq1682_BIOID51021   -            298   4.6e-50  169.5   0.0   1   1   1.1e-53   7.7e-50  168.8   0.0     3   172   114   281   112   282 0.97 Phage integrase family
Phage_integr_N       PF02899.12    84 seq1682_BIOID51021   -            298   7.9e-27   93.1   0.7   1   1   2.9e-30     2e-26   91.8   0.5     1    83     8    90     8    91 0.98 Phage integrase, N-terminal SAM-like domain
SIR2_2               PF13289.1    140 seq1687_BIOID51021   -            343   4.6e-08   32.9   0.2   1   1   8.3e-12   1.1e-07   31.6   0.2     2   132   156   321   155   327 0.67 SIR2-like domain
DDE_Tnp_IS1          PF03400.8    131 seq1689_BIOID51021   -             69   1.6e-36  125.1   0.8   1   1   1.3e-40   1.8e-36  125.0   0.6    63   131     1    69     1    69 0.99 IS1 transposase
Hexapep              PF00132.19    36 seq1690_BIOID51021   -            196   3.9e-16   57.6  12.6   1   2   9.6e-10   1.3e-05   24.3   0.0     3    36    12    45    10    45 0.90 Bacterial transferase hexapeptide (six repeats)
Hexapep              PF00132.19    36 seq1690_BIOID51021   -            196   3.9e-16   57.6  12.6   2   2     1e-12   1.4e-08   33.7   1.6     1    35    88   122    88   123 0.95 Bacterial transferase hexapeptide (six repeats)
DUF497               PF04365.8     80 seq1697_BIOID51021   -             98   8.4e-27   92.7   0.7   1   1   7.1e-31   9.7e-27   92.6   0.5     1    80    10    92    10    92 0.96 Protein of unknown function (DUF497)
HAD_2                PF13419.1    176 seq1699_BIOID51021   -            238   8.5e-20   71.6   0.1   1   1   2.4e-23   1.1e-19   71.2   0.0     1   176    13   207    13   207 0.76 Haloacid dehalogenase-like hydrolase
Hydrolase_like       PF13242.1     75 seq1699_BIOID51021   -            238   4.5e-09   35.7   0.0   1   1   2.2e-12   9.9e-09   34.6   0.0     2    50   161   209   160   223 0.93 HAD-hyrolase-like
Hydrolase            PF00702.21   204 seq1699_BIOID51021   -            238   1.3e-08   35.4   0.0   1   1   4.1e-12   1.9e-08   34.9   0.0     1   202    10   199    10   201 0.71 haloacid dehalogenase-like hydrolase
DUF4415              PF14384.1     62 seq1700_BIOID51021   -            100     4e-18   65.1   0.1   1   1   4.3e-22   5.8e-18   64.6   0.1     1    62    37    93    37    93 0.96 Domain of unknown function (DUF4415)
Carb_kinase          PF01256.12   242 seq1701_BIOID51021   -            515   6.1e-83  277.6   4.2   1   1   5.5e-86   3.7e-82  275.1   1.2     2   242   258   496   257   496 0.99 Carbohydrate kinase
YjeF_N               PF03853.10   173 seq1701_BIOID51021   -            515   7.8e-47  158.9   0.1   1   1     2e-50   1.4e-46  158.1   0.0     2   173    35   199    34   199 0.98 YjeF-related protein N-terminus
DUF3749              PF12568.3    128 seq1703_BIOID51021   -            127   5.2e-48  161.7   0.0   1   1   4.3e-52   5.8e-48  161.5   0.0     1   128     2   125     2   125 0.98 Acetyltransferase (GNAT) domain
Lip_A_acyltrans      PF03279.8    295 seq1704_BIOID51021   -            328  4.5e-113  376.8   0.3   1   1  3.7e-117  5.1e-113  376.7   0.2     2   295    27   318    26   318 0.99 Bacterial lipid A biosynthesis acyltransferase
Sigma54_activat      PF00158.21   168 seq1705_BIOID51021   -            642   6.1e-36  123.3   0.0   1   1   4.9e-39   1.1e-35  122.4   0.0     5   168   334   494   330   494 0.96 Sigma-54 interaction domain
PAS                  PF00989.19   113 seq1705_BIOID51021   -            642   5.8e-14   51.7   0.0   1   1     6e-17   1.4e-13   50.5   0.0     2   113   207   309   206   309 0.97 PAS fold
HTH_8                PF02954.14    42 seq1705_BIOID51021   -            642   1.7e-13   49.7   0.1   1   1   7.4e-17   1.7e-13   49.7   0.1     2    42   591   631   590   631 0.96 Bacterial regulatory protein, Fis family
GAF                  PF01590.21   154 seq1705_BIOID51021   -            642   9.5e-06   25.7   0.3   1   1   1.1e-08   2.5e-05   24.3   0.2     4   151    58   189    56   192 0.92 GAF domain
PAS_8                PF13188.1     64 seq1705_BIOID51021   -            642   0.00012   21.6   0.0   1   1   1.4e-07   0.00032   20.3   0.0     2    46   207   255   206   276 0.70 PAS domain
ABC_tran             PF00005.22   118 seq1706_BIOID51021   -            228   1.9e-19   70.0   0.0   1   1   1.8e-23   2.5e-19   69.6   0.0     1   117    52   172    52   173 0.86 ABC transporter
Aldo_ket_red         PF00248.16   283 seq1707_BIOID51021   -            286   2.1e-54  184.1   0.0   1   1   1.8e-58   2.4e-54  183.9   0.0     1   281    15   283    15   285 0.96 Aldo/keto reductase family
Nuc_H_symport        PF03825.11   400 seq1708_BIOID51021   -            425  2.4e-185  615.8  31.9   1   1    4e-189  2.8e-185  615.6  22.1     1   400     1   405     1   405 0.99 Nucleoside H+ symporter
MFS_1                PF07690.11   354 seq1708_BIOID51021   -            425   6.3e-21   74.4  63.2   1   1   2.1e-20   1.4e-16   60.0  30.7     2   353     8   353     7   354 0.76 Major Facilitator Superfamily
Phage_AlpA           PF05930.7     51 seq1710_BIOID51021   -             68   4.6e-10   38.9   0.0   1   1   7.7e-14   5.3e-10   38.7   0.0     4    51    10    57     7    57 0.96 Prophage CP4-57 regulatory protein (AlpA)
HTH_17               PF12728.2     51 seq1710_BIOID51021   -             68   1.7e-07   31.2   0.0   1   1   2.9e-11     2e-07   31.0   0.0     1    50     9    60     9    61 0.85 Helix-turn-helix domain
DUF3521              PF12035.3     35 seq1712_BIOID51021   -             44   3.8e-11   42.5   0.2   1   1     5e-15   6.9e-11   41.6   0.1     1    35    11    42    11    42 0.92 Protein of unknown function (DUF3521)
DUF2592              PF10766.4     41 seq1713_BIOID51021   -             49     1e-26   91.8   4.7   1   1   8.2e-31   1.1e-26   91.7   3.3     1    41     4    44     4    44 0.98 Protein of unknown function (DUF2592)
Phage_ASH            PF10554.4    108 seq1714_BIOID51021   -            201   6.5e-19   68.1   0.2   1   1   6.6e-23     9e-19   67.6   0.2     1   108    42   148    42   148 0.84 Ash protein family
HOK_GEF              PF01848.11    43 seq1715_BIOID51021   -             70   3.1e-19   67.8   4.6   1   1   2.8e-23   3.8e-19   67.6   3.2     1    43    24    66    24    66 0.99 Hok/gef family
UvrD_C               PF13361.1    319 seq1716_BIOID51021   -            738   1.3e-99  333.6   0.0   1   1  7.6e-103   1.7e-99  333.1   0.0     1   318   295   634   295   635 0.98 UvrD-like helicase C-terminal domain
UvrD-helicase        PF00580.16   315 seq1716_BIOID51021   -            738   2.2e-76  257.0   0.0   1   1   2.7e-79   6.1e-76  255.6   0.0     1   314    28   289    28   290 0.98 UvrD/REP helicase N-terminal domain
AAA_19               PF13245.1     76 seq1716_BIOID51021   -            738   5.5e-14   51.5   0.2   1   1   8.5e-17   1.9e-13   49.8   0.1     1    75    34   111    34   112 0.85 Part of AAA domain
UvrD_C_2             PF13538.1    104 seq1716_BIOID51021   -            738   1.1e-10   41.4   0.0   1   1   1.1e-13   2.6e-10   40.2   0.0    54   103   561   630   509   631 0.77 Family description
Terminase_6          PF03237.10   384 seq1717_BIOID51021   -            502   1.5e-08   33.6   0.0   1   1   1.8e-12   2.5e-08   32.9   0.0     5   352    62   438    60   453 0.80 Terminase-like family
SBP_bac_11           PF13531.1    231 seq1718_BIOID51021   -            257   2.9e-55  187.3   4.6   1   1     5e-59   3.4e-55  187.0   3.2     1   231    29   255    29   255 0.95 Bacterial extracellular solute-binding protein
SBP_bac_1            PF01547.20   314 seq1718_BIOID51021   -            257   4.9e-17   62.5   6.8   1   1     9e-21   6.2e-17   62.1   4.7     1   313    34   246    34   247 0.90 Bacterial extracellular solute-binding protein
Rhodanese            PF00581.15   113 seq1719_BIOID51021   -            440   3.7e-29  101.2   0.1   1   2   8.1e-15   1.1e-10   41.7   0.0    22   112   183   268   161   269 0.81 Rhodanese-like domain
Rhodanese            PF00581.15   113 seq1719_BIOID51021   -            440   3.7e-29  101.2   0.1   2   2   8.6e-15   1.2e-10   41.6   0.0     5   112   304   423   300   424 0.83 Rhodanese-like domain
DUF2773              PF10971.3     81 seq1721_BIOID51021   -            768   1.8e-43  146.2   2.6   1   1   3.9e-47   5.4e-43  144.7   1.4     1    81   688   768   688   768 0.99 Protein of unknown function (DUF2773)
Rieske_2             PF13806.1    104 seq1723_BIOID51021   -            108   2.3e-40  136.3   0.0   1   1   1.9e-44   2.6e-40  136.2   0.0     1   103     3   106     3   107 0.98 Rieske-like [2Fe-2S] domain
Chorismate_bind      PF00425.13   257 seq1724_BIOID51021   -            391     2e-68  230.3   0.0   1   1   1.8e-72   2.5e-68  230.0   0.0     2   257   126   380   125   380 0.97 chorismate binding enzyme
ADP_ribosyl_GH       PF03747.9    289 seq1731_BIOID51021   -            334   2.2e-62  211.3   2.0   1   1   1.9e-66   2.6e-62  211.1   1.4     1   287     8   303     8   305 0.95 ADP-ribosylglycohydrolase
UPF0079              PF02367.12   123 seq1732_BIOID51021   -            153   3.3e-45  152.5   0.0   1   1   2.8e-49   3.9e-45  152.3   0.0     1   121    14   134    14   136 0.98 Uncharacterised P-loop hydrolase UPF0079
BPD_transp_1         PF00528.17   185 seq1733_BIOID51021   -            229   3.6e-22   78.6  13.6   1   1   3.3e-26   4.5e-22   78.3   9.4     2   175    26   215    25   227 0.78 Binding-protein-dependent transport system inner membrane component
cNMP_binding         PF00027.24    91 seq1737_BIOID51021   -            232   1.2e-13   50.5   0.0   1   1   1.5e-17     2e-13   49.8   0.0     3    83    35   115    33   121 0.95 Cyclic nucleotide-binding domain
Toprim_3             PF13362.1     96 seq1738_BIOID51021   -            368   2.2e-10   40.5   0.1   1   1   1.3e-13   9.2e-10   38.5   0.0     2    67   260   333   259   362 0.78 Toprim domain
Toprim_4             PF13662.1     81 seq1738_BIOID51021   -            368   9.1e-07   28.6   0.0   1   1   3.4e-10   2.3e-06   27.3   0.0     3    68   260   331   258   339 0.90 Toprim domain
BCCT                 PF02028.12   485 seq1739_BIOID51021   -            677  1.6e-173  577.3  44.2   1   1  1.3e-177  1.8e-173  577.1  30.6     1   484    17   502    17   503 0.99 BCCT family transporter
Form_Nir_trans       PF01226.12   250 seq1741_BIOID51021   -            268   4.6e-62  209.0  28.1   1   1     4e-66   5.5e-62  208.7  19.5    16   249    20   248     4   249 0.92 Formate/nitrite transporter
Amidase_3            PF01520.13   175 seq1745_BIOID51021   -            445   3.7e-49  166.7   0.0   1   1   9.5e-53   6.5e-49  165.9   0.0     1   174   194   413   194   414 0.99 N-acetylmuramoyl-L-alanine amidase
ABC_tran             PF00005.22   118 seq1747_BIOID51021   -            352   6.3e-26   90.9   0.0   1   1   2.9e-29   1.3e-25   89.9   0.0     1   117    38   156    38   157 0.91 ABC transporter
TOBE                 PF03459.12    64 seq1747_BIOID51021   -            352   1.6e-19   69.6   0.0   1   1     2e-20   9.2e-17   60.7   0.0     1    62   290   350   290   352 0.97 TOBE domain
HTH_Tnp_1            PF01527.15    76 seq1748_BIOID51021   -            239   3.4e-23   81.2   0.0   1   1   1.2e-24   5.7e-21   74.1   0.0     2    69    92   163    91   182 0.85 Transposase
PfkB                 PF00294.19   301 seq1750_BIOID51021   -            321   9.1e-51  172.6   0.0   1   1     8e-55   1.1e-50  172.3   0.0     4   294    19   305    16   311 0.91 pfkB family carbohydrate kinase
AMP-binding          PF00501.23   418 seq1751_BIOID51021   -            536   5.1e-85  285.2   0.0   1   1     9e-89   6.1e-85  284.9   0.0     1   416    50   460    50   462 0.95 AMP-binding enzyme
DUF4009              PF13193.1     41 seq1751_BIOID51021   -            536     8e-08   31.4   0.1   1   1   3.6e-11   2.4e-07   29.9   0.0     1    29   501   529   501   535 0.92 Domain of unknown function (DUF4009)
TP_methylase         PF00590.15   210 seq1752_BIOID51021   -            457   9.3e-50  169.1   0.1   1   1   3.2e-53   1.5e-49  168.4   0.1     2   209   218   426   217   427 0.92 Tetrapyrrole (Corrin/Porphyrin) Methylases
NAD_binding_7        PF13241.1    103 seq1752_BIOID51021   -            457   6.1e-28   96.9   0.1   1   1   1.3e-29     6e-26   90.5   0.0     1   103     6   115     6   115 0.89 Putative NAD(P)-binding
CysG_dimeriser       PF10414.4     60 seq1752_BIOID51021   -            457   1.7e-19   68.9   0.9   1   1   3.7e-23   1.7e-19   68.9   0.6     2    60   150   209   149   209 0.97 Sirohaem synthase dimerisation region
DUF927               PF06048.6    285 seq1754_BIOID51021   -            612   3.8e-85  285.4   0.0   1   1   4.2e-89   5.8e-85  284.9   0.0     5   283    48   318    45   320 0.97 Domain of unknown function (DUF927)
NUDIX                PF00293.23   135 seq1756_BIOID51021   -            135   6.8e-21   74.2   0.2   1   1   6.7e-25   9.2e-21   73.7   0.1     5   132     6   125     3   128 0.83 NUDIX domain
TnpB_IS66            PF05717.8    108 seq1758_BIOID51021   -            115   5.3e-45  151.1   0.0   1   1   4.3e-49   5.8e-45  151.0   0.0     2   107     7   110     6   111 0.96 IS66 Orf2 like protein
Aldo_ket_red         PF00248.16   283 seq1760_BIOID51021   -            346   4.4e-75  251.9   0.0   1   1   3.7e-79   5.1e-75  251.7   0.0     2   282    28   332    27   333 0.96 Aldo/keto reductase family
5TM-5TMR_LYT         PF07694.7    169 seq1761_BIOID51021   -            565   3.5e-43  146.7  19.3   1   1   1.5e-46   5.3e-43  146.1  13.4     1   167    28   192    28   194 0.95 5TMR of 5TMR-LYT
His_kinase           PF06580.8     82 seq1761_BIOID51021   -            565   7.7e-25   86.5   1.6   1   1   2.3e-28   7.7e-25   86.5   1.1     1    80   360   440   360   442 0.98 Histidine kinase
HATPase_c            PF02518.21   111 seq1761_BIOID51021   -            565     1e-11   44.4   0.0   1   1   5.9e-15     2e-11   43.4   0.0     9   110   456   552   453   553 0.93 Histidine kinase-, DNA gyrase B-, and HSP90-like ATPase
ECF-ribofla_trS      PF07155.7    169 seq1761_BIOID51021   -            565     9e-08   31.9  12.5   1   1   5.4e-11   1.9e-07   30.8   8.7     8   157    46   186    40   208 0.73 ECF-type riboflavin transporter, S component
DNA_mis_repair       PF01119.14   119 seq1762_BIOID51021   -            615   5.2e-37  125.8   0.0   1   1   2.5e-40   8.6e-37  125.1   0.0     2   118   213   330   212   331 0.95 DNA mismatch repair protein, C-terminal domain
MutL_C               PF08676.6    144 seq1762_BIOID51021   -            615   1.6e-23   82.7   0.2   1   1   4.7e-27   1.6e-23   82.7   0.1     2   134   435   563   434   572 0.92 MutL C terminal dimerisation domain
HATPase_c_3          PF13589.1    137 seq1762_BIOID51021   -            615   1.1e-13   50.9   0.0   1   1   5.6e-17   1.9e-13   50.1   0.0     4   103    24   123    21   142 0.81 Histidine kinase-, DNA gyrase B-, and HSP90-like ATPase
HATPase_c            PF02518.21   111 seq1762_BIOID51021   -            615   5.7e-11   42.0   0.0   1   1   3.8e-14   1.3e-10   40.8   0.0     2    72    19    87    18   147 0.79 Histidine kinase-, DNA gyrase B-, and HSP90-like ATPase
DDE_Tnp_IS66         PF03050.9    271 seq1764_BIOID51021   -            523  1.3e-101  339.2   0.1   1   1  3.8e-105  1.3e-101  339.2   0.1     1   270   186   472   186   473 0.98 Transposase IS66 family
DDE_Tnp_IS66_C       PF13817.1     39 seq1764_BIOID51021   -            523   3.1e-19   68.5   0.4   1   1   3.6e-22   1.2e-18   66.6   0.3     1    39   479   517   479   517 0.98 IS66 C-terminal element
HTH_Tnp_IS66         PF13005.2     59 seq1764_BIOID51021   -            523   2.7e-17   62.2   6.4   1   1   1.7e-20   5.8e-17   61.1   4.4     2    59   125   180   124   180 0.97 putative Helix-turn-helix domain of transposase IS66
LZ_Tnp_IS66          PF13007.2     78 seq1764_BIOID51021   -            523     4e-12   46.5   7.7   1   1   1.2e-15     4e-12   46.5   5.3     2    77    46   121    45   122 0.83 Transposase C of IS166 homeodomain
Transaldolase        PF00923.14   287 seq1766_BIOID51021   -            222   7.7e-45  153.1   0.1   1   1   1.1e-48   1.5e-44  152.1   0.1     1   242     5   206     5   217 0.95 Transaldolase
CDP-OH_P_transf      PF01066.16   101 seq1767_BIOID51021   -            201     7e-13   48.6  12.8   1   1   2.8e-16   3.8e-12   46.2   8.8     3    77    26   121    24   198 0.79 CDP-alcohol phosphatidyltransferase
Phage_integrase      PF00589.17   173 seq1769_BIOID51021   -            342   4.9e-18   65.2   0.7   1   1   8.7e-21     6e-17   61.7   0.0    11   167   150   326   145   329 0.88 Phage integrase family
Phage_integr_N       PF02899.12    84 seq1769_BIOID51021   -            342     1e-05   25.4   0.1   1   1   3.6e-09   2.5e-05   24.2   0.0     2    73    26    96    25   101 0.93 Phage integrase, N-terminal SAM-like domain
ELFV_dehydrog        PF00208.16   244 seq1770_BIOID51021   -            447   2.3e-88  295.7   2.4   1   1   5.3e-92   3.6e-88  295.1   1.7     1   244   202   445   202   445 0.96 Glutamate/Leucine/Phenylalanine/Valine dehydrogenase
ELFV_dehydrog_N      PF02812.13   131 seq1770_BIOID51021   -            447   8.3e-47  157.9   0.0   1   1   3.5e-50   2.4e-46  156.4   0.0     1   130    57   186    57   187 0.99 Glu/Leu/Phe/Val dehydrogenase, dimerisation domain
MCPsignal            PF00015.16   213 seq1773_BIOID51021   -            551   3.9e-74  248.6  37.0   1   1   2.1e-75   9.7e-72  240.8  18.4     1   213   324   518   324   518 0.99 Methyl-accepting chemotaxis protein (MCP) signalling domain
TarH                 PF02203.10   171 seq1773_BIOID51021   -            551   1.1e-52  178.1   3.4   1   1   2.5e-56   1.1e-52  178.1   2.4     1   169     1   175     1   177 0.96 Tar ligand binding domain homologue
HAMP                 PF00672.20    70 seq1773_BIOID51021   -            551   3.1e-14   52.7   0.4   1   1   6.8e-18   3.1e-14   52.7   0.3     1    68   196   263   196   265 0.95 HAMP domain
CTP_transf_1         PF01148.15   259 seq1774_BIOID51021   -            298   5.6e-60  203.0  21.0   1   1   6.4e-64   8.7e-60  202.4  14.6     3   258    38   295    36   296 0.88 Cytidylyltransferase family
CorA                 PF01544.13   292 seq1775_BIOID51021   -            316   4.9e-56  189.7   0.4   1   1   4.4e-60     6e-56  189.5   0.2     4   292    26   312    24   312 0.95 CorA-like Mg2+ transporter protein
Isochorismatase      PF00857.15   174 seq1776_BIOID51021   -            285   5.9e-38  130.3   0.0   1   1   1.1e-41   7.6e-38  130.0   0.0     2   173    32   204    31   205 0.97 Isochorismatase family
PP-binding           PF00550.20    67 seq1776_BIOID51021   -            285   2.5e-08   33.9   0.0   1   1   9.9e-12   6.8e-08   32.5   0.0     2    62   217   275   216   280 0.86 Phosphopantetheine attachment site
DUF4223              PF13978.1     56 seq1777_BIOID51021   -             55   1.2e-36  124.0   0.7   1   1   9.5e-41   1.3e-36  123.9   0.5     1    55     1    55     1    55 0.99 Protein of unknown function (DUF4223)
BolA                 PF01722.13    75 seq1778_BIOID51021   -            105   2.2e-29  101.0   0.1   1   1   1.9e-33   2.5e-29  100.8   0.1     1    75    10    85     9    85 0.97 BolA-like protein
Autotransporter      PF03797.14   265 seq1779_BIOID51021   -           1349   1.2e-56  191.9  25.6   1   1   1.7e-60   1.2e-56  191.9  17.7     2   259  1063  1334  1062  1340 0.94 Autotransporter beta-domain
ESPR                 PF13018.1     24 seq1779_BIOID51021   -           1349   7.4e-11   41.1   1.3   1   1   2.2e-14   1.5e-10   40.1   0.9     1    22    23    44    23    46 0.97 Extended Signal Peptide of Type V secretion system
Lactonase            PF10282.4    344 seq1780_BIOID51021   -            331   6.2e-87  291.7   0.0   1   1   1.7e-90   7.8e-87  291.4   0.0     2   343     5   327     4   328 0.95 Lactonase, 7-bladed beta-propeller
AA_permease_2        PF13520.1    426 seq1784_BIOID51021   -            462   6.6e-59  199.4  44.0   1   1   1.2e-62   8.2e-59  199.1  30.5     1   405    27   427    27   448 0.85 Amino acid permease
AA_permease          PF00324.16   479 seq1784_BIOID51021   -            462   3.1e-35  121.3  39.8   1   1   7.7e-39   5.3e-35  120.5  27.5     2   475    32   457    31   461 0.83 Amino acid permease
LytTR                PF04397.10    98 seq1787_BIOID51021   -            250   9.3e-33  112.1   1.0   1   1   3.2e-36   2.2e-32  110.9   0.1     2    97   152   248   151   249 0.98 LytTr DNA-binding domain
Response_reg         PF00072.19   112 seq1787_BIOID51021   -            250   2.6e-23   82.0   0.1   1   1   6.3e-27   4.3e-23   81.3   0.0     1   110     9   117     9   119 0.96 Response regulator receiver domain
Trigger_N            PF05697.8    145 seq1788_BIOID51021   -            432   6.8e-46  155.5   0.2   1   1   1.5e-49   6.8e-46  155.5   0.1     1   145     1   145     1   145 0.99 Bacterial trigger factor protein (TF)
Trigger_C            PF05698.9    162 seq1788_BIOID51021   -            432   5.7e-39  133.4  11.0   1   1   1.2e-42   5.7e-39  133.4   7.6     1   161   262   412   262   413 0.99 Bacterial trigger factor protein (TF) C-terminus
FKBP_C               PF00254.23    94 seq1788_BIOID51021   -            432     8e-17   60.9   0.4   1   1   4.7e-20   2.1e-16   59.5   0.3     5    93   158   237   154   238 0.93 FKBP-type peptidyl-prolyl cis-trans isomerase
adh_short_C2         PF13561.1    243 seq1789_BIOID51021   -            294   4.9e-30  104.9   0.0   1   1   1.3e-33   5.7e-30  104.7   0.0     5   241    58   290    55   292 0.92 Enoyl-(Acyl carrier protein) reductase
adh_short            PF00106.20   167 seq1789_BIOID51021   -            294   3.3e-26   92.0   0.2   1   1     9e-30   4.1e-26   91.7   0.1     3   166    52   217    50   218 0.95 short chain dehydrogenase
KR                   PF08659.5    181 seq1789_BIOID51021   -            294   2.3e-08   33.7   0.0   1   1   6.9e-12   3.2e-08   33.3   0.0     4   167    53   221    51   234 0.77 KR domain
adh_short_C2         PF13561.1    243 seq1791_BIOID51021   -            258   1.9e-29  103.1   0.1   1   1   5.1e-33   2.3e-29  102.7   0.1     3   242    24   254    22   255 0.93 Enoyl-(Acyl carrier protein) reductase
adh_short            PF00106.20   167 seq1791_BIOID51021   -            258   1.6e-27   96.3   9.2   1   1   2.3e-30     1e-26   93.7   6.4     2   164    17   170    16   173 0.89 short chain dehydrogenase
KR                   PF08659.5    181 seq1791_BIOID51021   -            258   1.3e-10   41.1   8.7   1   1   4.9e-13   2.2e-09   37.1   5.8    54   160    55   165    17   183 0.90 KR domain
Methyltransf_20      PF12147.3    311 seq1792_BIOID51021   -            585  8.4e-150  497.7   0.0   1   1    4e-153  1.1e-149  497.3   0.0     1   311   273   582   273   582 0.99 Putative methyltransferase
Hydrolase_4          PF12146.3     79 seq1792_BIOID51021   -            585     8e-28   95.9   0.1   1   1   1.1e-29     3e-26   90.9   0.1     1    78    17    95    17    96 0.98 Putative lysophospholipase
Abhydrolase_6        PF12697.2    228 seq1792_BIOID51021   -            585   7.9e-20   71.6   5.0   1   1   5.2e-23   1.4e-19   70.7   2.8     1   216    36   261    36   273 0.73 Alpha/beta hydrolase family
Abhydrolase_5        PF12695.2    142 seq1792_BIOID51021   -            585   2.3e-12   46.7   1.3   1   1   7.5e-15   2.1e-11   43.6   0.4     1   141    35   260    35   261 0.83 Alpha/beta hydrolase family
Methyltransf_18      PF12847.2    112 seq1792_BIOID51021   -            585   2.7e-09   37.4   0.0   1   1   2.2e-12   6.1e-09   36.3   0.0     4   110   410   519   408   520 0.86 Methyltransferase domain
IPPT                 PF01715.12   253 seq1796_BIOID51021   -            316  8.7e-108  359.0   0.0   1   1  1.5e-111    1e-107  358.7   0.0     2   252    45   297    44   298 0.99 IPP transferase
IPT                  PF01745.11   233 seq1796_BIOID51021   -            316   6.5e-07   28.6   0.0   1   1   1.7e-08   0.00012   21.2   0.0     5   100    14   109    10   120 0.80 Isopentenyl transferase
GGDEF                PF00990.16   161 seq1797_BIOID51021   -            301   7.2e-51  171.8   0.0   1   1   6.8e-55   9.3e-51  171.4   0.0     1   161   131   288   131   288 0.98 GGDEF domain
dUTPase              PF00692.14   129 seq1801_BIOID51021   -            164   1.5e-13   50.1   0.0   1   1   1.8e-17   2.4e-13   49.5   0.0     6   128    16   147    12   148 0.78 dUTPase
HTH_18               PF12833.2     81 seq1802_BIOID51021   -            285     5e-19   68.0   0.4   1   1   1.5e-22   1.1e-18   67.0   0.2     2    80   204   281   203   282 0.95 Helix-turn-helix domain
HTH_AraC             PF00165.18    42 seq1802_BIOID51021   -            285   3.1e-14   52.1   0.1   1   1   4.8e-14   3.3e-10   39.3   0.0     9    40   247   279   241   279 0.92 Bacterial regulatory helix-turn-helix proteins, AraC family
4HBT                 PF03061.17    79 seq1803_BIOID51021   -            137   7.5e-17   61.1   0.1   1   1   8.9e-21   1.2e-16   60.4   0.1     1    79    50   127    50   127 0.98 Thioesterase superfamily
SIS                  PF01380.17   131 seq1808_BIOID51021   -            347   3.1e-21   75.2   0.0   1   2   1.2e-12   1.6e-08   34.0   0.0     5   122    51   170    48   175 0.87 SIS domain
SIS                  PF01380.17   131 seq1808_BIOID51021   -            347   3.1e-21   75.2   0.0   2   2     3e-14   4.1e-10   39.2   0.0     4    87   214   299   211   305 0.93 SIS domain
LSM                  PF01423.17    68 seq1815_BIOID51021   -            102   7.6e-09   34.8   0.2   1   1   1.1e-12   1.4e-08   33.9   0.1     6    68    17    64    10    64 0.85 LSM domain
Bro-N                PF02498.12    87 seq1816_BIOID51021   -            156   8.8e-08   32.2   0.0   1   1   1.2e-11   1.7e-07   31.3   0.0     1    75    14   105    14   114 0.74 BRO family, N-terminal domain
CstA                 PF02554.9    376 seq1817_BIOID51021   -            701  5.2e-156  518.8  28.7   1   1  7.7e-160  5.2e-156  518.8  19.9     1   359    32   420    32   436 0.95 Carbon starvation protein CstA
DUF4161              PF13722.1    127 seq1817_BIOID51021   -            701   1.8e-46  157.4   7.5   1   1   2.7e-50   1.8e-46  157.4   5.2     3   127   467   596   464   596 0.98 C-terminal domain on CstA (DUF4161)
PrpF                 PF04303.8    371 seq1818_BIOID51021   -            350  9.4e-161  534.5   2.0   1   1  1.5e-164  1.1e-160  534.3   1.4     1   371     1   350     1   350 0.99 PrpF protein
CLP_protease         PF00574.18   182 seq1819_BIOID51021   -            207   9.3e-87  289.2   0.0   1   1     8e-91   1.1e-86  289.0   0.0     1   181    25   205    25   206 0.99 Clp protease
Asparaginase_2       PF01112.13   319 seq1820_BIOID51021   -            321  3.1e-125  417.0   2.9   1   1  2.8e-129  3.8e-125  416.7   2.0     2   315     3   315     2   317 0.99 Asparaginase
Cons_hypoth95        PF03602.10   183 seq1821_BIOID51021   -            198   5.4e-61  205.0   0.0   1   1   8.9e-65   6.1e-61  204.8   0.0     1   183    12   188    12   188 0.95 Conserved hypothetical protein 95
MTS                  PF05175.9    170 seq1821_BIOID51021   -            198   7.7e-05   22.0   0.0   1   1   1.6e-08   0.00011   21.5   0.0    26   113    46   136    34   145 0.82 Methyltransferase small domain
MMR_HSR1             PF01926.18   114 seq1823_BIOID51021   -            426   3.4e-21   75.2   0.1   1   1   3.3e-24   9.1e-21   73.8   0.1     2   114   200   318   199   318 0.83 50S ribosome-binding GTPase
GTP-bdg_N            PF13167.1     95 seq1823_BIOID51021   -            426   1.6e-15   56.9   0.0   1   1   1.4e-18   3.8e-15   55.6   0.0     8    95    25   112    18   112 0.96 GTP-binding GTPase N-terminal
FeoB_N               PF02421.13   189 seq1823_BIOID51021   -            426     1e-08   34.5   0.1   1   1   7.5e-12   2.1e-08   33.5   0.0     2   168   199   369   198   390 0.81 Ferrous iron transport protein B
Arf                  PF00025.16   175 seq1823_BIOID51021   -            426   1.2e-05   24.4   0.6   1   1   2.8e-08   7.6e-05   21.9   0.4    19   132   202   326   190   360 0.79 ADP-ribosylation factor family
CorA                 PF01544.13   292 seq1824_BIOID51021   -             67   1.4e-12   47.1   2.5   1   1   1.3e-16   1.8e-12   46.8   1.7   246   292    20    63    18    63 0.95 CorA-like Mg2+ transporter protein
DSPc                 PF00782.15   133 seq1826_BIOID51021   -            451   2.5e-25   88.4   0.0   1   1   1.4e-28   4.9e-25   87.5   0.0     1   132   327   450   327   451 0.96 Dual specificity phosphatase, catalytic domain
PAP2                 PF01569.16   129 seq1826_BIOID51021   -            451   2.7e-10   39.8   3.6   1   1     8e-14   2.7e-10   39.8   2.5     4   126   106   220   100   223 0.86 PAP2 superfamily
PAP2_3               PF14378.1    191 seq1826_BIOID51021   -            451   8.6e-09   35.0   1.8   1   1   5.7e-12     2e-08   33.9   1.3    71   189   101   211    91   213 0.85 PAP2 superfamily
Y_phosphatase        PF00102.22   236 seq1826_BIOID51021   -            451   2.8e-05   23.4   0.0   1   1   1.2e-08   4.2e-05   22.8   0.0   152   223   376   438   350   445 0.83 Protein-tyrosine phosphatase
DUF1145              PF06611.7     61 seq1830_BIOID51021   -             90   1.1e-25   88.8   6.8   1   1   8.3e-30   1.1e-25   88.8   4.7     1    60     2    61     2    62 0.97 Protein of unknown function (DUF1145)
HTH_18               PF12833.2     81 seq1831_BIOID51021   -            278   6.7e-26   90.0   2.5   1   1   2.3e-29     8e-26   89.8   1.0     1    80   193   271   193   272 0.97 Helix-turn-helix domain
AraC_binding         PF02311.14   136 seq1831_BIOID51021   -            278   7.2e-24   83.8   2.1   1   1   2.1e-27   7.2e-24   83.8   1.5     4   136    16   154    14   154 0.96 AraC-like ligand binding domain
HTH_AraC             PF00165.18    42 seq1831_BIOID51021   -            278   7.7e-21   73.1   0.1   1   2   1.7e-11   5.8e-08   32.1   0.0     1    42   180   221   180   221 0.97 Bacterial regulatory helix-turn-helix proteins, AraC family
HTH_AraC             PF00165.18    42 seq1831_BIOID51021   -            278   7.7e-21   73.1   0.1   2   2   1.3e-13   4.5e-10   38.9   0.0     1    42   232   271   232   271 0.93 Bacterial regulatory helix-turn-helix proteins, AraC family
AP_endonuc_2         PF01261.19   211 seq1832_BIOID51021   -            276   8.1e-32  110.1   0.0   1   1   7.5e-36     1e-31  109.7   0.0     1   210    19   225    19   226 0.97 Xylose isomerase-like TIM barrel
EII-GUT              PF03608.8    168 seq1833_BIOID51021   -            187     7e-77  256.8   0.7   1   1   5.9e-81     8e-77  256.6   0.5     2   168     5   171     4   171 0.99 PTS system enzyme II sorbitol-specific factor
AAA_2                PF07724.9    171 seq1834_BIOID51021   -            424   5.9e-49  166.1   0.0   1   1   5.3e-52   9.1e-49  165.5   0.0     3   170   112   310   110   311 0.97 AAA domain (Cdc48 subfamily)
zf-C4_ClpX           PF06689.8     41 seq1834_BIOID51021   -            424   2.3e-22   78.0   3.5   1   1   3.7e-25   6.3e-22   76.7   2.4     2    41    13    51    12    51 0.97 ClpX C4-type zinc finger
ClpB_D2-small        PF10431.4     81 seq1834_BIOID51021   -            424   4.3e-18   64.8   0.6   1   1   2.5e-21   4.3e-18   64.8   0.4     1    74   317   394   317   399 0.95 C-terminal, D2-small domain, of ClpB protein
AAA                  PF00004.24   132 seq1834_BIOID51021   -            424   4.3e-16   59.1   0.0   1   1   1.3e-18   2.2e-15   56.8   0.0     1    98   115   220   115   256 0.83 ATPase family associated with various cellular activities (AAA)
Mg_chelatase         PF01078.16   207 seq1834_BIOID51021   -            424   2.5e-07   29.9   0.2   1   1   6.2e-08   0.00011   21.3   0.3    20    55   110   146    75   171 0.81 Magnesium chelatase, subunit ChlI
AAA_5                PF07728.9    139 seq1834_BIOID51021   -            424   7.9e-07   28.7   0.0   1   1   3.8e-09   6.4e-06   25.8   0.1     1    79   114   191   114   195 0.74 AAA domain (dynein-related subfamily)
RuvB_N               PF05496.7    234 seq1834_BIOID51021   -            424   2.6e-06   26.5   0.0   1   1   3.4e-09   5.8e-06   25.4   0.0    16   116    68   192    53   196 0.72 Holliday junction DNA helicase ruvB N-terminus
Cys_Met_Meta_PP      PF01053.15   386 seq1836_BIOID51021   -            440  1.4e-122  408.5   0.0   1   1  1.2e-126  1.6e-122  408.4   0.0     1   385    52   436    52   437 0.97 Cys/Met metabolism PLP-dependent enzyme
NicO                 PF03824.11   282 seq1837_BIOID51021   -            274   7.2e-59  199.2  19.3   1   1   1.8e-62     8e-59  199.1  13.3     1   280    13   273    13   274 0.93 High-affinity nickel-transport protein
DsbD_2               PF13386.1    199 seq1837_BIOID51021   -            274   4.7e-08   32.8  17.3   1   1     5e-11   2.3e-07   30.6   0.9   104   186   154   240   139   249 0.86 Family description
DUF2910              PF11139.3    214 seq1837_BIOID51021   -            274   4.4e-08   32.3   0.2   1   1   1.7e-11   7.6e-08   31.5   0.1    34   213    53   269    21   270 0.87 Protein of unknown function (DUF2910)
ABC_tran             PF00005.22   118 seq1838_BIOID51021   -            623   7.2e-41  139.1   0.0   1   2   5.7e-21   7.1e-18   64.9   0.1    24   118    90   197    56   197 0.81 ABC transporter
ABC_tran             PF00005.22   118 seq1838_BIOID51021   -            623   7.2e-41  139.1   0.0   2   2   4.1e-23   5.1e-20   71.9   0.0     1   117   364   491   364   492 0.93 ABC transporter
oligo_HPY            PF08352.7     64 seq1838_BIOID51021   -            623   9.5e-21   73.8   0.4   1   2   8.8e-12   1.1e-08   35.1   0.0     1    33   248   280   248   303 0.88 Oligopeptide/dipeptide transporter, C-terminal region
oligo_HPY            PF08352.7     64 seq1838_BIOID51021   -            623   9.5e-21   73.8   0.4   2   2   3.3e-12   4.1e-09   36.5   0.0     1    33   543   575   543   594 0.86 Oligopeptide/dipeptide transporter, C-terminal region
UPF0126              PF03458.8     81 seq1842_BIOID51021   -            205   1.5e-44  149.3  24.6   1   2   3.2e-25   4.3e-21   74.1   4.6     2    78     4    80     3    83 0.96 UPF0126 domain
UPF0126              PF03458.8     81 seq1842_BIOID51021   -            205   1.5e-44  149.3  24.6   2   2   1.8e-28   2.5e-24   84.5   4.1     1    79    89   166    89   168 0.97 UPF0126 domain
Acyl_transf_1        PF00698.16   318 seq1843_BIOID51021   -            163   6.6e-08   32.1   0.0   1   1   5.9e-12     8e-08   31.8   0.0   148   278     9   140     3   156 0.94 Acyl transferase domain
Na_sulph_symp        PF00939.14   471 seq1845_BIOID51021   -            477  2.2e-177  590.5  46.1   1   1  1.8e-181  2.5e-177  590.3  32.0     2   471     4   474     3   474 0.99 Sodium:sulfate symporter transmembrane region
EIIBC-GUT_N          PF03612.9    183 seq1848_BIOID51021   -            319   2.3e-71  239.0   2.0   1   1   6.3e-75   4.3e-71  238.1   1.4     2   183     3   171     2   171 0.95 Sorbitol phosphotransferase enzyme II N-terminus
EIIBC-GUT_C          PF07663.6     93 seq1848_BIOID51021   -            319   6.4e-48  160.7   5.0   1   1   9.3e-52   6.4e-48  160.7   3.5     1    93   226   318   226   318 0.99 Sorbitol phosphotransferase enzyme II C-terminus
YhhN                 PF07947.9    185 seq1851_BIOID51021   -            208   2.2e-39  134.6  23.2   1   1     2e-43   2.7e-39  134.3  16.1     1   185    25   206    25   206 0.99 YhhN-like protein
AraC_binding         PF02311.14   136 seq1853_BIOID51021   -            312   1.1e-22   80.0   1.3   1   1   5.1e-26   1.7e-22   79.4   0.2     7   129    52   175    48   186 0.88 AraC-like ligand binding domain
HTH_18               PF12833.2     81 seq1853_BIOID51021   -            312   8.9e-22   76.8   0.1   1   1   5.5e-25   1.9e-21   75.8   0.1     2    79   229   305   228   307 0.97 Helix-turn-helix domain
HTH_AraC             PF00165.18    42 seq1853_BIOID51021   -            312   1.4e-20   72.2   0.2   1   2   3.2e-10   1.1e-06   28.1   0.0     2    42   216   256   215   256 0.93 Bacterial regulatory helix-turn-helix proteins, AraC family
HTH_AraC             PF00165.18    42 seq1853_BIOID51021   -            312   1.4e-20   72.2   0.2   2   2   1.6e-14   5.3e-11   41.8   0.0     2    42   268   306   267   306 0.94 Bacterial regulatory helix-turn-helix proteins, AraC family
Cupin_2              PF07883.6     71 seq1853_BIOID51021   -            312   1.4e-06   27.5   0.0   1   1   8.3e-10   2.8e-06   26.6   0.0     7    60    57   109    53   116 0.92 Cupin domain
DUF2583              PF10762.4     89 seq1854_BIOID51021   -             92     1e-51  172.9   1.0   1   1   8.5e-56   1.2e-51  172.7   0.7     1    89     1    89     1    89 0.99 Protein of unknown function (DUF2583)
PfkB                 PF00294.19   301 seq1855_BIOID51021   -            261   1.2e-37  129.5   0.1   1   1   1.2e-41   1.7e-37  129.1   0.1    34   294    22   260     7   261 0.87 pfkB family carbohydrate kinase
Band_7               PF01145.20   179 seq1857_BIOID51021   -            419   4.9e-33  114.4   1.1   1   1   1.2e-36   8.4e-33  113.6   0.7     1   178    98   271    98   272 0.96 SPFH domain / Band 7 family
HflK_N               PF12221.3     42 seq1857_BIOID51021   -            419   7.8e-17   60.6  18.5   1   1   4.1e-20   2.8e-16   58.8  12.8     1    42     1    60     1    60 0.96 Bacterial membrane protein N terminal
ADH_N                PF08240.7    109 seq1858_BIOID51021   -            345   3.9e-34  116.5   1.6   1   1     2e-37     7e-34  115.7   1.1     2   108    33   138    32   139 0.97 Alcohol dehydrogenase GroES-like domain
ADH_zinc_N           PF00107.21   130 seq1858_BIOID51021   -            345     4e-24   84.5   0.1   1   1     2e-27   6.8e-24   83.7   0.0     1   129   178   305   178   306 0.98 Zinc-binding dehydrogenase
AlaDh_PNT_C          PF01262.16   168 seq1858_BIOID51021   -            345   1.1e-06   28.2   0.3   1   1   6.9e-10   2.3e-06   27.1   0.2    21    60   169   208   159   222 0.91 Alanine dehydrogenase/PNT, C-terminal domain
Phage_ASH            PF10554.4    108 seq1861_BIOID51021   -            278   3.8e-32  110.7   0.3   1   1   4.9e-36   6.7e-32  109.9   0.2     1   106   117   211   117   214 0.96 Ash protein family
DUF3315              PF11776.3     52 seq1862_BIOID51021   -            112   6.4e-23   79.9   0.2   1   1   7.5e-27     1e-22   79.2   0.1     1    51    52   102    52   103 0.98 Domain of unknown function (DUF3315)
EAL                  PF00563.15   236 seq1863_BIOID51021   -            362   6.7e-59  199.1   0.0   1   1   1.4e-62   9.5e-59  198.6   0.0     3   236   112   346   111   346 0.94 EAL domain
GerE                 PF00196.14    58 seq1863_BIOID51021   -            362   1.3e-10   40.3   0.3   1   1   3.8e-14   2.6e-10   39.3   0.2     5    52    26    73    24    77 0.96 Bacterial regulatory proteins, luxR family
E1-E2_ATPase         PF00122.15   230 seq1864_BIOID51021   -            732   1.4e-47  161.5   0.0   1   1     1e-50   2.7e-47  160.6   0.0     1   230   205   426   205   426 0.98 E1-E2 ATPase
Hydrolase            PF00702.21   204 seq1864_BIOID51021   -            732   1.8e-35  123.2   7.2   1   1   1.3e-38   3.5e-35  122.2   5.0     3   203   432   639   430   640 0.87 haloacid dehalogenase-like hydrolase
HAD                  PF12710.2    191 seq1864_BIOID51021   -            732   3.5e-13   50.0   0.0   1   1   2.7e-16   7.3e-13   48.9   0.0     1   191   433   637   433   637 0.65 haloacid dehalogenase-like hydrolase
HMA                  PF00403.21    62 seq1864_BIOID51021   -            732   5.2e-13   48.8   0.2   1   1     4e-16   1.1e-12   47.8   0.2     3    61    53   109    52   110 0.96 Heavy-metal-associated domain
Hydrolase_3          PF08282.7    254 seq1864_BIOID51021   -            732   1.8e-07   30.8   1.8   1   1   2.1e-09   5.8e-06   25.9   0.8   187   254   610   672   608   672 0.86 haloacid dehalogenase-like hydrolase
HTH_Tnp_1            PF01527.15    76 seq1865_BIOID51021   -            136   1.8e-19   69.3   0.5   1   1   4.6e-23   3.1e-19   68.5   0.4     2    74    23   102    22   104 0.89 Transposase
HTH_28               PF13518.1     52 seq1865_BIOID51021   -            136   2.3e-06   27.3   0.5   1   1   6.5e-10   4.4e-06   26.4   0.0     1    43    32    75    32    78 0.93 Helix-turn-helix domain
Lon_C                PF05362.8    205 seq1866_BIOID51021   -            799   2.1e-99  330.7   0.1   1   1  1.6e-102   3.7e-99  330.0   0.0     2   204   585   787   584   788 0.99 Lon protease (S16) C-terminal proteolytic domain
LON                  PF02190.11   205 seq1866_BIOID51021   -            799   4.9e-43  147.0   0.3   1   1   2.2e-46   4.9e-43  147.0   0.2     1   204    25   216    25   217 0.91 ATP-dependent protease La (LON) domain
AAA                  PF00004.24   132 seq1866_BIOID51021   -            799   7.1e-18   64.9   0.0   1   1   7.1e-21   1.6e-17   63.8   0.0     1   128   367   504   367   508 0.93 ATPase family associated with various cellular activities (AAA)
AAA_5                PF07728.9    139 seq1866_BIOID51021   -            799   5.6e-10   38.9   0.0   1   1   8.8e-13     2e-09   37.1   0.0     2   138   367   499   366   500 0.79 AAA domain (dynein-related subfamily)
ChlI                 PF13541.1    121 seq1866_BIOID51021   -            799   5.1e-08   32.3   0.0   1   1   5.6e-11   1.3e-07   31.0   0.0     1   121   628   755   628   755 0.83 Subunit ChlI of Mg-chelatase
AAA_PrkA             PF08298.6    358 seq1866_BIOID51021   -            799   7.9e-06   24.6   0.0   1   1   6.5e-09   1.5e-05   23.7   0.0    51   111   327   387   303   400 0.88 PrkA AAA domain
DUF466               PF04328.8     65 seq1867_BIOID51021   -             65   4.2e-32  109.6   0.4   1   1   3.3e-36   4.5e-32  109.5   0.3     1    65     1    65     1    65 0.99 Protein of unknown function (DUF466)
PTSIIA_gutA          PF03829.8    117 seq1868_BIOID51021   -            123   4.8e-45  151.8   0.0   1   1   4.3e-49   5.8e-45  151.6   0.0     1   116     1   116     1   118 0.98 PTS system glucitol/sorbitol-specific IIA component
UTRA                 PF07702.8    141 seq1869_BIOID51021   -            265     2e-32  111.6   0.0   1   1   9.8e-36   4.5e-32  110.5   0.0     1   140   118   256   118   257 0.99 UTRA domain
GntR                 PF00392.16    64 seq1869_BIOID51021   -            265   8.6e-24   82.6   0.0   1   1   2.9e-27   1.3e-23   82.0   0.0     1    64    34    97    34    97 0.99 Bacterial regulatory proteins, gntR family
HTH_DeoR             PF08220.7     57 seq1869_BIOID51021   -            265   7.6e-05   22.0   0.0   1   1   3.8e-08   0.00017   20.9   0.0    18    54    61    97    46   100 0.88 DeoR-like helix-turn-helix domain
SNARE_assoc          PF09335.6    123 seq1870_BIOID51021   -            233   3.9e-19   68.9   5.8   1   1   2.9e-23   3.9e-19   68.9   4.0     1   122    48   173    48   174 0.96 SNARE associated Golgi protein
rve                  PF00665.21   120 seq1872_BIOID51021   -            301   8.6e-23   80.6   0.0   1   1   3.4e-26   1.6e-22   79.7   0.0     3   119   123   243   121   244 0.96 Integrase core domain
rve_3                PF13683.1     67 seq1872_BIOID51021   -            301   1.4e-17   62.8   0.1   1   1   9.9e-21   4.5e-17   61.2   0.0     2    67   216   281   215   281 0.98 Integrase core domain
HTH_21               PF13276.1     60 seq1872_BIOID51021   -            301   6.8e-17   61.1   1.7   1   1   7.2e-19   3.3e-15   55.7   0.3     6    57    49   106    44   109 0.80 HTH-like domain
DUF3418              PF11898.3    586 seq1873_BIOID51021   -           1300  1.2e-241  803.1   0.6   1   1  7.1e-245  1.6e-241  802.7   0.4     2   586   712  1298   711  1298 0.99 Domain of unknown function (DUF3418)
OB_NTP_bind          PF07717.11   111 seq1873_BIOID51021   -           1300   1.1e-24   86.1   0.0   1   1   9.4e-28   2.1e-24   85.2   0.0     2   111   600   699   599   699 0.97 Oligonucleotide/oligosaccharide-binding (OB)-fold
HA2                  PF04408.18   102 seq1873_BIOID51021   -           1300   2.7e-24   85.0   0.0   1   1   2.5e-27   5.8e-24   83.9   0.0     2   101   465   558   464   559 0.90 Helicase associated domain (HA2)
Helicase_C           PF00271.26    78 seq1873_BIOID51021   -           1300   1.1e-10   41.0   0.1   1   1   1.1e-13   2.5e-10   39.9   0.1     2    77   312   403   311   404 0.94 Helicase conserved C-terminal domain
DEAD                 PF00270.24   173 seq1873_BIOID51021   -           1300   5.9e-07   28.9   0.0   1   1     6e-10   1.4e-06   27.7   0.0     7   167    86   233    80   239 0.72 DEAD/DEAH box helicase
adh_short            PF00106.20   167 seq1874_BIOID51021   -            259     1e-25   90.4   1.7   1   1   2.8e-29   1.3e-25   90.1   1.1     2   166     4   172     3   173 0.93 short chain dehydrogenase
adh_short_C2         PF13561.1    243 seq1874_BIOID51021   -            259     7e-16   58.6   0.0   1   1   2.2e-19     1e-15   58.1   0.0     7   241    13   255     9   256 0.87 Enoyl-(Acyl carrier protein) reductase
Aconitase            PF00330.15   465 seq1877_BIOID51021   -            753   1.6e-47  161.9   0.1   1   1   3.4e-51   2.3e-47  161.4   0.1    91   450   113   456    37   471 0.87 Aconitase family (aconitate hydratase)
Aconitase_C          PF00694.14   131 seq1877_BIOID51021   -            753   6.8e-06   26.1   0.0   1   1     2e-09   1.4e-05   25.1   0.0    84   129   637   683   624   685 0.89 Aconitase C-terminal domain
Band_7               PF01145.20   179 seq1880_BIOID51021   -            334   1.4e-37  129.2   0.7   1   1   1.5e-41   2.1e-37  128.6   0.5     2   178    22   243    21   245 0.97 SPFH domain / Band 7 family
SBP_bac_5            PF00496.17   374 seq1881_BIOID51021   -            512     3e-96  322.4  11.3   1   1  2.8e-100   3.8e-96  322.0   7.8     1   372    70   429    70   431 0.95 Bacterial extracellular solute-binding proteins, family 5 Middle
PLA1                 PF02253.10   260 seq1883_BIOID51021   -            289   1.6e-93  312.8   5.0   1   1   1.4e-97   1.9e-93  312.5   3.4     8   260    39   286    33   286 0.98 Phospholipase A1
2-Hacid_dh_C         PF02826.14   178 seq1884_BIOID51021   -            325   1.6e-45  154.3   0.0   1   1   9.3e-49   6.3e-45  152.3   0.0     2   178   118   290   117   290 0.95 D-isomer specific 2-hydroxyacid dehydrogenase, NAD binding domain
NAD_binding_2        PF03446.10   162 seq1884_BIOID51021   -            325   1.7e-06   27.9   0.0   1   1   6.1e-10   4.2e-06   26.6   0.0     3    90   151   236   149   242 0.92 NAD binding domain of 6-phosphogluconate dehydrogenase
HTH_36               PF13730.1     55 seq1885_BIOID51021   -            272   7.3e-11   41.9   0.0   1   1   1.8e-14   1.2e-10   41.1   0.0     7    55    19    67    16    67 0.94 Helix-turn-helix domain
GutM                 PF06923.6    109 seq1888_BIOID51021   -            119   6.1e-37  125.5   0.0   1   1   5.1e-41   6.9e-37  125.3   0.0     2   109     3   110     2   110 0.98 Glucitol operon activator protein (GutM)
Guanylate_kin        PF00625.16   183 seq1889_BIOID51021   -            207   1.6e-70  236.1   0.0   1   1   1.3e-74   1.8e-70  235.9   0.0     2   183     4   186     3   186 0.98 Guanylate kinase
Aminotran_1_2        PF00155.16   363 seq1891_BIOID51021   -            386   6.2e-58  196.3   0.0   1   1   2.1e-61   7.1e-58  196.1   0.0     3   363    32   383    30   383 0.94 Aminotransferase class I and II
Cys_Met_Meta_PP      PF01053.15   386 seq1891_BIOID51021   -            386   4.9e-08   31.5   0.0   1   1   2.4e-11   8.4e-08   30.7   0.0    75   180    96   205    62   212 0.85 Cys/Met metabolism PLP-dependent enzyme
DegT_DnrJ_EryC1      PF01041.12   363 seq1891_BIOID51021   -            386   1.4e-05   24.2   0.0   1   1   9.6e-09   3.3e-05   23.0   0.0    46   146    97   202    86   204 0.88 DegT/DnrJ/EryC1/StrS aminotransferase family
Aminotran_5          PF00266.14   371 seq1891_BIOID51021   -            386   3.1e-05   22.7   0.0   1   1   1.3e-08   4.5e-05   22.2   0.0    46   165    74   189    48   236 0.80 Aminotransferase class-V
Peptidase_S49        PF01343.13   154 seq1892_BIOID51021   -            666  4.3e-102  338.2   0.1   1   2   3.6e-49   2.5e-45  153.9   0.0     2   152   189   342   188   344 0.98 Peptidase family S49
Peptidase_S49        PF01343.13   154 seq1892_BIOID51021   -            666  4.3e-102  338.2   0.1   2   2   8.2e-58   5.6e-54  181.9   0.0     2   154   440   591   439   591 0.98 Peptidase family S49
Sod_Fe_C             PF02777.13   106 seq1893_BIOID51021   -            208   2.7e-40  136.3   0.5   1   1   5.9e-44     4e-40  135.8   0.1     4   106    98   204    95   204 0.91 Iron/manganese superoxide dismutases, C-terminal domain
Sod_Fe_N             PF00081.17    82 seq1893_BIOID51021   -            208   9.6e-34  115.4   2.3   1   1   2.3e-37   1.5e-33  114.7   1.6     1    81     4    91     4    92 0.97 Iron/manganese superoxide dismutases, alpha-hairpin domain
MFS_1                PF07690.11   354 seq1895_BIOID51021   -            392   6.7e-44  149.9  67.9   1   2   6.7e-41   9.2e-37  126.4  27.1     2   353    21   355    20   356 0.90 Major Facilitator Superfamily
MFS_1                PF07690.11   354 seq1895_BIOID51021   -            392   6.7e-44  149.9  67.9   2   2     9e-14   1.2e-09   37.2  14.5    49   172   268   387   267   392 0.91 Major Facilitator Superfamily
PerC                 PF06069.6     90 seq1896_BIOID51021   -            162   5.8e-10   38.9   1.1   1   1   7.7e-14     1e-09   38.1   0.8     5    58    98   151    94   154 0.94 PerC transcriptional activator
DUF2065              PF09838.4     57 seq1898_BIOID51021   -             65   9.4e-23   79.5   3.3   1   1   7.6e-27     1e-22   79.4   2.3     1    57     5    61     5    61 0.98 Uncharacterized protein conserved in bacteria (DUF2065)
RQC                  PF09382.5    106 seq1899_BIOID51021   -            611   4.3e-28   97.0   0.0   1   1   3.5e-31   1.2e-27   95.6   0.0     1   104   413   514   413   516 0.97 RQC domain
HRDC                 PF00570.18    68 seq1899_BIOID51021   -            611   8.1e-24   83.0   0.1   1   1   6.4e-27   2.2e-23   81.6   0.0     2    68   535   601   534   601 0.97 HRDC domain
Helicase_C           PF00271.26    78 seq1899_BIOID51021   -            611   1.1e-23   82.8   0.1   1   1   6.1e-24   2.1e-20   72.2   0.1     3    78   258   333   256   333 0.98 Helicase conserved C-terminal domain
DEAD                 PF00270.24   173 seq1899_BIOID51021   -            611   2.7e-21   75.6   0.0   1   1   8.5e-24   2.9e-20   72.3   0.0     2   168    30   189    29   194 0.85 DEAD/DEAH box helicase
DeoRC                PF00455.17   162 seq1900_BIOID51021   -            257   8.3e-53  178.2   0.7   1   1   2.8e-56   1.3e-52  177.6   0.3     3   161    74   232    72   233 0.97 DeoR C terminal sensor domain
HTH_DeoR             PF08220.7     57 seq1900_BIOID51021   -            257     9e-22   76.2   0.1   1   1   3.8e-25   1.7e-21   75.3   0.1     1    56     6    61     6    62 0.98 DeoR-like helix-turn-helix domain
HTH_11               PF08279.7     55 seq1900_BIOID51021   -            257   5.3e-09   35.4   0.1   1   1   3.9e-12   1.8e-08   33.8   0.0     1    46     6    50     6    56 0.92 HTH domain
PHP                  PF02811.14   175 seq1901_BIOID51021   -            245   1.5e-17   63.8   1.3   1   1   1.9e-21   2.6e-17   63.0   0.9     1   169     4   164     4   174 0.91 PHP domain
Fe-ADH               PF00465.14   366 seq1903_BIOID51021   -            387   6.4e-88  294.7   0.1   1   1   1.1e-91   7.5e-88  294.4   0.1     1   351     9   363     9   377 0.91 Iron-containing alcohol dehydrogenase
Fe-ADH_2             PF13685.1    250 seq1903_BIOID51021   -            387   1.8e-13   50.2   0.1   1   1   3.3e-11   2.3e-07   30.3   0.0     4   101    16   111    13   114 0.81 Iron-containing alcohol dehydrogenase
Adenylsucc_synt      PF00709.16   421 seq1905_BIOID51021   -            432  3.4e-177  589.2   0.0   1   1  2.8e-181  3.9e-177  588.9   0.0     2   420     5   424     4   425 0.99 Adenylosuccinate synthetase
RNA_pol_Rpb6         PF01192.17    57 seq1906_BIOID51021   -             91     1e-17   63.4   0.1   1   1   9.7e-22   1.3e-17   63.1   0.1     1    56     7    62     7    63 0.95 RNA polymerase Rpb6
Dam                  PF05869.6    181 seq1907_BIOID51021   -            217   3.7e-65  218.6   0.0   1   1   3.1e-69   4.3e-65  218.4   0.0     2   181    15   207    14   207 0.98 DNA N-6-adenine-methyltransferase (Dam)
BPD_transp_1         PF00528.17   185 seq1908_BIOID51021   -            306     4e-43  146.9  10.6   1   1   2.9e-47     4e-43  146.9   7.4     1   184   113   304   113   305 0.99 Binding-protein-dependent transport system inner membrane component
HD_4                 PF13328.1    153 seq1909_BIOID51021   -            702   6.5e-54  181.6   1.2   1   1   2.4e-57   6.5e-54  181.6   0.8     2   152    27   175    26   176 0.97 HD domain
RelA_SpoT            PF04607.12   116 seq1909_BIOID51021   -            702   2.7e-36  123.9   0.8   1   1   2.4e-39   6.6e-36  122.7   0.1     1   115   235   345   235   346 0.98 Region found in RelA / SpoT proteins
TGS                  PF02824.16    60 seq1909_BIOID51021   -            702   6.9e-22   76.9   0.0   1   1   6.1e-25   1.7e-21   75.7   0.0     1    60   388   447   388   447 0.99 TGS domain
ACT_4                PF13291.1     80 seq1909_BIOID51021   -            702   2.2e-18   66.2   2.5   1   1   2.1e-21   5.7e-18   64.9   1.0     2    80   622   699   621   699 0.97 ACT domain
HD                   PF01966.17   122 seq1909_BIOID51021   -            702   1.3e-13   50.8   1.9   1   1   1.7e-16   4.7e-13   49.0   0.3     1   122    45   144    45   144 0.81 HD domain
KdgT                 PF03812.8    314 seq1910_BIOID51021   -            329  9.4e-181  599.7  30.6   1   1  7.8e-185  1.1e-180  599.6  21.2     1   314     3   316     3   316 1.00 2-keto-3-deoxygluconate permease
SIS                  PF01380.17   131 seq1912_BIOID51021   -            321   4.5e-27   94.1   0.0   1   1   9.9e-31   6.8e-27   93.5   0.0     2   130    39   169    38   170 0.98 SIS domain
CBS                  PF00571.23    57 seq1912_BIOID51021   -            321     9e-15   53.9   0.0   1   2   6.1e-08   0.00042   19.8   0.0     1    56   199   256   199   257 0.91 CBS domain
CBS                  PF00571.23    57 seq1912_BIOID51021   -            321     9e-15   53.9   0.0   2   2   1.9e-10   1.3e-06   27.8   0.0     2    51   266   315   265   318 0.89 CBS domain
Bac_DNA_binding      PF00216.16    90 seq1913_BIOID51021   -             90   2.5e-34  117.0   0.1   1   1   2.1e-38   2.8e-34  116.8   0.1     1    90     1    90     1    90 1.00 Bacterial DNA-binding protein
Nitrate_red_del      PF02613.10   136 seq1914_BIOID51021   -            184   3.9e-19   68.6   0.4   1   1   4.2e-23   5.8e-19   68.1   0.3     3   135    31   150    29   151 0.90 Nitrate reductase delta subunit
DUF165               PF02592.10   145 seq1916_BIOID51021   -            221   6.2e-35  120.3  11.9   1   1   7.8e-39   1.1e-34  119.5   8.3     1   145    43   186    43   186 0.90 Uncharacterized ACR, YhhQ family COG1738
Ank_2                PF12796.2     89 seq1917_BIOID51021   -            201   2.2e-29  101.4   1.7   1   2   2.2e-15   6.1e-12   45.5   0.2     3    86    12    99    10   102 0.96 Ankyrin repeats (3 copies)
Ank_2                PF12796.2     89 seq1917_BIOID51021   -            201   2.2e-29  101.4   1.7   2   2   2.3e-11   6.3e-08   32.7   0.0    39    83   157   201   153   201 0.94 Ankyrin repeats (3 copies)
Ank_4                PF13637.1     54 seq1917_BIOID51021   -            201   2.6e-27   94.5   0.8   1   2   8.3e-12   2.3e-08   34.2   0.0     8    54    13    59    10    59 0.97 Ankyrin repeats (many copies)
Ank_4                PF13637.1     54 seq1917_BIOID51021   -            201   2.6e-27   94.5   0.8   2   2   2.3e-09   6.4e-06   26.4   0.0    16    54   159   197   155   197 0.96 Ankyrin repeats (many copies)
Ank                  PF00023.25    33 seq1917_BIOID51021   -            201   1.2e-23   81.5   6.5   1   2   7.6e-10   2.1e-06   27.1   0.0     2    32    39    69    38    70 0.96 Ankyrin repeat
Ank                  PF00023.25    33 seq1917_BIOID51021   -            201   1.2e-23   81.5   6.5   2   2   1.9e-08   5.1e-05   22.7   0.0     2    33   139   175   138   175 0.97 Ankyrin repeat
RusA                 PF05866.6    116 seq1919_BIOID51021   -            129   1.8e-20   73.4   0.0   1   1   1.5e-24     2e-20   73.2   0.0     1   115     5   120     5   121 0.92 Endodeoxyribonuclease RusA
Elong-fact-P_C       PF09285.6     56 seq1921_BIOID51021   -            275   2.4e-21   74.7   0.0   1   1   1.2e-24   5.2e-21   73.6   0.0     1    56   218   273   218   273 0.99 Elongation factor P, C-terminal
EFP                  PF01132.15    55 seq1921_BIOID51021   -            275   4.9e-14   51.6   2.2   1   1     2e-17   8.9e-14   50.7   1.5     1    54   154   209   154   210 0.91 Elongation factor P (EF-P) OB domain
EFP_N                PF08207.7     58 seq1921_BIOID51021   -            275   3.1e-13   49.2   0.1   1   1   2.1e-16   9.5e-13   47.7   0.1     2    57    89   146    88   147 0.88 Elongation factor P (EF-P) KOW-like domain
Rotamase_2           PF13145.1    121 seq1923_BIOID51021   -            623   1.3e-33  116.1  24.1   1   1   1.6e-27   3.6e-24   85.5   0.2     1   121   247   369   247   369 0.92 PPIC-type PPIASE domain
SurA_N_3             PF13624.1    154 seq1923_BIOID51021   -            623   6.8e-32  110.4   1.1   1   1     3e-35   6.8e-32  110.4   0.8     1   153     1   165     1   166 0.86 SurA N-terminal domain
Rotamase_3           PF13616.1    117 seq1923_BIOID51021   -            623   2.2e-16   60.0   0.3   1   1   9.7e-20   2.2e-16   60.0   0.2    12   115   265   355   212   357 0.87 PPIC-type PPIASE domain
Rotamase             PF00639.16    95 seq1923_BIOID51021   -            623   1.8e-14   54.1   9.2   1   1   8.1e-18   1.8e-14   54.0   0.1    13    95   275   355   258   355 0.92 PPIC-type PPIASE domain
SurA_N_2             PF13623.1    145 seq1923_BIOID51021   -            623   1.5e-08   34.5   0.3   1   1   6.7e-12   1.5e-08   34.5   0.2     9   140    12   137     3   142 0.83 SurA N-terminal domain
BPD_transp_1         PF00528.17   185 seq1924_BIOID51021   -            303   7.2e-31  107.0  13.0   1   1   1.1e-34   7.2e-31  107.0   9.0     1   184   119   302   119   303 0.99 Binding-protein-dependent transport system inner membrane component
OppC_N               PF12911.2     56 seq1924_BIOID51021   -            303   1.3e-17   62.7   0.2   1   1     2e-21   1.3e-17   62.7   0.2     2    56    24    79    23    79 0.86 N-terminal TM domain of oligopeptide transport permease C
KilA-N               PF04383.8    111 seq1925_BIOID51021   -            269   1.6e-20   72.6   0.0   1   1   1.9e-24   2.5e-20   72.0   0.0     6   108     8   108     4   111 0.93 KilA-N domain
DUF1097              PF06496.6    144 seq1926_BIOID51021   -            173   1.6e-46  157.6  25.0   1   1   1.4e-50   1.9e-46  157.3  17.4     1   143    18   156    18   157 0.99 Protein of unknown function (DUF1097)
DUF2877              PF11392.3    111 seq1928_BIOID51021   -            287   1.8e-33  114.9   0.0   1   1   2.7e-37   3.7e-33  113.9   0.0     1   110   167   276   167   277 0.98 Protein of unknown function (DUF2877)
DUF1795              PF08786.6    130 seq1931_BIOID51021   -            185   5.8e-05   22.8   1.0   1   1   7.3e-09    0.0001   22.0   0.7     2   130    50   182    49   182 0.90 Domain of unknown function (DUF1795)
Rrf2                 PF02082.15    83 seq1933_BIOID51021   -            141   2.1e-25   88.5   0.1   1   1   2.4e-29   3.3e-25   87.9   0.1     1    82     1    82     1    83 0.99 Transcriptional regulator
MOSC                 PF03473.12   133 seq1934_BIOID51021   -            224   3.1e-27   94.5   0.0   1   1   6.2e-31   4.2e-27   94.1   0.0     2   132    38   161    37   162 0.97 MOSC domain
3-alpha              PF03475.9     47 seq1934_BIOID51021   -            224   1.7e-16   59.5   0.1   1   1   4.6e-20   3.1e-16   58.6   0.0     1    47   168   214   168   214 0.97 3-alpha domain
LysE                 PF01810.13   191 seq1936_BIOID51021   -            206   5.7e-54  182.1  12.2   1   1   4.9e-58   6.7e-54  181.9   8.5     2   190    14   205    13   206 0.98 LysE type translocator
Asparaginase         PF00710.15   313 seq1938_BIOID51021   -            338  9.6e-113  376.0   0.0   1   1    8e-117  1.1e-112  375.8   0.0     2   313     6   323     5   323 0.97 Asparaginase
RNB                  PF00773.14   325 seq1942_BIOID51021   -            827  5.4e-105  351.1   0.0   1   1  2.3e-108  7.8e-105  350.6   0.0     1   324   274   601   274   602 0.96 RNB domain
OB_RNB               PF08206.6     58 seq1942_BIOID51021   -            827   1.9e-29  100.8   9.9   1   2   2.4e-25   8.1e-22   76.3   0.1     1    58   101   158   101   158 0.99 Ribonuclease B OB domain
OB_RNB               PF08206.6     58 seq1942_BIOID51021   -            827   1.9e-29  100.8   9.9   2   2     2e-09   6.7e-06   25.4   0.0     6    58   172   227   170   227 0.96 Ribonuclease B OB domain
S1                   PF00575.18    74 seq1942_BIOID51021   -            827   8.7e-20   70.4   0.4   1   1   6.9e-23   2.4e-19   69.0   0.3     2    73   655   738   654   739 0.98 S1 RNA binding domain
HTH_12               PF08461.5     66 seq1942_BIOID51021   -            827   1.7e-13   49.9   0.8   1   1   1.1e-16   3.8e-13   48.8   0.5     2    64    37    97    36    99 0.93 Ribonuclease R winged-helix domain
Mannitol_dh          PF01232.18   151 seq1944_BIOID51021   -            215   1.3e-54  184.1   0.0   1   1   1.1e-58   1.5e-54  183.8   0.0     2   151    26   188    25   188 0.99 Mannitol dehydrogenase Rossmann domain
GlutR_N              PF05201.10   152 seq1945_BIOID51021   -            484   5.8e-57  191.4   0.1   1   1   3.1e-60   1.4e-56  190.1   0.0     1   152    72   223    72   223 0.99 Glutamyl-tRNAGlu reductase, N-terminal domain
Shikimate_DH         PF01488.15   135 seq1945_BIOID51021   -            484   3.9e-43  146.6   0.5   1   1   1.5e-46   6.7e-43  145.9   0.3     2   135   238   372   237   372 0.96 Shikimate / quinate 5-dehydrogenase
GlutR_dimer          PF00745.15   101 seq1945_BIOID51021   -            484   1.9e-27   95.0   2.6   1   1   4.1e-31   1.9e-27   95.0   1.8     2   100   386   483   385   484 0.97 Glutamyl-tRNAGlu reductase, dimerisation domain
DUF968               PF06147.6    200 seq1946_BIOID51021   -            331   4.2e-79  265.0   0.0   1   1   4.1e-83   5.6e-79  264.5   0.0     2   200   131   328   130   328 0.99 Protein of unknown function (DUF968)
Ligase_CoA           PF00549.14   153 seq1950_BIOID51021   -            515   1.1e-48  164.5   0.0   1   1   7.9e-51   5.4e-47  159.0   0.0     1   148   346   503   346   508 0.97 CoA-ligase
CoA_binding          PF02629.14    96 seq1950_BIOID51021   -            515   1.2e-19   70.4   0.2   1   1   1.8e-21   1.3e-17   64.0   0.0     2    96   188   284   187   284 0.97 CoA binding domain
DUF3828              PF12883.2    120 seq1951_BIOID51021   -            308   2.4e-11   43.4   2.6   1   1   1.4e-10   9.5e-07   28.6   0.1     2   118    26   142    25   144 0.84 Protein of unknown function (DUF3828)
Lumazine_bd          PF12870.2    111 seq1951_BIOID51021   -            308   3.1e-07   30.3   3.1   1   1   1.8e-08   0.00012   21.9   0.1    66   110   240   283   196   284 0.92 Lumazine-binding domain
SpoU_methylase       PF00588.14   142 seq1954_BIOID51021   -            229   4.7e-37  126.9   0.1   1   1   9.5e-41   6.5e-37  126.4   0.1     2   142    20   159    19   159 0.96 SpoU rRNA Methylase family
SpoU_methylas_C      PF12105.3     57 seq1954_BIOID51021   -            229   1.1e-25   88.8   1.7   1   1   2.2e-29   1.5e-25   88.3   0.4     1    57   163   221   163   221 0.99 SpoU, rRNA methylase, C-terminal
DUF218               PF02698.12   155 seq1956_BIOID51021   -            266   3.1e-24   85.1   0.0   1   1   3.3e-28   4.6e-24   84.5   0.0     1   137    36   183    36   208 0.92 DUF218 domain
Isochorismatase      PF00857.15   174 seq1958_BIOID51021   -            219   1.5e-37  129.1   0.0   1   1   1.3e-41   1.7e-37  128.8   0.0     2   174    11   213    10   213 0.94 Isochorismatase family
Mannitol_dh_C        PF08125.8    245 seq1959_BIOID51021   -            265   3.4e-92  307.9   0.0   1   1   2.9e-96     4e-92  307.7   0.0     9   245     1   239     1   239 0.99 Mannitol dehydrogenase C-terminal domain
Antiterm             PF03589.8     95 seq1962_BIOID51021   -            250     3e-53  177.7   0.3   1   2   4.3e-23   5.9e-19   67.8   0.0     1    95    14   107    14   107 0.98 Antitermination protein
Antiterm             PF03589.8     95 seq1962_BIOID51021   -            250     3e-53  177.7   0.3   2   2     3e-34     4e-30  103.6   0.1     2    95   155   247   154   247 0.98 Antitermination protein
Abhydrolase_1        PF00561.15   230 seq1964_BIOID51021   -            340   2.3e-31  109.0   0.0   1   1   8.6e-35     3e-31  108.6   0.0     1   228    82   319    82   321 0.97 alpha/beta hydrolase fold
Hydrolase_4          PF12146.3     79 seq1964_BIOID51021   -            340     4e-24   84.1   0.5   1   1   1.9e-27   6.4e-24   83.4   0.3     3    79    42   122    40   122 0.90 Putative lysophospholipase
Abhydrolase_6        PF12697.2    228 seq1964_BIOID51021   -            340   3.5e-20   72.7   3.3   1   1   1.5e-23   5.2e-20   72.2   2.3     2   220    58   310    57   316 0.72 Alpha/beta hydrolase family
Abhydrolase_5        PF12695.2    142 seq1964_BIOID51021   -            340     3e-12   46.3   0.0   1   1   1.5e-15     5e-12   45.6   0.0     1   141    56   305    56   306 0.79 Alpha/beta hydrolase family
HHH_3                PF12836.2     65 seq1965_BIOID51021   -            123   4.6e-19   68.0   0.0   1   1   1.3e-22     6e-19   67.6   0.0     3    61    59   118    57   122 0.93 Helix-hairpin-helix motif
DEAD                 PF00270.24   173 seq1967_BIOID51021   -            704   7.8e-24   83.9   0.2   1   1   3.8e-25   8.7e-22   77.2   0.0     4   169   284   445   281   449 0.80 DEAD/DEAH box helicase
Helicase_C           PF00271.26    78 seq1967_BIOID51021   -            704   5.2e-17   61.3   0.0   1   1   2.2e-18   5.1e-15   54.9   0.0     3    77   524   599   522   600 0.95 Helicase conserved C-terminal domain
ResIII               PF04851.10   184 seq1967_BIOID51021   -            704   8.1e-09   35.4   0.0   1   1   8.7e-12     2e-08   34.1   0.0    29   182   304   441   278   443 0.75 Type III restriction enzyme, res subunit
tRNA_anti            PF01336.20    76 seq1967_BIOID51021   -            704   2.7e-07   30.1   0.0   1   1   2.5e-10   5.8e-07   29.1   0.0     2    74    74   145    73   147 0.96 OB-fold nucleic acid binding domain
SecA_DEAD            PF07517.9    266 seq1967_BIOID51021   -            704   3.9e-07   29.5   0.0   1   1   3.8e-10   8.6e-07   28.3   0.0    94   163   304   373   236   409 0.77 SecA DEAD-like domain
SNF2_N               PF00176.18   296 seq1967_BIOID51021   -            704   5.4e-05   22.0   0.0   1   1   4.2e-08   9.5e-05   21.2   0.0    27   172   308   446   284   451 0.80 SNF2 family N-terminal domain
EAL                  PF00563.15   236 seq1968_BIOID51021   -            479   4.3e-64  216.0   0.1   1   1   4.7e-68   6.4e-64  215.5   0.0     2   236   229   464   228   464 0.97 EAL domain
UPF0118              PF01594.11   327 seq1971_BIOID51021   -            349     1e-79  267.7  39.3   1   1   8.5e-84   1.2e-79  267.6  27.3     2   326    14   328    13   329 0.99 Domain of unknown function DUF20
Lactamase_B          PF00753.22   194 seq1972_BIOID51021   -            434   1.5e-22   80.1   0.3   1   1   4.4e-26     2e-22   79.6   0.2    19   158     2   134     1   202 0.89 Metallo-beta-lactamase superfamily
Rubredoxin           PF00301.15    47 seq1972_BIOID51021   -            434   1.1e-19   69.9   2.7   1   1   4.1e-23   1.9e-19   69.1   1.9     1    47   380   426   380   426 0.98 Rubredoxin
Flavodoxin_1         PF00258.20   143 seq1972_BIOID51021   -            434   8.5e-12   45.1   0.0   1   1   3.1e-15   1.4e-11   44.4   0.0     1   142   211   343   211   344 0.78 Flavodoxin
PCRF                 PF03462.13   116 seq1973_BIOID51021   -            360   2.6e-43  146.2   0.4   1   1   8.7e-47     6e-43  145.1   0.3     3   116    65   178    63   178 0.98 PCRF domain
RF-1                 PF00472.15   114 seq1973_BIOID51021   -            360   3.2e-39  133.1   0.0   1   1   4.7e-43   3.2e-39  133.1   0.0     9   114   216   321   208   321 0.97 RF-1 domain
Voltage_CLC          PF00654.15   355 seq1974_BIOID51021   -            418     5e-19   68.4  36.9   1   1   3.6e-23     5e-19   68.4  25.6    34   317    93   365    65   397 0.79 Voltage gated chloride channel
[truncated: 1,445,721 more chars]
