# Supplementary material for: A domain sequence approach to pangenomics: applications to Escherichia coli
Source: F1000Res. 2013 May 29;1:19. Originally published 2012 Oct 1. [Version 2] doi: 10.12688/f1000research.1-19.v2 (PMC3901455; doi:10.12688/f1000research.1-19.v2)
Supplement: The 347 text files show the results from scanning each of the fasta-files against the Pfam-A database [file f1000research-1-1101-s0002.tgz › Escherichia_coli_DEC12B_BIOID51023.txt]

#                                                                            --- full sequence --- -------------- this domain -------------   hmm coord   ali coord   env coord
# target name        accession   tlen query name           accession   qlen   E-value  score  bias   #  of  c-Evalue  i-Evalue  score  bias  from    to  from    to  from    to  acc description of target
#------------------- ---------- ----- -------------------- ---------- ----- --------- ------ ----- --- --- --------- --------- ------ ----- ----- ----- ----- ----- ----- ----- ---- ---------------------
DUF3672              PF12421.3    136 seq4_BIOID51023      -            624   1.3e-44  151.5   3.3   1   1   5.4e-48   2.5e-44  150.6   2.3     1   136   441   583   441   583 0.93 Fibronectin type III protein
DUF1983              PF09327.6     81 seq4_BIOID51023      -            624   4.4e-28   96.9   0.1   1   1   3.1e-31   1.4e-27   95.3   0.0     2    81   338   417   337   417 0.97 Domain of unknown function (DUF1983)
Tail_P2_I            PF09684.5    139 seq6_BIOID51023      -            202   1.8e-55  186.1   0.1   1   1   1.8e-59   2.4e-55  185.7   0.1     1   139     6   142     6   142 0.99 Phage tail protein (Tail_P2_I)
DUF1327              PF07041.6    113 seq8_BIOID51023      -            104   2.4e-46  156.1   0.0   1   1     2e-50   2.7e-46  155.9   0.0     1    87     1    87     1   101 0.94 Protein of unknown function (DUF1327)
Phage_GPA            PF05840.8    371 seq9_BIOID51023      -            940  1.4e-151  504.3   0.0   1   1  1.6e-155  2.2e-151  503.6   0.0     1   371   179   564   179   564 0.99 Bacteriophage replication gene A protein (GPA)
Plasmid_stab_B       PF10784.4     72 seq11_BIOID51023     -            103   5.4e-24   83.4   0.0   1   1   5.1e-28   6.9e-24   83.1   0.0     1    66     6    71     6    77 0.94 Plasmid stability protein
Transgly             PF00912.17   178 seq15_BIOID51023     -            844   2.6e-56  189.6   0.0   1   1     6e-60   4.1e-56  188.9   0.0    10   177   209   380   198   381 0.95 Transglycosylase
Transpeptidase       PF00905.17   304 seq15_BIOID51023     -            844   1.2e-25   90.0   0.3   1   1   1.6e-28   1.1e-24   86.9   0.2     2   284   473   725   472   744 0.86 Penicillin binding protein transpeptidase domain
Phage_lysozyme       PF00959.14   110 seq17_BIOID51023     -             57   4.8e-12   46.0   0.6   1   1   3.8e-16   5.3e-12   45.8   0.4    63   109     1    46     1    47 0.95 Phage lysozyme
DDE_Tnp_IS66         PF03050.9    271 seq20_BIOID51023     -            523  1.3e-101  339.2   0.1   1   1  3.8e-105  1.3e-101  339.2   0.1     1   270   186   472   186   473 0.98 Transposase IS66 family
DDE_Tnp_IS66_C       PF13817.1     39 seq20_BIOID51023     -            523   3.1e-19   68.5   0.4   1   1   3.6e-22   1.2e-18   66.6   0.3     1    39   479   517   479   517 0.98 IS66 C-terminal element
HTH_Tnp_IS66         PF13005.2     59 seq20_BIOID51023     -            523   2.7e-17   62.2   6.4   1   1   1.7e-20   5.8e-17   61.1   4.4     2    59   125   180   124   180 0.97 putative Helix-turn-helix domain of transposase IS66
LZ_Tnp_IS66          PF13007.2     78 seq20_BIOID51023     -            523     4e-12   46.5   7.7   1   1   1.2e-15     4e-12   46.5   5.3     2    77    46   121    45   122 0.83 Transposase C of IS166 homeodomain
DDE_Tnp_IS66         PF03050.9    271 seq22_BIOID51023     -            128     2e-31  109.0   0.0   1   1   1.7e-35   2.3e-31  108.9   0.0    59   154     3   112     1   125 0.94 Transposase IS66 family
Phage_lysis          PF03245.8    125 seq27_BIOID51023     -            145   3.6e-42  143.1   3.4   1   1   3.1e-46   4.2e-42  142.9   2.3    11   125    32   144    23   144 0.94 Bacteriophage lysis protein
HTH_36               PF13730.1     55 seq28_BIOID51023     -            382   5.9e-07   29.4   0.0   1   1   8.8e-11   1.2e-06   28.4   0.0     9    55    24    71    19    71 0.90 Helix-turn-helix domain
HTH_36               PF13730.1     55 seq29_BIOID51023     -            320   4.7e-07   29.7   0.0   1   1   6.8e-11   9.3e-07   28.7   0.0     9    55    24    71    19    71 0.90 Helix-turn-helix domain
Phage_AlpA           PF05930.7     51 seq33_BIOID51023     -             68   2.8e-19   68.4   0.1   1   1   4.8e-23   3.3e-19   68.2   0.1     1    51    10    59    10    59 0.97 Prophage CP4-57 regulatory protein (AlpA)
HTH_17               PF12728.2     51 seq33_BIOID51023     -             68   2.4e-07   30.8   0.0   1   1     4e-11   2.7e-07   30.6   0.0     9    50    20    62    14    63 0.90 Helix-turn-helix domain
DUF1076              PF06416.7    113 seq35_BIOID51023     -            140   1.6e-43  146.8   0.3   1   1   1.3e-47   1.8e-43  146.6   0.2     2   112    27   137    26   138 0.97 Protein of unknown function (DUF1076)
Phage_lysozyme       PF00959.14   110 seq37_BIOID51023     -            177   1.9e-29  102.0   0.0   1   1   1.9e-33   2.5e-29  101.6   0.0     1   110    48   166    48   166 0.97 Phage lysozyme
Lambda_tail_I        PF06805.7     82 seq38_BIOID51023     -            213   1.4e-23   82.4   0.0   1   1   1.6e-27   2.2e-23   81.7   0.0     2    82    14    97    13    97 0.98 Bacteriophage lambda tail assembly protein I
Phage_tail_X         PF05489.7     60 seq39_BIOID51023     -             68   1.3e-21   75.7   0.0   1   1   9.9e-26   1.4e-21   75.6   0.0     1    57     3    58     3    61 0.95 Phage Tail Protein X
DUF3950              PF13132.1     30 seq40_BIOID51023     -             77   1.4e-18   65.9   0.5   1   1   1.6e-22   2.2e-18   65.3   0.3     1    30    21    50    21    50 0.99 Domain of unknown function (DUF3950)
TMP_2                PF06791.8    210 seq41_BIOID51023     -            859   2.4e-68  229.7  13.1   1   1   3.5e-72   2.4e-68  229.7   9.1     2   209    50   257    49   258 0.98 Prophage tail length tape measure protein
Tape_meas_lam_C      PF09718.5     78 seq41_BIOID51023     -            859   3.9e-20   71.4   4.3   1   1   5.7e-24   3.9e-20   71.4   3.0     1    78   632   709   632   709 0.98 Lambda phage tail tape-measure protein (Tape_meas_lam_C)
DUF3672              PF12421.3    136 seq44_BIOID51023     -            881   4.2e-41  140.1   0.0   1   1   3.5e-44   1.2e-40  138.7   0.0     1   135   699   839   699   840 0.89 Fibronectin type III protein
Phage-tail_3         PF13550.1    164 seq44_BIOID51023     -            881   5.4e-39  133.4   0.0   1   1     4e-42   1.4e-38  132.1   0.0     1   161    52   219    52   222 0.94 Putative phage tail protein
DUF1983              PF09327.6     81 seq44_BIOID51023     -            881   3.6e-27   94.0   1.9   1   1   2.7e-30   9.3e-27   92.6   1.3     1    81   595   675   595   675 0.99 Domain of unknown function (DUF1983)
gp37_C               PF12604.3    145 seq48_BIOID51023     -            280   2.6e-30  105.0   5.2   1   1   8.1e-34   1.1e-29  102.9   3.2     7   145   133   253   128   253 0.97 Tail fiber protein gp37 C terminal
Phage_holin_3        PF05106.7    100 seq49_BIOID51023     -            112   3.7e-18   65.2   0.8   1   1   3.3e-22   4.5e-18   64.9   0.6     6   100    12   106     8   106 0.95 Phage holin family (Lysis protein S)
Dynamin_N            PF00350.18   168 seq51_BIOID51023     -            795   7.1e-18   64.8   0.1   1   1   1.6e-21   7.1e-18   64.8   0.0     1   167    72   300    72   301 0.71 Dynamin family
MMR_HSR1             PF01926.18   114 seq51_BIOID51023     -            795   2.7e-08   33.6   0.1   1   1   8.2e-11   3.8e-07   30.0   0.1     2   114    72   300    71   300 0.74 50S ribosome-binding GTPase
Lysis_S              PF04971.7     68 seq53_BIOID51023     -             71   1.4e-47  159.0   0.5   1   1   1.2e-51   1.6e-47  158.9   0.3     1    68     4    71     4    71 1.00 Lysis protein S
DUF1398              PF07166.6    125 seq57_BIOID51023     -            141   9.6e-63  209.5   8.2   1   1     8e-67   1.1e-62  209.3   5.7     1   125     8   132     8   132 0.99 Protein of unknown function (DUF1398)
DDE_Tnp_IS66         PF03050.9    271 seq58_BIOID51023     -            126   8.3e-25   87.4   0.0   1   1   1.5e-28     1e-24   87.0   0.0   197   270     2    75     1    76 0.97 Transposase IS66 family
DDE_Tnp_IS66_C       PF13817.1     39 seq58_BIOID51023     -            126   7.5e-20   70.5   0.4   1   1     2e-23   1.4e-19   69.7   0.3     1    39    82   120    82   120 0.98 IS66 C-terminal element
GntP_permease        PF02447.11   441 seq63_BIOID51023     -            438  2.1e-188  626.2  45.8   1   1  5.2e-192  2.4e-188  626.0  31.7     1   441     1   437     1   437 0.99 GntP family permease
CitMHS               PF03600.11   349 seq63_BIOID51023     -            438   5.3e-09   35.0  40.0   1   1   1.6e-12   7.2e-09   34.5  27.5     5   348     8   386     3   387 0.78 Citrate transporter
Na_H_antiporter      PF03553.9    303 seq63_BIOID51023     -            438   3.8e-06   26.0  19.5   1   1   8.3e-10   3.8e-06   26.0  13.5    67   257   215   393   160   394 0.69 Na+/H+ antiporter family
DUF1327              PF07041.6    113 seq69_BIOID51023     -            116   2.9e-66  220.3   0.0   1   1   2.4e-70   3.3e-66  220.1   0.0     1   112     1   112     1   113 0.99 Protein of unknown function (DUF1327)
StbA                 PF06406.6    318 seq70_BIOID51023     -            319  3.2e-139  463.2   0.0   1   1  2.6e-143  3.6e-139  463.0   0.0     1   318     1   316     1   316 0.99 StbA protein
ORF11CD3             PF10549.4     57 seq72_BIOID51023     -            205   3.6e-23   80.9   0.1   1   1   9.7e-27   6.6e-23   80.0   0.0     2    56   143   198   142   199 0.97 ORF11CD3 domain
Phage_pRha           PF09669.5     92 seq72_BIOID51023     -            205   1.1e-22   80.0   0.4   1   1   4.4e-26     3e-22   78.6   0.1     1    92    47   138    47   138 0.88 Phage regulatory protein Rha (Phage_pRha)
Antiterm             PF03589.8     95 seq73_BIOID51023     -            250     3e-53  177.7   0.3   1   2   4.3e-23   5.9e-19   67.8   0.0     1    95    14   107    14   107 0.98 Antitermination protein
Antiterm             PF03589.8     95 seq73_BIOID51023     -            250     3e-53  177.7   0.3   2   2     3e-34     4e-30  103.6   0.1     2    95   155   247   154   247 0.98 Antitermination protein
Acyl_transf_1        PF00698.16   318 seq74_BIOID51023     -            309   8.7e-43  146.7   3.3   1   1   7.6e-47     1e-42  146.4   2.3     2   281     6   290     5   306 0.90 Acyl transferase domain
Peptidase_M15_4      PF13539.1     67 seq76_BIOID51023     -            130   2.4e-14   53.3   0.2   1   1   2.6e-18   3.6e-14   52.8   0.1     4    67    58   123    55   123 0.71 D-alanyl-D-alanine carboxypeptidase
DicB                 PF05358.6     62 seq80_BIOID51023     -             97   1.7e-37  126.6   0.6   1   1   1.7e-41   2.3e-37  126.1   0.0     1    62    36    97    36    97 0.99 DicB protein
RHS_repeat           PF05593.9     38 seq82_BIOID51023     -           1402   1.8e-61  203.1 121.9   1   7   3.3e-09   2.2e-05   24.3   0.6     6    37   413   444   412   446 0.89 RHS Repeat
RHS_repeat           PF05593.9     38 seq82_BIOID51023     -           1402   1.8e-61  203.1 121.9   2   7   2.1e-11   1.4e-07   31.3   2.8     1    37   429   466   429   467 0.98 RHS Repeat
RHS_repeat           PF05593.9     38 seq82_BIOID51023     -           1402   1.8e-61  203.1 121.9   3   7   1.8e-10   1.3e-06   28.3   3.0     1    38   493   532   493   532 0.92 RHS Repeat
RHS_repeat           PF05593.9     38 seq82_BIOID51023     -           1402   1.8e-61  203.1 121.9   4   7   4.5e-10   3.1e-06   27.0   0.0     1    36   537   572   537   573 0.92 RHS Repeat
RHS_repeat           PF05593.9     38 seq82_BIOID51023     -           1402   1.8e-61  203.1 121.9   5   7   1.7e-13   1.2e-09   37.9   1.8     1    37   579   615   579   616 0.97 RHS Repeat
RHS_repeat           PF05593.9     38 seq82_BIOID51023     -           1402   1.8e-61  203.1 121.9   6   7   1.2e-09   8.3e-06   25.7   0.2     1    37   621   656   621   657 0.97 RHS Repeat
RHS_repeat           PF05593.9     38 seq82_BIOID51023     -           1402   1.8e-61  203.1 121.9   7   7   2.2e-10   1.5e-06   28.1   0.6     1    29   950   987   950   998 0.90 RHS Repeat
RHS                  PF03527.9     41 seq82_BIOID51023     -           1402   3.7e-21   74.4   5.8   1   1   1.5e-23     1e-19   69.8   0.6     1    40  1154  1193  1154  1194 0.97 RHS protein
ESPR                 PF13018.1     24 seq84_BIOID51023     -            620   1.7e-08   33.5   0.1   1   1   3.1e-12   4.2e-08   32.3   0.1     2    24    31    53    31    53 0.96 Extended Signal Peptide of Type V secretion system
Caudo_TAP            PF02413.12   130 seq86_BIOID51023     -            175   2.2e-38  131.2   2.0   1   1   2.1e-42   2.9e-38  130.8   1.4     2   130    40   175    39   175 0.97 Caudovirales tail fibre assembly protein
Phage_lysis          PF03245.8    125 seq95_BIOID51023     -            155   1.8e-48  163.5   9.8   1   1   1.5e-52   2.1e-48  163.3   6.8     1   124    29   153    29   154 0.99 Bacteriophage lysis protein
Phage_lysozyme       PF00959.14   110 seq98_BIOID51023     -            177   3.5e-29  101.1   0.0   1   1   3.5e-33   4.7e-29  100.7   0.0     1   110    48   166    48   166 0.97 Phage lysozyme
IstB_IS21            PF01695.12   178 seq99_BIOID51023     -            248   8.9e-20   70.7   0.1   1   1   2.7e-23   1.2e-19   70.2   0.0     4   160    55   216    52   226 0.83 IstB-like ATP binding protein
Bac_DnaA             PF00308.13   219 seq99_BIOID51023     -            248   4.3e-08   32.9   0.0   1   1   1.2e-11   5.3e-08   32.6   0.0     6   123    72   189    67   224 0.86 Bacterial dnaA  protein
ArsA_ATPase          PF02374.10   305 seq99_BIOID51023     -            248   8.4e-06   24.9   0.1   1   1   2.5e-09   1.2e-05   24.4   0.1     4    90   104   196   101   222 0.74 Anion-transporting ATPase
rve                  PF00665.21   120 seq101_BIOID51023    -            288   8.9e-30  103.1   0.0   1   1   6.7e-33   1.8e-29  102.1   0.0     3   119   126   240   124   241 0.96 Integrase core domain
rve_2                PF13333.1     52 seq101_BIOID51023    -            288   1.3e-20   73.1   1.5   1   1   1.5e-22     4e-19   68.3   0.1     1    52   231   287   231   287 0.98 Integrase core domain
rve_3                PF13683.1     67 seq101_BIOID51023    -            288   1.9e-15   55.9   0.0   1   1   1.4e-18   3.8e-15   55.0   0.0     4    67   215   279   212   279 0.96 Integrase core domain
HTH_21               PF13276.1     60 seq101_BIOID51023    -            288     2e-10   40.4   0.1   1   1   3.2e-13   8.8e-10   38.3   0.0     4    59    47   101    44   102 0.90 HTH-like domain
DDE_Tnp_IS240        PF13610.1    140 seq101_BIOID51023    -            288   3.6e-10   39.8   0.0   1   1   2.3e-13   6.3e-10   39.0   0.0     2   129   130   260   129   272 0.88 DDE domain
DUF1482              PF07358.6     57 seq102_BIOID51023    -             66   2.5e-28   97.3   0.2   1   1   2.1e-32   2.8e-28   97.1   0.1     1    57     7    65     7    65 0.98 Protein of unknown function (DUF1482)
DUF2570              PF10828.3    110 seq103_BIOID51023    -            135   2.9e-05   23.4   0.1   1   1   2.6e-09   3.5e-05   23.2   0.1     2   100     2    99     1   108 0.87 Protein of unknown function (DUF2570)
HTH_3                PF01381.17    55 seq104_BIOID51023    -            103   8.8e-10   38.1   0.0   1   1   2.2e-13   1.5e-09   37.4   0.0     1    44     9    52     9    58 0.97 Helix-turn-helix
HTH_31               PF13560.1     64 seq104_BIOID51023    -            103   3.5e-07   30.1   0.0   1   1   7.1e-11   4.8e-07   29.7   0.0     5    50     8    52     4    54 0.91 Helix-turn-helix domain
DUF45                PF01863.12   205 seq106_BIOID51023    -            167   7.3e-12   45.3   0.3   1   1   1.2e-15   7.9e-12   45.2   0.2   142   198    93   149    17   156 0.87 Protein of unknown function DUF45
WLM                  PF08325.5    186 seq106_BIOID51023    -            167   1.3e-05   25.0   3.5   1   1   2.4e-09   1.7e-05   24.6   2.0    81   118   114   151   100   166 0.85 WLM domain
Band_7               PF01145.20   179 seq107_BIOID51023    -            276   7.4e-24   84.5   1.1   1   1   1.2e-27   1.6e-23   83.4   0.8     2   179    23   209    22   240 0.89 SPFH domain / Band 7 family
Caudo_TAP            PF02413.12   130 seq109_BIOID51023    -            175     3e-39  134.0   2.6   1   1   2.9e-43     4e-39  133.6   1.8     1   130    39   175    39   175 0.98 Caudovirales tail fibre assembly protein
MMR_HSR1             PF01926.18   114 seq111_BIOID51023    -            311   1.2e-13   50.9   0.0   1   1   1.7e-16   4.7e-13   49.0   0.0     2   111    60   171    59   179 0.75 50S ribosome-binding GTPase
DUF258               PF03193.11   161 seq111_BIOID51023    -            311   1.2e-06   27.6   0.0   1   1   7.6e-10   2.1e-06   26.9   0.0    24   103    45   121    25   138 0.72 Protein of unknown function, DUF258
IstB_IS21            PF01695.12   178 seq112_BIOID51023    -            194   8.2e-20   70.8   0.0   1   1   2.1e-23   9.5e-20   70.6   0.0    15   160    13   162     1   173 0.82 IstB-like ATP binding protein
Bac_DnaA             PF00308.13   219 seq112_BIOID51023    -            194   2.3e-08   33.8   0.0   1   1   5.8e-12   2.7e-08   33.6   0.0     6   123    18   135    13   170 0.86 Bacterial dnaA  protein
ArsA_ATPase          PF02374.10   305 seq112_BIOID51023    -            194     5e-06   25.6   0.1   1   1   1.4e-09   6.2e-06   25.3   0.1     4    90    50   142    47   169 0.73 Anion-transporting ATPase
Cupin_6              PF12852.2    186 seq113_BIOID51023    -            284   1.8e-26   92.7   0.5   1   1   1.2e-29   5.6e-26   91.1   0.4     1   186     2   162     2   162 0.93 Cupin
HTH_18               PF12833.2     81 seq113_BIOID51023    -            284   1.5e-20   72.9   0.2   1   1   2.3e-23     1e-19   70.2   0.1     1    81   199   278   199   278 0.97 Helix-turn-helix domain
HTH_AraC             PF00165.18    42 seq113_BIOID51023    -            284   2.6e-15   55.5   0.0   1   2   1.1e-08   4.9e-05   22.9   0.0     7    41   192   226   188   227 0.94 Bacterial regulatory helix-turn-helix proteins, AraC family
HTH_AraC             PF00165.18    42 seq113_BIOID51023    -            284   2.6e-15   55.5   0.0   2   2   4.5e-11   2.1e-07   30.4   0.0    13    41   247   276   238   277 0.92 Bacterial regulatory helix-turn-helix proteins, AraC family
Phage_integrase      PF00589.17   173 seq115_BIOID51023    -            375   4.2e-29  101.2   0.0   1   1   2.2e-32     3e-28   98.5   0.0     2   171   213   360   212   362 0.90 Phage integrase family
HTH_Tnp_1            PF01527.15    76 seq118_BIOID51023    -            134   2.4e-16   59.3   0.0   1   1   2.3e-20   3.2e-16   58.9   0.0     2    58     9    72     8   101 0.84 Transposase
LysR_substrate       PF03466.15   209 seq120_BIOID51023    -            297   1.2e-39  135.5   0.2   1   1   2.6e-43   1.8e-39  134.9   0.1     3   205    88   294    86   297 0.94 LysR substrate binding domain
HTH_1                PF00126.22    60 seq120_BIOID51023    -            297   3.1e-22   77.9   0.5   1   1   8.2e-26   5.6e-22   77.1   0.4     1    60     3    62     3    62 0.98 Bacterial regulatory helix-turn-helix protein, lysR family
DDE_Tnp_1_assoc      PF13808.1     90 seq123_BIOID51023    -             79   4.8e-27   93.3   0.0   1   1   3.9e-31   5.3e-27   93.2   0.0     1    73     6    78     6    79 0.98 DDE_Tnp_1-associated
Caudo_TAP            PF02413.12   130 seq124_BIOID51023    -            177   6.8e-34  116.7   2.3   1   1   7.5e-38     1e-33  116.1   1.6     1   130    39   177    39   177 0.99 Caudovirales tail fibre assembly protein
HHA                  PF05321.6     57 seq127_BIOID51023    -             62   5.2e-10   39.1   0.1   1   1   4.6e-14   6.2e-10   38.9   0.0     1    32    11    42    11    54 0.94 Haemolysin expression modulating protein
Phage_min_tail       PF05939.8    109 seq128_BIOID51023    -            109   1.7e-39  134.0   0.0   1   1   1.3e-43   1.8e-39  133.9   0.0     1   109     1   109     1   109 0.99 Phage minor tail protein
Plasmid_stab_B       PF10784.4     72 seq131_BIOID51023    -            103   1.8e-24   84.9   0.1   1   1   1.8e-28   2.4e-24   84.5   0.1     1    71     6    76     6    77 0.97 Plasmid stability protein
adh_short            PF00106.20   167 seq133_BIOID51023    -            244   5.1e-40  136.9   1.7   1   1   3.2e-43   8.7e-40  136.2   1.2     1   166     6   169     6   170 0.92 short chain dehydrogenase
adh_short_C2         PF13561.1    243 seq133_BIOID51023    -            244     3e-33  115.5   1.8   1   1   1.3e-36   3.7e-33  115.2   1.3     5   242    14   241    12   242 0.94 Enoyl-(Acyl carrier protein) reductase
KR                   PF08659.5    181 seq133_BIOID51023    -            244   4.7e-21   75.1   0.9   1   1   2.8e-24   7.5e-21   74.4   0.6     3   174     8   180     7   196 0.84 KR domain
NAD_binding_10       PF13460.1    183 seq133_BIOID51023    -            244   2.7e-06   27.3   0.4   1   1   2.5e-09   6.8e-06   26.0   0.3     2   125     9   156     8   190 0.72 NADH(P)-binding
Epimerase            PF01370.16   236 seq133_BIOID51023    -            244   2.1e-05   23.9   0.2   1   1   1.1e-08   2.9e-05   23.4   0.1     1   119     8   142     8   192 0.77 NAD dependent epimerase/dehydratase family
P2_Phage_GpR         PF06891.6    135 seq134_BIOID51023    -            147     2e-30  105.2   0.0   1   1   1.7e-34   2.3e-30  105.0   0.0     1   112     1   107     1   124 0.96 P2 phage tail completion protein R (GpR)
Ail_Lom              PF06316.6    199 seq140_BIOID51023    -            199  1.3e-119  396.8   4.6   1   1  3.1e-123  1.4e-119  396.6   3.2     1   199     1   199     1   199 1.00 Enterobacterial Ail/Lom protein
OMP_b-brl            PF13505.1    176 seq140_BIOID51023    -            199   4.9e-26   91.5   5.0   1   1   1.4e-29   6.2e-26   91.2   3.4     2   176    11   199     9   199 0.87 Outer membrane protein beta-barrel domain
DUF218               PF02698.12   155 seq141_BIOID51023    -            227   3.9e-22   78.2   0.0   1   1   3.6e-26   4.9e-22   77.9   0.0     8   130    61   174    54   197 0.89 DUF218 domain
RVT_1                PF00078.22   214 seq143_BIOID51023    -            231   8.1e-26   90.5   0.0   1   1   8.1e-30   1.1e-25   90.1   0.0     1   130    91   221    91   223 0.95 Reverse transcriptase (RNA-dependent DNA polymerase)
TnpB_IS66            PF05717.8    108 seq144_BIOID51023    -            115   2.7e-42  142.4   0.0   1   1   2.2e-46   2.9e-42  142.3   0.0     2   104     7   107     6   111 0.97 IS66 Orf2 like protein
DUF1627              PF07789.7    155 seq147_BIOID51023    -            256   2.6e-89  296.5   0.5   1   1   2.8e-93   3.8e-89  295.9   0.3     1   155    91   245    91   245 1.00 Protein of unknown function (DUF1627)
DDE_Tnp_1_assoc      PF13808.1     90 seq152_BIOID51023    -            228   2.5e-22   78.2   0.0   1   1   6.4e-26   4.4e-22   77.4   0.0    23    90     3    70     1    70 0.97 DDE_Tnp_1-associated
DDE_Tnp_1            PF01609.16   211 seq152_BIOID51023    -            228   6.7e-19   68.1   0.2   1   1   1.2e-22   8.1e-19   67.9   0.1     3   152    77   210    75   224 0.87 Transposase DDE domain
Phage_tail_L         PF05100.7    206 seq153_BIOID51023    -            115   6.9e-37  126.4   0.0   1   1   6.5e-41     9e-37  126.0   0.0     1    84    29   112    29   114 0.99 Phage minor tail protein L
PerC                 PF06069.6     90 seq154_BIOID51023    -            104     4e-44  148.4   2.0   1   1   3.4e-48   4.6e-44  148.2   1.4     1    89     1    89     1    90 0.99 PerC transcriptional activator
RVT_1                PF00078.22   214 seq158_BIOID51023    -            319   3.8e-40  137.4   0.0   1   1   3.7e-44   5.1e-40  137.0   0.0     1   165    91   286    91   300 0.96 Reverse transcriptase (RNA-dependent DNA polymerase)
DUF1627              PF07789.7    155 seq159_BIOID51023    -             84   3.2e-32  111.0   0.1   1   1   2.8e-36   3.9e-32  110.8   0.1     1    60    19    78    19    83 0.97 Protein of unknown function (DUF1627)
Terminase_GpA        PF05876.7    557 seq160_BIOID51023    -            567  4.6e-142  474.1   0.2   1   1  4.3e-146  5.9e-142  473.7   0.1   133   557    28   508    23   508 0.95 Phage terminase large subunit (GpA)
Abhydrolase_3        PF07859.8    211 seq161_BIOID51023    -            327   1.1e-66  224.3   0.1   1   1     3e-70   1.3e-66  224.0   0.1     1   210   100   305   100   306 0.97 alpha/beta hydrolase fold
COesterase           PF00135.23   538 seq161_BIOID51023    -            327   3.6e-08   32.4   0.1   1   1   2.3e-11     1e-07   30.9   0.0   110   225    84   187    71   200 0.88 Carboxylesterase family
DUF2424              PF10340.4    374 seq161_BIOID51023    -            327   5.8e-05   21.7   0.0   1   1     2e-08   9.1e-05   21.1   0.0   114   240    90   214    67   248 0.77 Protein of unknown function (DUF2424)
Phage_tail_S         PF05069.8    148 seq162_BIOID51023    -            217   7.5e-28   97.0   3.6   1   2   2.4e-15   3.2e-11   43.0   1.1     4    61    12    71     9    93 0.85 Phage virion morphogenesis family
Phage_tail_S         PF05069.8    148 seq162_BIOID51023    -            217   7.5e-28   97.0   3.6   2   2   8.4e-19   1.1e-14   54.2   0.0    59   144   127   209   119   213 0.85 Phage virion morphogenesis family
Phage_lysis          PF03245.8    125 seq166_BIOID51023    -            183   1.4e-49  167.0   8.6   1   1   1.2e-53   1.6e-49  166.8   6.0     1   125    57   182    57   182 0.99 Bacteriophage lysis protein
DDE_Tnp_IS66         PF03050.9    271 seq168_BIOID51023    -            512  1.3e-101  339.2   0.0   1   1  3.8e-105  1.3e-101  339.2   0.0     1   271   175   462   175   462 0.98 Transposase IS66 family
DDE_Tnp_IS66_C       PF13817.1     39 seq168_BIOID51023    -            512   1.8e-19   69.3   0.0   1   1   1.3e-22   4.5e-19   68.0   0.0     1    39   468   506   468   506 0.98 IS66 C-terminal element
HTH_Tnp_IS66         PF13005.2     59 seq168_BIOID51023    -            512   4.1e-17   61.6   0.8   1   1   2.3e-20   7.7e-17   60.7   0.5     3    59   115   169   113   169 0.96 putative Helix-turn-helix domain of transposase IS66
LZ_Tnp_IS66          PF13007.2     78 seq168_BIOID51023    -            512   1.1e-13   51.5   4.9   1   1   3.1e-17   1.1e-13   51.5   3.4     1    77    38   110    38   111 0.91 Transposase C of IS166 homeodomain
Phage_tail_L         PF05100.7    206 seq172_BIOID51023    -            117   4.6e-51  172.7   0.4   1   1   3.7e-55   5.1e-51  172.6   0.3    89   206     2   115     1   115 0.99 Phage minor tail protein L
DUF754               PF05449.6     83 seq175_BIOID51023    -             93   7.8e-25   86.6   3.7   1   1   6.3e-29   8.6e-25   86.4   2.5     1    81     9    89     9    91 0.98 Protein of unknown function (DUF754)
IpaB_EvcA            PF03278.8    153 seq179_BIOID51023    -            147   2.6e-59  198.7   5.7   1   1   2.1e-63   2.9e-59  198.5   4.0     1   152     1   146     1   147 0.99 IpaB/EvcA family
phage_tail_N         PF08400.5    134 seq180_BIOID51023    -            971     4e-59  198.0   0.4   1   1   1.2e-62     4e-59  198.0   0.3     1   134     1   134     1   134 0.99 Prophage tail fibre N-terminal
Phage_fiber_2        PF03406.8     44 seq180_BIOID51023    -            971   8.2e-57  188.4  35.2   1   3   4.1e-25   1.4e-21   75.7   4.9     1    44   462   505   462   505 0.98 Phage tail fibre repeat
Phage_fiber_2        PF03406.8     44 seq180_BIOID51023    -            971   8.2e-57  188.4  35.2   2   3   5.3e-24   1.8e-20   72.1   4.1     1    44   506   549   506   549 0.97 Phage tail fibre repeat
Phage_fiber_2        PF03406.8     44 seq180_BIOID51023    -            971   8.2e-57  188.4  35.2   3   3   1.5e-23     5e-20   70.7   4.4     1    42   550   591   550   593 0.95 Phage tail fibre repeat
Collar               PF07484.7     57 seq180_BIOID51023    -            971   3.5e-11   42.6   0.2   1   1   2.4e-14   8.3e-11   41.3   0.1     1    56   761   807   761   808 0.97 Phage Tail Collar Domain
Phage_fiber          PF03335.8     14 seq180_BIOID51023    -            971   6.2e-07   28.0  64.4   1   7   0.00054       1.8    8.3   1.5     1    14   824   837   824   837 0.88 Phage tail fibre repeat
Phage_fiber          PF03335.8     14 seq180_BIOID51023    -            971   6.2e-07   28.0  64.4   2   7   2.4e-05     0.083   12.4   2.6     1    14   856   869   856   869 0.92 Phage tail fibre repeat
Phage_fiber          PF03335.8     14 seq180_BIOID51023    -            971   6.2e-07   28.0  64.4   3   7   0.00027      0.91    9.3   2.4     2    13   871   882   870   883 0.89 Phage tail fibre repeat
Phage_fiber          PF03335.8     14 seq180_BIOID51023    -            971   6.2e-07   28.0  64.4   4   7   3.8e-05      0.13   11.8   3.2     1    14   906   919   906   919 0.92 Phage tail fibre repeat
Phage_fiber          PF03335.8     14 seq180_BIOID51023    -            971   6.2e-07   28.0  64.4   5   7   0.00053       1.8    8.3   1.7     2    12   921   931   920   932 0.89 Phage tail fibre repeat
Phage_fiber          PF03335.8     14 seq180_BIOID51023    -            971   6.2e-07   28.0  64.4   6   7   0.00045       1.5    8.6   0.8     2    11   930   939   929   940 0.86 Phage tail fibre repeat
Phage_fiber          PF03335.8     14 seq180_BIOID51023    -            971   6.2e-07   28.0  64.4   7   7   0.00053       1.8    8.4   0.9     2    13   939   950   938   951 0.87 Phage tail fibre repeat
DUF1627              PF07789.7    155 seq181_BIOID51023    -             72   8.4e-32  109.7   0.3   1   1     7e-36   9.6e-32  109.5   0.2    96   155     2    61     1    61 0.98 Protein of unknown function (DUF1627)
DUF3296              PF11726.3    180 seq182_BIOID51023    -            189   1.4e-57  194.0   0.0   1   1   1.1e-61   1.5e-57  193.9   0.0     1   180    11   188    11   188 0.98 Protein of unknown function (DUF3296)
RVT_1                PF00078.22   214 seq183_BIOID51023    -            277   8.3e-16   57.8   0.0   1   1   3.3e-19   1.5e-15   57.0   0.0   141   214     2   107     1   107 0.91 Reverse transcriptase (RNA-dependent DNA polymerase)
GIIM                 PF08388.6     80 seq183_BIOID51023    -            277   2.3e-12   46.3   2.9   1   1   1.6e-15   7.5e-12   44.7   2.0     3    69   130   196   128   219 0.85 Group II intron, maturase-specific domain
Intron_maturas2      PF01348.16   146 seq183_BIOID51023    -            277   0.00018   21.3   0.0   1   1   7.4e-08   0.00034   20.4   0.0    39    96   146   203   141   221 0.90 Type II intron maturase
ESPR                 PF13018.1     24 seq187_BIOID51023    -            297   6.3e-09   34.9   0.1   1   1   1.3e-12   1.7e-08   33.5   0.1     2    24    31    53    31    53 0.96 Extended Signal Peptide of Type V secretion system
GFO_IDH_MocA         PF01408.17   120 seq189_BIOID51023    -            334   6.2e-28   97.6   0.2   1   1   7.3e-32     1e-27   96.9   0.1     1   117     8   124     8   127 0.97 Oxidoreductase family, NAD-binding Rossmann fold
Phage_fiber_C        PF06820.7     64 seq190_BIOID51023    -             82   7.6e-37  125.1   0.7   1   1   6.7e-41   9.1e-37  124.9   0.5     1    64    21    82    21    82 0.99 Putative prophage tail fibre C-terminus
Glyco_hydro_19       PF00182.14   232 seq196_BIOID51023    -            204   2.6e-10   40.2   0.4   1   1   3.8e-13   5.2e-09   35.9   0.0    77   157    86   165    65   169 0.79 Chitinase class I
PP-binding           PF00550.20    67 seq197_BIOID51023    -             78   2.7e-16   59.4   0.4   1   1   4.4e-20     3e-16   59.3   0.3     1    67     6    73     6    73 0.96 Phosphopantetheine attachment site
DUF1493              PF07377.7    111 seq197_BIOID51023    -             78   0.00024   21.0   0.4   1   1   4.1e-08   0.00028   20.8   0.3     1    59     1    55     1    62 0.91 Protein of unknown function (DUF1493)
DUF977               PF06163.6    127 seq201_BIOID51023    -            140   5.1e-65  216.8   0.2   1   1   4.2e-69   5.8e-65  216.6   0.1     1   127     1   136     1   136 1.00 Bacterial protein of unknown function (DUF977)
DUF977               PF06163.6    127 seq202_BIOID51023    -            140   5.1e-65  216.8   0.2   1   1   4.2e-69   5.8e-65  216.6   0.1     1   127     1   136     1   136 1.00 Bacterial protein of unknown function (DUF977)
CCG                  PF02754.11    85 seq203_BIOID51023    -            239   9.7e-30  102.3   0.2   1   2   2.2e-17   3.1e-13   49.4   0.0     1    84     3    84     3    85 0.95 Cysteine-rich domain
CCG                  PF02754.11    85 seq203_BIOID51023    -            239   9.7e-30  102.3   0.2   2   2   6.3e-18   8.6e-14   51.2   0.0     2    84   133   216   132   217 0.92 Cysteine-rich domain
TonB_dep_Rec         PF00593.19   276 seq204_BIOID51023    -            747   7.1e-28   98.1  10.2   1   1     1e-31   7.1e-28   98.1   7.1     1   276   510   746   510   746 0.98 TonB dependent receptor
Plug                 PF07715.10   108 seq204_BIOID51023    -            747     2e-21   76.2   0.1   1   1   6.6e-25   4.5e-21   75.0   0.1     2   107    76   180    75   181 0.94 TonB-dependent Receptor Plug Domain
HTH_38               PF13936.1     44 seq205_BIOID51023    -            383   5.7e-23   80.0   2.1   1   1   5.6e-21   1.9e-17   62.4   0.9     4    44    58    98    55    98 0.97 Helix-turn-helix domain
rve                  PF00665.21   120 seq205_BIOID51023    -            383   4.4e-15   55.7   0.0   1   1   2.8e-18   9.5e-15   54.6   0.0     3   120   228   337   226   337 0.94 Integrase core domain
Autotransporter      PF03797.14   265 seq207_BIOID51023    -            356   1.1e-56  191.9  17.7   1   1     1e-60   1.4e-56  191.6  12.3     2   265    56   340    55   340 0.98 Autotransporter beta-domain
IpaB_EvcA            PF03278.8    153 seq208_BIOID51023    -            196   8.1e-64  213.3   4.6   1   1   7.1e-68   9.7e-64  213.0   3.2     1   152    39   184    39   185 0.99 IpaB/EvcA family
StbA                 PF06406.6    318 seq209_BIOID51023    -            319  9.1e-152  504.4   0.0   1   1  1.5e-155    1e-151  504.2   0.0     1   318     1   316     1   316 0.99 StbA protein
Phage_base_V         PF04717.7     79 seq212_BIOID51023    -            193   1.2e-24   85.9   0.6   1   1   1.7e-28   2.3e-24   84.9   0.3     1    78    16    90    16    91 0.98 Phage-related baseplate assembly protein
DUF1722              PF08349.6    117 seq214_BIOID51023    -            169   7.6e-38  128.8   0.1   1   1   6.8e-42   9.3e-38  128.6   0.0     1   116    41   157    41   158 0.98 Protein of unknown function (DUF1722)
Phage_min_tail       PF05939.8    109 seq215_BIOID51023    -            109   8.2e-38  128.5   0.1   1   1   6.6e-42     9e-38  128.4   0.1     1   109     1   109     1   109 0.99 Phage minor tail protein
ketoacyl-synt        PF00109.21   255 seq222_BIOID51023    -            413     6e-60  202.7   1.1   1   1   1.7e-63     6e-60  202.7   0.8     2   255     4   247     3   247 0.93 Beta-ketoacyl synthase, N-terminal domain
Ketoacyl-synt_C      PF02801.17   119 seq222_BIOID51023    -            413   2.5e-39  133.6   1.7   1   1   1.4e-42   4.7e-39  132.7   1.2     1   119   255   370   255   370 0.97 Beta-ketoacyl synthase, C-terminal domain
Thiolase_N           PF00108.18   264 seq222_BIOID51023    -            413   1.2e-06   27.6   0.1   1   1   8.7e-10     3e-06   26.3   0.0    80   120   156   196   145   216 0.93 Thiolase, N-terminal domain
GIIM                 PF08388.6     80 seq224_BIOID51023    -            201   2.2e-12   46.4   3.3   1   1   7.1e-16   4.9e-12   45.3   2.3     2    69    53   120    52   143 0.85 Group II intron, maturase-specific domain
Intron_maturas2      PF01348.16   146 seq224_BIOID51023    -            201   0.00011   22.1   0.0   1   1   2.6e-08   0.00018   21.4   0.0    39    96    70   127    64   149 0.91 Type II intron maturase
Phage_Nu1            PF07471.7    164 seq226_BIOID51023    -            169   4.2e-18   65.2   0.0   1   1   4.3e-22   5.8e-18   64.7   0.0    72   163    59   150    45   151 0.88 Phage DNA packaging protein Nu1
Ail_Lom              PF06316.6    199 seq228_BIOID51023    -            199  3.2e-126  418.3   4.9   1   1  5.2e-130  3.5e-126  418.1   3.4     1   199     1   199     1   199 1.00 Enterobacterial Ail/Lom protein
OMP_b-brl            PF13505.1    176 seq228_BIOID51023    -            199   2.3e-25   89.4   4.0   1   1   4.1e-29   2.8e-25   89.1   2.8     2   176    11   199     8   199 0.86 Outer membrane protein beta-barrel domain
Y1_Tnp               PF01797.11   121 seq235_BIOID51023    -            143   2.6e-41  140.1   0.0   1   1   2.3e-45   3.1e-41  139.9   0.0     2   121    20   139    19   139 0.99 Transposase IS200 like
Phage_tail_L         PF05100.7    206 seq236_BIOID51023    -            232     5e-97  322.8   0.1   1   1  4.2e-101   5.8e-97  322.6   0.0     1   206    29   230    29   230 0.99 Phage minor tail protein L
DUF3279              PF11682.3    128 seq242_BIOID51023    -            127   3.7e-55  184.8   1.5   1   1   2.9e-59     4e-55  184.7   1.0     1   126     1   125     1   127 0.98 Protein of unknown function (DUF3279)
DUF1441              PF07278.6    152 seq244_BIOID51023    -            158   3.8e-67  224.5   0.9   1   1   3.1e-71   4.3e-67  224.3   0.7     1   152     9   155     9   155 0.99 Protein of unknown function (DUF1441)
Phage_lysis          PF03245.8    125 seq247_BIOID51023    -            153     7e-47  158.3   7.4   1   1   5.9e-51     8e-47  158.2   5.1     1   125    30   152    30   152 0.99 Bacteriophage lysis protein
FAD_binding_7        PF03441.9    277 seq248_BIOID51023    -            472  2.7e-107  357.9   0.9   1   1  5.1e-111  3.5e-107  357.6   0.6     3   276   205   468   203   469 0.96 FAD binding domain of DNA photolyase
DNA_photolyase       PF00875.13   165 seq248_BIOID51023    -            472   5.3e-46  156.2   0.2   1   1   1.8e-49   1.2e-45  155.0   0.1     2   159     5   168     4   174 0.93 DNA photolyase
Autotransporter      PF03797.14   265 seq250_BIOID51023    -            556   2.7e-32  112.0   9.0   1   1     2e-36   2.7e-32  112.0   6.3     2   152   396   553   395   554 0.97 Autotransporter beta-domain
MurB_C               PF02873.11   105 seq252_BIOID51023    -            342   5.3e-42  141.7   0.0   1   1   1.3e-45   9.1e-42  140.9   0.0     1   105   203   330   203   330 0.99 UDP-N-acetylenolpyruvoylglucosamine reductase, C-terminal domain
FAD_binding_4        PF01565.18   139 seq252_BIOID51023    -            342   7.3e-28   96.6   0.0   1   1   8.6e-31   5.9e-27   93.7   0.0     2   138    18   149    17   150 0.91 FAD binding domain
Resolvase            PF00239.16   141 seq253_BIOID51023    -            196   2.2e-50  170.1   0.0   1   1   5.1e-54   3.5e-50  169.4   0.0     2   140     3   135     2   136 0.98 Resolvase, N terminal domain
HTH_7                PF02796.10    45 seq253_BIOID51023    -            196   7.3e-12   44.8   0.9   1   1   3.9e-15   2.7e-11   43.0   0.4     1    44   138   181   138   182 0.98 Helix-turn-helix domain of resolvase
GPW_gp25             PF04965.9     99 seq254_BIOID51023    -            116   2.4e-20   71.7   0.0   1   1   2.3e-24   3.1e-20   71.4   0.0     6    92    18   104    14   112 0.91 Gene 25-like lysozyme
Lambda_tail_I        PF06805.7     82 seq255_BIOID51023    -            180   9.5e-14   50.8   0.0   1   1   1.2e-17   1.6e-13   50.1   0.0    25    82     2    64     1    64 0.98 Bacteriophage lambda tail assembly protein I
Phage_GPD            PF05954.6    292 seq256_BIOID51023    -            369   2.9e-55  187.4   0.1   1   1   2.5e-59   3.4e-55  187.2   0.1     1   292    45   350    45   350 0.90 Phage late control gene D protein (GPD)
DUF162               PF02589.10   189 seq257_BIOID51023    -            475   6.7e-51  172.3   0.1   1   1   6.2e-54   9.4e-51  171.9   0.1     3   189    72   294    70   294 0.99 Uncharacterised ACR, YkgG family COG1556
Fer4_8               PF13183.1     57 seq257_BIOID51023    -            475   1.3e-11   44.2   2.1   1   1   1.9e-14   2.9e-11   43.1   1.5     2    57   309   376   308   376 0.79 4Fe-4S dicluster domain
DUF3390              PF11870.3     93 seq257_BIOID51023    -            475     9e-10   38.2   0.6   1   1   1.4e-12   2.2e-09   36.9   0.4    13    90   387   468   379   471 0.82 Domain of unknown function (DUF3390)
Fer4_9               PF13187.1     55 seq257_BIOID51023    -            475   1.1e-08   35.0   0.5   1   1   2.2e-11   3.3e-08   33.5   0.4     1    53   311   375   311   376 0.94 4Fe-4S dicluster domain
Fer4_17              PF13534.1     61 seq257_BIOID51023    -            475   1.2e-07   31.8   1.9   1   1   2.5e-10   3.8e-07   30.2   1.3     1    60   311   376   311   377 0.71 4Fe-4S dicluster domain
Fer4_10              PF13237.1     52 seq257_BIOID51023    -            475     9e-08   31.6   4.1   1   1   2.1e-10   3.2e-07   29.9   3.0     7    52   310   373   305   373 0.69 4Fe-4S dicluster domain
Fer4_7               PF12838.2     52 seq257_BIOID51023    -            475   1.8e-07   31.2   4.3   1   1   3.2e-10   4.8e-07   29.9   2.9     1    51   311   375   311   376 0.77 4Fe-4S dicluster domain
DUF4014              PF13198.1     72 seq258_BIOID51023    -             72   7.3e-38  128.7   1.6   1   1   5.8e-42     8e-38  128.5   1.1     1    72     1    72     1    72 0.99 Protein of unknown function (DUF4014)
DUF4014              PF13198.1     72 seq259_BIOID51023    -             72   7.3e-38  128.7   1.6   1   1   5.8e-42     8e-38  128.5   1.1     1    72     1    72     1    72 0.99 Protein of unknown function (DUF4014)
Terminase_GpA        PF05876.7    557 seq261_BIOID51023    -            317   5.1e-82  275.8   0.0   1   1   4.7e-86   6.4e-82  275.5   0.0     1   258    51   310    51   316 0.98 Phage terminase large subunit (GpA)
rve                  PF00665.21   120 seq265_BIOID51023    -            124   1.4e-17   63.8   0.1   1   1   4.2e-21   1.9e-17   63.3   0.1    54   120     2    68     1    68 0.96 Integrase core domain
rve_3                PF13683.1     67 seq265_BIOID51023    -            124   2.9e-12   45.8   0.0   1   1   9.2e-16   4.2e-12   45.2   0.0     2    67    40   106    39   106 0.96 Integrase core domain
rve_2                PF13333.1     52 seq265_BIOID51023    -            124   8.7e-07   28.8   0.1   1   1   4.4e-10     2e-06   27.6   0.0     1    50    58   112    58   114 0.86 Integrase core domain
DUF3279              PF11682.3    128 seq274_BIOID51023    -            141   1.9e-49  166.3   2.2   1   1   1.6e-53   2.2e-49  166.1   1.5     2   128     3   123     2   123 0.98 Protein of unknown function (DUF3279)
Terminase_GpA        PF05876.7    557 seq278_BIOID51023    -            210   1.7e-43  148.7   0.0   1   1   1.4e-47     2e-43  148.5   0.0     1   137    38   172    38   193 0.98 Phage terminase large subunit (GpA)
Transposase_mut      PF00872.13   381 seq279_BIOID51023    -             81   1.3e-08   33.6   0.1   1   1   9.8e-13   1.3e-08   33.6   0.0     9    81    10    81     1    81 0.86 Transposase, Mutator family
Patatin              PF01734.17   204 seq282_BIOID51023    -            356   1.5e-21   77.1   2.3   1   1   4.5e-25   6.1e-21   75.1   1.6     1   194     9   226     9   241 0.79 Patatin-like phospholipase
Plasmid_stab_B       PF10784.4     72 seq283_BIOID51023    -            103   8.5e-25   86.0   0.1   1   1   8.3e-29   1.1e-24   85.6   0.1     1    71     6    76     6    77 0.97 Plasmid stability protein
phage_tail_N         PF08400.5    134 seq287_BIOID51023    -            437   6.5e-60  200.5   0.1   1   1   1.9e-63   6.5e-60  200.5   0.1     1   134     1   134     1   134 0.99 Prophage tail fibre N-terminal
Phage_fiber_C        PF06820.7     64 seq287_BIOID51023    -            437   3.2e-36  123.1   0.2   1   1   1.5e-39     5e-36  122.5   0.2     1    64   363   426   363   426 0.99 Putative prophage tail fibre C-terminus
Collagen             PF01391.13    60 seq287_BIOID51023    -            437   2.1e-18   65.4  70.3   1   2   4.9e-13   1.7e-09   36.9  23.8     1    59   251   309   249   310 0.73 Collagen triple helix repeat (20 copies)
Collagen             PF01391.13    60 seq287_BIOID51023    -            437   2.1e-18   65.4  70.3   2   2   1.3e-12   4.6e-09   35.5  22.7     1    59   302   360   302   363 0.91 Collagen triple helix repeat (20 copies)
CarboxypepD_reg      PF13620.1     82 seq287_BIOID51023    -            437     1e-07   31.8   0.2   1   1   6.9e-11   2.3e-07   30.6   0.2     1    73     4    81     4    89 0.81 Carboxypeptidase regulatory-like domain
TerC                 PF03741.11   184 seq288_BIOID51023    -            321   4.2e-57  192.4  13.4   1   1   3.1e-61   4.2e-57  192.4   9.3     1   182    80   282    80   284 0.97 Integral membrane protein TerC family
rve                  PF00665.21   120 seq289_BIOID51023    -            124   1.4e-17   63.8   0.1   1   1   4.2e-21   1.9e-17   63.3   0.1    54   120     2    68     1    68 0.96 Integrase core domain
rve_3                PF13683.1     67 seq289_BIOID51023    -            124   2.9e-12   45.8   0.0   1   1   9.2e-16   4.2e-12   45.2   0.0     2    67    40   106    39   106 0.96 Integrase core domain
rve_2                PF13333.1     52 seq289_BIOID51023    -            124   8.7e-07   28.8   0.1   1   1   4.4e-10     2e-06   27.6   0.0     1    50    58   112    58   114 0.86 Integrase core domain
Prok-JAB             PF14464.1    105 seq293_BIOID51023    -            247   4.9e-20   70.9   0.3   1   1   1.3e-23   8.8e-20   70.1   0.2     3    99     3    99     1   108 0.91 Prokaryotic homologs of the JAB domain
NLPC_P60             PF00877.14   105 seq293_BIOID51023    -            247   2.5e-14   52.8   0.0   1   1   5.1e-18   3.5e-14   52.3   0.0     1   105   111   224   111   224 0.92 NlpC/P60 family
DUF2170              PF09938.4    140 seq294_BIOID51023    -            133   1.5e-42  144.1   1.5   1   1   1.2e-46   1.7e-42  143.9   1.0     3   139     2   132     1   133 0.96 Uncharacterized protein conserved in bacteria (DUF2170)
DUF905               PF06006.7     71 seq296_BIOID51023    -             52   5.8e-20   70.3   0.0   1   1   4.6e-24   6.2e-20   70.2   0.0     3    47     8    52     6    52 0.98 Bacterial protein of unknown function (DUF905)
KilA-N               PF04383.8    111 seq297_BIOID51023    -            176   1.4e-15   56.7   0.0   1   1   1.8e-19   2.4e-15   55.9   0.0     7   108    10   113     6   116 0.91 KilA-N domain
PsiA                 PF06952.6    238 seq300_BIOID51023    -             52   4.1e-18   65.2   0.0   1   1   3.2e-22   4.4e-18   65.1   0.0     6    49     2    45     1    50 0.96 PsiA protein
DUF4224              PF13986.1     47 seq304_BIOID51023    -             67   5.6e-19   67.3   0.0   1   1   4.6e-23   6.3e-19   67.1   0.0     1    46     4    49     4    50 0.96 Domain of unknown function (DUF4224)
Phage_portal_2       PF05136.8    355 seq308_BIOID51023    -            500     5e-98  327.7   0.4   1   1  4.5e-102   6.2e-98  327.4   0.3     3   355    33   371    31   371 0.98 Phage portal protein, lambda family
Ligase_CoA           PF00549.14   153 seq309_BIOID51023    -            555   1.5e-51  173.8   0.6   1   1   4.6e-55   3.2e-51  172.8   0.0     1   152   336   491   336   492 0.98 CoA-ligase
CoA_binding          PF02629.14    96 seq309_BIOID51023    -            555   9.6e-17   61.1   0.0   1   1   1.4e-19   9.6e-16   57.9   0.1     3    96   193   288   191   288 0.96 CoA binding domain
Phage-tail_3         PF13550.1    164 seq310_BIOID51023    -            821   2.5e-40  137.8   0.4   1   1   1.3e-43   5.9e-40  136.6   0.0     1   161   330   497   330   500 0.94 Putative phage tail protein
Acyl_transf_3        PF01757.17   340 seq314_BIOID51023    -            253   3.4e-09   35.8  22.9   1   1     3e-13   4.1e-09   35.6  15.9   132   334    28   229    10   235 0.72 Acyltransferase family
zf-C4_ClpX           PF06689.8     41 seq315_BIOID51023    -            110   4.4e-20   70.8   6.5   1   1   4.2e-24   5.8e-20   70.4   3.6     2    41    63   101    62   101 0.95 ClpX C4-type zinc finger
DDE_Tnp_IS1          PF03400.8    131 seq318_BIOID51023    -             62   2.9e-28   98.4   0.4   1   1   2.2e-32     3e-28   98.4   0.3    73   131     4    62     1    62 0.97 IS1 transposase
DUF932               PF06067.6    239 seq319_BIOID51023    -             92     2e-08   33.7   0.0   1   1   1.9e-12   2.5e-08   33.3   0.0     2    44    37    78    36    81 0.96 Domain of unknown function (DUF932)
Phage_GPO            PF05929.6    276 seq321_BIOID51023    -            289   2.5e-66  223.6   0.2   1   1   2.1e-70   2.9e-66  223.4   0.2     2   275    21   288    20   289 0.90 Phage capsid scaffolding protein (GPO) serine peptidase
PspA_IM30            PF04012.7    221 seq323_BIOID51023    -            232   4.3e-57  192.8  28.8   1   1   3.5e-61   4.8e-57  192.7  20.0     1   221     2   232     2   232 0.97 PspA/IM30 family
Aminotran_4          PF01063.14   231 seq324_BIOID51023    -            269   1.2e-43  149.0   0.0   1   1   1.1e-47   1.5e-43  148.8   0.0     2   225    38   259    37   266 0.87 Aminotransferase class IV
BPL_LplA_LipB        PF03099.14   125 seq326_BIOID51023    -            321   5.1e-21   74.8   0.0   1   1   1.7e-24   7.6e-21   74.2   0.0     4   125    86   208    83   208 0.89 Biotin/lipoate A/B protein ligase family
HTH_11               PF08279.7     55 seq326_BIOID51023    -            321   8.4e-13   47.6   0.0   1   1   4.4e-16     2e-12   46.4   0.0     4    54     9    58     8    59 0.92 HTH domain
BPL_C                PF02237.12    48 seq326_BIOID51023    -            321   1.6e-11   43.5   0.2   1   1   8.9e-15   4.1e-11   42.2   0.1     1    48   271   317   271   317 0.97 Biotin protein ligase C terminal domain
Terminase_GpA        PF05876.7    557 seq327_BIOID51023    -             89   5.1e-21   74.5   0.0   1   1   4.1e-25   5.6e-21   74.4   0.0   261   337    12    87     5    89 0.94 Phage terminase large subunit (GpA)
HTH_3                PF01381.17    55 seq328_BIOID51023    -            238   7.4e-17   60.8   0.1   1   1   3.8e-20   1.3e-16   60.0   0.0     1    55    23    77    23    77 0.98 Helix-turn-helix
HTH_19               PF12844.2     64 seq328_BIOID51023    -            238   2.1e-13   50.0   0.0   1   1   1.2e-16   4.1e-13   49.0   0.0     2    62    21    81    20    82 0.97 Helix-turn-helix domain
HTH_31               PF13560.1     64 seq328_BIOID51023    -            238   2.6e-09   37.0   0.0   1   1   1.1e-12   3.9e-09   36.4   0.0     3    45    20    61    18    70 0.91 Helix-turn-helix domain
Peptidase_S24        PF00717.18    70 seq328_BIOID51023    -            238   4.7e-09   35.6   0.0   1   1   2.2e-12   7.4e-09   35.0   0.0     1    69   146   222   146   223 0.93 Peptidase S24-like
DUF932               PF06067.6    239 seq329_BIOID51023    -            190   3.2e-47  160.7   0.0   1   1   2.6e-51   3.6e-47  160.5   0.0    47   239     1   179     1   179 0.99 Domain of unknown function (DUF932)
HTH_Tnp_1            PF01527.15    76 seq334_BIOID51023    -            153   8.7e-23   79.9   0.0   1   1   4.9e-24   2.2e-20   72.2   0.0     2    57    91   146    90   152 0.94 Transposase
Ogr_Delta            PF04606.7     47 seq337_BIOID51023    -             86     4e-18   64.6   4.0   1   1   3.8e-22   5.1e-18   64.3   2.8     1    46     3    50     3    51 0.97 Ogr/Delta-like zinc finger
Pyridoxal_deC        PF00282.14   373 seq340_BIOID51023    -            165   3.5e-14   51.9   0.0   1   1   4.6e-18   6.3e-14   51.0   0.0    19   137    52   152    37   163 0.89 Pyridoxal-dependent decarboxylase conserved domain
Lambda_tail_I        PF06805.7     82 seq341_BIOID51023    -            193     8e-14   51.1   0.0   1   1     1e-17   1.4e-13   50.3   0.0    25    82     2    64     1    64 0.97 Bacteriophage lambda tail assembly protein I
Terminase_GpA        PF05876.7    557 seq343_BIOID51023    -             89   2.6e-24   85.4   0.1   1   1   2.2e-28     3e-24   85.1   0.1   331   409     4    82     2    88 0.95 Phage terminase large subunit (GpA)
HTH_3                PF01381.17    55 seq347_BIOID51023    -            107   5.2e-05   22.9   0.0   1   1   6.5e-09   8.9e-05   22.1   0.0    12    47    18    53    18    56 0.93 Helix-turn-helix
HNH                  PF01844.18    47 seq352_BIOID51023    -            116   1.2e-17   63.3   0.5   1   1   1.5e-21     2e-17   62.6   0.3     1    47    66   112    66   112 0.98 HNH endonuclease
DUF162               PF02589.10   189 seq354_BIOID51023    -            155   1.3e-08   34.4   0.1   1   1   1.7e-12   2.3e-08   33.6   0.1    19   106    65   148    47   153 0.85 Uncharacterised ACR, YkgG family COG1556
DUF4282              PF14110.1     90 seq361_BIOID51023    -             79   4.9e-13   48.9   7.3   1   1   2.5e-16   3.5e-12   46.2   5.0     3    88     2    72     1    74 0.95 Domain of unknown function (DUF4282)
ABC_tran             PF00005.22   118 seq364_BIOID51023    -            265   1.1e-20   74.0   0.0   1   1   2.3e-24   1.6e-20   73.5   0.0     1   118    51   176    51   176 0.94 ABC transporter
DUF1019              PF06254.6     89 seq365_BIOID51023    -            141   3.4e-24   84.6   0.2   1   1   3.5e-28   4.8e-24   84.2   0.1     1    88    46   120    46   121 0.97 Protein of unknown function (DUF1019)
HOK_GEF              PF01848.11    43 seq366_BIOID51023    -             46   7.3e-18   63.5   1.7   1   1   5.7e-22   7.8e-18   63.4   1.2     2    43     3    44     2    44 0.96 Hok/gef family
Autotransporter      PF03797.14   265 seq367_BIOID51023    -            132   3.7e-17   62.4   0.8   1   1   3.3e-21   4.5e-17   62.1   0.6   169   265     2   116     1   116 0.97 Autotransporter beta-domain
DUF2491              PF10679.4    212 seq368_BIOID51023    -            219   6.2e-70  234.3   0.0   1   1     5e-74   6.8e-70  234.2   0.0     2   212     5   217     1   217 0.98 Protein of unknown function (DUF2491)
Pyridoxal_deC        PF00282.14   373 seq370_BIOID51023    -             76   7.3e-07   27.8   0.1   1   1   5.8e-11   7.9e-07   27.7   0.1   151   214     2    62     1    70 0.86 Pyridoxal-dependent decarboxylase conserved domain
HTH_3                PF01381.17    55 seq372_BIOID51023    -            100   3.8e-05   23.3   0.1   1   1     9e-09   6.1e-05   22.6   0.0     1    46     9    55     9    58 0.91 Helix-turn-helix
Antirestrict         PF03230.8     94 seq373_BIOID51023    -            161   4.9e-39  132.0   0.2   1   1   4.7e-43   6.4e-39  131.7   0.1     1    94    64   161    64   161 0.98 Antirestriction protein
YceG                 PF02618.11   297 seq375_BIOID51023    -            340     4e-95  318.1   0.0   1   1   3.4e-99   4.6e-95  317.9   0.0     3   297    42   330    40   330 0.94 YceG-like family
Phage_cap_P2         PF05125.7    333 seq376_BIOID51023    -            350    4e-104  348.0   0.7   1   1  3.3e-108  4.5e-104  347.8   0.5     2   329    11   343    10   347 0.94 Phage major capsid protein, P2 family
DUF932               PF06067.6    239 seq378_BIOID51023    -            272   1.8e-58  197.5   0.0   1   1   1.5e-62   2.1e-58  197.3   0.0     2   239    37   261    36   261 0.99 Domain of unknown function (DUF932)
SDF                  PF00375.13   390 seq379_BIOID51023    -            414   1.5e-63  214.8  34.9   1   1   1.3e-67   1.8e-63  214.5  24.2     1   385    18   397    18   401 0.89 Sodium:dicarboxylate symporter family
Hexapep              PF00132.19    36 seq380_BIOID51023    -            256     4e-19   67.0   6.7   1   3   1.4e-09   1.8e-05   23.8   0.0     2    36    85   119    84   119 0.96 Bacterial transferase hexapeptide (six repeats)
Hexapep              PF00132.19    36 seq380_BIOID51023    -            256     4e-19   67.0   6.7   2   3   1.9e-10   2.6e-06   26.5   0.7     3    33   154   183   152   184 0.94 Bacterial transferase hexapeptide (six repeats)
Hexapep              PF00132.19    36 seq380_BIOID51023    -            256     4e-19   67.0   6.7   3   3   1.5e-11   2.1e-07   30.0   0.6     1    34   169   202   169   204 0.95 Bacterial transferase hexapeptide (six repeats)
Terminase_GpA        PF05876.7    557 seq381_BIOID51023    -             76   7.2e-09   34.4   0.4   1   1   5.3e-13   7.2e-09   34.4   0.2   514   548     3    36     1    65 0.89 Phage terminase large subunit (GpA)
DUF551               PF04448.7     69 seq382_BIOID51023    -            289   1.5e-17   64.0   3.5   1   1   2.7e-21   3.6e-17   62.7   2.4     1    69   220   285   220   285 0.98 Protein of unknown function (DUF551)
Oxidored_q6          PF01058.17   131 seq383_BIOID51023    -            381     7e-29   99.9   0.4   1   1   8.3e-33   1.1e-28   99.2   0.2     1   130    71   216    71   217 0.95 NADH ubiquinone oxidoreductase, 20 Kd subunit
Aldo_ket_red         PF00248.16   283 seq384_BIOID51023    -            267   4.9e-57  192.7   0.6   1   1   4.6e-61   6.3e-57  192.4   0.4     2   281     6   250     5   251 0.95 Aldo/keto reductase family
Terminase_4          PF05119.7    100 seq386_BIOID51023    -            164   4.1e-24   84.5   0.1   1   1   4.1e-28   5.6e-24   84.0   0.0     2    98    57   153    56   155 0.96 Phage terminase, small subunit
DUF162               PF02589.10   189 seq392_BIOID51023    -             76   1.1e-19   70.5   0.1   1   1   8.8e-24   1.2e-19   70.4   0.0   114   189     1    73     1    73 0.96 Uncharacterised ACR, YkgG family COG1556
DUF1391              PF07151.7     49 seq394_BIOID51023    -             78   1.8e-31  107.2   0.7   1   1   1.7e-35   2.4e-31  106.8   0.5     1    48    29    76    29    77 0.97 Protein of unknown function (DUF1391)
AA_permease_2        PF13520.1    426 seq396_BIOID51023    -            486     3e-59  200.5  58.3   1   1   5.6e-63   3.8e-59  200.2  40.4     5   425    17   449    13   454 0.92 Amino acid permease
AA_permease          PF00324.16   479 seq396_BIOID51023    -            486   3.2e-20   71.8  48.7   1   1   6.1e-24   4.2e-20   71.4  33.8    13   475    23   470    14   473 0.76 Amino acid permease
MtfA                 PF06167.7    253 seq397_BIOID51023    -            278     6e-75  251.7   0.1   1   1   5.3e-79   7.2e-75  251.5   0.1    11   253    18   256     9   256 0.95 Phosphoenolpyruvate:glucose-phosphotransferase regulator
FCD                  PF07729.7    125 seq398_BIOID51023    -            230   1.6e-19   70.3   1.7   1   1   3.4e-23   1.6e-19   70.3   1.2     3   124   108   226   105   227 0.94 FCD domain
GntR                 PF00392.16    64 seq398_BIOID51023    -            230   2.2e-19   68.5   0.5   1   1   9.5e-23   4.3e-19   67.5   0.3     5    64    18    77    14    77 0.97 Bacterial regulatory proteins, gntR family
Caudo_TAP            PF02413.12   130 seq399_BIOID51023    -            169   2.3e-27   95.6   0.5   1   1   2.4e-31   3.3e-27   95.1   0.3    70   129   110   169   108   169 0.98 Caudovirales tail fibre assembly protein
gpW                  PF02831.10    68 seq400_BIOID51023    -             68   2.2e-33  113.4   2.3   1   1   1.8e-37   2.4e-33  113.3   1.6     1    68     1    68     1    68 0.99 gpW
Phage_integrase      PF00589.17   173 seq401_BIOID51023    -            340   9.9e-26   90.3   0.4   1   1     2e-29   2.8e-25   88.8   0.3     2   171   175   319   174   320 0.93 Phage integrase family
CLP_protease         PF00574.18   182 seq403_BIOID51023    -            674   2.9e-46  157.3   0.8   1   1   1.3e-49   5.7e-46  156.3   0.6    29   179    46   191    26   194 0.95 Clp protease
Mu-like_gpT          PF10124.4    291 seq403_BIOID51023    -            674   5.9e-10   38.4   0.2   1   1   9.3e-09   4.3e-05   22.5   0.1   230   287   541   603   534   607 0.80 Mu-like prophage major head subunit gpT
SDH_sah              PF01972.11   286 seq403_BIOID51023    -            674     4e-09   35.5   1.6   1   1   5.8e-12   2.6e-08   32.8   0.9    92   153    61   122    46   172 0.93 Serine dehydrogenase proteinase
HTH_36               PF13730.1     55 seq404_BIOID51023    -            320   4.7e-07   29.7   0.0   1   1   6.8e-11   9.3e-07   28.7   0.0     9    55    24    71    19    71 0.90 Helix-turn-helix domain
DUF905               PF06006.7     71 seq405_BIOID51023    -             64   1.1e-19   69.4   0.0   1   1   9.3e-24   1.3e-19   69.2   0.0     3    47    20    64    18    64 0.98 Bacterial protein of unknown function (DUF905)
Antirestrict         PF03230.8     94 seq407_BIOID51023    -            141     5e-30  103.2   0.0   1   1   4.6e-34   6.4e-30  102.8   0.0     1    94    42   141    42   141 0.93 Antirestriction protein
RadC                 PF04002.10   123 seq413_BIOID51023    -            158   4.9e-46  155.2   0.0   1   1   4.6e-50   6.3e-46  154.9   0.0     2   123    37   158    36   158 0.98 RadC-like JAB domain
HTS                  PF04204.11   298 seq414_BIOID51023    -            309  2.3e-131  436.7   0.0   1   1  1.9e-135  2.6e-131  436.6   0.0     1   298     2   299     2   299 1.00 Homoserine O-succinyltransferase
DUF1116              PF06545.6    216 seq415_BIOID51023    -            419   1.3e-99  331.5   1.5   1   1  1.3e-103   1.8e-99  331.1   1.1     1   216    87   303    87   303 0.99 Protein of unknown function (DUF1116)
Terminase_1          PF03354.10   477 seq418_BIOID51023    -            577  6.8e-104  347.8   0.0   1   1  5.8e-108  7.9e-104  347.5   0.0     1   476    86   560    86   561 0.92 Phage Terminase
HOK_GEF              PF01848.11    43 seq421_BIOID51023    -             51   1.3e-19   69.1   4.6   1   1     1e-23   1.4e-19   69.0   3.2     1    43     5    47     5    47 0.99 Hok/gef family
DUF350               PF03994.9     54 seq422_BIOID51023    -            113   9.8e-29   98.7   9.1   1   2     1e-18   1.4e-14   53.4   0.1     8    53     1    46     1    47 0.97 Domain of Unknown Function (DUF350)
DUF350               PF03994.9     54 seq422_BIOID51023    -            113   9.8e-29   98.7   9.1   2   2   5.9e-17     8e-13   47.7   3.4     1    54    59   111    59   111 0.99 Domain of Unknown Function (DUF350)
Peripla_BP_2         PF01497.13   238 seq423_BIOID51023    -            296     1e-26   93.4   0.0   1   1   8.5e-31   1.2e-26   93.2   0.0     1   235    38   270    38   273 0.94 Periplasmic binding protein
Peptidase_M20        PF01546.23   171 seq425_BIOID51023    -            409   8.6e-20   70.9   0.1   1   1   2.8e-23   1.3e-19   70.3   0.1    23   170   139   402    74   403 0.84 Peptidase family M20/M25/M40
M20_dimer            PF07687.9    109 seq425_BIOID51023    -            409   7.2e-12   44.9   0.1   1   1   3.5e-15   1.6e-11   43.7   0.0     2   105   206   302   205   308 0.89 Peptidase dimerisation domain
Peptidase_M42        PF05343.9    292 seq425_BIOID51023    -            409   1.4e-06   27.1   0.0   1   1   3.1e-08   0.00014   20.6   0.0   134   194   140   201   110   234 0.90 M42 glutamyl aminopeptidase
DUF1380              PF07128.7    139 seq430_BIOID51023    -            139   5.5e-07   29.3   0.2   1   1   4.4e-11     6e-07   29.2   0.2     1   106     1   103     1   132 0.88 Protein of unknown function (DUF1380)
DDE_Tnp_1_assoc      PF13808.1     90 seq432_BIOID51023    -             59   2.7e-19   68.4   0.0   1   1   2.2e-23     3e-19   68.3   0.0     1    53     6    58     6    59 0.97 DDE_Tnp_1-associated
DUF3672              PF12421.3    136 seq434_BIOID51023    -           1158   3.2e-39  134.0   0.2   1   1   2.2e-42   9.9e-39  132.4   0.2     1   136   975  1117   975  1117 0.94 Fibronectin type III protein
Phage-tail_3         PF13550.1    164 seq434_BIOID51023    -           1158   2.8e-37  127.9   0.0   1   1   1.4e-40   6.5e-37  126.7   0.0     1   163   330   499   330   500 0.95 Putative phage tail protein
DUF1983              PF09327.6     81 seq434_BIOID51023    -           1158     8e-25   86.4   0.0   1   1   5.8e-28   2.6e-24   84.8   0.0     1    81   871   951   871   951 0.99 Domain of unknown function (DUF1983)
Antirestrict         PF03230.8     94 seq435_BIOID51023    -            161     5e-39  132.0   0.2   1   1   4.7e-43   6.4e-39  131.7   0.1     1    94    64   161    64   161 0.98 Antirestriction protein
Iso_dh               PF00180.15   348 seq436_BIOID51023    -            361   1.5e-86  290.3   0.0   1   1   1.4e-90   1.9e-86  290.0   0.0     1   347     6   354     6   355 0.93 Isocitrate/isopropylmalate dehydrogenase
MFS_1                PF07690.11   354 seq437_BIOID51023    -            475   2.5e-51  174.4  57.2   1   1     2e-50   1.3e-46  158.8  33.6     2   353    17   406    16   407 0.90 Major Facilitator Superfamily
MFS_3                PF05977.8    524 seq437_BIOID51023    -            475   6.1e-07   27.8  26.4   1   1   1.3e-08   9.2e-05   20.6   7.7    30   176    31   172    10   193 0.83 Transmembrane secretion effector
Thymidylate_kin      PF02223.12   186 seq440_BIOID51023    -            213   1.2e-60  203.9   0.0   1   1   9.8e-65   1.3e-60  203.8   0.0     1   186     8   200     8   200 0.98 Thymidylate kinase
DUF987               PF06174.6     66 seq441_BIOID51023    -             73   1.7e-43  145.8   0.2   1   1   1.4e-47   1.9e-43  145.6   0.1     1    66     1    66     1    66 0.99 Protein of unknown function (DUF987)
DUF3296              PF11726.3    180 seq444_BIOID51023    -             65     1e-07   31.5   0.0   1   1   8.4e-12   1.1e-07   31.4   0.0   129   174    15    60    11    64 0.90 Protein of unknown function (DUF3296)
Phage_term_smal      PF05944.7    132 seq446_BIOID51023    -            186     1e-42  144.7   0.0   1   1   9.8e-47   1.3e-42  144.4   0.0     2   132    36   170    35   170 0.96 Phage small terminase subunit
DDE_Tnp_1            PF01609.16   211 seq447_BIOID51023    -            285   2.6e-31  108.7   0.2   1   1   2.5e-35   3.5e-31  108.3   0.2     3   211     9   250     7   250 0.93 Transposase DDE domain
DUF968               PF06147.6    200 seq448_BIOID51023    -            375   1.3e-75  253.6   0.1   1   1   1.5e-79   2.1e-75  252.9   0.0     2   198   154   367   153   369 0.99 Protein of unknown function (DUF968)
NiFeSe_Hases         PF00374.14   507 seq451_BIOID51023    -            597  1.6e-243  808.9   0.0   1   1  1.4e-247  1.9e-243  808.7   0.0     1   507    54   582    54   582 0.98 Nickel-dependent hydrogenase
DUF3458              PF11940.3    367 seq452_BIOID51023    -            870  5.9e-142  472.7   4.9   1   1  2.1e-145  9.4e-142  472.0   3.4     2   367   458   827   457   827 0.99 Domain of unknown function (DUF3458)
Peptidase_M1         PF01433.15   390 seq452_BIOID51023    -            870     3e-66  224.0   0.0   1   1   1.5e-69   6.9e-66  222.8   0.0   122   390   112   384    19   384 0.88 Peptidase family M1
Peptidase_MA_2       PF13485.1    128 seq452_BIOID51023    -            870   4.9e-18   65.2   0.1   1   1   3.2e-21   1.5e-17   63.7   0.0    16   128   282   407   262   407 0.80 Peptidase MA superfamily
DUF1190              PF06693.6    165 seq453_BIOID51023    -            139   1.1e-32  113.3   3.1   1   1   8.6e-37   1.2e-32  113.1   2.1    12   165     1   139     1   139 0.90 Protein of unknown function (DUF1190)
DicB                 PF05358.6     62 seq457_BIOID51023    -             97   1.7e-37  126.6   0.6   1   1   1.7e-41   2.3e-37  126.1   0.0     1    62    36    97    36    97 0.99 DicB protein
IstB_IS21            PF01695.12   178 seq458_BIOID51023    -            248   8.9e-20   70.7   0.1   1   1   2.7e-23   1.2e-19   70.2   0.0     4   160    55   216    52   226 0.83 IstB-like ATP binding protein
Bac_DnaA             PF00308.13   219 seq458_BIOID51023    -            248   4.3e-08   32.9   0.0   1   1   1.2e-11   5.3e-08   32.6   0.0     6   123    72   189    67   224 0.86 Bacterial dnaA  protein
ArsA_ATPase          PF02374.10   305 seq458_BIOID51023    -            248   8.4e-06   24.9   0.1   1   1   2.5e-09   1.2e-05   24.4   0.1     4    90   104   196   101   222 0.74 Anion-transporting ATPase
HOK_GEF              PF01848.11    43 seq462_BIOID51023    -             70   3.1e-19   67.8   4.6   1   1   2.8e-23   3.8e-19   67.6   3.2     1    43    24    66    24    66 0.99 Hok/gef family
NIF3                 PF01784.13   242 seq463_BIOID51023    -            247     1e-56  192.1   0.0   1   1   9.1e-61   1.2e-56  191.8   0.0     2   240     6   235     5   238 0.95 NIF3 (NGG1p interacting factor 3)
YagB_YeeU_YfjZ       PF06154.6    105 seq465_BIOID51023    -            122   3.2e-52  175.0   0.0   1   1   2.8e-56   3.9e-52  174.8   0.0     2   104    16   118    15   119 0.98 YagB/YeeU/YfjZ family
RadC                 PF04002.10   123 seq467_BIOID51023    -            158   1.7e-46  156.7   0.0   1   1   1.6e-50   2.2e-46  156.4   0.0     2   123    37   158    36   158 0.98 RadC-like JAB domain
DUF3672              PF12421.3    136 seq469_BIOID51023    -            270   1.3e-42  145.0   0.1   1   1   2.6e-46   1.8e-42  144.6   0.1     1   135    88   228    88   229 0.89 Fibronectin type III protein
DUF1983              PF09327.6     81 seq469_BIOID51023    -            270   1.1e-22   79.6   1.1   1   1   2.5e-26   1.7e-22   79.0   0.1    18    81     1    64     1    64 0.99 Domain of unknown function (DUF1983)
ECH                  PF00378.15   245 seq470_BIOID51023    -            771   3.8e-77  258.6   0.0   1   1   1.9e-80   8.8e-77  257.4   0.0     3   244    54   308    52   309 0.99 Enoyl-CoA hydratase/isomerase family
3HCDH_N              PF02737.13   180 seq470_BIOID51023    -            771   1.1e-60  204.3   0.2   1   1   6.4e-64   2.9e-60  202.8   0.1     2   180   358   536   357   536 0.99 3-hydroxyacyl-CoA dehydrogenase, NAD binding domain
3HCDH                PF00725.17    97 seq470_BIOID51023    -            771   1.6e-35  121.2   2.4   1   2   8.1e-30   3.7e-26   91.2   0.1     1    97   538   634   538   634 0.97 3-hydroxyacyl-CoA dehydrogenase, C-terminal domain
3HCDH                PF00725.17    97 seq470_BIOID51023    -            771   1.6e-35  121.2   2.4   2   2   1.2e-09   5.4e-06   26.6   0.0     4    62   670   732   669   753 0.86 3-hydroxyacyl-CoA dehydrogenase, C-terminal domain
FecCD                PF01032.13   311 seq471_BIOID51023    -            660  1.2e-144  480.8  86.5   1   2   4.7e-73   6.4e-69  232.0  27.9     8   310    14   324     7   325 0.93 FecCD transport family
FecCD                PF01032.13   311 seq471_BIOID51023    -            660  1.2e-144  480.8  86.5   2   2   5.9e-80   8.1e-76  254.6  26.3     2   311   358   657   350   657 0.94 FecCD transport family
DUF1482              PF07358.6     57 seq472_BIOID51023    -             66   2.5e-28   97.3   0.2   1   1   2.1e-32   2.8e-28   97.1   0.1     1    57     7    65     7    65 0.98 Protein of unknown function (DUF1482)
GSP_synth            PF03738.9     97 seq473_BIOID51023    -            387   1.5e-25   89.1   0.0   1   1   3.7e-29     5e-25   87.4   0.0     2    97   172   263   171   263 0.93 Glutathionylspermidine synthase preATP-grasp
PDT                  PF00800.13   182 seq474_BIOID51023    -            386     7e-61  204.8   0.3   1   1   1.5e-64     1e-60  204.2   0.2     1   180   106   286   106   288 0.96 Prephenate dehydratase
CM_2                 PF01817.16    81 seq474_BIOID51023    -            386   1.9e-22   79.0   2.0   1   1   6.3e-26   4.3e-22   77.8   1.4     1    80    11    90    11    91 0.99 Chorismate mutase type II
DNA_pol3_delta2      PF13177.1    162 seq475_BIOID51023    -            334   3.5e-39  133.9   0.0   1   1   8.6e-43   5.9e-39  133.2   0.0     8   159    13   165     9   168 0.96 DNA polymerase III, delta subunit
DNApol3-delta_C      PF09115.5    119 seq475_BIOID51023    -            334     2e-37  127.7   0.1   1   1   4.5e-41   3.1e-37  127.1   0.1     2   119   207   323   206   323 0.98 DNA polymerase III, delta subunit, C terminal
Asp_Glu_race         PF01177.17   217 seq478_BIOID51023    -            273     3e-33  115.4   0.1   1   1   2.8e-37   3.8e-33  115.1   0.1     1   209    12   217    12   221 0.92 Asp/Glu/Hydantoin racemase
Malate_synthase      PF01274.17   523 seq479_BIOID51023    -            539  1.2e-214  713.1   0.0   1   1  9.7e-219  1.3e-214  712.9   0.0     3   522    19   538    17   539 0.99 Malate synthase
Big_1                PF02369.11   100 seq482_BIOID51023    -           2294  1.5e-283  916.7 214.8   1  13   5.8e-21   1.6e-17   63.1   7.7     2    94   676   764   671   770 0.88 Bacterial Ig-like domain (group 1)
Big_1                PF02369.11   100 seq482_BIOID51023    -           2294  1.5e-283  916.7 214.8   2  13   4.4e-25   1.2e-21   76.3   8.1     3    97   772   864   769   867 0.92 Bacterial Ig-like domain (group 1)
Big_1                PF02369.11   100 seq482_BIOID51023    -           2294  1.5e-283  916.7 214.8   3  13   2.5e-27   6.7e-24   83.5   2.6     2    97   869   967   868   969 0.95 Bacterial Ig-like domain (group 1)
Big_1                PF02369.11   100 seq482_BIOID51023    -           2294  1.5e-283  916.7 214.8   4  13   1.1e-27   3.1e-24   84.6   7.0     4   100   981  1073   978  1073 0.94 Bacterial Ig-like domain (group 1)
Big_1                PF02369.11   100 seq482_BIOID51023    -           2294  1.5e-283  916.7 214.8   5  13   8.1e-22   2.2e-18   65.8   7.6     4   100  1079  1173  1076  1173 0.84 Bacterial Ig-like domain (group 1)
Big_1                PF02369.11   100 seq482_BIOID51023    -           2294  1.5e-283  916.7 214.8   6  13   5.5e-27   1.5e-23   82.4   6.7     2    99  1184  1285  1183  1286 0.88 Bacterial Ig-like domain (group 1)
Big_1                PF02369.11   100 seq482_BIOID51023    -           2294  1.5e-283  916.7 214.8   7  13   5.1e-23   1.4e-19   69.7   1.8     2    98  1288  1384  1287  1386 0.89 Bacterial Ig-like domain (group 1)
Big_1                PF02369.11   100 seq482_BIOID51023    -           2294  1.5e-283  916.7 214.8   8  13   1.5e-28     4e-25   87.5   5.6     6    96  1392  1485  1388  1489 0.93 Bacterial Ig-like domain (group 1)
Big_1                PF02369.11   100 seq482_BIOID51023    -           2294  1.5e-283  916.7 214.8   9  13   2.1e-26   5.6e-23   80.6   6.5     2    99  1491  1590  1490  1591 0.95 Bacterial Ig-like domain (group 1)
Big_1                PF02369.11   100 seq482_BIOID51023    -           2294  1.5e-283  916.7 214.8  10  13   5.2e-25   1.4e-21   76.1   4.9     5    97  1601  1687  1595  1690 0.93 Bacterial Ig-like domain (group 1)
Big_1                PF02369.11   100 seq482_BIOID51023    -           2294  1.5e-283  916.7 214.8  11  13   1.2e-20   3.3e-17   62.1   0.3    20    96  1712  1787  1693  1790 0.84 Bacterial Ig-like domain (group 1)
Big_1                PF02369.11   100 seq482_BIOID51023    -           2294  1.5e-283  916.7 214.8  12  13   4.3e-24   1.2e-20   73.1   5.7     5   100  1798  1886  1792  1886 0.90 Bacterial Ig-like domain (group 1)
Big_1                PF02369.11   100 seq482_BIOID51023    -           2294  1.5e-283  916.7 214.8  13  13   1.8e-22   4.9e-19   67.9   8.0     3   100  1891  1989  1889  1989 0.94 Bacterial Ig-like domain (group 1)
DUF3442              PF11924.3    280 seq482_BIOID51023    -           2294   3.4e-99  331.8   2.2   1   1  1.2e-102   3.4e-99  331.8   1.6     3   280    77   355    75   355 0.99 Protein of unknown function (DUF3442)
Arc                  PF03869.9     50 seq484_BIOID51023    -             86   2.3e-16   59.0   0.2   1   1   1.1e-19   3.8e-16   58.3   0.1     4    46     7    49     4    52 0.94 Arc-like DNA binding domain
Repressor_Mnt        PF11423.3     30 seq484_BIOID51023    -             86   2.8e-14   51.9   4.3   1   1   1.6e-17   5.4e-14   51.0   2.9     2    29    56    83    56    84 0.98 Regulatory protein Mnt
HicB                 PF05534.7     51 seq484_BIOID51023    -             86   1.2e-06   27.9   0.2   1   1   5.5e-10   1.9e-06   27.2   0.1    18    48     8    38     2    41 0.86 HicB family
RHH_1                PF01402.16    39 seq484_BIOID51023    -             86   4.2e-05   23.1   0.1   1   1   3.1e-08   0.00011   21.8   0.1     2    38    10    46     9    47 0.93 Ribbon-helix-helix protein, copG family
DUF2877              PF11392.3    111 seq486_BIOID51023    -            271   9.3e-29   99.7   0.0   1   1   1.5e-32   2.1e-28   98.6   0.0     1   110   158   265   158   266 0.91 Protein of unknown function (DUF2877)
Bac_DnaA             PF00308.13   219 seq487_BIOID51023    -            471  2.1e-100  334.7   0.2   1   1  1.1e-103  3.1e-100  334.1   0.1     2   218   137   353   136   354 0.99 Bacterial dnaA  protein
Bac_DnaA_C           PF08299.6     70 seq487_BIOID51023    -            471   3.7e-35  119.5   0.1   1   1   3.6e-38   9.9e-35  118.1   0.1     1    70   379   448   379   448 0.99 Bacterial dnaA protein helix-turn-helix
DnaA_N               PF11638.3     65 seq487_BIOID51023    -            471   1.3e-20   72.5   0.1   1   1   1.3e-23   3.5e-20   71.2   0.1     2    63     8    67     7    69 0.92 DnaA N-terminal domain
IstB_IS21            PF01695.12   178 seq487_BIOID51023    -            471   7.1e-13   48.2   0.0   1   1   4.7e-16   1.3e-12   47.3   0.0    50   151   172   276   151   284 0.89 IstB-like ATP binding protein
AAA                  PF00004.24   132 seq487_BIOID51023    -            471     2e-06   27.9   0.0   1   1   4.1e-09   1.1e-05   25.4   0.0     2   111   173   274   172   294 0.78 ATPase family associated with various cellular activities (AAA)
DUF1219              PF06755.7    117 seq489_BIOID51023    -            124   2.8e-58  194.3   0.0   1   1   2.4e-62   3.2e-58  194.2   0.0     1   113     1   113     1   123 0.98 Protein of unknown function (DUF1219)
GerE                 PF00196.14    58 seq491_BIOID51023    -            901   4.2e-20   70.7   0.0   1   1   1.3e-23   1.7e-19   68.7   0.0     2    58   834   890   833   890 0.97 Bacterial regulatory proteins, luxR family
DUF987               PF06174.6     66 seq493_BIOID51023    -             73   1.7e-43  145.8   0.2   1   1   1.4e-47   1.9e-43  145.6   0.1     1    66     1    66     1    66 0.99 Protein of unknown function (DUF987)
DUF968               PF06147.6    200 seq495_BIOID51023    -            349   2.8e-79  265.5   0.0   1   1   3.3e-83   4.5e-79  264.9   0.0     2   199   130   345   129   346 0.99 Protein of unknown function (DUF968)
DUF1627              PF07789.7    155 seq496_BIOID51023    -            256   2.6e-89  296.5   0.5   1   1   2.8e-93   3.8e-89  295.9   0.3     1   155    91   245    91   245 1.00 Protein of unknown function (DUF1627)
Exo_endo_phos        PF03372.18   251 seq497_BIOID51023    -            259   5.8e-12   45.9   0.4   1   1   7.6e-16     1e-11   45.1   0.3     2   251    41   245    40   245 0.65 Endonuclease/Exonuclease/phosphatase family
Tautomerase          PF01361.16    60 seq499_BIOID51023    -             75   3.6e-14   51.9   0.0   1   1   3.7e-18   5.1e-14   51.5   0.0     1    51     2    53     2    55 0.98 Tautomerase enzyme
GTP_EFTU             PF00009.22   188 seq500_BIOID51023    -            394   1.1e-60  204.1   0.0   1   1   3.4e-64   1.6e-60  203.7   0.0     1   187    10   201    10   202 0.93 Elongation factor Tu GTP binding domain
GTP_EFTU_D3          PF03143.12    97 seq500_BIOID51023    -            394   2.4e-34  117.3   0.1   1   1   1.4e-37   6.6e-34  115.9   0.0     1    96   298   392   298   393 0.98 Elongation factor Tu C-terminal domain
GTP_EFTU_D2          PF03144.20    74 seq500_BIOID51023    -            394     3e-18   65.5   6.3   1   1   1.2e-21   5.5e-18   64.7   3.9     1    74   225   294   225   294 0.96 Elongation factor Tu domain 2
AHS1                 PF02682.11   202 seq502_BIOID51023    -            218   2.9e-69  232.4   0.0   1   1   2.4e-73   3.3e-69  232.2   0.0     2   202     5   202     4   202 0.95 Allophanate hydrolase subunit 1
YagB_YeeU_YfjZ       PF06154.6    105 seq505_BIOID51023    -            122   3.8e-52  174.8   0.0   1   1   3.3e-56   4.5e-52  174.6   0.0     2   104    16   118    15   119 0.98 YagB/YeeU/YfjZ family
RusA                 PF05866.6    116 seq507_BIOID51023    -            121   2.8e-20   72.7   0.0   1   1   2.4e-24   3.2e-20   72.5   0.0     1   115     9   117     9   118 0.90 Endodeoxyribonuclease RusA
BCCT                 PF02028.12   485 seq508_BIOID51023    -            536  6.3e-132  440.1  40.3   1   1  5.5e-136  7.5e-132  439.8  28.0     3   485    14   499    12   499 0.98 BCCT family transporter
Ail_Lom              PF06316.6    199 seq510_BIOID51023    -            199  1.6e-119  396.4   5.2   1   1  2.6e-123  1.8e-119  396.3   3.6     1   199     1   199     1   199 1.00 Enterobacterial Ail/Lom protein
OMP_b-brl            PF13505.1    176 seq510_BIOID51023    -            199   3.8e-25   88.7   3.2   1   1   6.7e-29   4.6e-25   88.4   2.3     2   176    11   199     8   199 0.86 Outer membrane protein beta-barrel domain
Phage_portal         PF04860.7    347 seq512_BIOID51023    -            424  7.7e-102  340.3   0.0   1   1  6.8e-106  9.3e-102  340.1   0.0     4   347    47   389    44   389 0.96 Phage portal protein
DUF2612              PF11041.3    187 seq513_BIOID51023    -            190   2.9e-44  150.7   0.0   1   1   2.6e-48   3.5e-44  150.5   0.0     1   180     3   185     3   187 0.93 Protein of unknown function (DUF2612)
DUF2190              PF09956.4    106 seq514_BIOID51023    -            108   5.7e-29   99.8   7.0   1   1   4.8e-33   6.5e-29   99.7   4.8     1   106     2   107     2   107 0.94 Uncharacterized conserved protein (DUF2190)
AA_kinase            PF00696.23   241 seq520_BIOID51023    -            297   4.3e-25   88.5   0.0   1   1   8.3e-29   1.1e-24   87.1   0.0     1   239     2   277     2   279 0.79 Amino acid kinase family
Ureidogly_hydro      PF04115.7    165 seq522_BIOID51023    -            160     4e-52  175.7   0.0   1   1   3.3e-56   4.6e-52  175.5   0.0     3   159     2   153     1   158 0.95 Ureidoglycolate hydrolase
TatD_DNase           PF01026.16   255 seq523_BIOID51023    -            265   1.2e-76  257.2   0.0   1   1   9.8e-81   1.3e-76  257.0   0.0     1   255     4   255     4   255 0.96 TatD related DNase
DUF1133              PF06576.6    176 seq524_BIOID51023    -            180  6.7e-100  331.4   0.3   1   1  5.5e-104  7.5e-100  331.2   0.2     1   175     1   175     1   176 0.99 Protein of unknown function (DUF1133)
DUF1219              PF06755.7    117 seq525_BIOID51023    -             87   6.1e-40  135.2   0.0   1   1   5.1e-44   6.9e-40  135.0   0.0     1    73     1    73     1    81 0.97 Protein of unknown function (DUF1219)
DUF957               PF06117.6     65 seq526_BIOID51023    -             58   1.9e-28   97.6   0.0   1   1   1.5e-32     2e-28   97.5   0.0     1    57     1    57     1    58 0.98 Enterobacterial protein of unknown function (DUF957)
Gifsy-2              PF13856.1     95 seq527_BIOID51023    -             93   7.9e-27   93.1   0.0   1   1   6.3e-31   8.6e-27   92.9   0.0     1    94     1    89     1    90 0.99 ATP-binding sugar transporter from pro-phage
AHS2                 PF02626.10   272 seq528_BIOID51023    -            310  5.7e-100  333.9   0.0   1   1  4.9e-104  6.8e-100  333.7   0.0     2   272    24   288    23   288 0.98 Allophanate hydrolase subunit 2
TetR_C_2             PF08361.6    121 seq529_BIOID51023    -            215   4.5e-57  191.0   1.6   1   1   9.1e-61   6.2e-57  190.6   1.1     1   119    84   202    84   204 0.99 MAATS-type transcriptional repressor, C-terminal region
TetR_N               PF00440.18    47 seq529_BIOID51023    -            215   4.8e-20   70.8   0.0   1   1     1e-23   7.1e-20   70.2   0.0     1    47    16    62    16    62 0.98 Bacterial regulatory proteins, tetR family
DUF977               PF06163.6    127 seq530_BIOID51023    -            140   5.1e-65  216.8   0.2   1   1   4.2e-69   5.8e-65  216.6   0.1     1   127     1   136     1   136 1.00 Bacterial protein of unknown function (DUF977)
Acyl-CoA_dh_1        PF00441.19   150 seq531_BIOID51023    -            546   1.2e-32  112.9   0.8   1   1   2.2e-35     1e-31  109.9   0.3     1   148   290   443   290   445 0.97 Acyl-CoA dehydrogenase, C-terminal domain
Acyl-CoA_dh_M        PF02770.14    52 seq531_BIOID51023    -            546   4.8e-14   51.4   0.0   1   1     2e-17   8.9e-14   50.6   0.0     1    51   186   236   186   238 0.96 Acyl-CoA dehydrogenase, middle domain
Acyl-CoA_dh_2        PF08028.6    134 seq531_BIOID51023    -            546   2.1e-08   34.3   0.2   1   1   1.3e-11   5.8e-08   32.9   0.0    10   123   314   423   308   432 0.86 Acyl-CoA dehydrogenase, C-terminal domain
DUF2612              PF11041.3    187 seq532_BIOID51023    -            226   1.6e-44  151.5   0.6   1   1   3.2e-48   4.3e-44  150.1   0.0     1   180     3   185     3   190 0.93 Protein of unknown function (DUF2612)
NAD_binding_2        PF03446.10   162 seq534_BIOID51023    -            298   6.7e-47  159.2   1.3   1   1   2.7e-50   9.3e-47  158.8   0.9     1   159     1   161     1   164 0.98 NAD binding domain of 6-phosphogluconate dehydrogenase
F420_oxidored        PF03807.12    96 seq534_BIOID51023    -            298   9.8e-09   35.4   0.0   1   1   6.1e-12   2.1e-08   34.3   0.0     2    74     4    70     3    96 0.81 NADP oxidoreductase coenzyme F420-dependent
Methyltransf_11      PF08241.7     95 seq535_BIOID51023    -            256   1.4e-24   86.3   0.0   1   1   2.2e-27   2.3e-24   85.5   0.0     1    95    49   145    49   145 0.97 Methyltransferase domain
Methyltransf_31      PF13847.1    152 seq535_BIOID51023    -            256   1.2e-20   73.4   0.0   1   1   1.5e-23   1.6e-20   73.1   0.0     5   112    46   149    43   235 0.86 Methyltransferase domain
Methyltransf_23      PF13489.1    162 seq535_BIOID51023    -            256   8.4e-19   67.7   0.0   1   1   1.1e-21   1.2e-18   67.2   0.0    12   159    36   191    26   194 0.80 Methyltransferase domain
Ubie_methyltran      PF01209.13   233 seq535_BIOID51023    -            256   2.9e-18   65.7   0.0   1   1   3.7e-21   3.9e-18   65.3   0.0     9   158    10   152     2   162 0.84 ubiE/COQ5 methyltransferase family
Methyltransf_18      PF12847.2    112 seq535_BIOID51023    -            256   1.5e-16   60.8   0.1   1   1   3.1e-19   3.3e-16   59.7   0.0     1   109    44   145    44   148 0.90 Methyltransferase domain
Methyltransf_12      PF08242.7     99 seq535_BIOID51023    -            256   4.1e-14   52.7   0.0   1   1   6.7e-17     7e-14   51.9   0.0     1    98    49   142    49   143 0.93 Methyltransferase domain
Methyltransf_25      PF13649.1    101 seq535_BIOID51023    -            256   1.8e-13   50.5   0.1   1   1   3.9e-16   4.1e-13   49.4   0.1     1   101    48   141    48   141 0.92 Methyltransferase domain
Methyltransf_26      PF13659.1    117 seq535_BIOID51023    -            256   3.7e-11   42.9   0.4   1   1   7.2e-14   7.6e-11   41.9   0.3     3   113    47   145    45   147 0.92 Methyltransferase domain
MTS                  PF05175.9    170 seq535_BIOID51023    -            256   1.6e-09   37.2   0.1   1   1     3e-12   3.1e-09   36.3   0.0    23   144    36   150    31   175 0.80 Methyltransferase small domain
Methyltransf_8       PF05148.10   219 seq535_BIOID51023    -            256   7.5e-08   32.1   0.0   1   1   5.6e-10   5.9e-07   29.2   0.0    58   164    24   153     6   177 0.69 Hypothetical methyltransferase
Methyltransf_29      PF03141.11   506 seq535_BIOID51023    -            256   9.7e-08   30.6   0.1   1   1   1.2e-10   1.2e-07   30.3   0.1   118   218    45   146     9   170 0.80 Putative S-adenosyl-L-methionine-dependent methyltransferase
TehB                 PF03848.9    192 seq535_BIOID51023    -            256   7.8e-06   25.0   0.0   1   1   1.5e-08   1.6e-05   24.0   0.0    31   136    45   150    16   180 0.83 Tellurite resistance protein TehB
PrmA                 PF06325.8    295 seq535_BIOID51023    -            256   7.9e-05   21.8   0.0   1   1     1e-07   0.00011   21.3   0.0   161   262    44   150    33   188 0.73 Ribosomal protein L11 methyltransferase (PrmA)
phage_tail_N         PF08400.5    134 seq539_BIOID51023    -            275   1.7e-60  202.4   0.1   1   1   2.4e-64   1.7e-60  202.4   0.1     1   134     1   134     1   134 0.99 Prophage tail fibre N-terminal
CarboxypepD_reg      PF13620.1     82 seq539_BIOID51023    -            275     9e-08   31.9   0.2   1   1   3.2e-11   2.2e-07   30.7   0.1     1    74     4    82     4    89 0.81 Carboxypeptidase regulatory-like domain
Minor_tail_Z         PF06763.6    189 seq541_BIOID51023    -            209     6e-88  293.3  10.3   1   1     5e-92   6.8e-88  293.1   7.1     1   189     5   208     5   208 0.99 Prophage minor tail protein Z (GPZ)
RusA                 PF05866.6    116 seq542_BIOID51023    -            124   4.9e-21   75.2   0.0   1   1     4e-25   5.5e-21   75.0   0.0     1   116     7   116     7   116 0.89 Endodeoxyribonuclease RusA
Acetyltransf_2       PF00797.12   240 seq543_BIOID51023    -            224   3.3e-77  259.1   0.3   1   1   2.7e-81   3.7e-77  259.0   0.2     1   205    21   224    21   224 0.99 N-acetyltransferase
Collar               PF07484.7     57 seq545_BIOID51023    -            287   2.3e-14   52.8   0.1   1   1   3.6e-18   4.9e-14   51.7   0.1     1    57   130   177   130   177 0.98 Phage Tail Collar Domain
IclR                 PF01614.13   129 seq549_BIOID51023    -            271   1.9e-40  137.4   0.0   1   1   4.5e-44   3.1e-40  136.7   0.0     2   128   140   263   139   264 0.98 Bacterial transcriptional regulator
HTH_IclR             PF09339.5     52 seq549_BIOID51023    -            271   1.5e-12   46.8   0.1   1   1   7.3e-16     5e-12   45.1   0.0     1    51    23    73    23    74 0.98 IclR helix-turn-helix domain
DNA_pol3_beta        PF00712.14   120 seq550_BIOID51023    -            366     5e-48  161.8   0.0   1   1   4.8e-46   2.2e-42  143.6   0.0     1   120     1   120     1   120 0.99 DNA polymerase III beta subunit, N-terminal domain
DNA_pol3_beta_2      PF02767.11   116 seq550_BIOID51023    -            366   1.2e-47  160.6   0.0   1   1     6e-46   2.7e-42  143.3   0.0     1   116   129   243   129   243 0.99 DNA polymerase III beta subunit, central domain
DNA_pol3_beta_3      PF02768.10   121 seq550_BIOID51023    -            366   1.2e-44  150.6   0.3   1   1     6e-48   2.7e-44  149.4   0.1     1   121   245   365   245   365 0.99 DNA polymerase III beta subunit, C-terminal domain
Caudo_TAP            PF02413.12   130 seq551_BIOID51023    -            101   1.8e-19   70.1   0.2   1   1   1.7e-23   2.4e-19   69.6   0.2    54   120    11    77     4    79 0.89 Caudovirales tail fibre assembly protein
ICL                  PF00463.16   526 seq556_BIOID51023    -            439  3.2e-200  665.6   1.7   1   2  4.6e-118  3.2e-114  381.9   0.0     1   255    12   262    12   264 0.99 Isocitrate lyase family
ICL                  PF00463.16   526 seq556_BIOID51023    -            439  3.2e-200  665.6   1.7   2   2   1.5e-88     1e-84  284.5   1.0   353   526   262   439   260   439 0.98 Isocitrate lyase family
PEP_mutase           PF13714.1    238 seq556_BIOID51023    -            439   4.8e-19   68.4   0.0   1   1   2.3e-22   1.6e-18   66.7   0.0    26   198    86   320    74   352 0.86 Phosphoenolpyruvate phosphomutase
DUF957               PF06117.6     65 seq558_BIOID51023    -            172     8e-25   86.0   0.2   1   1   9.5e-29   1.3e-24   85.3   0.1     1    46    59   104    59   114 0.94 Enterobacterial protein of unknown function (DUF957)
Antiterm             PF03589.8     95 seq559_BIOID51023    -            273   1.9e-56  188.0   9.0   1   2   6.7e-28   9.1e-24   83.2   0.0     4    95    17   111    14   111 0.96 Antitermination protein
Antiterm             PF03589.8     95 seq559_BIOID51023    -            273   1.9e-56  188.0   9.0   2   2   2.1e-36   2.9e-32  110.5   0.2     2    95   178   270   177   270 0.98 Antitermination protein
SecE                 PF00584.15    57 seq560_BIOID51023    -            127   2.4e-21   74.9   1.0   1   1   1.8e-25   2.4e-21   74.9   0.7     2    56    68   122    67   123 0.97 SecE/Sec61-gamma subunits of protein translocation complex
MscS_TM              PF12794.2    340 seq563_BIOID51023    -           1120     2e-97  325.7  28.8   1   1  4.5e-101     2e-97  325.7  20.0     5   340   508   826   505   826 0.97 Mechanosensitive ion channel inner membrane domain 1
MscS_porin           PF12795.2    240 seq563_BIOID51023    -           1120   4.9e-66  222.3  54.0   1   1   1.1e-69   4.9e-66  222.3  37.4     1   240    49   290    49   290 0.98 Mechanosensitive ion channel porin domain
MS_channel           PF00924.13   206 seq563_BIOID51023    -           1120   3.3e-61  206.0   0.5   1   1   7.3e-65   3.3e-61  206.0   0.3     2   206   887  1086   886  1086 0.99 Mechanosensitive ion channel
DUF4014              PF13198.1     72 seq564_BIOID51023    -             72   7.3e-38  128.7   1.6   1   1   5.8e-42     8e-38  128.5   1.1     1    72     1    72     1    72 0.99 Protein of unknown function (DUF4014)
Phage_tail_U         PF06141.6    133 seq566_BIOID51023    -            132   2.3e-63  211.9   0.2   1   1   1.9e-67   2.6e-63  211.8   0.2     1   133     1   132     1   132 0.99 Phage minor tail protein U
Peptidase_U35        PF04586.12   163 seq567_BIOID51023    -            200   1.1e-47  161.9   0.0   1   1     1e-51   1.4e-47  161.6   0.0     4   160    12   172     9   175 0.94 Caudovirus prohead protease
LamB_YcsF            PF03746.11   242 seq569_BIOID51023    -            244  3.3e-102  340.5   0.8   1   1  2.8e-106  3.8e-102  340.3   0.5     1   241     2   237     2   238 0.99 LamB/YcsF family
HycI                 PF01750.13   130 seq571_BIOID51023    -            195   8.1e-39  132.0   0.0   1   1   7.1e-43   9.8e-39  131.7   0.0     1   129    23   151    23   152 0.98 Hydrogenase maturation protease
PTS_EIIC             PF02378.13   321 seq572_BIOID51023    -            477   1.4e-80  270.4  33.4   1   1   2.1e-84   1.4e-80  270.4  23.2     1   321    13   320    13   320 0.94 Phosphotransferase system, EIIC
PTS_EIIB             PF00367.15    35 seq572_BIOID51023    -            477   7.7e-14   50.5   0.1   1   1     2e-17   1.3e-13   49.7   0.0     3    35   404   436   402   436 0.95 phosphotransferase system, EIIB
N6_N4_Mtase          PF01555.13   231 seq574_BIOID51023    -            349   3.2e-44  150.9   0.0   1   1   1.7e-47   1.2e-43  149.1   0.0     1   229    29   340    29   342 0.82 DNA methylase
Methyltransf_26      PF13659.1    117 seq574_BIOID51023    -            349   2.4e-12   46.7   0.0   1   1     4e-12   2.7e-08   33.7   0.0    51   116     9    82     5    83 0.82 Methyltransferase domain
Thiolase_N           PF00108.18   264 seq576_BIOID51023    -            387   4.6e-93  310.9   1.6   1   1   1.4e-96   6.4e-93  310.4   1.1     1   264     1   254     1   254 0.97 Thiolase, N-terminal domain
Thiolase_C           PF02803.13   123 seq576_BIOID51023    -            387   1.6e-50  169.5   0.2   1   1   9.2e-54   4.2e-50  168.1   0.1     1   123   261   386   261   386 0.98 Thiolase, C-terminal domain
ketoacyl-synt        PF00109.21   255 seq576_BIOID51023    -            387   3.5e-05   23.3   1.0   1   1   7.6e-09   3.5e-05   23.3   0.7   169   217    83   131    76   145 0.85 Beta-ketoacyl synthase, N-terminal domain
Phage_fiber_C        PF06820.7     64 seq577_BIOID51023    -            169   8.3e-37  125.0   0.2   1   1   1.7e-40   1.2e-36  124.5   0.1     1    64    95   158    95   158 0.99 Putative prophage tail fibre C-terminus
Collagen             PF01391.13    60 seq577_BIOID51023    -            169   3.6e-16   58.3  64.5   1   2   7.5e-13   5.1e-09   35.4  18.6     4    55     7    58     4    59 0.39 Collagen triple helix repeat (20 copies)
Collagen             PF01391.13    60 seq577_BIOID51023    -            169   3.6e-16   58.3  64.5   2   2   6.9e-13   4.7e-09   35.5  20.6     1    53    40    92    40    96 0.82 Collagen triple helix repeat (20 copies)
DeoC                 PF01791.4    236 seq578_BIOID51023    -            292   2.1e-45  154.7   0.0   1   1   1.8e-49   2.4e-45  154.5   0.0     2   235    17   257    16   258 0.97 DeoC/LacD family aldolase
IMS_C                PF11799.3    137 seq580_BIOID51023    -            228   1.7e-08   34.8   0.0   1   1   5.6e-12   2.5e-08   34.2   0.0     4    85   114   200   111   217 0.85 impB/mucB/samB family C-terminal
IMS_HHH              PF11798.3     32 seq580_BIOID51023    -            228   9.2e-07   28.4   0.5   1   1   4.8e-10   2.2e-06   27.2   0.4     6    32    73    99    71    99 0.92 IMS family HHH motif
IMS                  PF00817.15   148 seq580_BIOID51023    -            228   1.2e-06   28.3   0.0   1   1   7.3e-10   3.3e-06   26.8   0.0   100   146     2    47     1    49 0.91 impB/mucB/samB family
NusG                 PF02357.14    92 seq581_BIOID51023    -            181   5.3e-25   87.3   0.0   1   1   1.1e-28   7.7e-25   86.8   0.0     1    92     7   106     7   106 0.93 Transcription termination factor nusG
KOW                  PF00467.24    32 seq581_BIOID51023    -            181   1.3e-08   33.9   0.1   1   1   9.1e-12   6.2e-08   31.7   0.0     1    28   130   161   130   165 0.86 KOW motif
Ring_hydroxyl_A      PF00848.14   209 seq583_BIOID51023    -            374   4.3e-36  124.4   0.6   1   1   8.6e-40   5.9e-36  123.9   0.4     3   205   184   370   182   374 0.91 Ring hydroxylating alpha subunit (catalytic domain)
Rieske               PF00355.21    98 seq583_BIOID51023    -            374   4.8e-21   74.0   0.1   1   1   1.2e-24   7.9e-21   73.3   0.1     1    87    46   130    46   148 0.88 Rieske [2Fe-2S] domain
TnpB_IS66            PF05717.8    108 seq586_BIOID51023    -            115   1.3e-44  149.9   0.0   1   1     1e-48   1.4e-44  149.8   0.0     2   107     7   110     6   111 0.96 IS66 Orf2 like protein
TPP_enzyme_N         PF02776.13   172 seq587_BIOID51023    -            623   2.2e-54  183.3   2.8   1   1   4.8e-56   2.2e-52  176.9   0.9     1   170    34   203    34   205 0.98 Thiamine pyrophosphate enzyme, N-terminal TPP binding domain
TPP_enzyme_C         PF02775.16   153 seq587_BIOID51023    -            623   4.4e-36  123.6   0.2   1   1   1.1e-37   4.8e-34  117.0   0.0     2   153   423   583   422   583 0.96 Thiamine pyrophosphate enzyme, C-terminal TPP binding domain
TPP_enzyme_M         PF00205.17   137 seq587_BIOID51023    -            623   4.4e-35  120.2   0.6   1   1     2e-38   9.3e-35  119.2   0.0     1   136   223   358   223   359 0.94 Thiamine pyrophosphate enzyme, central domain
Big_2                PF02368.13    79 seq588_BIOID51023    -            248   1.1e-12   47.4   8.1   1   1   8.4e-17   1.1e-12   47.4   5.6     1    74   160   235   160   240 0.93 Bacterial Ig-like domain (group 2)
Mg_chelatase         PF01078.16   207 seq589_BIOID51023    -            516   1.5e-89  298.5   0.0   1   1   1.3e-92   2.6e-89  297.7   0.0     1   200   199   396   199   401 0.98 Magnesium chelatase, subunit ChlI
ChlI                 PF13541.1    121 seq589_BIOID51023    -            516   6.1e-45  151.5   0.1   1   1   5.3e-48     1e-44  150.7   0.1     1   121    31   152    31   152 0.96 Subunit ChlI of Mg-chelatase
Mg_chelatase_2       PF13335.1     96 seq589_BIOID51023    -            516   3.2e-32  110.6   0.3   1   1   4.2e-35   8.2e-32  109.3   0.2     2    96   410   502   409   502 0.99 Magnesium chelatase, subunit ChlI
AAA_5                PF07728.9    139 seq589_BIOID51023    -            516   1.2e-12   47.6   0.0   1   1   1.1e-15   2.2e-12   46.7   0.0     1   126   222   362   222   372 0.90 AAA domain (dynein-related subfamily)
MCM                  PF00493.18   332 seq589_BIOID51023    -            516   1.1e-12   47.3   0.0   1   1   5.2e-12     1e-08   34.2   0.0   114   201   297   392   281   407 0.85 MCM2/3/5 family
Sigma54_activat      PF00158.21   168 seq589_BIOID51023    -            516   4.2e-06   26.2   0.0   1   1   2.1e-08   4.1e-05   23.0   0.0    18   145   216   358   205   368 0.71 Sigma-54 interaction domain
Phage_capsid         PF05065.8    276 seq593_BIOID51023    -            409   4.7e-55  186.6   0.1   1   1   4.3e-59   5.9e-55  186.2   0.0     1   275   125   402   125   403 0.89 Phage capsid family
SNase                PF00565.12   108 seq594_BIOID51023    -            153     6e-25   87.4   0.1   1   1   5.5e-29   7.6e-25   87.1   0.1     1   108    44   140    44   140 0.98 Staphylococcal nuclease homologue
HyaE                 PF07449.6    107 seq595_BIOID51023    -            132   4.2e-40  135.8   0.0   1   1   3.5e-44   4.8e-40  135.6   0.0     1   107    10   116    10   116 0.99 Hydrogenase-1 expression protein HyaE
Phage_fiber_C        PF06820.7     64 seq596_BIOID51023    -             89   2.5e-35  120.2   0.5   1   1   2.5e-39   3.4e-35  119.8   0.3     3    64    30    89    28    89 0.98 Putative prophage tail fibre C-terminus
SMC_N                PF02463.14   220 seq599_BIOID51023    -            357   3.3e-41  140.8   0.0   1   1   8.7e-45     4e-41  140.5   0.0     2   218     3   354     2   356 0.97 RecF/RecN/SMC N terminal domain
AAA_23               PF13476.1    202 seq599_BIOID51023    -            357   1.7e-09   38.2   0.0   1   1   5.4e-13   2.5e-09   37.6   0.0     1    88     5   143     5   276 0.66 AAA domain
AAA_21               PF13304.1    303 seq599_BIOID51023    -            357   1.8e-07   31.2   0.0   1   1   4.3e-10     2e-06   27.8   0.0     1    33    25    59    25   100 0.70 AAA domain
DDE_Tnp_IS66         PF03050.9    271 seq600_BIOID51023    -            523  4.5e-102  340.7   0.3   1   1  1.3e-105  4.5e-102  340.7   0.2     1   270   186   472   186   473 0.99 Transposase IS66 family
DDE_Tnp_IS66_C       PF13817.1     39 seq600_BIOID51023    -            523   3.4e-19   68.4   0.4   1   1   3.6e-22   1.2e-18   66.6   0.3     1    39   479   517   479   517 0.98 IS66 C-terminal element
HTH_Tnp_IS66         PF13005.2     59 seq600_BIOID51023    -            523   7.5e-18   64.0   6.7   1   1     5e-21   1.7e-17   62.8   4.7     2    59   125   180   124   180 0.98 putative Helix-turn-helix domain of transposase IS66
LZ_Tnp_IS66          PF13007.2     78 seq600_BIOID51023    -            523   1.6e-12   47.7   7.7   1   1   1.2e-15     4e-12   46.5   5.3     2    77    46   121    45   122 0.83 Transposase C of IS166 homeodomain
H2TH                 PF06831.9     93 seq602_BIOID51023    -            263   3.5e-18   65.0   0.0   1   1   1.4e-21   6.4e-18   64.1   0.0     1    77   126   205   126   215 0.85 Formamidopyrimidine-DNA glycosylase H2TH domain
Fapy_DNA_glyco       PF01149.19   116 seq602_BIOID51023    -            263   7.7e-15   55.1   0.0   1   1     3e-18   1.4e-14   54.3   0.0     1   106     2   104     2   110 0.88 Formamidopyrimidine-DNA glycosylase N-terminal domain
zf-FPG_IleRS         PF06827.9     30 seq602_BIOID51023    -            263   6.9e-07   28.6   2.7   1   1   2.8e-10   1.3e-06   27.8   1.9     1    29   235   263   235   263 0.97 Zinc finger found in FPG and IleRS
DUF4113              PF13438.1     75 seq605_BIOID51023    -             82   9.6e-29   99.0   0.0   1   1   7.8e-33   1.1e-28   98.8   0.0     1    75     7    80     7    80 0.98 Domain of unknown function (DUF4113)
Ribosomal_L11_N      PF03946.9     60 seq606_BIOID51023    -            142   3.2e-32  109.6   0.3   1   1   8.7e-36   5.9e-32  108.7   0.2     1    60     8    67     8    67 0.99 Ribosomal protein L11, N-terminal domain
Ribosomal_L11        PF00298.14    69 seq606_BIOID51023    -            142   6.6e-29   99.7   2.9   1   1   1.8e-32   1.2e-28   98.8   2.0     1    69    72   140    72   140 0.99 Ribosomal protein L11, RNA binding domain
HupH_C               PF04809.8    120 seq608_BIOID51023    -            305   1.9e-49  166.2   0.0   1   2     5e-11   6.8e-07   28.9   0.0     6    96    70   160    67   175 0.82 HupH hydrogenase expression protein, C-terminal conserved region
HupH_C               PF04809.8    120 seq608_BIOID51023    -            305   1.9e-49  166.2   0.0   2   2   5.3e-44   7.2e-40  135.3   0.0     1   119   183   299   183   300 0.99 HupH hydrogenase expression protein, C-terminal conserved region
TerB                 PF05099.8    140 seq609_BIOID51023    -             48     2e-08   33.9   0.7   1   1   1.6e-12   2.1e-08   33.8   0.5    92   131     4    43     1    46 0.93 Tellurite resistance protein TerB
Pep_deformylase      PF01327.16   157 seq610_BIOID51023    -            169   6.4e-53  178.2   0.1   1   1   5.6e-57   7.6e-53  177.9   0.1     2   156     4   152     3   153 0.94 Polypeptide deformylase
GlcNAc_2-epim        PF07221.6    346 seq611_BIOID51023    -            418  2.8e-123  411.2  12.1   1   1  2.4e-127  3.3e-123  411.0   8.4     2   346    37   392    36   392 0.99 N-acylglucosamine 2-epimerase (GlcNAc 2-epimerase)
Phage_lambd_GpG      PF06894.6    127 seq614_BIOID51023    -            143   5.5e-57  190.7   0.4   1   1   4.7e-61   6.4e-57  190.5   0.3     1   127     1   127     1   127 0.98 Bacteriophage lambda minor tail protein (GpG)
DUF3927              PF13064.1     46 seq616_BIOID51023    -             43   1.2e-21   75.8  12.9   1   1   9.2e-26   1.3e-21   75.7   8.9     1    41     3    43     3    43 0.97 Protein of unknown function (DUF3927)
AceK                 PF06315.6    562 seq618_BIOID51023    -            578    7e-240  796.9   0.0   1   1  5.8e-244  7.9e-240  796.7   0.0     1   562     9   568     9   568 0.99 Isocitrate dehydrogenase kinase/phosphatase (AceK)
Ribosomal_L1         PF00687.16   221 seq620_BIOID51023    -            234   9.2e-50  168.8   0.2   1   1   7.9e-54   1.1e-49  168.6   0.2    13   220    28   220     8   221 0.90 Ribosomal protein L1p/L10e family
DUF2594              PF10769.4     74 seq621_BIOID51023    -             74   1.4e-42  143.4   2.3   1   1   1.1e-46   1.6e-42  143.3   1.6     1    74     1    74     1    74 1.00 Protein of unknown function (DUF2594)
Voltage_CLC          PF00654.15   355 seq622_BIOID51023    -            473   1.4e-90  303.8  35.9   1   1   1.1e-92   1.5e-88  297.1  20.9     2   354    89   437    88   438 0.94 Voltage gated chloride channel
Phage_lysozyme       PF00959.14   110 seq623_BIOID51023    -            214   2.3e-34  117.8   0.1   1   1   2.5e-38   3.5e-34  117.2   0.1     1   110    84   202    84   202 0.99 Phage lysozyme
Fer2                 PF00111.22    78 seq624_BIOID51023    -            321   2.5e-12   46.2   3.7   1   1   1.6e-15   5.4e-12   45.1   2.6     6    77   242   312   238   313 0.88 2Fe-2S iron-sulfur cluster binding domain
FAD_binding_6        PF00970.19    99 seq624_BIOID51023    -            321   1.2e-10   41.3   0.0   1   1   1.1e-13   3.6e-10   39.7   0.0     2    97     9   106     8   108 0.90 Oxidoreductase FAD-binding domain
NAD_binding_1        PF00175.16   109 seq624_BIOID51023    -            321   1.5e-09   38.2   0.0   1   1   2.6e-12   8.9e-09   35.7   0.0     1   108   117   207   117   208 0.81 Oxidoreductase NAD-binding domain
HTH_3                PF01381.17    55 seq625_BIOID51023    -            243   3.2e-14   52.4   0.0   1   1   4.1e-17   1.1e-13   50.6   0.0     3    55    35    88    33    88 0.97 Helix-turn-helix
Peptidase_S24        PF00717.18    70 seq625_BIOID51023    -            243   5.1e-12   45.1   0.1   1   1   3.2e-15   8.8e-12   44.3   0.1     1    68   155   226   155   228 0.95 Peptidase S24-like
HTH_31               PF13560.1     64 seq625_BIOID51023    -            243   4.5e-10   39.4   0.1   1   1   2.7e-13   7.4e-10   38.7   0.0     2    59    29    86    28    93 0.96 Helix-turn-helix domain
HTH_19               PF12844.2     64 seq625_BIOID51023    -            243   8.5e-10   38.4   0.0   1   1   6.4e-13   1.7e-09   37.4   0.0     1    63    30    93    30    94 0.96 Helix-turn-helix domain
HTH_26               PF13443.1     63 seq625_BIOID51023    -            243   2.9e-05   24.0   0.0   1   1     2e-08   5.4e-05   23.1   0.0     7    55    38    86    32    88 0.92 Cro/C1-type HTH DNA-binding domain
IpaB_EvcA            PF03278.8    153 seq627_BIOID51023    -            194   1.4e-62  209.3   5.4   1   1   1.3e-66   1.7e-62  209.0   3.7     1   152    35   180    35   181 0.99 IpaB/EvcA family
MFS_1                PF07690.11   354 seq628_BIOID51023    -            466   1.4e-56  191.6  44.9   1   2   5.2e-52   7.2e-48  163.0  16.1     2   269    50   321    49   334 0.89 Major Facilitator Superfamily
MFS_1                PF07690.11   354 seq628_BIOID51023    -            466   1.4e-56  191.6  44.9   2   2   1.3e-12   1.8e-08   33.4  10.6    59   178   334   450   322   464 0.85 Major Facilitator Superfamily
DUF2799              PF10973.3     89 seq630_BIOID51023    -            134   3.4e-17   62.1   0.9   1   1   3.3e-21   4.5e-17   61.7   0.6     1    88    44   126    44   127 0.93 Protein of unknown function (DUF2799)
Formyl_trans_N       PF00551.14   181 seq631_BIOID51023    -            315   9.4e-56  188.1   0.0   1   1     2e-59   1.3e-55  187.5   0.0     2   180     6   183     5   184 0.98 Formyl transferase
Formyl_trans_C       PF02911.13   100 seq631_BIOID51023    -            315   1.1e-33  115.1   0.1   1   1   2.5e-37   1.7e-33  114.5   0.0     1    99   207   304   207   305 0.98 Formyl transferase, C-terminal domain
Phage_tail_T         PF06223.7    103 seq633_BIOID51023    -            134   8.3e-43  144.8   2.9   1   1   2.3e-42   3.2e-38  130.1   0.2     6   102     1   101     1   102 0.90 Minor tail protein T
BCCT                 PF02028.12   485 seq637_BIOID51023    -            677  1.6e-173  577.3  44.2   1   1  1.3e-177  1.8e-173  577.1  30.6     1   484    17   502    17   503 0.99 BCCT family transporter
DUF303               PF03629.13   255 seq638_BIOID51023    -            617   6.3e-29  100.8   0.0   1   1   1.2e-32   8.4e-29  100.4   0.0     1   200    64   295    64   355 0.79 Domain of unknown function (DUF303)
DUF1737              PF08410.5     54 seq638_BIOID51023    -            617   3.3e-18   65.0   0.0   1   1   1.2e-21   7.9e-18   63.8   0.0     1    53     1    50     1    51 0.98 Domain of unknown function (DUF1737)
DNA_gyraseB          PF00204.20   173 seq639_BIOID51023    -            804   1.6e-62  209.6   0.0   1   1   9.9e-66   3.4e-62  208.5   0.0     1   173   221   391   221   391 0.99 DNA gyrase B
DNA_gyraseB_C        PF00986.16    65 seq639_BIOID51023    -            804   1.2e-30  104.9   0.2   1   1   9.3e-34   3.2e-30  103.5   0.1     3    65   731   793   729   793 0.96 DNA gyrase B subunit, carboxyl terminus
Toprim               PF01751.17    88 seq639_BIOID51023    -            804   1.9e-23   82.0   0.0   1   1   1.7e-26   5.9e-23   80.4   0.0     1    88   419   532   419   532 0.96 Toprim domain
HATPase_c            PF02518.21   111 seq639_BIOID51023    -            804   1.3e-20   73.0   0.2   1   1   7.7e-24   2.6e-20   72.0   0.1     2   110    32   173    31   174 0.95 Histidine kinase-, DNA gyrase B-, and HSP90-like ATPase
HOK_GEF              PF01848.11    43 seq641_BIOID51023    -             68   1.5e-17   62.5   3.7   1   1   1.4e-21   1.9e-17   62.1   2.6     1    43    22    64    22    64 0.99 Hok/gef family
TerC                 PF03741.11   184 seq642_BIOID51023    -            540   4.9e-49  166.1  13.4   1   1   1.6e-52   7.4e-49  165.5   9.3     1   183    27   216    27   217 0.94 Integral membrane protein TerC family
CorC_HlyC            PF03471.12    81 seq642_BIOID51023    -            540   2.4e-20   72.0   0.1   1   1   5.5e-23   2.5e-19   68.7   0.0     2    79   453   529   452   531 0.93 Transporter associated domain
CBS                  PF00571.23    57 seq642_BIOID51023    -            540   7.2e-16   57.4   1.3   1   2   8.5e-09   3.9e-05   23.1   0.4     1    53   315   371   315   374 0.94 CBS domain
CBS                  PF00571.23    57 seq642_BIOID51023    -            540   7.2e-16   57.4   1.3   2   2   9.7e-12   4.4e-08   32.5   0.0     3    53   382   432   381   436 0.93 CBS domain
Phage_connect_1      PF05135.8    102 seq643_BIOID51023    -            122   3.3e-16   59.1   0.1   1   1   3.2e-20   4.3e-16   58.7   0.1     1   100    16   118    15   119 0.95 Phage gp6-like head-tail connector protein
Abhydrolase_5        PF12695.2    142 seq645_BIOID51023    -            249   5.3e-19   68.2   0.0   1   1     3e-22   6.9e-19   67.9   0.0     2   130    30   215    29   231 0.78 Alpha/beta hydrolase family
Abhydrolase_6        PF12697.2    228 seq645_BIOID51023    -            249   8.8e-17   61.6   1.9   1   1   1.7e-19   3.9e-16   59.5   1.3     1   205    30   215    30   242 0.66 Alpha/beta hydrolase family
Peptidase_S9         PF00326.16   213 seq645_BIOID51023    -            249   1.4e-10   40.6   0.0   1   1   8.2e-14   1.9e-10   40.2   0.0    44   190    87   234    44   249 0.76 Prolyl oligopeptidase family
DLH                  PF01738.13   218 seq645_BIOID51023    -            249   8.5e-07   28.3   0.0   1   1   2.6e-09   5.9e-06   25.6   0.0     2   188    13   231    12   235 0.84 Dienelactone hydrolase family
BAAT_C               PF08840.6    213 seq645_BIOID51023    -            249     2e-05   24.3   0.0   1   1     8e-08   0.00018   21.1   0.0    21   164   106   234    98   242 0.74 BAAT / Acyl-CoA thioester hydrolase C terminal
DUF3927              PF13064.1     46 seq647_BIOID51023    -             43   8.9e-18   63.3   3.8   1   1     7e-22   9.6e-18   63.2   2.6    11    46     2    37     1    37 0.97 Protein of unknown function (DUF3927)
TMP_2                PF06791.8    210 seq649_BIOID51023    -            464   5.1e-67  225.4  11.0   1   1   3.8e-71   5.1e-67  225.4   7.7     2   209    61   268    60   269 0.98 Prophage tail length tape measure protein
Bac_Ubq_Cox          PF01654.12   436 seq650_BIOID51023    -            514    3e-184  612.3  24.2   1   1  2.9e-188  3.9e-184  611.9  16.8     1   435     7   502     7   503 0.97 Bacterial Cytochrome Ubiquinol Oxidase
DUF4154              PF13689.1    145 seq653_BIOID51023    -            172     6e-33  113.3   0.0   1   1   5.4e-37   7.3e-33  113.0   0.0     6   145    32   168    27   168 0.95 Domain of unknown function (DUF4154)
Peptidase_M85        PF13678.1    251 seq656_BIOID51023    -             87   7.5e-21   74.5   0.1   1   1   6.2e-25   8.5e-21   74.3   0.1     2    64    25    87    24    87 0.98 NFkB-p65-degrading zinc protease
AP_endonuc_2         PF01261.19   211 seq657_BIOID51023    -            258   6.7e-33  113.6   0.2   1   1   5.9e-37   8.1e-33  113.3   0.1     1   211    21   219    21   219 0.95 Xylose isomerase-like TIM barrel
Phage_H_T_join       PF05521.6     95 seq658_BIOID51023    -            136     2e-16   59.9   0.6   1   1   1.9e-20   2.6e-16   59.5   0.4     1    95    21   115    21   115 0.96 Phage head-tail joining protein
Methyltransf_11      PF08241.7     95 seq659_BIOID51023    -            240   2.3e-12   47.1   0.0   1   1   2.6e-16   3.6e-12   46.4   0.0    45    95    67   125    50   125 0.83 Methyltransferase domain
HTH_3                PF01381.17    55 seq660_BIOID51023    -            167   5.9e-10   38.7   0.0   1   1   2.2e-13   9.9e-10   38.0   0.0     1    52    72   123    72   124 0.97 Helix-turn-helix
HTH_19               PF12844.2     64 seq660_BIOID51023    -            167   1.2e-09   37.9   0.0   1   1   4.1e-13   1.9e-09   37.3   0.0     2    55    70   123    69   130 0.94 Helix-turn-helix domain
HTH_31               PF13560.1     64 seq660_BIOID51023    -            167   1.7e-09   37.5   0.0   1   1   6.8e-13   3.1e-09   36.7   0.0     5    58    71   123    70   133 0.96 Helix-turn-helix domain
RepB-RCR_reg         PF10723.4     85 seq661_BIOID51023    -             82   1.3e-36  124.0   1.7   1   1   2.1e-40   1.4e-36  123.9   1.2     1    79     1    79     1    82 0.98 Replication regulatory protein RepB
RHH_1                PF01402.16    39 seq661_BIOID51023    -             82     1e-05   25.0   0.0   1   1   2.6e-09   1.8e-05   24.3   0.0     6    36    48    78    46    80 0.94 Ribbon-helix-helix protein, copG family
Aldose_epim          PF01263.15   301 seq665_BIOID51023    -            300   1.2e-54  185.3   0.0   1   1     1e-58   1.4e-54  185.1   0.0     2   296    12   291    11   296 0.92 Aldose 1-epimerase
Ribosomal_L10        PF00466.15   100 seq666_BIOID51023    -            165   2.5e-26   91.3   0.0   1   1   2.6e-30   3.6e-26   90.8   0.0     3   100     5   101     3   101 0.98 Ribosomal protein L10
HTH_1                PF00126.22    60 seq667_BIOID51023    -            279   2.8e-21   74.8   1.5   1   1   7.6e-25   5.2e-21   74.0   1.0     2    60     4    62     3    62 0.96 Bacterial regulatory helix-turn-helix protein, lysR family
LysR_substrate       PF03466.15   209 seq667_BIOID51023    -            279   6.7e-15   54.6   0.0   1   1   3.2e-18   2.2e-14   52.9   0.0     5   201    88   270    84   272 0.90 LysR substrate binding domain
Nol1_Nop2_Fmu        PF01189.12   283 seq668_BIOID51023    -            429  1.3e-104  349.4   0.0   1   1  8.4e-108  1.6e-104  349.1   0.0     1   282   164   426   164   427 0.99 NOL1/NOP2/sun family
NusB                 PF01029.13   134 seq668_BIOID51023    -            429   6.1e-26   90.8   0.0   1   1   5.1e-29   9.9e-26   90.1   0.0     1   134     5   127     5   127 0.97 NusB family
Methyltransf_26      PF13659.1    117 seq668_BIOID51023    -            429   3.7e-11   42.9   0.0   1   1   3.7e-14   7.3e-11   42.0   0.0     2   116   248   375   247   376 0.90 Methyltransferase domain
Methyltransf_18      PF12847.2    112 seq668_BIOID51023    -            429   2.3e-10   40.8   0.0   1   1   2.2e-13   4.2e-10   40.0   0.0     2   112   247   375   246   375 0.84 Methyltransferase domain
Methyltransf_31      PF13847.1    152 seq668_BIOID51023    -            429   1.9e-09   37.1   0.0   1   1   1.8e-12   3.5e-09   36.3   0.0     2   113   245   380   244   416 0.82 Methyltransferase domain
MTS                  PF05175.9    170 seq668_BIOID51023    -            429   1.1e-06   28.0   0.0   1   1   1.1e-09   2.1e-06   27.1   0.0    24   151   239   385   229   397 0.86 Methyltransferase small domain
FtsJ                 PF01728.14   181 seq668_BIOID51023    -            429   8.9e-05   22.4   0.0   1   1   9.1e-08   0.00018   21.4   0.0    19    99   242   323   233   400 0.60 FtsJ-like methyltransferase
GGDEF                PF00990.16   161 seq669_BIOID51023    -            407   5.3e-45  152.7   0.5   1   1   6.1e-49   8.3e-45  152.1   0.3     1   159   248   402   248   404 0.96 GGDEF domain
HTH_Tnp_1            PF01527.15    76 seq674_BIOID51023    -            100   3.5e-11   42.7   0.8   1   1     3e-15   4.2e-11   42.5   0.5     3    76    12    86    10    86 0.94 Transposase
CbiA                 PF01656.18   195 seq676_BIOID51023    -            214   8.1e-16   57.8   0.0   1   1     5e-19   1.1e-15   57.4   0.0     2   148     4   138     3   182 0.72 CobQ/CobB/MinD/ParA nucleotide binding domain
MipZ                 PF09140.6    261 seq676_BIOID51023    -            214   2.5e-13   49.5   3.1   1   1   1.1e-10   2.6e-07   29.9   0.1     2    53     2    52     1    61 0.88 ATPase MipZ
SRP54                PF00448.17   196 seq676_BIOID51023    -            214   4.1e-09   36.0   0.3   1   1   3.3e-12   7.6e-09   35.1   0.2     6    98     4    93     1   100 0.79 SRP54-type protein, GTPase domain
VirC1                PF07015.6    231 seq676_BIOID51023    -            214   2.9e-06   26.4   0.1   1   1   1.5e-09   3.5e-06   26.1   0.1     8   201     7   200     1   210 0.72 VirC1 protein
IncFII_repA          PF02387.10   281 seq678_BIOID51023    -            289   9.1e-98  326.7   0.1   1   1  7.9e-102   1.1e-97  326.5   0.1     3   271     9   269     1   276 0.98 IncFII RepA protein family
Fe-S_biosyn          PF01521.15    91 seq679_BIOID51023    -            114   4.3e-29   99.9   0.0   1   1   3.7e-33     5e-29   99.7   0.0     1    91     9   100     9   100 0.99 Iron-sulphur cluster biosynthesis
DUF303               PF03629.13   255 seq682_BIOID51023    -            621   5.5e-29  101.0   0.0   1   1   1.1e-32   7.6e-29  100.5   0.0     2   200    70   300    69   359 0.78 Domain of unknown function (DUF303)
DUF1737              PF08410.5     54 seq682_BIOID51023    -            621   1.3e-17   63.1   0.0   1   1   4.2e-21   2.9e-17   62.0   0.0     1    53     6    55     6    56 0.97 Domain of unknown function (DUF1737)
Ribosomal_L12        PF00542.14    68 seq683_BIOID51023    -            121   1.8e-31  107.8   8.6   1   1   2.8e-35   3.8e-31  106.7   6.0     1    68    54   121    54   121 0.99 Ribosomal protein L7/L12 C-terminal domain
tRNA-synt_1e         PF01406.14   301 seq684_BIOID51023    -            461  4.5e-144  479.0   0.1   1   1  2.1e-147  5.7e-144  478.6   0.1     2   300    15   313    14   314 0.99 tRNA synthetases class I (C) catalytic domain
DALR_2               PF09190.6     63 seq684_BIOID51023    -            461     2e-26   91.9   1.7   1   1   7.1e-30     2e-26   91.9   1.2     1    63   341   402   341   402 0.99 DALR domain
tRNA-synt_1g         PF09334.6    391 seq684_BIOID51023    -            461   2.2e-16   59.4   1.6   1   2   3.9e-10   1.1e-06   27.5   0.1    13   112    35   133    29   147 0.82 tRNA synthetases class I (M)
tRNA-synt_1g         PF09334.6    391 seq684_BIOID51023    -            461   2.2e-16   59.4   1.6   2   2   3.1e-11   8.6e-08   31.1   0.1   312   373   251   311   231   317 0.85 tRNA synthetases class I (M)
tRNA-synt_1f         PF01921.13   360 seq684_BIOID51023    -            461   1.7e-07   30.1   0.0   1   1     2e-08   5.6e-05   21.8   0.0   276   317   261   301   214   329 0.85 tRNA synthetases class I (K)
tRNA-synt_1          PF00133.17   601 seq684_BIOID51023    -            461   1.1e-06   26.8   0.2   1   1   3.5e-09   9.5e-06   23.7   0.0   515   596   221   300   206   305 0.81 tRNA synthetases class I (I, L, M and V)
NAD_binding_2        PF03446.10   162 seq686_BIOID51023    -            292   6.5e-49  165.8   0.7   1   1   2.2e-52   1.5e-48  164.6   0.3     2   161     1   160     1   162 0.97 NAD binding domain of 6-phosphogluconate dehydrogenase
F420_oxidored        PF03807.12    96 seq686_BIOID51023    -            292   1.9e-07   31.2   0.2   1   1   1.3e-10   9.2e-07   29.0   0.1     1    93     2    92     2    94 0.81 NADP oxidoreductase coenzyme F420-dependent
Tape_meas_lam_C      PF09718.5     78 seq694_BIOID51023    -            347   8.3e-22   76.7   6.0   1   1   6.1e-26   8.3e-22   76.7   4.2     1    78   166   243   166   243 0.98 Lambda phage tail tape-measure protein (Tape_meas_lam_C)
RtcR                 PF06956.6    183 seq695_BIOID51023    -            532   1.3e-88  295.0   0.0   1   1   8.5e-92   1.9e-88  294.4   0.0     1   183     1   185     1   185 0.99 Regulator of RNA terminal phosphate cyclase
Sigma54_activat      PF00158.21   168 seq695_BIOID51023    -            532   2.3e-50  170.2   0.1   1   1   1.8e-53     4e-50  169.4   0.0     2   166   187   355   186   357 0.93 Sigma-54 interaction domain
AAA                  PF00004.24   132 seq695_BIOID51023    -            532   1.2e-07   31.8   0.0   1   1   1.2e-10   2.7e-07   30.7   0.0     1    97   211   310   211   339 0.85 ATPase family associated with various cellular activities (AAA)
AAA_5                PF07728.9    139 seq695_BIOID51023    -            532   2.2e-06   27.3   0.0   1   1   4.9e-09   1.1e-05   25.0   0.0     2    97   211   314   210   337 0.80 AAA domain (dynein-related subfamily)
Mg_chelatase         PF01078.16   207 seq695_BIOID51023    -            532   3.3e-06   26.2   0.3   1   1   3.6e-08   8.2e-05   21.7   0.2    16   134   202   310   194   327 0.74 Magnesium chelatase, subunit ChlI
NACHT                PF05729.7    167 seq695_BIOID51023    -            532   2.1e-05   24.0   0.0   1   1   1.9e-08   4.4e-05   23.0   0.0     2   110   210   302   209   337 0.83 NACHT domain
RNase_T              PF00929.19   164 seq700_BIOID51023    -            246     5e-40  137.3   0.4   1   1   9.7e-44   1.3e-39  135.9   0.1     1   164    12   178    12   178 0.93 Exonuclease
Glyco_hydro_31       PF01055.21   451 seq701_BIOID51023    -            678   1.5e-94  317.0   2.8   1   1   1.5e-98     2e-94  316.6   2.0     5   449   229   666   225   668 0.93 Glycosyl hydrolases family 31
Cyto_ox_2            PF02322.10   328 seq702_BIOID51023    -            378  5.8e-112  373.9  33.8   1   1  4.8e-116  6.6e-112  373.7  23.4     1   328     6   362     6   362 0.99 Cytochrome oxidase subunit II
DUF2635              PF10948.3     47 seq707_BIOID51023    -             56   8.9e-21   72.8   2.1   1   1   7.3e-25     1e-20   72.6   1.4     1    46     3    48     3    49 0.98 Protein of unknown function (DUF2635)
RNA_pol_Rpb2_6       PF00562.23   386 seq708_BIOID51023    -           1342  4.7e-162  539.0   0.0   1   1  3.5e-162  7.9e-159  528.4   0.1     2   386   716  1264   715  1264 0.98 RNA polymerase Rpb2, domain 6
RNA_pol_Rpb2_7       PF04560.15    83 seq708_BIOID51023    -           1342   5.7e-32  109.6   0.1   1   1   8.2e-35   1.9e-31  108.0   0.0     1    82  1266  1341  1266  1342 0.98 RNA polymerase Rpb2, domain 7
RNA_pol_Rpb2_3       PF04565.11    68 seq708_BIOID51023    -           1342   7.1e-30  102.4   0.0   1   1   7.4e-33   1.7e-29  101.2   0.0     1    68   513   582   513   582 0.98 RNA polymerase Rpb2, domain 3
RNA_pol_Rpb2_45      PF10385.4     66 seq708_BIOID51023    -           1342   4.6e-29   99.9   0.3   1   1   1.5e-31   3.5e-28   97.0   0.2     1    66   591   656   591   656 1.00 RNA polymerase beta subunit external 1 domain
RNA_pol_Rpb2_1       PF04563.10   203 seq708_BIOID51023    -           1342   1.5e-26   92.4   0.0   1   1   1.4e-29   3.1e-26   91.4   0.0     2   203    27   509    26   509 0.98 RNA polymerase beta subunit
RNA_pol_Rpb2_2       PF04561.9    190 seq708_BIOID51023    -           1342   1.6e-25   89.5   0.9   1   2   8.4e-11   1.9e-07   30.5   0.0     1    74   151   225   151   276 0.82 RNA polymerase Rpb2, domain 2
RNA_pol_Rpb2_2       PF04561.9    190 seq708_BIOID51023    -           1342   1.6e-25   89.5   0.9   2   2   1.9e-18   4.4e-15   55.4   0.0    80   190   340   454   329   454 0.88 RNA polymerase Rpb2, domain 2
Lysis_S              PF04971.7     68 seq709_BIOID51023    -             71   1.4e-47  159.0   0.5   1   1   1.2e-51   1.6e-47  158.9   0.3     1    68     4    71     4    71 1.00 Lysis protein S
OmpA                 PF00691.15    97 seq712_BIOID51023    -            137   5.6e-14   52.2   0.0   1   1     6e-18   8.2e-14   51.6   0.0     1    80    55   134    55   137 0.93 OmpA family
TrkA_N               PF02254.13   116 seq714_BIOID51023    -            458   4.2e-58  194.2   3.5   1   2   5.4e-33   5.3e-30  103.6   0.0     1   108     3   111     3   125 0.92 TrkA-N domain
TrkA_N               PF02254.13   116 seq714_BIOID51023    -            458   4.2e-58  194.2   3.5   2   2   5.9e-29   5.7e-26   90.6   0.7     1   116   235   350   235   350 0.95 TrkA-N domain
TrkA_C               PF02080.16    71 seq714_BIOID51023    -            458   1.9e-21   75.3   0.7   1   2   4.7e-13   4.5e-10   38.8   0.0     3    70   157   225   155   226 0.91 TrkA-C domain
TrkA_C               PF02080.16    71 seq714_BIOID51023    -            458   1.9e-21   75.3   0.7   2   2     2e-11   1.9e-08   33.6   0.2     8    70   390   451   388   452 0.89 TrkA-C domain
F420_oxidored        PF03807.12    96 seq714_BIOID51023    -            458   1.9e-12   47.2   2.2   1   2   1.5e-07   0.00015   22.0   0.0     1    52     2    49     2    88 0.87 NADP oxidoreductase coenzyme F420-dependent
F420_oxidored        PF03807.12    96 seq714_BIOID51023    -            458   1.9e-12   47.2   2.2   2   2   1.5e-07   0.00015   22.0   0.3     2    48   235   279   234   355 0.80 NADP oxidoreductase coenzyme F420-dependent
NAD_binding_7        PF13241.1    103 seq714_BIOID51023    -            458   1.2e-11   44.6   3.0   1   1   7.5e-08   7.3e-05   22.8   0.0     8    82   233   319   228   323 0.75 Putative NAD(P)-binding
Shikimate_DH         PF01488.15   135 seq714_BIOID51023    -            458   1.4e-11   44.4   0.6   1   1   5.3e-09   5.2e-06   26.4   0.2    12   102   232   332   222   367 0.77 Shikimate / quinate 5-dehydrogenase
Phage_sheath_1       PF04984.9    464 seq715_BIOID51023    -            498   1.6e-75  254.2   7.0   1   1   1.3e-79   1.8e-75  254.1   4.8     2   463     8   489     1   490 0.96 Phage tail sheath protein
NusG                 PF02357.14    92 seq716_BIOID51023    -            162   3.6e-22   78.2   0.0   1   1   3.7e-26     5e-22   77.8   0.0     2    91     3    90     2    91 0.92 Transcription termination factor nusG
HIT                  PF01230.18    98 seq719_BIOID51023    -            125   9.1e-30  102.9   0.0   1   1   1.6e-33   1.1e-29  102.7   0.0     1    97    18   115    18   116 0.97 HIT domain
DcpS_C               PF11969.3    116 seq719_BIOID51023    -            125   2.7e-25   88.7   0.0   1   1   4.3e-29     3e-25   88.6   0.0     2   103    11   112    10   123 0.96 Scavenger mRNA decapping enzyme C-term binding
RVT_1                PF00078.22   214 seq720_BIOID51023    -            507   3.4e-54  183.3   0.0   1   1   7.6e-58   5.2e-54  182.7   0.0     1   214    91   337    91   337 0.97 Reverse transcriptase (RNA-dependent DNA polymerase)
GIIM                 PF08388.6     80 seq720_BIOID51023    -            507   9.5e-12   44.4   1.8   1   1   1.4e-15   9.5e-12   44.4   1.3     3    69   360   426   358   448 0.85 Group II intron, maturase-specific domain
Transp_cyt_pur       PF02133.10   439 seq721_BIOID51023    -            484  3.3e-140  467.4  42.6   1   1  2.7e-144  3.7e-140  467.2  29.5     1   439    19   457    19   457 0.99 Permease for cytosine/purines, uracil, thiamine, allantoin
DUF454               PF04304.8     71 seq725_BIOID51023    -            125   3.1e-22   78.2  15.2   1   1   2.3e-26   3.1e-22   78.2  10.6     1    71    46   115    46   115 0.95 Protein of unknown function (DUF454)
Autotransporter      PF03797.14   265 seq726_BIOID51023    -           1312   1.1e-56  192.0  25.6   1   1   8.1e-61   1.1e-56  192.0  17.7     2   259  1026  1297  1025  1303 0.94 Autotransporter beta-domain
DUF937               PF06078.6    137 seq730_BIOID51023    -            132   7.2e-19   68.2   6.3   1   1   6.6e-23   9.1e-19   67.9   4.3    41   137     6   107     1   107 0.84 Bacterial protein of unknown function (DUF937)
DUF1425              PF07233.7     94 seq731_BIOID51023    -            125   1.6e-23   81.9   0.0   1   1   1.4e-27   1.9e-23   81.7   0.0     2    93    34   124    33   125 0.98 Protein of unknown function (DUF1425)
Beta_protein         PF14350.1    347 seq738_BIOID51023    -            365   1.4e-87  294.0   0.0   1   1   1.2e-91   1.6e-87  293.8   0.0     1   347     5   359     5   359 0.97 Beta protein
Phage_min_tail       PF05939.8    109 seq739_BIOID51023    -            109   1.6e-39  134.0   0.0   1   1   1.3e-43   1.8e-39  133.9   0.0     1   109     1   109     1   109 0.99 Phage minor tail protein
HTH_3                PF01381.17    55 seq741_BIOID51023    -            207   3.2e-12   46.0   0.0   1   1   1.4e-15   4.7e-12   45.4   0.0     2    55     8    60     7    60 0.95 Helix-turn-helix
HTH_19               PF12844.2     64 seq741_BIOID51023    -            207   7.1e-12   45.0   0.0   1   1   3.2e-15   1.1e-11   44.4   0.0     2    62     5    64     4    66 0.95 Helix-turn-helix domain
HTH_31               PF13560.1     64 seq741_BIOID51023    -            207   9.5e-11   41.6   0.1   1   1   4.7e-14   1.6e-10   40.8   0.1     2    59     3    58     2    62 0.96 Helix-turn-helix domain
Peptidase_S24        PF00717.18    70 seq741_BIOID51023    -            207   9.4e-11   41.0   0.0   1   1   4.2e-14   1.4e-10   40.4   0.0     1    47   118   163   118   184 0.88 Peptidase S24-like
PhdYeFM_antitox      PF02604.14    75 seq742_BIOID51023    -             83   1.5e-09   37.1   0.0   1   1   1.3e-13   1.7e-09   36.9   0.0     3    68    10    73     8    80 0.89 Antitoxin Phd_YefM, type II toxin-antitoxin system
Pribosyltran         PF00156.22   125 seq746_BIOID51023    -            183   3.4e-20   71.8   0.2   1   1   3.2e-24   4.4e-20   71.5   0.1     2   124    33   155    32   156 0.95 Phosphoribosyl transferase domain
DUF3897              PF13036.1    180 seq747_BIOID51023    -            213   7.9e-53  178.6   0.0   1   1     7e-57   9.5e-53  178.3   0.0     1   180    10   210    10   210 0.92 Protein of unknown function (DUF3897)
EIIC-GAT             PF03611.9    415 seq748_BIOID51023    -            484    4e-130  434.2  44.5   1   1  2.9e-134    4e-130  434.2  30.8     1   395    31   426    31   445 0.97 PTS system sugar-specific permease component
His_Phos_2           PF00328.17   347 seq749_BIOID51023    -            442   1.5e-41  142.8   0.0   1   1   1.3e-45   1.7e-41  142.5   0.0     1   345    39   383    39   387 0.87 Histidine phosphatase superfamily (branch 2)
Phage_tail_L         PF05100.7    206 seq754_BIOID51023    -            232   4.9e-96  319.6   0.2   1   1  4.3e-100   5.8e-96  319.4   0.2     1   206    29   230    29   230 0.99 Phage minor tail protein L
Hydrolase_3          PF08282.7    254 seq755_BIOID51023    -            270   3.9e-68  229.6   0.0   1   1   9.6e-72   4.4e-68  229.5   0.0     1   254     6   264     6   264 0.95 haloacid dehalogenase-like hydrolase
S6PP                 PF05116.8    247 seq755_BIOID51023    -            270   5.4e-16   58.5   0.0   1   2   4.5e-09     2e-05   23.8   0.0     3    79     4    82     2   144 0.79 Sucrose-6F-phosphate phosphohydrolase
S6PP                 PF05116.8    247 seq755_BIOID51023    -            270   5.4e-16   58.5   0.0   2   2     8e-12   3.6e-08   32.8   0.0   144   214   175   244   155   268 0.80 Sucrose-6F-phosphate phosphohydrolase
Hydrolase            PF00702.21   204 seq755_BIOID51023    -            270   9.2e-09   36.0   1.3   1   1     1e-11   4.6e-08   33.7   0.9     1   204     3   232     3   232 0.60 haloacid dehalogenase-like hydrolase
Ead_Ea22             PF13935.1    139 seq757_BIOID51023    -             61   2.4e-11   44.0   0.0   1   1   1.8e-15   2.4e-11   44.0   0.0     1    48     2    49     2    60 0.89 Ead/Ea22-like protein
Lysis_S              PF04971.7     68 seq758_BIOID51023    -             68   1.3e-46  155.9   0.6   1   1   1.1e-50   1.5e-46  155.8   0.4     1    68     1    68     1    68 1.00 Lysis protein S
N6_Mtase             PF02384.11   311 seq759_BIOID51023    -            442     1e-09   37.8   0.0   1   1   3.7e-12   2.6e-08   33.2   0.0    93   249   145   291    67   296 0.74 N-6 DNA Methylase
Methyltransf_26      PF13659.1    117 seq759_BIOID51023    -            442   5.1e-08   32.8   0.0   1   1   1.6e-11   1.1e-07   31.8   0.0     5   116   116   225   112   226 0.81 Methyltransferase domain
DUF1076              PF06416.7    113 seq761_BIOID51023    -            191   7.5e-44  147.9   0.1   1   1   8.5e-48   1.2e-43  147.3   0.1     1   113    81   189    79   189 0.96 Protein of unknown function (DUF1076)
Phage_lysozyme       PF00959.14   110 seq767_BIOID51023    -            165     2e-32  111.6   0.1   1   1   1.8e-36   2.5e-32  111.3   0.1     1   109    48   154    48   155 0.98 Phage lysozyme
Tail_tube            PF10618.4    119 seq768_BIOID51023    -            118   4.7e-39  132.7   0.1   1   1   3.7e-43   5.1e-39  132.5   0.1     1   119     1   118     1   118 0.98 Phage tail tube protein
MscL                 PF01741.13   128 seq769_BIOID51023    -            136   2.3e-57  192.5   3.1   1   1   1.9e-61   2.6e-57  192.3   2.2     1   128     3   132     3   132 0.98 Large-conductance mechanosensitive channel, MscL
ANT                  PF03374.9    112 seq771_BIOID51023    -            348   6.4e-32  109.8   0.0   1   1   8.7e-36   1.2e-31  108.9   0.0     1   111   234   342   234   343 0.97 Phage antirepressor protein KilAC domain
APH                  PF01636.18   239 seq772_BIOID51023    -            274   5.3e-19   68.7   9.7   1   1     8e-23   5.4e-19   68.7   6.3     2   237    25   233    24   235 0.78 Phosphotransferase enzyme family
Choline_kinase       PF01633.15   211 seq772_BIOID51023    -            274   7.8e-06   25.4   0.0   1   1   1.6e-09   1.1e-05   24.9   0.0   143   192   163   210   139   235 0.78 Choline/ethanolamine kinase
DNA_pol3_tau_5       PF12170.3    142 seq773_BIOID51023    -            643   1.5e-93  310.1   6.5   1   1   1.8e-96     3e-93  309.1   4.5     1   142   499   640   499   640 1.00 DNA polymerase III tau subunit V interacting with alpha
DNA_pol3_delta2      PF13177.1    162 seq773_BIOID51023    -            643   3.3e-40  137.2   0.0   1   1   3.2e-43   5.5e-40  136.5   0.0     1   161    20   178    20   179 0.98 DNA polymerase III, delta subunit
DNA_pol3_gamma3      PF12169.3    143 seq773_BIOID51023    -            643   1.5e-30  105.7   1.1   1   1   8.9e-34   1.5e-30  105.7   0.8     1   131   232   360   232   372 0.91 DNA polymerase III subunits gamma and tau domain III
DNA_pol3_tau_4       PF12168.3     84 seq773_BIOID51023    -            643   3.7e-22   78.4  12.8   1   1   7.6e-25   1.3e-21   76.6   8.9     1    84   416   498   416   498 0.98 DNA polymerase III subunits tau domain IV DnaB-binding
AAA                  PF00004.24   132 seq773_BIOID51023    -            643   7.5e-12   45.4   0.1   1   1   2.9e-14     5e-11   42.8   0.0     2   125    42   171    41   177 0.80 ATPase family associated with various cellular activities (AAA)
RuvB_N               PF05496.7    234 seq773_BIOID51023    -            643   1.8e-06   27.1   0.0   1   1   2.2e-08   3.8e-05   22.7   0.0    15    85     7    73     2    82 0.85 Holliday junction DNA helicase ruvB N-terminus
AAA_5                PF07728.9    139 seq773_BIOID51023    -            643   2.8e-05   23.7   0.0   1   1   5.2e-08   8.9e-05   22.1   0.0     3    93    42   147    40   161 0.76 AAA domain (dynein-related subfamily)
DNA_pol3_delta       PF06144.8    172 seq773_BIOID51023    -            643   9.2e-05   21.9   0.1   1   1   1.1e-07    0.0002   20.8   0.1    73   161   131   215   121   219 0.86 DNA polymerase III, delta subunit
Pili_assembly_N      PF00345.15   122 seq775_BIOID51023    -            213   9.4e-37  125.3   0.0   1   1   1.9e-40   1.3e-36  124.9   0.0     1   122    31   149    31   149 0.93 Gram-negative pili assembly chaperone, N-terminal domain
Pili_assembly_C      PF02753.12    68 seq775_BIOID51023    -            213   1.4e-12   47.1   0.3   1   1   3.6e-16   2.4e-12   46.3   0.2     2    49   169   211   168   213 0.94 Gram-negative pili assembly chaperone, C-terminal domain
MFS_2                PF13347.1    427 seq776_BIOID51023    -            468  8.5e-103  343.8  26.8   1   1  1.4e-106  9.6e-103  343.7  18.6     2   427    25   451    24   451 0.97 MFS/sugar transport protein
MFS_1                PF07690.11   354 seq776_BIOID51023    -            468     1e-10   40.8  48.8   1   1     1e-13     7e-10   38.0  21.0    71   352   109   396   107   398 0.75 Major Facilitator Superfamily
Prok-JAB             PF14464.1    105 seq780_BIOID51023    -             76   1.7e-11   43.4   0.0   1   1   1.3e-15   1.8e-11   43.4   0.0     3    67     3    69     1    75 0.94 Prokaryotic homologs of the JAB domain
Amidohydro_4         PF13147.1    304 seq781_BIOID51023    -            453   4.4e-30  105.5   0.2   1   1   3.5e-33   1.2e-29  104.1   0.2     1   304    45   389    45   389 0.86 Amidohydrolase
Amidohydro_1         PF01979.15   333 seq781_BIOID51023    -            453   3.1e-19   69.6   0.0   1   1   2.1e-21   7.1e-18   65.2   0.0     1   332    50   391    50   392 0.67 Amidohydrolase family
Amidohydro_5         PF13594.1     68 seq781_BIOID51023    -            453   4.2e-17   61.6   0.9   1   1   2.9e-20   9.8e-17   60.4   0.6     1    68    23    88    23    88 0.84 Amidohydrolase
HD                   PF01966.17   122 seq782_BIOID51023    -            443     1e-09   38.3   0.1   1   1   5.3e-13   3.6e-09   36.5   0.0     1    55     4    75     4   120 0.85 HD domain
FluMu_gp41           PF10109.4     82 seq783_BIOID51023    -            107   2.6e-10   39.9   0.0   1   1   2.3e-14   3.1e-10   39.7   0.0     2    81     4    86     3    87 0.90 Mu-like prophage FluMu protein gp41
Ead_Ea22             PF13935.1    139 seq786_BIOID51023    -            161   7.2e-31  107.2   0.4   1   1   6.4e-35   8.8e-31  106.9   0.3     1   127     2   116     2   135 0.88 Ead/Ea22-like protein
Phage_lysis          PF03245.8    125 seq788_BIOID51023    -            145   8.4e-43  145.2   5.8   1   1   6.8e-47   9.3e-43  145.0   4.0     8   125    29   144    22   144 0.94 Bacteriophage lysis protein
ABC_tran             PF00005.22   118 seq790_BIOID51023    -            511   3.1e-30  104.8   0.1   1   2   1.7e-21   1.2e-17   64.2   0.0     1   118    51   169    51   169 0.95 ABC transporter
ABC_tran             PF00005.22   118 seq790_BIOID51023    -            511   3.1e-30  104.8   0.1   2   2   1.8e-13   1.2e-09   38.4   0.0     3   117   305   431   303   432 0.77 ABC transporter
S-methyl_trans       PF02574.11   305 seq792_BIOID51023    -           1232  1.4e-104  349.5   0.1   1   1  9.1e-108  2.5e-104  348.7   0.1     1   304    21   331    21   332 0.98 Homocysteine S-methyltransferase
Met_synt_B12         PF02965.12   136 seq792_BIOID51023    -           1232     9e-54  180.6   0.0   1   1     9e-57   2.4e-53  179.2   0.0     1   136  1060  1197  1060  1197 0.99 Vitamin B12 dependent methionine synthase, activation domain
Pterin_bind          PF00809.17   210 seq792_BIOID51023    -           1232     6e-47  159.6   0.5   1   1   6.5e-50   1.8e-46  158.0   0.4     1   210   361   573   361   573 0.98 Pterin binding enzyme
B12-binding_2        PF02607.12    79 seq792_BIOID51023    -           1232   4.4e-21   74.5   0.0   1   1   6.5e-24   1.8e-20   72.6   0.0     4    79   664   739   662   739 0.96 B12 binding domain
B12-binding          PF02310.14   121 seq792_BIOID51023    -           1232   6.6e-20   71.0   0.2   1   1   1.8e-22     5e-19   68.2   0.1     2    94   753   845   752   856 0.93 B12 binding domain
PHP                  PF02811.14   175 seq793_BIOID51023    -            859     2e-14   53.6   0.0   1   1   1.3e-17   5.7e-14   52.1   0.0     1   139    14   180    14   206 0.88 PHP domain
NLPC_P60             PF00877.14   105 seq795_BIOID51023    -            162   1.2e-14   53.8   0.0   1   1   1.1e-18   1.5e-14   53.5   0.0     1   104    26   138    26   139 0.94 NlpC/P60 family
rve_3                PF13683.1     67 seq798_BIOID51023    -             68   9.2e-08   31.3   0.0   1   1   2.1e-11   1.4e-07   30.7   0.0    19    67     1    50     1    50 0.96 Integrase core domain
rve_2                PF13333.1     52 seq798_BIOID51023    -             68   1.7e-07   31.1   0.0   1   1   2.8e-11   1.9e-07   30.8   0.0     1    50     2    56     2    58 0.87 Integrase core domain
PhageMin_Tail        PF10145.4    202 seq800_BIOID51023    -            633   1.4e-41  142.2  23.0   1   1   1.4e-45   1.9e-41  141.8  14.7     1   202    86   290    86   290 0.99 Phage-related minor tail protein
Usher                PF00577.15   552 seq806_BIOID51023    -            606  4.4e-156  520.7  19.2   1   1  8.4e-160  5.7e-156  520.3  13.3     1   389   200   599   200   604 0.98 Type VII secretion system (T7SS), usher protein
PapC_N               PF13954.1    146 seq806_BIOID51023    -            606   4.1e-47  159.3   0.0   1   1   1.2e-50   8.2e-47  158.3   0.0     2   145    38   183    37   184 0.98 PapC N-terminal domain
Lambda_tail_I        PF06805.7     82 seq807_BIOID51023    -             78     3e-17   62.0   0.0   1   1   2.4e-21   3.3e-17   61.9   0.0     2    60    14    76    13    78 0.96 Bacteriophage lambda tail assembly protein I
Glyco_hydro_3        PF00933.16   299 seq809_BIOID51023    -            341   4.2e-72  242.5   0.0   1   1   3.9e-76   5.3e-72  242.2   0.0     3   294     7   319     5   320 0.94 Glycosyl hydrolase family 3 N terminal domain
PTS_IIB              PF02302.12    90 seq811_BIOID51023    -            101   4.7e-14   52.4   0.1   1   1   3.8e-18   5.2e-14   52.3   0.1     1    79     4    79     4    90 0.90 PTS system, Lactose/Cellobiose specific IIB subunit
Methyltransf_27      PF13708.1    194 seq812_BIOID51023    -            277   5.7e-77  257.5   0.4   1   1   5.5e-81   7.5e-77  257.1   0.3     2   194    82   274    81   274 0.99 Methyltransferase domain
Iso_dh               PF00180.15   348 seq814_BIOID51023    -            416  7.1e-116  386.8   0.0   1   1    6e-120  8.2e-116  386.6   0.0     2   348    29   412    28   412 0.98 Isocitrate/isopropylmalate dehydrogenase
Sugar_tr             PF00083.19   451 seq818_BIOID51023    -            438   6.5e-27   94.0  35.0   1   1   8.6e-29   3.9e-25   88.2  24.3     6   415    27   405    23   432 0.76 Sugar (and other) transporter
MFS_1                PF07690.11   354 seq818_BIOID51023    -            438   1.1e-26   93.2  50.2   1   2   2.7e-19   1.2e-15   57.0  17.1    38   258    70   296    27   301 0.69 Major Facilitator Superfamily
MFS_1                PF07690.11   354 seq818_BIOID51023    -            438   1.1e-26   93.2  50.2   2   2   2.3e-14   1.1e-10   40.7  15.7    22   172   276   430   263   437 0.76 Major Facilitator Superfamily
MFS_2                PF13347.1    427 seq818_BIOID51023    -            438   6.9e-09   34.4  22.0   1   1   1.5e-12   6.9e-09   34.4  15.2    32   343    54   372    41   383 0.78 MFS/sugar transport protein
PTS_EIIA_2           PF00359.17   142 seq819_BIOID51023    -            154   3.8e-34  117.3   0.0   1   1   3.1e-38   4.3e-34  117.1   0.0     2   140     7   148     6   150 0.96 Phosphoenolpyruvate-dependent sugar phosphotransferase system, EIIA 2
ANT                  PF03374.9    112 seq820_BIOID51023    -            266   2.3e-34  117.6   0.0   1   1   6.6e-38   4.5e-34  116.7   0.0     1   111   151   259   151   260 0.97 Phage antirepressor protein KilAC domain
KilA-N               PF04383.8    111 seq820_BIOID51023    -            266   3.6e-18   65.0   0.0   1   1   9.4e-22   6.4e-18   64.2   0.0     6   109    28   122    25   124 0.91 KilA-N domain
Fimbrial             PF00419.15   145 seq821_BIOID51023    -            180     8e-20   71.4   7.7   1   1     7e-24   9.6e-20   71.1   5.3     1   145    30   180    30   180 0.87 Fimbrial protein
FCD                  PF07729.7    125 seq823_BIOID51023    -            229   7.4e-24   84.3   9.5   1   1   1.7e-27   1.1e-23   83.7   6.6     3   123    99   218    97   220 0.94 FCD domain
GntR                 PF00392.16    64 seq823_BIOID51023    -            229   1.6e-14   52.9   0.1   1   1   5.7e-18   3.9e-14   51.7   0.0     3    64     7    68     5    68 0.95 Bacterial regulatory proteins, gntR family
AAA_5                PF07728.9    139 seq825_BIOID51023    -            498   5.9e-25   87.5   0.0   1   1     4e-28   1.1e-24   86.6   0.0     1   139    41   171    41   171 0.92 AAA domain (dynein-related subfamily)
DUF3763              PF12592.3     57 seq825_BIOID51023    -            498     4e-22   77.4   1.3   1   1   4.1e-25   1.1e-21   76.0   0.9     3    57   444   498   442   498 0.97 Protein of unknown function (DUF3763)
DUF2800              PF10926.3    372 seq831_BIOID51023    -            433  2.6e-130  434.7   0.0   1   1  4.3e-134    3e-130  434.5   0.0     1   372     5   412     5   412 0.97 Protein of unknown function (DUF2800)
PDDEXK_1             PF12705.2    257 seq831_BIOID51023    -            433     9e-13   48.0   0.0   1   1   2.5e-16   1.7e-12   47.1   0.0     2   256     8   255     7   256 0.74 PD-(D/E)XK nuclease superfamily
OMPdecase            PF00215.19   226 seq832_BIOID51023    -            267   1.3e-30  106.3   0.6   1   1   1.1e-34   1.5e-30  106.1   0.4     2   225    56   257    55   258 0.94 Orotidine 5'-phosphate decarboxylase / HUMPS family
MerT                 PF02411.10   116 seq833_BIOID51023    -            121   1.1e-63  212.0   5.7   1   1   9.6e-68   1.3e-63  211.8   3.9     2   116     7   121     6   121 0.99 MerT mercuric transport protein
MFS_2                PF13347.1    427 seq834_BIOID51023    -            467  2.8e-103  345.4  36.8   1   1  4.6e-107  3.2e-103  345.3  25.5     2   426    16   437    14   438 0.97 MFS/sugar transport protein
Xan_ur_permease      PF00860.15   389 seq836_BIOID51023    -            433   6.3e-98  327.6  32.7   1   1  5.5e-102   7.5e-98  327.4  22.7     2   387     9   394     8   396 0.97 Permease family
PDZ                  PF00595.19    81 seq837_BIOID51023    -            474   3.1e-29  100.8   8.2   1   2   2.7e-19   9.1e-16   57.6   0.1     7    80   285   367   279   368 0.90 PDZ domain (Also known as DHR or GLGF)
PDZ                  PF00595.19    81 seq837_BIOID51023    -            474   3.1e-29  100.8   8.2   2   2   3.7e-15   1.3e-11   44.4   2.2    11    81   394   463   385   463 0.89 PDZ domain (Also known as DHR or GLGF)
PDZ_2                PF13180.1     82 seq837_BIOID51023    -            474   3.3e-26   90.8   2.8   1   2   1.2e-18   4.1e-15   55.3   0.0    12    82   300   380   285   380 0.88 PDZ domain
PDZ_2                PF13180.1     82 seq837_BIOID51023    -            474   3.3e-26   90.8   2.8   2   2   3.7e-12   1.3e-08   34.5   0.6     4    59   399   454   396   469 0.90 PDZ domain
Trypsin_2            PF13365.1    120 seq837_BIOID51023    -            474   8.2e-21   74.0   0.6   1   1   5.5e-24   1.9e-20   72.9   0.4     1   120   114   250   114   250 0.79 Trypsin-like peptidase domain
Trypsin              PF00089.21   220 seq837_BIOID51023    -            474   1.4e-20   73.7   0.3   1   1   6.5e-24   2.2e-20   73.0   0.2    21   218   114   275    87   277 0.83 Trypsin
DAO                  PF01266.19   358 seq838_BIOID51023    -            501   2.2e-44  151.7   0.1   1   1   9.3e-48   6.4e-44  150.2   0.1     1   356     5   357     5   359 0.82 FAD dependent oxidoreductase
GGDEF                PF00990.16   161 seq839_BIOID51023    -           1105   5.2e-45  152.7   0.3   1   1   6.8e-48   1.2e-44  151.6   0.2     1   160   682   838   682   839 0.97 GGDEF domain
MASE1                PF05231.9    299 seq839_BIOID51023    -           1105   2.6e-33  115.2  41.7   1   1   1.5e-36   2.6e-33  115.2  28.9     2   298    19   294    18   295 0.88 MASE1
PAS_9                PF13426.1    104 seq839_BIOID51023    -           1105   1.7e-29  102.1   0.0   1   2   1.3e-15   2.2e-12   47.1   0.0     3   104   314   416   312   416 0.96 PAS domain
PAS_9                PF13426.1    104 seq839_BIOID51023    -           1105   1.7e-29  102.1   0.0   2   2   3.7e-12   6.4e-09   36.0   0.0     2   104   566   670   565   670 0.92 PAS domain
PAS_3                PF08447.6     91 seq839_BIOID51023    -           1105   5.2e-26   90.4   0.0   1   2   9.6e-13   1.6e-09   37.5   0.0     4    89   327   409   324   411 0.93 PAS fold
PAS_3                PF08447.6     91 seq839_BIOID51023    -           1105   5.2e-26   90.4   0.0   2   2   1.3e-13   2.3e-10   40.3   0.0     2    91   452   537   451   537 0.96 PAS fold
PAS_4                PF08448.5    110 seq839_BIOID51023    -           1105   5.7e-24   84.1   0.0   1   2   4.4e-10   7.5e-07   29.0   0.0     7   110   314   419   309   419 0.90 PAS fold
PAS_4                PF08448.5    110 seq839_BIOID51023    -           1105   5.7e-24   84.1   0.0   2   2   1.1e-13     2e-10   40.5   0.0     1   109   561   672   561   673 0.94 PAS fold
PAS                  PF00989.19   113 seq839_BIOID51023    -           1105   2.3e-23   81.9   0.1   1   2   1.7e-12     3e-09   36.5   0.0     2   113   303   414   302   414 0.91 PAS fold
PAS                  PF00989.19   113 seq839_BIOID51023    -           1105   2.3e-23   81.9   0.1   2   2   5.8e-11   9.9e-08   31.6   0.0     7   113   561   668   555   668 0.94 PAS fold
EAL                  PF00563.15   236 seq839_BIOID51023    -           1105   4.5e-18   65.4   0.2   1   1   7.9e-21   1.4e-17   63.9   0.1    37   234   896  1088   891  1090 0.92 EAL domain
PAS_8                PF13188.1     64 seq839_BIOID51023    -           1105   6.4e-12   44.7   0.0   1   2   4.4e-07   0.00075   19.1   0.0     2    51   303   358   302   371 0.72 PAS domain
PAS_8                PF13188.1     64 seq839_BIOID51023    -           1105   6.4e-12   44.7   0.0   2   2   1.6e-07   0.00027   20.5   0.0     1    52   555   607   555   619 0.80 PAS domain
TonB                 PF03544.9     79 seq840_BIOID51023    -            113   2.2e-15   56.4   0.0   1   1   2.1e-19   2.8e-15   56.1   0.0     3    64    39   101    37   109 0.91 Gram-negative bacterial tonB protein
IstB_IS21            PF01695.12   178 seq844_BIOID51023    -            137   8.4e-30  103.3   0.2   1   1   1.6e-33   2.2e-29  102.0   0.0    74   174    32   132    17   135 0.88 IstB-like ATP binding protein
UPF0227              PF05728.7    187 seq845_BIOID51023    -            180   4.7e-72  241.5   0.0   1   1   3.9e-76   5.3e-72  241.3   0.0     1   186     1   177     1   178 0.99 Uncharacterised protein family (UPF0227)
HMA                  PF00403.21    62 seq847_BIOID51023    -             91     2e-17   62.9   0.2   1   1   1.8e-21   2.5e-17   62.7   0.1     1    62    25    86    25    86 0.98 Heavy-metal-associated domain
BPD_transp_2         PF02653.11   267 seq848_BIOID51023    -            342   8.4e-46  155.9  43.3   1   1   8.5e-50   1.2e-45  155.5  30.0     5   267    40   301    36   301 0.97 Branched-chain amino acid transport system / permease component
DGOK                 PF05035.7    287 seq849_BIOID51023    -            292   1.5e-98  328.9   0.3   1   1  1.3e-102   1.7e-98  328.7   0.2     1   286     9   287     9   288 0.98 2-keto-3-deoxy-galactonokinase
Pili_assembly_N      PF00345.15   122 seq850_BIOID51023    -            230   2.2e-37  127.4   0.2   1   1   8.5e-41   5.8e-37  126.0   0.0     1   121    26   145    26   146 0.91 Gram-negative pili assembly chaperone, N-terminal domain
Pili_assembly_C      PF02753.12    68 seq850_BIOID51023    -            230   6.7e-17   60.9   0.2   1   1   1.8e-20   1.2e-16   60.1   0.1     1    65   165   223   165   226 0.96 Gram-negative pili assembly chaperone, C-terminal domain
YbaB_DNA_bd          PF02575.11    93 seq851_BIOID51023    -            109   3.4e-38  129.3   7.0   1   1   2.8e-42   3.8e-38  129.1   4.8     1    93    11   102    11   102 0.99 YbaB/EbfC DNA-binding family
AAA_5                PF07728.9    139 seq854_BIOID51023    -            630     1e-13   51.0   0.0   1   1   2.3e-13   1.6e-09   37.5   0.0    55   139   434   522   385   522 0.80 AAA domain (dynein-related subfamily)
DUF4222              PF13973.1     53 seq855_BIOID51023    -             80   1.5e-13   49.8   0.3   1   1   1.3e-17   1.8e-13   49.5   0.2     2    53     4    54     3    54 0.97 Domain of unknown function (DUF4222)
MerC                 PF03203.9    116 seq856_BIOID51023    -            141   9.9e-24   83.8   8.4   1   1   8.3e-28   1.1e-23   83.6   5.8     3   114    10   122     8   124 0.96 MerC mercury resistance protein
AP_endonuc_2         PF01261.19   211 seq858_BIOID51023    -            284   2.2e-28   98.9   0.0   1   1   2.9e-32   3.9e-28   98.0   0.0     1   210    25   229    25   230 0.96 Xylose isomerase-like TIM barrel
Toprim_4             PF13662.1     81 seq860_BIOID51023    -            201   2.6e-22   78.5   0.0   1   1   8.9e-26   4.1e-22   77.8   0.0     1    81    81   172    81   172 0.95 Toprim domain
RecR                 PF02132.10    41 seq860_BIOID51023    -            201   4.7e-16   57.8   1.1   1   1     1e-19   4.7e-16   57.8   0.8     2    41    39    78    38    78 0.95 RecR protein
Toprim               PF01751.17    88 seq860_BIOID51023    -            201   9.5e-11   41.3   0.0   1   1   3.6e-14   1.7e-10   40.5   0.0     2    77    83   166    82   173 0.90 Toprim domain
RNA_pol_Rpb1_1       PF04997.7    338 seq861_BIOID51023    -           1407  1.8e-100  336.3   0.1   1   1  1.8e-103  4.8e-100  335.0   0.1     2   338    15   342    14   342 0.95 RNA polymerase Rpb1, domain 1
RNA_pol_Rpb1_5       PF04998.12   277 seq861_BIOID51023    -           1407   1.1e-80  270.7   0.0   1   1     8e-84   2.2e-80  269.7   0.0     1   276   766  1321   766  1322 1.00 RNA polymerase Rpb1, domain 5
RNA_pol_Rpb1_2       PF00623.15   166 seq861_BIOID51023    -           1407   6.1e-51  172.5   0.0   1   1   5.3e-53   1.5e-49  168.0   0.0     1   166   344   486   344   486 0.95 RNA polymerase Rpb1, domain 2
RNA_pol_Rpb1_3       PF04983.13   157 seq861_BIOID51023    -           1407   1.4e-27   96.2   0.0   1   1   1.2e-30   3.3e-27   95.0   0.0     1   157   489   644   489   644 0.93 RNA polymerase Rpb1, domain 3
RNA_pol_Rpb1_4       PF05000.12   108 seq861_BIOID51023    -           1407   2.5e-18   65.7   0.3   1   1   9.1e-22   2.5e-18   65.7   0.2     2   107   674   763   673   764 0.82 RNA polymerase Rpb1, domain 4
AMNp_N               PF10423.4    160 seq864_BIOID51023    -            519   9.2e-51  171.4   0.1   1   1     2e-54   1.4e-50  170.9   0.1     2   158    47   205    46   207 0.96 Bacterial AMP nucleoside phosphorylase N-terminus
PNP_UDP_1            PF01048.15   234 seq864_BIOID51023    -            519   5.3e-20   71.2   0.0   1   1   1.2e-23   8.5e-20   70.6   0.0    33   200   297   464   264   487 0.83 Phosphorylase superfamily
Cytochrom_C_asm      PF01578.15   214 seq865_BIOID51023    -            288   5.7e-45  153.3  17.3   1   1   4.2e-49   5.7e-45  153.3  12.0     5   212    62   286    58   288 0.97 Cytochrome C assembly protein
DUF1233              PF06806.7     72 seq866_BIOID51023    -             84   2.7e-34  116.4   0.5   1   1   2.3e-38   3.2e-34  116.1   0.3     1    72     4    76     4    76 0.97 Putative excisionase (DUF1233)
Usher                PF00577.15   552 seq869_BIOID51023    -            260   6.1e-52  176.9   5.7   1   1   1.1e-55   7.3e-52  176.7   3.9   385   552     2   171     1   171 0.98 Type VII secretion system (T7SS), usher protein
PapC_C               PF13953.1     68 seq869_BIOID51023    -            260   5.3e-20   70.7   0.0   1   1   1.6e-23   1.1e-19   69.7   0.0     5    67   184   247   181   248 0.92 PapC C-terminal domain
Pyr_redox_2          PF07992.9    200 seq871_BIOID51023    -            561   1.6e-40  139.0   0.0   1   1   2.3e-43   3.5e-40  137.9   0.0     1   198   100   407   100   409 0.96 Pyridine nucleotide-disulphide oxidoreductase
Pyr_redox_dim        PF02852.17   110 seq871_BIOID51023    -            561   1.6e-29  102.0   0.0   1   1   2.6e-32     4e-29  100.7   0.0     1   109   437   545   437   546 0.98 Pyridine nucleotide-disulphide oxidoreductase, dimerisation domain
Pyr_redox            PF00070.22    80 seq871_BIOID51023    -            561   8.9e-18   64.3   5.3   1   1   2.2e-16   3.3e-13   49.6   0.1     1    72   272   342   272   351 0.91 Pyridine nucleotide-disulphide oxidoreductase
HMA                  PF00403.21    62 seq871_BIOID51023    -            561     2e-10   40.5   0.0   1   1   2.6e-13     4e-10   39.6   0.0     1    61     3    62     3    63 0.81 Heavy-metal-associated domain
FAD_binding_2        PF00890.19   421 seq871_BIOID51023    -            561   0.00014   20.7   5.2   1   1   8.9e-08   0.00014   20.7   3.6     2    32   101   131   100   138 0.92 FAD binding domain
Usher                PF00577.15   552 seq873_BIOID51023    -            820    3e-208  692.9  23.0   1   1  5.1e-212  3.5e-208  692.6  15.9     5   552   202   777   198   777 0.99 Type VII secretion system (T7SS), usher protein
PapC_N               PF13954.1    146 seq873_BIOID51023    -            820   1.8e-48  163.6   0.0   1   1   4.7e-52   3.2e-48  162.8   0.0     2   146    38   189    37   189 0.98 PapC N-terminal domain
DUF2815              PF10991.3    181 seq874_BIOID51023    -            182   1.6e-59  200.3   0.0   1   1   1.3e-63   1.8e-59  200.1   0.0     1   179     1   177     1   179 0.97 Protein of unknown function (DUF2815)
DUF3596              PF12167.3     88 seq875_BIOID51023    -            428   5.4e-30  102.6   0.0   1   1   1.9e-33   1.3e-29  101.5   0.0     1    88     7    93     7    93 0.98 Domain of unknown function (DUF3596)
Phage_integrase      PF00589.17   173 seq875_BIOID51023    -            428   1.8e-19   69.9   0.3   1   1   5.3e-23   3.6e-19   68.9   0.1     3   166   203   396   201   402 0.86 Phage integrase family
Phage_Nu1            PF07471.7    164 seq876_BIOID51023    -            169   4.2e-18   65.2   0.0   1   1   4.3e-22   5.8e-18   64.7   0.0    72   163    59   150    45   151 0.88 Phage DNA packaging protein Nu1
Aldolase             PF01081.14   196 seq877_BIOID51023    -            205   7.3e-30  103.4   0.4   1   1   1.3e-33   9.1e-30  103.1   0.3     6   183     5   183     2   194 0.92 KDPG and KHG aldolase
Pyr_redox_2          PF07992.9    200 seq878_BIOID51023    -            434   1.6e-33  116.2   0.0   1   1   1.6e-36   4.3e-33  114.7   0.0     1   197     7   318     7   320 0.91 Pyridine nucleotide-disulphide oxidoreductase
Pyr_redox            PF00070.22    80 seq878_BIOID51023    -            434   1.7e-19   69.8   3.6   1   2     5e-08   0.00014   22.0   0.1     1    36     7    48     7    93 0.86 Pyridine nucleotide-disulphide oxidoreductase
Pyr_redox            PF00070.22    80 seq878_BIOID51023    -            434   1.7e-19   69.8   3.6   2   2   8.1e-16   2.2e-12   47.0   0.4     1    69   172   255   172   264 0.92 Pyridine nucleotide-disulphide oxidoreductase
DAO                  PF01266.19   358 seq878_BIOID51023    -            434   4.1e-11   42.2  10.4   1   1   1.7e-09   4.7e-06   25.6   0.0   147   236   226   308   223   339 0.80 FAD dependent oxidoreductase
VWA_CoxE             PF05762.9    222 seq880_BIOID51023    -            483   3.5e-12   45.8   0.2   1   1   8.4e-16   1.1e-11   44.1   0.0    56   196   319   459   284   465 0.82 VWA domain containing CoxE-like protein
BPD_transp_2         PF02653.11   267 seq885_BIOID51023    -            330   4.7e-47  160.0  43.0   1   1   4.2e-51   5.8e-47  159.7  29.8     3   267    36   305    34   305 0.94 Branched-chain amino acid transport system / permease component
Gly_kinase           PF02595.10   378 seq886_BIOID51023    -            381  5.5e-184  611.0  20.1   1   1  4.6e-188  6.2e-184  610.8  13.9     1   377     1   377     1   378 1.00 Glycerate kinase family
GntR                 PF00392.16    64 seq887_BIOID51023    -            258   6.7e-23   79.7   0.2   1   1   1.9e-26   1.3e-22   78.8   0.1     1    64     9    72     9    72 0.99 Bacterial regulatory proteins, gntR family
FCD                  PF07729.7    125 seq887_BIOID51023    -            258   9.3e-19   67.8   5.0   1   1   2.1e-22   1.4e-18   67.2   3.5     1   125    96   220    96   220 0.90 FCD domain
EAL                  PF00563.15   236 seq888_BIOID51023    -            362   6.7e-59  199.1   0.0   1   1   1.4e-62   9.5e-59  198.6   0.0     3   236   112   346   111   346 0.94 EAL domain
GerE                 PF00196.14    58 seq888_BIOID51023    -            362   1.3e-10   40.3   0.3   1   1   3.8e-14   2.6e-10   39.3   0.2     5    52    26    73    24    77 0.96 Bacterial regulatory proteins, luxR family
KdgM                 PF06178.8    218 seq889_BIOID51023    -            242     5e-87  290.8  10.2   1   1   8.4e-91   5.7e-87  290.6   7.1     2   218    27   242    26   242 0.99 Oligogalacturonate-specific porin protein (KdgM)
DUF1597              PF07642.6    344 seq889_BIOID51023    -            242   3.7e-07   29.3   8.4   1   1   1.9e-10   1.3e-06   27.6   5.8   151   326    59   231    26   241 0.78 Outer membrane protein family (DUF1597)
HSP90                PF00183.13   531 seq891_BIOID51023    -            624  6.2e-115  384.4   8.4   1   1  2.3e-117    1e-113  380.4   5.6    74   491   212   622   209   624 0.93 Hsp90 protein
HATPase_c_3          PF13589.1    137 seq891_BIOID51023    -            624   2.2e-15   56.3   1.5   1   1   7.1e-19   3.2e-15   55.8   0.1     2   123    26   171    25   183 0.79 Histidine kinase-, DNA gyrase B-, and HSP90-like ATPase
HATPase_c            PF02518.21   111 seq891_BIOID51023    -            624   8.1e-12   44.7   0.1   1   1   3.2e-15   1.5e-11   43.9   0.1     6   109    32   181    27   183 0.84 Histidine kinase-, DNA gyrase B-, and HSP90-like ATPase
Aldolase_II          PF00596.16   183 seq892_BIOID51023    -            228   7.3e-47  159.2   0.2   1   1   6.9e-51   9.4e-47  158.9   0.1     1   182     6   193     6   194 0.88 Class II Aldolase and Adducin N-terminal domain
DNA_circ_N           PF07157.7     93 seq893_BIOID51023    -            457   9.7e-41  137.6   0.0   1   1   1.7e-44   2.4e-40  136.4   0.0     1    93    18   110    18   110 0.99 DNA circulation protein N-terminus
Terminase_GpA        PF05876.7    557 seq895_BIOID51023    -            637    1e-158  529.1   0.0   1   1  9.7e-163  1.3e-158  528.7   0.0     1   486    51   550    51   571 0.97 Phage terminase large subunit (GpA)
Diacid_rec           PF05651.8    135 seq896_BIOID51023    -            385   1.9e-52  176.1   0.9   1   1   4.7e-56   3.2e-52  175.4   0.6     1   135     6   140     6   140 0.99 Putative sugar diacid recognition
HTH_30               PF13556.1     59 seq896_BIOID51023    -            385   3.7e-22   77.5   3.4   1   1   7.2e-25   4.9e-21   73.9   2.1     1    59   323   381   323   381 0.98 PucR C-terminal helix-turn-helix domain
HOK_GEF              PF01848.11    43 seq897_BIOID51023    -             51   1.4e-18   65.7   5.2   1   1   1.1e-22   1.6e-18   65.6   3.6     1    43     5    47     5    47 0.98 Hok/gef family
Fimbrial             PF00419.15   145 seq898_BIOID51023    -            356   1.6e-19   70.4   4.0   1   1   6.9e-23   9.4e-19   67.9   0.7     3   144   211   355   209   356 0.90 Fimbrial protein
DUF21                PF01595.15   183 seq899_BIOID51023    -            420   3.5e-55  186.0   4.7   1   1   1.1e-58   4.9e-55  185.5   3.3     3   175     2   175     1   180 0.98 Domain of unknown function DUF21
CorC_HlyC            PF03471.12    81 seq899_BIOID51023    -            420   2.9e-20   71.7   0.2   1   1     2e-23   9.2e-20   70.1   0.1     2    79   335   410   334   412 0.95 Transporter associated domain
CBS                  PF00571.23    57 seq899_BIOID51023    -            420   9.6e-06   25.0   0.2   1   1   8.6e-08   0.00039   19.9   0.0     8    56   270   318   249   319 0.87 CBS domain
MR_MLE_N             PF02746.11   117 seq900_BIOID51023    -            382   3.7e-31  107.4   0.0   1   1   1.5e-34   6.9e-31  106.5   0.0    28   117    15   107     4   107 0.97 Mandelate racemase / muconate lactonizing enzyme, N-terminal domain
MR_MLE_C             PF13378.1    111 seq900_BIOID51023    -            382   1.8e-29  101.8   0.0   1   1   7.8e-33   3.6e-29  100.8   0.0     1   111   234   351   234   351 0.88 Enolase C-terminal domain-like
MR_MLE               PF01188.16    67 seq900_BIOID51023    -            382   3.8e-11   43.2   0.0   1   1   1.7e-14   7.7e-11   42.2   0.0     2    67   167   234   166   234 0.96 Mandelate racemase / muconate lactonizing enzyme, C-terminal domain
Ribonuc_L-PSP        PF01042.16   121 seq901_BIOID51023    -            115   3.4e-28   97.7   0.5   1   1   2.7e-32   3.7e-28   97.5   0.4     2   121     4   115     3   115 0.96 Endoribonuclease L-PSP
FliD_C               PF07195.7    239 seq905_BIOID51023    -            496   6.4e-57  192.4  15.5   1   1   9.4e-61   6.4e-57  192.4  10.7     1   239   252   481   252   481 0.97 Flagellar hook-associated protein 2 C-terminus
FliD_N               PF02465.13    99 seq905_BIOID51023    -            496   5.7e-26   90.6   6.0   1   1   8.4e-30   5.7e-26   90.6   4.1     1    99    36   133    36   133 0.98 Flagellar hook-associated protein 2 C-terminus
Peripla_BP_4         PF13407.1    258 seq907_BIOID51023    -            340   2.7e-53  180.8   4.3   1   1   2.5e-57   3.4e-53  180.5   3.0     1   256    30   285    30   287 0.95 Periplasmic binding protein domain
SNARE_assoc          PF09335.6    123 seq912_BIOID51023    -            220   1.6e-22   79.8   5.4   1   1   1.2e-26   1.6e-22   79.8   3.7     1   123    48   174    48   174 0.96 SNARE associated Golgi protein
DNA_pol_A            PF00476.15   383 seq913_BIOID51023    -            687   2.8e-08   32.6   0.0   1   1   4.3e-11   5.8e-07   28.3   0.0   142   225   368   456   261   462 0.89 DNA polymerase family A
McrBC                PF10117.4    321 seq914_BIOID51023    -            436   2.9e-97  325.3   2.2   1   1  2.5e-101   3.4e-97  325.1   1.5     1   321    65   386    65   386 0.97 McrBC 5-methylcytosine restriction system component
MerR_1               PF13411.1     69 seq916_BIOID51023    -            215     4e-09   36.0   0.2   1   1   2.7e-12   3.6e-08   32.9   0.0    26    68     2    44     1    45 0.96 MerR HTH family regulatory protein
HTH_Tnp_IS1          PF12759.2     50 seq917_BIOID51023    -             91   2.2e-32  110.1   0.1   1   1   4.8e-36   3.3e-32  109.6   0.1     1    50    39    88    39    88 0.99 InsA C-terminal domain
Zn_Tnp_IS1           PF03811.8     36 seq917_BIOID51023    -             91     3e-21   74.4   3.8   1   1   8.7e-25   5.9e-21   73.5   2.6     1    36     1    36     1    36 0.99 InsA N-terminal domain
DUF1889              PF08986.5    119 seq918_BIOID51023    -             99   6.8e-64  213.3   1.0   1   1   5.6e-68   7.7e-64  213.1   0.7     1    93     1    93     1    98 0.98 Domain of unknown function (DUF1889)
Na_Pi_cotrans        PF02690.10   142 seq920_BIOID51023    -            543   1.6e-44  150.9  30.2   1   2   1.4e-39   9.5e-36  122.5   7.0     1   140    13   148    13   150 0.98 Na+/Pi-cotransporter
Na_Pi_cotrans        PF02690.10   142 seq920_BIOID51023    -            543   1.6e-44  150.9  30.2   2   2   1.6e-13   1.1e-09   38.0  10.2     1   123   139   265   139   284 0.90 Na+/Pi-cotransporter
Rick_17kDa_Anti      PF05433.10    42 seq922_BIOID51023    -            179   1.7e-11   43.4  15.7   1   1   5.1e-15   1.7e-11   43.4  10.9     2    42    73   113    72   113 0.96 Glycine zipper 2TM domain
Gly-zipper_OmpA      PF13436.1    118 seq922_BIOID51023    -            179   5.2e-09   35.6   3.0   1   1   1.5e-12   5.2e-09   35.6   2.1     5   112    28   134    24   136 0.78 Glycine-zipper containing OmpA-like membrane domain
Gly-zipper_YMGG      PF13441.1     45 seq922_BIOID51023    -            179   3.6e-08   32.6  12.7   1   1     1e-11   3.6e-08   32.6   8.8     2    45    69   111    68   111 0.97 YMGG-like Gly-zipper
Gly-zipper_Omp       PF13488.1     46 seq922_BIOID51023    -            179   1.8e-05   24.1  13.8   1   1   5.3e-09   1.8e-05   24.1   9.6     2    42    73   112    72   118 0.82 Glycine zipper
Transcrip_reg        PF01709.15   234 seq923_BIOID51023    -            238   1.2e-82  276.4   0.7   1   1   9.8e-87   1.3e-82  276.2   0.5     1   233     3   235     3   236 0.98 Transcriptional regulator
MerR_1               PF13411.1     69 seq924_BIOID51023    -            121   6.4e-11   41.7   0.0   1   1   6.8e-15   9.3e-11   41.2   0.0     1    68     4    72     4    73 0.97 MerR HTH family regulatory protein
BATS                 PF06968.8     92 seq926_BIOID51023    -            346   1.7e-29  101.3   0.0   1   1   5.5e-33   3.7e-29  100.2   0.0     1    92   220   312   220   312 0.99 Biotin and Thiamin Synthesis associated domain
Radical_SAM          PF04055.16   166 seq926_BIOID51023    -            346   3.9e-19   69.3   0.0   1   1   4.6e-22   3.2e-18   66.3   0.0     4   160    50   203    47   209 0.92 Radical SAM superfamily
Phage_GPD            PF05954.6    292 seq932_BIOID51023    -            359     3e-27   95.4   0.8   1   1   2.6e-31   3.6e-27   95.1   0.2     3   292    25   324    23   325 0.81 Phage late control gene D protein (GPD)
Fimbrial             PF00419.15   145 seq933_BIOID51023    -            158   2.7e-14   53.5   2.5   1   1   2.2e-18   3.1e-14   53.3   1.8     2   145    10   158     9   158 0.85 Fimbrial protein
Sdh_cyt              PF01127.17   121 seq935_BIOID51023    -            134   5.2e-30  103.6   5.0   1   1   4.4e-34   6.1e-30  103.4   3.5     2   120    11   128    10   129 0.90 Succinate dehydrogenase/Fumarate reductase transmembrane subunit
Ribosomal_S6         PF01250.12    92 seq936_BIOID51023    -            131   3.4e-33  113.2   0.1   1   1   3.2e-37   4.4e-33  112.8   0.0     1    91     2    91     2    92 0.98 Ribosomal protein S6
Phage_integrase      PF00589.17   173 seq939_BIOID51023    -            178   1.8e-25   89.4   0.1   1   1   2.2e-29   3.1e-25   88.7   0.1    22   171     5   149     2   151 0.92 Phage integrase family
MFS_1                PF07690.11   354 seq940_BIOID51023    -            441   3.5e-60  203.5  77.1   1   2     3e-55   2.1e-51  174.6  26.3     1   354    36   400    36   400 0.86 Major Facilitator Superfamily
MFS_1                PF07690.11   354 seq940_BIOID51023    -            441   3.5e-60  203.5  77.1   2   2   3.7e-15   2.5e-11   42.8  21.6     2   172   257   433   256   440 0.87 Major Facilitator Superfamily
Sugar_tr             PF00083.19   451 seq940_BIOID51023    -            441   4.2e-07   28.7  28.0   1   1   9.7e-11   6.7e-07   28.1  19.4    43   430    59   427    24   438 0.74 Sugar (and other) transporter
MerE                 PF05052.7     75 seq941_BIOID51023    -             78   2.2e-46  155.5   2.3   1   1     2e-50   2.7e-46  155.3   1.6     1    75     1    75     1    75 0.99 MerE protein
SecD-TM1             PF13721.1    101 seq943_BIOID51023    -            127   2.7e-16   59.5   0.0   1   1   2.6e-20   3.6e-16   59.1   0.0    11   101    17   105     8   105 0.91 SecD export protein N-terminal TM region
Chorismate_bind      PF00425.13   257 seq948_BIOID51023    -            453   1.9e-91  305.8   0.0   1   1   3.5e-95   2.4e-91  305.5   0.0     2   257   190   443   189   443 0.98 chorismate binding enzyme
Anth_synt_I_N        PF04715.8    140 seq948_BIOID51023    -            453   1.2e-29  103.0   0.1   1   1   1.3e-32   9.1e-29  100.1   0.0     9   139    22   153    16   154 0.90 Anthranilate synthase component I, N terminal region
Sdh_cyt              PF01127.17   121 seq950_BIOID51023    -            115   8.9e-12   44.7  15.1   1   1   7.9e-16   1.1e-11   44.5  10.5    18   120    11   104     2   113 0.83 Succinate dehydrogenase/Fumarate reductase transmembrane subunit
DeoC                 PF01791.4    236 seq951_BIOID51023    -            291   2.8e-16   59.3   0.1   1   1   2.7e-20   3.7e-16   59.0   0.0     2   235    52   258    51   259 0.90 DeoC/LacD family aldolase
HTH_3                PF01381.17    55 seq953_BIOID51023    -            139   4.4e-13   48.7   0.0   1   1   3.9e-16   1.8e-12   46.7   0.0     1    55    21    75    21    75 0.98 Helix-turn-helix
HTH_31               PF13560.1     64 seq953_BIOID51023    -            139     5e-11   42.5   0.0   1   1   2.1e-14   9.4e-11   41.6   0.0     3    60    18    74    16    79 0.94 Helix-turn-helix domain
HTH_19               PF12844.2     64 seq953_BIOID51023    -            139   4.3e-10   39.3   0.0   1   1   2.3e-13     1e-09   38.1   0.0     3    63    20    80    19    81 0.97 Helix-turn-helix domain
Fimbrial             PF00419.15   145 seq954_BIOID51023    -            187   3.8e-17   62.7   0.2   1   1   3.5e-21   4.7e-17   62.4   0.1     1   144    43   186    43   187 0.88 Fimbrial protein
SSB                  PF00436.20   104 seq955_BIOID51023    -            104   2.9e-13   49.4   0.0   1   1   2.3e-17   3.2e-13   49.3   0.0     2    96     3    92     2   100 0.89 Single-strand binding protein family
DUF3330              PF11809.3     70 seq956_BIOID51023    -             70   1.1e-36  124.3   6.6   1   1   8.9e-41   1.2e-36  124.2   4.6     2    70     2    70     1    70 0.96 Domain of unknown function (DUF3330)
ADK                  PF00406.17   151 seq958_BIOID51023    -            214   1.3e-60  203.5   0.0   1   1   3.4e-64   1.5e-60  203.2   0.0     1   150     5   186     5   187 0.99 Adenylate kinase
ADK_lid              PF05191.9     36 seq958_BIOID51023    -            214   8.3e-17   60.4   0.0   1   1   3.2e-20   1.5e-16   59.6   0.0     1    36   123   158   123   158 1.00 Adenylate kinase, active site lid
AAA_17               PF13207.1    121 seq958_BIOID51023    -            214   1.5e-08   35.3   0.0   1   1   4.7e-12   2.1e-08   34.8   0.0     1   108     2   116     2   170 0.62 AAA domain
FliS                 PF02561.9    122 seq960_BIOID51023    -            136   1.5e-44  150.5   0.8   1   1   1.3e-48   1.7e-44  150.4   0.6     4   121     6   128     2   129 0.96 Flagellar protein FliS
gpW                  PF02831.10    68 seq961_BIOID51023    -             68   2.2e-33  113.4   2.3   1   1   1.8e-37   2.4e-33  113.3   1.6     1    68     1    68     1    68 0.99 gpW
DUF1090              PF06476.7    115 seq964_BIOID51023    -            122   6.8e-38  128.7  16.9   1   1   6.2e-42   8.4e-38  128.4  11.7     2   114     7   116     5   117 0.92 Protein of unknown function (DUF1090)
Ribosomal_S18        PF01084.15    54 seq966_BIOID51023    -             75   2.7e-25   87.8   0.5   1   1   2.4e-29   3.3e-25   87.5   0.3     2    54    16    68    15    68 0.96 Ribosomal protein S18
Fimbrial             PF00419.15   145 seq967_BIOID51023    -            335   8.5e-19   68.0   0.1   1   1   9.9e-23   1.4e-18   67.4   0.0     2   145   188   335   187   335 0.92 Fimbrial protein
FAD_binding_2        PF00890.19   421 seq968_BIOID51023    -            588  2.6e-117  392.1   6.1   1   1    7e-121  3.2e-117  391.8   4.2     1   421     9   405     9   405 0.98 FAD binding domain
Succ_DH_flav_C       PF02910.15   129 seq968_BIOID51023    -            588   3.1e-38  130.4   0.1   1   1   1.1e-41   5.1e-38  129.7   0.1     1   129   460   588   460   588 0.96 Fumarate reductase flavoprotein C-term
AsnC_trans_reg       PF01037.16    74 seq970_BIOID51023    -            152   1.6e-18   66.0   0.1   1   1   8.4e-22   2.9e-18   65.2   0.1     4    73    75   143    72   144 0.92 AsnC family
HTH_AsnC-type        PF13404.1     42 seq970_BIOID51023    -            152   1.5e-13   49.9   0.0   1   1   8.8e-17     3e-13   48.9   0.0     1    42     6    47     6    47 0.97 AsnC-type helix-turn-helix domain
HTH_24               PF13412.1     48 seq970_BIOID51023    -            152   2.6e-13   49.0   0.0   1   1   1.2e-16   4.2e-13   48.3   0.0     1    48     6    53     6    53 0.97 Winged helix-turn-helix DNA-binding
HTH_11               PF08279.7     55 seq970_BIOID51023    -            152   1.6e-05   24.3   0.0   1   1   9.9e-09   3.4e-05   23.2   0.0    17    54    24    66    11    67 0.87 HTH domain
Aminotran_1_2        PF00155.16   363 seq973_BIOID51023    -            384     4e-68  229.8   0.0   1   1   6.6e-72   4.5e-68  229.7   0.0     2   362    40   379    39   380 0.96 Aminotransferase class I and II
Beta_elim_lyase      PF01212.16   290 seq973_BIOID51023    -            384     2e-06   27.0   0.1   1   1   1.3e-09   9.1e-06   24.8   0.0    27    87    82   142    67   206 0.77 Beta-eliminating lyase
Pili_assembly_N      PF00345.15   122 seq974_BIOID51023    -             97   4.6e-06   26.3   0.0   1   1   4.1e-10   5.6e-06   26.0   0.0     1    38    36    73    36    87 0.89 Gram-negative pili assembly chaperone, N-terminal domain
Ribosomal_L9_C       PF03948.9     87 seq975_BIOID51023    -            149   1.2e-26   92.4   1.8   1   1   2.9e-30     2e-26   91.7   1.2     2    87    63   149    62   149 0.97 Ribosomal protein L9, C-terminal domain
Ribosomal_L9_N       PF01281.14    48 seq975_BIOID51023    -            149   7.6e-23   79.3   0.3   1   1   2.2e-26   1.5e-22   78.4   0.2     1    48     1    48     1    48 0.97 Ribosomal protein L9, N-terminal domain
FliT                 PF05400.8     84 seq976_BIOID51023    -            121   3.4e-17   62.4   4.0   1   1   3.7e-21   5.1e-17   61.9   2.8     1    84    21   106    21   106 0.98 Flagellar protein FliT
Phage_Mu_Gp45        PF06890.7    162 seq977_BIOID51023    -            182   1.4e-65  219.5   0.8   1   1   1.2e-69   1.6e-65  219.3   0.6     1   161    16   171    16   172 0.99 Bacteriophage Mu Gp45 protein
DUF883               PF05957.8     94 seq978_BIOID51023    -            101   1.1e-31  108.9   1.7   1   1   9.3e-36   1.3e-31  108.7   1.2     2    94     9   101     8   101 0.99 Bacterial protein of unknown function (DUF883)
Pili_assembly_C      PF02753.12    68 seq982_BIOID51023    -            161   2.6e-17   62.2   0.0   1   1   7.4e-21     5e-17   61.3   0.0     2    66    95   155    94   157 0.95 Gram-negative pili assembly chaperone, C-terminal domain
Pili_assembly_N      PF00345.15   122 seq982_BIOID51023    -            161   1.5e-16   60.1   0.4   1   1   9.9e-20   6.8e-16   58.0   0.0    48   121     3    74     1    75 0.90 Gram-negative pili assembly chaperone, N-terminal domain
DUF1471              PF07338.8     56 seq983_BIOID51023    -             85   8.5e-20   70.0   0.1   1   1   8.2e-24   1.1e-19   69.6   0.0     2    56    33    85    32    85 0.98 Protein of unknown function (DUF1471)
ABM                  PF03992.11    78 seq985_BIOID51023    -             96   5.4e-16   58.2   0.1   1   1   4.4e-20     6e-16   58.1   0.1     1    77     1    76     1    77 0.95 Antibiotic biosynthesis monooxygenase
Ank_2                PF12796.2     89 seq986_BIOID51023    -            201   2.2e-29  101.4   1.7   1   2   2.2e-15   6.1e-12   45.5   0.2     3    86    12    99    10   102 0.96 Ankyrin repeats (3 copies)
Ank_2                PF12796.2     89 seq986_BIOID51023    -            201   2.2e-29  101.4   1.7   2   2   2.3e-11   6.3e-08   32.7   0.0    39    83   157   201   153   201 0.94 Ankyrin repeats (3 copies)
Ank_4                PF13637.1     54 seq986_BIOID51023    -            201   2.6e-27   94.5   0.8   1   2   8.3e-12   2.3e-08   34.2   0.0     8    54    13    59    10    59 0.97 Ankyrin repeats (many copies)
Ank_4                PF13637.1     54 seq986_BIOID51023    -            201   2.6e-27   94.5   0.8   2   2   2.3e-09   6.4e-06   26.4   0.0    16    54   159   197   155   197 0.96 Ankyrin repeats (many copies)
Ank                  PF00023.25    33 seq986_BIOID51023    -            201   1.2e-23   81.5   6.5   1   2   7.6e-10   2.1e-06   27.1   0.0     2    32    39    69    38    70 0.96 Ankyrin repeat
Ank                  PF00023.25    33 seq986_BIOID51023    -            201   1.2e-23   81.5   6.5   2   2   1.9e-08   5.1e-05   22.7   0.0     2    33   139   175   138   175 0.97 Ankyrin repeat
DUF1469              PF07332.6    121 seq987_BIOID51023    -            134     1e-25   89.6   7.5   1   1   8.4e-30   1.1e-25   89.5   5.2     6   120    19   129    14   130 0.97 Protein of unknown function (DUF1469)
Ferrochelatase       PF00762.14   316 seq988_BIOID51023    -            320  1.4e-107  359.1   0.0   1   1  2.4e-111  1.6e-107  358.9   0.0     1   313     5   317     5   320 0.98 Ferrochelatase
Flavodoxin_1         PF00258.20   143 seq989_BIOID51023    -            147   1.7e-21   76.5   0.0   1   1   1.4e-25   1.9e-21   76.4   0.0     2   143     7   138     6   138 0.93 Flavodoxin
Alpha-amylase        PF00128.19   316 seq992_BIOID51023    -            495   6.1e-26   91.4   0.4   1   1   2.5e-29   1.7e-25   90.0   0.2     8   304    26   367    21   376 0.68 Alpha amylase, catalytic domain
Glyco_hydro_70       PF02324.11   809 seq992_BIOID51023    -            495   1.4e-13   49.4   0.2   1   1   2.9e-10     2e-06   25.7   0.0   589   698    24   132    22   142 0.86 Glycosyl hydrolase family 70
HSP70                PF00012.15   602 seq993_BIOID51023    -            450   7.5e-25   86.7   0.0   1   2   7.1e-19   9.7e-15   53.3   0.0     2   207     3   228     2   259 0.77 Hsp70 protein
HSP70                PF00012.15   602 seq993_BIOID51023    -            450   7.5e-25   86.7   0.0   2   2   8.8e-12   1.2e-07   29.9   0.0   250   352   329   423   305   448 0.80 Hsp70 protein
GP46                 PF07409.7    116 seq995_BIOID51023    -            142   1.5e-38  130.5   0.6   1   1   1.3e-42   1.7e-38  130.3   0.4     1   116    20   134    20   134 0.95 Phage protein GP46
NAD_kinase           PF01513.16   285 seq996_BIOID51023    -            292   6.2e-73  244.9   0.0   1   1   5.2e-77     7e-73  244.7   0.0     2   284     8   271     7   272 0.98 ATP-NAD kinase
TIR-like             PF10137.4    125 seq997_BIOID51023    -            253   1.7e-33  114.8   0.0   1   1   1.8e-37   2.5e-33  114.2   0.0     1   122    97   224    97   227 0.90 Predicted nucleotide-binding protein containing TIR-like domain
Methyltransf_23      PF13489.1    162 seq998_BIOID51023    -            252   6.1e-19   68.1   0.0   1   1   6.3e-22   8.7e-19   67.6   0.0     2   159    13   176     9   178 0.82 Methyltransferase domain
Methyltransf_31      PF13847.1    152 seq998_BIOID51023    -            252   1.7e-16   60.0   0.0   1   1   1.6e-19   2.2e-16   59.7   0.0     5   117    33   145    29   201 0.83 Methyltransferase domain
Methyltransf_18      PF12847.2    112 seq998_BIOID51023    -            252   8.2e-16   58.4   0.0   1   1     5e-18   6.9e-15   55.4   0.0     5   111    35   130    31   131 0.90 Methyltransferase domain
Methyltransf_11      PF08241.7     95 seq998_BIOID51023    -            252   1.2e-15   57.6   0.0   1   1   8.4e-18   1.1e-14   54.4   0.0     2    94    37   127    36   128 0.97 Methyltransferase domain
Methyltransf_12      PF08242.7     99 seq998_BIOID51023    -            252   2.5e-11   43.7   0.0   1   1   3.1e-14   4.3e-11   43.0   0.0     2    99    37   126    36   126 0.91 Methyltransferase domain
Methyltransf_25      PF13649.1    101 seq998_BIOID51023    -            252   5.2e-11   42.6   0.0   1   1   1.4e-13   1.9e-10   40.8   0.0     1   101    35   124    35   124 0.89 Methyltransferase domain
MTS                  PF05175.9    170 seq998_BIOID51023    -            252   9.4e-06   25.0   0.0   1   1     1e-08   1.4e-05   24.4   0.0    19   106    20   101    11   137 0.82 Methyltransferase small domain
Methyltransf_2       PF00891.13   241 seq998_BIOID51023    -            252   0.00015   20.9   0.0   1   1   1.7e-07   0.00023   20.3   0.0    91   163    22    98     9   110 0.87 O-methyltransferase
NUDIX                PF00293.23   135 seq999_BIOID51023    -            192   4.3e-16   58.6   0.0   1   1   4.3e-20   5.9e-16   58.2   0.0     4   124    33   151    29   159 0.87 NUDIX domain
Fimbrial             PF00419.15   145 seq1000_BIOID51023   -            171   5.2e-15   55.8   0.1   1   1   4.6e-19   6.2e-15   55.5   0.1     1   145    29   171    27   171 0.88 Fimbrial protein
DHO_dh               PF01180.16   293 seq1001_BIOID51023   -            336   6.6e-92  307.5   0.2   1   1   5.9e-96     8e-92  307.2   0.1     4   288    47   335    45   336 0.97 Dihydroorotate dehydrogenase
YqjK                 PF13997.1     73 seq1002_BIOID51023   -             99   3.6e-30  103.8   9.8   1   1   3.3e-34   4.5e-30  103.5   6.8     1    73    14    86    14    86 0.99 YqjK-like protein
YmgB                 PF10798.3     61 seq1003_BIOID51023   -             78   3.6e-05   23.3   0.0   1   1     4e-09   5.4e-05   22.7   0.0     4    35    27    58    25    63 0.93 Biofilm development protein YmgB/AriR
DUF2877              PF11392.3    111 seq1009_BIOID51023   -            287   1.8e-33  114.9   0.0   1   1   2.7e-37   3.7e-33  113.9   0.0     1   110   167   276   167   277 0.98 Protein of unknown function (DUF2877)
Baseplate_J          PF04865.9    243 seq1011_BIOID51023   -            352   1.2e-53  181.8   0.0   1   1   1.1e-57   1.5e-53  181.5   0.0     2   243    69   317    68   317 0.96 Baseplate J-like protein
Methyltransf_11      PF08241.7     95 seq1013_BIOID51023   -            251   2.4e-24   85.5   0.0   1   1   3.2e-27   4.4e-24   84.6   0.0     1    95    47   138    47   138 0.98 Methyltransferase domain
Methyltransf_23      PF13489.1    162 seq1013_BIOID51023   -            251   6.9e-15   54.9   0.1   1   1   7.4e-18     1e-14   54.4   0.0     4   145    25   168    17   179 0.76 Methyltransferase domain
Methyltransf_31      PF13847.1    152 seq1013_BIOID51023   -            251   9.9e-15   54.3   0.0   1   1   9.6e-18   1.3e-14   53.9   0.0     5   118    44   147    40   190 0.84 Methyltransferase domain
Methyltransf_12      PF08242.7     99 seq1013_BIOID51023   -            251   2.2e-11   43.9   0.0   1   1   3.3e-14   4.6e-11   42.9   0.0     1    98    47   135    47   136 0.86 Methyltransferase domain
Methyltransf_18      PF12847.2    112 seq1013_BIOID51023   -            251     1e-09   38.8   0.0   1   1   1.4e-12   1.9e-09   37.9   0.0     4   110    45   139    42   141 0.79 Methyltransferase domain
Methyltransf_25      PF13649.1    101 seq1013_BIOID51023   -            251     3e-09   37.0   0.0   1   1     8e-12   1.1e-08   35.2   0.0     1   101    46   134    46   134 0.87 Methyltransferase domain
Ubie_methyltran      PF01209.13   233 seq1013_BIOID51023   -            251   2.1e-09   36.7   0.0   1   1     2e-12   2.8e-09   36.3   0.0    42   168    37   155     2   167 0.83 ubiE/COQ5 methyltransferase family
Methyltransf_8       PF05148.10   219 seq1013_BIOID51023   -            251   3.7e-06   26.6   0.0   1   1   3.9e-09   5.3e-06   26.0   0.0    58   156    29   138    16   158 0.77 Hypothetical methyltransferase
MTS                  PF05175.9    170 seq1013_BIOID51023   -            251   6.3e-05   22.3   0.0   1   1   7.2e-08   9.9e-05   21.6   0.0    19    74    30    83    22   108 0.83 Methyltransferase small domain
rve                  PF00665.21   120 seq1014_BIOID51023   -            198   5.3e-30  103.8   0.0   1   1   2.1e-33   7.2e-30  103.4   0.0     3   119    42   156    40   157 0.96 Integrase core domain
rve_2                PF13333.1     52 seq1014_BIOID51023   -            198   2.6e-13   49.6   0.6   1   1   5.2e-15   1.8e-11   43.8   0.2     1    41   147   188   147   192 0.95 Integrase core domain
rve_3                PF13683.1     67 seq1014_BIOID51023   -            198   4.3e-10   38.8   0.1   1   1   2.1e-13   7.1e-10   38.1   0.1     4    58   131   186   128   189 0.94 Integrase core domain
DDE_Tnp_IS240        PF13610.1    140 seq1014_BIOID51023   -            198   4.1e-09   36.4   0.0   1   1     2e-12   6.9e-09   35.6   0.0     2   115    46   162    45   188 0.86 DDE domain
RPAP2_Rtr1           PF04181.8     79 seq1016_BIOID51023   -             56   0.00021   21.1   1.9   1   1   5.1e-08   0.00035   20.4   1.3    22    71     6    51     2    55 0.74 Rtr1/RPAP2 family
DoxX                 PF07681.7     85 seq1019_BIOID51023   -            160   6.2e-18   64.8  12.8   1   1   1.5e-21   1.1e-17   64.1   8.9     2    84    39   117    38   118 0.98 DoxX
GIDA                 PF01134.17   392 seq1020_BIOID51023   -            629  5.1e-171  568.7   0.0   1   1  2.9e-174  6.7e-171  568.3   0.0     1   391     8   398     8   399 0.99 Glucose inhibited division protein A
GIDA_assoc_3         PF13932.1     72 seq1020_BIOID51023   -            629     4e-31  106.7   0.1   1   1   6.2e-34   1.4e-30  105.0   0.1     1    72   546   617   546   617 0.99 GidA associated domain 3
FAD_oxidored         PF12831.2    428 seq1020_BIOID51023   -            629   3.1e-08   33.0   4.1   1   1   2.9e-11   6.6e-08   31.9   2.9     1   142     8   151     8   152 0.72 FAD dependent oxidoreductase
Pyr_redox_2          PF07992.9    200 seq1020_BIOID51023   -            629   2.4e-06   27.4   0.6   1   1   2.2e-09     5e-06   26.4   0.4     1   118     8   156     8   162 0.62 Pyridine nucleotide-disulphide oxidoreductase
PseudoU_synth_2      PF00849.17   164 seq1024_BIOID51023   -            290     1e-15   57.8   0.1   1   1   6.3e-18   4.3e-14   52.5   0.1     2   164    69   195    68   195 0.87 RNA pseudouridylate synthase
S4                   PF01479.20    48 seq1024_BIOID51023   -            290   2.8e-14   52.1   1.5   1   1   1.1e-17   7.6e-14   50.7   0.0     1    48     7    52     7    52 0.98 S4 domain
YmgB                 PF10798.3     61 seq1025_BIOID51023   -             88   5.3e-29   99.7   2.6   1   1   3.8e-33   5.3e-29   99.7   1.8     1    61    28    88    28    88 0.98 Biofilm development protein YmgB/AriR
DLH                  PF01738.13   218 seq1027_BIOID51023   -            289   4.8e-76  254.7   0.0   1   1   2.2e-79   5.9e-76  254.4   0.0     1   217    60   283    60   284 0.99 Dienelactone hydrolase family
Abhydrolase_5        PF12695.2    142 seq1027_BIOID51023   -            289   1.5e-15   57.0   0.1   1   1   8.2e-19   2.2e-15   56.5   0.0     2   142    77   255    76   255 0.76 Alpha/beta hydrolase family
Abhydrolase_6        PF12697.2    228 seq1027_BIOID51023   -            289     3e-12   46.8   2.3   1   1   1.5e-09     4e-06   26.7   0.0   162   221   192   260   180   266 0.74 Alpha/beta hydrolase family
BAAT_C               PF08840.6    213 seq1027_BIOID51023   -            289   1.5e-08   34.5   0.1   1   1   4.8e-09   1.3e-05   24.9   0.2   109   178   204   271   190   287 0.78 BAAT / Acyl-CoA thioester hydrolase C terminal
Peptidase_S9         PF00326.16   213 seq1027_BIOID51023   -            289   9.3e-07   28.1   0.0   1   1   1.6e-08   4.4e-05   22.6   0.0   136   210   202   284   194   287 0.78 Prolyl oligopeptidase family
SDH_alpha            PF03313.10   283 seq1029_BIOID51023   -            454  2.6e-103  344.8   5.2   1   1  4.9e-107  3.4e-103  344.4   3.6     3   282   184   449   182   450 0.96 Serine dehydratase alpha chain
SDH_beta             PF03315.10   158 seq1029_BIOID51023   -            454   8.6e-56  188.2   0.0   1   1   2.2e-59   1.5e-55  187.4   0.0     1   157     3   158     3   159 0.96 Serine dehydratase beta chain
Fer2_3               PF13085.1    110 seq1030_BIOID51023   -            238   3.8e-31  107.0   0.0   1   1   1.6e-34   5.5e-31  106.5   0.0     2   109     5   111     4   112 0.93 2Fe-2S iron-sulfur cluster binding domain
Fer4_17              PF13534.1     61 seq1030_BIOID51023   -            238     2e-10   40.7   0.8   1   1   1.1e-13   3.9e-10   39.8   0.5     1    61   148   221   148   221 0.80 4Fe-4S dicluster domain
Fer4_8               PF13183.1     57 seq1030_BIOID51023   -            238   1.3e-09   37.8   1.5   1   1     8e-13   2.7e-09   36.7   1.0     2    56   146   219   145   220 0.71 4Fe-4S dicluster domain
Fer4_18              PF13746.1     69 seq1030_BIOID51023   -            238   3.2e-07   30.5   1.1   1   1     1e-09   3.5e-06   27.2   0.1     2    67   155   221   154   223 0.97 4Fe-4S dicluster domain
DUF3748              PF12566.3    122 seq1031_BIOID51023   -            416   1.4e-64  215.3   2.8   1   1   3.7e-67   2.5e-63  211.2   2.1     1   122    74   191    74   191 0.99 Protein of unknown function (DUF3748)
SMC_N                PF02463.14   220 seq1032_BIOID51023   -            553   7.1e-19   67.7   0.0   1   1     2e-22   1.4e-18   66.8   0.0     1   217     1   511     1   514 0.94 RecF/RecN/SMC N terminal domain
AAA_23               PF13476.1    202 seq1032_BIOID51023   -            553     2e-18   67.3   4.3   1   1   1.5e-19   9.9e-16   58.5   3.0     1   195     4   215     4   381 0.48 AAA domain
Molybdop_Fe4S4       PF04879.11    55 seq1035_BIOID51023   -            195   2.2e-21   75.3   0.2   1   1   2.6e-24   1.8e-20   72.4   0.1     2    55    44   104    43   104 0.96 Molybdopterin oxidoreductase Fe4S4 domain
Molybdopterin        PF00384.17   432 seq1035_BIOID51023   -            195   2.4e-06   26.4   0.1   1   1   4.2e-10   2.9e-06   26.1   0.0     1    35   107   139   107   190 0.79 Molybdopterin oxidoreductase
Exonuc_VIII          PF06630.6    182 seq1036_BIOID51023   -            835   1.1e-77  259.3   1.0   1   1   4.6e-81   6.3e-77  256.8   0.0     1   182     8   189     8   189 0.99 Enterobacterial exodeoxyribonuclease VIII
GST_N_2              PF13409.1     70 seq1037_BIOID51023   -            328   1.5e-23   82.4   0.0   1   1   9.4e-27   3.2e-23   81.3   0.0     1    70    62   159    62   159 0.85 Glutathione S-transferase, N-terminal domain
GST_C_2              PF13410.1     69 seq1037_BIOID51023   -            328   3.9e-14   52.1   0.0   1   1   2.3e-17     8e-14   51.1   0.0     1    54   203   256   203   280 0.89 Glutathione S-transferase, C-terminal domain
GST_C                PF00043.20    95 seq1037_BIOID51023   -            328   8.7e-07   28.7   0.0   1   1   4.2e-10   1.4e-06   28.0   0.0    20    67   200   247   167   281 0.76 Glutathione S-transferase, C-terminal domain
DUF1778              PF08681.6     80 seq1039_BIOID51023   -             89   1.9e-27   94.7   2.0   1   1   1.6e-31   2.1e-27   94.6   1.4     1    79     8    86     8    87 0.98 Protein of unknown function (DUF1778)
AAA_26               PF13500.1    199 seq1041_BIOID51023   -            225   1.7e-42  145.2   0.0   1   1   4.3e-46     2e-42  144.9   0.0     1   193     3   208     3   213 0.95 AAA domain
CbiA                 PF01656.18   195 seq1041_BIOID51023   -            225   3.9e-20   71.9   0.0   1   1     1e-23   4.7e-20   71.7   0.0     2   180     6   199     5   217 0.78 CobQ/CobB/MinD/ParA nucleotide binding domain
VRR_NUC              PF08774.6    100 seq1042_BIOID51023   -             95   1.2e-13   50.8   0.0   1   1   9.9e-18   1.4e-13   50.6   0.0     2    99     5    83     4    84 0.94 VRR-NUC domain
Ligase_CoA           PF00549.14   153 seq1043_BIOID51023   -            515   1.6e-48  164.0   0.0   1   1   7.9e-51   5.4e-47  159.0   0.0     1   148   346   503   346   508 0.97 CoA-ligase
CoA_binding          PF02629.14    96 seq1043_BIOID51023   -            515   7.8e-20   71.0   0.3   1   1   1.1e-21   7.5e-18   64.7   0.0     2    96   188   284   187   284 0.97 CoA binding domain
DUF1379              PF07126.7    154 seq1046_BIOID51023   -            180   1.9e-56  189.6   0.0   1   1   1.8e-60   2.5e-56  189.2   0.0     1   149    21   170    21   175 0.98 Protein of unknown function (DUF1379)
DUF2313              PF10076.4    179 seq1049_BIOID51023   -            194   2.1e-60  203.0   0.0   1   1   1.7e-64   2.4e-60  202.8   0.0     2   178    11   192    10   193 0.97 Uncharacterized protein conserved in bacteria (DUF2313)
Acetyltransf_7       PF13508.1     79 seq1051_BIOID51023   -            176   2.5e-09   37.0   0.1   1   1   8.4e-13   3.8e-09   36.4   0.0    10    77    54   149    45   151 0.80 Acetyltransferase (GNAT) domain
Acetyltransf_1       PF00583.19    83 seq1051_BIOID51023   -            176   2.5e-06   27.3   0.1   1   1   1.1e-09   5.1e-06   26.3   0.1    22    82    81   149    42   150 0.74 Acetyltransferase (GNAT) family
EAL                  PF00563.15   236 seq1057_BIOID51023   -            521   4.8e-63  212.6   0.0   1   1   1.2e-66   8.4e-63  211.8   0.0     2   236   265   500   264   500 0.96 EAL domain
CSS-motif            PF12792.2    208 seq1057_BIOID51023   -            521     8e-30  103.6   0.0   1   1   1.6e-33   1.1e-29  103.1   0.0     3   207    44   238    42   239 0.90 CSS motif domain associated with EAL
Molybdopterin        PF00384.17   432 seq1059_BIOID51023   -            803   1.1e-23   83.6   0.0   1   1   3.1e-25   2.1e-21   76.0   0.0   103   379     2   377     1   381 0.84 Molybdopterin oxidoreductase
Molydop_binding      PF01568.16   109 seq1059_BIOID51023   -            803   5.6e-17   61.4   0.1   1   1     3e-20     2e-16   59.6   0.1     4   108   681   796   678   797 0.93 Molydopterin dinucleotide binding domain
Transket_pyr         PF02779.19   178 seq1060_BIOID51023   -            933   5.3e-67  224.6   0.0   1   1   1.3e-70     9e-67  223.8   0.0     3   178   591   785   589   785 0.99 Transketolase, pyrimidine binding domain
E1_dh                PF00676.15   300 seq1060_BIOID51023   -            933   1.7e-46  158.1   0.0   1   1   5.4e-50   3.7e-46  157.1   0.0    15   282   219   511   207   516 0.84 Dehydrogenase E1 component
PfkB                 PF00294.19   301 seq1061_BIOID51023   -            434   2.4e-56  190.9   0.0   1   1   2.5e-60   3.4e-56  190.4   0.0     4   294    55   414    52   422 0.91 pfkB family carbohydrate kinase
Sulf_transp          PF04143.9     43 seq1064_BIOID51023   -            401   3.2e-19   68.5  35.9   1   2     6e-14   8.2e-10   38.4   5.6     3    41   114   153   112   155 0.94 Sulphur transport
Sulf_transp          PF04143.9     43 seq1064_BIOID51023   -            401   3.2e-19   68.5  35.9   2   2   1.2e-15   1.6e-11   43.8   5.0     3    42   290   329   288   336 0.93 Sulphur transport
EAL                  PF00563.15   236 seq1073_BIOID51023   -            532   1.2e-59  201.5   0.2   1   1   2.8e-63   1.9e-59  200.8   0.2     4   236   273   501   270   501 0.93 EAL domain
CSS-motif            PF12792.2    208 seq1073_BIOID51023   -            532   3.8e-41  140.5   0.4   1   1   9.4e-45   6.4e-41  139.8   0.1     3   203    42   242    40   247 0.91 CSS motif domain associated with EAL
SNF2_N               PF00176.18   296 seq1074_BIOID51023   -            464   5.1e-12   45.1   0.0   1   1   4.9e-16   6.7e-12   44.7   0.0    19   182    22   184     8   292 0.83 SNF2 family N-terminal domain
Band_7               PF01145.20   179 seq1075_BIOID51023   -            375   4.2e-25   88.5   0.4   1   1   4.1e-27   5.6e-23   81.6   0.2     2   178   147   318   146   320 0.94 SPFH domain / Band 7 family
DUF805               PF05656.9    117 seq1076_BIOID51023   -            121   1.4e-37  127.9   4.7   1   1   1.2e-41   1.6e-37  127.8   3.3     1   116    10   118    10   119 0.98 Protein of unknown function (DUF805)
UvrB                 PF12344.3     44 seq1077_BIOID51023   -            673   6.7e-23   79.8   0.9   1   1   1.3e-25   2.9e-22   77.7   0.1     1    43   552   594   552   595 0.97 Ultra-violet resistance protein B
Helicase_C           PF00271.26    78 seq1077_BIOID51023   -            673   1.2e-15   57.0   0.0   1   1   1.2e-18   2.8e-15   55.8   0.0     2    77   465   545   464   546 0.98 Helicase conserved C-terminal domain
ResIII               PF04851.10   184 seq1077_BIOID51023   -            673   1.1e-11   44.8   0.0   1   1     3e-14   6.9e-11   42.1   0.0     4    94    13   101    10   134 0.79 Type III restriction enzyme, res subunit
UVR                  PF02151.14    36 seq1077_BIOID51023   -            673   5.2e-07   28.8   1.1   1   1     7e-10   1.6e-06   27.3   0.8     2    35   634   667   633   668 0.93 UvrB/uvrC motif
GidB                 PF02527.10   184 seq1079_BIOID51023   -            207   7.4e-67  223.9   0.0   1   1   1.3e-70     9e-67  223.6   0.0     1   184    20   200    20   200 0.98 rRNA small subunit methyltransferase G
Methyltransf_31      PF13847.1    152 seq1079_BIOID51023   -            207   9.4e-10   38.1   0.0   1   1   5.5e-13   3.8e-09   36.2   0.0     4    94    66   149    64   195 0.82 Methyltransferase domain
SmpA_OmlA            PF04355.8     71 seq1082_BIOID51023   -            113   5.7e-27   93.0   0.3   1   1   5.1e-31     7e-27   92.7   0.2     1    70    35   104    35   105 0.98 SmpA / OmlA family
DUF1116              PF06545.6    216 seq1083_BIOID51023   -            472   1.2e-93  312.0   0.4   1   1   1.1e-97   1.6e-93  311.6   0.3     1   216   143   358   143   358 1.00 Protein of unknown function (DUF1116)
HSP20                PF00011.16   102 seq1088_BIOID51023   -            137   1.4e-21   76.1   0.1   1   1   1.2e-25   1.7e-21   75.9   0.1     4   102    42   137    39   137 0.94 Hsp20/alpha crystallin family
DUF805               PF05656.9    117 seq1093_BIOID51023   -            118   1.5e-35  121.4   2.5   1   1   1.3e-39   1.8e-35  121.2   1.7     1   116    10   114    10   115 0.98 Protein of unknown function (DUF805)
Gln-synt_C           PF00120.19   259 seq1095_BIOID51023   -            469  2.1e-106  354.7   0.0   1   1    4e-110  2.7e-106  354.3   0.0     2   259   103   379   102   379 0.98 Glutamine synthetase, catalytic domain
Gln-synt_N           PF03951.14    84 seq1095_BIOID51023   -            469   2.1e-31  107.1   0.1   1   1   6.2e-35   4.2e-31  106.2   0.1     1    84    14    95    14    95 0.98 Glutamine synthetase, beta-Grasp domain
rve                  PF00665.21   120 seq1098_BIOID51023   -            340   1.9e-20   73.0   0.0   1   1   2.2e-23   3.8e-20   72.0   0.0     3   118   118   242   117   244 0.96 Integrase core domain
HTH_38               PF13936.1     44 seq1098_BIOID51023   -            340   1.8e-09   36.8   0.5   1   1   4.1e-12     7e-09   34.9   0.1     6    41     3    38     2    40 0.94 Helix-turn-helix domain
HTH_7                PF02796.10    45 seq1098_BIOID51023   -            340   3.5e-09   36.2   0.3   1   1   5.4e-12   9.2e-09   34.9   0.2    13    44     9    40     5    41 0.93 Helix-turn-helix domain of resolvase
HTH_23               PF13384.1     50 seq1098_BIOID51023   -            340   1.1e-06   27.9   0.0   1   1     2e-09   3.4e-06   26.3   0.0     9    40     9    40     2    43 0.89 Homeodomain-like domain
HTH_28               PF13518.1     52 seq1098_BIOID51023   -            340     1e-05   25.2   0.1   1   1   1.5e-08   2.6e-05   23.9   0.1     7    34    12    39     8    40 0.89 Helix-turn-helix domain
Sigma70_r4_2         PF08281.7     54 seq1098_BIOID51023   -            340   1.1e-05   24.6   0.0   1   1   1.5e-08   2.5e-05   23.5   0.0    25    48    16    39    12    40 0.94 Sigma-70, region 4
HTH_3                PF01381.17    55 seq1098_BIOID51023   -            340   0.00012   21.6   0.1   1   1   1.4e-07   0.00024   20.7   0.1     7    37    15    45     8    48 0.91 Helix-turn-helix
SirA                 PF01206.12    70 seq1099_BIOID51023   -             77   2.7e-20   71.6   0.0   1   1   2.2e-24   2.9e-20   71.5   0.0     2    70     9    77     8    77 0.98 SirA-like protein
UPF0020              PF01170.13   180 seq1100_BIOID51023   -            702   2.3e-62  209.6   0.0   1   1     6e-60   9.2e-57  191.4   0.0     1   179   162   375   162   376 0.96 Putative RNA methylase family UPF0020
Methyltransf_26      PF13659.1    117 seq1100_BIOID51023   -            702   1.1e-26   93.0   0.0   1   2   2.9e-19   4.4e-16   58.8   0.0     4    94   193   326   190   353 0.92 Methyltransferase domain
Methyltransf_26      PF13659.1    117 seq1100_BIOID51023   -            702   1.1e-26   93.0   0.0   2   2   6.7e-11     1e-07   31.8   0.0    11   114   549   655   520   658 0.80 Methyltransferase domain
Methyltrans_SAM      PF10672.4    286 seq1100_BIOID51023   -            702   7.3e-21   74.1   0.1   1   1   8.1e-24   1.2e-20   73.3   0.1    24   240   437   658   427   669 0.82 S-adenosylmethionine-dependent methyltransferase
THUMP                PF02926.12    93 seq1100_BIOID51023   -            702     2e-14   53.3   0.0   1   1   2.7e-17   4.1e-14   52.3   0.0     2    92    57   153    56   154 0.95 THUMP domain
Cons_hypoth95        PF03602.10   183 seq1100_BIOID51023   -            702   3.8e-14   52.3   0.0   1   1   2.8e-12   4.3e-09   35.9   0.0    39   140   536   635   530   676 0.85 Conserved hypothetical protein 95
CSD                  PF00313.17    66 seq1105_BIOID51023   -             70   2.6e-33  113.5   0.3   1   1   4.1e-37   2.8e-33  113.3   0.2     1    65     5    69     5    70 0.98 'Cold-shock' DNA-binding domain
OB_RNB               PF08206.6     58 seq1105_BIOID51023   -             70   1.5e-05   24.2   0.3   1   1   3.5e-09   2.4e-05   23.6   0.2     7    28    15    36    11    40 0.87 Ribonuclease B OB domain
HSP20                PF00011.16   102 seq1106_BIOID51023   -            142   4.3e-19   68.1   0.0   1   1   3.8e-23   5.1e-19   67.9   0.0     3   102    39   135    37   135 0.94 Hsp20/alpha crystallin family
HTH_Tnp_IS1          PF12759.2     50 seq1107_BIOID51023   -             75   9.4e-31  104.9   0.1   1   1   1.8e-34   1.2e-30  104.5   0.0     1    50    23    72    23    72 0.99 InsA C-terminal domain
Zn_Tnp_IS1           PF03811.8     36 seq1107_BIOID51023   -             75     2e-08   33.4   1.7   1   1   3.8e-12   2.6e-08   33.1   0.3    18    36     2    20     1    20 0.96 InsA N-terminal domain
DUF159               PF02586.9    208 seq1111_BIOID51023   -            253   1.2e-46  158.7   0.0   1   1     1e-50   1.4e-46  158.5   0.0     1   207    32   246    32   247 0.90 Uncharacterised ACR, COG2135
Phage_integrase      PF00589.17   173 seq1112_BIOID51023   -            337   7.5e-66  220.9   0.0   1   1     4e-69   1.8e-65  219.6   0.0     2   171   116   317   115   319 0.99 Phage integrase family
Phage_integr_N2      PF13495.1     85 seq1112_BIOID51023   -            337   4.1e-29  100.6   0.1   1   1   1.9e-32   8.5e-29   99.6   0.0     2    85    17   100    16   100 0.98 Phage integrase, N-terminal SAM-like domain
Nuc-transf           PF10127.4    247 seq1114_BIOID51023   -            263   1.7e-98  328.7   0.0   1   1  1.4e-102   1.9e-98  328.6   0.0     1   246    10   256    10   257 0.99 Predicted nucleotidyltransferase
Ribosomal_S2         PF00318.15   211 seq1117_BIOID51023   -            304   3.3e-85  284.5   0.0   1   1   2.9e-89   3.9e-85  284.2   0.0     1   211    72   288    72   288 0.99 Ribosomal protein S2
DDE_Tnp_IS1          PF03400.8    131 seq1119_BIOID51023   -            125   1.9e-69  231.6   2.4   1   1   1.6e-73   2.1e-69  231.4   1.7     7   131     1   125     1   125 1.00 IS1 transposase
ATP_synt_I           PF03899.10   100 seq1127_BIOID51023   -            130   4.8e-14   52.2  13.1   1   1   4.9e-18   6.7e-14   51.7   9.1     1    99    17   112    17   113 0.95 ATP synthase I chain
GnsAB                PF08178.6     54 seq1129_BIOID51023   -             57   6.1e-33  112.1   4.2   1   1     5e-37   6.8e-33  111.9   2.9     1    54     1    54     1    54 1.00 GnsA/GnsB family
Asp-Al_Ex            PF06826.7    169 seq1130_BIOID51023   -            561   5.3e-92  305.7  44.8   1   2   9.2e-50   6.3e-46  155.8  15.3     2   168    19   187    18   188 0.99 Predicted Permease Membrane Region
Asp-Al_Ex            PF06826.7    169 seq1130_BIOID51023   -            561   5.3e-92  305.7  44.8   2   2   7.6e-50   5.2e-46  156.1  10.2     2   168   382   554   381   555 0.98 Predicted Permease Membrane Region
TrkA_C               PF02080.16    71 seq1130_BIOID51023   -            561   5.4e-20   70.6   4.0   1   2   1.3e-10     9e-07   28.2   0.1     8    68   220   280   214   283 0.85 TrkA-C domain
TrkA_C               PF02080.16    71 seq1130_BIOID51023   -            561   5.4e-20   70.6   4.0   2   2   3.5e-15   2.4e-11   42.9   0.5     2    71   299   368   298   368 0.95 TrkA-C domain
SmpB                 PF01668.13    68 seq1133_BIOID51023   -            160   1.3e-29  101.6   0.0   1   1   1.5e-33   2.1e-29  100.9   0.0     2    67    13    78    12    80 0.96 SmpB protein
LysR_substrate       PF03466.15   209 seq1134_BIOID51023   -            317   2.2e-43  147.6   1.4   1   1   4.6e-47   3.1e-43  147.1   1.0     3   207    86   288    84   290 0.97 LysR substrate binding domain
HTH_1                PF00126.22    60 seq1134_BIOID51023   -            317   3.7e-17   61.6   1.4   1   1   1.4e-20   9.5e-17   60.3   1.0     2    60     5    63     4    63 0.97 Bacterial regulatory helix-turn-helix protein, lysR family
Fer4_11              PF13247.1     99 seq1135_BIOID51023   -            294   1.2e-29  101.9  13.1   1   1   1.8e-32   2.2e-29  101.1   5.5     2    98    92   188    91   189 0.94 4Fe-4S dicluster domain
Form-deh_trans       PF09163.6     44 seq1135_BIOID51023   -            294   7.8e-20   69.9   0.0   1   1   1.1e-22   1.4e-19   69.1   0.0     1    44   246   289   246   290 0.96 Formate dehydrogenase N, transmembrane
Fer4_7               PF12838.2     52 seq1135_BIOID51023   -            294   4.9e-15   55.5  25.2   1   1   8.3e-11     1e-07   32.0   5.6     1    50    38   114    38   117 0.90 4Fe-4S dicluster domain
Fer4_9               PF13187.1     55 seq1135_BIOID51023   -            294   3.3e-13   49.5  27.2   1   1   4.6e-11   5.7e-08   32.7   7.7     1    55   132   184   132   184 0.97 4Fe-4S dicluster domain
Fer4_10              PF13237.1     52 seq1135_BIOID51023   -            294   2.6e-12   46.2  27.8   1   1   3.4e-11   4.2e-08   32.7   7.1     2    52    93   144    92   144 0.86 4Fe-4S dicluster domain
Fer4_2               PF12797.2     22 seq1135_BIOID51023   -            294   3.3e-10   39.1  34.5   1   1   6.4e-09     8e-06   25.3   2.4     4    20    33    49    31    51 0.91 4Fe-4S binding domain
Fer4_3               PF12798.2     15 seq1135_BIOID51023   -            294   9.7e-08   31.9  41.1   1   3   0.00035      0.43   11.1   3.8     1    15   100   117   100   117 0.89 4Fe-4S binding domain
Fer4_3               PF12798.2     15 seq1135_BIOID51023   -            294   9.7e-08   31.9  41.1   2   3   6.7e-05     0.083   13.3   2.9     1    14   133   146   133   147 0.94 4Fe-4S binding domain
Fer4_3               PF12798.2     15 seq1135_BIOID51023   -            294   9.7e-08   31.9  41.1   3   3   3.4e-06    0.0042   17.4   2.5     1    15   160   183   160   183 0.98 4Fe-4S binding domain
Fer4_4               PF12800.2     17 seq1135_BIOID51023   -            294   3.1e-07   30.0  31.6   1   2   4.7e-05     0.059   13.6   1.8     3    15    38    50    36    56 0.91 4Fe-4S binding domain
Fer4_4               PF12800.2     17 seq1135_BIOID51023   -            294   3.1e-07   30.0  31.6   2   2     1e-07   0.00013   21.9   1.8     1    17   130   146   130   146 0.92 4Fe-4S binding domain
Fer4                 PF00037.22    24 seq1135_BIOID51023   -            294   3.1e-07   29.6  37.3   1   1   4.1e-08   5.1e-05   22.5   2.0     5    22   130   147   126   149 0.87 4Fe-4S binding domain
ATP-synt_A           PF00119.15   215 seq1137_BIOID51023   -            271   1.6e-64  217.1  20.5   1   1   1.4e-68   1.9e-64  216.9  14.2     1   214    39   265    39   266 0.97 ATP synthase A chain
RecT                 PF03837.9    199 seq1140_BIOID51023   -            350   1.1e-34  119.3   0.0   1   1   1.3e-38   1.8e-34  118.7   0.0     2   194    30   209    29   216 0.91 RecT family
CesT                 PF05932.8    119 seq1141_BIOID51023   -             62   1.5e-05   24.6   0.1   1   1   1.2e-09   1.6e-05   24.5   0.1     1    48     4    50     4    60 0.87 Tir chaperone protein (CesT) family
AA_kinase            PF00696.23   241 seq1142_BIOID51023   -            316   2.3e-27   95.9   0.3   1   1     2e-31   2.7e-27   95.7   0.2     2   240     4   296     3   297 0.91 Amino acid kinase family
Autotransporter      PF03797.14   265 seq1144_BIOID51023   -            773   1.1e-44  152.6  18.4   1   1   1.6e-48   1.1e-44  152.6  12.8     3   265   488   759   486   762 0.95 Autotransporter beta-domain
Pertactin            PF03212.9    121 seq1144_BIOID51023   -            773   2.9e-09   36.5   1.1   1   1   4.2e-13   2.9e-09   36.5   0.8     1   120   297   422   297   423 0.83 Pertactin
IstB_IS21            PF01695.12   178 seq1145_BIOID51023   -            188   7.6e-69  230.5   0.0   1   1   2.5e-72   8.6e-69  230.3   0.0    10   178     1   171     1   171 0.98 IstB-like ATP binding protein
Bac_DnaA             PF00308.13   219 seq1145_BIOID51023   -            188   7.2e-08   32.2   0.0   1   1   2.7e-11   9.3e-08   31.8   0.0    37   136    41   138    11   143 0.85 Bacterial dnaA  protein
AAA                  PF00004.24   132 seq1145_BIOID51023   -            188   1.4e-05   25.1   0.0   1   1     6e-09     2e-05   24.6   0.0     1    74    41   116    41   150 0.77 ATPase family associated with various cellular activities (AAA)
PhoH                 PF02562.11   205 seq1145_BIOID51023   -            188   1.2e-05   24.4   0.0   1   1   9.6e-09   3.3e-05   23.1   0.0    11    47    30    66    19    77 0.80 PhoH-like protein
Pirin                PF02678.11   107 seq1147_BIOID51023   -            233   2.1e-21   75.7   0.0   1   1   2.8e-25   3.8e-21   74.8   0.0     2   107     4   119     3   119 0.95 Pirin
2-oxoacid_dh         PF00198.18   231 seq1151_BIOID51023   -            405   7.7e-82  273.8   0.0   1   1   2.2e-85     1e-81  273.5   0.0     3   231   175   403   173   403 0.98 2-oxoacid dehydrogenases acyltransferase (catalytic domain)
Biotin_lipoyl        PF00364.17    74 seq1151_BIOID51023   -            405   7.4e-18   63.8   0.5   1   1   3.8e-21   1.7e-17   62.6   0.3     2    73     5    76     4    77 0.96 Biotin-requiring enzyme
E3_binding           PF02817.12    39 seq1151_BIOID51023   -            405   4.6e-15   54.8   2.3   1   1     1e-18   4.6e-15   54.8   0.1     5    39   114   148   111   148 0.96 e3 binding domain
HATPase_c            PF02518.21   111 seq1153_BIOID51023   -            349   7.9e-20   70.5   0.0   1   1   3.2e-23   1.5e-19   69.6   0.0     2   109   234   346   233   348 0.91 Histidine kinase-, DNA gyrase B-, and HSP90-like ATPase
HisKA                PF00512.20    68 seq1153_BIOID51023   -            349   4.1e-13   49.0   3.7   1   1     1e-16   4.6e-13   48.8   0.1     3    60   131   186   129   189 0.97 His Kinase A (phospho-acceptor) domain
PAS                  PF00989.19   113 seq1153_BIOID51023   -            349   7.3e-08   32.0   0.0   1   1   5.4e-11   2.4e-07   30.3   0.0     5    96    11    99    10   108 0.91 PAS fold
YmgB                 PF10798.3     61 seq1156_BIOID51023   -             97   1.1e-07   31.4   1.4   1   1   1.1e-11   1.5e-07   31.0   0.9     3    61    40    97    38    97 0.94 Biofilm development protein YmgB/AriR
EF_TS                PF00889.14   221 seq1158_BIOID51023   -            283   2.3e-71  239.5   5.7   1   1   3.3e-75   2.3e-71  239.5   4.0     1   221    57   263    57   263 0.98 Elongation factor TS
UBA                  PF00627.26    37 seq1158_BIOID51023   -            283   3.5e-11   42.4   0.1   1   1   3.4e-14   2.3e-10   39.8   0.1     1    35     4    39     4    40 0.96 UBA/TS-N domain
Resolvase            PF00239.16   141 seq1159_BIOID51023   -            185   1.2e-41  141.7   0.5   1   1   2.9e-45     2e-41  141.0   0.3     2   141     6   139     5   139 0.95 Resolvase, N terminal domain
HTH_7                PF02796.10    45 seq1159_BIOID51023   -            185   5.9e-12   45.1   0.1   1   1   1.8e-15   1.2e-11   44.1   0.1     1    44   141   184   141   185 0.98 Helix-turn-helix domain of resolvase
Cytochrom_B_N        PF00033.14   188 seq1163_BIOID51023   -            217   1.6e-20   73.1  19.2   1   1   2.8e-24   1.9e-20   72.8  13.3     4   188    10   186     7   186 0.92 Cytochrome b(N-terminal)/b6/petB
Ni_hydr_CYTB         PF01292.15   182 seq1163_BIOID51023   -            217   1.6e-18   66.5  17.8   1   1     3e-22     2e-18   66.2  12.3     5   182    13   186     9   186 0.89 Prokaryotic cytochrome b561
ATP-synt_C           PF00137.16    66 seq1164_BIOID51023   -             79   1.1e-16   60.3  13.8   1   1   9.3e-21   1.3e-16   60.1   9.6     2    66     9    77     8    77 0.98 ATP synthase subunit C
YscJ_FliF            PF01514.12   207 seq1166_BIOID51023   -            552   2.5e-65  219.3   0.0   1   1   1.7e-68   1.2e-64  217.1   0.0     9   205    28   223    17   225 0.96 Secretory protein of YscJ/FliF family
YscJ_FliF_C          PF08345.6    160 seq1166_BIOID51023   -            552   4.2e-52  176.2   4.9   1   1   6.1e-56   4.2e-52  176.2   3.4     1   160   250   429   250   429 0.88 Flagellar M-ring protein C-terminal
Lact-deh-memb        PF09330.6    291 seq1169_BIOID51023   -            571    2e-153  509.7   1.5   1   1  3.6e-157  2.5e-153  509.4   1.1     1   291   278   567   278   567 1.00 D-lactate dehydrogenase, membrane binding
FAD_binding_4        PF01565.18   139 seq1169_BIOID51023   -            571   2.5e-08   33.3   0.0   1   1   6.1e-12   4.2e-08   32.6   0.0     2   115    47   166    46   186 0.84 FAD binding domain
Phage_integrase      PF00589.17   173 seq1170_BIOID51023   -            423   2.1e-22   79.5   0.3   1   1   7.9e-26   5.4e-22   78.1   0.0     2   169   232   396   231   399 0.90 Phage integrase family
DUF4102              PF13356.1     89 seq1170_BIOID51023   -            423   1.5e-22   79.1   0.0   1   1   6.8e-26   4.7e-22   77.5   0.0     1    87    22   112    22   114 0.91 Domain of unknown function (DUF4102)
Dus                  PF01207.12   310 seq1171_BIOID51023   -            345  8.1e-100  333.5   0.0   1   1  6.8e-104  9.3e-100  333.3   0.0     2   308    30   340    29   342 0.98 Dihydrouridine synthase (Dus)
Amidohydro_4         PF13147.1    304 seq1172_BIOID51023   -            460   4.4e-33  115.3   0.0   1   1   1.3e-36   5.8e-33  115.0   0.0     1   304   107   427   107   427 0.89 Amidohydrolase
Amidohydro_3         PF07969.6    404 seq1172_BIOID51023   -            460   7.5e-09   35.1   1.8   1   1   9.3e-10   4.2e-06   26.1   1.3    98   358   173   384   112   411 0.68 Amidohydrolase family
Amidohydro_5         PF13594.1     68 seq1172_BIOID51023   -            460   1.5e-06   27.7   0.0   1   1   2.4e-09   1.1e-05   25.0   0.0     3    45    84   138    82   180 0.71 Amidohydrolase
DDE_Tnp_Tn3          PF01526.12   388 seq1173_BIOID51023   -            990  9.7e-158  524.6   0.0   1   1  2.4e-161  1.7e-157  523.9   0.0     1   388   581   968   581   968 0.99 Tn3 transposase DDE domain
DUF4158              PF13700.1    166 seq1173_BIOID51023   -            990   6.4e-59  198.0   0.2   1   1   1.8e-62   1.2e-58  197.1   0.2     1   166     6   170     6   170 0.99 Domain of unknown function (DUF4158)
ABC_tran             PF00005.22   118 seq1174_BIOID51023   -            635   1.4e-36  125.2   0.1   1   2   1.6e-17   9.5e-15   54.8   0.0     1   118    43   185    43   185 0.88 ABC transporter
ABC_tran             PF00005.22   118 seq1174_BIOID51023   -            635   1.4e-36  125.2   0.1   2   2   1.8e-21   1.1e-18   67.6   0.0     1   118   359   469   359   469 0.95 ABC transporter
AAA_21               PF13304.1    303 seq1174_BIOID51023   -            635   7.5e-23   81.7   7.3   1   1     7e-13   4.1e-10   39.9   0.5     3   302    33   216    32   217 0.77 AAA domain
ABC_tran_2           PF12848.2     85 seq1174_BIOID51023   -            635   2.6e-13   49.5  13.2   1   1   1.3e-15   7.7e-13   47.9   1.2     1    74   224   295   224   308 0.91 ABC transporter
ATP-synt_B           PF00430.13   132 seq1175_BIOID51023   -            156   3.3e-35  120.6  18.3   1   1   2.8e-39   3.9e-35  120.4  12.7     1   132     6   137     6   137 0.98 ATP synthase B/B' CF(0)
DUF1187              PF06688.6     61 seq1176_BIOID51023   -             85   8.1e-38  128.2   2.2   1   1   7.7e-42   1.1e-37  127.8   1.5     1    61    25    85    25    85 0.98 Protein of unknown function (DUF1187)
HlyD_2               PF12700.2    328 seq1180_BIOID51023   -            464   9.7e-26   90.5   1.1   1   1   3.6e-29   1.2e-25   90.2   0.8     9   328   123   425   115   425 0.82 HlyD family secretion protein
HlyD                 PF00529.15   306 seq1180_BIOID51023   -            464     4e-24   85.3  14.5   1   1   2.3e-27   7.8e-24   84.3  10.0     1   239   135   358   135   385 0.87 HlyD family secretion protein
HlyD_3               PF13437.1    105 seq1180_BIOID51023   -            464   1.6e-16   60.4   3.4   1   1   3.7e-14   1.3e-10   41.4   0.4     1   101   246   351   246   356 0.93 HlyD family secretion protein
Biotin_lipoyl_2      PF13533.1     50 seq1180_BIOID51023   -            464   8.1e-14   50.9   9.0   1   1   7.9e-17   2.7e-13   49.2   0.3     2    50   136   184   135   184 0.97 Biotin-lipoyl like
Phytase-like         PF13449.1    326 seq1181_BIOID51023   -            457   1.1e-33  116.7   0.0   1   1   1.4e-37   1.9e-33  115.9   0.0    60   311   146   396    50   410 0.85 Esterase-like activity of phytase
Sigma54_activat      PF00158.21   168 seq1183_BIOID51023   -            469   4.4e-71  237.6   0.0   1   1   2.5e-74   6.8e-71  237.0   0.0     1   167   140   306   140   307 0.99 Sigma-54 interaction domain
Response_reg         PF00072.19   112 seq1183_BIOID51023   -            469   1.2e-32  112.0   0.0   1   1   9.7e-36   2.7e-32  110.9   0.0     1   111     6   115     6   116 0.97 Response regulator receiver domain
HTH_8                PF02954.14    42 seq1183_BIOID51023   -            469   1.4e-15   56.4   3.4   1   1   1.6e-18   4.3e-15   54.8   1.0     3    42   427   466   425   466 0.96 Bacterial regulatory protein, Fis family
AAA_5                PF07728.9    139 seq1183_BIOID51023   -            469   2.9e-08   33.4   0.0   1   1   2.3e-11   6.3e-08   32.3   0.0     2   125   164   284   163   301 0.86 AAA domain (dynein-related subfamily)
AAA_2                PF07724.9    171 seq1183_BIOID51023   -            469   2.6e-05   24.0   0.0   1   1   1.7e-08   4.7e-05   23.2   0.0     2   125   160   279   159   316 0.78 AAA domain (Cdc48 subfamily)
AA_kinase            PF00696.23   241 seq1184_BIOID51023   -            241   1.7e-27   96.3   0.2   1   1   1.9e-31   2.7e-27   95.7   0.2     1   241    10   219    10   219 0.77 Amino acid kinase family
Phage_integrase      PF00589.17   173 seq1185_BIOID51023   -            192   1.3e-46  158.3   0.6   1   1   1.1e-50   1.4e-46  158.1   0.4     1   172     5   177     5   178 0.98 Phage integrase family
OSCP                 PF00213.13   172 seq1188_BIOID51023   -            177   8.5e-51  172.1   1.0   1   1   6.9e-55   9.4e-51  171.9   0.7     1   171     7   174     7   175 0.97 ATP synthase delta (OSCP) subunit
Exc                  PF07825.6     77 seq1189_BIOID51023   -             93   2.9e-14   52.4   0.2   1   1   3.1e-18   4.3e-14   51.9   0.1     3    56     4    58     2    87 0.88 Excisionase-like protein
ATP-grasp_2          PF08442.5    202 seq1190_BIOID51023   -            388   1.4e-82  275.8   0.0   1   1   5.7e-86   1.9e-82  275.4   0.0     1   202     2   203     2   203 1.00 ATP-grasp domain
Ligase_CoA           PF00549.14   153 seq1190_BIOID51023   -            388     1e-24   86.7   3.4   1   1   5.1e-28   1.8e-24   86.0   2.4     1   153   262   382   262   382 0.98 CoA-ligase
ATP-grasp_5          PF13549.1    222 seq1190_BIOID51023   -            388   1.5e-13   50.3   0.1   1   1   1.2e-16     4e-13   48.9   0.1    10   219     3   215     1   217 0.83 ATP-grasp domain
ATP-grasp_4          PF13535.1    184 seq1190_BIOID51023   -            388   7.1e-08   32.2   0.1   1   1   5.1e-11   1.7e-07   31.0   0.0     7   110     7   126     4   200 0.77 ATP-grasp domain
Mob_synth_C          PF06463.8    128 seq1192_BIOID51023   -            329   6.4e-36  122.7   0.0   1   1   3.1e-39   1.1e-35  122.0   0.0     1   127   186   312   186   313 0.98 Molybdenum Cofactor Synthesis C
Radical_SAM          PF04055.16   166 seq1192_BIOID51023   -            329   5.8e-27   94.7   0.0   1   1   2.3e-30   7.9e-27   94.3   0.0     2   166    19   181    18   181 0.97 Radical SAM superfamily
Fer4_12              PF13353.1    139 seq1192_BIOID51023   -            329   1.4e-07   31.6   0.0   1   1   7.6e-11   2.6e-07   30.7   0.0    15   116    24   125    13   131 0.84 4Fe-4S single cluster domain
Fer4_14              PF13394.1    117 seq1192_BIOID51023   -            329   5.1e-07   29.6   0.0   1   1   5.1e-10   1.7e-06   27.9   0.0     6    90    22   104    15   125 0.70 4Fe-4S single cluster domain
MacB_PCD             PF12704.2    232 seq1193_BIOID51023   -            265   4.8e-19   68.7   0.1   1   1   4.5e-23   6.1e-19   68.4   0.0     9   227    24   237    11   239 0.79 MacB-like periplasmic core domain
PTSIIB_sorb          PF03830.10   151 seq1194_BIOID51023   -            323   1.5e-58  196.8   1.4   1   1   3.3e-62   2.2e-58  196.2   1.0     2   149   164   311   163   313 0.99 PTS system sorbose subfamily IIB component
EIIA-man             PF03610.11   116 seq1194_BIOID51023   -            323   2.6e-35  120.8   0.1   1   1   9.9e-39   6.8e-35  119.5   0.0     1   114     4   117     4   119 0.98 PTS system fructose IIA component
Phage_integ_N        PF09003.5     81 seq1199_BIOID51023   -            358   7.2e-22   76.7   1.0   1   1     2e-25   1.4e-21   75.9   0.7     3    81     2    76     1    76 0.95 Bacteriophage lambda integrase, N-terminal domain
Phage_integrase      PF00589.17   173 seq1199_BIOID51023   -            358   7.4e-14   51.6   0.0   1   1   2.1e-17   1.4e-13   50.7   0.0     8   171   185   352   178   354 0.82 Phage integrase family
PTS_EIIC             PF02378.13   321 seq1203_BIOID51023   -            625   1.3e-69  234.3  32.8   1   1     2e-73   1.3e-69  234.3  22.7     2   320    97   433    96   434 0.94 Phosphotransferase system, EIIC
PTS_EIIB             PF00367.15    35 seq1203_BIOID51023   -            625   7.9e-13   47.2   0.1   1   1   2.1e-16   1.4e-12   46.4   0.1     1    33   537   569   537   570 0.95 phosphotransferase system, EIIB
ATP-synt_ab          PF00006.20   215 seq1204_BIOID51023   -            513   1.5e-72  243.4   0.1   1   1   9.7e-76   2.7e-72  242.6   0.0     1   215   148   375   148   375 0.99 ATP synthase alpha/beta family, nucleotide-binding domain
ATP-synt_ab_C        PF00306.22   113 seq1204_BIOID51023   -            513   1.3e-18   67.3   1.3   1   1   9.8e-22   2.7e-18   66.3   0.9     1    95   387   468   387   488 0.87 ATP synthase alpha/beta chain, C terminal domain
ATP-synt_ab_N        PF02874.18    69 seq1204_BIOID51023   -            513   2.9e-14   52.9   0.1   1   1   2.3e-17   6.2e-14   51.8   0.1     5    69    28    92    25    92 0.98 ATP synthase alpha/beta family, beta-barrel domain
HAS-barrel           PF09378.5     91 seq1204_BIOID51023   -            513   1.3e-06   28.1   0.1   1   1   3.5e-09   9.5e-06   25.3   0.0     6    84    29    89    25   109 0.85 HAS barrel domain
KaiC                 PF06745.8    226 seq1204_BIOID51023   -            513   4.6e-05   22.5   0.0   1   1     3e-08   8.2e-05   21.6   0.0     1    71   146   213   146   249 0.85 KaiC
Phageshock_PspG      PF09583.5     65 seq1205_BIOID51023   -             80   1.4e-25   89.0  25.7   1   1   1.1e-29   1.5e-25   88.8  17.8     1    64     1    64     1    65 0.98 Phage shock protein G (Phageshock_PspG)
5_nucleotid_C        PF02872.13   156 seq1209_BIOID51023   -            550   7.9e-33  113.5   0.5   1   1   2.6e-36   1.8e-32  112.3   0.3     1   155   363   510   363   511 0.95 5'-nucleotidase, C-terminal domain
Metallophos          PF00149.23   201 seq1209_BIOID51023   -            550   1.2e-17   63.9   0.1   1   1   2.4e-21   1.7e-17   63.4   0.1     1   198    34   253    34   256 0.93 Calcineurin-like phosphoesterase
FtsX                 PF02687.16   121 seq1214_BIOID51023   -            134   1.2e-18   66.8  14.5   1   1     1e-22   1.4e-18   66.7  10.1     2   121     4   127     3   127 0.95 FtsX-like permease family
FliG_C               PF01706.11   110 seq1215_BIOID51023   -            331   1.8e-39  134.0  15.8   1   1   3.2e-42   2.2e-38  130.5   2.3     2   109   216   323   215   324 0.98 FliG C-terminal domain
RRF                  PF01765.14   165 seq1216_BIOID51023   -            185   3.9e-68  227.9   1.7   1   1   3.7e-72     5e-68  227.6   1.2     1   165    19   183    19   183 0.99 Ribosome recycling factor
NUDIX                PF00293.23   135 seq1217_BIOID51023   -            257   1.9e-21   75.9   0.1   1   1   1.3e-24     6e-21   74.3   0.0     6   125   132   240   127   249 0.90 NUDIX domain
zf-NADH-PPase        PF09297.6     32 seq1217_BIOID51023   -            257   2.8e-10   39.4   5.4   1   1     1e-13   4.8e-10   38.6   3.8     1    32    93   124    93   124 0.98 NADH pyrophosphatase zinc ribbon domain
NUDIX-like           PF09296.6     98 seq1217_BIOID51023   -            257   3.7e-06   27.0   0.1   1   1   1.6e-09   7.3e-06   26.1   0.1     2    97    11    90    10    91 0.96 NADH pyrophosphatase-like rudimentary NUDIX domain
Fimbrial             PF00419.15   145 seq1218_BIOID51023   -            184   9.4e-21   74.4   9.3   1   1   6.9e-25   9.4e-21   74.4   6.4     1   145    35   184    35   184 0.87 Fimbrial protein
ASCH                 PF04266.9    104 seq1220_BIOID51023   -            146   2.2e-19   69.6   0.0   1   1   1.8e-23   2.5e-19   69.4   0.0     5   103    37   143    16   144 0.92 ASCH domain
MoCF_biosynth        PF00994.19   144 seq1221_BIOID51023   -            170   5.6e-31  106.7   0.0   1   1   5.1e-35     7e-31  106.4   0.0     1   143    14   156    12   157 0.92 Probable molybdopterin binding domain
EII-Sor              PF03609.9    237 seq1222_BIOID51023   -            266   7.1e-89  297.0  38.7   1   1   5.9e-93     8e-89  296.8  26.8     1   237     1   238     1   238 1.00 PTS system sorbose-specific iic component
ABC_tran             PF00005.22   118 seq1223_BIOID51023   -            279   5.8e-27   94.2   0.0   1   1   1.4e-30   9.6e-27   93.5   0.0     1   117    95   219    95   220 0.94 ABC transporter
AAA_21               PF13304.1    303 seq1223_BIOID51023   -            279   2.5e-11   43.9   0.1   1   1   7.6e-13   5.2e-09   36.3   0.1     1   299    83   252    83   256 0.76 AAA domain
ACR_tran             PF00873.14  1021 seq1225_BIOID51023   -           1040         0 1229.3  34.2   1   1         0         0 1229.2  23.7     2  1020    13  1022    12  1023 1.00 AcrB/AcrD/AcrF family
SecD_SecF            PF02355.11   189 seq1225_BIOID51023   -           1040     1e-08   34.4  31.6   1   1   1.6e-09   1.1e-05   24.6  10.9    36   183   348   495   338   501 0.82 Protein export membrane protein
CoA_binding          PF02629.14    96 seq1227_BIOID51023   -            289   1.7e-30  105.2   0.7   1   1   4.9e-34   1.7e-30  105.2   0.5     1    96     6    99     6    99 0.99 CoA binding domain
Ligase_CoA           PF00549.14   153 seq1227_BIOID51023   -            289   2.4e-20   72.5   0.6   1   1   1.2e-23     4e-20   71.8   0.4     1   152   151   271   151   272 0.96 CoA-ligase
Succ_CoA_lig         PF13607.1    138 seq1227_BIOID51023   -            289   8.7e-12   44.7   0.0   1   1   4.4e-15   1.5e-11   43.9   0.0     1   138   145   284   145   287 0.83 Succinyl-CoA ligase like flavodoxin domain
PGI                  PF00342.14   486 seq1235_BIOID51023   -            549  8.9e-235  779.5   0.1   1   1  7.4e-239    1e-234  779.3   0.0     1   486    52   541    52   541 0.99 Phosphoglucose isomerase
Fimbrial             PF00419.15   145 seq1238_BIOID51023   -            212   1.1e-15   57.9   0.0   1   1     1e-19   1.4e-15   57.6   0.0     2   145    66   212    65   212 0.86 Fimbrial protein
PqiA                 PF04403.8    160 seq1239_BIOID51023   -            417   3.2e-93  309.4  26.4   1   2     3e-41   4.1e-37  127.1   4.3     3   158    49   202    47   204 0.96 Paraquat-inducible protein A
PqiA                 PF04403.8    160 seq1239_BIOID51023   -            417   3.2e-93  309.4  26.4   2   2   3.5e-60   4.8e-56  188.6   8.5     1   157   252   410   252   413 0.95 Paraquat-inducible protein A
DXP_reductoisom      PF02670.11   129 seq1240_BIOID51023   -            398     6e-49  165.7   0.7   1   1   1.3e-52     6e-49  165.7   0.5     1   129     4   132     4   132 0.99 1-deoxy-D-xylulose 5-phosphate reductoisomerase
DXPR_C               PF13288.1    121 seq1240_BIOID51023   -            398   2.4e-45  153.3   0.3   1   1   1.1e-48   5.2e-45  152.2   0.2     1   121   271   389   271   389 0.99 DXP reductoisomerase C-terminal domain
DXP_redisom_C        PF08436.7     84 seq1240_BIOID51023   -            398   7.5e-34  115.3   0.0   1   1   4.4e-37     2e-33  113.9   0.0     1    84   146   239   146   239 0.96 1-deoxy-D-xylulose 5-phosphate reductoisomerase C-terminal
OEP                  PF02321.13   188 seq1241_BIOID51023   -            460     1e-51  175.1  39.3   1   2   7.3e-27     1e-22   80.5  12.6     3   188    65   247    63   247 0.97 Outer membrane efflux protein
OEP                  PF02321.13   188 seq1241_BIOID51023   -            460     1e-51  175.1  39.3   2   2   4.8e-33   6.6e-29  100.7   9.1     7   188   275   455   270   455 0.94 Outer membrane efflux protein
MoaC                 PF01967.16   136 seq1242_BIOID51023   -            161   1.5e-60  202.6   1.3   1   1   1.3e-64   1.7e-60  202.4   0.9     1   136    15   150    15   150 1.00 MoaC family
URO-D                PF01208.12   343 seq1245_BIOID51023   -            354  1.7e-140  467.7   0.0   1   1  1.4e-144  1.9e-140  467.5   0.0     2   342     5   347     4   348 0.98 Uroporphyrinogen decarboxylase (URO-D)
Peripla_BP_4         PF13407.1    258 seq1246_BIOID51023   -            328   3.9e-52  177.0   0.7   1   1   3.4e-56   4.6e-52  176.8   0.5     5   258    36   289    31   289 0.96 Periplasmic binding protein domain
FliH                 PF02108.11   128 seq1251_BIOID51023   -            228   4.9e-40  136.2   0.3   1   1   1.1e-43   4.9e-40  136.2   0.2     5   128    96   219    89   219 0.98 Flagellar assembly protein FliH
HrpE                 PF06188.7    191 seq1251_BIOID51023   -            228   3.1e-08   33.4   6.4   1   1   1.3e-11   6.1e-08   32.5   4.5    24   182    47   211    25   222 0.75 HrpE/YscL/FliH and V-type ATPase subunit E
EIID-AGA             PF03613.9    264 seq1255_BIOID51023   -            283  1.4e-114  381.3   0.8   1   1  1.2e-118  1.6e-114  381.2   0.6     1   264    11   281    11   281 0.99 PTS system mannose/fructose/sorbose family IID component
MacB_PCD             PF12704.2    232 seq1256_BIOID51023   -            414   1.2e-25   90.4   0.2   1   1   1.7e-29   1.2e-25   90.4   0.1    11   229    26   241    21   244 0.83 MacB-like periplasmic core domain
FtsX                 PF02687.16   121 seq1256_BIOID51023   -            414   1.9e-22   79.1  12.5   1   1   3.4e-26   2.3e-22   78.8   4.5     2   121   274   407   273   407 0.98 FtsX-like permease family
LysE                 PF01810.13   191 seq1258_BIOID51023   -            206   7.4e-46  155.7  14.2   1   1   6.3e-50   8.6e-46  155.5   9.9     1   189    14   202    14   204 0.98 LysE type translocator
DnaB_C               PF03796.10   265 seq1259_BIOID51023   -            471  4.1e-108  360.1   0.2   1   1  1.2e-111  5.4e-108  359.7   0.1     1   263   206   463   206   465 0.97 DnaB-like helicase C terminal domain
DnaB                 PF00772.16   103 seq1259_BIOID51023   -            471   8.7e-38  128.2   0.0   1   1   4.2e-41   1.9e-37  127.1   0.0     1   103    26   128    26   128 0.99 DnaB-like helicase N terminal domain
AAA_25               PF13481.1    194 seq1259_BIOID51023   -            471     1e-13   51.0   0.1   1   1   3.6e-17   1.6e-13   50.3   0.0    29   190   220   386   179   390 0.84 AAA domain
ThiS                 PF02597.15    78 seq1261_BIOID51023   -             81   3.5e-21   75.2   0.0   1   1   2.9e-25   3.9e-21   75.1   0.0     1    78     4    81     4    81 0.99 ThiS family
ATP-synt             PF00231.14   290 seq1262_BIOID51023   -            287  2.3e-109  365.1   0.0   1   1  1.9e-113  2.6e-109  364.9   0.0     2   290     3   287     2   287 0.98 ATP synthase
LysR_substrate       PF03466.15   209 seq1263_BIOID51023   -            293   3.6e-45  153.5   0.1   1   1   8.4e-49   5.7e-45  152.8   0.0     2   204    85   282    84   285 0.98 LysR substrate binding domain
HTH_1                PF00126.22    60 seq1263_BIOID51023   -            293     2e-17   62.5   0.8   1   1   5.5e-21   3.8e-17   61.6   0.6     1    60     3    62     3    62 0.97 Bacterial regulatory helix-turn-helix protein, lysR family
Autotransporter      PF03797.14   265 seq1264_BIOID51023   -            108   3.1e-09   36.4   0.1   1   1   2.5e-13   3.4e-09   36.3   0.1   168   262     3    91     1    94 0.93 Autotransporter beta-domain
Pili_assembly_N      PF00345.15   122 seq1266_BIOID51023   -            241   1.1e-40  138.0   0.1   1   1   2.7e-44   1.9e-40  137.3   0.0     1   121    37   156    37   157 0.91 Gram-negative pili assembly chaperone, N-terminal domain
Pili_assembly_C      PF02753.12    68 seq1266_BIOID51023   -            241   9.5e-17   60.4   0.3   1   1   8.1e-20   5.6e-16   58.0   0.1     1    65   176   234   176   237 0.95 Gram-negative pili assembly chaperone, C-terminal domain
Peripla_BP_1         PF00532.16   279 seq1267_BIOID51023   -            342   3.5e-94  315.0   0.0   1   1   5.9e-98     4e-94  314.8   0.0     1   279    44   337    44   337 0.98 Periplasmic binding proteins and sugar binding domain of LacI family
Peripla_BP_4         PF13407.1    258 seq1267_BIOID51023   -            342   1.6e-19   70.1   0.0   1   1     3e-23     2e-19   69.8   0.0     5   257    51   296    49   297 0.87 Periplasmic binding protein domain
MoaE                 PF02391.12   117 seq1268_BIOID51023   -            150   2.5e-40  136.7   0.0   1   1   2.2e-44     3e-40  136.5   0.0     2   116     6   121     5   122 0.97 MoaE protein
Glyco_hydro_4        PF02056.11   183 seq1269_BIOID51023   -            212   1.7e-73  245.7   0.0   1   1   1.4e-77   1.9e-73  245.5   0.0     1   182     5   184     5   185 0.99 Family 4 glycosyl hydrolase
SNF2_N               PF00176.18   296 seq1271_BIOID51023   -           1825   1.3e-15   56.9   0.0   1   1   5.2e-19   3.6e-15   55.5   0.0    21   290   419   832   406   838 0.79 SNF2 family N-terminal domain
Helicase_C           PF00271.26    78 seq1271_BIOID51023   -           1825   6.7e-07   28.9   0.0   1   1   2.4e-10   1.6e-06   27.7   0.0    16    78  1024  1087  1005  1087 0.87 Helicase conserved C-terminal domain
ATP-synt_ab          PF00006.20   215 seq1273_BIOID51023   -            457   3.9e-69  232.3   0.0   1   1     4e-73   5.5e-69  231.8   0.0     1   215   161   373   161   373 1.00 ATP synthase alpha/beta family, nucleotide-binding domain
ABC_tran             PF00005.22   118 seq1280_BIOID51023   -            494   3.9e-32  110.9   0.0   1   2   4.9e-20   3.4e-16   59.5   0.0     1   118    44   169    44   169 0.90 ABC transporter
ABC_tran             PF00005.22   118 seq1280_BIOID51023   -            494   3.9e-32  110.9   0.0   2   2   7.9e-17   5.4e-13   49.2   0.0     3   117   295   424   293   425 0.83 ABC transporter
HTH_36               PF13730.1     55 seq1281_BIOID51023   -            313   9.1e-11   41.6   0.0   1   1   4.9e-14   2.2e-10   40.3   0.0     5    55    20    70    16    70 0.91 Helix-turn-helix domain
GntR                 PF00392.16    64 seq1281_BIOID51023   -            313   2.5e-07   29.8   0.0   1   1   1.2e-10   5.4e-07   28.8   0.0    25    60    41    76    35    78 0.95 Bacterial regulatory proteins, gntR family
Endonuclease_5       PF04493.9    206 seq1282_BIOID51023   -            223   1.1e-70  237.0   0.0   1   1   9.3e-75   1.3e-70  236.8   0.0     1   205     9   208     9   209 0.99 Endonuclease V
MCE                  PF02470.15    81 seq1283_BIOID51023   -            527     1e-31  108.6   0.3   1   2   5.3e-14   7.2e-10   38.6   0.1     2    81    23   114    22   114 0.96 mce related protein
MCE                  PF02470.15    81 seq1283_BIOID51023   -            527     1e-31  108.6   0.3   2   2   2.3e-15   3.1e-11   42.9   0.0     5    80   269   369   265   370 0.88 mce related protein
DUF986               PF06173.7    149 seq1284_BIOID51023   -            152   3.7e-65  218.1   6.4   1   1     3e-69   4.1e-65  218.0   4.4     1   148     4   151     4   152 0.99 Protein of unknown function (DUF986)
Bax1-I               PF01027.15   205 seq1286_BIOID51023   -            234   3.6e-59  199.6  36.8   1   1     3e-63   4.1e-59  199.5  25.5     2   205    19   230    18   230 0.92 Inhibitor of apoptosis-promoting Bax1
Prenyltransf         PF01255.14   223 seq1287_BIOID51023   -            252   6.7e-82  273.8   0.0   1   1   5.6e-86   7.7e-82  273.6   0.0     1   222    23   243    23   244 0.99 Putative undecaprenyl diphosphate synthase
SNARE_assoc          PF09335.6    123 seq1289_BIOID51023   -            192   6.2e-18   65.0   2.1   1   1   4.6e-22   6.2e-18   65.0   1.5     3   122    23   143    21   144 0.92 SNARE associated Golgi protein
Usher                PF00577.15   552 seq1292_BIOID51023   -            878    8e-223  741.0  25.6   1   1  2.2e-226  9.9e-223  740.7  17.8     1   552   208   790   208   790 0.99 Type VII secretion system (T7SS), usher protein
PapC_N               PF13954.1    146 seq1292_BIOID51023   -            878     5e-48  162.2   0.0   1   1   2.8e-51   1.3e-47  160.9   0.0     2   146    48   194    47   194 0.98 PapC N-terminal domain
PapC_C               PF13953.1     68 seq1292_BIOID51023   -            878   1.4e-27   95.0   0.1   1   1   1.1e-30   4.8e-27   93.2   0.1     1    67   800   865   800   866 0.97 PapC C-terminal domain
ATP-synt_ab          PF00006.20   215 seq1294_BIOID51023   -            460   2.5e-64  216.6   0.0   1   1   7.8e-68   3.6e-64  216.1   0.0     1   215   129   342   129   342 0.97 ATP synthase alpha/beta family, nucleotide-binding domain
ATP-synt_ab_C        PF00306.22   113 seq1294_BIOID51023   -            460   9.9e-28   96.7   0.1   1   1     4e-31   1.8e-27   95.9   0.1     2   109   356   458   355   460 0.94 ATP synthase alpha/beta chain, C terminal domain
ATP-synt_ab_N        PF02874.18    69 seq1294_BIOID51023   -            460   3.3e-22   78.3   2.5   1   1   1.5e-25     7e-22   77.3   1.7     1    68     6    72     6    73 0.97 ATP synthase alpha/beta family, beta-barrel domain
CusF_Ec              PF11604.3     70 seq1296_BIOID51023   -            110   1.2e-21   76.2   0.3   1   1   1.2e-25   1.6e-21   75.7   0.2     1    67    42   107    42   110 0.93 Copper binding periplasmic protein CusF
PTS_EIIA_2           PF00359.17   142 seq1297_BIOID51023   -            275   4.1e-32  110.7   0.0   1   1   9.6e-36   6.6e-32  110.0   0.0     5   141    29   170    25   171 0.95 Phosphoenolpyruvate-dependent sugar phosphotransferase system, EIIA 2
PTS_IIB              PF02302.12    90 seq1297_BIOID51023   -            275   1.5e-13   50.8   0.0   1   1   4.2e-17   2.8e-13   49.9   0.0     2    69   188   260   187   269 0.93 PTS system, Lactose/Cellobiose specific IIB subunit
ROK                  PF00480.15   179 seq1305_BIOID51023   -            323   1.5e-45  155.0   0.0   1   1   3.1e-49   2.1e-45  154.6   0.0     1   179    24   214    24   214 0.95 ROK family
Glucokinase          PF02685.11   316 seq1305_BIOID51023   -            323   4.4e-10   38.7   0.0   1   1     5e-13   3.4e-09   35.8   0.0     4   265    26   276    24   288 0.80 Glucokinase
TetR_N               PF00440.18    47 seq1306_BIOID51023   -            215   2.5e-15   55.7   0.0   1   1   2.8e-19   3.9e-15   55.1   0.0     1    47    15    61    15    61 0.97 Bacterial regulatory proteins, tetR family
RdgC                 PF04381.7    301 seq1311_BIOID51023   -            339  2.9e-111  371.1   0.3   1   1  2.4e-115  3.3e-111  370.9   0.2     3   300    43   337    39   338 0.99 Putative exonuclease, RdgC
HlyD_2               PF12700.2    328 seq1312_BIOID51023   -            407   1.3e-14   53.9   0.0   1   1   1.2e-17     8e-14   51.4   0.0   136   327   187   378    98   379 0.77 HlyD family secretion protein
HlyD_3               PF13437.1    105 seq1312_BIOID51023   -            407   1.7e-13   50.6   0.2   1   1     2e-14   1.4e-10   41.3   0.0     1   105   209   310   209   310 0.96 HlyD family secretion protein
YjbE                 PF11106.3     80 seq1314_BIOID51023   -             80   1.5e-43  146.4  27.9   1   1   1.2e-47   1.7e-43  146.3  19.3     1    80     1    80     1    80 0.99 Exopolysaccharide production protein YjbE
DNA_pol3_theta       PF06440.6     75 seq1315_BIOID51023   -             82   1.8e-38  129.8   0.3   1   1   1.5e-42   2.1e-38  129.6   0.2     3    74     9    80     7    81 0.97 DNA polymerase III, theta subunit
Peptidase_A24        PF01478.13   106 seq1316_BIOID51023   -            155   2.3e-23   82.2   8.7   1   1   1.7e-27   2.3e-23   82.2   6.0     2   103    10   116     8   121 0.88 Type IV leader peptidase family
Ala_racemase_N       PF01168.15   217 seq1317_BIOID51023   -            359   3.1e-61  206.5   0.0   1   1   5.7e-65   3.9e-61  206.2   0.0     1   217     8   219     8   219 0.94 Alanine racemase, N-terminal domain
Ala_racemase_C       PF00842.16   129 seq1317_BIOID51023   -            359     8e-40  135.1   0.1   1   1   1.8e-43   1.2e-39  134.5   0.1     1   129   234   358   234   358 0.97 Alanine racemase, C-terminal domain
DUF416               PF04222.7    191 seq1320_BIOID51023   -            196   2.2e-87  291.0   0.1   1   1   1.8e-91   2.5e-87  290.8   0.0     1   189     4   192     4   194 0.99 Protein of unknown function (DUF416)
DUF204               PF02659.10    67 seq1325_BIOID51023   -            206   9.1e-39  131.3  23.3   1   2   1.2e-24   1.7e-20   72.7   1.6     1    67    31    99    31    99 0.98 Domain of unknown function DUF
DUF204               PF02659.10    67 seq1325_BIOID51023   -            206   9.1e-39  131.3  23.3   2   2   5.6e-22   7.6e-18   64.2   9.2     1    67   133   196   133   196 0.99 Domain of unknown function DUF
CTP_transf_1         PF01148.15   259 seq1327_BIOID51023   -            285   1.3e-63  214.9  19.9   1   1   1.1e-67   1.5e-63  214.7  13.8     2   257     4   279     3   281 0.88 Cytidylyltransferase family
PerC                 PF06069.6     90 seq1329_BIOID51023   -            162   1.3e-09   37.8   2.7   1   1   1.5e-13   2.1e-09   37.1   1.9     5    56    98   149    94   154 0.93 PerC transcriptional activator
DUF2886              PF11102.3    200 seq1332_BIOID51023   -            212     1e-56  191.5   1.2   1   1   8.3e-61   1.1e-56  191.4   0.8     1   199    13   206    13   207 0.98 Protein of unknown function (DUF2886)
CN_hydrolase         PF00795.17   184 seq1333_BIOID51023   -            218   3.8e-14   52.3   0.0   1   1   3.4e-18   4.7e-14   52.0   0.0     1   119     5   114     5   150 0.92 Carbon-nitrogen hydrolase
PTS_EIIC             PF02378.13   321 seq1335_BIOID51023   -            395   5.7e-12   45.0  35.2   1   1   7.4e-15     1e-10   40.9  24.4     2   268    49   299    48   375 0.72 Phosphotransferase system, EIIC
Bax1-I               PF01027.15   205 seq1336_BIOID51023   -            215   7.4e-12   45.1  30.7   1   1   6.3e-16   8.6e-12   44.9  21.3     7   202     5   203     1   207 0.75 Inhibitor of apoptosis-promoting Bax1
FliJ                 PF02050.11   123 seq1337_BIOID51023   -            147   2.5e-32  111.3  20.6   1   1   2.3e-36   3.1e-32  111.0  14.3     1   122    19   141    19   142 0.98 Flagellar FliJ protein
HTH_3                PF01381.17    55 seq1340_BIOID51023   -            131   2.5e-10   39.9   0.0   1   1   1.6e-13   1.1e-09   37.8   0.0     1    53    34    86    34    87 0.96 Helix-turn-helix
HTH_19               PF12844.2     64 seq1340_BIOID51023   -            131   2.2e-07   30.6   0.1   1   1   1.6e-10   1.1e-06   28.4   0.0     8    56    38    86    32    93 0.90 Helix-turn-helix domain
Cytochrom_NNT        PF03264.9    174 seq1341_BIOID51023   -            390   2.9e-65  218.8   7.6   1   1   4.6e-68   3.1e-64  215.4   4.3     2   174    11   184    10   184 0.98 NapC/NirT cytochrome c family, N-terminal region
OsmC                 PF02566.14   100 seq1344_BIOID51023   -            143   1.5e-19   69.9   0.1   1   1   1.4e-23   1.9e-19   69.5   0.0     2    99    42   139    41   140 0.89 OsmC-like protein
SIR2                 PF02146.12   181 seq1346_BIOID51023   -            273   9.6e-49  165.4   0.0   1   1   9.1e-53   1.2e-48  165.0   0.0     1   181    48   221    48   221 0.90 Sir2 family
Dam                  PF05869.6    181 seq1348_BIOID51023   -            217   2.2e-64  216.1   0.0   1   1   1.9e-68   2.5e-64  215.9   0.0     2   181    15   207    14   207 0.98 DNA N-6-adenine-methyltransferase (Dam)
SSF                  PF00474.12   406 seq1349_BIOID51023   -            571   1.2e-50  172.2  22.8   1   1   8.5e-55   1.2e-50  172.2  15.8     1   405    35   442    35   443 0.86 Sodium:solute symporter family
BPD_transp_2         PF02653.11   267 seq1351_BIOID51023   -            323   4.9e-37  127.2  39.8   1   1   3.6e-41   4.9e-37  127.2  27.6     4   265    38   307    35   309 0.93 Branched-chain amino acid transport system / permease component
Bac_DNA_binding      PF00216.16    90 seq1352_BIOID51023   -             90   3.2e-33  113.4   1.4   1   1   2.6e-37   3.6e-33  113.3   1.0     1    90     1    90     1    90 0.99 Bacterial DNA-binding protein
MFS_1                PF07690.11   354 seq1353_BIOID51023   -            396   4.5e-34  117.6  58.9   1   1   3.3e-38   4.5e-34  117.6  40.8     2   353    19   349    18   350 0.89 Major Facilitator Superfamily
MethyltransfD12      PF02086.10   260 seq1354_BIOID51023   -            672   1.4e-54  185.1   0.0   1   1   2.9e-58     2e-54  184.6   0.0     1   245   411   640   411   653 0.94 D12 class N6 adenine-specific DNA methyltransferase
DNA_methylase        PF00145.12   335 seq1354_BIOID51023   -            672   5.2e-37  127.6   0.0   1   3   4.5e-24   3.1e-20   72.4   0.0     5   119     8   135     6   145 0.92 C-5 cytosine-specific DNA methylase
DNA_methylase        PF00145.12   335 seq1354_BIOID51023   -            672   5.2e-37  127.6   0.0   2   3   1.6e-08   0.00011   21.3   0.1   136   161   192   217   187   232 0.87 C-5 cytosine-specific DNA methylase
DNA_methylase        PF00145.12   335 seq1354_BIOID51023   -            672   5.2e-37  127.6   0.0   3   3   8.6e-09   5.9e-05   22.2   0.0   265   310   281   326   233   333 0.63 C-5 cytosine-specific DNA methylase
ACR_tran             PF00873.14  1021 seq1356_BIOID51023   -           1025         0 1226.4  15.4   1   1         0         0 1226.2  10.6     2  1020     4  1008     3  1009 0.99 AcrB/AcrD/AcrF family
MMPL                 PF03176.10   333 seq1356_BIOID51023   -           1025   1.2e-12   47.0  21.8   1   2   8.9e-11   4.1e-07   28.9   7.1   141   313   330   501   256   521 0.83 MMPL family
MMPL                 PF03176.10   333 seq1356_BIOID51023   -           1025   1.2e-12   47.0  21.8   2   2   4.2e-09   1.9e-05   23.4   2.5    73   306   785  1012   687  1024 0.76 MMPL family
SecD_SecF            PF02355.11   189 seq1356_BIOID51023   -           1025   6.2e-12   44.9  18.6   1   2   3.1e-10   1.4e-06   27.4   5.5    35   186   336   489   316   492 0.80 Protein export membrane protein
SecD_SecF            PF02355.11   189 seq1356_BIOID51023   -           1025   6.2e-12   44.9  18.6   2   2   8.1e-09   3.7e-05   22.8   2.0    25   183   844  1005   831  1022 0.87 Protein export membrane protein
MMR_HSR1             PF01926.18   114 seq1357_BIOID51023   -            210   5.6e-18   64.8   0.0   1   1   2.1e-21   7.3e-18   64.5   0.0     1   114    28   146    28   165 0.86 50S ribosome-binding GTPase
FeoB_N               PF02421.13   189 seq1357_BIOID51023   -            210   4.6e-06   25.8   0.1   1   1   2.5e-09   8.4e-06   25.0   0.1     1   163    27   200    27   208 0.72 Ferrous iron transport protein B
Flg_hook             PF02120.11    85 seq1359_BIOID51023   -            375   4.5e-19   67.7   6.8   1   1   6.5e-23   8.8e-19   66.8   4.7     4    84   248   328   245   336 0.91 Flagellar hook-length control protein FliK
ATP-synt_DE_N        PF02823.11    80 seq1360_BIOID51023   -            139   1.9e-30  104.2   0.1   1   1   4.2e-34   2.9e-30  103.7   0.1     2    80     6    84     5    84 0.99 ATP synthase, Delta/Epsilon chain, beta-sandwich domain
ATP-synt_DE          PF00401.15    48 seq1360_BIOID51023   -            139   1.4e-16   59.9   5.1   1   1   3.3e-20   2.3e-16   59.2   3.5     1    47    88   134    88   135 0.97 ATP synthase, Delta/Epsilon chain, long alpha-helix domain
DUF330               PF03886.8    161 seq1361_BIOID51023   -            187   6.1e-41  139.3   3.6   1   1   5.1e-45     7e-41  139.1   2.5     1   161    26   180    26   180 0.95 Protein of unknown function (DUF330)
Caps_synth_GfcC      PF06251.6    229 seq1362_BIOID51023   -            245   8.3e-91  303.1   0.0   1   1   6.9e-95   9.4e-91  302.9   0.0     2   229    20   245    19   245 0.99 Capsule biosynthesis GfcC
RNase_T              PF00929.19   164 seq1364_BIOID51023   -            220     4e-18   66.1   0.0   1   1   7.2e-22   9.8e-18   64.8   0.0     2   164     4   147     3   147 0.91 Exonuclease
Bax1-I               PF01027.15   205 seq1366_BIOID51023   -            237   1.7e-12   47.2  24.9   1   1   1.6e-16   2.1e-12   46.9  17.3     3   201    19   220    17   225 0.82 Inhibitor of apoptosis-promoting Bax1
Peptidase_M50        PF02163.17   192 seq1367_BIOID51023   -            450   2.7e-70  235.1   0.3   1   1   6.9e-74   3.1e-70  234.9   0.2     2   192    11   446    10   446 0.99 Peptidase family M50
PDZ                  PF00595.19    81 seq1367_BIOID51023   -            450   8.1e-13   48.2   0.3   1   1     1e-13   4.6e-10   39.4   0.0     8    81   209   277   203   277 0.91 PDZ domain (Also known as DHR or GLGF)
PDZ_2                PF13180.1     82 seq1367_BIOID51023   -            450   7.3e-11   41.6   0.0   1   1   1.1e-11   5.1e-08   32.5   0.0    19    78   227   285   211   287 0.84 PDZ domain
ACR_tran             PF00873.14  1021 seq1368_BIOID51023   -           1047  3.8e-237  789.2   2.4   1   1  3.5e-241  4.7e-237  788.9   1.6     2  1019     6  1037     2  1039 0.97 AcrB/AcrD/AcrF family
DUF1481              PF07356.7    195 seq1370_BIOID51023   -            211   5.4e-71  237.9   0.6   1   1   4.5e-75   6.2e-71  237.7   0.4     1   195    22   207    22   207 0.99 Protein of unknown function (DUF1481)
FKBP_C               PF00254.23    94 seq1371_BIOID51023   -            206   3.6e-27   94.0   0.0   1   1   9.7e-31   6.6e-27   93.2   0.0     5    94   117   203   114   203 0.96 FKBP-type peptidyl-prolyl cis-trans isomerase
FKBP_N               PF01346.13   124 seq1371_BIOID51023   -            206   1.2e-23   83.3   0.0   1   1   2.2e-27   1.5e-23   83.0   0.0    17   124     5   108     1   108 0.96 Domain amino terminal to FKBP-type peptidyl-prolyl isomerase
Aminotran_1_2        PF00155.16   363 seq1376_BIOID51023   -            411   1.2e-86  290.8   0.0   1   1     1e-90   1.4e-86  290.6   0.0     2   362    41   406    40   407 0.98 Aminotransferase class I and II
LexA_DNA_bind        PF01726.11    65 seq1379_BIOID51023   -            108   1.4e-19   69.2   0.0   1   1   1.4e-23   1.9e-19   68.8   0.0     1    65     1    65     1    65 0.99 LexA DNA binding domain
OMP_b-brl            PF13505.1    176 seq1380_BIOID51023   -            127   2.5e-15   56.7   7.2   1   1   4.3e-19     3e-15   56.4   5.0    73   176    12   127     2   127 0.88 Outer membrane protein beta-barrel domain
Ail_Lom              PF06316.6    199 seq1380_BIOID51023   -            127   2.4e-14   53.1   2.7   1   1   4.1e-18   2.8e-14   52.9   1.8    92   199    21   127     4   127 0.80 Enterobacterial Ail/Lom protein
Glyco_hydro_38       PF01074.17   277 seq1383_BIOID51023   -            877   5.8e-44  150.3   0.0   1   1     2e-47   9.3e-44  149.6   0.0     2   266     7   266     6   274 0.88 Glycosyl hydrolases family 38 N-terminal domain
Glyco_hydro_38C      PF07748.8    458 seq1383_BIOID51023   -            877   7.5e-31  107.2   0.0   1   1   2.4e-34   1.1e-30  106.7   0.0     2   417   386   843   385   862 0.77 Glycosyl hydrolases family 38 C-terminal domain
Alpha-mann_mid       PF09261.6     80 seq1383_BIOID51023   -            877   1.2e-06   28.4   0.0   1   1   6.3e-10   2.9e-06   27.2   0.0     2    79   280   356   279   357 0.88 Alpha mannosidase, middle domain
SepZ                 PF06066.6     99 seq1384_BIOID51023   -            110   5.8e-51  170.4  11.8   1   1   4.8e-55   6.6e-51  170.2   8.2     1    99    11   110    11   110 0.98 SepZ
Fels1                PF05666.6     45 seq1385_BIOID51023   -            122   9.7e-39  130.3   1.7   1   2   3.8e-21   5.3e-17   60.8   0.1     2    45    20    62    19    62 0.95 Fels-1 Prophage Protein-like
Fels1                PF05666.6     45 seq1385_BIOID51023   -            122   9.7e-39  130.3   1.7   2   2   7.8e-24   1.1e-19   69.4   0.1     1    45    66   121    66   121 0.98 Fels-1 Prophage Protein-like
DUF940               PF06082.6    658 seq1386_BIOID51023   -            698  2.7e-258  858.7  13.5   1   1  2.3e-262  3.1e-258  858.6   9.3     1   658    29   693    29   693 0.97 Bacterial putative lipoprotein (DUF940)
Hexapep              PF00132.19    36 seq1387_BIOID51023   -            456   3.8e-30  101.9  14.0   1   3   1.3e-09   4.3e-06   25.8   2.5     4    36   268   300   266   300 0.94 Bacterial transferase hexapeptide (six repeats)
Hexapep              PF00132.19    36 seq1387_BIOID51023   -            456   3.8e-30  101.9  14.0   2   3   4.3e-08   0.00015   21.0   0.1     2    32   353   382   352   384 0.94 Bacterial transferase hexapeptide (six repeats)
Hexapep              PF00132.19    36 seq1387_BIOID51023   -            456   3.8e-30  101.9  14.0   3   3   2.8e-12   9.7e-09   34.2   0.2     2    36   395   429   394   429 0.96 Bacterial transferase hexapeptide (six repeats)
NTP_transf_3         PF12804.2    179 seq1387_BIOID51023   -            456   3.4e-20   72.8   0.6   1   1   2.2e-23   7.6e-20   71.7   0.4     1   112     8   122     8   252 0.91 MobA-like NTP transferase domain
NTP_transferase      PF00483.18   248 seq1387_BIOID51023   -            456   1.2e-13   50.8   0.0   1   1   5.2e-17   1.8e-13   50.2   0.0     3   220     9   214     7   220 0.85 Nucleotidyl transferase
IspD                 PF01128.14   221 seq1387_BIOID51023   -            456   1.4e-06   27.8   0.1   1   1   8.5e-10   2.9e-06   26.8   0.0     1    45     6    50     6    78 0.83 Uncharacterized protein family UPF0007
RusA                 PF05866.6    116 seq1388_BIOID51023   -            129   7.4e-21   74.6   0.0   1   1   6.2e-25   8.5e-21   74.4   0.0     1   115     5   120     5   121 0.92 Endodeoxyribonuclease RusA
Molybdopterin        PF00384.17   432 seq1389_BIOID51023   -            848  8.8e-106  354.0   0.0   1   1  1.6e-109  1.1e-105  353.8   0.0     1   431    99   572    99   573 0.95 Molybdopterin oxidoreductase
Molydop_binding      PF01568.16   109 seq1389_BIOID51023   -            848   1.7e-23   82.3   0.0   1   1   5.3e-27   3.6e-23   81.3   0.0     1   108   690   811   690   812 0.95 Molydopterin dinucleotide binding domain
BPD_transp_2         PF02653.11   267 seq1390_BIOID51023   -            318   3.1e-37  127.8  40.5   1   1   3.4e-41   4.6e-37  127.3  28.1     3   266    39   305    37   306 0.93 Branched-chain amino acid transport system / permease component
NERD                 PF08378.6    109 seq1392_BIOID51023   -            101   2.8e-08   33.8   0.0   1   1   2.7e-12   3.7e-08   33.5   0.0     5    60    31    86    28    98 0.82 Nuclease-related domain
MxiH                 PF09392.5     90 seq1393_BIOID51023   -            142     3e-12   46.8   0.9   1   1     3e-16   4.1e-12   46.3   0.6     2    90    56   141    55   141 0.96 Type III secretion needle MxiH like
KilA-N               PF04383.8    111 seq1396_BIOID51023   -            201     9e-21   73.4   0.0   1   1   9.3e-25   1.3e-20   72.9   0.0     6   108     8   108     4   111 0.93 KilA-N domain
AA_permease          PF00324.16   479 seq1397_BIOID51023   -            470  1.5e-119  399.3  46.0   1   1  2.5e-123  1.7e-119  399.1  31.9     1   477    27   468    27   470 0.98 Amino acid permease
AA_permease_2        PF13520.1    426 seq1397_BIOID51023   -            470   5.5e-51  173.3  50.0   1   1     1e-54   7.1e-51  172.9  34.6     8   419    30   446    26   459 0.84 Amino acid permease
Fimbrial             PF00419.15   145 seq1398_BIOID51023   -            176   1.6e-21   76.9   4.0   1   1   1.4e-25   1.9e-21   76.7   2.8     1   145    27   176    27   176 0.94 Fimbrial protein
FliL                 PF03748.9     99 seq1399_BIOID51023   -            154   7.5e-23   80.2   0.0   1   1   6.9e-27   9.4e-23   79.9   0.0     1    98    54   153    54   154 0.94 Flagellar basal body-associated protein FliL
HTH_Tnp_1            PF01527.15    76 seq1400_BIOID51023   -            136   1.8e-19   69.3   0.5   1   1   4.6e-23   3.1e-19   68.5   0.4     2    74    23   102    22   104 0.89 Transposase
HTH_28               PF13518.1     52 seq1400_BIOID51023   -            136   2.3e-06   27.3   0.5   1   1   6.5e-10   4.4e-06   26.4   0.0     1    43    32    75    32    78 0.93 Helix-turn-helix domain
YscJ_FliF            PF01514.12   207 seq1402_BIOID51023   -            190   3.8e-59  199.1   4.0   1   1   3.3e-63   4.6e-59  198.9   2.8     3   196     3   185     1   189 0.97 Secretory protein of YscJ/FliF family
MarC                 PF01914.12   203 seq1403_BIOID51023   -            197   6.1e-63  211.4  18.6   1   1     1e-66   6.8e-63  211.3  12.9     1   203     1   195     1   195 0.97 MarC family integral membrane protein
TerC                 PF03741.11   184 seq1403_BIOID51023   -            197   3.6e-05   23.1   1.0   1   1   5.3e-09   3.6e-05   23.1   0.7    14    82    20    92     6   107 0.89 Integral membrane protein TerC family
HATPase_c            PF02518.21   111 seq1405_BIOID51023   -            458   1.5e-28   98.5   0.8   1   1   6.1e-32   4.2e-28   97.1   0.1     2   110   346   449   345   450 0.98 Histidine kinase-, DNA gyrase B-, and HSP90-like ATPase
HisKA                PF00512.20    68 seq1405_BIOID51023   -            458   1.5e-14   53.5   0.4   1   1     8e-18   5.5e-14   51.7   0.0     2    65   238   300   237   302 0.91 His Kinase A (phospho-acceptor) domain
Sulfatase            PF00884.18   379 seq1406_BIOID51023   -            497   2.3e-85  286.7   0.4   1   1   2.2e-89     3e-85  286.4   0.3     1   379     4   413     4   413 0.92 Sulfatase
Bac_surface_Ag       PF01103.18   323 seq1407_BIOID51023   -            810  1.7e-100  336.4  16.0   1   1  1.1e-103  3.7e-100  335.4  11.1     1   323   448   810   448   810 0.96 Surface antigen
Surf_Ag_VNR          PF07244.10    78 seq1407_BIOID51023   -            810   3.1e-65  216.4  10.4   1   5   6.3e-10   2.2e-06   27.8   0.0     1    78    24    91    24    91 0.87 Surface antigen variable number repeat
Surf_Ag_VNR          PF07244.10    78 seq1407_BIOID51023   -            810   3.1e-65  216.4  10.4   2   5   5.9e-15     2e-11   44.0   0.0     1    78    92   172    92   172 0.93 Surface antigen variable number repeat
Surf_Ag_VNR          PF07244.10    78 seq1407_BIOID51023   -            810   3.1e-65  216.4  10.4   3   5   3.5e-17   1.2e-13   51.1   0.1     2    78   176   263   175   263 0.86 Surface antigen variable number repeat
Surf_Ag_VNR          PF07244.10    78 seq1407_BIOID51023   -            810   3.1e-65  216.4  10.4   4   5   5.8e-14     2e-10   40.8   0.0     1    78   266   344   266   344 0.92 Surface antigen variable number repeat
Surf_Ag_VNR          PF07244.10    78 seq1407_BIOID51023   -            810   3.1e-65  216.4  10.4   5   5     1e-18   3.5e-15   56.0   0.1     1    78   347   421   347   421 0.91 Surface antigen variable number repeat
Alpha-amylase_C      PF02806.13    96 seq1409_BIOID51023   -            347   2.9e-05   23.9   0.0   1   1   6.2e-09   8.4e-05   22.5   0.0     8    90   246   334   244   338 0.77 Alpha amylase, C-terminal all-beta domain
FliM                 PF02154.10   192 seq1410_BIOID51023   -            349   1.4e-80  269.3   0.2   1   1   3.6e-84   2.5e-80  268.6   0.0     1   192    53   246    53   246 0.99 Flagellar motor switch protein FliM
SpoA                 PF01052.15    77 seq1410_BIOID51023   -            349   1.5e-15   56.3   0.0   1   1   4.7e-19   3.2e-15   55.3   0.0     3    75   267   337   265   338 0.96 Surface presentation of antigens (SPOA)
rve                  PF00665.21   120 seq1412_BIOID51023   -            301   8.6e-23   80.6   0.0   1   1   3.4e-26   1.6e-22   79.7   0.0     3   119   123   243   121   244 0.96 Integrase core domain
rve_3                PF13683.1     67 seq1412_BIOID51023   -            301   1.4e-17   62.8   0.1   1   1   9.9e-21   4.5e-17   61.2   0.0     2    67   216   281   215   281 0.98 Integrase core domain
HTH_21               PF13276.1     60 seq1412_BIOID51023   -            301   6.8e-17   61.1   1.7   1   1   7.2e-19   3.3e-15   55.7   0.3     6    57    49   106    44   109 0.80 HTH-like domain
Fimbrial             PF00419.15   145 seq1414_BIOID51023   -            169   1.3e-09   38.3   8.2   1   1   1.2e-13   1.6e-09   37.9   5.7     1   144    30   168    30   169 0.74 Fimbrial protein
YcgL                 PF05166.8     74 seq1418_BIOID51023   -            108     3e-33  113.6   0.1   1   1   2.9e-37     4e-33  113.2   0.1     1    74    14    87    14    87 0.99 YcgL domain
ADH_zinc_N           PF00107.21   130 seq1419_BIOID51023   -            349   1.2e-28   99.1   0.1   1   1   4.3e-32     2e-28   98.4   0.1     1   129   185   308   185   309 0.97 Zinc-binding dehydrogenase
ADH_N                PF08240.7    109 seq1419_BIOID51023   -            349   4.3e-28   97.1   5.4   1   1   1.8e-31     8e-28   96.2   3.7     1   108    27   142    27   143 0.95 Alcohol dehydrogenase GroES-like domain
4HBT                 PF03061.17    79 seq1420_BIOID51023   -            155   8.5e-19   67.3   0.1   1   1   1.7e-22   1.1e-18   66.9   0.1     2    78    57   145    56   146 0.97 Thioesterase superfamily
4HBT_3               PF13622.1    256 seq1420_BIOID51023   -            155   7.1e-07   29.1   0.3   1   1   1.4e-10   9.4e-07   28.7   0.2     3    85    52   153    47   154 0.85 Thioesterase-like superfamily
DUF968               PF06147.6    200 seq1421_BIOID51023   -            331   4.8e-78  261.5   0.0   1   1   4.7e-82   6.5e-78  261.1   0.0     2   200   131   328   130   328 0.99 Protein of unknown function (DUF968)
MarR                 PF01047.17    59 seq1422_BIOID51023   -            144   5.2e-18   64.3   0.0   1   1   1.9e-21   8.8e-18   63.6   0.0     1    59    38    96    38    96 0.98 MarR family
MarR_2               PF12802.2     62 seq1422_BIOID51023   -            144   1.4e-13   50.1   0.0   1   1   5.2e-17   2.4e-13   49.4   0.0     1    62    36    95    36    95 0.98 MarR family
HTH_27               PF13463.1     68 seq1422_BIOID51023   -            144   3.5e-09   36.7   0.0   1   1   1.8e-12   8.1e-09   35.5   0.0     1    68    38   104    38   104 0.93 Winged helix DNA-binding domain
FAA_hydrolase        PF01557.13   217 seq1427_BIOID51023   -            219   3.3e-55  186.7   0.0   1   1   2.8e-59   3.8e-55  186.5   0.0     1   208    18   210    18   219 0.93 Fumarylacetoacetate (FAA) hydrolase family
FimH_man-bind        PF09160.5    147 seq1429_BIOID51023   -            303   1.5e-57  193.4   0.2   1   1     4e-61   2.8e-57  192.5   0.1     1   147    27   171    27   171 0.99 FimH, mannose binding
Fimbrial             PF00419.15   145 seq1429_BIOID51023   -            303   1.1e-09   38.4   7.6   1   1   1.7e-13   1.1e-09   38.4   5.3     7   145   176   303   170   303 0.85 Fimbrial protein
SIS                  PF01380.17   131 seq1431_BIOID51023   -            609   1.8e-64  215.0   0.1   1   2   4.2e-36   1.1e-32  112.2   0.0     2   130   290   418   289   419 0.97 SIS domain
SIS                  PF01380.17   131 seq1431_BIOID51023   -            609   1.8e-64  215.0   0.1   2   2   1.2e-32   3.4e-29  100.9   0.0     2   130   462   591   461   592 0.97 SIS domain
GATase_2             PF00310.16   361 seq1431_BIOID51023   -            609   5.2e-26   91.0   0.7   1   2   2.4e-08   6.5e-05   21.6   0.1     1    54     2    44     2    62 0.85 Glutamine amidotransferases class-II
GATase_2             PF00310.16   361 seq1431_BIOID51023   -            609   5.2e-26   91.0   0.7   2   2   1.9e-22   5.2e-19   68.0   0.1   190   293    61   152    50   160 0.95 Glutamine amidotransferases class-II
GATase_6             PF13522.1    133 seq1431_BIOID51023   -            609   2.1e-24   85.8   0.1   1   1   1.3e-27   3.6e-24   85.0   0.1    11   123    65   183    46   193 0.85 Glutamine amidotransferase domain
GATase_7             PF13537.1    124 seq1431_BIOID51023   -            609   2.6e-17   62.6   0.0   1   1   1.7e-20   4.6e-17   61.8   0.0     1   118    72   194    72   199 0.85 Glutamine amidotransferase domain
GATase_4             PF13230.1    272 seq1431_BIOID51023   -            609     2e-07   29.8   0.1   1   1   3.1e-10   8.6e-07   27.7   0.1    59   133    54   128    45   148 0.86 Glutamine amidotransferases class-II
HTH_18               PF12833.2     81 seq1432_BIOID51023   -            129   1.1e-19   70.2   0.3   1   1   2.1e-23   1.4e-19   69.8   0.2     2    79    34   110    33   112 0.96 Helix-turn-helix domain
HTH_AraC             PF00165.18    42 seq1432_BIOID51023   -            129   5.4e-18   64.0   0.2   1   2     2e-09   1.4e-05   24.6   0.0     1    42    20    61    20    61 0.97 Bacterial regulatory helix-turn-helix proteins, AraC family
HTH_AraC             PF00165.18    42 seq1432_BIOID51023   -            129   5.4e-18   64.0   0.2   2   2     2e-13   1.4e-09   37.3   0.0     2    41    73   110    68   111 0.93 Bacterial regulatory helix-turn-helix proteins, AraC family
EamA                 PF00892.15   126 seq1433_BIOID51023   -            295   2.7e-17   62.8  33.8   1   2   3.4e-16   2.3e-12   46.9   8.4     1   123    18   142    18   145 0.90 EamA-like transporter family
EamA                 PF00892.15   126 seq1433_BIOID51023   -            295   2.7e-17   62.8  33.8   2   2     9e-09   6.2e-05   22.9   8.8     1   125   159   284   159   285 0.84 EamA-like transporter family
EmrE                 PF13536.1    113 seq1433_BIOID51023   -            295   2.9e-08   33.7  35.1   1   1   9.3e-12   6.4e-08   32.6   9.2     4   108    42   147    39   151 0.90 Multidrug resistance efflux transporter
Secretin             PF00263.16   165 seq1434_BIOID51023   -            512     3e-33  114.4   3.5   1   1   4.4e-37     3e-33  114.4   2.5     1   162   336   504   336   507 0.93 Bacterial type II and III secretion system protein
Secretin_N           PF03958.12    82 seq1434_BIOID51023   -            512   4.2e-25   87.6   2.7   1   1   1.2e-22   7.9e-19   67.5   0.2     1    82   180   275   180   275 0.99 Bacterial type II/III secretion system short domain
YobH                 PF13996.1     70 seq1436_BIOID51023   -             79   1.7e-36  123.8   1.2   1   1   1.4e-40   1.9e-36  123.6   0.8     1    70     2    71     2    71 0.99 YobH-like protein
SpoA                 PF01052.15    77 seq1438_BIOID51023   -            137   2.9e-24   84.3   0.8   1   1   2.7e-28   3.7e-24   84.0   0.6     3    76    55   128    54   129 0.97 Surface presentation of antigens (SPOA)
Acid_phosphat_B      PF03767.9    230 seq1440_BIOID51023   -            237   3.8e-50  170.2   0.0   1   1   3.2e-54   4.3e-50  170.0   0.0     2   229    11   220    10   221 0.96 HAD superfamily, subfamily IIIB (Acid phosphatase)
Phage_AlpA           PF05930.7     51 seq1442_BIOID51023   -             92   2.1e-19   68.8   0.1   1   1   4.1e-23   2.8e-19   68.4   0.0     1    51    34    83    34    83 0.98 Prophage CP4-57 regulatory protein (AlpA)
HTH_17               PF12728.2     51 seq1442_BIOID51023   -             92   1.4e-07   31.5   0.1   1   1   2.7e-11   1.9e-07   31.1   0.0     9    50    44    86    39    87 0.90 Helix-turn-helix domain
MarB                 PF13999.1     66 seq1443_BIOID51023   -             72   6.1e-35  118.4   0.5   1   1     5e-39   6.8e-35  118.3   0.3     2    66     6    70     5    70 0.98 MarB protein
Sigma54_activat      PF00158.21   168 seq1444_BIOID51023   -            441   1.5e-72  242.4   0.1   1   1   8.9e-76   2.4e-72  241.7   0.1     1   168   141   308   141   308 0.99 Sigma-54 interaction domain
Response_reg         PF00072.19   112 seq1444_BIOID51023   -            441   7.2e-30  103.1   0.2   1   1   5.4e-33   1.5e-29  102.1   0.1     1   111     8   117     8   118 0.98 Response regulator receiver domain
HTH_8                PF02954.14    42 seq1444_BIOID51023   -            441     2e-14   52.7   0.6   1   1   7.2e-18     2e-14   52.7   0.4     3    39   403   439   401   441 0.93 Bacterial regulatory protein, Fis family
AAA_5                PF07728.9    139 seq1444_BIOID51023   -            441   1.3e-07   31.2   0.0   1   1   9.7e-11   2.7e-07   30.3   0.0     2   123   165   283   164   301 0.84 AAA domain (dynein-related subfamily)
AAA                  PF00004.24   132 seq1444_BIOID51023   -            441   1.5e-05   25.0   0.0   1   1   1.2e-08   3.4e-05   23.9   0.0     1   126   165   296   165   302 0.72 ATPase family associated with various cellular activities (AAA)
FliB                 PF03692.10    85 seq1445_BIOID51023   -            153   1.3e-08   35.0  10.3   1   1   1.7e-12   2.4e-08   34.2   7.1     2    85    29    97    28    97 0.97 Flagellin N-methylase
DnaB_C               PF03796.10   265 seq1446_BIOID51023   -            454    9e-107  355.7   0.2   1   1  2.6e-110  1.2e-106  355.3   0.1     1   263   188   445   188   447 0.97 DnaB-like helicase C terminal domain
DnaB                 PF00772.16   103 seq1446_BIOID51023   -            454   5.8e-35  119.1   0.0   1   1   5.4e-38   2.5e-34  117.1   0.0     2   103     9   110     8   110 0.99 DnaB-like helicase N terminal domain
AAA_25               PF13481.1    194 seq1446_BIOID51023   -            454   9.8e-13   47.8   0.1   1   1   4.1e-16   1.9e-12   46.9   0.1    13   190   187   368   174   372 0.82 AAA domain
Glutaminase          PF04960.10   286 seq1447_BIOID51023   -            310  9.7e-114  379.0   0.1   1   1  8.2e-118  1.1e-113  378.8   0.0     1   286    24   308    24   308 0.99 Glutaminase
CsiD                 PF08943.5    297 seq1448_BIOID51023   -            325  4.7e-148  491.8   0.0   1   1  7.8e-152  5.3e-148  491.6   0.0     1   297    20   315    20   315 1.00 CsiD
TauD                 PF02668.11   258 seq1448_BIOID51023   -            325   8.8e-11   41.8   0.1   1   1   1.8e-14   1.2e-10   41.3   0.0    33   256    88   309    63   311 0.79 Taurine catabolism dioxygenase TauD, TfdA family
Phage_antitermQ      PF06530.7    126 seq1449_BIOID51023   -            127     3e-57  191.5   0.4   1   1   2.5e-61   3.4e-57  191.3   0.3     1   125     1   125     1   126 0.99 Phage antitermination protein Q
MFS_1                PF07690.11   354 seq1450_BIOID51023   -            471     1e-49  169.1  51.1   1   1   1.5e-53     1e-49  169.1  35.4     1   353    15   405    15   406 0.91 Major Facilitator Superfamily
MFS_3                PF05977.8    524 seq1450_BIOID51023   -            471   6.3e-10   37.6  14.0   1   1   9.3e-14   6.3e-10   37.6   9.7    20   187    20   183     6   246 0.85 Transmembrane secretion effector
Peptidase_S24        PF00717.18    70 seq1451_BIOID51023   -            238   3.4e-13   48.9   0.0   1   1   7.4e-17   5.1e-13   48.3   0.0     1    70   150   223   150   223 0.96 Peptidase S24-like
HTH_3                PF01381.17    55 seq1451_BIOID51023   -            238   1.1e-09   37.8   0.0   1   1   3.1e-13   2.1e-09   36.9   0.0     5    55    26    76    23    76 0.95 Helix-turn-helix
FliO                 PF04347.8     84 seq1452_BIOID51023   -            122   3.1e-24   84.7   0.2   1   1     3e-28   4.2e-24   84.2   0.1     1    84    37   118    37   118 0.88 Flagellar biosynthesis protein, FliO
Nitrate_red_del      PF02613.10   136 seq1458_BIOID51023   -            199   1.9e-21   76.1   2.2   1   1   2.5e-25   3.5e-21   75.3   1.5     3   136    41   172    14   172 0.87 Nitrate reductase delta subunit
LrgA                 PF03788.9     96 seq1459_BIOID51023   -            132   4.4e-29   99.9  10.2   1   1     4e-33   5.4e-29   99.6   7.1     1    94    21   114    21   116 0.98 LrgA family
AA_permease          PF00324.16   479 seq1460_BIOID51023   -            470    1e-115  386.7  42.2   1   1  1.7e-119  1.1e-115  386.5  29.3     1   464    39   462    39   470 0.93 Amino acid permease
AA_permease_2        PF13520.1    426 seq1460_BIOID51023   -            470   2.2e-43  148.2  46.9   1   1   4.3e-47   2.9e-43  147.8  32.5     9   410    43   444    39   464 0.82 Amino acid permease
PsiE                 PF06146.7     69 seq1461_BIOID51023   -            136   1.8e-16   59.9   5.7   1   1   1.3e-20   1.8e-16   59.9   3.9     5    69    62   123    58   123 0.95 Phosphate-starvation-inducible E
FliP                 PF00813.15   194 seq1462_BIOID51023   -            245   4.7e-81  271.0  10.9   1   1   4.8e-85   6.5e-81  270.5   7.5     2   193    48   239    47   240 0.99 FliP family
UPF0047              PF01894.12   118 seq1463_BIOID51023   -            138   4.5e-39  132.8   0.0   1   1   3.7e-43   5.1e-39  132.6   0.0     1   117    17   135    17   136 0.97 Uncharacterised protein family UPF0047
MatP                 PF06303.7    148 seq1465_BIOID51023   -            150   3.3e-75  250.8   6.6   1   1   2.8e-79   3.8e-75  250.6   4.6     1   147     1   147     1   148 0.99 Organiser of macrodomain of Terminus of chromosome
DUF202               PF02656.10    73 seq1466_BIOID51023   -            115   3.3e-16   59.1   8.8   1   1   2.4e-20   3.3e-16   59.1   1.0     1    72    13    79    13    80 0.94 Domain of unknown function (DUF202)
LrgB                 PF04172.11   215 seq1473_BIOID51023   -            231   1.2e-82  276.2  15.2   1   1   9.7e-87   1.3e-82  276.0  10.6     1   215    12   226    12   226 0.99 LrgB-like family
MFS_1                PF07690.11   354 seq1475_BIOID51023   -            418   2.9e-41  141.2  43.8   1   1   1.1e-44     5e-41  140.5  30.3     2   298    59   391    58   416 0.86 Major Facilitator Superfamily
Sugar_tr             PF00083.19   451 seq1475_BIOID51023   -            418   9.7e-09   34.1  16.2   1   1   2.1e-12   9.7e-09   34.1  11.3    44   192    86   229    54   232 0.88 Sugar (and other) transporter
MFS_3                PF05977.8    524 seq1475_BIOID51023   -            418   8.7e-05   20.7  14.4   1   1   3.2e-08   0.00015   19.9  10.0    12   214    55   253    47   279 0.90 Transmembrane secretion effector
AA_permease_2        PF13520.1    426 seq1479_BIOID51023   -            430     1e-31  109.8  54.4   1   1   3.1e-35   2.1e-31  108.7  37.6     1   406    13   398    13   423 0.84 Amino acid permease
AA_permease          PF00324.16   479 seq1479_BIOID51023   -            430   1.3e-25   89.5  49.3   1   1   3.2e-29   2.2e-25   88.8  34.2     2   416    18   396    17   428 0.84 Amino acid permease
DAO                  PF01266.19   358 seq1480_BIOID51023   -            444   5.5e-63  212.9   0.0   1   1   1.5e-66   6.8e-63  212.6   0.0     1   356    25   412    25   414 0.86 FAD dependent oxidoreductase
DUF419               PF04237.8     92 seq1481_BIOID51023   -            118   1.2e-22   79.9   0.1   1   1   1.1e-26   1.5e-22   79.6   0.0     1    91    10   102    10   103 0.98 Protein of unknown function (DUF419)
DUF202               PF02656.10    73 seq1482_BIOID51023   -            120   2.5e-09   37.0   9.0   1   1     3e-12   4.1e-08   33.1   6.2     1    66    12    71    12   115 0.89 Domain of unknown function (DUF202)
YbhQ                 PF11076.3    135 seq1483_BIOID51023   -            136   4.3e-79  262.5  13.2   1   1   3.7e-83   5.1e-79  262.3   9.1     1   134     1   132     1   134 0.98 Putative inner membrane protein YbhQ
TPR_3                PF07720.7     36 seq1486_BIOID51023   -            151   2.9e-10   39.6   0.2   1   1   5.5e-14   7.6e-10   38.2   0.2     1    36    32    65    32    65 0.96 Tetratricopeptide repeat
OmpH                 PF03938.9    158 seq1488_BIOID51023   -            161   6.2e-23   81.3  16.0   1   1   5.4e-27   7.4e-23   81.1  11.1     3   157    10   160     6   161 0.93 Outer membrane protein (OmpH-like)
Bac_Ubq_Cox          PF01654.12   436 seq1489_BIOID51023   -            523  1.2e-183  610.3  21.3   1   1    1e-187  1.4e-183  610.1  14.7     1   435     8   503     8   504 0.98 Bacterial Cytochrome Ubiquinol Oxidase
Acyltransferase      PF01553.16   132 seq1490_BIOID51023   -            310   2.6e-14   52.6   0.0   1   1   2.7e-18   3.7e-14   52.1   0.0     3   119    84   220    82   238 0.82 Acyltransferase
Bac_export_3         PF01313.14    76 seq1491_BIOID51023   -             89   2.3e-30  103.9   9.5   1   1   1.9e-34   2.6e-30  103.8   6.6     2    75     5    78     4    79 0.97 Bacterial export proteins, family 3
Glycos_transf_1      PF00534.15   172 seq1494_BIOID51023   -            332   1.9e-05   24.0   0.0   1   1   2.4e-09   3.3e-05   23.2   0.0    85   159   231   304   226   315 0.85 Glycosyl transferases group 1
HATPase_c            PF02518.21   111 seq1496_BIOID51023   -            467   5.8e-24   83.8   0.0   1   1   2.7e-27   1.2e-23   82.7   0.0     1   111   349   460   349   460 0.98 Histidine kinase-, DNA gyrase B-, and HSP90-like ATPase
HAMP                 PF00672.20    70 seq1496_BIOID51023   -            467   1.5e-17   63.4   0.4   1   1   3.3e-21   1.5e-17   63.4   0.2     2    69   168   235   167   236 0.96 HAMP domain
HisKA                PF00512.20    68 seq1496_BIOID51023   -            467   9.5e-14   51.0   0.2   1   1   2.1e-17   9.5e-14   51.0   0.1     1    68   240   304   240   304 0.97 His Kinase A (phospho-acceptor) domain
PBP_like_2           PF12849.2    281 seq1497_BIOID51023   -            346   9.1e-56  189.2   7.2   1   1   1.8e-59   1.2e-55  188.8   5.0    10   278    27   306     8   308 0.91 PBP superfamily domain
PBP_like             PF12727.2    193 seq1497_BIOID51023   -            346   1.6e-10   40.1   0.0   1   1   5.2e-14   3.6e-10   39.0   0.0     3   168    47   236    45   302 0.76 PBP superfamily domain
Phage_Nu1            PF07471.7    164 seq1498_BIOID51023   -            101   1.1e-17   63.9   0.0   1   1   9.6e-22   1.3e-17   63.6   0.0    86   163     5    82     2    83 0.97 Phage DNA packaging protein Nu1
Bac_export_1         PF01311.15   249 seq1500_BIOID51023   -            261   2.4e-76  256.1  28.4   1   1     2e-80   2.7e-76  256.0  19.7     2   248     8   251     7   252 0.99 Bacterial export proteins, family 1
Hexapep              PF00132.19    36 seq1502_BIOID51023   -            341   1.9e-32  109.1  41.0   1   3   1.2e-14   8.4e-11   40.7   2.6     2    36   110   144   109   144 0.95 Bacterial transferase hexapeptide (six repeats)
Hexapep              PF00132.19    36 seq1502_BIOID51023   -            341   1.9e-32  109.1  41.0   2   3   1.7e-12   1.2e-08   33.9   0.3     1    35   145   179   145   180 0.96 Bacterial transferase hexapeptide (six repeats)
Hexapep              PF00132.19    36 seq1502_BIOID51023   -            341   1.9e-32  109.1  41.0   3   3   1.8e-11   1.3e-07   30.7   6.3     1    35   222   256   222   257 0.94 Bacterial transferase hexapeptide (six repeats)
LpxD                 PF04613.9     72 seq1502_BIOID51023   -            341   1.9e-23   81.6   0.0   1   1   4.7e-27   3.2e-23   80.9   0.0     1    72    21    90    21    90 0.97 UDP-3-O-[3-hydroxymyristoyl] glucosamine N-acyltransferase, LpxD
dCMP_cyt_deam_2      PF08211.6    124 seq1503_BIOID51023   -            294   2.3e-50  169.6   0.2   1   1   6.8e-52   4.7e-48  162.1   0.0     1   123   157   278   157   279 0.98 Cytidine and deoxycytidylate deaminase zinc-binding region
dCMP_cyt_deam_1      PF00383.17   102 seq1503_BIOID51023   -            294   1.4e-17   63.0   0.0   1   1   4.8e-18   3.3e-14   52.2   0.0    10    93    56   139    47   143 0.86 Cytidine and deoxycytidylate deaminase zinc-binding region
DUF3289              PF11692.3    277 seq1505_BIOID51023   -            284   3.1e-81  272.5   5.4   1   1   2.9e-85     4e-81  272.1   3.7     6   271    11   277     2   282 0.92 Protein of unknown function (DUF3289)
Terminase_GpA        PF05876.7    557 seq1507_BIOID51023   -            654  2.9e-180  600.2   0.1   1   1  2.6e-184  3.6e-180  599.8   0.1     1   547    51   613    51   621 0.98 Phage terminase large subunit (GpA)
ATP-grasp            PF02222.17   172 seq1510_BIOID51023   -            392   3.5e-56  189.1   0.0   1   1     2e-59   5.5e-56  188.4   0.0     2   171   123   294   122   295 0.98 ATP-grasp domain
ATP-grasp_4          PF13535.1    184 seq1510_BIOID51023   -            392   6.1e-19   68.3   0.0   1   1   4.3e-22   1.2e-18   67.4   0.0    10   179   120   284   110   289 0.86 ATP-grasp domain
Dala_Dala_lig_C      PF07478.8    203 seq1510_BIOID51023   -            392   4.6e-08   32.5   0.0   1   1   1.8e-10     5e-07   29.2   0.0    23   175   139   284   113   295 0.76 D-ala D-ala ligase C-terminus
ATP-grasp_3          PF02655.9    161 seq1510_BIOID51023   -            392   3.3e-07   30.1   0.0   1   1   3.7e-10     1e-06   28.6   0.0     9   159   118   285   113   287 0.82 ATP-grasp domain
CPSase_L_D2          PF02786.12   211 seq1510_BIOID51023   -            392   2.1e-06   27.1   0.0   1   1   1.3e-09   3.5e-06   26.3   0.0    15    89   126   198   114   218 0.81 Carbamoyl-phosphate synthase L chain, ATP binding domain
Peptidase_S24        PF00717.18    70 seq1512_BIOID51023   -            139   1.7e-13   49.8   0.0   1   1   1.8e-17   2.5e-13   49.3   0.0     2    68    56   120    55   122 0.91 Peptidase S24-like
UxuA                 PF03786.8    351 seq1518_BIOID51023   -            394  4.2e-163  541.7   0.2   1   1    7e-167  4.8e-163  541.6   0.1     1   350     1   388     1   389 0.99 D-mannonate dehydratase (UxuA)
AP_endonuc_2         PF01261.19   211 seq1518_BIOID51023   -            394   7.7e-09   35.0   0.0   1   1   7.8e-12   5.3e-08   32.3   0.0     3   189    18   299    16   322 0.81 Xylose isomerase-like TIM barrel
Ral                  PF11058.3     66 seq1521_BIOID51023   -             66   7.5e-48  159.6   3.4   1   1     6e-52   8.2e-48  159.5   2.3     1    66     1    66     1    66 0.99 Antirestriction protein Ral
Lysis_S              PF04971.7     68 seq1522_BIOID51023   -             71   2.5e-47  158.3   0.6   1   1     2e-51   2.8e-47  158.1   0.4     1    68     4    71     4    71 1.00 Lysis protein S
Aldedh               PF00171.17   462 seq1523_BIOID51023   -            482  1.5e-175  583.8   0.1   1   1  1.3e-179  1.7e-175  583.6   0.1     1   461    19   477    19   478 0.99 Aldehyde dehydrogenase family
IMS                  PF00817.15   148 seq1524_BIOID51023   -            422   8.3e-39  132.6   0.0   1   1     6e-42   2.1e-38  131.3   0.0     1   147     5   150     5   151 0.96 impB/mucB/samB family
DUF4113              PF13438.1     75 seq1524_BIOID51023   -            422   1.5e-28   98.3   0.3   1   1   1.9e-31   6.6e-28   96.3   0.0     1    75   347   421   347   421 0.98 Domain of unknown function (DUF4113)
IMS_C                PF11799.3    137 seq1524_BIOID51023   -            422     1e-08   35.5   0.0   1   1   6.1e-12   2.1e-08   34.5   0.0     3   122   214   333   212   344 0.89 impB/mucB/samB family C-terminal
IMS_HHH              PF11798.3     32 seq1524_BIOID51023   -            422   1.3e-07   31.0   0.0   1   1   1.1e-10   3.8e-07   29.6   0.0     4    32   172   200   169   200 0.92 IMS family HHH motif
MerR_1               PF13411.1     69 seq1525_BIOID51023   -            135   8.7e-20   70.1   0.4   1   1     4e-23   1.8e-19   69.1   0.0     1    66     1    67     1    69 0.94 MerR HTH family regulatory protein
MerR-DNA-bind        PF09278.6     65 seq1525_BIOID51023   -            135   1.9e-16   60.1   2.6   1   1   6.1e-20   2.8e-16   59.5   1.8     2    65    45   108    44   108 0.96 MerR, DNA binding
MerR                 PF00376.18    38 seq1525_BIOID51023   -            135   2.7e-16   58.6   0.1   1   1   1.1e-19   5.2e-16   57.8   0.0     1    38     2    39     2    39 0.98 MerR family regulatory protein
HxlR                 PF01638.12    91 seq1530_BIOID51023   -            126   1.8e-32  110.7   0.1   1   1   2.8e-36   3.8e-32  109.6   0.0     2    89    29   116    28   118 0.97 HxlR-like helix-turn-helix
Phage_lysozyme       PF00959.14   110 seq1531_BIOID51023   -            165   3.1e-32  111.0   0.3   1   1   2.8e-36   3.8e-32  110.7   0.2     1   109    48   154    48   155 0.98 Phage lysozyme
DUF943               PF06092.7    157 seq1534_BIOID51023   -            163   1.3e-45  154.4   3.3   1   1   1.1e-49   1.5e-45  154.2   2.3     1   156     1   154     1   155 0.94 Enterobacterial putative membrane protein (DUF943)
BPD_transp_1         PF00528.17   185 seq1537_BIOID51023   -            319   1.5e-17   63.5  20.4   1   1   1.1e-21   1.5e-17   63.5  14.2     3   175    95   304    89   314 0.87 Binding-protein-dependent transport system inner membrane component
GerE                 PF00196.14    58 seq1538_BIOID51023   -            207   2.9e-19   68.0   1.4   1   1   4.6e-23   6.3e-19   66.9   1.0     3    57   137   191   135   192 0.96 Bacterial regulatory proteins, luxR family
DDE_Tnp_IS66         PF03050.9    271 seq1539_BIOID51023   -            261   1.2e-52  178.6   0.2   1   1   2.1e-56   1.5e-52  178.4   0.1   121   271    55   211    33   211 0.95 Transposase IS66 family
DDE_Tnp_IS66_C       PF13817.1     39 seq1539_BIOID51023   -            261   2.7e-17   62.3   0.0   1   1   9.3e-21   6.3e-17   61.1   0.0     1    39   217   255   217   255 0.98 IS66 C-terminal element
DUF218               PF02698.12   155 seq1540_BIOID51023   -            239   3.3e-21   75.2   0.0   1   1   3.3e-25   4.6e-21   74.8   0.0     4   132    47   172    45   186 0.93 DUF218 domain
Cyto_ox_2            PF02322.10   328 seq1542_BIOID51023   -            379  7.9e-121  403.1  36.0   1   1  6.7e-125  9.2e-121  402.8  25.0     2   327     7   362     6   363 0.99 Cytochrome oxidase subunit II
FabA                 PF07977.8    138 seq1545_BIOID51023   -            151   8.4e-43  145.0   0.0   1   1   7.2e-47   9.8e-43  144.8   0.0     1   137    17   141    17   142 0.97 FabA-like domain
DUF796               PF05638.7    134 seq1547_BIOID51023   -            172   7.2e-33  113.3   0.0   1   1     6e-37   8.3e-33  113.1   0.0     1   133     6   155     6   156 0.94 Protein of unknown function (DUF796)
Response_reg         PF00072.19   112 seq1548_BIOID51023   -            240   8.2e-25   86.8   0.0   1   1   1.8e-28   1.2e-24   86.3   0.0     1   112    13   122    13   122 0.98 Response regulator receiver domain
Trans_reg_C          PF00486.23    77 seq1548_BIOID51023   -            240     1e-22   79.6   0.1   1   1   2.7e-26   1.8e-22   78.8   0.0     2    77   157   232   156   232 0.96 Transcriptional regulatory protein, C terminal
SLT                  PF01464.15   121 seq1550_BIOID51023   -            154   1.3e-32  111.7   1.2   1   1   1.1e-36   1.5e-32  111.4   0.9     1   120    21   140    21   141 0.97 Transglycosylase SLT domain
Phage_lysis          PF03245.8    125 seq1552_BIOID51023   -            153   5.9e-49  165.1  13.7   1   1   4.9e-53   6.7e-49  164.9   9.5     1   125    29   153    29   153 0.99 Bacteriophage lysis protein
FAD_binding_2        PF00890.19   421 seq1554_BIOID51023   -            540  2.8e-107  359.0   1.8   1   1  9.8e-111  3.3e-107  358.8   1.3     1   421    10   392    10   392 0.95 FAD binding domain
Succ_DH_flav_C       PF02910.15   129 seq1554_BIOID51023   -            540   3.1e-19   68.9   0.2   1   1   1.6e-22   5.5e-19   68.1   0.1     2    88   441   521   440   526 0.96 Fumarate reductase flavoprotein C-term
Pyr_redox_2          PF07992.9    200 seq1554_BIOID51023   -            540   4.1e-11   43.0   3.3   1   1   3.6e-12   1.2e-08   34.9   2.3     1   196    10   377    10   380 0.79 Pyridine nucleotide-disulphide oxidoreductase
Acetyltransf_11      PF13720.1     83 seq1557_BIOID51023   -            262   2.4e-30  104.4   0.0   1   1   5.6e-34   3.8e-30  103.8   0.0     1    83   180   262   180   262 0.98 Udp N-acetylglucosamine O-acyltransferase; Domain 2
Hexapep              PF00132.19    36 seq1557_BIOID51023   -            262     5e-30  101.5  21.3   1   5   3.6e-09   2.5e-05   23.4   0.3     4    35     2    33     1    34 0.91 Bacterial transferase hexapeptide (six repeats)
Hexapep              PF00132.19    36 seq1557_BIOID51023   -            262     5e-30  101.5  21.3   2   5   5.4e-13   3.7e-09   35.5   3.3     1    36    17    52    17    52 0.96 Bacterial transferase hexapeptide (six repeats)
Hexapep              PF00132.19    36 seq1557_BIOID51023   -            262     5e-30  101.5  21.3   3   5   1.5e-07     0.001   18.3   1.1     1    35    35    69    35    69 0.92 Bacterial transferase hexapeptide (six repeats)
Hexapep              PF00132.19    36 seq1557_BIOID51023   -            262     5e-30  101.5  21.3   4   5   3.1e-07    0.0021   17.3   0.0     2    35    66    99    65   100 0.95 Bacterial transferase hexapeptide (six repeats)
Hexapep              PF00132.19    36 seq1557_BIOID51023   -            262     5e-30  101.5  21.3   5   5   1.9e-13   1.3e-09   37.0   0.1     2    36   109   143   108   143 0.96 Bacterial transferase hexapeptide (six repeats)
Rz1                  PF06085.6     40 seq1558_BIOID51023   -             60   7.9e-24   82.6   8.5   1   1   7.4e-28     1e-23   82.3   5.9     1    40    20    60    20    60 0.98 Lipoprotein Rz1 precursor
TfoX_N               PF04993.8     97 seq1560_BIOID51023   -            209   7.2e-27   92.9   0.1   1   1   1.8e-30   1.3e-26   92.1   0.0     2    97    13   108    12   108 0.98 TfoX N-terminal domain
TfoX_C               PF04994.8     81 seq1560_BIOID51023   -            209   1.8e-26   91.7   0.3   1   1   5.9e-30   4.1e-26   90.5   0.1     2    81   116   195   115   195 0.98 TfoX C-terminal domain
Mannitol_dh_C        PF08125.8    245 seq1561_BIOID51023   -            486   1.8e-96  321.9   0.0   1   1  3.5e-100   2.4e-96  321.5   0.0     1   245   216   463   216   463 0.99 Mannitol dehydrogenase C-terminal domain
Mannitol_dh          PF01232.18   151 seq1561_BIOID51023   -            486   2.9e-54  182.9   0.0   1   1   7.2e-58   4.9e-54  182.2   0.0     2   151    24   188    23   188 0.99 Mannitol dehydrogenase Rossmann domain
DUF2542              PF10808.3     79 seq1563_BIOID51023   -             79     5e-46  154.7   5.7   1   1     4e-50   5.5e-46  154.6   3.9     1    79     1    79     1    79 1.00 Protein of unknown function (DUF2542)
ERF                  PF04404.7    160 seq1567_BIOID51023   -            201   1.1e-37  128.8   1.5   1   1     1e-41   1.4e-37  128.5   1.1     1   149     5   146     5   172 0.86 ERF superfamily
Phage_GPD            PF05954.6    292 seq1569_BIOID51023   -            713   2.2e-62  210.7   0.0   1   1   4.6e-66   3.1e-62  210.2   0.0     2   291    28   328    27   329 0.92 Phage late control gene D protein (GPD)
Phage_base_V         PF04717.7     79 seq1569_BIOID51023   -            713   2.7e-27   94.4   0.1   1   1   7.7e-31   5.3e-27   93.4   0.1     1    77   366   458   366   460 0.91 Phage-related baseplate assembly protein
BPD_transp_1         PF00528.17   185 seq1570_BIOID51023   -            296   6.3e-31  107.2  17.5   1   1   4.6e-35   6.3e-31  107.2  12.1     1   175   101   289    97   293 0.95 Binding-protein-dependent transport system inner membrane component
DUF2525              PF10733.4     58 seq1571_BIOID51023   -             76   5.4e-38  128.5   4.1   1   1   5.1e-42     7e-38  128.1   2.9     1    58    19    76    19    76 0.99 Protein of unknown function (DUF2525)
gpW                  PF02831.10    68 seq1573_BIOID51023   -             68   2.2e-33  113.4   2.3   1   1   1.8e-37   2.4e-33  113.3   1.6     1    68     1    68     1    68 0.99 gpW
DUF1508              PF07411.7     49 seq1574_BIOID51023   -            123   8.1e-48  159.5   6.0   1   2   1.2e-27   1.7e-23   81.6   0.2     1    49    23    71    23    71 0.97 Domain of unknown function (DUF1508)
DUF1508              PF07411.7     49 seq1574_BIOID51023   -            123   8.1e-48  159.5   6.0   2   2   2.5e-27   3.4e-23   80.7   0.9     1    48    74   121    74   122 0.97 Domain of unknown function (DUF1508)
Aminotran_3          PF00202.16   339 seq1575_BIOID51023   -            426  2.3e-121  404.7   0.1   1   1    2e-125  2.7e-121  404.4   0.1     2   338    27   360    26   361 0.98 Aminotransferase class-III
DUF1471              PF07338.8     56 seq1576_BIOID51023   -             91     1e-16   60.1   0.6   1   1     1e-20   1.4e-16   59.7   0.4     1    56    36    89    36    89 0.98 Protein of unknown function (DUF1471)
YbgT_YccB            PF08173.6     28 seq1579_BIOID51023   -             37   6.1e-16   57.8   4.2   1   1   4.9e-20   6.7e-16   57.6   2.9     1    28     1    28     1    28 0.97 Membrane bound YbgT-like protein
Phage_portal_2       PF05136.8    355 seq1580_BIOID51023   -            530  3.2e-107  358.0   0.2   1   1  2.8e-111  3.9e-107  357.7   0.2     1   355    26   398    26   398 0.98 Phage portal protein, lambda family
Pyr_redox_2          PF07992.9    200 seq1582_BIOID51023   -            412   4.9e-16   59.0   0.1   1   1   6.1e-18     7e-15   55.3   0.1     1   198   126   384   126   386 0.81 Pyridine nucleotide-disulphide oxidoreductase
Pyr_redox            PF00070.22    80 seq1582_BIOID51023   -            412     8e-14   51.6   0.9   1   1     3e-10   3.5e-07   30.4   0.0     2    76   256   328   255   332 0.77 Pyridine nucleotide-disulphide oxidoreductase
NAD_binding_8        PF13450.1     68 seq1582_BIOID51023   -            412   3.5e-09   36.4   0.0   1   1   7.6e-12   8.6e-09   35.1   0.0     1    37   129   165   129   185 0.91 NAD(P)-binding Rossmann-like domain
HI0933_like          PF03486.9    409 seq1582_BIOID51023   -            412   1.7e-06   26.6   0.4   1   1   1.2e-08   1.4e-05   23.6   0.0     2    36   126   160   125   164 0.94 HI0933-like protein
FAD_binding_3        PF01494.14   356 seq1582_BIOID51023   -            412   2.2e-05   23.5   0.3   1   1     1e-07   0.00012   21.2   0.0     3    34   126   157   125   170 0.93 FAD binding domain
Thi4                 PF01946.12   230 seq1582_BIOID51023   -            412     5e-05   22.4   0.1   1   1     1e-07   0.00012   21.1   0.0    20    59   127   166   121   213 0.89 Thi4 family
Cyd_oper_YbgE        PF09600.5     82 seq1584_BIOID51023   -             97   1.5e-33  114.6   7.9   1   1   1.4e-37   1.9e-33  114.3   5.5     1    81    16    96    16    97 0.97 Cyd operon protein YbgE (Cyd_oper_YbgE)
LpxB                 PF02684.10   373 seq1585_BIOID51023   -            382    2e-153  510.3   0.0   1   1  1.7e-157  2.3e-153  510.1   0.0     1   373     9   377     9   377 1.00 Lipid-A-disaccharide synthetase
His_Phos_2           PF00328.17   347 seq1587_BIOID51023   -            413   6.3e-39  134.1   0.0   1   1   5.5e-43   7.5e-39  133.9   0.0     1   344    30   359    30   364 0.85 Histidine phosphatase superfamily (branch 2)
IlvB_leader          PF08049.6     32 seq1589_BIOID51023   -             32   9.5e-20   69.9  12.1   1   1   7.4e-24     1e-19   69.8   8.4     1    32     1    32     1    32 1.00 IlvB leader peptide
Hydrolase_3          PF08282.7    254 seq1592_BIOID51023   -            271   8.8e-16   58.1   0.0   1   1   6.6e-18   4.5e-14   52.5   0.0     1   229    10   233    10   241 0.76 haloacid dehalogenase-like hydrolase
S6PP                 PF05116.8    247 seq1592_BIOID51023   -            271   7.7e-08   31.8   0.0   1   1   5.5e-09   3.7e-05   23.0   0.0   119   245   144   267   119   268 0.76 Sucrose-6F-phosphate phosphohydrolase
ABC_tran             PF00005.22   118 seq1597_BIOID51023   -            225   1.6e-18   67.1   0.0   1   1   1.2e-21   2.8e-18   66.2   0.0     1   117    47   165    47   166 0.87 ABC transporter
AAA                  PF00004.24   132 seq1597_BIOID51023   -            225   2.6e-06   27.5   1.0   1   1   1.9e-08   4.3e-05   23.6   0.7     2   118    37   204    36   208 0.68 ATPase family associated with various cellular activities (AAA)
Adeno_IVa2           PF02456.10   370 seq1597_BIOID51023   -            225    0.0001   20.9   0.0   1   1   7.3e-08   0.00017   20.2   0.0    71   132    15    76     3    86 0.79 Adenovirus IVa2 protein
RHH_2                PF03693.9     81 seq1598_BIOID51023   -             98   9.6e-21   73.6   0.4   1   1   1.7e-24   1.2e-20   73.3   0.2     1    75    16    92    16    97 0.92 Uncharacterised protein family (UPF0156)
RHH_1                PF01402.16    39 seq1598_BIOID51023   -             98     8e-05   22.2   2.1   1   1   1.4e-08   9.3e-05   22.0   0.4     2    39    20    58    19    58 0.94 Ribbon-helix-helix protein, copG family
TPP_enzyme_N         PF02776.13   172 seq1599_BIOID51023   -            562   1.5e-59  200.1   0.2   1   1   2.1e-62   9.8e-59  197.5   0.0     2   168    14   179    13   183 0.98 Thiamine pyrophosphate enzyme, N-terminal TPP binding domain
TPP_enzyme_C         PF02775.16   153 seq1599_BIOID51023   -            562   3.6e-49  166.1   0.1   1   1   2.2e-52   9.9e-49  164.7   0.1     1   153   390   538   390   538 0.97 Thiamine pyrophosphate enzyme, C-terminal TPP binding domain
TPP_enzyme_M         PF00205.17   137 seq1599_BIOID51023   -            562   2.8e-43  146.8   1.4   1   1   2.8e-46   1.3e-42  144.6   0.3     1   137   201   334   201   334 0.98 Thiamine pyrophosphate enzyme, central domain
DUF2233              PF09992.4    170 seq1600_BIOID51023   -            254   8.2e-21   74.6   0.1   1   1   7.8e-25   1.1e-20   74.2   0.1     2   145    84   232    83   252 0.85 Predicted periplasmic protein (DUF2233)
4HBT                 PF03061.17    79 seq1602_BIOID51023   -            134     8e-19   67.4   0.4   1   1   2.4e-22   1.1e-18   66.9   0.3     1    77    20   103    20   105 0.98 Thioesterase superfamily
4HBT_2               PF13279.1    121 seq1602_BIOID51023   -            134   2.7e-12   47.0   0.2   1   1   7.1e-16   3.2e-12   46.8   0.1     3   117    14   128    12   132 0.88 Thioesterase-like superfamily
Acyl-ACP_TE          PF01643.12   249 seq1602_BIOID51023   -            134   1.3e-05   24.2   0.1   1   1   3.1e-09   1.4e-05   24.0   0.0    31   132    33   132     4   134 0.79 Acyl-ACP thioesterase
SSB                  PF00436.20   104 seq1603_BIOID51023   -            178   8.4e-43  144.3   0.5   1   1   7.4e-47     1e-42  144.1   0.4     1   103     6   112     6   113 0.97 Single-strand binding protein family
DUF2856              PF11043.3     97 seq1604_BIOID51023   -             97   7.3e-60  198.9   0.6   1   1   5.9e-64     8e-60  198.8   0.4     1    97     1    97     1    97 1.00 Protein of unknown function (DUF2856)
ABC_tran             PF00005.22   118 seq1605_BIOID51023   -            257   2.3e-20   73.0   0.0   1   1   5.2e-24   3.6e-20   72.3   0.0     1   117    50   181    50   182 0.85 ABC transporter
AAA_21               PF13304.1    303 seq1605_BIOID51023   -            257   2.6e-14   53.7   0.0   1   1   1.1e-10   7.3e-07   29.3   0.0   219   298   130   211    97   213 0.82 AAA domain
Plasmid_stabil       PF05016.9     90 seq1606_BIOID51023   -             98   6.7e-13   48.7   0.0   1   1   5.5e-17   7.5e-13   48.5   0.0     1    89     4    90     4    91 0.92 Plasmid stabilisation system protein
DUF2737              PF10930.3     54 seq1611_BIOID51023   -             66   7.9e-34  114.9   0.8   1   1   6.6e-38   9.1e-34  114.7   0.5     1    53    12    65    12    66 0.97 Protein of unknown function (DUF2737)
MotA_ExbB            PF01618.11   139 seq1612_BIOID51023   -            230   6.2e-47  158.6   0.2   1   1     6e-51   8.1e-47  158.2   0.1     2   138    74   210    73   211 0.98 MotA/TolQ/ExbB proton channel family
UTRA                 PF07702.8    141 seq1613_BIOID51023   -            156   3.9e-33  113.9   0.0   1   1   3.1e-37   4.3e-33  113.8   0.0     2   136    11   144    10   149 0.97 UTRA domain
UPF0014              PF03649.8    250 seq1615_BIOID51023   -            268  8.1e-119  395.2  17.6   1   1  7.1e-123  9.7e-119  394.9  12.2     2   250    12   256    11   256 0.99 Uncharacterised protein family (UPF0014)
SlyX                 PF04102.7     69 seq1616_BIOID51023   -             72   4.1e-26   91.0   2.4   1   1   3.4e-30   4.6e-26   90.8   1.7     1    69     5    72     5    72 0.99 SlyX
GntR                 PF00392.16    64 seq1618_BIOID51023   -            257   1.8e-23   81.5   1.4   1   1     7e-27   3.2e-23   80.8   0.2     1    64    10    73    10    73 0.99 Bacterial regulatory proteins, gntR family
FCD                  PF07729.7    125 seq1618_BIOID51023   -            257   7.8e-21   74.5   6.9   1   1   2.6e-24   1.2e-20   74.0   4.8     1   125    97   226    97   226 0.92 FCD domain
Rrf2                 PF02082.15    83 seq1618_BIOID51023   -            257   6.5e-05   22.8   0.1   1   1   3.8e-08   0.00017   21.4   0.0    28    67    36    74    23    80 0.88 Transcriptional regulator
Peptidase_U32        PF01136.14   233 seq1620_BIOID51023   -            453   6.2e-95  316.4   0.0   1   1     6e-99   8.2e-95  316.0   0.0     1   232    75   344    75   345 0.98 Peptidase family U32
Inositol_P           PF00459.20   271 seq1621_BIOID51023   -            246   5.8e-58  196.2   0.0   1   1     5e-62   6.9e-58  195.9   0.0     8   253     4   238     1   243 0.86 Inositol monophosphatase family
RNase_HII            PF01351.13   198 seq1622_BIOID51023   -            198   6.2e-58  195.5   0.0   1   1   5.2e-62   7.1e-58  195.4   0.0     1   197    13   189    13   190 0.99 Ribonuclease HII
DHO_dh               PF01180.16   293 seq1624_BIOID51023   -            411   6.9e-35  120.3   0.0   1   1   1.9e-38   8.7e-35  120.0   0.0     2   293     6   304     5   304 0.84 Dihydroorotate dehydrogenase
Dus                  PF01207.12   310 seq1624_BIOID51023   -            411   5.9e-08   31.7   0.1   1   1   2.4e-11   1.1e-07   30.9   0.1    43   153    91   198    80   203 0.83 Dihydrouridine synthase (Dus)
AA_permease          PF00324.16   479 seq1625_BIOID51023   -            487  4.2e-122  407.8  48.2   1   1    7e-126  4.8e-122  407.6  33.4     1   476    39   476    39   479 0.98 Amino acid permease
AA_permease_2        PF13520.1    426 seq1625_BIOID51023   -            487   1.9e-42  145.2  48.0   1   1   3.3e-46   2.3e-42  144.9  33.3     5   424    39   460    35   466 0.86 Amino acid permease
Ead_Ea22             PF13935.1    139 seq1627_BIOID51023   -            184   2.2e-33  115.4   0.9   1   1   2.2e-37     3e-33  114.9   0.6     2   127     3   138     2   157 0.81 Ead/Ea22-like protein
PhoU                 PF01895.14    88 seq1628_BIOID51023   -            241   2.4e-34  117.4   9.6   1   2   8.1e-21   1.1e-16   60.9   1.5     2    86    26   111    25   113 0.96 PhoU domain
PhoU                 PF01895.14    88 seq1628_BIOID51023   -            241   2.4e-34  117.4   9.6   2   2   5.7e-21   7.8e-17   61.3   0.6     1    87   128   212   128   213 0.91 PhoU domain
ExbD                 PF02472.11   130 seq1632_BIOID51023   -            142     5e-23   81.3   0.1   1   1   4.1e-27   5.6e-23   81.2   0.1     2   129    10   141     9   142 0.89 Biopolymer transport protein ExbD/TolR
DEAD                 PF00270.24   173 seq1634_BIOID51023   -            444   1.3e-45  154.7   0.0   1   1   1.1e-48   5.1e-45  152.8   0.0     1   171    28   197    28   199 0.92 DEAD/DEAH box helicase
Helicase_C           PF00271.26    78 seq1634_BIOID51023   -            444   5.9e-27   93.2   0.0   1   1   2.5e-30   1.1e-26   92.3   0.0     3    78   268   343   266   343 0.98 Helicase conserved C-terminal domain
ResIII               PF04851.10   184 seq1634_BIOID51023   -            444   8.1e-05   22.4   0.2   1   1   3.8e-08   0.00017   21.3   0.0    31   183    47   192    18   193 0.73 Type III restriction enzyme, res subunit
Peptidase_S49        PF01343.13   154 seq1635_BIOID51023   -            393   6.7e-46  155.7   0.6   1   1   8.4e-50   1.2e-45  154.9   0.4     2   153   111   261   110   262 0.97 Peptidase family S49
Phage_Nu1            PF07471.7    164 seq1638_BIOID51023   -            181   5.2e-92  305.5   1.4   1   1   4.3e-96   5.9e-92  305.4   1.0     1   164     1   164     1   164 0.99 Phage DNA packaging protein Nu1
NTP_transf_3         PF12804.2    179 seq1639_BIOID51023   -            194   1.3e-42  145.8   0.1   1   1   1.1e-46   1.5e-42  145.7   0.1     1   179     9   187     9   187 0.90 MobA-like NTP transferase domain
RHS_repeat           PF05593.9     38 seq1640_BIOID51023   -           1415   8.4e-62  204.1 119.7   1   8   2.8e-12   1.9e-08   34.1   1.4     1    38   437   475   437   475 0.97 RHS Repeat
RHS_repeat           PF05593.9     38 seq1640_BIOID51023   -           1415   8.4e-62  204.1 119.7   2   8   6.8e-11   4.7e-07   29.7   2.1     3    37   461   495   459   496 0.94 RHS Repeat
RHS_repeat           PF05593.9     38 seq1640_BIOID51023   -           1415   8.4e-62  204.1 119.7   3   8   3.2e-10   2.2e-06   27.5   3.1     1    38   501   540   501   540 0.89 RHS Repeat
RHS_repeat           PF05593.9     38 seq1640_BIOID51023   -           1415   8.4e-62  204.1 119.7   4   8   5.9e-08   0.00041   20.3   0.3     1    36   545   580   545   581 0.91 RHS Repeat
RHS_repeat           PF05593.9     38 seq1640_BIOID51023   -           1415   8.4e-62  204.1 119.7   5   8   5.5e-12   3.7e-08   33.2   0.1     1    37   587   623   587   624 0.98 RHS Repeat
RHS_repeat           PF05593.9     38 seq1640_BIOID51023   -           1415   8.4e-62  204.1 119.7   6   8   3.2e-11   2.2e-07   30.7   0.3     1    37   629   664   629   665 0.97 RHS Repeat
RHS_repeat           PF05593.9     38 seq1640_BIOID51023   -           1415   8.4e-62  204.1 119.7   7   8   3.6e-08   0.00025   21.0   0.9     1    31   732   765   732   774 0.79 RHS Repeat
RHS_repeat           PF05593.9     38 seq1640_BIOID51023   -           1415   8.4e-62  204.1 119.7   8   8   4.4e-10     3e-06   27.1   1.3     1    29   958   995   958  1004 0.90 RHS Repeat
RHS                  PF03527.9     41 seq1640_BIOID51023   -           1415   4.5e-20   71.0   3.4   1   1   1.6e-23   1.1e-19   69.7   0.2     1    41  1162  1202  1162  1202 0.98 RHS protein
DNA_pol3_alpha       PF07733.7    426 seq1642_BIOID51023   -           1160    2e-177  589.7   0.0   1   1  5.8e-181  2.6e-177  589.4   0.0     2   426   291   735   290   735 0.96 Bacterial DNA polymerase III alpha subunit
PHP                  PF02811.14   175 seq1642_BIOID51023   -           1160   3.9e-30  104.7   0.0   1   1   2.4e-33   1.1e-29  103.3   0.0     1   170     7   178     7   192 0.96 PHP domain
tRNA_anti            PF01336.20    76 seq1642_BIOID51023   -           1160   1.2e-08   34.4   0.1   1   1   5.4e-12   2.5e-08   33.5   0.1     2    75  1000  1072   994  1073 0.88 OB-fold nucleic acid binding domain
EAL                  PF00563.15   236 seq1643_BIOID51023   -            528     6e-66  222.1   0.4   1   1   1.3e-69   8.8e-66  221.6   0.3     2   235   273   505   272   506 0.96 EAL domain
CSS-motif            PF12792.2    208 seq1643_BIOID51023   -            528   2.2e-38  131.5   1.0   1   1   4.6e-42   3.2e-38  131.0   0.7     2   207    37   246    36   247 0.91 CSS motif domain associated with EAL
ACT_5                PF13710.1     63 seq1650_BIOID51023   -             96   1.4e-10   40.6   0.1   1   1   5.9e-14   2.7e-10   39.7   0.0     1    63    17    78    17    78 0.97 ACT domain
ACT                  PF01842.20    66 seq1650_BIOID51023   -             96   1.1e-08   34.2   0.0   1   1   3.2e-12   1.5e-08   33.8   0.0     2    65    10    73     9    74 0.97 ACT domain
TolA                 PF06519.6     96 seq1651_BIOID51023   -            421   2.2e-38  129.9   0.0   1   1   3.3e-42   2.2e-38  129.9   0.0     1    96   325   419   325   419 0.98 TolA C-terminal
TonB_2               PF13103.1     85 seq1651_BIOID51023   -            421   3.2e-05   23.7   0.0   1   1   1.4e-08   9.4e-05   22.2   0.0     2    73   338   405   337   414 0.86 TonB C terminal
PEP_mutase           PF13714.1    238 seq1652_BIOID51023   -            296   1.3e-53  181.6   4.4   1   1   2.1e-57   1.5e-53  181.3   3.0     1   233    10   250    10   255 0.92 Phosphoenolpyruvate phosphomutase
ICL                  PF00463.16   526 seq1652_BIOID51023   -            296   1.2e-16   59.8   1.9   1   1   4.6e-20   3.1e-16   58.5   1.3   150   255    80   183    71   213 0.86 Isocitrate lyase family
FadR_C               PF07840.7    164 seq1658_BIOID51023   -            239   6.9e-73  243.5   0.0   1   1   1.9e-76   8.5e-73  243.2   0.0     1   163    72   234    72   235 0.99 FadR C-terminal domain
GntR                 PF00392.16    64 seq1658_BIOID51023   -            239   2.3e-20   71.6   0.0   1   1     1e-23   4.7e-20   70.6   0.0     4    64    11    71     8    71 0.96 Bacterial regulatory proteins, gntR family
Terminase_GpA        PF05876.7    557 seq1662_BIOID51023   -            641  4.9e-178  592.8   0.4   1   1  4.6e-182  6.2e-178  592.5   0.3     1   547    39   600    39   607 0.97 Phage terminase large subunit (GpA)
MobB                 PF03205.9    140 seq1663_BIOID51023   -            175   3.9e-36  123.7   0.0   1   1   3.3e-40   4.5e-36  123.5   0.0     1   120     8   129     8   157 0.93 Molybdopterin guanine dinucleotide synthesis protein B
HOK_GEF              PF01848.11    43 seq1664_BIOID51023   -             50   7.7e-18   63.4   1.4   1   1   6.2e-22   8.5e-18   63.2   1.0     1    43     4    46     4    46 0.99 Hok/gef family
GerE                 PF00196.14    58 seq1665_BIOID51023   -            217     5e-24   83.2   0.1   1   1     2e-27     9e-24   82.4   0.1     2    56   157   211   156   213 0.97 Bacterial regulatory proteins, luxR family
Response_reg         PF00072.19   112 seq1665_BIOID51023   -            217     5e-23   81.1   0.0   1   1   1.6e-26   7.2e-23   80.6   0.0     1   111    25   133    25   134 0.97 Response regulator receiver domain
PRD                  PF00874.15    90 seq1666_BIOID51023   -            278   2.2e-46  155.8   1.2   1   2   2.2e-29   1.5e-25   88.9   0.0     2    90    78   164    77   164 0.97 PRD domain
PRD                  PF00874.15    90 seq1666_BIOID51023   -            278   2.2e-46  155.8   1.2   2   2   4.9e-22   3.4e-18   65.4   0.4     1    89   181   273   181   274 0.96 PRD domain
CAT_RBD              PF03123.10    59 seq1666_BIOID51023   -            278   3.9e-25   87.1   0.8   1   1   1.1e-28   7.4e-25   86.3   0.6     1    57     3    59     3    61 0.96 CAT RNA binding domain
Nucleolin_N          PF12462.3    166 seq1669_BIOID51023   -            715   2.5e-62  209.2   2.2   1   1   1.3e-65   2.5e-62  209.2   1.5     1   166    32   196    32   196 1.00 DNA helicase IV / RNA helicase N terminal
UvrD-helicase        PF00580.16   315 seq1669_BIOID51023   -            715   3.7e-44  151.1   0.0   1   1     4e-47   7.8e-44  150.1   0.0     1   314   228   521   228   522 0.84 UvrD/REP helicase N-terminal domain
UvrD_C               PF13361.1    319 seq1669_BIOID51023   -            715     8e-15   54.9   0.0   1   1     3e-16   5.8e-13   48.8   0.0   208   318   577   694   573   695 0.79 UvrD-like helicase C-terminal domain
AAA_19               PF13245.1     76 seq1669_BIOID51023   -            715   4.8e-14   51.7   0.8   1   1   6.9e-17   1.3e-13   50.3   0.6     6    75   235   309   231   310 0.84 Part of AAA domain
UvrD_C_2             PF13538.1    104 seq1669_BIOID51023   -            715     1e-09   38.3   0.1   1   1   2.5e-12   4.9e-09   36.1   0.1    50   102   614   689   560   691 0.78 Family description
MFS_1                PF07690.11   354 seq1670_BIOID51023   -            395   1.6e-28   99.3  39.5   1   1   2.4e-32   1.6e-28   99.3  27.4     2   344    13   341    12   344 0.82 Major Facilitator Superfamily
DUF3521              PF12035.3     35 seq1671_BIOID51023   -             54   8.9e-20   70.1   2.8   1   1   9.8e-24   1.3e-19   69.5   1.9     1    35    20    54    20    54 0.98 Protein of unknown function (DUF3521)
KGG                  PF10685.4     23 seq1672_BIOID51023   -             57   2.5e-20   71.7  18.2   1   2   5.5e-14   7.5e-10   38.3   4.3     1    23    10    31    10    31 0.98 Stress-induced bacterial acidophilic repeat motif
KGG                  PF10685.4     23 seq1672_BIOID51023   -             57   2.5e-20   71.7  18.2   2   2   2.5e-14   3.4e-10   39.5   2.8     1    23    32    53    32    53 0.99 Stress-induced bacterial acidophilic repeat motif
HOK_GEF              PF01848.11    43 seq1675_BIOID51023   -             83   7.1e-18   63.5   1.4   1   1   6.8e-22   9.3e-18   63.1   1.0     1    43    37    79    37    79 0.99 Hok/gef family
FCD                  PF07729.7    125 seq1677_BIOID51023   -            220   5.2e-18   65.4  11.5   1   1   1.2e-21   8.1e-18   64.8   8.0     1   124    76   207    76   208 0.85 FCD domain
GntR                 PF00392.16    64 seq1677_BIOID51023   -            220   9.6e-13   47.2   0.0   1   1   3.1e-16   2.1e-12   46.1   0.0     7    64    10    66     6    66 0.96 Bacterial regulatory proteins, gntR family
DUF1107              PF06526.7     64 seq1678_BIOID51023   -             68   6.4e-31  105.8   0.8   1   1   5.1e-35     7e-31  105.7   0.5     1    64     1    64     1    64 0.99 Protein of unknown function (DUF1107)
ABC_tran             PF00005.22   118 seq1681_BIOID51023   -            401   5.6e-22   78.2   0.0   1   1   3.6e-25   1.2e-21   77.0   0.0     1   117    73   191    73   192 0.92 ABC transporter
TOBE_2               PF08402.5     75 seq1681_BIOID51023   -            401   9.6e-12   44.6   0.3   1   1   1.2e-14   4.2e-11   42.5   0.1     1    75   313   385   313   385 0.95 TOBE domain
PqiA                 PF04403.8    160 seq1684_BIOID51023   -            427   4.4e-83  276.5  28.0   1   2   1.2e-41   1.7e-37  128.3   5.9     1   160    65   221    65   221 0.96 Paraquat-inducible protein A
PqiA                 PF04403.8    160 seq1684_BIOID51023   -            427   4.4e-83  276.5  28.0   2   2   1.1e-49   1.5e-45  154.5   8.0     1   158   262   420   262   422 0.97 Paraquat-inducible protein A
Citrate_synt         PF00285.16   356 seq1686_BIOID51023   -            389  1.3e-116  389.1   0.0   1   1  1.2e-120  1.6e-116  388.8   0.0     2   356    22   370    22   370 0.98 Citrate synthase
HDPD                 PF02924.9    118 seq1687_BIOID51023   -            121   1.9e-08   33.9   0.1   1   1   1.8e-12   2.4e-08   33.6   0.1     6    87    21    96    17   101 0.89 Bacteriophage lambda head decoration protein D
MASE1                PF05231.9    299 seq1688_BIOID51023   -            500   4.1e-54  183.5  45.5   1   1   1.1e-57     5e-54  183.2  31.5     2   299    11   277    10   277 0.98 MASE1
HisKA_3              PF07730.8     68 seq1688_BIOID51023   -            500   1.9e-14   53.6   2.9   1   1   4.2e-18   1.9e-14   53.6   2.0     2    68   305   370   304   370 0.95 Histidine kinase
HATPase_c            PF02518.21   111 seq1688_BIOID51023   -            500     1e-12   47.6   0.0   1   1   3.7e-16   1.7e-12   46.9   0.0     5   110   413   497   409   498 0.95 Histidine kinase-, DNA gyrase B-, and HSP90-like ATPase
DEDD_Tnp_IS110       PF01548.12   144 seq1695_BIOID51023   -            326   3.9e-44  149.6   0.2   1   1   2.4e-47   1.7e-43  147.6   0.1     1   144     7   151     7   151 0.99 Transposase
Transposase_20       PF02371.11    87 seq1695_BIOID51023   -            326   1.3e-27   95.5   0.5   1   1   3.5e-31   2.4e-27   94.7   0.3     2    85   196   280   195   282 0.96 Transposase IS116/IS110/IS902 family
DEAD                 PF00270.24   173 seq1697_BIOID51023   -            454   2.3e-49  167.0   0.1   1   1   5.9e-52   2.7e-48  163.5   0.0     1   172    25   196    25   197 0.94 DEAD/DEAH box helicase
Helicase_C           PF00271.26    78 seq1697_BIOID51023   -            454   8.2e-26   89.5   0.0   1   1   4.8e-29   2.2e-25   88.2   0.0     2    77   264   339   263   340 0.98 Helicase conserved C-terminal domain
PTS_EIIA_1           PF00358.15   133 seq1698_BIOID51023   -            625   9.4e-53  177.2   0.4   1   1   3.4e-56   1.5e-52  176.5   0.3     4   132   477   605   474   606 0.98 phosphoenolpyruvate-dependent sugar phosphotransferase system, EIIA 1
PTS_EIIC             PF02378.13   321 seq1698_BIOID51023   -            625     4e-29  101.3  28.3   1   1   8.9e-33     4e-29  101.3  19.6     2   319   106   388   105   391 0.79 Phosphotransferase system, EIIC
PTS_EIIB             PF00367.15    35 seq1698_BIOID51023   -            625   4.3e-16   57.7   0.1   1   1   1.6e-19   7.5e-16   56.9   0.0     1    34     5    38     5    39 0.97 phosphotransferase system, EIIB
Phage_cap_E          PF03864.10   329 seq1701_BIOID51023   -            194     2e-28   99.1   0.3   1   1   1.7e-32   2.3e-28   98.9   0.2     1   179     4   183     4   191 0.92 Phage major capsid protein E
PD40                 PF07676.7     39 seq1702_BIOID51023   -            431   1.2e-35  120.5   5.0   1   4   2.5e-08   8.6e-05   21.9   0.0    11    34   203   224   198   227 0.82 WD40-like Beta Propeller Repeat
PD40                 PF07676.7     39 seq1702_BIOID51023   -            431   1.2e-35  120.5   5.0   2   4   8.4e-13   2.9e-09   36.2   0.0     2    39   238   273   237   273 0.95 WD40-like Beta Propeller Repeat
PD40                 PF07676.7     39 seq1702_BIOID51023   -            431   1.2e-35  120.5   5.0   3   4   6.4e-13   2.2e-09   36.6   0.1     2    38   282   316   281   317 0.96 WD40-like Beta Propeller Repeat
PD40                 PF07676.7     39 seq1702_BIOID51023   -            431   1.2e-35  120.5   5.0   4   4   4.2e-07    0.0014   18.0   0.0     3    30   370   397   368   403 0.93 WD40-like Beta Propeller Repeat
TolB_N               PF04052.8    105 seq1702_BIOID51023   -            431   9.2e-32  109.1   0.0   1   1   7.2e-35   2.5e-31  107.7   0.0     1    99    24   122    24   127 0.97 TolB amino-terminal domain
DPPIV_N              PF00930.16   353 seq1702_BIOID51023   -            431   1.6e-13   49.8   0.0   1   1   2.3e-13     8e-10   37.7   0.0   239   348   249   353   220   358 0.87 Dipeptidyl peptidase IV (DPP IV) N-terminal region
GPW_gp25             PF04965.9     99 seq1703_BIOID51023   -            130   6.7e-13   47.9   0.0   1   1   6.2e-17   8.4e-13   47.5   0.0     3    94    18   108    16   113 0.90 Gene 25-like lysozyme
DAGK_cat             PF00781.19   130 seq1704_BIOID51023   -            299   1.6e-26   92.1   0.3   1   1   3.7e-30   2.5e-26   91.4   0.2     3   129     8   131     6   132 0.96 Diacylglycerol kinase catalytic domain
NAD_kinase           PF01513.16   285 seq1704_BIOID51023   -            299   7.2e-06   24.8   0.1   1   1   1.3e-09   8.6e-06   24.6   0.1    64   134    45   121    12   196 0.82 ATP-NAD kinase
VRR_NUC              PF08774.6    100 seq1706_BIOID51023   -            192   2.6e-15   56.1   0.0   1   1   5.6e-19   7.6e-15   54.6   0.0     3   100    61   161    59   161 0.95 VRR-NUC domain
HTH_6                PF01418.12    77 seq1708_BIOID51023   -            289   2.3e-33  113.6   0.2   1   1   2.4e-36   1.1e-32  111.4   0.0     1    76     1    76     1    77 0.99 Helix-turn-helix domain, rpiR family
SIS                  PF01380.17   131 seq1708_BIOID51023   -            289     3e-27   94.7   0.1   1   1   1.1e-30     5e-27   93.9   0.1     2   130   125   252   124   253 0.98 SIS domain
SIS_2                PF13580.1    138 seq1708_BIOID51023   -            289     1e-12   47.8   0.9   1   1   1.2e-11   5.3e-08   32.5   0.0    99   138   171   210   157   210 0.89 SIS domain
MerR-DNA-bind        PF09278.6     65 seq1709_BIOID51023   -            154     7e-15   55.0   0.1   1   1   2.6e-18   1.2e-14   54.3   0.0     2    65    55   119    54   119 0.96 MerR, DNA binding
MerR                 PF00376.18    38 seq1709_BIOID51023   -            154   4.6e-14   51.5   0.3   1   1   2.5e-17   1.1e-13   50.3   0.1     1    38    13    49    13    49 0.98 MerR family regulatory protein
MerR_1               PF13411.1     69 seq1709_BIOID51023   -            154   2.8e-12   46.1   0.0   1   1     1e-15   4.6e-12   45.4   0.0     2    65    13    76    12    78 0.96 MerR HTH family regulatory protein
Acetyltransf_8       PF13523.1    152 seq1712_BIOID51023   -            188   3.1e-15   56.2   0.2   1   1     2e-18   3.9e-15   55.9   0.1     1   141    32   167    32   174 0.87 Acetyltransferase (GNAT) domain
Acetyltransf_1       PF00583.19    83 seq1712_BIOID51023   -            188   3.8e-15   55.5   0.0   1   1   3.2e-18   6.3e-15   54.8   0.0     2    83    83   163    79   163 0.93 Acetyltransferase (GNAT) family
Acetyltransf_4       PF13420.1    155 seq1712_BIOID51023   -            188   6.1e-15   55.3   0.0   1   1   3.8e-18   7.4e-15   55.1   0.0     1   152    32   180    32   183 0.89 Acetyltransferase (GNAT) domain
Acetyltransf_3       PF13302.1    142 seq1712_BIOID51023   -            188   1.7e-12   47.7   0.0   1   1   1.1e-15   2.1e-12   47.3   0.0     2   142    30   163    29   163 0.80 Acetyltransferase (GNAT) domain
Acetyltransf_10      PF13673.1    117 seq1712_BIOID51023   -            188   1.2e-09   38.1   0.0   1   1   8.7e-13   1.7e-09   37.6   0.0     1   117    39   162    39   162 0.79 Acetyltransferase (GNAT) domain
Acetyltransf_7       PF13508.1     79 seq1712_BIOID51023   -            188   3.1e-08   33.5   0.0   1   1   2.6e-11     5e-08   32.8   0.0     6    78    80   163    76   164 0.80 Acetyltransferase (GNAT) domain
FR47                 PF08445.5     86 seq1712_BIOID51023   -            188     8e-06   25.4   0.0   1   1   6.9e-09   1.4e-05   24.6   0.0    26    79   109   164    99   171 0.94 FR47-like protein
Phage_cap_E          PF03864.10   329 seq1713_BIOID51023   -            115   4.1e-17   61.9   0.0   1   1   3.3e-21   4.5e-17   61.8   0.0   192   290     2   108     1   114 0.87 Phage major capsid protein E
ABC_tran             PF00005.22   118 seq1716_BIOID51023   -            228     4e-21   75.4   0.0   1   1   8.8e-25     6e-21   74.8   0.0     1   117    50   174    50   175 0.92 ABC transporter
LamB                 PF02264.10   398 seq1717_BIOID51023   -            446    6e-169  562.1  24.0   1   1    5e-173  6.8e-169  562.0  16.6     1   398    28   446    28   446 0.97 LamB porin
MmgE_PrpD            PF03972.9    445 seq1718_BIOID51023   -            483  4.5e-178  591.8   0.0   1   1  3.7e-182  5.1e-178  591.6   0.0     2   445    14   475    13   475 0.98 MmgE/PrpD family
EamA                 PF00892.15   126 seq1720_BIOID51023   -            306   1.6e-36  125.0  35.4   1   2   3.2e-25   4.3e-21   75.1   7.0     1   125    18   140    18   141 0.93 EamA-like transporter family
EamA                 PF00892.15   126 seq1720_BIOID51023   -            306   1.6e-36  125.0  35.4   2   2   3.1e-19   4.2e-15   55.7  12.0     1   125   160   284   160   285 0.87 EamA-like transporter family
gpW                  PF02831.10    68 seq1721_BIOID51023   -             68   3.5e-37  125.6   1.1   1   1   2.7e-41   3.8e-37  125.5   0.8     1    68     1    68     1    68 0.99 gpW
MCE                  PF02470.15    81 seq1722_BIOID51023   -            877   1.2e-64  214.2  10.4   1   3   3.5e-21   4.8e-17   61.6   0.1     2    81    46   137    45   137 0.97 mce related protein
MCE                  PF02470.15    81 seq1722_BIOID51023   -            877   1.2e-64  214.2  10.4   2   3   1.6e-11   2.1e-07   30.6   0.0     2    76   280   355   279   369 0.88 mce related protein
MCE                  PF02470.15    81 seq1722_BIOID51023   -            877   1.2e-64  214.2  10.4   3   3   1.2e-14   1.6e-10   40.7   0.0     4    81   636   724   634   724 0.96 mce related protein
Phage_cap_E          PF03864.10   329 seq1724_BIOID51023   -             58    0.0001   21.2   0.0   1   1   8.9e-09   0.00012   20.9   0.0   294   329    22    57    21    57 0.93 Phage major capsid protein E
HTH_5                PF01022.15    47 seq1725_BIOID51023   -             99   1.2e-14   53.5   0.1   1   1   7.3e-18     2e-14   52.8   0.1     1    47    23    70    23    70 0.97 Bacterial regulatory protein, arsR family
HTH_20               PF12840.2     61 seq1725_BIOID51023   -             99   2.4e-11   43.1   0.4   1   1   1.3e-14   3.5e-11   42.6   0.3     2    58    16    72    15    75 0.96 Helix-turn-helix domain
MarR_2               PF12802.2     62 seq1725_BIOID51023   -             99     2e-09   36.8   0.1   1   1   1.2e-12   3.3e-09   36.1   0.1     5    60    24    75    19    77 0.89 MarR family
HTH_24               PF13412.1     48 seq1725_BIOID51023   -             99     2e-08   33.3   0.0   1   1   1.9e-11   5.1e-08   32.0   0.0     5    47    26    68    24    69 0.96 Winged helix-turn-helix DNA-binding
MarR                 PF01047.17    59 seq1725_BIOID51023   -             99   6.7e-06   25.6   0.0   1   1   4.6e-09   1.3e-05   24.7   0.0     5    53    26    74    23    75 0.95 MarR family
Phage_portal_2       PF05136.8    355 seq1728_BIOID51023   -            533  4.2e-105  351.0   1.5   1   1  3.8e-109  5.1e-105  350.7   1.0     2   355    30   401    29   401 0.98 Phage portal protein, lambda family
PK                   PF00224.16   348 seq1730_BIOID51023   -            527  8.8e-144  478.2   4.6   1   1  1.8e-147  1.2e-143  477.8   3.2     2   345    53   394    52   397 0.98 Pyruvate kinase, barrel domain
PK_C                 PF02887.11   117 seq1730_BIOID51023   -            527   1.7e-31  108.0   1.5   1   1   7.7e-35   5.3e-31  106.4   1.1     2   116   410   524   409   525 0.98 Pyruvate kinase, alpha/beta domain
MFS_1                PF07690.11   354 seq1731_BIOID51023   -            440   5.3e-50  170.0  43.9   1   1   1.2e-53   5.3e-50  170.0  30.4     1   353    36   397    36   398 0.91 Major Facilitator Superfamily
DUF1228              PF06779.9     85 seq1731_BIOID51023   -            440   2.4e-05   24.1   1.5   1   1   5.3e-09   2.4e-05   24.1   1.0     7    84    46   123    39   124 0.94 Protein of unknown function (DUF1228)
Packaging_FI         PF14000.1    125 seq1733_BIOID51023   -            127   4.5e-40  136.6   0.1   1   1   3.7e-44   5.1e-40  136.4   0.1     1   125     3   124     3   124 0.92 DNA packaging protein FI
Rhodanese            PF00581.15   113 seq1737_BIOID51023   -            174   2.1e-11   44.0   0.0   1   1   4.8e-15   3.3e-11   43.4   0.0     2   112     8    98     7    99 0.82 Rhodanese-like domain
DUF2892              PF11127.3     66 seq1737_BIOID51023   -            174   3.2e-11   42.7   3.2   1   1     7e-15   4.8e-11   42.2   2.2    10    60   115   170   112   174 0.88 Protein of unknown function (DUF2892)
ABC_tran             PF00005.22   118 seq1738_BIOID51023   -            637   8.7e-37  125.9   0.9   1   2   2.4e-18   3.3e-15   56.3   0.0     1   118    41   178    41   178 0.87 ABC transporter
ABC_tran             PF00005.22   118 seq1738_BIOID51023   -            637   8.7e-37  125.9   0.9   2   2   2.6e-21   3.6e-18   65.9   0.0     1   118   352   459   352   459 0.92 ABC transporter
ABC_tran_2           PF12848.2     85 seq1738_BIOID51023   -            637   6.6e-29   99.4   4.3   1   1   4.8e-32   6.6e-29   99.4   3.0     1    83   217   298   217   302 0.93 ABC transporter
AAA_21               PF13304.1    303 seq1738_BIOID51023   -            637     5e-22   79.0   7.6   1   1   2.1e-10   2.9e-07   30.6   0.0   224   302   137   209    78   210 0.83 AAA domain
DUF796               PF05638.7    134 seq1741_BIOID51023   -            392   2.6e-22   79.1   0.1   1   1   6.1e-26   4.2e-22   78.4   0.0     1   133     6   139     6   140 0.91 Protein of unknown function (DUF796)
Colicin-DNase        PF12639.2    110 seq1741_BIOID51023   -            392   4.4e-05   23.5   0.0   1   1   2.4e-08   0.00016   21.7   0.0    39   104   271   349   245   355 0.78 DNase/tRNase domain of colicin-like bacteriocin
DAO                  PF01266.19   358 seq1742_BIOID51023   -            432   5.6e-74  249.0   0.5   1   1   4.8e-77   6.5e-74  248.8   0.3     2   358     3   397     2   397 0.95 FAD dependent oxidoreductase
Pyr_redox_2          PF07992.9    200 seq1742_BIOID51023   -            432   7.5e-09   35.6   0.3   1   1   3.9e-08   5.3e-05   23.0   0.2     1    36     2    37     2    65 0.92 Pyridine nucleotide-disulphide oxidoreductase
Pyr_redox            PF00070.22    80 seq1742_BIOID51023   -            432   3.2e-08   33.7   0.2   1   1     7e-09   9.6e-06   25.7   0.2     1    33     2    34     2    47 0.91 Pyridine nucleotide-disulphide oxidoreductase
NAD_binding_8        PF13450.1     68 seq1742_BIOID51023   -            432   8.6e-07   28.7   0.1   1   1   5.6e-09   7.6e-06   25.7   0.0     1    34     5    38     5    69 0.85 NAD(P)-binding Rossmann-like domain
ApbA                 PF02558.11   151 seq1742_BIOID51023   -            432   2.3e-05   23.7   0.2   1   1   3.8e-08   5.3e-05   22.6   0.1     1    33     3    34     3    48 0.87 Ketopantoate reductase PanE/ApbA
AlaDh_PNT_C          PF01262.16   168 seq1742_BIOID51023   -            432   0.00013   21.5   0.1   1   1   1.7e-07   0.00023   20.6   0.1    22    59     2    39     1    52 0.85 Alanine dehydrogenase/PNT, C-terminal domain
OmpA                 PF00691.15    97 seq1743_BIOID51023   -            173   1.1e-19   70.5   0.0   1   1   1.4e-23     2e-19   69.6   0.0     1    97    72   167    72   167 0.95 OmpA family
FtsX                 PF02687.16   121 seq1746_BIOID51023   -            804   2.3e-20   72.4  19.9   1   2   3.4e-15   2.3e-11   43.3   6.7     3   121   247   364   245   364 0.88 FtsX-like permease family
FtsX                 PF02687.16   121 seq1746_BIOID51023   -            804   2.3e-20   72.4  19.9   2   2   2.9e-15     2e-11   43.5   1.8     2   116   683   793   682   797 0.86 FtsX-like permease family
Xan_ur_permease      PF00860.15   389 seq1747_BIOID51023   -            449   1.7e-88  296.6  48.3   1   1   1.6e-92   2.1e-88  296.3  33.5     1   388    26   409    26   410 0.99 Permease family
Phage_attach         PF05354.6    117 seq1748_BIOID51023   -            117   1.8e-58  195.0   0.1   1   1   2.9e-62     2e-58  194.9   0.0     1   117     1   117     1   117 1.00 Phage Head-Tail Attachment
Gifsy-2              PF13856.1     95 seq1748_BIOID51023   -            117   3.5e-30  103.8   0.0   1   1   5.8e-34     4e-30  103.6   0.0     1    95     4   105     4   105 0.99 ATP-binding sugar transporter from pro-phage
Glyco_hydro_1        PF00232.13   455 seq1754_BIOID51023   -            464  3.5e-152  506.6   0.2   1   1  2.8e-156  3.9e-152  506.4   0.2     3   454     2   459     1   460 0.95 Glycosyl hydrolase family 1
ACCA                 PF03255.9    145 seq1756_BIOID51023   -            319     6e-65  217.1   0.2   1   1   1.3e-68   8.7e-65  216.5   0.1     2   145     5   151     4   151 0.97 Acetyl co-enzyme A carboxylase carboxyltransferase alpha subunit
Carboxyl_trans       PF01039.17   493 seq1756_BIOID51023   -            319   4.2e-19   68.1   0.0   1   1   7.6e-23   5.2e-19   67.8   0.0   272   473    85   288    58   300 0.84 Carboxyl transferase domain
TPR_6                PF13174.1     33 seq1757_BIOID51023   -            263   1.8e-22   78.0   1.7   1   3   2.8e-07   0.00047   20.3   0.0     4    33   146   176   145   176 0.86 Tetratricopeptide repeat
TPR_6                PF13174.1     33 seq1757_BIOID51023   -            263   1.8e-22   78.0   1.7   2   3   2.2e-08   3.8e-05   23.7   0.1     3    33   183   213   181   213 0.95 Tetratricopeptide repeat
TPR_6                PF13174.1     33 seq1757_BIOID51023   -            263   1.8e-22   78.0   1.7   3   3   7.2e-11   1.2e-07   31.5   0.0     1    33   218   250   218   250 0.96 Tetratricopeptide repeat
TPR_16               PF13432.1     65 seq1757_BIOID51023   -            263   6.3e-12   45.7   0.0   1   1   1.6e-09   2.7e-06   27.7   0.0     2    65   147   214   146   214 0.92 Tetratricopeptide repeat
TPR_2                PF07719.12    34 seq1757_BIOID51023   -            263   1.1e-09   37.3   0.2   1   2   2.1e-06    0.0035   17.0   0.1     2    33   181   212   180   213 0.93 Tetratricopeptide repeat
TPR_2                PF07719.12    34 seq1757_BIOID51023   -            263   1.1e-09   37.3   0.2   2   2   5.3e-06    0.0091   15.7   0.0     1    33   217   249   217   250 0.95 Tetratricopeptide repeat
TPR_8                PF13181.1     34 seq1757_BIOID51023   -            263   2.9e-06   26.5   0.9   1   2   0.00027      0.46   10.2   0.2     2    29   181   208   180   213 0.89 Tetratricopeptide repeat
TPR_8                PF13181.1     34 seq1757_BIOID51023   -            263   2.9e-06   26.5   0.9   2   2   2.7e-05     0.046   13.3   0.0     5    29   221   245   217   250 0.85 Tetratricopeptide repeat
Helicase_C_2         PF13307.1    167 seq1759_BIOID51023   -            761   4.9e-26   91.5   0.0   1   1   2.3e-29   7.7e-26   90.9   0.0     8   165   578   733   571   735 0.93 Helicase C-terminal domain
DEAD                 PF00270.24   173 seq1759_BIOID51023   -            761   3.5e-09   36.2   0.1   1   1     2e-09   6.8e-06   25.5   0.0    12    78    88   153    73   171 0.74 DEAD/DEAH box helicase
DEAD_2               PF06733.10   174 seq1759_BIOID51023   -            761   1.3e-08   34.3   0.0   1   1   6.7e-12   2.3e-08   33.5   0.0   103   167   245   308   195   314 0.87 DEAD_2
LysE                 PF01810.13   191 seq1761_BIOID51023   -            195   2.9e-14   52.6  16.7   1   1   2.5e-18   3.4e-14   52.4  11.6     1   188    14   194    14   195 0.81 LysE type translocator
Bac_surface_Ag       PF01103.18   323 seq1762_BIOID51023   -            621   1.6e-59  201.8   7.0   1   1   3.9e-63   2.6e-59  201.1   4.9     1   322   334   620   334   621 0.92 Surface antigen
Surf_Ag_VNR          PF07244.10    78 seq1762_BIOID51023   -            621   1.4e-15   57.3   0.3   1   1     1e-12     7e-09   35.8   0.0     1    67   233   293   233   307 0.83 Surface antigen variable number repeat
Metallophos          PF00149.23   201 seq1763_BIOID51023   -            230   6.8e-14   51.6   0.4   1   1   8.4e-18   1.1e-13   50.9   0.3     2   166    22   156    21   215 0.78 Calcineurin-like phosphoesterase
AMP-binding          PF00501.23   418 seq1767_BIOID51023   -            628   1.1e-91  307.1   0.0   1   1   2.8e-95   1.3e-91  306.9   0.0     1   418    85   525    85   525 0.96 AMP-binding enzyme
DUF3448              PF11930.3     82 seq1767_BIOID51023   -            628   4.2e-26   90.3   0.3   1   1   1.6e-29   7.5e-26   89.5   0.2     7    79     3    75     1    78 0.95 Domain of unknown function (DUF3448)
DUF4009              PF13193.1     41 seq1767_BIOID51023   -            628     9e-15   53.7   0.0   1   1   5.8e-18   2.7e-14   52.2   0.0     3    41   575   615   573   615 0.96 Domain of unknown function (DUF4009)
MalM                 PF07148.7    136 seq1768_BIOID51023   -            306   3.8e-50  168.7   0.1   1   1   4.1e-54   5.6e-50  168.2   0.0     2   136    75   210    74   210 0.98 Maltose operon periplasmic protein precursor (MalM)
Phage_AlpA           PF05930.7     51 seq1771_BIOID51023   -             63   8.4e-06   25.3   0.1   1   1   8.5e-10   1.2e-05   24.8   0.1     3    50     6    52     4    53 0.80 Prophage CP4-57 regulatory protein (AlpA)
MFS_1                PF07690.11   354 seq1772_BIOID51023   -            463   7.3e-34  116.9  29.7   1   1   5.3e-38   7.3e-34  116.9  20.6     1   348    35   397    35   403 0.84 Major Facilitator Superfamily
CinA                 PF02464.12   155 seq1773_BIOID51023   -            172   2.8e-47  159.9   0.9   1   1   2.3e-51   3.2e-47  159.7   0.6     2   155    18   171    17   171 0.98 Competence-damaged protein
Peptidase_S49        PF01343.13   154 seq1775_BIOID51023   -            439   1.8e-46  157.6   0.6   1   1   5.1e-50   3.5e-46  156.6   0.4     2   151   149   297   148   300 0.96 Peptidase family S49
Ala_racemase_N       PF01168.15   217 seq1778_BIOID51023   -            356   5.2e-59  199.3   0.1   1   1   9.8e-63   6.7e-59  198.9   0.0     2   217    10   217     9   217 0.95 Alanine racemase, N-terminal domain
Ala_racemase_C       PF00842.16   129 seq1778_BIOID51023   -            356   2.4e-39  133.5   0.4   1   1   6.2e-43   4.2e-39  132.7   0.3     1   127   232   354   232   356 0.97 Alanine racemase, C-terminal domain
CoA_binding_2        PF13380.1    115 seq1779_BIOID51023   -            137   7.2e-38  129.1   0.1   1   1   1.2e-41   8.2e-38  129.0   0.1     2   114    15   130    14   131 0.97 CoA binding domain
CoA_binding          PF02629.14    96 seq1779_BIOID51023   -            137   1.8e-05   25.0   0.0   1   1   3.5e-09   2.4e-05   24.6   0.0     2    91    12    99    11   102 0.90 CoA binding domain
DUF1144              PF06610.8    143 seq1783_BIOID51023   -            149   4.1e-71  237.2   7.6   1   1   3.3e-75   4.5e-71  237.0   5.3     4   143     3   142     1   142 0.98 Protein of unknown function (DUF1144)
Na_H_Exchanger       PF00999.16   384 seq1787_BIOID51023   -            549   1.6e-72  244.0  43.9   1   1   1.4e-76     2e-72  243.7  30.4     2   383     8   421     5   422 0.91 Sodium/hydrogen exchanger family
OKR_DC_1             PF01276.15   417 seq1788_BIOID51023   -            713    2e-194  645.8   0.0   1   1  5.3e-198  2.4e-194  645.5   0.0     1   417   130   545   130   545 1.00 Orn/Lys/Arg decarboxylase, major domain
OKR_DC_1_C           PF03711.10   137 seq1788_BIOID51023   -            713   1.2e-52  177.4   0.0   1   1   6.1e-56   2.8e-52  176.2   0.0     1   135   570   702   570   704 0.99 Orn/Lys/Arg decarboxylase, C-terminal domain
OKR_DC_1_N           PF03709.10   115 seq1788_BIOID51023   -            713   8.4e-27   93.4   0.0   1   1   3.8e-30   1.7e-26   92.4   0.0     1   115    14   124    14   124 0.99 Orn/Lys/Arg decarboxylase, N-terminal domain
Esterase             PF00756.15   251 seq1789_BIOID51023   -            400   3.6e-49  167.3   0.0   1   1   5.2e-53   3.6e-49  167.3   0.0     1   251   172   391   172   391 0.98 Putative esterase
DUF3327              PF11806.3    122 seq1789_BIOID51023   -            400   1.9e-36  124.9   2.5   1   1   3.3e-40   2.2e-36  124.7   0.4     3   121    29   155    21   156 0.97 Domain of unknown function (DUF3327)
Abhydrolase_1        PF00561.15   230 seq1793_BIOID51023   -            340     3e-26   92.2   0.0   1   1   2.6e-29     9e-26   90.7   0.0     4   218   105   312   102   315 0.96 alpha/beta hydrolase fold
Abhydrolase_6        PF12697.2    228 seq1793_BIOID51023   -            340     3e-16   59.9   0.7   1   1   1.2e-19   4.2e-16   59.4   0.5     1   219    75   312    75   320 0.70 Alpha/beta hydrolase family
Abhydrolase_5        PF12695.2    142 seq1793_BIOID51023   -            340   7.6e-11   41.8   0.4   1   1   7.2e-14   2.5e-10   40.1   0.2     2   141    75   308    74   309 0.65 Alpha/beta hydrolase family
DDE_Tnp_1_assoc      PF13808.1     90 seq1795_BIOID51023   -            248   1.2e-32  111.2   0.0   1   1   2.8e-36   1.9e-32  110.6   0.0     1    90     6    95     6    95 0.99 DDE_Tnp_1-associated
DDE_Tnp_1            PF01609.16   211 seq1795_BIOID51023   -            248   3.6e-14   52.7   0.0   1   1   7.3e-18     5e-14   52.2   0.0     4   125   103   222   100   243 0.80 Transposase DDE domain
Sugarporin_N         PF11471.3     60 seq1796_BIOID51023   -             63     1e-18   66.6   4.9   1   1   8.3e-23   1.1e-18   66.4   3.4     2    58     2    58     1    60 0.92 Maltoporin periplasmic N-terminal extension
UDG                  PF03167.14   152 seq1797_BIOID51023   -            229   3.2e-30  104.4   0.1   1   1   3.4e-34   4.6e-30  103.9   0.0     6   152    54   211    50   211 0.96 Uracil DNA glycosylase superfamily
LamB                 PF02264.10   398 seq1803_BIOID51023   -            475  3.8e-152  506.8  22.0   1   1  3.4e-156  4.6e-152  506.6  15.2     1   398    64   475    64   475 0.98 LamB porin
Nol1_Nop2_Fmu        PF01189.12   283 seq1805_BIOID51023   -            481  2.9e-109  364.7   0.0   1   2   2.7e-31   7.4e-28   97.6   0.0    12   177    42   210    31   211 0.88 NOL1/NOP2/sun family
Nol1_Nop2_Fmu        PF01189.12   283 seq1805_BIOID51023   -            481  2.9e-109  364.7   0.0   2   2   8.4e-85   2.3e-81  273.1   0.0     9   282   201   480   201   481 0.99 NOL1/NOP2/sun family
Nol1_Nop2_Fmu_2      PF13636.1    102 seq1805_BIOID51023   -            481   7.3e-23   80.4   0.0   1   1   4.6e-26   1.3e-22   79.7   0.0     3   102   368   470   366   470 0.91 pre-rRNA processing and ribosome biogenesis
Methyltransf_26      PF13659.1    117 seq1805_BIOID51023   -            481   3.2e-07   30.2   0.2   1   1   3.1e-10   8.4e-07   28.9   0.1     2   116   121   249   120   250 0.87 Methyltransferase domain
Methyltransf_18      PF12847.2    112 seq1805_BIOID51023   -            481   5.6e-07   30.0   0.0   1   1   3.8e-10     1e-06   29.1   0.0     3   112   121   249   119   249 0.87 Methyltransferase domain
SopA                 PF13981.1    135 seq1808_BIOID51023   -            460   1.3e-30  106.0   5.7   1   1   7.5e-34   2.5e-30  105.1   3.9     3   135   227   360   225   360 0.97 SopA-like central domain
Pentapeptide_4       PF13599.1     78 seq1808_BIOID51023   -            460   7.2e-19   67.2  17.6   1   1   4.3e-18   1.5e-14   53.4   4.4     6    78   108   183   103   186 0.94 Pentapeptide repeats (9 copies)
Pentapeptide_3       PF13576.1     48 seq1808_BIOID51023   -            460   2.3e-11   43.2  19.6   1   1   7.2e-11   2.4e-07   30.3   1.5     1    47   120   166   120   167 0.91 Pentapeptide repeats (9 copies)
FxsA                 PF04186.8    120 seq1810_BIOID51023   -            158   1.1e-36  124.9   8.3   1   1   9.6e-41   1.3e-36  124.7   5.7     1   113     6   118     6   127 0.93 FxsA cytoplasmic membrane protein
DUF883               PF05957.8     94 seq1813_BIOID51023   -            113   6.8e-27   93.5   1.2   1   1   5.9e-31   8.1e-27   93.3   0.9     1    94    19   111    19   111 0.97 Bacterial protein of unknown function (DUF883)
DUF490               PF04357.8    379 seq1816_BIOID51023   -           1259   1.3e-80  271.2  36.8   1   1   1.1e-83   7.8e-80  268.6   2.6     6   379   922  1259   914  1259 0.92 Family of unknown function (DUF490)
DUF3304              PF11745.3    118 seq1817_BIOID51023   -            184     1e-20   74.0   0.0   1   1   9.6e-25   1.3e-20   73.6   0.0     5   116    41   145    37   147 0.92 Protein of unknown function (DUF3304)
HDPD                 PF02924.9    118 seq1818_BIOID51023   -            112   2.8e-15   56.0   1.0   1   1   2.4e-19   3.3e-15   55.8   0.7    19   114    22   108     4   111 0.84 Bacteriophage lambda head decoration protein D
PTS_2-RNA            PF01885.11   186 seq1820_BIOID51023   -            184   1.7e-52  177.3   0.0   1   1   1.5e-56     2e-52  177.0   0.0     2   180     6   175     5   180 0.96 RNA 2'-phosphotransferase, Tpt1 / KptA family
Exonuc_X-T_C         PF08411.5    269 seq1823_BIOID51023   -            474  4.2e-104  347.2   0.2   1   1  7.6e-108  5.2e-104  346.9   0.1     1   268   211   472   211   473 0.99 Exonuclease C-terminal
RNase_T              PF00929.19   164 seq1823_BIOID51023   -            474   3.6e-25   89.0   0.0   1   1     1e-28   6.9e-25   88.1   0.0     2   162    12   191    11   193 0.95 Exonuclease
DDE_Tnp_1            PF01609.16   211 seq1824_BIOID51023   -             66   1.7e-06   27.6   0.2   1   1   1.4e-10   1.9e-06   27.5   0.1   143   197     7    65     2    66 0.94 Transposase DDE domain
NadA                 PF02445.11   296 seq1826_BIOID51023   -            347  2.3e-105  351.5   0.0   1   1  1.9e-109  2.6e-105  351.3   0.0     2   295    31   340    30   341 0.98 Quinolinate synthetase A protein
UPF0270              PF06794.7     70 seq1828_BIOID51023   -             72   9.2e-36  121.3   0.1   1   1   7.4e-40     1e-35  121.2   0.0     1    70     1    70     1    70 0.99 Uncharacterised protein family (UPF0270)
MbtH                 PF03621.8     54 seq1830_BIOID51023   -             72   1.8e-21   75.1   0.6   1   1   1.6e-25   2.1e-21   74.8   0.4     1    53     1    54     1    55 0.96 MbtH-like protein
Glycos_trans_3N      PF02885.12    66 seq1831_BIOID51023   -            320   2.8e-15   55.5   0.0   1   1   3.6e-19     5e-15   54.7   0.0     2    65     3    70     2    71 0.97 Glycosyl transferase family, helical bundle domain
Phage_cap_E          PF03864.10   329 seq1832_BIOID51023   -            350   1.5e-63  214.5   0.2   1   1   1.3e-67   1.7e-63  214.4   0.2     1   328    13   348    13   349 0.93 Phage major capsid protein E
AMP-binding          PF00501.23   418 seq1833_BIOID51023   -           1335  8.1e-117  389.9   0.0   1   1  3.9e-120  1.1e-116  389.5   0.0     1   417   524   928   524   929 0.96 AMP-binding enzyme
Condensation         PF00668.15   301 seq1833_BIOID51023   -           1335     2e-58  197.4   0.0   1   1   1.1e-61   3.1e-58  196.8   0.0     2   300    44   342    43   343 0.90 Condensation domain
Thioesterase         PF00975.15   229 seq1833_BIOID51023   -           1335   3.2e-46  158.2   0.6   1   1   1.1e-46   2.9e-43  148.6   0.0     2   216  1109  1320  1108  1333 0.95 Thioesterase domain
PP-binding           PF00550.20    67 seq1833_BIOID51023   -           1335   2.8e-09   37.0   0.1   1   1   3.1e-12   8.4e-09   35.4   0.1     3    65  1022  1082  1020  1084 0.90 Phosphopantetheine attachment site
Abhydrolase_6        PF12697.2    228 seq1833_BIOID51023   -           1335   1.4e-05   25.0   0.1   1   1     5e-09   1.4e-05   25.0   0.1     2   127  1111  1240  1110  1309 0.65 Alpha/beta hydrolase family
Glutaredoxin         PF00462.19    60 seq1835_BIOID51023   -             81   7.9e-14   51.2   0.0   1   1   6.6e-18     9e-14   51.0   0.0     1    57     3    58     3    61 0.95 Glutaredoxin
Transp_cyt_pur       PF02133.10   439 seq1836_BIOID51023   -            419   1.2e-83  281.0  48.4   1   1   9.7e-88   1.3e-83  280.8  33.5     1   438    11   397    11   398 0.98 Permease for cytosine/purines, uracil, thiamine, allantoin
PRK                  PF00485.13   194 seq1837_BIOID51023   -            289     3e-74  248.6   0.0   1   1   2.7e-78   3.6e-74  248.4   0.0     1   194     7   214     7   214 0.99 Phosphoribulokinase / Uridine kinase family
DDE_Tnp_1            PF01609.16   211 seq1839_BIOID51023   -            353   3.2e-30  105.1   0.3   1   1   6.7e-34   4.6e-30  104.6   0.2     3   211    77   318    75   318 0.93 Transposase DDE domain
DDE_Tnp_1_assoc      PF13808.1     90 seq1839_BIOID51023   -            353   2.8e-22   78.0   0.0   1   1   1.4e-25   9.5e-22   76.3   0.0    23    90     3    70     1    70 0.97 DDE_Tnp_1-associated
Flavodoxin_NdrI      PF07972.6    122 seq1840_BIOID51023   -            136   5.1e-47  158.6   0.0   1   1   4.3e-51   5.8e-47  158.4   0.0     1   122     5   123     5   123 0.97 NrdI Flavodoxin like
GD_AH_C              PF04295.8    397 seq1843_BIOID51023   -            523  1.6e-147  491.2   0.1   1   1  2.7e-151  1.8e-147  491.0   0.0     2   396   117   522   116   523 0.97 D-galactarate dehydratase / Altronate hydrolase, C terminus
SAF                  PF08666.7     63 seq1843_BIOID51023   -            523   5.1e-14   52.3   1.0   1   1   2.3e-17   1.6e-13   50.7   0.2     1    62    22    91    22    92 0.98 SAF domain
Acylphosphatase      PF00708.13    91 seq1845_BIOID51023   -             92   4.8e-28   96.9   0.0   1   1   3.8e-32   5.1e-28   96.8   0.0     1    91     1    92     1    92 0.95 Acylphosphatase
Esterase             PF00756.15   251 seq1846_BIOID51023   -            398   4.1e-19   68.8   0.0   1   1   2.4e-22   1.6e-18   66.9   0.0     1   153   159   318   159   396 0.74 Putative esterase
CBM_48               PF02922.13    85 seq1846_BIOID51023   -            398   2.1e-11   43.6   0.1   1   1   6.1e-15   4.2e-11   42.6   0.1     7    74    53   113    47   133 0.84 Carbohydrate-binding module 48 (Isoamylase N-terminal domain)
Ribonuc_red_lgC      PF02867.10   537 seq1849_BIOID51023   -            714  1.2e-151  505.8   0.0   1   1  1.2e-153  5.5e-150  500.3   0.0     1   537   175   694   175   694 0.96 Ribonucleotide reductase, barrel domain
RNR_N                PF08343.5     82 seq1849_BIOID51023   -            714     3e-29  100.5   0.1   1   1   1.7e-32   7.8e-29   99.2   0.1     1    82    16    97    16    97 0.99 Ribonucleotide reductase N-terminal
Ribonuc_red_lgN      PF00317.16    83 seq1849_BIOID51023   -            714   3.8e-12   45.7   0.0   1   1   2.2e-15     1e-11   44.3   0.0     2    82    99   171    98   172 0.95 Ribonucleotide reductase, all-alpha domain
DUF1480              PF07351.8     80 seq1850_BIOID51023   -             78   3.5e-42  142.1   0.0   1   1   2.8e-46   3.8e-42  142.0   0.0     3    79     2    77     1    78 0.98 Protein of unknown function (DUF1480)
Glyoxalase           PF00903.20   128 seq1852_BIOID51023   -            129   7.8e-23   80.7   0.0   1   1   1.9e-26   8.7e-23   80.5   0.0     2   128     7   126     6   126 0.97 Glyoxalase/Bleomycin resistance protein/Dioxygenase superfamily
Glyoxalase_2         PF12681.2    108 seq1852_BIOID51023   -            129   3.8e-18   65.9   0.0   1   1   9.7e-22   4.4e-18   65.7   0.0     1   108    12   127    12   127 0.79 Glyoxalase-like domain
Glyoxalase_4         PF13669.1    110 seq1852_BIOID51023   -            129   2.6e-13   49.8   0.0   1   1   6.9e-17   3.2e-13   49.5   0.0     1    96     8   102     8   115 0.85 Glyoxalase/Bleomycin resistance protein/Dioxygenase superfamily
NMN_transporter      PF04973.7    182 seq1854_BIOID51023   -            234   1.5e-46  158.0  27.2   1   1   1.2e-48   1.6e-44  151.3  18.8     1   180    18   222    18   224 0.94 Nicotinamide mononucleotide transporter
TetR_C_3             PF08362.6    143 seq1855_BIOID51023   -            212   5.4e-59  197.9   0.0   1   1     1e-62   7.1e-59  197.5   0.0     1   143    70   212    70   212 0.99 YcdC-like protein, C-terminal region
TetR_N               PF00440.18    47 seq1855_BIOID51023   -            212   1.3e-16   59.8   0.2   1   1   2.9e-20     2e-16   59.2   0.1     1    47    23    69    23    69 0.98 Bacterial regulatory proteins, tetR family
Chor_lyase           PF04345.8    168 seq1857_BIOID51023   -            165   6.6e-31  106.8   0.0   1   1   5.8e-35     8e-31  106.6   0.0    13   163    18   165    12   165 0.90 Chorismate lyase
Thioredoxin          PF00085.15   104 seq1858_BIOID51023   -            139   4.4e-30  103.3   0.9   1   1   2.9e-32   6.6e-29   99.5   0.0     2   102    37   136    36   138 0.94 Thioredoxin
Thioredoxin_2        PF13098.1    112 seq1858_BIOID51023   -            139   1.4e-12   47.6   0.0   1   1     4e-15     9e-12   45.0   0.0     7   112    54   135    49   135 0.88 Thioredoxin-like domain
Thioredoxin_7        PF13899.1     82 seq1858_BIOID51023   -            139   5.9e-08   32.5   0.4   1   1     3e-10   6.7e-07   29.1   0.0     7    81    42   114    36   115 0.82 Thioredoxin-like
Redoxin              PF08534.5    146 seq1858_BIOID51023   -            139   2.6e-06   26.9   0.0   1   1     4e-08     9e-05   21.9   0.0    28    73    52    95    34   103 0.87 Redoxin
HyaE                 PF07449.6    107 seq1858_BIOID51023   -            139   8.6e-05   22.2   0.0   1   1   6.1e-08   0.00014   21.6   0.0    52   100    76   124    67   129 0.87 Hydrogenase-1 expression protein HyaE
Porin_1              PF00267.16   337 seq1859_BIOID51023   -            357  3.5e-122  407.7  31.4   1   1  5.7e-126  3.9e-122  407.6  21.7     1   337    27   357    27   357 0.96 Gram-negative porin
Porin_4              PF13609.1    311 seq1859_BIOID51023   -            357   3.6e-19   69.2  41.0   1   1   5.3e-23   3.6e-19   69.2  28.4     6   306    12   331     6   338 0.78 Gram-negative porin
adh_short            PF00106.20   167 seq1861_BIOID51023   -            248   2.5e-34  118.4   0.0   1   1   1.2e-37   3.2e-34  118.1   0.0     2   166     2   165     1   166 0.93 short chain dehydrogenase
adh_short_C2         PF13561.1    243 seq1861_BIOID51023   -            248   2.5e-14   53.5   0.0   1   1   1.1e-17   3.1e-14   53.2   0.0     3   222     9   218     7   232 0.89 Enoyl-(Acyl carrier protein) reductase
KR                   PF08659.5    181 seq1861_BIOID51023   -            248   2.2e-13   50.1   0.0   1   1   1.1e-16   3.1e-13   49.6   0.0     3   173     3   170     2   177 0.89 KR domain
Epimerase            PF01370.16   236 seq1861_BIOID51023   -            248   1.4e-06   27.8   0.1   1   1   1.6e-09   4.3e-06   26.2   0.0     1   117     3   135     3   176 0.80 NAD dependent epimerase/dehydratase family
NAD_binding_10       PF13460.1    183 seq1861_BIOID51023   -            248   2.8e-06   27.3   0.0   1   1   1.3e-09   3.7e-06   26.9   0.0     1    60     3    67     3   173 0.77 NADH(P)-binding
DUF1482              PF07358.6     57 seq1862_BIOID51023   -             91     5e-32  109.1   0.1   1   1   4.4e-36     6e-32  108.9   0.1     1    57    29    86    29    86 0.99 Protein of unknown function (DUF1482)
Ldh_2                PF02615.9    335 seq1864_BIOID51023   -            361  4.3e-138  459.5   0.0   1   1  3.6e-142  4.9e-138  459.3   0.0     1   334     5   340     5   341 0.99 Malate/L-lactate dehydrogenase
Packaging_FI         PF14000.1    125 seq1866_BIOID51023   -            132   3.4e-43  146.6   2.4   1   1   2.8e-47   3.8e-43  146.5   1.6     1   125     2   129     2   129 0.99 DNA packaging protein FI
ATP_bind_3           PF01171.15   182 seq1868_BIOID51023   -            432   8.1e-60  201.3   0.0   1   1   2.4e-63   1.1e-59  200.8   0.0     1   180    14   191    14   193 0.97 PP-loop family
TilS_C               PF11734.3     74 seq1868_BIOID51023   -            432   2.9e-26   90.3   0.0   1   1   2.4e-29   1.1e-25   88.5   0.0     1    74   356   427   356   427 0.91 TilS substrate C-terminal domain
TilS                 PF09179.6     69 seq1868_BIOID51023   -            432     1e-22   79.8   5.2   1   1   2.2e-26     1e-22   79.8   3.6     1    69   241   309   241   309 0.99 TilS substrate binding domain
DUF2756              PF10956.3    104 seq1869_BIOID51023   -            146     1e-53  179.8  30.3   1   1   7.3e-58     1e-53  179.8  21.0     1   104     1   105     1   105 0.99 Protein of unknown function (DUF2756)
Amidohydro_3         PF07969.6    404 seq1870_BIOID51023   -            427     3e-56  191.2   1.3   1   1   2.5e-59   1.1e-55  189.3   0.9     1   404    53   379    53   379 0.98 Amidohydrolase family
Amidohydro_4         PF13147.1    304 seq1870_BIOID51023   -            427   7.3e-16   58.9   0.9   1   1   2.1e-19   9.4e-16   58.5   0.6     1   303    48   377    48   378 0.95 Amidohydrolase
Amidohydro_5         PF13594.1     68 seq1870_BIOID51023   -            427   7.6e-06   25.5   1.4   1   1   4.5e-09   2.1e-05   24.1   0.1     2    45    24    80    23   131 0.75 Amidohydrolase
DTW                  PF03942.10   204 seq1874_BIOID51023   -            240     7e-60  201.6   0.0   1   1   6.1e-64   8.3e-60  201.3   0.0     1   202    35   224    35   226 0.97 DTW domain
Cpn10                PF00166.16    93 seq1875_BIOID51023   -             97   5.2e-29   99.9   1.8   1   1   4.2e-33   5.7e-29   99.7   1.3     1    93     2    95     2    95 0.97 Chaperonin 10 Kd subunit
Phage_attach         PF05354.6    117 seq1876_BIOID51023   -            117     5e-63  209.7   0.1   1   1     8e-67   5.5e-63  209.6   0.1     1   117     1   117     1   117 1.00 Phage Head-Tail Attachment
Gifsy-2              PF13856.1     95 seq1876_BIOID51023   -            117   3.7e-31  106.9   0.0   1   1   6.2e-35   4.3e-31  106.8   0.0     1    95     4   105     4   105 0.99 ATP-binding sugar transporter from pro-phage
UbiA                 PF01040.13   257 seq1877_BIOID51023   -            290   8.5e-41  139.7  25.0   1   1   7.6e-45     1e-40  139.4  17.3     2   256    26   277    25   283 0.85 UbiA prenyltransferase family
Xan_ur_permease      PF00860.15   389 seq1880_BIOID51023   -            448   3.5e-45  154.0  48.3   1   1   3.2e-49   4.4e-45  153.7  33.5     3   387    36   409    34   411 0.94 Permease family
cNMP_binding         PF00027.24    91 seq1881_BIOID51023   -            210   8.9e-24   83.0   0.0   1   1     4e-27   1.4e-23   82.4   0.0     3    90    23   111    21   112 0.97 Cyclic nucleotide-binding domain
Crp                  PF00325.15    32 seq1881_BIOID51023   -            210   2.1e-15   55.7   0.4   1   1   1.1e-18   3.9e-15   54.8   0.3     1    32   166   197   166   197 0.98 Bacterial regulatory proteins, crp family
HTH_Crp_2            PF13545.1     76 seq1881_BIOID51023   -            210   2.2e-11   43.2   0.1   1   1   1.5e-14     5e-11   42.1   0.1     1    67   142   206   142   207 0.94 Crp-like helix-turn-helix domain
Cpn60_TCP1           PF00118.19   488 seq1884_BIOID51023   -            548  1.2e-126  423.1  10.9   1   1  9.8e-131  1.3e-126  422.9   7.5     1   486    23   523    23   525 0.94 TCP-1/cpn60 chaperonin family
Glucosamine_iso      PF01182.15   199 seq1885_BIOID51023   -            240   1.9e-16   60.2   0.0   1   1   2.8e-20   3.8e-16   59.2   0.0     5   198    12   206     9   207 0.77 Glucosamine-6-phosphate isomerases/6-phosphogluconolactonase
Minor_tail_Z         PF06763.6    189 seq1886_BIOID51023   -            192   1.4e-91  305.1  15.3   1   1   1.2e-95   1.6e-91  305.0  10.6     1   189     3   192     3   192 1.00 Prophage minor tail protein Z (GPZ)
FCD                  PF07729.7    125 seq1887_BIOID51023   -            228   1.6e-26   92.9   5.9   1   1   3.5e-30   2.4e-26   92.3   4.1     5   124    89   208    87   209 0.99 FCD domain
GntR                 PF00392.16    64 seq1887_BIOID51023   -            228   9.3e-18   63.3   0.0   1   1   3.6e-21   2.4e-17   61.9   0.0     3    64    15    75    13    75 0.98 Bacterial regulatory proteins, gntR family
ABC_tran             PF00005.22   118 seq1890_BIOID51023   -            251   3.4e-21   75.6   0.0   1   1   8.5e-25   5.8e-21   74.9   0.0     1   118    44   149    44   149 0.90 ABC transporter
AAA_21               PF13304.1    303 seq1890_BIOID51023   -            251   2.8e-10   40.5   0.0   1   1   4.8e-11   3.3e-07   30.4   0.0     4   302    35   184    32   186 0.87 AAA domain
Esterase             PF00756.15   251 seq1891_BIOID51023   -            278   2.1e-72  243.4   0.0   1   1   7.1e-76   2.4e-72  243.2   0.0     1   251    21   271    21   271 0.99 Putative esterase
Abhydrolase_5        PF12695.2    142 seq1891_BIOID51023   -            278   8.9e-08   31.8   0.0   1   1   3.5e-11   1.2e-07   31.4   0.0     6   142    50   257    44   257 0.62 Alpha/beta hydrolase family
Peptidase_S9         PF00326.16   213 seq1891_BIOID51023   -            278   8.1e-07   28.3   0.0   1   1   3.7e-10   1.3e-06   27.7   0.0    54   208   127   274   118   278 0.77 Prolyl oligopeptidase family
ATP-grasp_5          PF13549.1    222 seq1897_BIOID51023   -            886   3.7e-75  251.8   0.2   1   1   3.9e-78     9e-75  250.5   0.1     1   221   472   693   472   694 0.96 ATP-grasp domain
Succ_CoA_lig         PF13607.1    138 seq1897_BIOID51023   -            886   1.3e-46  157.5   0.1   1   1   1.1e-49   2.4e-46  156.6   0.1     1   138   147   280   147   280 0.97 Succinyl-CoA ligase like flavodoxin domain
CoA_binding_2        PF13380.1    115 seq1897_BIOID51023   -            886     2e-23   82.6   0.0   1   1   1.1e-25   2.6e-22   79.0   0.0     1   113    13   130    13   132 0.95 CoA binding domain
Acetyltransf_1       PF00583.19    83 seq1897_BIOID51023   -            886     1e-10   41.4   0.0   1   1   1.6e-13   3.7e-10   39.5   0.0    10    82   781   863   775   864 0.81 Acetyltransferase (GNAT) family
Acetyltransf_3       PF13302.1    142 seq1897_BIOID51023   -            886   1.8e-09   37.8   0.0   1   1   1.7e-12   3.9e-09   36.8   0.0     1   142   725   864   725   864 0.80 Acetyltransferase (GNAT) domain
Acetyltransf_4       PF13420.1    155 seq1897_BIOID51023   -            886     1e-06   28.6   0.0   1   1   4.8e-08   0.00011   22.0   0.0     4   135   731   864   728   871 0.80 Acetyltransferase (GNAT) domain
Ivy                  PF08816.6    118 seq1901_BIOID51023   -            149   5.8e-35  119.7   0.1   1   1   5.1e-39     7e-35  119.4   0.1     1   118    29   144    29   144 0.98 Inhibitor of vertebrate lysozyme (Ivy)
Phage_tail_U         PF06141.6    133 seq1902_BIOID51023   -            131   4.2e-63  211.1   0.4   1   1   3.4e-67   4.6e-63  211.0   0.3     1   133     1   131     1   131 0.99 Phage minor tail protein U
FUSC-like            PF12805.2    284 seq1904_BIOID51023   -            696     3e-72  242.8   3.3   1   1   8.7e-76     3e-72  242.8   2.3     2   280    63   335    62   340 0.95 FUSC-like inner membrane protein yccS
FUSC_2               PF13515.1    128 seq1904_BIOID51023   -            696   8.6e-20   70.8  11.0   1   1   2.5e-23   8.6e-20   70.8   7.6     2   126   377   498   375   500 0.90 Fusaric acid resistance protein-like
FUSC                 PF04632.7    650 seq1904_BIOID51023   -            696   5.1e-08   31.7   4.2   1   1   1.5e-11   5.1e-08   31.7   2.9     7   280   369   659   363   690 0.80 Fusaric acid resistance protein family
ALMT                 PF11744.3    406 seq1904_BIOID51023   -            696   1.5e-05   23.7   1.9   1   1   1.7e-08   5.7e-05   21.8   1.0    41   193   389   528   373   594 0.80 Aluminium activated malate transporter
Toxin_YhaV           PF11663.3    141 seq1905_BIOID51023   -            154   1.3e-60  203.0   0.1   1   1   1.1e-64   1.5e-60  202.9   0.1     2   140    12   152    11   153 0.98 Toxin with endonuclease activity YhaV
DJ-1_PfpI            PF01965.19   147 seq1909_BIOID51023   -            283   4.2e-12   45.6   0.0   1   1   5.2e-16   7.1e-12   44.8   0.0    22   143   125   274   108   278 0.81 DJ-1/PfpI family
SLT                  PF01464.15   121 seq1910_BIOID51023   -            203   1.4e-25   89.0   0.1   1   1   1.3e-29   1.8e-25   88.6   0.1     3   120    43   168    41   169 0.95 Transglycosylase SLT domain
ABC-3                PF00950.12   258 seq1911_BIOID51023   -            261   1.6e-87  292.9  26.0   1   1   2.6e-91   1.8e-87  292.7  18.0     2   257     2   257     1   258 0.99 ABC 3 transport family
FecCD                PF01032.13   311 seq1911_BIOID51023   -            261   8.9e-07   27.9  27.7   1   1   1.3e-10   8.9e-07   27.9  19.2   103   309    56   255    29   257 0.76 FecCD transport family
YdfZ                 PF14001.1     64 seq1912_BIOID51023   -             67     2e-33  114.3   0.1   1   1   1.6e-37   2.2e-33  114.1   0.1     1    64     2    65     2    65 0.99 YdfZ protein
Ead_Ea22             PF13935.1    139 seq1913_BIOID51023   -            245   5.6e-20   71.9   0.2   1   1   6.6e-24     9e-20   71.3   0.1     1   137    14   166    14   185 0.86 Ead/Ea22-like protein
Big_2                PF02368.13    79 seq1914_BIOID51023   -            246   5.7e-13   48.4  10.5   1   1   4.2e-17   5.7e-13   48.4   7.3     2    76   161   238   160   241 0.94 Bacterial Ig-like domain (group 2)
Ribonuc_red_sm       PF00268.16   281 seq1915_BIOID51023   -            319   1.1e-80  270.5   0.1   1   1   9.6e-85   1.3e-80  270.2   0.0     1   280     1   280     1   281 0.97 Ribonucleotide reductase, small chain
DUF1198              PF06711.6    148 seq1917_BIOID51023   -            159     4e-72  240.7   0.4   1   1   3.3e-76   4.5e-72  240.5   0.3     1   148    10   157    10   157 1.00 Protein of unknown function (DUF1198)
YaeQ                 PF07152.7    175 seq1921_BIOID51023   -            181   1.3e-71  239.3   1.2   1   1   1.1e-75   1.5e-71  239.1   0.8     1   174     1   175     1   176 0.99 YaeQ protein
AIG2                 PF06094.7    102 seq1922_BIOID51023   -            113   1.1e-18   67.4   0.1   1   1   9.9e-23   1.3e-18   67.1   0.1     1   102     3    94     3    94 0.95 AIG2-like family
DAHP_synth_1         PF00793.15   272 seq1923_BIOID51023   -            350  1.3e-105  351.8   0.0   1   1  1.1e-109  1.5e-105  351.6   0.0     8   271    40   338    25   339 0.96 DAHP synthetase I family
Frataxin_Cyay        PF01491.11   109 seq1924_BIOID51023   -            106   3.6e-38  129.5   0.2   1   1   2.9e-42     4e-38  129.4   0.1     1   108     1   105     1   106 0.97 Frataxin-like domain
Caudo_TAP            PF02413.12   130 seq1925_BIOID51023   -            147   1.4e-33  115.7   0.2   1   1   1.1e-37   1.6e-33  115.5   0.2     8   130    13   143     8   143 0.94 Caudovirales tail fibre assembly protein
Ead_Ea22             PF13935.1    139 seq1927_BIOID51023   -            264   3.6e-33  114.7   6.1   1   1   3.9e-37   5.4e-33  114.1   3.3     1   117    13   118    13   137 0.78 Ead/Ea22-like protein
MFS_1                PF07690.11   354 seq1928_BIOID51023   -            451   1.6e-35  122.4  57.2   1   1   4.7e-38   6.5e-34  117.1  34.3     2   337    81   398    77   403 0.85 Major Facilitator Superfamily
DUF4156              PF13698.1     93 seq1929_BIOID51023   -            121   4.1e-32  109.8   0.1   1   1   3.6e-36   4.9e-32  109.5   0.0     2    93    27   119    26   119 0.98 Domain of unknown function (DUF4156)
Phage_lambd_GpG      PF06894.6    127 seq1930_BIOID51023   -            140     1e-57  193.0   1.1   1   1   8.7e-62   1.2e-57  192.8   0.7     1   126     1   125     1   126 0.99 Bacteriophage lambda minor tail protein (GpG)
Pro_CA               PF00484.14   148 seq1932_BIOID51023   -            219   1.7e-48  164.2   0.0   1   1   1.4e-52     2e-48  164.0   0.0     1   147    34   188    34   189 0.85 Carbonic anhydrase
RF-1                 PF00472.15   114 seq1934_BIOID51023   -            140   5.7e-29  100.1   0.6   1   1   4.9e-33   6.7e-29   99.8   0.4     4   114     4   132     1   138 0.91 RF-1 domain
Antitoxin-MazE       PF04014.13    47 seq1936_BIOID51023   -             83   4.2e-09   35.8   0.0   1   1   4.7e-13   6.4e-09   35.2   0.0     1    45     6    49     6    51 0.94 Antidote-toxin recognition MazE
DUF3521              PF12035.3     35 seq1937_BIOID51023   -             39   1.1e-09   37.8   0.2   1   1   1.2e-13   1.6e-09   37.2   0.1     1    35     6    37     6    37 0.96 Protein of unknown function (DUF3521)
Phage_tail_T         PF06223.7    103 seq1938_BIOID51023   -            144   1.1e-57  192.6   0.9   1   1   5.4e-56   7.3e-52  173.9   0.1     1   103    11   113    11   113 0.99 Minor tail protein T
ABC_tran             PF00005.22   118 seq1939_BIOID51023   -            467   5.3e-26   91.1   0.0   1   1   3.3e-29   1.1e-25   90.1   0.0     1   117   135   259   135   260 0.97 ABC transporter
CBS                  PF00571.23    57 seq1939_BIOID51023   -            467   2.8e-06   26.7   0.0   1   1   4.2e-07    0.0014   18.0   0.0    32    55   436   459   413   461 0.86 CBS domain
GST_C_2              PF13410.1     69 seq1940_BIOID51023   -            304   5.3e-10   38.9   0.3   1   1   4.8e-13   1.3e-09   37.6   0.2     2    68   190   260   189   261 0.82 Glutathione S-transferase, C-terminal domain
GST_C                PF00043.20    95 seq1940_BIOID51023   -            304   9.3e-09   35.0   0.0   1   1   5.9e-12   1.6e-08   34.2   0.0    33    95   199   266   162   266 0.87 Glutathione S-transferase, C-terminal domain
GST_N_2              PF13409.1     70 seq1940_BIOID51023   -            304   1.8e-06   27.7   0.0   1   1   1.7e-09   4.7e-06   26.3   0.0     3    69    69   143    67   144 0.89 Glutathione S-transferase, N-terminal domain
GST_N                PF02798.15    76 seq1940_BIOID51023   -            304   3.4e-05   23.7   0.0   1   1   4.2e-08   0.00012   22.1   0.0    17    76    82   143    74   143 0.91 Glutathione S-transferase, N-terminal domain
Tagatose_6_P_K       PF08013.6    424 seq1941_BIOID51023   -            426  1.5e-207  688.9   0.0   1   1  1.3e-211  1.7e-207  688.8   0.0     1   423     1   424     1   425 1.00 Tagatose 6 phosphate kinase
PemK                 PF02452.12   110 seq1943_BIOID51023   -            116   1.2e-20   73.6   0.0   1   1   9.4e-25   1.3e-20   73.5   0.0     1   109     8   114     8   115 0.93 PemK-like protein
Wzz                  PF02706.10   152 seq1945_BIOID51023   -            377   4.3e-25   88.1   0.9   1   1   3.2e-29   4.3e-25   88.1   0.6     1   150    25   173    25   175 0.92 Chain length determinant protein
Transgly_assoc       PF04226.8     48 seq1947_BIOID51023   -             84   1.2e-13   50.7  14.4   1   1   8.6e-18   1.2e-13   50.7   9.9     2    48    34    83    33    83 0.98 Transglycosylase associated protein
NlpE                 PF04170.7     87 seq1948_BIOID51023   -            236   1.6e-35  121.2   0.0   1   1   1.9e-39   2.6e-35  120.5   0.0     1    86    45   130    45   131 0.99 NlpE N-terminal domain
Cyanate_lyase        PF02560.9     73 seq1950_BIOID51023   -            156   1.8e-33  113.7   0.0   1   1   1.9e-37   2.6e-33  113.2   0.0     3    72    85   155    83   156 0.95 Cyanate lyase C-terminal domain
TMP_2                PF06791.8    210 seq1953_BIOID51023   -            853   3.2e-67  226.1  13.7   1   1   4.6e-71   3.2e-67  226.1   9.5     2   209    50   257    49   258 0.97 Prophage tail length tape measure protein
Tape_meas_lam_C      PF09718.5     78 seq1953_BIOID51023   -            853   1.7e-20   72.5   5.8   1   1   2.5e-24   1.7e-20   72.5   4.0     1    78   626   703   626   703 0.98 Lambda phage tail tape-measure protein (Tape_meas_lam_C)
Nuc_H_symport        PF03825.11   400 seq1955_BIOID51023   -            425  2.4e-185  615.8  31.9   1   1    4e-189  2.8e-185  615.6  22.1     1   400     1   405     1   405 0.99 Nucleoside H+ symporter
MFS_1                PF07690.11   354 seq1955_BIOID51023   -            425   6.3e-21   74.4  63.2   1   1   2.1e-20   1.4e-16   60.0  30.7     2   353     8   353     7   354 0.76 Major Facilitator Superfamily
Xan_ur_permease      PF00860.15   389 seq1956_BIOID51023   -            445   1.3e-42  145.6  51.4   1   1   9.3e-47   1.3e-42  145.6  35.6     3   387    31   404    29   406 0.92 Permease family
MFS_1                PF07690.11   354 seq1965_BIOID51023   -            393   1.2e-24   86.5  46.7   1   1   1.8e-28   1.2e-24   86.5  32.4    14   354    27   346    10   346 0.80 Major Facilitator Superfamily
MFS_2                PF13347.1    427 seq1965_BIOID51023   -            393   7.8e-08   31.0  11.2   1   1   1.1e-11   7.8e-08   31.0   7.7   130   331   121   315   118   329 0.73 MFS/sugar transport protein
PLDc_2               PF13091.1    126 seq1970_BIOID51023   -            451   1.4e-22   79.6   0.0   1   1   3.2e-19   2.2e-15   56.4   0.0     4   123   259   406   256   409 0.84 PLD-like domain
PLDc                 PF00614.17    28 seq1970_BIOID51023   -            451   1.3e-13   50.0   2.2   1   1   2.4e-11   1.6e-07   30.7   0.1     2    28   353   379   352   379 0.94 Phospholipase D Active site motif
DAGK_prokar          PF01219.14   104 seq1972_BIOID51023   -            122   5.5e-39  131.8   8.1   1   1   4.6e-43   6.3e-39  131.6   5.6     2   104    16   118    15   118 0.99 Prokaryotic diacylglycerol kinase
DEDD_Tnp_IS110       PF01548.12   144 seq1973_BIOID51023   -            326   4.2e-44  149.5   0.2   1   1   2.4e-47   1.7e-43  147.6   0.1     1   144     7   151     7   151 0.99 Transposase
Transposase_20       PF02371.11    87 seq1973_BIOID51023   -            326   1.1e-27   95.7   0.4   1   1     3e-31     2e-27   94.9   0.3     2    85   196   280   195   282 0.96 Transposase IS116/IS110/IS902 family
DUF830               PF05708.7    158 seq1979_BIOID51023   -            279   9.8e-44  149.0   0.0   1   1   9.7e-48   1.3e-43  148.5   0.0     2   158    88   264    87   264 0.98 Orthopoxvirus protein of unknown function (DUF830)
PTSIIB_sorb          PF03830.10   151 seq1980_BIOID51023   -            169   5.9e-55  185.1   0.3   1   1   4.9e-59   6.7e-55  184.9   0.2     1   149    15   162    15   164 0.99 PTS system sorbose subfamily IIB component
BPD_transp_1         PF00528.17   185 seq1981_BIOID51023   -            354   2.5e-26   92.2  16.2   1   1   1.8e-30   2.5e-26   92.2  11.2     1   176   163   324   163   332 0.91 Binding-protein-dependent transport system inner membrane component
SIS_2                PF13580.1    138 seq1982_BIOID51023   -            246   3.1e-31  107.7   0.3   1   1   9.4e-35   6.4e-31  106.7   0.2    15   138    78   200    56   200 0.92 SIS domain
SIS                  PF01380.17   131 seq1982_BIOID51023   -            246   5.9e-08   32.2   0.0   1   1   2.3e-11   1.6e-07   30.9   0.0    51   104   163   216   152   229 0.91 SIS domain
Peripla_BP_4         PF13407.1    258 seq1983_BIOID51023   -            318   3.2e-44  151.1   6.8   1   1   8.7e-48     4e-44  150.8   4.7     1   243    26   274    26   287 0.91 Periplasmic binding protein domain
Peripla_BP_1         PF00532.16   279 seq1983_BIOID51023   -            318     1e-16   60.8   0.1   1   1   2.8e-20   1.3e-16   60.5   0.1    15   224    37   253    25   298 0.84 Periplasmic binding proteins and sugar binding domain of LacI family
Lipoprotein_9        PF03180.9    237 seq1984_BIOID51023   -            272   5.4e-92  306.8   0.2   1   1   4.4e-96   6.1e-92  306.7   0.1     1   237    34   272    34   272 1.00 NLPA lipoprotein
LexA_DNA_bind        PF01726.11    65 seq1985_BIOID51023   -            202   6.6e-32  108.7   0.1   1   1   1.5e-35   1.1e-31  108.1   0.1     1    65     1    65     1    65 0.99 LexA DNA binding domain
Peptidase_S24        PF00717.18    70 seq1985_BIOID51023   -            202   8.9e-17   60.3   0.8   1   1   1.9e-20   1.3e-16   59.8   0.5     1    68   114   180   114   182 0.96 Peptidase S24-like
Transthyretin        PF00576.16   112 seq1988_BIOID51023   -            137   1.9e-42  143.5   0.1   1   1   1.6e-46   2.2e-42  143.3   0.1     2   112    28   136    27   136 0.98 HIUase/Transthyretin family
EII-Sor              PF03609.9    237 seq1990_BIOID51023   -            259   1.2e-79  266.8  26.2   1   1   9.9e-84   1.3e-79  266.6  18.2     1   236     1   236     1   237 1.00 PTS system sorbose-specific iic component
ADP_ribosyl_GH       PF03747.9    289 seq1992_BIOID51023   -            334   2.2e-62  211.3   2.0   1   1   1.9e-66   2.6e-62  211.1   1.4     1   287     8   303     8   305 0.95 ADP-ribosylglycohydrolase
DUF4014              PF13198.1     72 seq1993_BIOID51023   -             72   1.8e-37  127.4   1.9   1   1   1.4e-41   1.9e-37  127.3   1.3     1    72     1    72     1    72 0.98 Protein of unknown function (DUF4014)
SSF                  PF00474.12   406 seq1994_BIOID51023   -            502  1.1e-146  488.5  29.9   1   1  1.3e-150  1.7e-146  487.8  20.7     1   406    35   437    35   437 0.99 Sodium:solute symporter family
MatE                 PF01554.13   162 seq1999_BIOID51023   -            441   4.5e-39  133.5  30.5   1   2   7.8e-35   1.1e-30  106.3   5.9     1   161    17   177    17   178 0.99 MatE
MatE                 PF01554.13   162 seq1999_BIOID51023   -            441   4.5e-39  133.5  30.5   2   2   2.3e-13   3.2e-09   36.5   6.9     2   143   241   382   241   404 0.91 MatE
Oxidored_molyb       PF00174.14   169 seq2000_BIOID51023   -            334   8.3e-41  139.0   0.0   1   1   9.6e-45   1.3e-40  138.4   0.0    11   168   108   268    97   269 0.94 Oxidoreductase molybdopterin binding domain
GATase_4             PF13230.1    272 seq2001_BIOID51023   -            255  3.2e-107  357.1   0.0   1   1  7.7e-111  3.5e-107  357.0   0.0     1   252     1   252     1   255 0.99 Glutamine amidotransferases class-II
GATase_2             PF00310.16   361 seq2001_BIOID51023   -            255   3.3e-17   62.1   0.1   1   1   2.1e-15   9.7e-12   44.1   0.1   189   359    65   215    60   217 0.87 Glutamine amidotransferases class-II
DUF551               PF04448.7     69 seq2002_BIOID51023   -            298   1.6e-19   70.2   3.6   1   1   1.2e-23   1.6e-19   70.2   2.5     1    69   230   295   230   295 0.99 Protein of unknown function (DUF551)
DUF2279              PF10043.4     85 seq2005_BIOID51023   -             90   5.2e-33  113.0   4.0   1   1   4.2e-37   5.8e-33  112.9   2.8     2    84     3    87     2    88 0.96 Predicted periplasmic lipoprotein (DUF2279)
OpuAC                PF04069.7    257 seq2006_BIOID51023   -            344   3.7e-56  190.2   3.6   1   1   3.3e-60   4.5e-56  189.9   2.5     2   256    44   326    43   327 0.94 Substrate binding domain of ABC-type glycine betaine transport system
Elong-fact-P_C       PF09285.6     56 seq2007_BIOID51023   -            188   5.3e-27   92.8   1.0   1   1   2.4e-30   1.1e-26   91.8   0.2     1    56   131   186   131   186 0.99 Elongation factor P, C-terminal
EFP                  PF01132.15    55 seq2007_BIOID51023   -            188   3.2e-24   84.2   0.1   1   1   1.2e-27   5.5e-24   83.4   0.0     3    55    71   123    69   123 0.97 Elongation factor P (EF-P) OB domain
EFP_N                PF08207.7     58 seq2007_BIOID51023   -            188   5.8e-24   83.6   0.0   1   1   4.5e-27     2e-23   81.8   0.0     3    57     7    61     5    62 0.97 Elongation factor P (EF-P) KOW-like domain
ABC_tran             PF00005.22   118 seq2008_BIOID51023   -            500   1.2e-37  128.8   0.0   1   2   2.1e-25   5.8e-22   78.1   0.0     1   118    49   174    49   174 0.95 ABC transporter
ABC_tran             PF00005.22   118 seq2008_BIOID51023   -            500   1.2e-37  128.8   0.0   2   2     3e-16   8.3e-13   48.6   0.0     5   117   304   430   300   431 0.88 ABC transporter
Cytochrom_C552       PF02335.10   435 seq2009_BIOID51023   -            441  1.3e-172  574.3   7.8   1   1  2.2e-176  1.5e-172  574.0   5.4     3   433     6   435     4   437 0.98 Cytochrome c552
EIID-AGA             PF03613.9    264 seq2010_BIOID51023   -            292   1.9e-96  321.9   9.1   1   1  1.6e-100   2.2e-96  321.7   6.3     2   263    35   291    34   292 0.99 PTS system mannose/fructose/sorbose family IID component
Porphobil_deam       PF01379.15   215 seq2011_BIOID51023   -            320   4.9e-92  306.5   0.0   1   1   8.8e-96     6e-92  306.2   0.0     2   214    13   223    12   224 0.99 Porphobilinogen deaminase, dipyromethane cofactor binding domain
Porphobil_deamC      PF03900.10    74 seq2011_BIOID51023   -            320   2.6e-25   88.2   0.1   1   1   7.3e-29     5e-25   87.2   0.1     1    74   232   303   232   303 0.97 Porphobilinogen deaminase, C-terminal domain
PfkB                 PF00294.19   301 seq2013_BIOID51023   -            321   9.1e-51  172.6   0.0   1   1     8e-55   1.1e-50  172.3   0.0     4   294    19   305    16   311 0.91 pfkB family carbohydrate kinase
Methyltransf_10      PF05971.7    299 seq2014_BIOID51023   -            335  4.8e-154  511.7   0.0   1   1  8.2e-158  5.6e-154  511.4   0.0     2   299    30   323    29   323 0.99 Protein of unknown function (DUF890)
MTS                  PF05175.9    170 seq2014_BIOID51023   -            335   3.9e-05   22.9   0.0   1   1   1.2e-08   8.3e-05   21.9   0.0    30   115   128   222   114   232 0.77 Methyltransferase small domain
Phage_min_tail       PF05939.8    109 seq2015_BIOID51023   -            109   1.3e-37  127.9   0.0   1   1   1.1e-41   1.4e-37  127.8   0.0     1   109     1   109     1   109 0.99 Phage minor tail protein
Entericidin          PF08085.6     21 seq2017_BIOID51023   -             41   5.3e-09   35.3   0.0   1   1   4.6e-13   6.3e-09   35.1   0.0     1    21    20    40    20    40 0.99 Entericidin EcnA/B family
HisG                 PF01634.13   163 seq2020_BIOID51023   -            299   8.2e-55  184.7   0.0   1   1   1.7e-58   1.2e-54  184.1   0.0     1   163    53   221    53   221 0.94 ATP phosphoribosyltransferase
HisG_C               PF08029.6     75 seq2020_BIOID51023   -            299   5.6e-28   96.5   0.1   1   1   2.2e-31   1.5e-27   95.2   0.0     1    75   222   297   222   297 0.98 HisG, C-terminal domain
DUF1602              PF07673.9     39 seq2023_BIOID51023   -             47   2.5e-09   36.2   6.6   1   1   2.6e-13   3.5e-09   35.8   4.6     1    30    17    46    17    47 0.96 Protein of unknown function (DUF1602)
Ferric_reduct        PF01794.14   125 seq2025_BIOID51023   -            211   3.5e-13   49.6  11.2   1   1   2.6e-17   3.5e-13   49.6   7.8     5   124    51   161    18   162 0.90 Ferric reductase like transmembrane component
Entericidin          PF08085.6     21 seq2026_BIOID51023   -             48   1.2e-08   34.2   2.6   1   1   1.2e-12   1.7e-08   33.7   1.8     1    21    23    43    23    43 0.98 Entericidin EcnA/B family
EIIA-man             PF03610.11   116 seq2028_BIOID51023   -            144   3.5e-33  114.0   0.0   1   1   2.9e-37     4e-33  113.8   0.0     1   114     3   115     3   117 0.97 PTS system fructose IIA component
Phage_tail_L         PF05100.7    206 seq2030_BIOID51023   -            146   1.2e-65  220.4   0.1   1   1   9.4e-70   1.3e-65  220.3   0.1    59   206     1   144     1   144 0.99 Phage minor tail protein L
HEM4                 PF02602.10   231 seq2032_BIOID51023   -            246   3.8e-39  134.1   0.0   1   1   3.1e-43   4.3e-39  134.0   0.0     2   230    14   242    13   243 0.93 Uroporphyrinogen-III synthase HemD
Multi_Drug_Res       PF00893.14    93 seq2037_BIOID51023   -            105   1.9e-33  114.6  10.1   1   1   1.7e-37   2.4e-33  114.3   7.0     1    93     1    93     1    93 0.99 Small Multidrug Resistance protein
CsbD                 PF05532.7     53 seq2038_BIOID51023   -             69   1.5e-21   75.6   8.3   1   1   1.3e-25   1.8e-21   75.4   5.8     1    53     4    56     4    56 0.97 CsbD-like
DDE_Tnp_IS1          PF03400.8    131 seq2039_BIOID51023   -             97     2e-30  105.4   0.2   1   1   1.8e-34   2.5e-30  105.1   0.1     1    61    37    97    37    97 0.98 IS1 transposase
Cons_hypoth698       PF03601.9    305 seq2041_BIOID51023   -            349  3.8e-117  390.1  25.3   1   1  3.3e-121  4.4e-117  389.9  17.5     1   305    18   326    18   326 0.98 Conserved hypothetical protein 698
MFS_1                PF07690.11   354 seq2042_BIOID51023   -            394   1.1e-36  126.1  55.2   1   2   1.5e-29     1e-25   90.1  17.3     2   188    17   198    16   220 0.86 Major Facilitator Superfamily
MFS_1                PF07690.11   354 seq2042_BIOID51023   -            394   1.1e-36  126.1  55.2   2   2     1e-14   7.2e-11   41.3  16.1     3   175   218   387   216   394 0.89 Major Facilitator Superfamily
Sugar_tr             PF00083.19   451 seq2042_BIOID51023   -            394   3.2e-12   45.6  16.5   1   1   4.7e-16   3.2e-12   45.6  11.4    43   188    39   181    11   184 0.83 Sugar (and other) transporter
Paired_CXXCH_1       PF09699.5     41 seq2044_BIOID51023   -            188   1.5e-07   30.7  26.1   1   1   1.9e-08   6.6e-05   22.2   3.7     4    40   133   171   129   172 0.78 Doubled CXXCH motif (Paired_CXXCH_1)
Amidohydro_4         PF13147.1    304 seq2046_BIOID51023   -            384   3.6e-14   53.3   9.8   1   1   1.8e-16   6.1e-13   49.3   6.8     6   304    53   364    50   364 0.82 Amidohydrolase
Amidohydro_1         PF01979.15   333 seq2046_BIOID51023   -            384     4e-14   52.8   0.9   1   1   1.7e-16   5.8e-13   49.0   0.6     2   333    54   367    53   367 0.64 Amidohydrolase family
FTR1                 PF03239.9    306 seq2049_BIOID51023   -            276   1.8e-76  256.9  18.6   1   1   1.4e-80     2e-76  256.7  12.9     1   304     1   274     1   276 0.98 Iron permease FTR1 family
BPD_transp_2         PF02653.11   267 seq2050_BIOID51023   -            340   4.1e-48  163.5  43.8   1   1     4e-52   5.5e-48  163.1  30.4     4   267    57   320    54   320 0.91 Branched-chain amino acid transport system / permease component
DDE_Tnp_IS1          PF03400.8    131 seq2051_BIOID51023   -             69   1.6e-36  125.1   0.8   1   1   1.3e-40   1.8e-36  125.0   0.6    63   131     1    69     1    69 0.99 IS1 transposase
Histidinol_dh        PF00815.15   413 seq2052_BIOID51023   -            434  1.7e-182  606.5   1.3   1   1  1.4e-186  1.9e-182  606.3   0.9     2   413    18   428    17   428 0.99 Histidinol dehydrogenase
YodA                 PF09223.6    182 seq2055_BIOID51023   -            223   1.8e-86  288.3   5.1   1   1   1.6e-90   2.1e-86  288.0   3.5     2   182    43   223    42   223 0.99 YodA lipocalin-like domain
MFS_1                PF07690.11   354 seq2056_BIOID51023   -            393   2.9e-24   85.3  57.9   1   1   2.7e-26   3.7e-22   78.4  34.5     2   328    14   320    10   325 0.83 Major Facilitator Superfamily
MFS_1                PF07690.11   354 seq2058_BIOID51023   -            416   1.6e-25   89.5  61.2   1   2   3.7e-20   2.5e-16   59.2  19.0     1   224    22   237    22   242 0.81 Major Facilitator Superfamily
MFS_1                PF07690.11   354 seq2058_BIOID51023   -            416   1.6e-25   89.5  61.2   2   2   7.4e-13     5e-09   35.2  19.8    10   179   237   409   232   415 0.80 Major Facilitator Superfamily
MFS_3                PF05977.8    524 seq2058_BIOID51023   -            416   4.8e-21   74.3  33.9   1   1   9.1e-25   6.2e-21   73.9  23.5     9   396    16   400    12   414 0.89 Transmembrane secretion effector
NLPC_P60             PF00877.14   105 seq2059_BIOID51023   -            162   4.7e-14   51.9   0.0   1   1   4.5e-18   6.1e-14   51.5   0.0     1   104    26   138    26   139 0.92 NlpC/P60 family
HemX                 PF04375.9    372 seq2064_BIOID51023   -            405  4.9e-152  505.7  33.7   1   1  4.4e-156    6e-152  505.4  23.4     1   370     8   370     8   375 0.98 HemX
DUF497               PF04365.8     80 seq2066_BIOID51023   -             98   8.4e-27   92.7   0.7   1   1   7.1e-31   9.7e-27   92.6   0.5     1    80    10    92    10    92 0.96 Protein of unknown function (DUF497)
Fer4_11              PF13247.1     99 seq2067_BIOID51023   -            223   1.4e-26   92.1  10.8   1   1     1e-29   1.4e-26   92.1   7.5     2    98    84   181    83   182 0.95 4Fe-4S dicluster domain
Fer4_7               PF12838.2     52 seq2067_BIOID51023   -            223   4.5e-17   62.0  26.5   1   2   2.4e-12   3.3e-09   36.8   5.5     2    52    46   108    45   108 0.76 4Fe-4S dicluster domain
Fer4_7               PF12838.2     52 seq2067_BIOID51023   -            223   4.5e-17   62.0  26.5   2   2   1.5e-09   2.1e-06   27.9   8.5     2    52   125   176   124   176 0.81 4Fe-4S dicluster domain
Fer4_9               PF13187.1     55 seq2067_BIOID51023   -            223   1.1e-15   57.4  25.6   1   2   4.2e-10   5.7e-07   29.5   5.1     2    54    46   108    45   109 0.87 4Fe-4S dicluster domain
Fer4_9               PF13187.1     55 seq2067_BIOID51023   -            223   1.1e-15   57.4  25.6   2   2     2e-11   2.8e-08   33.7   7.1     2    54   125   176   124   177 0.96 4Fe-4S dicluster domain
Fer4                 PF00037.22    24 seq2067_BIOID51023   -            223   3.5e-13   48.4  40.5   1   1   2.7e-09   3.7e-06   26.1   2.2     2    21   119   138   118   141 0.90 4Fe-4S binding domain
Fer4_10              PF13237.1     52 seq2067_BIOID51023   -            223   2.9e-12   46.0  49.9   1   2     8e-09   1.1e-05   25.0   8.7     7    52    90   136    84   136 0.93 4Fe-4S dicluster domain
Fer4_10              PF13237.1     52 seq2067_BIOID51023   -            223   2.9e-12   46.0  49.9   2   2     2e-09   2.8e-06   26.9   7.0     4    52   120   173   117   173 0.85 4Fe-4S dicluster domain
Fer4_2               PF12797.2     22 seq2067_BIOID51023   -            223     4e-10   38.8  36.2   1   1   9.6e-09   1.3e-05   24.6   1.2     2    20    38    56    37    64 0.89 4Fe-4S binding domain
Fer4_3               PF12798.2     15 seq2067_BIOID51023   -            223   1.6e-09   37.5  44.1   1   3   2.8e-05     0.039   14.4   5.2     1    15    92   108    92   108 0.98 4Fe-4S binding domain
Fer4_3               PF12798.2     15 seq2067_BIOID51023   -            223   1.6e-09   37.5  44.1   2   3   0.00027      0.37   11.3   3.7     1    13   125   137   125   139 0.94 4Fe-4S binding domain
Fer4_3               PF12798.2     15 seq2067_BIOID51023   -            223   1.6e-09   37.5  44.1   3   3   2.6e-07   0.00036   20.7   1.5     1    15   152   176   152   176 0.98 4Fe-4S binding domain
Fer4_4               PF12800.2     17 seq2067_BIOID51023   -            223   4.8e-07   29.4  37.0   1   3    0.0002      0.27   11.5   1.9     3    15    45    57    43    61 0.90 4Fe-4S binding domain
Fer4_4               PF12800.2     17 seq2067_BIOID51023   -            223   4.8e-07   29.4  37.0   2   3   0.00016      0.22   11.8   3.0     2    17    90   107    89   107 0.86 4Fe-4S binding domain
Fer4_4               PF12800.2     17 seq2067_BIOID51023   -            223   4.8e-07   29.4  37.0   3   3   1.9e-06    0.0026   17.8   2.4     2    17   123   138   122   138 0.91 4Fe-4S binding domain
DUF1019              PF06254.6     89 seq2068_BIOID51023   -            173   9.3e-28   96.1   0.0   1   1   9.8e-32   1.3e-27   95.6   0.0     4    89    58   149    45   149 0.95 Protein of unknown function (DUF1019)
Lambda_tail_I        PF06805.7     82 seq2070_BIOID51023   -            215   3.4e-23   81.1   0.0   1   1     4e-27   5.5e-23   80.4   0.0     2    82    14    97    13    97 0.98 Bacteriophage lambda tail assembly protein I
NLPC_P60             PF00877.14   105 seq2072_BIOID51023   -            257   4.6e-31  106.6   0.0   1   1   1.2e-34   8.2e-31  105.8   0.0     1   105   139   249   139   249 0.98 NlpC/P60 family
DUF4415              PF14384.1     62 seq2073_BIOID51023   -            100     4e-18   65.1   0.1   1   1   4.3e-22   5.8e-18   64.6   0.1     1    62    37    93    37    93 0.96 Domain of unknown function (DUF4415)
DUF1283              PF06932.6     85 seq2075_BIOID51023   -            113     1e-46  156.7   6.7   1   1   8.7e-51   1.2e-46  156.5   4.7     1    85    29   113    29   113 0.99 Protein of unknown function (DUF1283)
AP_endonuc_2         PF01261.19   211 seq2076_BIOID51023   -            285   7.7e-39  133.0   0.3   1   1   7.7e-43   1.1e-38  132.6   0.2     3   211    20   239    19   239 0.93 Xylose isomerase-like TIM barrel
Peptidase_M75        PF09375.5    285 seq2077_BIOID51023   -            375   7.5e-52  176.3   4.7   1   1   1.4e-55   9.8e-52  175.9   3.2     1   285   135   368   135   368 0.96 Imelysin
Cupredoxin_1         PF13473.1    104 seq2077_BIOID51023   -            375   5.5e-25   87.1   0.1   1   1   1.3e-28   9.1e-25   86.4   0.1     4   104    13   115    10   115 0.95 Cupredoxin-like domain
DUF2713              PF10897.3    246 seq2081_BIOID51023   -             46   4.4e-26   91.5   2.0   1   1   3.4e-30   4.7e-26   91.4   1.4     1    45     1    45     1    46 0.98 Protein of unknown function (DUF2713)
BPD_transp_2         PF02653.11   267 seq2082_BIOID51023   -            331     3e-44  150.8  43.6   1   1   3.4e-48   4.6e-44  150.2  30.2     2   266    35   304    34   305 0.88 Branched-chain amino acid transport system / permease component
AzlC                 PF03591.9    143 seq2084_BIOID51023   -            245   1.3e-41  141.7  10.1   1   1   9.5e-46   1.3e-41  141.7   7.0     1   141    23   165    23   167 0.97 AzlC protein
NrfD                 PF03916.9    313 seq2085_BIOID51023   -            318  6.2e-112  373.9  32.3   1   1  5.1e-116  6.9e-112  373.7  22.4     2   313     5   318     4   318 0.99 Polysulphide reductase, NrfD
Cytochrom_B_N        PF00033.14   188 seq2088_BIOID51023   -            176   1.4e-22   79.8  12.3   1   1   2.4e-26   1.6e-22   79.6   8.5     2   187     2   173     1   174 0.96 Cytochrome b(N-terminal)/b6/petB
Ni_hydr_CYTB         PF01292.15   182 seq2088_BIOID51023   -            176     1e-18   67.2  11.5   1   1   1.8e-22   1.2e-18   67.0   8.0     1   181     3   173     3   174 0.85 Prokaryotic cytochrome b561
[truncated: 1,489,933 more chars]
