# Supplementary material for: A domain sequence approach to pangenomics: applications to Escherichia coli
Source: F1000Res. 2013 May 29;1:19. Originally published 2012 Oct 1. [Version 2] doi: 10.12688/f1000research.1-19.v2 (PMC3901455; doi:10.12688/f1000research.1-19.v2)
Supplement: The 347 text files show the results from scanning each of the fasta-files against the Pfam-A database [file f1000research-1-1101-s0002.tgz › Escherichia_coli_DEC12C_BIOID51025.txt]

#                                                                            --- full sequence --- -------------- this domain -------------   hmm coord   ali coord   env coord
# target name        accession   tlen query name           accession   qlen   E-value  score  bias   #  of  c-Evalue  i-Evalue  score  bias  from    to  from    to  from    to  acc description of target
#------------------- ---------- ----- -------------------- ---------- ----- --------- ------ ----- --- --- --------- --------- ------ ----- ----- ----- ----- ----- ----- ----- ---- ---------------------
Phage_portal         PF04860.7    347 seq2_BIOID51025      -             95   3.7e-19   68.4   0.0   1   1   3.1e-23   4.3e-19   68.2   0.0   223   320     1    92     1    94 0.92 Phage portal protein
DDE_Tnp_IS66         PF03050.9    271 seq3_BIOID51025      -            335   4.1e-29  101.5   2.1   1   1   3.1e-31   1.4e-27   96.5   0.0     1    87   186   272   186   290 0.94 Transposase IS66 family
HTH_Tnp_IS66         PF13005.2     59 seq3_BIOID51025      -            335   1.4e-17   63.1   6.4   1   1   6.6e-21     3e-17   62.0   4.4     2    59   125   180   124   180 0.97 putative Helix-turn-helix domain of transposase IS66
LZ_Tnp_IS66          PF13007.2     78 seq3_BIOID51025      -            335   8.6e-13   48.6   7.7   1   1   4.2e-16   1.9e-12   47.5   5.3     2    77    46   121    45   122 0.83 Transposase C of IS166 homeodomain
HTH_Tnp_1            PF01527.15    76 seq5_BIOID51025      -            216   8.8e-24   83.1   0.0   1   1   3.1e-25   1.4e-21   76.0   0.0     2    69    92   163    91   182 0.86 Transposase
DUF465               PF04325.8     49 seq7_BIOID51025      -            113   5.3e-09   35.5   1.1   1   1   6.2e-13   8.5e-09   34.8   0.7    11    49    68   107    67   107 0.97 Protein of unknown function (DUF465)
Phage_lysis          PF03245.8    125 seq8_BIOID51025      -            154   1.5e-48  163.8  11.9   1   1   1.2e-52   1.7e-48  163.6   8.2     1   125    29   153    29   153 0.99 Bacteriophage lysis protein
rve                  PF00665.21   120 seq13_BIOID51025     -            340   1.9e-20   73.0   0.0   1   1   2.2e-23   3.8e-20   72.0   0.0     3   118   118   242   117   244 0.96 Integrase core domain
HTH_38               PF13936.1     44 seq13_BIOID51025     -            340   1.8e-09   36.8   0.5   1   1   4.1e-12     7e-09   34.9   0.1     6    41     3    38     2    40 0.94 Helix-turn-helix domain
HTH_7                PF02796.10    45 seq13_BIOID51025     -            340   3.5e-09   36.2   0.3   1   1   5.4e-12   9.2e-09   34.9   0.2    13    44     9    40     5    41 0.93 Helix-turn-helix domain of resolvase
HTH_23               PF13384.1     50 seq13_BIOID51025     -            340   1.1e-06   27.9   0.0   1   1     2e-09   3.4e-06   26.3   0.0     9    40     9    40     2    43 0.89 Homeodomain-like domain
HTH_28               PF13518.1     52 seq13_BIOID51025     -            340     1e-05   25.2   0.1   1   1   1.5e-08   2.6e-05   23.9   0.1     7    34    12    39     8    40 0.89 Helix-turn-helix domain
Sigma70_r4_2         PF08281.7     54 seq13_BIOID51025     -            340   1.1e-05   24.6   0.0   1   1   1.5e-08   2.5e-05   23.5   0.0    25    48    16    39    12    40 0.94 Sigma-70, region 4
HTH_3                PF01381.17    55 seq13_BIOID51025     -            340   0.00012   21.6   0.1   1   1   1.4e-07   0.00024   20.7   0.1     7    37    15    45     8    48 0.91 Helix-turn-helix
IstB_IS21            PF01695.12   178 seq15_BIOID51025     -            259   6.1e-71  237.3   0.1   1   1   3.9e-74   1.3e-70  236.3   0.0     1   178    56   235    56   235 0.98 IstB-like ATP binding protein
Bac_DnaA             PF00308.13   219 seq15_BIOID51025     -            259   1.4e-07   31.2   0.0   1   1   6.2e-11   2.1e-07   30.6   0.0    37   136   105   202    75   207 0.85 Bacterial dnaA  protein
AAA                  PF00004.24   132 seq15_BIOID51025     -            259   2.5e-05   24.3   0.0   1   1   1.3e-08   4.3e-05   23.6   0.0     1    74   105   180   105   214 0.77 ATPase family associated with various cellular activities (AAA)
PhoH                 PF02562.11   205 seq15_BIOID51025     -            259   1.4e-05   24.3   0.1   1   1   1.6e-08   5.5e-05   22.3   0.0    11    48    94   131    83   142 0.80 PhoH-like protein
DUF441               PF04284.8    140 seq16_BIOID51025     -            201     2e-46  157.2  20.1   1   1   1.9e-50   2.6e-46  156.8  13.9     1   140    60   198    60   198 0.99 Protein of unknown function (DUF441)
DicB                 PF05358.6     62 seq17_BIOID51025     -             62   4.5e-38  128.4   0.0   1   1   3.6e-42   4.9e-38  128.3   0.0     1    62     1    62     1    62 0.99 DicB protein
IstB_IS21            PF01695.12   178 seq18_BIOID51025     -             61   5.2e-11   42.1   0.1   1   1   4.6e-15   6.3e-11   41.8   0.0   143   178     1    37     1    37 0.95 IstB-like ATP binding protein
Phage_portal         PF04860.7    347 seq19_BIOID51025     -             80   4.8e-15   54.9   0.0   1   1   3.7e-19   5.1e-15   54.8   0.0   239   320     2    77     1    80 0.90 Phage portal protein
Transgly             PF00912.17   178 seq21_BIOID51025     -            844   2.6e-56  189.6   0.0   1   1     6e-60   4.1e-56  188.9   0.0    10   177   209   380   198   381 0.95 Transglycosylase
Transpeptidase       PF00905.17   304 seq21_BIOID51025     -            844   1.2e-25   90.0   0.3   1   1   1.6e-28   1.1e-24   86.9   0.2     2   284   473   725   472   744 0.86 Penicillin binding protein transpeptidase domain
DDE_Tnp_IS1          PF03400.8    131 seq23_BIOID51025     -             69   1.6e-36  125.1   0.8   1   1   1.3e-40   1.8e-36  125.0   0.6    63   131     1    69     1    69 0.99 IS1 transposase
DDE_Tnp_IS66         PF03050.9    271 seq24_BIOID51025     -            523  1.3e-101  339.2   0.1   1   1  3.8e-105  1.3e-101  339.2   0.1     1   270   186   472   186   473 0.98 Transposase IS66 family
DDE_Tnp_IS66_C       PF13817.1     39 seq24_BIOID51025     -            523   3.1e-19   68.5   0.4   1   1   3.6e-22   1.2e-18   66.6   0.3     1    39   479   517   479   517 0.98 IS66 C-terminal element
HTH_Tnp_IS66         PF13005.2     59 seq24_BIOID51025     -            523   2.7e-17   62.2   6.4   1   1   1.7e-20   5.8e-17   61.1   4.4     2    59   125   180   124   180 0.97 putative Helix-turn-helix domain of transposase IS66
LZ_Tnp_IS66          PF13007.2     78 seq24_BIOID51025     -            523   8.3e-12   45.4   8.4   1   1   2.4e-15   8.3e-12   45.4   5.8     2    77    46   121    45   122 0.82 Transposase C of IS166 homeodomain
DUF1327              PF07041.6    113 seq26_BIOID51025     -            114   4.2e-62  206.9   0.0   1   1   3.4e-66   4.7e-62  206.7   0.0     1   112     1   112     1   113 0.99 Protein of unknown function (DUF1327)
Lysis_S              PF04971.7     68 seq28_BIOID51025     -             68   1.3e-46  155.9   0.6   1   1   1.1e-50   1.5e-46  155.8   0.4     1    68     1    68     1    68 1.00 Lysis protein S
Y1_Tnp               PF01797.11   121 seq29_BIOID51025     -            143   2.6e-41  140.1   0.0   1   1   2.3e-45   3.1e-41  139.9   0.0     2   121    20   139    19   139 0.99 Transposase IS200 like
Phage_tube           PF04985.9    167 seq31_BIOID51025     -            170   2.8e-58  195.9   0.0   1   1   2.3e-62   3.2e-58  195.7   0.0     1   167     2   169     2   169 0.99 Phage tail tube protein FII
Phage-tail_3         PF13550.1    164 seq33_BIOID51025     -            714   1.9e-40  138.1   0.0   1   1   1.1e-43   4.9e-40  136.8   0.0     1   161   123   290   123   293 0.94 Putative phage tail protein
DUF1983              PF09327.6     81 seq33_BIOID51025     -            714   3.6e-25   87.6   0.0   1   1   1.6e-28   7.4e-25   86.5   0.0     2    77   639   714   638   714 0.97 Domain of unknown function (DUF1983)
DUF1482              PF07358.6     57 seq37_BIOID51025     -             66   2.5e-28   97.3   0.2   1   1   2.1e-32   2.8e-28   97.1   0.1     1    57     7    65     7    65 0.98 Protein of unknown function (DUF1482)
Rz1                  PF06085.6     40 seq38_BIOID51025     -             60   1.1e-23   82.2  11.5   1   1   9.9e-28   1.3e-23   81.9   8.0     1    39    20    59    20    60 0.98 Lipoprotein Rz1 precursor
N6_N4_Mtase          PF01555.13   231 seq40_BIOID51025     -            104   4.8e-26   91.5   0.0   1   1     4e-30   5.5e-26   91.3   0.0   139   230    13    96     2    97 0.87 DNA methylase
Phage_GPD            PF05954.6    292 seq43_BIOID51025     -            106   1.8e-14   53.4   0.2   1   1   1.4e-18     2e-14   53.3   0.1   211   290    14   102     2   106 0.80 Phage late control gene D protein (GPD)
Big_1                PF02369.11   100 seq44_BIOID51025     -           2117  3.6e-284  918.7 214.8   1  13   5.3e-21   1.5e-17   63.2   7.7     2    94   499   587   494   593 0.88 Bacterial Ig-like domain (group 1)
Big_1                PF02369.11   100 seq44_BIOID51025     -           2117  3.6e-284  918.7 214.8   2  13     4e-25   1.1e-21   76.4   8.1     3    97   595   687   592   690 0.92 Bacterial Ig-like domain (group 1)
Big_1                PF02369.11   100 seq44_BIOID51025     -           2117  3.6e-284  918.7 214.8   3  13   2.2e-27   6.1e-24   83.7   2.6     2    97   692   790   691   792 0.95 Bacterial Ig-like domain (group 1)
Big_1                PF02369.11   100 seq44_BIOID51025     -           2117  3.6e-284  918.7 214.8   4  13     1e-27   2.8e-24   84.7   7.0     4   100   804   896   801   896 0.94 Bacterial Ig-like domain (group 1)
Big_1                PF02369.11   100 seq44_BIOID51025     -           2117  3.6e-284  918.7 214.8   5  13   7.4e-22     2e-18   66.0   7.6     4   100   902   996   899   996 0.84 Bacterial Ig-like domain (group 1)
Big_1                PF02369.11   100 seq44_BIOID51025     -           2117  3.6e-284  918.7 214.8   6  13     5e-27   1.4e-23   82.5   6.7     2    99  1007  1108  1006  1109 0.88 Bacterial Ig-like domain (group 1)
Big_1                PF02369.11   100 seq44_BIOID51025     -           2117  3.6e-284  918.7 214.8   7  13   4.7e-23   1.3e-19   69.8   1.8     2    98  1111  1207  1110  1209 0.89 Bacterial Ig-like domain (group 1)
Big_1                PF02369.11   100 seq44_BIOID51025     -           2117  3.6e-284  918.7 214.8   8  13   1.3e-28   3.7e-25   87.6   5.6     6    96  1215  1308  1211  1312 0.93 Bacterial Ig-like domain (group 1)
Big_1                PF02369.11   100 seq44_BIOID51025     -           2117  3.6e-284  918.7 214.8   9  13   1.9e-26   5.1e-23   80.7   6.5     2    99  1314  1413  1313  1414 0.95 Bacterial Ig-like domain (group 1)
Big_1                PF02369.11   100 seq44_BIOID51025     -           2117  3.6e-284  918.7 214.8  10  13   4.7e-25   1.3e-21   76.2   4.9     5    97  1424  1510  1418  1513 0.93 Bacterial Ig-like domain (group 1)
Big_1                PF02369.11   100 seq44_BIOID51025     -           2117  3.6e-284  918.7 214.8  11  13   1.1e-20     3e-17   62.2   0.3    20    96  1535  1610  1516  1613 0.84 Bacterial Ig-like domain (group 1)
Big_1                PF02369.11   100 seq44_BIOID51025     -           2117  3.6e-284  918.7 214.8  12  13   3.9e-24   1.1e-20   73.3   5.7     5   100  1621  1709  1615  1709 0.90 Bacterial Ig-like domain (group 1)
Big_1                PF02369.11   100 seq44_BIOID51025     -           2117  3.6e-284  918.7 214.8  13  13   1.6e-22   4.5e-19   68.1   8.0     3   100  1714  1812  1712  1812 0.94 Bacterial Ig-like domain (group 1)
DUF3442              PF11924.3    280 seq44_BIOID51025     -           2117   2.4e-63  214.2   0.8   1   1   8.9e-67   2.4e-63  214.2   0.6   113   280    10   178     9   178 0.99 Protein of unknown function (DUF3442)
RHS                  PF03527.9     41 seq46_BIOID51025     -            416   1.2e-20   72.9   0.8   1   1   1.7e-24   2.4e-20   71.9   0.6     1    40   168   207   168   208 0.97 RHS protein
Resolvase            PF00239.16   141 seq48_BIOID51025     -            197   1.9e-49  167.0   0.0   1   1   3.4e-53   2.3e-49  166.7   0.0     2   140     3   135     2   136 0.98 Resolvase, N terminal domain
HTH_7                PF02796.10    45 seq48_BIOID51025     -            197   5.4e-16   58.0   0.1   1   1   7.3e-19     5e-15   54.9   0.0     1    44   138   181   138   182 0.98 Helix-turn-helix domain of resolvase
Phage_P2_GpU         PF06995.6    121 seq49_BIOID51025     -            164   1.6e-43  146.8   0.0   1   1   1.4e-47   1.9e-43  146.5   0.0     1   121     8   128     8   128 0.99 Phage P2 GpU
HTH_Tnp_1            PF01527.15    76 seq53_BIOID51025     -             99   7.6e-09   35.2   2.9   1   1   7.1e-13   9.7e-09   34.9   2.0     3    76    11    79     9    79 0.90 Transposase
rve                  PF00665.21   120 seq55_BIOID51025     -            317   1.7e-20   73.2   0.0   1   1   2.1e-23   3.2e-20   72.2   0.0     3   118   118   242   117   244 0.96 Integrase core domain
HTH_38               PF13936.1     44 seq55_BIOID51025     -            317   1.5e-09   37.1   0.5   1   1   4.2e-12   6.4e-09   35.1   0.1     6    41     3    38     2    40 0.94 Helix-turn-helix domain
HTH_7                PF02796.10    45 seq55_BIOID51025     -            317     3e-09   36.4   0.3   1   1   5.5e-12   8.4e-09   35.0   0.2    13    44     9    40     5    41 0.93 Helix-turn-helix domain of resolvase
HTH_23               PF13384.1     50 seq55_BIOID51025     -            317   9.7e-07   28.1   0.0   1   1   2.1e-09   3.1e-06   26.5   0.0     9    40     9    40     2    43 0.89 Homeodomain-like domain
HTH_28               PF13518.1     52 seq55_BIOID51025     -            317   8.8e-06   25.4   0.1   1   1   1.5e-08   2.3e-05   24.1   0.1     7    34    12    39     8    40 0.89 Helix-turn-helix domain
Sigma70_r4_2         PF08281.7     54 seq55_BIOID51025     -            317     1e-05   24.8   0.0   1   1   1.5e-08   2.3e-05   23.6   0.0    25    48    16    39    12    40 0.94 Sigma-70, region 4
HTH_3                PF01381.17    55 seq55_BIOID51025     -            317   0.00011   21.7   0.1   1   1   1.4e-07   0.00022   20.8   0.1     7    37    15    45     8    48 0.91 Helix-turn-helix
Phage_lysozyme       PF00959.14   110 seq56_BIOID51025     -            165   2.1e-32  111.5   0.1   1   1   1.9e-36   2.6e-32  111.2   0.1     1   109    48   154    48   155 0.98 Phage lysozyme
DUF1219              PF06755.7    117 seq59_BIOID51025     -             81   3.1e-33  113.6   0.0   1   1   2.5e-37   3.4e-33  113.5   0.0    45   113     2    70     1    80 0.96 Protein of unknown function (DUF1219)
Acetyltransf_3       PF13302.1    142 seq62_BIOID51025     -            178   2.8e-21   76.2   0.0   1   1   7.2e-25   3.3e-21   75.9   0.0     2   141    11   150    10   151 0.86 Acetyltransferase (GNAT) domain
Acetyltransf_4       PF13420.1    155 seq62_BIOID51025     -            178   6.9e-11   42.2   0.1   1   1   1.8e-14     8e-11   41.9   0.0    25   154    39   170    22   171 0.85 Acetyltransferase (GNAT) domain
Acetyltransf_1       PF00583.19    83 seq62_BIOID51025     -            178     2e-10   40.4   0.0   1   1   6.8e-14   3.1e-10   39.8   0.0     3    82    74   150    72   151 0.96 Acetyltransferase (GNAT) family
HTH_Tnp_1            PF01527.15    76 seq63_BIOID51025     -            113   5.9e-12   45.2   0.0   1   1   5.5e-16   7.5e-12   44.9   0.0    15    58     1    51     1    81 0.82 Transposase
DDE_Tnp_IS66         PF03050.9    271 seq67_BIOID51025     -            467   9.7e-98  326.5   0.7   1   1  6.3e-101   2.1e-97  325.4   0.0     1   271   126   417   126   417 0.98 Transposase IS66 family
DDE_Tnp_IS66_C       PF13817.1     39 seq67_BIOID51025     -            467   4.9e-20   71.1   0.2   1   1   3.5e-23   1.2e-19   69.8   0.1     2    39   424   461   423   461 0.99 IS66 C-terminal element
HTH_Tnp_IS66         PF13005.2     59 seq67_BIOID51025     -            467     4e-14   52.0   3.6   1   1   1.2e-17     4e-14   52.0   2.5     1    59    64   120    64   120 0.97 putative Helix-turn-helix domain of transposase IS66
LZ_Tnp_IS66          PF13007.2     78 seq67_BIOID51025     -            467   2.9e-09   37.3   5.0   1   1   2.4e-12   8.1e-09   35.9   3.5    13    77     1    61     1    62 0.88 Transposase C of IS166 homeodomain
SecE                 PF00584.15    57 seq68_BIOID51025     -            127   2.4e-21   74.9   1.0   1   1   1.8e-25   2.4e-21   74.9   0.7     2    56    68   122    67   123 0.97 SecE/Sec61-gamma subunits of protein translocation complex
Phage_ASH            PF10554.4    108 seq71_BIOID51025     -            112   1.4e-12   47.7   0.1   1   1   1.5e-16     2e-12   47.2   0.0    50   108     1    59     1    59 0.93 Ash protein family
Phage_lysozyme       PF00959.14   110 seq73_BIOID51025     -            177   6.1e-29  100.4   0.0   1   1     6e-33   8.3e-29   99.9   0.0     1   110    48   166    48   166 0.97 Phage lysozyme
HTH_23               PF13384.1     50 seq76_BIOID51025     -            113     4e-06   26.1   0.0   1   1   1.9e-09   8.7e-06   25.1   0.0    11    46    24    60    22    63 0.86 Homeodomain-like domain
HTH_24               PF13412.1     48 seq76_BIOID51025     -            113     1e-05   24.7   0.0   1   1   3.7e-09   1.7e-05   23.9   0.0    16    46    30    60    26    60 0.93 Winged helix-turn-helix DNA-binding
TnpB_IS66            PF05717.8    108 seq78_BIOID51025     -            115   5.3e-45  151.1   0.0   1   1   4.3e-49   5.8e-45  151.0   0.0     2   107     7   110     6   111 0.96 IS66 Orf2 like protein
rve                  PF00665.21   120 seq80_BIOID51025     -            288   8.9e-30  103.1   0.0   1   1   6.7e-33   1.8e-29  102.1   0.0     3   119   126   240   124   241 0.96 Integrase core domain
rve_2                PF13333.1     52 seq80_BIOID51025     -            288   3.8e-20   71.5   1.6   1   1     4e-22   1.1e-18   66.9   0.1     1    52   231   287   231   287 0.98 Integrase core domain
rve_3                PF13683.1     67 seq80_BIOID51025     -            288   1.9e-15   55.9   0.0   1   1   1.4e-18   3.8e-15   55.0   0.0     4    67   215   279   212   279 0.96 Integrase core domain
HTH_21               PF13276.1     60 seq80_BIOID51025     -            288     2e-10   40.4   0.1   1   1   3.2e-13   8.8e-10   38.3   0.0     4    59    47   101    44   102 0.90 HTH-like domain
DDE_Tnp_IS240        PF13610.1    140 seq80_BIOID51025     -            288   3.6e-10   39.8   0.0   1   1   2.3e-13   6.3e-10   39.0   0.0     2   129   130   260   129   272 0.88 DDE domain
Lysis_S              PF04971.7     68 seq82_BIOID51025     -             74   5.3e-24   83.5   0.1   1   1     5e-28   6.8e-24   83.2   0.1    30    68    36    74    18    74 0.91 Lysis protein S
Ogr_Delta            PF04606.7     47 seq84_BIOID51025     -             86     4e-18   64.6   4.0   1   1   3.8e-22   5.1e-18   64.3   2.8     1    46     3    50     3    51 0.97 Ogr/Delta-like zinc finger
DDE_Tnp_IS66         PF03050.9    271 seq85_BIOID51025     -            126   4.3e-25   88.3   0.0   1   1   7.8e-29   5.3e-25   88.0   0.0   197   270     2    75     1    76 0.97 Transposase IS66 family
DDE_Tnp_IS66_C       PF13817.1     39 seq85_BIOID51025     -            126   7.4e-20   70.5   0.4   1   1     2e-23   1.4e-19   69.7   0.3     1    39    82   120    82   120 0.98 IS66 C-terminal element
Caudo_TAP            PF02413.12   130 seq89_BIOID51025     -            197   3.6e-24   85.2   1.3   1   1   4.7e-28   6.5e-24   84.4   0.9     2   130    76   196    24   196 0.83 Caudovirales tail fibre assembly protein
TnpB_IS66            PF05717.8    108 seq90_BIOID51025     -            115   2.7e-42  142.4   0.0   1   1   2.2e-46   2.9e-42  142.3   0.0     2   104     7   107     6   111 0.97 IS66 Orf2 like protein
DUF4415              PF14384.1     62 seq93_BIOID51025     -            100     4e-18   65.1   0.1   1   1   4.3e-22   5.8e-18   64.6   0.1     1    62    37    93    37    93 0.96 Domain of unknown function (DUF4415)
IstB_IS21            PF01695.12   178 seq94_BIOID51025     -            137   8.4e-30  103.3   0.2   1   1   1.6e-33   2.2e-29  102.0   0.0    74   174    32   132    17   135 0.88 IstB-like ATP binding protein
Phage_GPO            PF05929.6    276 seq97_BIOID51025     -            289   2.5e-66  223.6   0.2   1   1   2.1e-70   2.9e-66  223.4   0.2     2   275    21   288    20   289 0.90 Phage capsid scaffolding protein (GPO) serine peptidase
Phage_lysis          PF03245.8    125 seq98_BIOID51025     -            145   3.6e-42  143.1   3.4   1   1   3.1e-46   4.2e-42  142.9   2.3    11   125    32   144    23   144 0.94 Bacteriophage lysis protein
NusG                 PF02357.14    92 seq99_BIOID51025     -            181   5.3e-25   87.3   0.0   1   1   1.1e-28   7.7e-25   86.8   0.0     1    92     7   106     7   106 0.93 Transcription termination factor nusG
KOW                  PF00467.24    32 seq99_BIOID51025     -            181   1.3e-08   33.9   0.1   1   1   9.1e-12   6.2e-08   31.7   0.0     1    28   130   161   130   165 0.86 KOW motif
Phage_lysozyme       PF00959.14   110 seq102_BIOID51025    -            165     2e-32  111.6   0.1   1   1   1.8e-36   2.5e-32  111.3   0.1     1   109    48   154    48   155 0.98 Phage lysozyme
Antiterm             PF03589.8     95 seq104_BIOID51025    -            250     3e-53  177.7   0.3   1   2   4.3e-23   5.9e-19   67.8   0.0     1    95    14   107    14   107 0.98 Antitermination protein
Antiterm             PF03589.8     95 seq104_BIOID51025    -            250     3e-53  177.7   0.3   2   2     3e-34     4e-30  103.6   0.1     2    95   155   247   154   247 0.98 Antitermination protein
PRK                  PF00485.13   194 seq106_BIOID51025    -            368   3.8e-13   49.3   0.0   1   1   5.3e-17   7.2e-13   48.4   0.0     1   148   142   296   142   306 0.87 Phosphoribulokinase / Uridine kinase family
DDE_Tnp_IS66         PF03050.9    271 seq108_BIOID51025    -            523  1.3e-101  339.2   0.1   1   1  3.8e-105  1.3e-101  339.2   0.1     1   270   186   472   186   473 0.98 Transposase IS66 family
DDE_Tnp_IS66_C       PF13817.1     39 seq108_BIOID51025    -            523   3.1e-19   68.5   0.4   1   1   3.6e-22   1.2e-18   66.6   0.3     1    39   479   517   479   517 0.98 IS66 C-terminal element
HTH_Tnp_IS66         PF13005.2     59 seq108_BIOID51025    -            523   2.7e-17   62.2   6.4   1   1   1.7e-20   5.8e-17   61.1   4.4     2    59   125   180   124   180 0.97 putative Helix-turn-helix domain of transposase IS66
LZ_Tnp_IS66          PF13007.2     78 seq108_BIOID51025    -            523     4e-12   46.5   7.7   1   1   1.2e-15     4e-12   46.5   5.3     2    77    46   121    45   122 0.83 Transposase C of IS166 homeodomain
DDE_Tnp_IS66         PF03050.9    271 seq109_BIOID51025    -            127   3.5e-41  141.0   0.4   1   1   2.8e-45   3.9e-41  140.9   0.2   143   266     1   127     1   127 0.98 Transposase IS66 family
Caudo_TAP            PF02413.12   130 seq110_BIOID51025    -            177   3.8e-31  107.8   1.7   1   1   3.8e-35   5.2e-31  107.3   0.4     1   130    39   177    39   177 0.99 Caudovirales tail fibre assembly protein
Rz1                  PF06085.6     40 seq111_BIOID51025    -             71   9.5e-20   69.6   2.0   1   1     7e-24   9.5e-20   69.6   1.4     1    40    30    68    30    68 0.99 Lipoprotein Rz1 precursor
IstB_IS21            PF01695.12   178 seq113_BIOID51025    -            172   1.1e-37  129.0   0.2   1   1   4.7e-41   3.2e-37  127.5   0.1     1   108    56   163    56   166 0.97 IstB-like ATP binding protein
PhoH                 PF02562.11   205 seq113_BIOID51025    -            172   7.8e-06   25.1   0.1   1   1   3.9e-09   2.7e-05   23.4   0.0    11    48    94   131    83   144 0.80 PhoH-like protein
Phage_P2_GpE         PF06528.7     39 seq117_BIOID51025    -             42   7.2e-21   73.2   0.5   1   1   5.6e-25   7.6e-21   73.1   0.3     1    39     1    39     1    40 0.96 Phage P2 GpE
DDE_Tnp_IS66         PF03050.9    271 seq119_BIOID51025    -            512  1.3e-101  339.2   0.0   1   1  3.8e-105  1.3e-101  339.2   0.0     1   271   175   462   175   462 0.98 Transposase IS66 family
DDE_Tnp_IS66_C       PF13817.1     39 seq119_BIOID51025    -            512   1.8e-19   69.3   0.0   1   1   1.3e-22   4.5e-19   68.0   0.0     1    39   468   506   468   506 0.98 IS66 C-terminal element
HTH_Tnp_IS66         PF13005.2     59 seq119_BIOID51025    -            512   4.1e-17   61.6   0.8   1   1   2.3e-20   7.7e-17   60.7   0.5     3    59   115   169   113   169 0.96 putative Helix-turn-helix domain of transposase IS66
LZ_Tnp_IS66          PF13007.2     78 seq119_BIOID51025    -            512   1.1e-13   51.5   4.9   1   1   3.1e-17   1.1e-13   51.5   3.4     1    77    38   110    38   111 0.91 Transposase C of IS166 homeodomain
DUF957               PF06117.6     65 seq121_BIOID51025    -             58   1.9e-28   97.6   0.0   1   1   1.5e-32     2e-28   97.5   0.0     1    57     1    57     1    58 0.98 Enterobacterial protein of unknown function (DUF957)
HOK_GEF              PF01848.11    43 seq122_BIOID51025    -             46   7.3e-18   63.5   1.7   1   1   5.7e-22   7.8e-18   63.4   1.2     2    43     3    44     2    44 0.96 Hok/gef family
PhageMin_Tail        PF10145.4    202 seq129_BIOID51025    -            935   1.6e-53  181.2  17.4   1   1   1.2e-57   1.6e-53  181.2  12.1     1   202   227   427   227   427 0.98 Phage-related minor tail protein
TnpB_IS66            PF05717.8    108 seq132_BIOID51025    -            115   1.2e-43  146.8   0.0   1   1   9.8e-48   1.3e-43  146.6   0.0     2   106     7   109     6   111 0.96 IS66 Orf2 like protein
Phage_lysis          PF03245.8    125 seq136_BIOID51025    -            155   1.8e-48  163.5   9.8   1   1   1.5e-52   2.1e-48  163.3   6.8     1   124    29   153    29   154 0.99 Bacteriophage lysis protein
IstB_IS21            PF01695.12   178 seq137_BIOID51025    -            259   6.1e-71  237.3   0.1   1   1   3.9e-74   1.3e-70  236.3   0.0     1   178    56   235    56   235 0.98 IstB-like ATP binding protein
Bac_DnaA             PF00308.13   219 seq137_BIOID51025    -            259   1.4e-07   31.2   0.0   1   1   6.2e-11   2.1e-07   30.6   0.0    37   136   105   202    75   207 0.85 Bacterial dnaA  protein
AAA                  PF00004.24   132 seq137_BIOID51025    -            259   2.5e-05   24.3   0.0   1   1   1.3e-08   4.3e-05   23.6   0.0     1    74   105   180   105   214 0.77 ATPase family associated with various cellular activities (AAA)
PhoH                 PF02562.11   205 seq137_BIOID51025    -            259   1.4e-05   24.3   0.1   1   1   1.6e-08   5.5e-05   22.3   0.0    11    48    94   131    83   142 0.80 PhoH-like protein
Toprim_3             PF13362.1     96 seq138_BIOID51025    -            368   2.2e-10   40.5   0.1   1   1   1.3e-13   9.2e-10   38.5   0.0     2    67   260   333   259   362 0.78 Toprim domain
Toprim_4             PF13662.1     81 seq138_BIOID51025    -            368   9.1e-07   28.6   0.0   1   1   3.4e-10   2.3e-06   27.3   0.0     3    68   260   331   258   339 0.90 Toprim domain
Phage_lysis          PF03245.8    125 seq139_BIOID51025    -            145   6.4e-43  145.6   5.2   1   1   5.5e-47   7.6e-43  145.3   3.6    11   125    32   144    23   144 0.94 Bacteriophage lysis protein
DUF3672              PF12421.3    136 seq140_BIOID51025    -            278   6.5e-40  136.3   1.7   1   1   1.4e-43   9.3e-40  135.8   1.2     1   113   158   277   158   278 0.92 Fibronectin type III protein
DUF1983              PF09327.6     81 seq140_BIOID51025    -            278   1.6e-28   98.3   0.1   1   1   5.4e-32   3.7e-28   97.1   0.0     2    81    55   134    54   134 0.97 Domain of unknown function (DUF1983)
ORF11CD3             PF10549.4     57 seq142_BIOID51025    -            205   3.6e-23   80.9   0.1   1   1   9.7e-27   6.6e-23   80.0   0.0     2    56   143   198   142   199 0.97 ORF11CD3 domain
Phage_pRha           PF09669.5     92 seq142_BIOID51025    -            205   1.1e-22   80.0   0.4   1   1   4.4e-26     3e-22   78.6   0.1     1    92    47   138    47   138 0.88 Phage regulatory protein Rha (Phage_pRha)
HTH_3                PF01381.17    55 seq146_BIOID51025    -            178     6e-17   61.1   0.0   1   1   3.7e-20   8.5e-17   60.6   0.0     1    53    12    64    12    66 0.97 Helix-turn-helix
Cupin_2              PF07883.6     71 seq146_BIOID51025    -            178   6.3e-11   41.4   0.3   1   1   4.3e-14   9.8e-11   40.8   0.2     3    69   104   171   102   173 0.93 Cupin domain
HTH_31               PF13560.1     64 seq146_BIOID51025    -            178   1.2e-10   41.2   0.0   1   1   8.9e-14     2e-10   40.5   0.0     4    57    10    62     8    74 0.94 Helix-turn-helix domain
HTH_19               PF12844.2     64 seq146_BIOID51025    -            178   1.1e-09   38.1   0.0   1   1   6.5e-13   1.5e-09   37.6   0.0     3    59    11    67     9    71 0.95 Helix-turn-helix domain
HTH_26               PF13443.1     63 seq146_BIOID51025    -            178   5.6e-06   26.3   0.0   1   1   3.7e-09   8.4e-06   25.7   0.0     2    59    12    68    11    72 0.93 Cro/C1-type HTH DNA-binding domain
HTH_25               PF13413.1     62 seq146_BIOID51025    -            178   4.7e-06   26.0   0.0   1   1   3.4e-09   7.9e-06   25.3   0.0     2    35    12    45    11    49 0.94 Helix-turn-helix domain
HTH_Tnp_1            PF01527.15    76 seq150_BIOID51025    -             71   2.8e-12   46.3   0.0   1   1   2.1e-16   2.9e-12   46.2   0.0    15    58     1    49     1    69 0.85 Transposase
MFS_1                PF07690.11   354 seq151_BIOID51025    -            393     2e-21   76.0  54.1   1   1   7.3e-23   9.9e-19   67.1  35.2     4   353    22   348    14   349 0.81 Major Facilitator Superfamily
Ivy                  PF08816.6    118 seq152_BIOID51025    -            149   5.8e-35  119.7   0.1   1   1   5.1e-39     7e-35  119.4   0.1     1   118    29   144    29   144 0.98 Inhibitor of vertebrate lysozyme (Ivy)
Rz1                  PF06085.6     40 seq153_BIOID51025    -             71     5e-20   70.5   3.9   1   1   3.6e-24     5e-20   70.5   2.7     1    40    30    68    30    68 0.99 Lipoprotein Rz1 precursor
Ribosomal_L11_N      PF03946.9     60 seq154_BIOID51025    -            142   3.2e-32  109.6   0.3   1   1   8.7e-36   5.9e-32  108.7   0.2     1    60     8    67     8    67 0.99 Ribosomal protein L11, N-terminal domain
Ribosomal_L11        PF00298.14    69 seq154_BIOID51025    -            142   6.6e-29   99.7   2.9   1   1   1.8e-32   1.2e-28   98.8   2.0     1    69    72   140    72   140 0.99 Ribosomal protein L11, RNA binding domain
Rz1                  PF06085.6     40 seq155_BIOID51025    -             61     8e-23   79.4  10.5   1   1   7.2e-27   9.8e-23   79.1   7.3     1    39    20    60    20    61 0.97 Lipoprotein Rz1 precursor
DDE_Tnp_1_assoc      PF13808.1     90 seq159_BIOID51025    -             79   4.8e-27   93.3   0.0   1   1   3.9e-31   5.3e-27   93.2   0.0     1    73     6    78     6    79 0.98 DDE_Tnp_1-associated
IstB_IS21            PF01695.12   178 seq160_BIOID51025    -             61   5.2e-11   42.1   0.1   1   1   4.6e-15   6.3e-11   41.8   0.0   143   178     1    37     1    37 0.95 IstB-like ATP binding protein
Peptidase_M85        PF13678.1    251 seq161_BIOID51025    -             96   9.8e-21   74.1   0.1   1   1   8.4e-25   1.1e-20   73.9   0.1     2    64    34    96    33    96 0.98 NFkB-p65-degrading zinc protease
DDE_Tnp_IS66         PF03050.9    271 seq162_BIOID51025    -            482   1.8e-97  325.7   0.5   1   1  3.8e-101   1.8e-97  325.7   0.4     1   262   181   459   181   466 0.98 Transposase IS66 family
HTH_Tnp_IS66         PF13005.2     59 seq162_BIOID51025    -            482   1.3e-18   66.4   2.6   1   1   5.8e-22   2.6e-18   65.4   1.8     2    59   120   175   119   175 0.97 putative Helix-turn-helix domain of transposase IS66
LZ_Tnp_IS66          PF13007.2     78 seq162_BIOID51025    -            482   9.5e-11   42.0   4.0   1   1   5.6e-14   2.5e-10   40.7   2.8     2    77    39   116    38   117 0.73 Transposase C of IS166 homeodomain
Phage_cap_P2         PF05125.7    333 seq166_BIOID51025    -             60   2.7e-05   23.1   0.0   1   1     2e-09   2.8e-05   23.0   0.0     2    49    11    58    10    60 0.91 Phage major capsid protein, P2 family
TnpB_IS66            PF05717.8    108 seq174_BIOID51025    -            115   3.5e-41  138.8   0.0   1   1   2.8e-45   3.8e-41  138.7   0.0     2   104     7   107     6   111 0.97 IS66 Orf2 like protein
HTH_AraC             PF00165.18    42 seq175_BIOID51025    -             62   7.2e-11   41.4   0.1   1   1   1.4e-14   9.7e-11   41.0   0.1     1    40    13    50    13    50 0.97 Bacterial regulatory helix-turn-helix proteins, AraC family
HTH_18               PF12833.2     81 seq175_BIOID51025    -             62     2e-09   37.2   0.0   1   1   3.3e-13   2.3e-09   37.1   0.0    31    78     4    50     1    52 0.92 Helix-turn-helix domain
Phage_cap_P2         PF05125.7    333 seq177_BIOID51025    -            290     1e-90  303.9   0.3   1   1   8.3e-95   1.1e-90  303.7   0.2    52   329     1   283     1   287 0.94 Phage major capsid protein, P2 family
C4dic_mal_tran       PF03595.12   330 seq179_BIOID51025    -            366   4.1e-54  183.3  37.1   1   1   3.4e-58   4.7e-54  183.1  25.7     2   329    44   342    43   343 0.97 C4-dicarboxylate transporter/malic acid transport protein
HEAT_2               PF13646.1     88 seq180_BIOID51025    -            242   1.5e-23   82.7   0.1   1   1     3e-11     1e-07   32.0   0.0    11    56   144   189   134   198 0.91 HEAT repeats
HEAT                 PF02985.17    31 seq180_BIOID51025    -            242   2.2e-16   58.2   1.0   1   1     2e-07   0.00069   19.3   0.0     2    24   166   188   165   189 0.95 HEAT repeat
HEAT_PBS             PF03130.11    27 seq180_BIOID51025    -            242   1.4e-05   24.9   0.8   1   1   3.5e-06     0.012   15.8   0.0     1    27   149   175   149   175 0.98 PBS lyase HEAT-like repeat
Ribosomal_L1         PF00687.16   221 seq184_BIOID51025    -            234   9.2e-50  168.8   0.2   1   1   7.9e-54   1.1e-49  168.6   0.2    13   220    28   220     8   221 0.90 Ribosomal protein L1p/L10e family
Peptidase_U32        PF01136.14   233 seq187_BIOID51025    -            667   1.1e-70  237.0   0.1   1   1   3.2e-71   2.2e-67  226.2   0.0     2   231    93   319    92   321 0.91 Peptidase family U32
DUF3656              PF12392.3    122 seq187_BIOID51025    -            667   2.4e-26   92.0   0.0   1   1   6.9e-30   4.7e-26   91.1   0.0     2   122   405   522   404   522 0.97 Collagenase
DDE_Tnp_1_assoc      PF13808.1     90 seq189_BIOID51025    -            228   2.5e-22   78.2   0.0   1   1   6.4e-26   4.4e-22   77.4   0.0    23    90     3    70     1    70 0.97 DDE_Tnp_1-associated
DDE_Tnp_1            PF01609.16   211 seq189_BIOID51025    -            228   6.7e-19   68.1   0.2   1   1   1.2e-22   8.1e-19   67.9   0.1     3   152    77   210    75   224 0.87 Transposase DDE domain
Peptidase_S24        PF00717.18    70 seq190_BIOID51025    -            229   5.2e-16   57.9   0.0   1   1   3.1e-19   1.4e-15   56.5   0.0     3    69   140   205   138   206 0.91 Peptidase S24-like
HTH_19               PF12844.2     64 seq190_BIOID51025    -            229   3.3e-09   36.5   0.0   1   1   1.3e-12     6e-09   35.7   0.0     2    60     9    67     9    70 0.96 Helix-turn-helix domain
HTH_3                PF01381.17    55 seq190_BIOID51025    -            229   9.7e-08   31.6   0.0   1   1   3.7e-11   1.7e-07   30.8   0.0     1    43    11    53    11    61 0.88 Helix-turn-helix
PerB                 PF06590.6    129 seq192_BIOID51025    -             39   3.1e-18   66.1   0.1   1   1   2.5e-22   3.4e-18   66.0   0.0     1    34     1    34     1    37 0.97 PerB protein
AAA_21               PF13304.1    303 seq193_BIOID51025    -            322   8.2e-07   29.1   0.1   1   1   7.2e-11   9.9e-07   28.8   0.1   169   301   141   262    64   264 0.79 AAA domain
PerB                 PF06590.6    129 seq197_BIOID51025    -             88   6.8e-58  194.4   0.9   1   1   5.4e-62   7.4e-58  194.3   0.6    43   129     2    88     1    88 0.99 PerB protein
DDE_Tnp_IS66         PF03050.9    271 seq199_BIOID51025    -            324   4.4e-33  114.5   1.1   1   1   4.1e-36   1.9e-32  112.4   0.0     1    97   175   273   175   298 0.93 Transposase IS66 family
HTH_Tnp_IS66         PF13005.2     59 seq199_BIOID51025    -            324   1.8e-17   62.7   0.8   1   1   8.7e-21   3.9e-17   61.6   0.5     3    59   115   169   113   169 0.96 putative Helix-turn-helix domain of transposase IS66
LZ_Tnp_IS66          PF13007.2     78 seq199_BIOID51025    -            324   5.1e-14   52.5   4.9   1   1   1.1e-17   5.1e-14   52.5   3.4     1    77    38   110    38   111 0.91 Transposase C of IS166 homeodomain
PerC                 PF06069.6     90 seq201_BIOID51025    -            104     4e-44  148.4   2.0   1   1   3.4e-48   4.6e-44  148.2   1.4     1    89     1    89     1    90 0.99 PerC transcriptional activator
DUF3672              PF12421.3    136 seq205_BIOID51025    -            208   1.5e-45  154.5   3.3   1   1   1.5e-49     2e-45  154.1   2.3     1   136    25   167    25   167 0.93 Fibronectin type III protein
DDE_Tnp_1_assoc      PF13808.1     90 seq210_BIOID51025    -             59   2.7e-19   68.4   0.0   1   1   2.2e-23     3e-19   68.3   0.0     1    53     6    58     6    59 0.97 DDE_Tnp_1-associated
DUF927               PF06048.6    285 seq211_BIOID51025    -            612   3.8e-85  285.4   0.0   1   1   4.2e-89   5.8e-85  284.9   0.0     5   283    48   318    45   320 0.97 Domain of unknown function (DUF927)
Phage_fiber_C        PF06820.7     64 seq214_BIOID51025    -             89   9.3e-37  124.8   0.7   1   1   8.7e-41   1.2e-36  124.5   0.5     1    64    28    89    28    89 0.99 Putative prophage tail fibre C-terminus
Ail_Lom              PF06316.6    199 seq215_BIOID51025    -            199  1.3e-119  396.8   4.6   1   1  3.1e-123  1.4e-119  396.6   3.2     1   199     1   199     1   199 1.00 Enterobacterial Ail/Lom protein
OMP_b-brl            PF13505.1    176 seq215_BIOID51025    -            199   4.9e-26   91.5   5.0   1   1   1.4e-29   6.2e-26   91.2   3.4     2   176    11   199     9   199 0.87 Outer membrane protein beta-barrel domain
rve                  PF00665.21   120 seq216_BIOID51025    -            340   1.9e-20   73.0   0.0   1   1   2.2e-23   3.8e-20   72.0   0.0     3   118   118   242   117   244 0.96 Integrase core domain
HTH_38               PF13936.1     44 seq216_BIOID51025    -            340   1.8e-09   36.8   0.5   1   1   4.1e-12     7e-09   34.9   0.1     6    41     3    38     2    40 0.94 Helix-turn-helix domain
HTH_7                PF02796.10    45 seq216_BIOID51025    -            340   3.5e-09   36.2   0.3   1   1   5.4e-12   9.2e-09   34.9   0.2    13    44     9    40     5    41 0.93 Helix-turn-helix domain of resolvase
HTH_23               PF13384.1     50 seq216_BIOID51025    -            340   1.1e-06   27.9   0.0   1   1     2e-09   3.4e-06   26.3   0.0     9    40     9    40     2    43 0.89 Homeodomain-like domain
HTH_28               PF13518.1     52 seq216_BIOID51025    -            340     1e-05   25.2   0.1   1   1   1.5e-08   2.6e-05   23.9   0.1     7    34    12    39     8    40 0.89 Helix-turn-helix domain
Sigma70_r4_2         PF08281.7     54 seq216_BIOID51025    -            340   1.1e-05   24.6   0.0   1   1   1.5e-08   2.5e-05   23.5   0.0    25    48    16    39    12    40 0.94 Sigma-70, region 4
HTH_3                PF01381.17    55 seq216_BIOID51025    -            340   0.00012   21.6   0.1   1   1   1.4e-07   0.00024   20.7   0.1     7    37    15    45     8    48 0.91 Helix-turn-helix
DUF754               PF05449.6     83 seq218_BIOID51025    -             93   7.8e-25   86.6   3.7   1   1   6.3e-29   8.6e-25   86.4   2.5     1    81     9    89     9    91 0.98 Protein of unknown function (DUF754)
PerC                 PF06069.6     90 seq219_BIOID51025    -             89   1.8e-42  143.1   2.2   1   1   1.5e-46     2e-42  143.0   1.5     1    90     1    89     1    89 0.98 PerC transcriptional activator
TnpB_IS66            PF05717.8    108 seq220_BIOID51025    -            115     4e-42  141.9   0.0   1   1   3.2e-46   4.4e-42  141.7   0.0     2   104     7   107     6   111 0.97 IS66 Orf2 like protein
DDE_Tnp_1            PF01609.16   211 seq224_BIOID51025    -            285   2.6e-31  108.7   0.2   1   1   2.5e-35   3.5e-31  108.3   0.2     3   211     9   250     7   250 0.93 Transposase DDE domain
DDE_Tnp_IS1          PF03400.8    131 seq226_BIOID51025    -             50     1e-21   77.2   0.6   1   1   8.6e-26   1.2e-21   77.0   0.4    86   131     5    50     2    50 0.97 IS1 transposase
DUF488               PF04343.8    122 seq227_BIOID51025    -            115   5.2e-32  110.6   0.3   1   1   4.2e-36   5.8e-32  110.5   0.2     2   122     5   112     4   112 0.96 Protein of unknown function, DUF488
Transaldolase        PF00923.14   287 seq228_BIOID51025    -            338  2.6e-104  348.2   0.3   1   1  2.2e-108    3e-104  348.0   0.2     1   287    35   334    35   334 0.95 Transaldolase
Phage_term_smal      PF05944.7    132 seq230_BIOID51025    -            266   2.1e-42  143.7   0.3   1   1   3.8e-46   5.3e-42  142.5   0.0     2   132    36   170    35   170 0.96 Phage small terminase subunit
TonB_dep_Rec         PF00593.19   276 seq231_BIOID51025    -            747   7.1e-28   98.1  10.2   1   1     1e-31   7.1e-28   98.1   7.1     1   276   510   746   510   746 0.98 TonB dependent receptor
Plug                 PF07715.10   108 seq231_BIOID51025    -            747     2e-21   76.2   0.1   1   1   6.6e-25   4.5e-21   75.0   0.1     2   107    76   180    75   181 0.94 TonB-dependent Receptor Plug Domain
Glyco_hydro_19       PF00182.14   232 seq232_BIOID51025    -            204   2.6e-10   40.2   0.4   1   1   3.8e-13   5.2e-09   35.9   0.0    77   157    86   165    65   169 0.79 Chitinase class I
Phage_Nu1            PF07471.7    164 seq235_BIOID51025    -            169   4.2e-18   65.2   0.0   1   1   4.3e-22   5.8e-18   64.7   0.0    72   163    59   150    45   151 0.88 Phage DNA packaging protein Nu1
TonB                 PF03544.9     79 seq236_BIOID51025    -            113   2.2e-15   56.4   0.0   1   1   2.1e-19   2.8e-15   56.1   0.0     3    64    39   101    37   109 0.91 Gram-negative bacterial tonB protein
RHS                  PF03527.9     41 seq237_BIOID51025    -            312   8.1e-21   73.4   1.9   1   1   6.3e-25   8.6e-21   73.3   0.3     1    41    46    86    46    86 0.98 RHS protein
TcdB_N               PF12918.2     66 seq242_BIOID51025    -             47   9.1e-09   35.1   0.1   1   1   6.7e-13   9.2e-09   35.1   0.1     8    49     2    41     1    47 0.91 TcdB toxin N-terminal helical domain
HTH_19               PF12844.2     64 seq244_BIOID51025    -            163   8.5e-11   41.6   0.0   1   1   6.7e-14   3.1e-10   39.8   0.0     3    61    96   154    96   156 0.97 Helix-turn-helix domain
HTH_3                PF01381.17    55 seq244_BIOID51025    -            163   2.3e-10   40.0   0.0   1   1     8e-14   3.7e-10   39.3   0.0     1    55    97   151    97   151 0.97 Helix-turn-helix
HTH_31               PF13560.1     64 seq244_BIOID51025    -            163   1.7e-08   34.3   0.0   1   1     6e-12   2.8e-08   33.7   0.0     6    57    97   147    96   158 0.95 Helix-turn-helix domain
DUF1722              PF08349.6    117 seq245_BIOID51025    -            169   7.6e-38  128.8   0.1   1   1   6.8e-42   9.3e-38  128.6   0.0     1   116    41   157    41   158 0.98 Protein of unknown function (DUF1722)
Exonuc_X-T_C         PF08411.5    269 seq250_BIOID51025    -            499  4.8e-104  347.0   0.2   1   1  8.7e-108  5.9e-104  346.7   0.1     1   268   236   497   236   498 0.99 Exonuclease C-terminal
RNase_T              PF00929.19   164 seq250_BIOID51025    -            499     4e-25   88.8   0.0   1   1   1.1e-28   7.7e-25   87.9   0.0     2   162    37   216    36   218 0.95 Exonuclease
Ail_Lom              PF06316.6    199 seq251_BIOID51025    -            199  1.3e-119  396.8   4.6   1   1  3.1e-123  1.4e-119  396.6   3.2     1   199     1   199     1   199 1.00 Enterobacterial Ail/Lom protein
OMP_b-brl            PF13505.1    176 seq251_BIOID51025    -            199   4.9e-26   91.5   5.0   1   1   1.4e-29   6.2e-26   91.2   3.4     2   176    11   199     9   199 0.87 Outer membrane protein beta-barrel domain
TehB                 PF03848.9    192 seq252_BIOID51025    -            197  1.4e-102  340.6   0.1   1   1  7.9e-106  1.5e-102  340.5   0.0     1   192     1   193     1   193 0.99 Tellurite resistance protein TehB
Methyltransf_23      PF13489.1    162 seq252_BIOID51025    -            197   4.7e-12   45.7   0.0   1   1   2.9e-15   5.6e-12   45.5   0.0    20   115    28   133    10   173 0.77 Methyltransferase domain
Methyltransf_11      PF08241.7     95 seq252_BIOID51025    -            197   6.5e-12   45.6   0.0   1   1   6.8e-15   1.3e-11   44.6   0.0     1    93    35   130    35   132 0.96 Methyltransferase domain
Methyltransf_12      PF08242.7     99 seq252_BIOID51025    -            197   9.1e-11   42.0   0.0   1   1   7.4e-14   1.4e-10   41.3   0.0     1    98    35   129    35   130 0.95 Methyltransferase domain
Methyltransf_31      PF13847.1    152 seq252_BIOID51025    -            197   1.9e-10   40.4   0.0   1   1   1.2e-13   2.3e-10   40.1   0.0     5   110    32   134    29   183 0.89 Methyltransferase domain
MTS                  PF05175.9    170 seq252_BIOID51025    -            197   1.1e-09   37.7   0.0   1   1   7.2e-13   1.4e-09   37.4   0.0    23   106    22   103     3   145 0.83 Methyltransferase small domain
Methyltransf_18      PF12847.2    112 seq252_BIOID51025    -            197     6e-08   33.1   0.0   1   1   4.9e-11   9.5e-08   32.4   0.0     2   107    31   130    30   135 0.74 Methyltransferase domain
DUF4224              PF13986.1     47 seq253_BIOID51025    -             67   4.2e-19   67.7   0.0   1   1   3.5e-23   4.8e-19   67.5   0.0     1    46     4    49     4    50 0.96 Domain of unknown function (DUF4224)
TcdA_TcdB            PF12919.2    514 seq254_BIOID51025    -            467  1.2e-194  647.5  24.0   1   1  2.3e-198  1.6e-194  647.1  16.6     1   386    35   413    35   463 0.94 TcdA/TcdB catalytic glycosyltransferase domain
Gly_transf_sug       PF04488.10   103 seq254_BIOID51025    -            467   1.1e-11   44.8   2.1   1   1   8.3e-15   5.7e-11   42.6   1.5    23    92   191   264    48   279 0.84 Glycosyltransferase sugar-binding region containing DXD motif
HTH_Tnp_1            PF01527.15    76 seq256_BIOID51025    -            136   1.8e-19   69.3   0.5   1   1   4.6e-23   3.1e-19   68.5   0.4     2    74    23   102    22   104 0.89 Transposase
HTH_28               PF13518.1     52 seq256_BIOID51025    -            136   2.3e-06   27.3   0.5   1   1   6.5e-10   4.4e-06   26.4   0.0     1    43    32    75    32    78 0.93 Helix-turn-helix domain
DDE_Tnp_IS66         PF03050.9    271 seq257_BIOID51025    -            412   4.6e-72  242.3   0.0   1   1   2.1e-75     7e-72  241.7   0.0     1   209   126   351   126   360 0.97 Transposase IS66 family
DDE_Tnp_IS66_C       PF13817.1     39 seq257_BIOID51025    -            412   3.3e-19   68.4   0.1   1   1   2.5e-22   8.5e-19   67.1   0.0     1    39   368   406   368   406 0.98 IS66 C-terminal element
HTH_Tnp_IS66         PF13005.2     59 seq257_BIOID51025    -            412   2.4e-17   62.3   0.7   1   1   1.3e-20   4.4e-17   61.5   0.5     3    59    66   120    64   120 0.95 putative Helix-turn-helix domain of transposase IS66
LZ_Tnp_IS66          PF13007.2     78 seq257_BIOID51025    -            412   2.1e-08   34.5   0.8   1   1   6.1e-12   2.1e-08   34.5   0.5    14    77     2    61     1    62 0.78 Transposase C of IS166 homeodomain
Ribosomal_L10        PF00466.15   100 seq259_BIOID51025    -            165   2.5e-26   91.3   0.0   1   1   2.6e-30   3.6e-26   90.8   0.0     3   100     5   101     3   101 0.98 Ribosomal protein L10
Iso_dh               PF00180.15   348 seq260_BIOID51025    -            361   6.9e-87  291.5   0.0   1   1   6.2e-91   8.5e-87  291.2   0.0     1   347     6   354     6   355 0.93 Isocitrate/isopropylmalate dehydrogenase
Beta_protein         PF14350.1    347 seq264_BIOID51025    -            365   1.4e-87  294.0   0.0   1   1   1.2e-91   1.6e-87  293.8   0.0     1   347     5   359     5   359 0.97 Beta protein
phage_tail_N         PF08400.5    134 seq265_BIOID51025    -            270   2.4e-61  205.1   0.2   1   1   3.5e-65   2.4e-61  205.1   0.1     1   134     1   134     1   134 0.99 Prophage tail fibre N-terminal
CarboxypepD_reg      PF13620.1     82 seq265_BIOID51025    -            270   1.8e-07   31.0   0.2   1   1   6.4e-11   4.4e-07   29.7   0.1     1    73     4    81     4    89 0.80 Carboxypeptidase regulatory-like domain
Molybdop_Fe4S4       PF04879.11    55 seq266_BIOID51025    -            195   2.2e-21   75.3   0.2   1   1   2.6e-24   1.8e-20   72.4   0.1     2    55    44   104    43   104 0.96 Molybdopterin oxidoreductase Fe4S4 domain
Molybdopterin        PF00384.17   432 seq266_BIOID51025    -            195   2.4e-06   26.4   0.1   1   1   4.2e-10   2.9e-06   26.1   0.0     1    35   107   139   107   190 0.79 Molybdopterin oxidoreductase
Phage_integr_N2      PF13495.1     85 seq269_BIOID51025    -            223   2.4e-07   30.8   0.1   1   1   5.4e-11   3.7e-07   30.2   0.1     2    83    67   145    66   147 0.91 Phage integrase, N-terminal SAM-like domain
Phage_integrase      PF00589.17   173 seq269_BIOID51025    -            223   1.8e-05   24.4   0.0   1   1   1.6e-08   0.00011   21.8   0.0     2    68   165   223   164   223 0.84 Phage integrase family
Antitoxin-MazE       PF04014.13    47 seq272_BIOID51025    -             76   5.2e-07   29.1   0.2   1   1   6.4e-11   8.7e-07   28.4   0.1     1    44     7    45     7    48 0.94 Antidote-toxin recognition MazE
Terminase_GpA        PF05876.7    557 seq274_BIOID51025    -            206   3.1e-33  114.8   0.0   1   1   2.7e-37   3.7e-33  114.6   0.0     1   140    29   167    29   179 0.92 Phage terminase large subunit (GpA)
DDE_Tnp_IS66         PF03050.9    271 seq277_BIOID51025    -            138   5.6e-24   84.6   0.2   1   1   9.7e-28   6.6e-24   84.4   0.1   192   271     9    88     2    88 0.92 Transposase IS66 family
DDE_Tnp_IS66_C       PF13817.1     39 seq277_BIOID51025    -            138   3.2e-20   71.7   0.0   1   1     9e-24   6.2e-20   70.8   0.0     1    39    94   132    94   132 0.98 IS66 C-terminal element
FAD_binding_7        PF03441.9    277 seq280_BIOID51025    -            472  2.7e-107  357.9   0.9   1   1  5.1e-111  3.5e-107  357.6   0.6     3   276   205   468   203   469 0.96 FAD binding domain of DNA photolyase
DNA_photolyase       PF00875.13   165 seq280_BIOID51025    -            472   5.3e-46  156.2   0.2   1   1   1.8e-49   1.2e-45  155.0   0.1     2   159     5   168     4   174 0.93 DNA photolyase
rve                  PF00665.21   120 seq281_BIOID51025    -            301   8.6e-23   80.6   0.0   1   1   3.4e-26   1.6e-22   79.7   0.0     3   119   123   243   121   244 0.96 Integrase core domain
rve_3                PF13683.1     67 seq281_BIOID51025    -            301   1.4e-17   62.8   0.1   1   1   9.9e-21   4.5e-17   61.2   0.0     2    67   216   281   215   281 0.98 Integrase core domain
HTH_21               PF13276.1     60 seq281_BIOID51025    -            301   6.8e-17   61.1   1.7   1   1   7.2e-19   3.3e-15   55.7   0.3     6    57    49   106    44   109 0.80 HTH-like domain
Phage_lysis          PF03245.8    125 seq282_BIOID51025    -            153     7e-47  158.3   7.4   1   1   5.9e-51     8e-47  158.2   5.1     1   125    30   152    30   152 0.99 Bacteriophage lysis protein
IgaA                 PF07095.6    706 seq284_BIOID51025    -            711         0 1234.6   0.0   1   1         0         0 1234.3   0.0     1   705     1   706     1   707 1.00 Intracellular growth attenuator protein IgaA
IstB_IS21            PF01695.12   178 seq286_BIOID51025    -            259   6.1e-71  237.3   0.1   1   1   3.9e-74   1.3e-70  236.3   0.0     1   178    56   235    56   235 0.98 IstB-like ATP binding protein
Bac_DnaA             PF00308.13   219 seq286_BIOID51025    -            259   1.4e-07   31.2   0.0   1   1   6.2e-11   2.1e-07   30.6   0.0    37   136   105   202    75   207 0.85 Bacterial dnaA  protein
AAA                  PF00004.24   132 seq286_BIOID51025    -            259   2.5e-05   24.3   0.0   1   1   1.3e-08   4.3e-05   23.6   0.0     1    74   105   180   105   214 0.77 ATPase family associated with various cellular activities (AAA)
PhoH                 PF02562.11   205 seq286_BIOID51025    -            259   1.4e-05   24.3   0.1   1   1   1.6e-08   5.5e-05   22.3   0.0    11    48    94   131    83   142 0.80 PhoH-like protein
GGDEF                PF00990.16   161 seq287_BIOID51025    -            341   2.5e-41  140.8   0.3   1   1   7.4e-45   2.5e-41  140.8   0.2     2   160   175   330   174   331 0.92 GGDEF domain
GAF_3                PF13492.1    129 seq287_BIOID51025    -            341     2e-09   37.4   0.0   1   1     1e-12   3.5e-09   36.7   0.0     2   124    19   151    18   156 0.83 GAF domain
GAF_2                PF13185.1    148 seq287_BIOID51025    -            341   1.6e-07   31.8   0.0   1   1   1.1e-10   3.8e-07   30.6   0.0     1   148    16   155    16   155 0.75 GAF domain
GAF                  PF01590.21   154 seq287_BIOID51025    -            341   3.7e-05   23.8   0.0   1   1   2.1e-08   7.1e-05   22.8   0.0    85   153    97   153    18   154 0.76 GAF domain
Phage_AlpA           PF05930.7     51 seq289_BIOID51025    -             92   2.1e-19   68.8   0.1   1   1   4.1e-23   2.8e-19   68.4   0.0     1    51    34    83    34    83 0.98 Prophage CP4-57 regulatory protein (AlpA)
HTH_17               PF12728.2     51 seq289_BIOID51025    -             92   1.4e-07   31.5   0.1   1   1   2.7e-11   1.9e-07   31.1   0.0     9    50    44    86    39    87 0.90 Helix-turn-helix domain
Rz1                  PF06085.6     40 seq292_BIOID51025    -             67     3e-20   71.2   2.7   1   1   3.8e-24   5.2e-20   70.4   1.9     1    40    29    67    29    67 0.99 Lipoprotein Rz1 precursor
Tautomerase          PF01361.16    60 seq294_BIOID51025    -             75   3.6e-14   51.9   0.0   1   1   3.7e-18   5.1e-14   51.5   0.0     1    51     2    53     2    55 0.98 Tautomerase enzyme
phage_tail_N         PF08400.5    134 seq296_BIOID51025    -            971     4e-59  198.0   0.4   1   1   1.2e-62     4e-59  198.0   0.3     1   134     1   134     1   134 0.99 Prophage tail fibre N-terminal
Phage_fiber_2        PF03406.8     44 seq296_BIOID51025    -            971   8.2e-57  188.4  35.2   1   3   4.1e-25   1.4e-21   75.7   4.9     1    44   462   505   462   505 0.98 Phage tail fibre repeat
Phage_fiber_2        PF03406.8     44 seq296_BIOID51025    -            971   8.2e-57  188.4  35.2   2   3   5.3e-24   1.8e-20   72.1   4.1     1    44   506   549   506   549 0.97 Phage tail fibre repeat
Phage_fiber_2        PF03406.8     44 seq296_BIOID51025    -            971   8.2e-57  188.4  35.2   3   3   1.5e-23     5e-20   70.7   4.4     1    42   550   591   550   593 0.95 Phage tail fibre repeat
Collar               PF07484.7     57 seq296_BIOID51025    -            971   3.5e-11   42.6   0.2   1   1   2.4e-14   8.3e-11   41.3   0.1     1    56   761   807   761   808 0.97 Phage Tail Collar Domain
Phage_fiber          PF03335.8     14 seq296_BIOID51025    -            971   6.2e-07   28.0  64.4   1   7   0.00054       1.8    8.3   1.5     1    14   824   837   824   837 0.88 Phage tail fibre repeat
Phage_fiber          PF03335.8     14 seq296_BIOID51025    -            971   6.2e-07   28.0  64.4   2   7   2.4e-05     0.083   12.4   2.6     1    14   856   869   856   869 0.92 Phage tail fibre repeat
Phage_fiber          PF03335.8     14 seq296_BIOID51025    -            971   6.2e-07   28.0  64.4   3   7   0.00027      0.91    9.3   2.4     2    13   871   882   870   883 0.89 Phage tail fibre repeat
Phage_fiber          PF03335.8     14 seq296_BIOID51025    -            971   6.2e-07   28.0  64.4   4   7   3.8e-05      0.13   11.8   3.2     1    14   906   919   906   919 0.92 Phage tail fibre repeat
Phage_fiber          PF03335.8     14 seq296_BIOID51025    -            971   6.2e-07   28.0  64.4   5   7   0.00053       1.8    8.3   1.7     2    12   921   931   920   932 0.89 Phage tail fibre repeat
Phage_fiber          PF03335.8     14 seq296_BIOID51025    -            971   6.2e-07   28.0  64.4   6   7   0.00045       1.5    8.6   0.8     2    11   930   939   929   940 0.86 Phage tail fibre repeat
Phage_fiber          PF03335.8     14 seq296_BIOID51025    -            971   6.2e-07   28.0  64.4   7   7   0.00053       1.8    8.4   0.9     2    13   939   950   938   951 0.87 Phage tail fibre repeat
Ribosomal_L12        PF00542.14    68 seq298_BIOID51025    -            121   1.8e-31  107.8   8.6   1   1   2.8e-35   3.8e-31  106.7   6.0     1    68    54   121    54   121 0.99 Ribosomal protein L7/L12 C-terminal domain
Phage_GPL            PF05926.6    140 seq303_BIOID51025    -            164   1.6e-50  170.4   0.1   1   1   1.3e-54   1.8e-50  170.2   0.1     2   140    26   164    25   164 0.99 Phage head completion protein (GPL)
Terminase_GpA        PF05876.7    557 seq308_BIOID51025    -            331  5.2e-100  335.2   0.5   1   1  4.7e-104  6.4e-100  334.9   0.3   124   424     4   322     1   327 0.98 Phage terminase large subunit (GpA)
Molybdopterin        PF00384.17   432 seq310_BIOID51025    -            803   1.1e-23   83.6   0.0   1   1   3.1e-25   2.1e-21   76.0   0.0   103   379     2   377     1   381 0.84 Molybdopterin oxidoreductase
Molydop_binding      PF01568.16   109 seq310_BIOID51025    -            803   5.6e-17   61.4   0.1   1   1     3e-20     2e-16   59.6   0.1     4   108   681   796   678   797 0.93 Molydopterin dinucleotide binding domain
DUF3313              PF11769.3    201 seq312_BIOID51025    -            222   9.3e-66  220.9   0.1   1   1   7.7e-70   1.1e-65  220.7   0.1     1   199    16   214    16   216 0.99 Protein of unknown function (DUF3313)
MoCF_biosynth        PF00994.19   144 seq313_BIOID51025    -            195   9.4e-28   96.2   0.0   1   1   8.5e-32   1.2e-27   95.9   0.0     2   138     8   147     7   152 0.88 Probable molybdopterin binding domain
CbiA                 PF01656.18   195 seq316_BIOID51025    -            206   1.2e-26   93.2   1.4   1   1   1.2e-29   2.6e-26   92.1   1.0     1   142     4   123     4   168 0.77 CobQ/CobB/MinD/ParA nucleotide binding domain
VirC1                PF07015.6    231 seq316_BIOID51025    -            206   1.1e-12   47.4   0.2   1   1   9.8e-16   2.2e-12   46.4   0.1     1   131     1   123     1   172 0.80 VirC1 protein
MipZ                 PF09140.6    261 seq316_BIOID51025    -            206   2.4e-12   46.3   0.9   1   1   7.8e-11   1.8e-07   30.4   0.0     2    47     3    47     2    57 0.88 ATPase MipZ
ArsA_ATPase          PF02374.10   305 seq316_BIOID51025    -            206     4e-06   25.9   0.2   1   1   2.9e-09   6.6e-06   25.2   0.1     5    45     6    46     1    66 0.90 Anion-transporting ATPase
Phage_P2_GpU         PF06995.6    121 seq321_BIOID51025    -            164   5.2e-44  148.3   0.0   1   1   4.6e-48   6.3e-44  148.1   0.0     1   121     8   128     8   128 0.99 Phage P2 GpU
Ald_Xan_dh_C2        PF02738.13   543 seq322_BIOID51025    -            765  6.7e-175  582.3   0.0   1   1  1.2e-178  8.5e-175  582.0   0.0    12   543   159   700   147   700 0.98 Molybdopterin-binding domain of aldehyde dehydrogenase
Ald_Xan_dh_C         PF01315.17   111 seq322_BIOID51025    -            765   6.8e-35  119.3   0.1   1   1   2.2e-38   1.5e-34  118.2   0.0     1   111    23   139    23   139 0.92 Aldehyde oxidase and xanthine dehydrogenase, a/b hammerhead domain
KilA-N               PF04383.8    111 seq324_BIOID51025    -            176   1.4e-15   56.7   0.0   1   1   1.8e-19   2.4e-15   55.9   0.0     7   108    10   113     6   116 0.91 KilA-N domain
Phage_fiber_C        PF06820.7     64 seq329_BIOID51025    -             92   1.1e-37  127.8   0.3   1   1   9.7e-42   1.3e-37  127.5   0.2     1    64    18    81    18    81 0.99 Putative prophage tail fibre C-terminus
Phage_tail_X         PF05489.7     60 seq330_BIOID51025    -             68   1.3e-21   75.7   0.0   1   1   9.9e-26   1.4e-21   75.6   0.0     1    57     3    58     3    61 0.95 Phage Tail Protein X
Histone_HNS          PF00816.16    93 seq331_BIOID51025    -            129   5.6e-20   71.5   0.5   1   1   5.3e-24   7.2e-20   71.1   0.3     2    92    21   110    20   112 0.83 H-NS histone family
RNA_pol_Rpb2_6       PF00562.23   386 seq337_BIOID51025    -           1342  4.7e-162  539.0   0.0   1   1  3.5e-162  7.9e-159  528.4   0.1     2   386   716  1264   715  1264 0.98 RNA polymerase Rpb2, domain 6
RNA_pol_Rpb2_7       PF04560.15    83 seq337_BIOID51025    -           1342   5.7e-32  109.6   0.1   1   1   8.2e-35   1.9e-31  108.0   0.0     1    82  1266  1341  1266  1342 0.98 RNA polymerase Rpb2, domain 7
RNA_pol_Rpb2_3       PF04565.11    68 seq337_BIOID51025    -           1342   7.1e-30  102.4   0.0   1   1   7.4e-33   1.7e-29  101.2   0.0     1    68   513   582   513   582 0.98 RNA polymerase Rpb2, domain 3
RNA_pol_Rpb2_45      PF10385.4     66 seq337_BIOID51025    -           1342   4.6e-29   99.9   0.3   1   1   1.5e-31   3.5e-28   97.0   0.2     1    66   591   656   591   656 1.00 RNA polymerase beta subunit external 1 domain
RNA_pol_Rpb2_1       PF04563.10   203 seq337_BIOID51025    -           1342   1.5e-26   92.4   0.0   1   1   1.4e-29   3.1e-26   91.4   0.0     2   203    27   509    26   509 0.98 RNA polymerase beta subunit
RNA_pol_Rpb2_2       PF04561.9    190 seq337_BIOID51025    -           1342   1.6e-25   89.5   0.9   1   2   8.4e-11   1.9e-07   30.5   0.0     1    74   151   225   151   276 0.82 RNA polymerase Rpb2, domain 2
RNA_pol_Rpb2_2       PF04561.9    190 seq337_BIOID51025    -           1342   1.6e-25   89.5   0.9   2   2   1.9e-18   4.4e-15   55.4   0.0    80   190   340   454   329   454 0.88 RNA polymerase Rpb2, domain 2
LysR_substrate       PF03466.15   209 seq340_BIOID51025    -            257   2.4e-27   95.3   0.0   1   1   5.3e-31   3.6e-27   94.7   0.0     2   166    90   255    89   257 0.93 LysR substrate binding domain
HTH_1                PF00126.22    60 seq340_BIOID51025    -            257   5.5e-21   73.9   2.8   1   1   1.5e-24     1e-20   73.1   1.9     2    60     7    65     6    65 0.97 Bacterial regulatory helix-turn-helix protein, lysR family
Phage_holin_3        PF05106.7    100 seq342_BIOID51025    -            107   2.9e-18   65.5   0.8   1   1   2.5e-22   3.4e-18   65.3   0.5     6   100     7   101     2   101 0.95 Phage holin family (Lysis protein S)
BCCT                 PF02028.12   485 seq344_BIOID51025    -            536  6.3e-132  440.1  40.3   1   1  5.5e-136  7.5e-132  439.8  28.0     3   485    14   499    12   499 0.98 BCCT family transporter
MtfA                 PF06167.7    253 seq345_BIOID51025    -            278     6e-75  251.7   0.1   1   1   5.3e-79   7.2e-75  251.5   0.1    11   253    18   256     9   256 0.95 Phosphoenolpyruvate:glucose-phosphotransferase regulator
Phage_fiber_C        PF06820.7     64 seq346_BIOID51025    -             89   8.4e-35  118.6   0.5   1   1   7.9e-39   1.1e-34  118.2   0.3     1    64    28    89    28    89 0.99 Putative prophage tail fibre C-terminus
SIS_2                PF13580.1    138 seq350_BIOID51025    -            246   3.1e-31  107.7   0.3   1   1   9.4e-35   6.4e-31  106.7   0.2    15   138    78   200    56   200 0.92 SIS domain
SIS                  PF01380.17   131 seq350_BIOID51025    -            246   5.9e-08   32.2   0.0   1   1   2.3e-11   1.6e-07   30.9   0.0    51   104   163   216   152   229 0.91 SIS domain
Acetyltransf_2       PF00797.12   240 seq354_BIOID51025    -            224   3.3e-77  259.1   0.3   1   1   2.7e-81   3.7e-77  259.0   0.2     1   205    21   224    21   224 0.99 N-acetyltransferase
DUF1076              PF06416.7    113 seq357_BIOID51025    -            191   7.5e-44  147.9   0.1   1   1   8.5e-48   1.2e-43  147.3   0.1     1   113    81   189    79   189 0.96 Protein of unknown function (DUF1076)
Peptidase_M15_4      PF13539.1     67 seq360_BIOID51025    -            130   2.4e-14   53.3   0.2   1   1   2.6e-18   3.6e-14   52.8   0.1     4    67    58   123    55   123 0.71 D-alanyl-D-alanine carboxypeptidase
UPF0150              PF03681.10    48 seq361_BIOID51025    -            145   1.2e-12   47.0   0.1   1   1   2.8e-16   1.9e-12   46.4   0.1     1    45     9    53     9    56 0.95 Uncharacterised protein family (UPF0150)
HTH_3                PF01381.17    55 seq361_BIOID51025    -            145   2.1e-07   30.5   0.1   1   1   4.7e-11   3.2e-07   29.9   0.1     7    53    95   141    89   143 0.93 Helix-turn-helix
Terminase_GpA        PF05876.7    557 seq362_BIOID51025    -            157   7.1e-29  100.4   0.1   1   1   6.1e-33   8.4e-29  100.2   0.0   432   547     2   116     1   126 0.93 Phage terminase large subunit (GpA)
MCPsignal            PF00015.16   213 seq366_BIOID51025    -            551   3.9e-74  248.6  37.0   1   1   2.1e-75   9.7e-72  240.8  18.4     1   213   324   518   324   518 0.99 Methyl-accepting chemotaxis protein (MCP) signalling domain
TarH                 PF02203.10   171 seq366_BIOID51025    -            551   1.1e-52  178.1   3.4   1   1   2.5e-56   1.1e-52  178.1   2.4     1   169     1   175     1   177 0.96 Tar ligand binding domain homologue
HAMP                 PF00672.20    70 seq366_BIOID51025    -            551   3.1e-14   52.7   0.4   1   1   6.8e-18   3.1e-14   52.7   0.3     1    68   196   263   196   265 0.95 HAMP domain
DUF1076              PF06416.7    113 seq371_BIOID51025    -            140   1.6e-43  146.8   0.3   1   1   1.3e-47   1.8e-43  146.6   0.2     2   112    27   137    26   138 0.97 Protein of unknown function (DUF1076)
CcdA                 PF07362.7     72 seq372_BIOID51025    -             72   1.2e-26   92.2   0.6   1   1   9.9e-31   1.3e-26   92.0   0.4     1    72     1    72     1    72 0.99 Post-segregation antitoxin CcdA
rve                  PF00665.21   120 seq375_BIOID51025    -            340   1.9e-20   73.0   0.0   1   1   2.2e-23   3.8e-20   72.0   0.0     3   118   118   242   117   244 0.96 Integrase core domain
HTH_38               PF13936.1     44 seq375_BIOID51025    -            340   1.8e-09   36.8   0.5   1   1   4.1e-12     7e-09   34.9   0.1     6    41     3    38     2    40 0.94 Helix-turn-helix domain
HTH_7                PF02796.10    45 seq375_BIOID51025    -            340   3.5e-09   36.2   0.3   1   1   5.4e-12   9.2e-09   34.9   0.2    13    44     9    40     5    41 0.93 Helix-turn-helix domain of resolvase
HTH_23               PF13384.1     50 seq375_BIOID51025    -            340   1.1e-06   27.9   0.0   1   1     2e-09   3.4e-06   26.3   0.0     9    40     9    40     2    43 0.89 Homeodomain-like domain
HTH_28               PF13518.1     52 seq375_BIOID51025    -            340     1e-05   25.2   0.1   1   1   1.5e-08   2.6e-05   23.9   0.1     7    34    12    39     8    40 0.89 Helix-turn-helix domain
Sigma70_r4_2         PF08281.7     54 seq375_BIOID51025    -            340   1.1e-05   24.6   0.0   1   1   1.5e-08   2.5e-05   23.5   0.0    25    48    16    39    12    40 0.94 Sigma-70, region 4
HTH_3                PF01381.17    55 seq375_BIOID51025    -            340   0.00012   21.6   0.1   1   1   1.4e-07   0.00024   20.7   0.1     7    37    15    45     8    48 0.91 Helix-turn-helix
DUF2570              PF10828.3    110 seq376_BIOID51025    -            183   6.8e-05   22.3   0.1   1   1   6.4e-09   8.8e-05   21.9   0.1     2   100    50   147    49   156 0.87 Protein of unknown function (DUF2570)
SNase                PF00565.12   108 seq382_BIOID51025    -            128   3.7e-25   88.1   0.1   1   1   3.2e-29   4.3e-25   87.9   0.1     1   108    19   115    19   115 0.98 Staphylococcal nuclease homologue
Oxidored_q6          PF01058.17   131 seq383_BIOID51025    -            381     7e-29   99.9   0.4   1   1   8.3e-33   1.1e-28   99.2   0.2     1   130    71   216    71   217 0.95 NADH ubiquinone oxidoreductase, 20 Kd subunit
ABC_tran             PF00005.22   118 seq385_BIOID51025    -            265   1.1e-20   74.0   0.0   1   1   2.3e-24   1.6e-20   73.5   0.0     1   118    51   176    51   176 0.94 ABC transporter
CcdB                 PF01845.12   102 seq389_BIOID51025    -            101   9.2e-43  144.2   0.0   1   1   7.4e-47     1e-42  144.0   0.0     1   102     1   101     1   101 0.99 CcdB protein
T3SS_LEE_assoc       PF13327.1    163 seq390_BIOID51025    -            199   5.1e-52  175.6   0.1   1   1   4.8e-56   6.6e-52  175.2   0.0     3   163    10   172     9   172 0.99 Type III secretion system subunit
gpW                  PF02831.10    68 seq391_BIOID51025    -             68   2.2e-33  113.4   2.3   1   1   1.8e-37   2.4e-33  113.3   1.6     1    68     1    68     1    68 0.99 gpW
Aminotran_1_2        PF00155.16   363 seq394_BIOID51025    -            468   1.1e-31  110.0   0.0   1   1   2.5e-35   1.7e-31  109.3   0.0    44   348   145   445   120   458 0.88 Aminotransferase class I and II
GntR                 PF00392.16    64 seq394_BIOID51025    -            468   2.2e-14   52.5   0.1   1   1   1.1e-17   7.2e-14   50.8   0.0     1    64     3    66     3    66 0.98 Bacterial regulatory proteins, gntR family
ABC_tran             PF00005.22   118 seq397_BIOID51025    -            511   3.1e-30  104.8   0.1   1   2   1.7e-21   1.2e-17   64.2   0.0     1   118    51   169    51   169 0.95 ABC transporter
ABC_tran             PF00005.22   118 seq397_BIOID51025    -            511   3.1e-30  104.8   0.1   2   2   1.8e-13   1.2e-09   38.4   0.0     3   117   305   431   303   432 0.77 ABC transporter
HTH_Tnp_1            PF01527.15    76 seq399_BIOID51025    -            216   8.8e-24   83.1   0.0   1   1   3.1e-25   1.4e-21   76.0   0.0     2    69    92   163    91   182 0.86 Transposase
Hexapep              PF00132.19    36 seq400_BIOID51025    -            184   7.4e-20   69.4   6.7   1   3   8.1e-10   1.1e-05   24.5   0.0     2    36    13    47    12    47 0.96 Bacterial transferase hexapeptide (six repeats)
Hexapep              PF00132.19    36 seq400_BIOID51025    -            184   7.4e-20   69.4   6.7   2   3   1.2e-10   1.6e-06   27.2   0.7     3    33    82   111    80   112 0.94 Bacterial transferase hexapeptide (six repeats)
Hexapep              PF00132.19    36 seq400_BIOID51025    -            184   7.4e-20   69.4   6.7   3   3     9e-12   1.2e-07   30.7   0.6     1    34    97   130    97   132 0.95 Bacterial transferase hexapeptide (six repeats)
Terminase_4          PF05119.7    100 seq402_BIOID51025    -            164   4.1e-24   84.5   0.1   1   1   4.1e-28   5.6e-24   84.0   0.0     2    98    57   153    56   155 0.96 Phage terminase, small subunit
Aldo_ket_red         PF00248.16   283 seq403_BIOID51025    -            267   4.9e-57  192.7   0.6   1   1   4.6e-61   6.3e-57  192.4   0.4     2   281     6   250     5   251 0.95 Aldo/keto reductase family
Phage_integrase      PF00589.17   173 seq407_BIOID51025    -            269   6.2e-37  126.8   0.1   1   1   6.3e-41   8.6e-37  126.3   0.0     1   171    50   242    50   244 0.88 Phage integrase family
GATase_4             PF13230.1    272 seq408_BIOID51025    -            255  3.2e-107  357.1   0.0   1   1  7.7e-111  3.5e-107  357.0   0.0     1   252     1   252     1   255 0.99 Glutamine amidotransferases class-II
GATase_2             PF00310.16   361 seq408_BIOID51025    -            255   3.3e-17   62.1   0.1   1   1   2.1e-15   9.7e-12   44.1   0.1   189   359    65   215    60   217 0.87 Glutamine amidotransferases class-II
TcdA_TcdB            PF12919.2    514 seq412_BIOID51025    -            368   3.5e-30  104.8   0.0   1   1   2.6e-34   3.5e-30  104.8   0.0   441   514     1    77     1    77 0.98 TcdA/TcdB catalytic glycosyltransferase domain
SBP_bac_5            PF00496.17   374 seq414_BIOID51025    -            544   4.6e-87  292.1  12.5   1   1   4.8e-91   6.5e-87  291.6   8.6     1   368    84   459    84   464 0.95 Bacterial extracellular solute-binding proteins, family 5 Middle
HAD_2                PF13419.1    176 seq417_BIOID51025    -            237   4.6e-23   82.2   0.1   1   1   8.7e-27     6e-23   81.8   0.1     1   174    28   205    28   206 0.87 Haloacid dehalogenase-like hydrolase
HTH_Tnp_1            PF01527.15    76 seq418_BIOID51025    -            136   1.8e-19   69.3   0.5   1   1   4.6e-23   3.1e-19   68.5   0.4     2    74    23   102    22   104 0.89 Transposase
HTH_28               PF13518.1     52 seq418_BIOID51025    -            136   2.3e-06   27.3   0.5   1   1   6.5e-10   4.4e-06   26.4   0.0     1    43    32    75    32    78 0.93 Helix-turn-helix domain
P2_Phage_GpR         PF06891.6    135 seq420_BIOID51025    -            155   3.4e-37  127.1   0.0   1   1   2.8e-41   3.8e-37  126.9   0.0     1   135     1   130     1   130 0.98 P2 phage tail completion protein R (GpR)
HTS                  PF04204.11   298 seq424_BIOID51025    -            309  2.3e-131  436.7   0.0   1   1  1.9e-135  2.6e-131  436.6   0.0     1   298     2   299     2   299 1.00 Homoserine O-succinyltransferase
Dimer_Tnp_Tn5        PF02281.11   109 seq427_BIOID51025    -            296   8.5e-16   57.9   0.5   1   1   1.2e-19   1.7e-15   56.9   0.3    10   102   204   292   194   295 0.84 Transposase Tn5 dimerisation domain
Rep_3                PF01051.16   218 seq430_BIOID51025    -            325   3.1e-21   75.8   0.1   1   1   3.5e-25   4.8e-21   75.2   0.1     3   210    10   265     8   271 0.86 Initiator Replication protein
Terminase_1          PF03354.10   477 seq432_BIOID51025    -            577  1.3e-103  346.9   0.0   1   1  1.1e-107  1.5e-103  346.7   0.0     1   476    86   560    86   561 0.92 Phage Terminase
Peripla_BP_2         PF01497.13   238 seq433_BIOID51025    -            296     1e-26   93.4   0.0   1   1   8.5e-31   1.2e-26   93.2   0.0     1   235    38   270    38   273 0.94 Periplasmic binding protein
DUF3442              PF11924.3    280 seq435_BIOID51025    -            207   3.9e-30  105.2   0.2   1   1   3.8e-34   5.2e-30  104.8   0.1     3   115    77   189    75   198 0.96 Protein of unknown function (DUF3442)
IstB_IS21            PF01695.12   178 seq436_BIOID51025    -            172   1.1e-37  129.0   0.2   1   1   4.7e-41   3.2e-37  127.5   0.1     1   108    56   163    56   166 0.97 IstB-like ATP binding protein
PhoH                 PF02562.11   205 seq436_BIOID51025    -            172   7.8e-06   25.1   0.1   1   1   3.9e-09   2.7e-05   23.4   0.0    11    48    94   131    83   144 0.80 PhoH-like protein
TnpB_IS66            PF05717.8    108 seq437_BIOID51025    -            115   5.3e-45  151.1   0.0   1   1   4.3e-49   5.8e-45  151.0   0.0     2   107     7   110     6   111 0.96 IS66 Orf2 like protein
Bro-N                PF02498.12    87 seq439_BIOID51025    -            156   8.8e-08   32.2   0.0   1   1   1.2e-11   1.7e-07   31.3   0.0     1    75    14   105    14   114 0.74 BRO family, N-terminal domain
Ring_hydroxyl_A      PF00848.14   209 seq443_BIOID51025    -            374   4.3e-36  124.4   0.6   1   1   8.6e-40   5.9e-36  123.9   0.4     3   205   184   370   182   374 0.91 Ring hydroxylating alpha subunit (catalytic domain)
Rieske               PF00355.21    98 seq443_BIOID51025    -            374   4.8e-21   74.0   0.1   1   1   1.2e-24   7.9e-21   73.3   0.1     1    87    46   130    46   148 0.88 Rieske [2Fe-2S] domain
FdhD-NarQ            PF02634.10   236 seq444_BIOID51025    -            277   7.6e-73  244.7   0.0   1   1   6.6e-77     9e-73  244.4   0.0     1   235    38   275    38   276 0.92 FdhD/NarQ family
HOK_GEF              PF01848.11    43 seq445_BIOID51025    -             68   1.5e-17   62.5   3.7   1   1   1.4e-21   1.9e-17   62.1   2.6     1    43    22    64    22    64 0.99 Hok/gef family
Phage_tail_S         PF05069.8    148 seq449_BIOID51025    -             66   1.5e-11   44.1   1.6   1   1   1.2e-15   1.6e-11   44.0   1.1    10    61     5    58     1    63 0.80 Phage virion morphogenesis family
NiFeSe_Hases         PF00374.14   507 seq450_BIOID51025    -            597  1.6e-243  808.9   0.0   1   1  1.4e-247  1.9e-243  808.7   0.0     1   507    54   582    54   582 0.98 Nickel-dependent hydrogenase
Fer4_11              PF13247.1     99 seq452_BIOID51025    -            294   1.2e-29  101.9  13.1   1   1   1.8e-32   2.2e-29  101.1   5.5     2    98    92   188    91   189 0.94 4Fe-4S dicluster domain
Form-deh_trans       PF09163.6     44 seq452_BIOID51025    -            294   7.8e-20   69.9   0.0   1   1   1.1e-22   1.4e-19   69.1   0.0     1    44   246   289   246   290 0.96 Formate dehydrogenase N, transmembrane
Fer4_7               PF12838.2     52 seq452_BIOID51025    -            294   4.9e-15   55.5  25.2   1   1   8.3e-11     1e-07   32.0   5.6     1    50    38   114    38   117 0.90 4Fe-4S dicluster domain
Fer4_9               PF13187.1     55 seq452_BIOID51025    -            294   3.3e-13   49.5  27.2   1   1   4.6e-11   5.7e-08   32.7   7.7     1    55   132   184   132   184 0.97 4Fe-4S dicluster domain
Fer4_10              PF13237.1     52 seq452_BIOID51025    -            294   2.6e-12   46.2  27.8   1   1   3.4e-11   4.2e-08   32.7   7.1     2    52    93   144    92   144 0.86 4Fe-4S dicluster domain
Fer4_2               PF12797.2     22 seq452_BIOID51025    -            294   3.3e-10   39.1  34.5   1   1   6.4e-09     8e-06   25.3   2.4     4    20    33    49    31    51 0.91 4Fe-4S binding domain
Fer4_3               PF12798.2     15 seq452_BIOID51025    -            294   9.7e-08   31.9  41.1   1   3   0.00035      0.43   11.1   3.8     1    15   100   117   100   117 0.89 4Fe-4S binding domain
Fer4_3               PF12798.2     15 seq452_BIOID51025    -            294   9.7e-08   31.9  41.1   2   3   6.7e-05     0.083   13.3   2.9     1    14   133   146   133   147 0.94 4Fe-4S binding domain
Fer4_3               PF12798.2     15 seq452_BIOID51025    -            294   9.7e-08   31.9  41.1   3   3   3.4e-06    0.0042   17.4   2.5     1    15   160   183   160   183 0.98 4Fe-4S binding domain
Fer4_4               PF12800.2     17 seq452_BIOID51025    -            294   3.1e-07   30.0  31.6   1   2   4.7e-05     0.059   13.6   1.8     3    15    38    50    36    56 0.91 4Fe-4S binding domain
Fer4_4               PF12800.2     17 seq452_BIOID51025    -            294   3.1e-07   30.0  31.6   2   2     1e-07   0.00013   21.9   1.8     1    17   130   146   130   146 0.92 4Fe-4S binding domain
Fer4                 PF00037.22    24 seq452_BIOID51025    -            294   3.1e-07   29.6  37.3   1   1   4.1e-08   5.1e-05   22.5   2.0     5    22   130   147   126   149 0.87 4Fe-4S binding domain
DUF2594              PF10769.4     74 seq456_BIOID51025    -             74   1.4e-42  143.4   2.3   1   1   1.1e-46   1.6e-42  143.3   1.6     1    74     1    74     1    74 1.00 Protein of unknown function (DUF2594)
S4                   PF01479.20    48 seq460_BIOID51025    -            133   7.9e-13   47.5   0.0   1   1   9.3e-17   1.3e-12   46.8   0.0     1    46     9    53     9    55 0.95 S4 domain
FxsA                 PF04186.8    120 seq461_BIOID51025    -            158   1.1e-36  124.9   8.3   1   1   9.6e-41   1.3e-36  124.7   5.7     1   113     6   118     6   127 0.93 FxsA cytoplasmic membrane protein
DDE_Tnp_IS66         PF03050.9    271 seq462_BIOID51025    -            523  1.3e-101  339.2   0.1   1   1  3.8e-105  1.3e-101  339.2   0.1     1   270   186   472   186   473 0.98 Transposase IS66 family
DDE_Tnp_IS66_C       PF13817.1     39 seq462_BIOID51025    -            523   3.1e-19   68.5   0.4   1   1   3.6e-22   1.2e-18   66.6   0.3     1    39   479   517   479   517 0.98 IS66 C-terminal element
HTH_Tnp_IS66         PF13005.2     59 seq462_BIOID51025    -            523   2.7e-17   62.2   6.4   1   1   1.7e-20   5.8e-17   61.1   4.4     2    59   125   180   124   180 0.97 putative Helix-turn-helix domain of transposase IS66
LZ_Tnp_IS66          PF13007.2     78 seq462_BIOID51025    -            523     4e-12   46.5   7.7   1   1   1.2e-15     4e-12   46.5   5.3     2    77    46   121    45   122 0.83 Transposase C of IS166 homeodomain
FAD_binding_5        PF00941.16   171 seq463_BIOID51025    -            292   1.7e-50  170.7   0.0   1   1   3.4e-54   2.4e-50  170.2   0.0     4   170     6   173     3   174 0.98 FAD binding domain in molybdopterin dehydrogenase
CO_deh_flav_C        PF03450.12   103 seq463_BIOID51025    -            292   4.8e-25   87.3   0.1   1   1   2.5e-28   1.7e-24   85.6   0.0     2   103   183   283   182   283 0.97 CO dehydrogenase flavoprotein C-terminal domain
DUF1040              PF06288.8     86 seq465_BIOID51025    -             89   1.6e-46  156.3   0.5   1   1   1.3e-50   1.8e-46  156.2   0.3     1    86     1    86     1    86 1.00 Protein of unknown function (DUF1040)
DUF413               PF04219.7     94 seq466_BIOID51025    -            112   1.5e-38  130.2   0.1   1   1   1.4e-42   1.9e-38  129.9   0.1     1    90    10    99    10   102 0.97 Protein of unknown function, DUF
Cys_Met_Meta_PP      PF01053.15   386 seq473_BIOID51025    -            445  3.1e-139  463.4   0.0   1   1    8e-143  3.6e-139  463.2   0.0     1   385    65   439    65   440 0.99 Cys/Met metabolism PLP-dependent enzyme
Aminotran_1_2        PF00155.16   363 seq473_BIOID51025    -            445   2.4e-07   29.9   0.0   1   1   7.6e-11   3.5e-07   29.3   0.0    49   192   116   237   102   270 0.84 Aminotransferase class I and II
Aminotran_5          PF00266.14   371 seq473_BIOID51025    -            445   0.00011   20.9   0.0   1   1   3.8e-08   0.00017   20.3   0.0    68   201   132   257   103   273 0.84 Aminotransferase class-V
Phage_tail_S         PF05069.8    148 seq475_BIOID51025    -             80   3.1e-14   52.8   0.0   1   1   2.5e-18   3.4e-14   52.7   0.0    71   144     1    72     1    76 0.91 Phage virion morphogenesis family
IstB_IS21            PF01695.12   178 seq478_BIOID51025    -             61   5.2e-11   42.1   0.1   1   1   4.6e-15   6.3e-11   41.8   0.0   143   178     1    37     1    37 0.95 IstB-like ATP binding protein
RepB-RCR_reg         PF10723.4     85 seq482_BIOID51025    -             82   1.3e-36  124.0   1.7   1   1   2.1e-40   1.4e-36  123.9   1.2     1    79     1    79     1    82 0.98 Replication regulatory protein RepB
RHH_1                PF01402.16    39 seq482_BIOID51025    -             82     1e-05   25.0   0.0   1   1   2.6e-09   1.8e-05   24.3   0.0     6    36    48    78    46    80 0.94 Ribbon-helix-helix protein, copG family
NIF3                 PF01784.13   242 seq484_BIOID51025    -            247     1e-56  192.1   0.0   1   1   9.1e-61   1.2e-56  191.8   0.0     2   240     6   235     5   238 0.95 NIF3 (NGG1p interacting factor 3)
DUF4222              PF13973.1     53 seq487_BIOID51025    -             80     1e-16   59.9   0.1   1   1   9.1e-21   1.2e-16   59.6   0.1     2    53     4    54     3    54 0.97 Domain of unknown function (DUF4222)
APH                  PF01636.18   239 seq491_BIOID51025    -            328     1e-40  139.8   2.0   1   1   2.3e-44   1.6e-40  139.2   1.4     2   232    31   259    30   269 0.82 Phosphotransferase enzyme family
EcKinase             PF02958.15   293 seq491_BIOID51025    -            328   0.00013   21.1   0.0   1   1   3.3e-08   0.00022   20.3   0.0   197   280   176   252   149   257 0.80 Ecdysteroid kinase
Phage_base_V         PF04717.7     79 seq492_BIOID51025    -            193   2.2e-24   85.0   0.5   1   1   3.2e-28   4.4e-24   84.1   0.2     1    78    16    90    16    91 0.97 Phage-related baseplate assembly protein
HSP33                PF01430.14   280 seq493_BIOID51025    -            294     1e-97  326.5   0.0   1   1  8.3e-102   1.1e-97  326.3   0.0     1   279     6   275     6   276 0.96 Hsp33 protein
MMR_HSR1             PF01926.18   114 seq494_BIOID51025    -            213   7.1e-14   51.6   0.0   1   1   7.4e-17     2e-13   50.2   0.0     2   111    39   150    38   154 0.75 50S ribosome-binding GTPase
DUF258               PF03193.11   161 seq494_BIOID51025    -            213   6.7e-07   28.5   0.0   1   1   3.4e-10   9.3e-07   28.0   0.0    24   103    24   100     4   117 0.72 Protein of unknown function, DUF258
Miro                 PF08477.8    119 seq494_BIOID51025    -            213     3e-05   24.3   0.0   1   1   1.6e-08   4.5e-05   23.8   0.0     2    86    39   127    38   155 0.77 Miro-like protein
HSP70                PF00012.15   602 seq495_BIOID51025    -            638  4.8e-270  896.5  15.9   1   1  4.1e-274  5.7e-270  896.3  11.0     1   600     4   602     4   604 0.99 Hsp70 protein
FecCD                PF01032.13   311 seq496_BIOID51025    -            660  1.2e-144  480.8  86.5   1   2   4.7e-73   6.4e-69  232.0  27.9     8   310    14   324     7   325 0.93 FecCD transport family
FecCD                PF01032.13   311 seq496_BIOID51025    -            660  1.2e-144  480.8  86.5   2   2   5.9e-80   8.1e-76  254.6  26.3     2   311   358   657   350   657 0.94 FecCD transport family
FliP                 PF00813.15   194 seq497_BIOID51025    -             88   3.1e-34  118.2   8.6   1   1   2.6e-38   3.6e-34  118.0   6.0   116   193     7    84     2    85 0.96 FliP family
BPD_transp_2         PF02653.11   267 seq498_BIOID51025    -            342   8.4e-46  155.9  43.3   1   1   8.5e-50   1.2e-45  155.5  30.0     5   267    40   301    36   301 0.97 Branched-chain amino acid transport system / permease component
SBP_bac_8            PF13416.1    281 seq499_BIOID51025    -            381   1.2e-25   90.7   4.0   1   1   3.2e-29   1.5e-25   90.4   2.8     2   256    56   317    55   333 0.82 Bacterial extracellular solute-binding protein
SBP_bac_1            PF01547.20   314 seq499_BIOID51025    -            381   1.9e-20   73.7   6.0   1   1   5.7e-24   2.6e-20   73.2   4.2    14   313    56   312    45   313 0.83 Bacterial extracellular solute-binding protein
SBP_bac_6            PF13343.1    242 seq499_BIOID51025    -            381   9.8e-17   60.9   1.9   1   1   2.1e-15   9.5e-12   44.6   0.1   107   216   215   325   179   350 0.85 Bacterial extracellular solute-binding protein
Caudo_TAP            PF02413.12   130 seq500_BIOID51025    -             77   2.3e-30  105.2   2.0   1   1     2e-34   2.7e-30  105.1   1.4    63   129    11    77     2    77 0.94 Caudovirales tail fibre assembly protein
Malate_synthase      PF01274.17   523 seq503_BIOID51025    -            539  1.2e-214  713.1   0.0   1   1  9.7e-219  1.3e-214  712.9   0.0     3   522    19   538    17   539 0.99 Malate synthase
DUF3829              PF12889.2    277 seq507_BIOID51025    -            346   1.3e-79  267.1  11.7   1   1   1.1e-83   1.5e-79  266.9   8.1     2   277    66   346    65   346 0.97 Protein of unknown function (DUF3829)
Bac_export_3         PF01313.14    76 seq508_BIOID51025    -             89   1.2e-26   92.0  11.6   1   1   1.1e-30   1.5e-26   91.7   8.1     3    74     6    77     4    78 0.97 Bacterial export proteins, family 3
DUF1233              PF06806.7     72 seq509_BIOID51025    -             78     1e-35  120.9   0.0   1   1   8.2e-40   1.1e-35  120.8   0.0     1    70     4    73     4    77 0.97 Putative excisionase (DUF1233)
Cytochrom_B_N        PF00033.14   188 seq510_BIOID51025    -            217   1.6e-20   73.1  19.2   1   1   2.8e-24   1.9e-20   72.8  13.3     4   188    10   186     7   186 0.92 Cytochrome b(N-terminal)/b6/petB
Ni_hydr_CYTB         PF01292.15   182 seq510_BIOID51025    -            217   1.6e-18   66.5  17.8   1   1     3e-22     2e-18   66.2  12.3     5   182    13   186     9   186 0.89 Prokaryotic cytochrome b561
YfiO                 PF13525.1    203 seq511_BIOID51025    -            245   1.1e-84  282.8   5.8   1   1   2.8e-88   1.3e-84  282.6   4.0     1   202    28   236    28   238 0.97 Outer membrane lipoprotein
TPR_18               PF13512.1    142 seq511_BIOID51025    -            245   5.1e-65  217.7   7.3   1   1     3e-68   1.4e-64  216.3   1.2     2   142    24   167    23   167 0.98 Tetratricopeptide repeat
UPF0126              PF03458.8     81 seq512_BIOID51025    -            205   1.5e-44  149.3  24.6   1   2   3.2e-25   4.3e-21   74.1   4.6     2    78     4    80     3    83 0.96 UPF0126 domain
UPF0126              PF03458.8     81 seq512_BIOID51025    -            205   1.5e-44  149.3  24.6   2   2   1.8e-28   2.5e-24   84.5   4.1     1    79    89   166    89   168 0.97 UPF0126 domain
IncFII_repA          PF02387.10   281 seq513_BIOID51025    -            289   9.1e-98  326.7   0.1   1   1  7.9e-102   1.1e-97  326.5   0.1     3   271     9   269     1   276 0.98 IncFII RepA protein family
Fer2_2               PF01799.15    75 seq516_BIOID51025    -            159     4e-27   93.8   0.4   1   1   5.8e-31     4e-27   93.8   0.3     1    73    78   152    78   154 0.93 [2Fe-2S] binding domain
Fer2                 PF00111.22    78 seq516_BIOID51025    -            159   4.4e-07   29.4   1.1   1   1   6.5e-11   4.4e-07   29.4   0.8     2    55    12    64    11    85 0.81 2Fe-2S iron-sulfur cluster binding domain
Fer2                 PF00111.22    78 seq517_BIOID51025    -            321   2.5e-12   46.2   3.7   1   1   1.6e-15   5.4e-12   45.1   2.6     6    77   242   312   238   313 0.88 2Fe-2S iron-sulfur cluster binding domain
FAD_binding_6        PF00970.19    99 seq517_BIOID51025    -            321   1.2e-10   41.3   0.0   1   1   1.1e-13   3.6e-10   39.7   0.0     2    97     9   106     8   108 0.90 Oxidoreductase FAD-binding domain
NAD_binding_1        PF00175.16   109 seq517_BIOID51025    -            321   1.5e-09   38.2   0.0   1   1   2.6e-12   8.9e-09   35.7   0.0     1   108   117   207   117   208 0.81 Oxidoreductase NAD-binding domain
Bac_export_1         PF01311.15   249 seq518_BIOID51025    -            258   2.9e-51  174.0  24.6   1   1   2.5e-55   3.4e-51  173.8  17.0     2   240     3   242     2   248 0.95 Bacterial export proteins, family 1
DUF3596              PF12167.3     88 seq520_BIOID51025    -             83   9.4e-28   95.5   0.0   1   1   7.4e-32     1e-27   95.4   0.0     1    74     7    80     7    83 0.96 Domain of unknown function (DUF3596)
AHS1                 PF02682.11   202 seq521_BIOID51025    -            218   2.9e-69  232.4   0.0   1   1   2.4e-73   3.3e-69  232.2   0.0     2   202     5   202     4   202 0.95 Allophanate hydrolase subunit 1
Exo_endo_phos        PF03372.18   251 seq522_BIOID51025    -            259   5.8e-12   45.9   0.4   1   1   7.6e-16     1e-11   45.1   0.3     2   251    41   245    40   245 0.65 Endonuclease/Exonuclease/phosphatase family
IpaB_EvcA            PF03278.8    153 seq523_BIOID51025    -            109   1.1e-21   76.5   0.1   1   1     1e-25   1.4e-21   76.1   0.1     1    61    39    97    39   104 0.95 IpaB/EvcA family
Toxin_15             PF07906.8    284 seq525_BIOID51025    -            172   2.7e-67  227.1   3.3   1   1   2.5e-71   3.4e-67  226.7   2.3    14   181     6   164     3   170 0.97 ShET2 enterotoxin, N-terminal region
Adenine_glyco        PF03352.8    179 seq526_BIOID51025    -            242   5.5e-84  280.0   0.0   1   1   4.8e-88   6.6e-84  279.7   0.0     1   177    61   237    61   239 0.99 Methyladenine glycosylase
HTH_3                PF01381.17    55 seq529_BIOID51025    -            243   3.2e-14   52.4   0.0   1   1   4.1e-17   1.1e-13   50.6   0.0     3    55    35    88    33    88 0.97 Helix-turn-helix
Peptidase_S24        PF00717.18    70 seq529_BIOID51025    -            243   5.1e-12   45.1   0.1   1   1   3.2e-15   8.8e-12   44.3   0.1     1    68   155   226   155   228 0.95 Peptidase S24-like
HTH_31               PF13560.1     64 seq529_BIOID51025    -            243   4.5e-10   39.4   0.1   1   1   2.7e-13   7.4e-10   38.7   0.0     2    59    29    86    28    93 0.96 Helix-turn-helix domain
HTH_19               PF12844.2     64 seq529_BIOID51025    -            243   8.5e-10   38.4   0.0   1   1   6.4e-13   1.7e-09   37.4   0.0     1    63    30    93    30    94 0.96 Helix-turn-helix domain
HTH_26               PF13443.1     63 seq529_BIOID51025    -            243   2.9e-05   24.0   0.0   1   1     2e-08   5.4e-05   23.1   0.0     7    55    38    86    32    88 0.92 Cro/C1-type HTH DNA-binding domain
StbA                 PF06406.6    318 seq532_BIOID51025    -            323  5.7e-148  491.9   0.7   1   1  4.7e-152  6.4e-148  491.7   0.5     1   317     1   319     1   320 0.99 StbA protein
Phage_integrase      PF00589.17   173 seq534_BIOID51025    -            354   2.5e-20   72.7   0.4   1   1   4.6e-24   6.3e-20   71.4   0.3     3   166   119   312   117   318 0.84 Phage integrase family
Phage_portal         PF04860.7    347 seq538_BIOID51025    -            424  7.7e-102  340.3   0.0   1   1  6.8e-106  9.3e-102  340.1   0.0     4   347    47   389    44   389 0.96 Phage portal protein
IpaB_EvcA            PF03278.8    153 seq539_BIOID51025    -             87   7.6e-30  103.0   0.5   1   1   6.1e-34   8.4e-30  102.9   0.3    75   152     2    75     1    76 0.97 IpaB/EvcA family
DSBA                 PF01323.15   193 seq540_BIOID51025    -            208   6.8e-32  110.4   3.3   1   1   7.9e-35   5.4e-31  107.5   2.3     1   192    40   197    40   198 0.95 DSBA-like thioredoxin domain
Thioredoxin_4        PF13462.1    163 seq540_BIOID51025    -            208   4.4e-10   39.7   0.0   1   1   9.2e-14   6.3e-10   39.1   0.0    16   149    40   180    33   191 0.69 Thioredoxin
NLPC_P60             PF00877.14   105 seq541_BIOID51025    -            257   4.6e-31  106.6   0.0   1   1   1.2e-34   8.2e-31  105.8   0.0     1   105   139   249   139   249 0.98 NlpC/P60 family
BPD_transp_2         PF02653.11   267 seq543_BIOID51025    -            330   4.7e-47  160.0  43.0   1   1   4.2e-51   5.8e-47  159.7  29.8     3   267    36   305    34   305 0.94 Branched-chain amino acid transport system / permease component
Homoserine_dh        PF00742.14   179 seq544_BIOID51025    -            810   6.9e-51  172.3   0.0   1   1   2.3e-54   1.1e-50  171.7   0.0     1   178   608   803   608   804 0.99 Homoserine dehydrogenase
AA_kinase            PF00696.23   241 seq544_BIOID51025    -            810   1.8e-42  145.4   0.0   1   1   8.3e-46   3.8e-42  144.3   0.0     2   238    12   284    11   287 0.89 Amino acid kinase family
NAD_binding_3        PF03447.11   117 seq544_BIOID51025    -            810   3.5e-24   85.3   0.0   1   1   1.8e-27   8.4e-24   84.1   0.0     1   116   465   599   465   600 0.98 Homoserine dehydrogenase, NAD binding domain
PTS_EIIA_2           PF00359.17   142 seq547_BIOID51025    -            637   6.7e-33  113.2   0.0   1   1   2.5e-36   1.1e-32  112.5   0.0     5   140   498   634   495   636 0.95 Phosphoenolpyruvate-dependent sugar phosphotransferase system, EIIA 2
PTS_EIIC             PF02378.13   321 seq547_BIOID51025    -            637     3e-19   68.9  32.6   1   1   6.6e-23     3e-19   68.9  22.6     1   321    17   277    17   277 0.92 Phosphotransferase system, EIIC
PTS_IIB              PF02302.12    90 seq547_BIOID51025    -            637   1.9e-09   37.7   0.3   1   1   1.1e-12   4.9e-09   36.3   0.0     1    79   379   453   379   458 0.87 PTS system, Lactose/Cellobiose specific IIB subunit
ESPR                 PF13018.1     24 seq548_BIOID51025    -            582   1.8e-08   33.5   0.1   1   1   2.9e-12   3.9e-08   32.4   0.1     2    24    31    53    31    53 0.96 Extended Signal Peptide of Type V secretion system
Cytochrom_B_N        PF00033.14   188 seq549_BIOID51025    -            235   3.7e-36  124.1  21.2   1   1   6.1e-40   4.2e-36  123.9  14.7     2   188    12   220    11   220 0.97 Cytochrome b(N-terminal)/b6/petB
Ni_hydr_CYTB         PF01292.15   182 seq549_BIOID51025    -            235   1.8e-35  121.8  19.1   1   1     3e-39   2.1e-35  121.6  13.2     2   182    14   220    13   220 0.95 Prokaryotic cytochrome b561
AHS2                 PF02626.10   272 seq552_BIOID51025    -            310  5.7e-100  333.9   0.0   1   1  4.9e-104  6.8e-100  333.7   0.0     2   272    24   288    23   288 0.98 Allophanate hydrolase subunit 2
Toxin_15             PF07906.8    284 seq554_BIOID51025    -            349   2.3e-12   46.8   0.7   1   1   3.3e-14   4.6e-10   39.3   0.1   218   284     2    64     1    64 0.97 ShET2 enterotoxin, N-terminal region
ABC_tran             PF00005.22   118 seq555_BIOID51025    -            337   1.2e-22   80.3   0.0   1   1   1.3e-25   6.1e-22   78.0   0.0     1   117    44   162    44   163 0.88 ABC transporter
TOBE_2               PF08402.5     75 seq555_BIOID51025    -            337   1.2e-16   60.3   0.0   1   1     6e-20   2.7e-16   59.1   0.0     2    73   257   331   256   333 0.92 TOBE domain
Bac_export_2         PF01312.14   343 seq557_BIOID51025    -             48   0.00038   19.3   0.1   1   1   2.8e-08   0.00038   19.3   0.1     4    48     3    46     1    48 0.83 FlhB HrpN YscU SpaS Family
Ribosomal_S30AE      PF02482.14    94 seq558_BIOID51025    -            113   3.8e-29  100.7   0.1   1   1   3.5e-33   4.8e-29  100.4   0.1     2    92     3    93     2    95 0.97 Sigma 54 modulation protein / S30EA ribosomal protein
Acetyltransf_10      PF13673.1    117 seq560_BIOID51025    -            146   3.4e-14   52.8   0.0   1   1   1.3e-17   4.3e-14   52.5   0.0     7   117    12   120     8   120 0.81 Acetyltransferase (GNAT) domain
Acetyltransf_7       PF13508.1     79 seq560_BIOID51025    -            146   1.2e-13   50.8   0.1   1   1   4.7e-17   1.6e-13   50.4   0.1     3    78    48   121    46   122 0.92 Acetyltransferase (GNAT) domain
Acetyltransf_1       PF00583.19    83 seq560_BIOID51025    -            146   1.5e-12   47.2   0.1   1   1   7.5e-16   2.6e-12   46.5   0.1     1    83    53   121    53   121 0.97 Acetyltransferase (GNAT) family
Sugar_tr             PF00083.19   451 seq561_BIOID51025    -            438   7.5e-27   93.8  35.7   1   2   8.9e-24     4e-20   71.6   9.6     6   194    27   222    23   229 0.87 Sugar (and other) transporter
Sugar_tr             PF00083.19   451 seq561_BIOID51025    -            438   7.5e-27   93.8  35.7   2   2   6.2e-11   2.8e-07   29.3   9.4   231   415   231   405   214   432 0.71 Sugar (and other) transporter
MFS_1                PF07690.11   354 seq561_BIOID51025    -            438   1.7e-26   92.7  51.0   1   2   4.1e-19   1.9e-15   56.3  17.6    38   258    70   296    27   301 0.68 Major Facilitator Superfamily
MFS_1                PF07690.11   354 seq561_BIOID51025    -            438   1.7e-26   92.7  51.0   2   2   1.1e-14   5.2e-11   41.7  15.1    21   172   274   430   261   437 0.76 Major Facilitator Superfamily
MFS_2                PF13347.1    427 seq561_BIOID51025    -            438   1.9e-08   33.0  10.2   1   1   4.2e-12   1.9e-08   33.0   7.1   153   343   173   372   147   383 0.73 MFS/sugar transport protein
Methyltransf_11      PF08241.7     95 seq563_BIOID51025    -            256   1.4e-24   86.3   0.0   1   1   2.2e-27   2.3e-24   85.5   0.0     1    95    49   145    49   145 0.97 Methyltransferase domain
Methyltransf_31      PF13847.1    152 seq563_BIOID51025    -            256   1.2e-20   73.4   0.0   1   1   1.5e-23   1.6e-20   73.1   0.0     5   112    46   149    43   235 0.86 Methyltransferase domain
Methyltransf_23      PF13489.1    162 seq563_BIOID51025    -            256   8.4e-19   67.7   0.0   1   1   1.1e-21   1.2e-18   67.2   0.0    12   159    36   191    26   194 0.80 Methyltransferase domain
Ubie_methyltran      PF01209.13   233 seq563_BIOID51025    -            256   2.9e-18   65.7   0.0   1   1   3.7e-21   3.9e-18   65.3   0.0     9   158    10   152     2   162 0.84 ubiE/COQ5 methyltransferase family
Methyltransf_18      PF12847.2    112 seq563_BIOID51025    -            256   1.5e-16   60.8   0.1   1   1   3.1e-19   3.3e-16   59.7   0.0     1   109    44   145    44   148 0.90 Methyltransferase domain
Methyltransf_12      PF08242.7     99 seq563_BIOID51025    -            256   4.1e-14   52.7   0.0   1   1   6.7e-17     7e-14   51.9   0.0     1    98    49   142    49   143 0.93 Methyltransferase domain
Methyltransf_25      PF13649.1    101 seq563_BIOID51025    -            256   1.8e-13   50.5   0.1   1   1   3.9e-16   4.1e-13   49.4   0.1     1   101    48   141    48   141 0.92 Methyltransferase domain
Methyltransf_26      PF13659.1    117 seq563_BIOID51025    -            256   3.7e-11   42.9   0.4   1   1   7.2e-14   7.6e-11   41.9   0.3     3   113    47   145    45   147 0.92 Methyltransferase domain
MTS                  PF05175.9    170 seq563_BIOID51025    -            256   1.6e-09   37.2   0.1   1   1     3e-12   3.1e-09   36.3   0.0    23   144    36   150    31   175 0.80 Methyltransferase small domain
Methyltransf_8       PF05148.10   219 seq563_BIOID51025    -            256   7.5e-08   32.1   0.0   1   1   5.6e-10   5.9e-07   29.2   0.0    58   164    24   153     6   177 0.69 Hypothetical methyltransferase
Methyltransf_29      PF03141.11   506 seq563_BIOID51025    -            256   9.7e-08   30.6   0.1   1   1   1.2e-10   1.2e-07   30.3   0.1   118   218    45   146     9   170 0.80 Putative S-adenosyl-L-methionine-dependent methyltransferase
TehB                 PF03848.9    192 seq563_BIOID51025    -            256   7.8e-06   25.0   0.0   1   1   1.5e-08   1.6e-05   24.0   0.0    31   136    45   150    16   180 0.83 Tellurite resistance protein TehB
PrmA                 PF06325.8    295 seq563_BIOID51025    -            256   7.9e-05   21.8   0.0   1   1     1e-07   0.00011   21.3   0.0   161   262    44   150    33   188 0.73 Ribosomal protein L11 methyltransferase (PrmA)
Bundlin              PF05307.6     97 seq564_BIOID51025    -             95   1.9e-59  197.4   7.0   1   1   1.5e-63   2.1e-59  197.3   4.9     1    94     1    94     1    95 0.99 Bundlin
HTH_3                PF01381.17    55 seq568_BIOID51025    -            167   5.9e-10   38.7   0.0   1   1   2.2e-13   9.9e-10   38.0   0.0     1    52    72   123    72   124 0.97 Helix-turn-helix
HTH_19               PF12844.2     64 seq568_BIOID51025    -            167   1.2e-09   37.9   0.0   1   1   4.1e-13   1.9e-09   37.3   0.0     2    55    70   123    69   130 0.94 Helix-turn-helix domain
HTH_31               PF13560.1     64 seq568_BIOID51025    -            167   1.7e-09   37.5   0.0   1   1   6.8e-13   3.1e-09   36.7   0.0     5    58    71   123    70   133 0.96 Helix-turn-helix domain
Methyltransf_27      PF13708.1    194 seq569_BIOID51025    -            295   6.1e-77  257.4   0.4   1   1   6.7e-81   9.1e-77  256.8   0.3     2   194   100   292    99   292 0.99 Methyltransferase domain
Cpn10                PF00166.16    93 seq571_BIOID51025    -             97   5.2e-29   99.9   1.8   1   1   4.2e-33   5.7e-29   99.7   1.3     1    93     2    95     2    95 0.97 Chaperonin 10 Kd subunit
HTH_Tnp_1            PF01527.15    76 seq574_BIOID51025    -            216   8.8e-24   83.1   0.0   1   1   3.1e-25   1.4e-21   76.0   0.0     2    69    92   163    91   182 0.86 Transposase
RNA_pol_Rpb1_1       PF04997.7    338 seq575_BIOID51025    -           1407  1.8e-100  336.3   0.1   1   1  1.8e-103  4.8e-100  335.0   0.1     2   338    15   342    14   342 0.95 RNA polymerase Rpb1, domain 1
RNA_pol_Rpb1_5       PF04998.12   277 seq575_BIOID51025    -           1407   1.1e-80  270.7   0.0   1   1     8e-84   2.2e-80  269.7   0.0     1   276   766  1321   766  1322 1.00 RNA polymerase Rpb1, domain 5
RNA_pol_Rpb1_2       PF00623.15   166 seq575_BIOID51025    -           1407   6.1e-51  172.5   0.0   1   1   5.3e-53   1.5e-49  168.0   0.0     1   166   344   486   344   486 0.95 RNA polymerase Rpb1, domain 2
RNA_pol_Rpb1_3       PF04983.13   157 seq575_BIOID51025    -           1407   1.4e-27   96.2   0.0   1   1   1.2e-30   3.3e-27   95.0   0.0     1   157   489   644   489   644 0.93 RNA polymerase Rpb1, domain 3
RNA_pol_Rpb1_4       PF05000.12   108 seq575_BIOID51025    -           1407   2.5e-18   65.7   0.3   1   1   9.1e-22   2.5e-18   65.7   0.2     2   107   674   763   673   764 0.82 RNA polymerase Rpb1, domain 4
DUF945               PF06097.6    459 seq576_BIOID51025    -            490  3.9e-106  355.4  12.2   1   1  3.4e-110  4.6e-106  355.2   8.5     3   459    18   481    16   481 0.98 Bacterial protein of unknown function (DUF945)
DUF2534              PF10749.4     85 seq577_BIOID51025    -             85   8.3e-44  147.3   3.7   1   1   6.7e-48   9.2e-44  147.1   2.6     2    85     1    84     1    84 0.97 Protein of unknown function (DUF2534)
Bac_export_2         PF01312.14   343 seq580_BIOID51025    -            190   2.1e-58  197.7   0.0   1   1   1.7e-62   2.3e-58  197.5   0.0   173   341    16   184     3   186 0.92 FlhB HrpN YscU SpaS Family
ICL                  PF00463.16   526 seq581_BIOID51025    -            439  3.2e-200  665.6   1.7   1   2  4.6e-118  3.2e-114  381.9   0.0     1   255    12   262    12   264 0.99 Isocitrate lyase family
ICL                  PF00463.16   526 seq581_BIOID51025    -            439  3.2e-200  665.6   1.7   2   2   1.5e-88     1e-84  284.5   1.0   353   526   262   439   260   439 0.98 Isocitrate lyase family
PEP_mutase           PF13714.1    238 seq581_BIOID51025    -            439   4.8e-19   68.4   0.0   1   1   2.3e-22   1.6e-18   66.7   0.0    26   198    86   320    74   352 0.86 Phosphoenolpyruvate phosphomutase
Plasmid_stab_B       PF10784.4     72 seq582_BIOID51025    -            106   6.2e-22   76.8   0.1   1   1     7e-26   9.6e-22   76.2   0.1    19    71     1    53     1    54 0.97 Plasmid stability protein
Sigma70_r4_2         PF08281.7     54 seq587_BIOID51025    -            173   2.5e-15   55.5   0.4   1   1   1.5e-18   5.1e-15   54.5   0.0     2    54   112   164   111   164 0.97 Sigma-70, region 4
Sigma70_r2           PF04542.9     71 seq587_BIOID51025    -            173   8.4e-12   44.4   0.2   1   1   3.6e-15   1.2e-11   43.9   0.1     1    69    16    81    16    83 0.90 Sigma-70 region 2
Sigma70_r4           PF04545.11    50 seq587_BIOID51025    -            173   7.6e-08   31.4   0.0   1   1   4.6e-11   1.6e-07   30.4   0.0     2    47   118   163   117   164 0.95 Sigma-70, region 4
Sigma70_ECF          PF07638.6    185 seq587_BIOID51025    -            173     4e-05   23.2   0.1   1   1   2.7e-08   9.1e-05   22.0   0.1    53   172    42   157    11   164 0.76 ECF sigma factor
HycI                 PF01750.13   130 seq589_BIOID51025    -            195   8.1e-39  132.0   0.0   1   1   7.1e-43   9.8e-39  131.7   0.0     1   129    23   151    23   152 0.98 Hydrogenase maturation protease
Cpn60_TCP1           PF00118.19   488 seq590_BIOID51025    -            548  1.2e-126  423.1  10.9   1   1  9.8e-131  1.3e-126  422.9   7.5     1   486    23   523    23   525 0.94 TCP-1/cpn60 chaperonin family
DUF72                PF01904.13   230 seq591_BIOID51025    -            241   1.1e-45  156.1   0.7   1   1   9.1e-50   1.2e-45  155.9   0.5    23   229     2   220     1   221 0.90 Protein of unknown function DUF72
DnaJ_C               PF01556.13    81 seq593_BIOID51025    -            376   7.3e-34  115.4   0.1   1   1   3.5e-24   1.6e-20   72.6   0.0     1    81   262   340   262   340 0.95 DnaJ C terminal domain
DnaJ                 PF00226.26    64 seq593_BIOID51025    -            376   6.5e-29   99.3   4.4   1   1   2.3e-32     1e-28   98.6   3.1     1    64     5    67     5    67 0.99 DnaJ domain
DnaJ_CXXCXGXG        PF00684.14    66 seq593_BIOID51025    -            376   8.4e-16   57.6  16.9   1   1   3.3e-19   1.5e-15   56.8  11.7     1    66   144   204   144   204 0.97 DnaJ central domain
Peripla_BP_4         PF13407.1    258 seq596_BIOID51025    -            340   2.7e-53  180.8   4.3   1   1   2.5e-57   3.4e-53  180.5   3.0     1   256    30   285    30   287 0.95 Periplasmic binding protein domain
TcpQ                 PF10671.4     85 seq597_BIOID51025    -            137   2.3e-24   84.9   0.4   1   1   2.7e-28   3.7e-24   84.3   0.3     2    81    54   134    53   136 0.97 Toxin co-regulated pilus biosynthesis protein Q
TPP_enzyme_N         PF02776.13   172 seq599_BIOID51025    -            548   1.7e-58  196.8   4.4   1   1   3.8e-62   1.7e-58  196.7   0.2     1   169     1   167     1   170 0.98 Thiamine pyrophosphate enzyme, N-terminal TPP binding domain
TPP_enzyme_C         PF02775.16   153 seq599_BIOID51025    -            548     7e-52  174.9   0.4   1   1   5.3e-54   2.4e-50  169.9   0.0     1   153   374   522   374   522 0.98 Thiamine pyrophosphate enzyme, C-terminal TPP binding domain
TPP_enzyme_M         PF00205.17   137 seq599_BIOID51025    -            548     5e-41  139.5   0.1   1   1   2.7e-44   1.2e-40  138.2   0.1     1   137   186   321   186   321 0.98 Thiamine pyrophosphate enzyme, central domain
ADH_N                PF08240.7    109 seq602_BIOID51025    -            345   3.9e-34  116.5   1.6   1   1     2e-37     7e-34  115.7   1.1     2   108    33   138    32   139 0.97 Alcohol dehydrogenase GroES-like domain
ADH_zinc_N           PF00107.21   130 seq602_BIOID51025    -            345     4e-24   84.5   0.1   1   1     2e-27   6.8e-24   83.7   0.0     1   129   178   305   178   306 0.98 Zinc-binding dehydrogenase
AlaDh_PNT_C          PF01262.16   168 seq602_BIOID51025    -            345   1.1e-06   28.2   0.3   1   1   6.9e-10   2.3e-06   27.1   0.2    21    60   169   208   159   222 0.91 Alanine dehydrogenase/PNT, C-terminal domain
LamB_YcsF            PF03746.11   242 seq603_BIOID51025    -            244  3.3e-102  340.5   0.8   1   1  2.8e-106  3.8e-102  340.3   0.5     1   241     2   237     2   238 0.99 LamB/YcsF family
PhdYeFM_antitox      PF02604.14    75 seq607_BIOID51025    -             83   1.5e-09   37.1   0.0   1   1   1.3e-13   1.7e-09   36.9   0.0     3    68    10    73     8    80 0.89 Antitoxin Phd_YefM, type II toxin-antitoxin system
Peptidase_U35        PF04586.12   163 seq608_BIOID51025    -            200   1.1e-47  161.9   0.0   1   1     1e-51   1.4e-47  161.6   0.0     4   160    12   172     9   175 0.94 Caudovirus prohead protease
HTH_3                PF01381.17    55 seq612_BIOID51025    -            139   4.4e-13   48.7   0.0   1   1   3.9e-16   1.8e-12   46.7   0.0     1    55    21    75    21    75 0.98 Helix-turn-helix
HTH_31               PF13560.1     64 seq612_BIOID51025    -            139     5e-11   42.5   0.0   1   1   2.1e-14   9.4e-11   41.6   0.0     3    60    18    74    16    79 0.94 Helix-turn-helix domain
HTH_19               PF12844.2     64 seq612_BIOID51025    -            139   4.3e-10   39.3   0.0   1   1   2.3e-13     1e-09   38.1   0.0     3    63    20    80    19    81 0.97 Helix-turn-helix domain
BPD_transp_1         PF00528.17   185 seq613_BIOID51025    -            313   1.4e-16   60.4  19.2   1   1   9.9e-21   1.4e-16   60.4  13.3     2   179   106   307   105   310 0.89 Binding-protein-dependent transport system inner membrane component
TnpB_IS66            PF05717.8    108 seq614_BIOID51025    -            115   5.3e-45  151.1   0.0   1   1   4.3e-49   5.8e-45  151.0   0.0     2   107     7   110     6   111 0.96 IS66 Orf2 like protein
PhdYeFM_antitox      PF02604.14    75 seq615_BIOID51025    -             63   8.1e-06   25.2   0.1   1   1   7.1e-10   9.7e-06   24.9   0.0    21    67     6    52     4    60 0.88 Antitoxin Phd_YefM, type II toxin-antitoxin system
FecR                 PF04773.8     98 seq618_BIOID51025    -            317   2.7e-17   62.6   0.8   1   1   3.1e-21   4.3e-17   62.0   0.6     2    98   110   203   109   203 0.90 FecR protein
Plasmid_stabil       PF05016.9     90 seq619_BIOID51025    -             95   5.8e-14   52.1   0.1   1   1   4.8e-18   6.6e-14   51.9   0.1     1    88     5    83     5    85 0.97 Plasmid stabilisation system protein
HyaE                 PF07449.6    107 seq621_BIOID51025    -            132   4.2e-40  135.8   0.0   1   1   3.5e-44   4.8e-40  135.6   0.0     1   107    10   116    10   116 0.99 Hydrogenase-1 expression protein HyaE
Plasmid_stabil       PF05016.9     90 seq622_BIOID51025    -             93   3.3e-13   49.7   1.3   1   1   3.1e-17   4.3e-13   49.3   0.9     2    87     6    82     5    84 0.92 Plasmid stabilisation system protein
Secretin             PF00263.16   165 seq623_BIOID51025    -            552   9.6e-23   80.2   4.8   1   1   1.4e-26   9.6e-23   80.2   3.3     2   165   376   546   375   546 0.92 Bacterial type II and III secretion system protein
Secretin_N_2         PF07655.8     98 seq623_BIOID51025    -            552   3.3e-10   40.1   8.9   1   1   4.8e-14   3.3e-10   40.1   6.2    28    97   216   278   201   279 0.78 Secretin N-terminal domain
DUF3491              PF11996.3    936 seq628_BIOID51025    -            486   2.5e-32  111.2   3.8   1   1   2.5e-36   3.4e-32  110.8   2.6     8   271   170   440   165   456 0.83 Protein of unknown function (DUF3491)
BATS                 PF06968.8     92 seq629_BIOID51025    -            346   1.7e-29  101.3   0.0   1   1   5.5e-33   3.7e-29  100.2   0.0     1    92   220   312   220   312 0.99 Biotin and Thiamin Synthesis associated domain
Radical_SAM          PF04055.16   166 seq629_BIOID51025    -            346   3.9e-19   69.3   0.0   1   1   4.6e-22   3.2e-18   66.3   0.0     4   160    50   203    47   209 0.92 Radical SAM superfamily
DDE_Tnp_IS66         PF03050.9    271 seq631_BIOID51025    -            335   4.1e-29  101.5   2.1   1   1   3.1e-31   1.4e-27   96.5   0.0     1    87   186   272   186   290 0.94 Transposase IS66 family
HTH_Tnp_IS66         PF13005.2     59 seq631_BIOID51025    -            335   1.4e-17   63.1   6.4   1   1   6.6e-21     3e-17   62.0   4.4     2    59   125   180   124   180 0.97 putative Helix-turn-helix domain of transposase IS66
LZ_Tnp_IS66          PF13007.2     78 seq631_BIOID51025    -            335   8.6e-13   48.6   7.7   1   1   4.2e-16   1.9e-12   47.5   5.3     2    77    46   121    45   122 0.83 Transposase C of IS166 homeodomain
MAPEG                PF01124.13   129 seq633_BIOID51025    -            131   2.1e-26   91.9   9.4   1   1   1.7e-30   2.4e-26   91.7   6.5     1   129     3   120     3   120 0.98 MAPEG family
AMNp_N               PF10423.4    160 seq636_BIOID51025    -            519   9.2e-51  171.4   0.1   1   1     2e-54   1.4e-50  170.9   0.1     2   158    47   205    46   207 0.96 Bacterial AMP nucleoside phosphorylase N-terminus
PNP_UDP_1            PF01048.15   234 seq636_BIOID51025    -            519   5.3e-20   71.2   0.0   1   1   1.2e-23   8.5e-20   70.6   0.0    33   200   297   464   264   487 0.83 Phosphorylase superfamily
Zn_Tnp_IS91          PF14319.1    111 seq637_BIOID51025    -            113   6.9e-23   80.1   6.4   1   1   5.6e-27   7.6e-23   80.0   4.4     2   106     7   113     6   113 0.93 Transposase zinc-binding domain
AAA_5                PF07728.9    139 seq639_BIOID51025    -            684   1.2e-13   50.8   0.0   1   1   2.6e-13   1.8e-09   37.3   0.0    55   139   434   522   386   522 0.80 AAA domain (dynein-related subfamily)
Phage_capsid         PF05065.8    276 seq640_BIOID51025    -            409   4.7e-55  186.6   0.1   1   1   4.3e-59   5.9e-55  186.2   0.0     1   275   125   402   125   403 0.89 Phage capsid family
HupH_C               PF04809.8    120 seq641_BIOID51025    -            305   1.9e-49  166.2   0.0   1   2     5e-11   6.8e-07   28.9   0.0     6    96    70   160    67   175 0.82 HupH hydrogenase expression protein, C-terminal conserved region
HupH_C               PF04809.8    120 seq641_BIOID51025    -            305   1.9e-49  166.2   0.0   2   2   5.3e-44   7.2e-40  135.3   0.0     1   119   183   299   183   300 0.99 HupH hydrogenase expression protein, C-terminal conserved region
HTH_Tnp_1            PF01527.15    76 seq642_BIOID51025    -            134   2.4e-16   59.3   0.0   1   1   2.3e-20   3.2e-16   58.9   0.0     2    58     9    72     8   101 0.84 Transposase
Caudo_TAP            PF02413.12   130 seq644_BIOID51025    -            101   1.8e-19   70.1   0.2   1   1   1.7e-23   2.4e-19   69.6   0.2    54   120    11    77     4    79 0.89 Caudovirales tail fibre assembly protein
Guanylate_kin        PF00625.16   183 seq646_BIOID51025    -            207   1.6e-70  236.1   0.0   1   1   1.3e-74   1.8e-70  235.9   0.0     2   183     4   186     3   186 0.98 Guanylate kinase
H2TH                 PF06831.9     93 seq649_BIOID51025    -            263   3.5e-18   65.0   0.0   1   1   1.4e-21   6.4e-18   64.1   0.0     1    77   126   205   126   215 0.85 Formamidopyrimidine-DNA glycosylase H2TH domain
Fapy_DNA_glyco       PF01149.19   116 seq649_BIOID51025    -            263   7.7e-15   55.1   0.0   1   1     3e-18   1.4e-14   54.3   0.0     1   106     2   104     2   110 0.88 Formamidopyrimidine-DNA glycosylase N-terminal domain
zf-FPG_IleRS         PF06827.9     30 seq649_BIOID51025    -            263   6.9e-07   28.6   2.7   1   1   2.8e-10   1.3e-06   27.8   1.9     1    29   235   263   235   263 0.97 Zinc finger found in FPG and IleRS
Mannitol_dh_C        PF08125.8    245 seq653_BIOID51025    -            425   1.8e-71  240.0   0.0   1   1   5.1e-75   3.5e-71  239.1   0.0     1   244   191   416   191   417 0.98 Mannitol dehydrogenase C-terminal domain
Mannitol_dh          PF01232.18   151 seq653_BIOID51025    -            425   2.6e-27   95.5   0.1   1   1   7.3e-31     5e-27   94.5   0.0     1   151    44   166    44   166 0.97 Mannitol dehydrogenase Rossmann domain
Pep_deformylase      PF01327.16   157 seq657_BIOID51025    -            169   6.4e-53  178.2   0.1   1   1   5.6e-57   7.6e-53  177.9   0.1     2   156     4   152     3   153 0.94 Polypeptide deformylase
PEPCK_ATP            PF01293.15   467 seq658_BIOID51025    -            540  2.4e-216  718.6   0.0   1   1    2e-220  2.8e-216  718.4   0.0     3   467    21   493    19   493 0.98 Phosphoenolpyruvate carboxykinase
DeoC                 PF01791.4    236 seq660_BIOID51025    -            291     2e-16   59.8   0.1   1   1   1.9e-20   2.6e-16   59.5   0.1     1   235    51   258    51   259 0.90 DeoC/LacD family aldolase
Methyltransf_18      PF12847.2    112 seq664_BIOID51025    -            247   7.1e-15   55.4   0.0   1   1   7.3e-18   1.1e-14   54.8   0.0     2   110    57   163    56   165 0.92 Methyltransferase domain
Methyltransf_11      PF08241.7     95 seq664_BIOID51025    -            247   6.9e-12   45.5   0.0   1   1   9.1e-15   1.4e-11   44.6   0.0     2    95    62   162    61   162 0.95 Methyltransferase domain
Methyltransf_31      PF13847.1    152 seq664_BIOID51025    -            247   1.5e-10   40.7   0.0   1   1   1.3e-13     2e-10   40.3   0.0     3   110    56   164    54   215 0.86 Methyltransferase domain
Methyltransf_25      PF13649.1    101 seq664_BIOID51025    -            247   1.2e-09   38.3   0.0   1   1   1.6e-12   2.4e-09   37.3   0.0     1   101    60   158    60   158 0.89 Methyltransferase domain
Methyltransf_12      PF08242.7     99 seq664_BIOID51025    -            247   3.7e-09   36.8   0.0   1   1     4e-12     6e-09   36.1   0.0     2    99    62   160    61   160 0.91 Methyltransferase domain
Methyltransf_23      PF13489.1    162 seq664_BIOID51025    -            247   3.3e-07   30.0   0.0   1   1   3.4e-10   5.2e-07   29.3   0.0    14   131    51   181    36   228 0.68 Methyltransferase domain
MTS                  PF05175.9    170 seq664_BIOID51025    -            247   1.7e-05   24.1   0.0   1   1   1.6e-08   2.4e-05   23.6   0.0    23   166    49   190    44   194 0.78 Methyltransferase small domain
Ubie_methyltran      PF01209.13   233 seq664_BIOID51025    -            247   1.9e-05   23.7   0.0   1   1   2.3e-08   3.5e-05   22.9   0.0    45   154    54   165    48   240 0.80 ubiE/COQ5 methyltransferase family
OTCace_N             PF02729.16   142 seq668_BIOID51025    -            192   1.3e-28   99.3   0.0   1   1   1.3e-32   1.8e-28   98.8   0.0     1   142    22   179    22   179 0.88 Aspartate/ornithine carbamoyltransferase, carbamoyl-P binding domain
BPD_transp_1         PF00528.17   185 seq669_BIOID51025    -            264   4.4e-13   49.0  14.3   1   1   3.2e-17   4.4e-13   49.0   9.9     2   167    80   247    79   258 0.78 Binding-protein-dependent transport system inner membrane component
TnpB_IS66            PF05717.8    108 seq670_BIOID51025    -            115   2.7e-42  142.4   0.0   1   1   2.2e-46   2.9e-42  142.3   0.0     2   104     7   107     6   111 0.97 IS66 Orf2 like protein
Y2_Tnp               PF04986.8    183 seq671_BIOID51025    -            168     6e-18   65.1   0.0   1   1   5.7e-22   7.8e-18   64.7   0.0    52   166     2   120     1   122 0.95 Putative transposase
AceK                 PF06315.6    562 seq678_BIOID51025    -            481    6e-192  638.7   0.0   1   1  5.4e-196  7.4e-192  638.4   0.0     1   467     9   473     9   474 0.99 Isocitrate dehydrogenase kinase/phosphatase (AceK)
DUF1401              PF07180.6    146 seq679_BIOID51025    -            137   2.5e-70  234.7   2.0   1   1     2e-74   2.8e-70  234.6   1.4     1   146     1   137     1   137 0.96 Protein of unknown function (DUF1401)
TonB_dep_Rec         PF00593.19   276 seq680_BIOID51025    -            774   5.7e-23   82.1  17.8   1   1   1.3e-26   5.7e-23   82.1  12.4     2   274   526   771   525   773 0.88 TonB dependent receptor
Plug                 PF07715.10   108 seq680_BIOID51025    -            774   1.2e-19   70.5   0.4   1   1   7.4e-23   3.4e-19   69.0   0.3     4   108   132   244   129   244 0.88 TonB-dependent Receptor Plug Domain
STN                  PF07660.9     52 seq680_BIOID51025    -            774   3.4e-10   39.2   0.0   1   1   2.3e-13     1e-09   37.6   0.0     2    52    57   107    56   107 0.95 Secretin and TonB N terminus short domain
Voltage_CLC          PF00654.15   355 seq683_BIOID51025    -            473   1.4e-90  303.8  35.9   1   1   1.1e-92   1.5e-88  297.1  20.9     2   354    89   437    88   438 0.94 Voltage gated chloride channel
HTH_3                PF01381.17    55 seq684_BIOID51025    -            100   3.8e-05   23.3   0.1   1   1     9e-09   6.1e-05   22.6   0.0     1    46     9    55     9    58 0.91 Helix-turn-helix
Formyl_trans_N       PF00551.14   181 seq686_BIOID51025    -            315   9.4e-56  188.1   0.0   1   1     2e-59   1.3e-55  187.5   0.0     2   180     6   183     5   184 0.98 Formyl transferase
Formyl_trans_C       PF02911.13   100 seq686_BIOID51025    -            315   1.1e-33  115.1   0.1   1   1   2.5e-37   1.7e-33  114.5   0.0     1    99   207   304   207   305 0.98 Formyl transferase, C-terminal domain
RNA_pol_Rpb6         PF01192.17    57 seq687_BIOID51025    -             91     1e-17   63.4   0.1   1   1   9.7e-22   1.3e-17   63.1   0.1     1    56     7    62     7    63 0.95 RNA polymerase Rpb6
HTH_Tnp_IS1          PF12759.2     50 seq688_BIOID51025    -             90   2.8e-31  106.6   0.2   1   1   5.5e-35   3.8e-31  106.2   0.1     1    50    38    87    38    87 0.99 InsA C-terminal domain
Zn_Tnp_IS1           PF03811.8     36 seq688_BIOID51025    -             90   1.4e-17   62.7   8.6   1   1     3e-21     2e-17   62.2   5.9     1    36     1    35     1    35 0.99 InsA N-terminal domain
LZ_Tnp_IS66          PF13007.2     78 seq689_BIOID51025    -            201     2e-14   53.8   4.9   1   1     3e-18     2e-14   53.8   3.4     1    77    38   110    38   111 0.91 Transposase C of IS166 homeodomain
HTH_Tnp_IS66         PF13005.2     59 seq689_BIOID51025    -            201   1.9e-09   37.1   0.3   1   1   5.2e-13   3.5e-09   36.2   0.2     3    42   115   154   113   165 0.93 putative Helix-turn-helix domain of transposase IS66
Phage_AlpA           PF05930.7     51 seq690_BIOID51025    -             68   2.8e-19   68.4   0.1   1   1   4.8e-23   3.3e-19   68.2   0.1     1    51    10    59    10    59 0.97 Prophage CP4-57 regulatory protein (AlpA)
HTH_17               PF12728.2     51 seq690_BIOID51025    -             68   2.4e-07   30.8   0.0   1   1     4e-11   2.7e-07   30.6   0.0     9    50    20    62    14    63 0.90 Helix-turn-helix domain
DUF4156              PF13698.1     93 seq692_BIOID51025    -            121   4.1e-32  109.8   0.1   1   1   3.6e-36   4.9e-32  109.5   0.0     2    93    27   119    26   119 0.98 Domain of unknown function (DUF4156)
Aminotran_1_2        PF00155.16   363 seq693_BIOID51025    -            384     4e-68  229.8   0.0   1   1   6.6e-72   4.5e-68  229.7   0.0     2   362    40   379    39   380 0.96 Aminotransferase class I and II
Beta_elim_lyase      PF01212.16   290 seq693_BIOID51025    -            384     2e-06   27.0   0.1   1   1   1.3e-09   9.1e-06   24.8   0.0    27    87    82   142    67   206 0.77 Beta-eliminating lyase
HisG                 PF01634.13   163 seq694_BIOID51025    -            299   8.2e-55  184.7   0.0   1   1   1.7e-58   1.2e-54  184.1   0.0     1   163    53   221    53   221 0.94 ATP phosphoribosyltransferase
HisG_C               PF08029.6     75 seq694_BIOID51025    -            299   5.6e-28   96.5   0.1   1   1   2.2e-31   1.5e-27   95.2   0.0     1    75   222   297   222   297 0.98 HisG, C-terminal domain
ACT_5                PF13710.1     63 seq696_BIOID51025    -             87   2.1e-26   91.4   0.1   1   1   1.9e-30   2.6e-26   91.0   0.1     2    63    13    73    12    73 0.98 ACT domain
Peptidase_M20        PF01546.23   171 seq697_BIOID51025    -            413   8.5e-20   70.9   0.1   1   1   2.8e-23   1.3e-19   70.3   0.1    23   170   143   406    78   407 0.84 Peptidase family M20/M25/M40
M20_dimer            PF07687.9    109 seq697_BIOID51025    -            413   7.6e-12   44.8   0.1   1   1   3.6e-15   1.6e-11   43.7   0.0     2   105   210   306   209   312 0.89 Peptidase dimerisation domain
Peptidase_M42        PF05343.9    292 seq697_BIOID51025    -            413   1.4e-06   27.1   0.0   1   1   3.2e-08   0.00015   20.5   0.0   134   194   144   205   114   238 0.90 M42 glutamyl aminopeptidase
OTCace               PF00185.19   158 seq701_BIOID51025    -            204   9.4e-34  116.4   0.0   1   1     1e-37   1.4e-33  115.9   0.0    11   156    11   181     4   182 0.90 Aspartate/ornithine carbamoyltransferase, Asp/Orn binding domain
MTHFR                PF02219.12   287 seq703_BIOID51025    -            296  3.9e-109  364.0   0.0   1   1  3.2e-113  4.4e-109  363.8   0.0     4   287    14   291    11   291 0.97 Methylenetetrahydrofolate reductase
HD_4                 PF13328.1    153 seq704_BIOID51025    -            702   6.5e-54  181.6   1.2   1   1   2.4e-57   6.5e-54  181.6   0.8     2   152    27   175    26   176 0.97 HD domain
RelA_SpoT            PF04607.12   116 seq704_BIOID51025    -            702   2.7e-36  123.9   0.8   1   1   2.4e-39   6.6e-36  122.7   0.1     1   115   235   345   235   346 0.98 Region found in RelA / SpoT proteins
TGS                  PF02824.16    60 seq704_BIOID51025    -            702   6.9e-22   76.9   0.0   1   1   6.1e-25   1.7e-21   75.7   0.0     1    60   388   447   388   447 0.99 TGS domain
ACT_4                PF13291.1     80 seq704_BIOID51025    -            702   2.2e-18   66.2   2.5   1   1   2.1e-21   5.7e-18   64.9   1.0     2    80   622   699   621   699 0.97 ACT domain
HD                   PF01966.17   122 seq704_BIOID51025    -            702   1.3e-13   50.8   1.9   1   1   1.7e-16   4.7e-13   49.0   0.3     1   122    45   144    45   144 0.81 HD domain
Bac_Ubq_Cox          PF01654.12   436 seq705_BIOID51025    -            514    3e-184  612.3  24.2   1   1  2.9e-188  3.9e-184  611.9  16.8     1   435     7   502     7   503 0.97 Bacterial Cytochrome Ubiquinol Oxidase
Methyltransf_9       PF08003.6    315 seq706_BIOID51025    -            323  7.9e-174  576.5   0.1   1   1  3.9e-177  8.9e-174  576.4   0.0     1   315     7   322     7   322 1.00 Protein of unknown function (DUF1698)
Methyltransf_23      PF13489.1    162 seq706_BIOID51025    -            323   4.2e-11   42.6   0.0   1   1   3.3e-14   7.6e-11   41.8   0.0    12   159   114   269   103   272 0.71 Methyltransferase domain
Methyltransf_18      PF12847.2    112 seq706_BIOID51025    -            323   7.8e-08   32.7   0.0   1   1   7.1e-11   1.6e-07   31.7   0.0     2   111   123   226   122   227 0.86 Methyltransferase domain
Methyltransf_31      PF13847.1    152 seq706_BIOID51025    -            323   1.2e-07   31.2   0.0   1   1     1e-10   2.3e-07   30.3   0.0     5   112   124   228   121   276 0.90 Methyltransferase domain
Methyltransf_11      PF08241.7     95 seq706_BIOID51025    -            323   2.6e-05   24.4   0.0   1   1   2.2e-08   4.9e-05   23.6   0.0     1    94   127   223   127   224 0.81 Methyltransferase domain
CMAS                 PF02353.15   273 seq706_BIOID51025    -            323   6.6e-05   22.0   0.0   1   1   5.5e-08   0.00012   21.0   0.0    50   172   110   232   105   269 0.79 Mycolic acid cyclopropane synthetase
Phage_integrase      PF00589.17   173 seq707_BIOID51025    -            321   5.1e-16   58.6   0.1   1   1   1.2e-19   1.6e-15   57.0   0.0     2   149   164   286   163   287 0.92 Phage integrase family
DDE_Tnp_IS1          PF03400.8    131 seq709_BIOID51025    -            131   2.4e-74  247.4   0.1   1   1     2e-78   2.8e-74  247.2   0.1     2   131     3   131     2   131 0.99 IS1 transposase
Na_H_antiport_1      PF06965.7    378 seq710_BIOID51025    -            388  6.7e-166  551.6  29.2   1   1  5.6e-170  7.6e-166  551.4  20.2     2   378     5   380     4   380 0.99 Na+/H+ antiporter 1
TerC                 PF03741.11   184 seq711_BIOID51025    -            540   4.9e-49  166.1  13.4   1   1   1.6e-52   7.4e-49  165.5   9.3     1   183    27   216    27   217 0.94 Integral membrane protein TerC family
CorC_HlyC            PF03471.12    81 seq711_BIOID51025    -            540   2.4e-20   72.0   0.1   1   1   5.5e-23   2.5e-19   68.7   0.0     2    79   453   529   452   531 0.93 Transporter associated domain
CBS                  PF00571.23    57 seq711_BIOID51025    -            540   7.2e-16   57.4   1.3   1   2   8.5e-09   3.9e-05   23.1   0.4     1    53   315   371   315   374 0.94 CBS domain
CBS                  PF00571.23    57 seq711_BIOID51025    -            540   7.2e-16   57.4   1.3   2   2   9.7e-12   4.4e-08   32.5   0.0     3    53   382   432   381   436 0.93 CBS domain
RPAP2_Rtr1           PF04181.8     79 seq715_BIOID51025    -             56   0.00021   21.1   1.9   1   1   5.1e-08   0.00035   20.4   1.3    22    71     6    51     2    55 0.74 Rtr1/RPAP2 family
ABM                  PF03992.11    78 seq716_BIOID51025    -             96   5.4e-16   58.2   0.1   1   1   4.4e-20     6e-16   58.1   0.1     1    77     1    76     1    77 0.95 Antibiotic biosynthesis monooxygenase
Aldedh               PF00171.17   462 seq719_BIOID51025    -            474  4.3e-165  549.4   0.1   1   1  3.6e-169  4.9e-165  549.2   0.0     3   462    13   470    11   470 0.97 Aldehyde dehydrogenase family
DUF3521              PF12035.3     35 seq721_BIOID51025    -             39   1.1e-09   37.8   0.2   1   1   1.2e-13   1.6e-09   37.2   0.1     1    35     6    37     6    37 0.96 Protein of unknown function (DUF3521)
Phage_connect_1      PF05135.8    102 seq724_BIOID51025    -            122   3.3e-16   59.1   0.1   1   1   3.2e-20   4.3e-16   58.7   0.1     1   100    16   118    15   119 0.95 Phage gp6-like head-tail connector protein
DDE_Tnp_IS66         PF03050.9    271 seq725_BIOID51025    -            361  3.9e-102  340.9   0.0   1   1  6.5e-106  4.5e-102  340.7   0.0     1   271    24   311    24   311 0.98 Transposase IS66 family
DDE_Tnp_IS66_C       PF13817.1     39 seq725_BIOID51025    -            361   1.2e-19   69.8   0.0   1   1   4.2e-23   2.9e-19   68.6   0.0     1    39   317   355   317   355 0.98 IS66 C-terminal element
MtlR                 PF05068.7    170 seq731_BIOID51025    -            195   4.1e-76  254.0   0.0   1   1   3.5e-80   4.8e-76  253.8   0.0     5   169    26   188     2   189 0.96 Mannitol repressor
OmpA                 PF00691.15    97 seq733_BIOID51025    -            256   4.1e-15   55.8   0.1   1   1   1.2e-18   1.6e-14   53.9   0.0     1    92   115   208   115   212 0.86 OmpA family
OmpA                 PF00691.15    97 seq734_BIOID51025    -            219   1.2e-23   83.2   0.1   1   1     4e-27   1.8e-23   82.6   0.1     1    97   115   210   115   210 0.97 OmpA family
Gly-zipper_Omp       PF13488.1     46 seq734_BIOID51025    -            219   1.2e-12   47.1  16.5   1   1   2.7e-16   1.2e-12   47.1  11.4     1    46    37    85    37    85 0.95 Glycine zipper
Gly-zipper_YMGG      PF13441.1     45 seq734_BIOID51025    -            219   6.8e-09   34.9  18.1   1   1   1.5e-12   6.8e-09   34.9  12.5     5    45    33    80    29    80 0.81 YMGG-like Gly-zipper
GST_C_2              PF13410.1     69 seq736_BIOID51025    -            304   5.3e-10   38.9   0.3   1   1   4.8e-13   1.3e-09   37.6   0.2     2    68   190   260   189   261 0.82 Glutathione S-transferase, C-terminal domain
GST_C                PF00043.20    95 seq736_BIOID51025    -            304   9.3e-09   35.0   0.0   1   1   5.9e-12   1.6e-08   34.2   0.0    33    95   199   266   162   266 0.87 Glutathione S-transferase, C-terminal domain
GST_N_2              PF13409.1     70 seq736_BIOID51025    -            304   1.8e-06   27.7   0.0   1   1   1.7e-09   4.7e-06   26.3   0.0     3    69    69   143    67   144 0.89 Glutathione S-transferase, N-terminal domain
GST_N                PF02798.15    76 seq736_BIOID51025    -            304   3.4e-05   23.7   0.0   1   1   4.2e-08   0.00012   22.1   0.0    17    76    82   143    74   143 0.91 Glutathione S-transferase, N-terminal domain
Methyltransf_23      PF13489.1    162 seq738_BIOID51025    -            252   6.1e-19   68.1   0.0   1   1   6.3e-22   8.7e-19   67.6   0.0     2   159    13   176     9   178 0.82 Methyltransferase domain
Methyltransf_31      PF13847.1    152 seq738_BIOID51025    -            252   1.7e-16   60.0   0.0   1   1   1.6e-19   2.2e-16   59.7   0.0     5   117    33   145    29   201 0.83 Methyltransferase domain
Methyltransf_18      PF12847.2    112 seq738_BIOID51025    -            252   8.2e-16   58.4   0.0   1   1     5e-18   6.9e-15   55.4   0.0     5   111    35   130    31   131 0.90 Methyltransferase domain
Methyltransf_11      PF08241.7     95 seq738_BIOID51025    -            252   1.2e-15   57.6   0.0   1   1   8.4e-18   1.1e-14   54.4   0.0     2    94    37   127    36   128 0.97 Methyltransferase domain
Methyltransf_12      PF08242.7     99 seq738_BIOID51025    -            252   2.5e-11   43.7   0.0   1   1   3.1e-14   4.3e-11   43.0   0.0     2    99    37   126    36   126 0.91 Methyltransferase domain
Methyltransf_25      PF13649.1    101 seq738_BIOID51025    -            252   5.2e-11   42.6   0.0   1   1   1.4e-13   1.9e-10   40.8   0.0     1   101    35   124    35   124 0.89 Methyltransferase domain
MTS                  PF05175.9    170 seq738_BIOID51025    -            252   9.4e-06   25.0   0.0   1   1     1e-08   1.4e-05   24.4   0.0    19   106    20   101    11   137 0.82 Methyltransferase small domain
Methyltransf_2       PF00891.13   241 seq738_BIOID51025    -            252   0.00015   20.9   0.0   1   1   1.7e-07   0.00023   20.3   0.0    91   163    22    98     9   110 0.87 O-methyltransferase
Phage_H_T_join       PF05521.6     95 seq740_BIOID51025    -            136     2e-16   59.9   0.6   1   1   1.9e-20   2.6e-16   59.5   0.4     1    95    21   115    21   115 0.96 Phage head-tail joining protein
PALP                 PF00291.20   307 seq742_BIOID51025    -            398   1.1e-44  152.7   0.2   1   1     1e-48   1.4e-44  152.4   0.1     4   305    41   374    39   377 0.81 Pyridoxal-phosphate dependent enzyme
Methyltransf_11      PF08241.7     95 seq743_BIOID51025    -            240   2.3e-12   47.1   0.0   1   1   2.6e-16   3.6e-12   46.4   0.0    45    95    67   125    50   125 0.83 Methyltransferase domain
DNA_pol_A            PF00476.15   383 seq744_BIOID51025    -            928  2.7e-160  533.0   0.0   1   1  1.1e-163  3.7e-160  532.6   0.0     2   383   548   927   547   927 0.99 DNA polymerase family A
5_3_exonuc_N         PF02739.11   169 seq744_BIOID51025    -            928   1.7e-59  199.8   0.0   1   1   1.1e-62   3.9e-59  198.7   0.0     2   169     8   169     7   169 0.99 5'-3' exonuclease, N-terminal resolvase-like domain
DNA_pol_A_exo1       PF01612.15   174 seq744_BIOID51025    -            928   6.4e-45  152.5   0.1   1   1   3.6e-48   1.2e-44  151.6   0.1     1   174   330   517   330   517 0.97 3'-5' exonuclease
5_3_exonuc           PF01367.15   101 seq744_BIOID51025    -            928     3e-31  107.5   0.0   1   1   2.2e-34   7.5e-31  106.2   0.0     1    99   171   275   171   277 0.97 5'-3' exonuclease, C-terminal SAM fold
Nol1_Nop2_Fmu        PF01189.12   283 seq747_BIOID51025    -            429  1.3e-104  349.4   0.0   1   1  8.4e-108  1.6e-104  349.1   0.0     1   282   164   426   164   427 0.99 NOL1/NOP2/sun family
NusB                 PF01029.13   134 seq747_BIOID51025    -            429   6.1e-26   90.8   0.0   1   1   5.1e-29   9.9e-26   90.1   0.0     1   134     5   127     5   127 0.97 NusB family
Methyltransf_26      PF13659.1    117 seq747_BIOID51025    -            429   3.7e-11   42.9   0.0   1   1   3.7e-14   7.3e-11   42.0   0.0     2   116   248   375   247   376 0.90 Methyltransferase domain
Methyltransf_18      PF12847.2    112 seq747_BIOID51025    -            429   2.3e-10   40.8   0.0   1   1   2.2e-13   4.2e-10   40.0   0.0     2   112   247   375   246   375 0.84 Methyltransferase domain
Methyltransf_31      PF13847.1    152 seq747_BIOID51025    -            429   1.9e-09   37.1   0.0   1   1   1.8e-12   3.5e-09   36.3   0.0     2   113   245   380   244   416 0.82 Methyltransferase domain
MTS                  PF05175.9    170 seq747_BIOID51025    -            429   1.1e-06   28.0   0.0   1   1   1.1e-09   2.1e-06   27.1   0.0    24   151   239   385   229   397 0.86 Methyltransferase small domain
FtsJ                 PF01728.14   181 seq747_BIOID51025    -            429   8.9e-05   22.4   0.0   1   1   9.1e-08   0.00018   21.4   0.0    19    99   242   323   233   400 0.60 FtsJ-like methyltransferase
Histidinol_dh        PF00815.15   413 seq749_BIOID51025    -            434  1.7e-182  606.5   1.3   1   1  1.4e-186  1.9e-182  606.3   0.9     2   413    18   428    17   428 0.99 Histidinol dehydrogenase
Exonuc_VIII          PF06630.6    182 seq752_BIOID51025    -           1047   1.6e-77  258.8   1.0   1   1   6.7e-81   9.1e-77  256.3   0.0     1   182     8   189     8   189 0.99 Enterobacterial exodeoxyribonuclease VIII
Transcrip_reg        PF01709.15   234 seq755_BIOID51025    -            238   1.2e-82  276.4   0.7   1   1   9.8e-87   1.3e-82  276.2   0.5     1   233     3   235     3   236 0.98 Transcriptional regulator
Methyltransf_11      PF08241.7     95 seq758_BIOID51025    -            251   2.4e-24   85.5   0.0   1   1   3.2e-27   4.4e-24   84.6   0.0     1    95    47   138    47   138 0.98 Methyltransferase domain
Methyltransf_23      PF13489.1    162 seq758_BIOID51025    -            251   6.9e-15   54.9   0.1   1   1   7.4e-18     1e-14   54.4   0.0     4   145    25   168    17   179 0.76 Methyltransferase domain
Methyltransf_31      PF13847.1    152 seq758_BIOID51025    -            251   9.9e-15   54.3   0.0   1   1   9.6e-18   1.3e-14   53.9   0.0     5   118    44   147    40   190 0.84 Methyltransferase domain
Methyltransf_12      PF08242.7     99 seq758_BIOID51025    -            251   2.2e-11   43.9   0.0   1   1   3.3e-14   4.6e-11   42.9   0.0     1    98    47   135    47   136 0.86 Methyltransferase domain
Methyltransf_18      PF12847.2    112 seq758_BIOID51025    -            251     1e-09   38.8   0.0   1   1   1.4e-12   1.9e-09   37.9   0.0     4   110    45   139    42   141 0.79 Methyltransferase domain
Methyltransf_25      PF13649.1    101 seq758_BIOID51025    -            251     3e-09   37.0   0.0   1   1     8e-12   1.1e-08   35.2   0.0     1   101    46   134    46   134 0.87 Methyltransferase domain
Ubie_methyltran      PF01209.13   233 seq758_BIOID51025    -            251   2.1e-09   36.7   0.0   1   1     2e-12   2.8e-09   36.3   0.0    42   168    37   155     2   167 0.83 ubiE/COQ5 methyltransferase family
Methyltransf_8       PF05148.10   219 seq758_BIOID51025    -            251   3.7e-06   26.6   0.0   1   1   3.9e-09   5.3e-06   26.0   0.0    58   156    29   138    16   158 0.77 Hypothetical methyltransferase
MTS                  PF05175.9    170 seq758_BIOID51025    -            251   6.3e-05   22.3   0.0   1   1   7.2e-08   9.9e-05   21.6   0.0    19    74    30    83    22   108 0.83 Methyltransferase small domain
McrBC                PF10117.4    321 seq759_BIOID51025    -            436   2.9e-97  325.3   2.2   1   1  2.5e-101   3.4e-97  325.1   1.5     1   321    65   386    65   386 0.97 McrBC 5-methylcytosine restriction system component
ILVD_EDD             PF00920.16   521 seq764_BIOID51025    -            616  5.1e-195  648.6   1.9   1   1  4.3e-199  5.9e-195  648.5   1.3     1   521    34   607    34   607 0.95 Dehydratase family
peroxidase           PF00141.18   229 seq765_BIOID51025    -            739   4.5e-87  291.2   0.0   1   2   4.1e-53   5.6e-49  166.5   0.0     3   229    89   409    87   409 0.87 Peroxidase
peroxidase           PF00141.18   229 seq765_BIOID51025    -            739   4.5e-87  291.2   0.0   2   2   1.3e-39   1.8e-35  122.4   0.0     3   229   416   713   414   713 0.88 Peroxidase
Ead_Ea22             PF13935.1    139 seq766_BIOID51025    -            161   7.2e-31  107.2   0.4   1   1   6.4e-35   8.8e-31  106.9   0.3     1   127     2   116     2   135 0.88 Ead/Ea22-like protein
Fe-S_biosyn          PF01521.15    91 seq767_BIOID51025    -            114   4.3e-29   99.9   0.0   1   1   3.7e-33     5e-29   99.7   0.0     1    91     9   100     9   100 0.99 Iron-sulphur cluster biosynthesis
DDE_3                PF13358.1    146 seq768_BIOID51025    -            281   6.2e-16   58.3   0.1   1   1   4.5e-19   1.2e-15   57.3   0.0     2   125   159   280   158   281 0.97 DDE superfamily endonuclease
HTH_29               PF13551.1    113 seq768_BIOID51025    -            281   1.8e-11   43.9   0.3   1   1   1.3e-14   3.5e-11   43.0   0.2     1   109    16   122    16   124 0.91 Winged helix-turn helix
HTH_23               PF13384.1     50 seq768_BIOID51025    -            281   1.5e-09   37.0   0.6   1   1     2e-11   5.4e-08   32.1   0.1     3    50    12    59    10    62 0.89 Homeodomain-like domain
HTH_32               PF13565.1     77 seq768_BIOID51025    -            281   7.6e-08   32.9   3.7   1   1   6.8e-11   1.9e-07   31.6   0.4     1    77    42   122    42   122 0.87 Homeodomain-like domain
2-Hacid_dh_C         PF02826.14   178 seq769_BIOID51025    -            324   1.4e-62  209.9   0.0   1   1   4.8e-66   2.2e-62  209.2   0.0     1   178   108   287   108   287 0.97 D-isomer specific 2-hydroxyacid dehydrogenase, NAD binding domain
2-Hacid_dh           PF00389.25   133 seq769_BIOID51025    -            324   1.6e-31  108.4   0.1   1   1     4e-35   1.8e-31  108.2   0.1     1   133     5   319     5   319 0.97 D-isomer specific 2-hydroxyacid dehydrogenase, catalytic domain
NAD_binding_2        PF03446.10   162 seq769_BIOID51025    -            324     3e-05   23.8   0.1   1   1   2.9e-08   0.00013   21.7   0.0     2   116   146   259   145   267 0.85 NAD binding domain of 6-phosphogluconate dehydrogenase
IMS                  PF00817.15   148 seq770_BIOID51025    -            351   9.7e-48  161.6   0.0   1   1   3.4e-51   1.6e-47  160.9   0.0     1   148     7   154     7   154 0.98 impB/mucB/samB family
IMS_C                PF11799.3    137 seq770_BIOID51025    -            351   2.1e-09   37.7   0.1   1   1   8.2e-13   3.7e-09   36.9   0.0     3    99   211   309   210   327 0.85 impB/mucB/samB family C-terminal
IMS_HHH              PF11798.3     32 seq770_BIOID51025    -            351   1.3e-08   34.2   0.0   1   1   7.1e-12   3.2e-08   33.0   0.0     1    32   166   197   166   197 0.96 IMS family HHH motif
HTH_1                PF00126.22    60 seq772_BIOID51025    -            301     5e-16   58.0   0.0   1   1   1.5e-19     1e-15   57.0   0.0     2    60     9    67     8    67 0.97 Bacterial regulatory helix-turn-helix protein, lysR family
LysR_substrate       PF03466.15   209 seq772_BIOID51025    -            301   4.8e-11   42.0   0.0   1   1   9.5e-15   6.5e-11   41.6   0.0     9   200    98   287    92   290 0.94 LysR substrate binding domain
OsmC                 PF02566.14   100 seq773_BIOID51025    -            143   1.5e-19   69.9   0.1   1   1   1.4e-23   1.9e-19   69.5   0.0     2    99    42   139    41   140 0.89 OsmC-like protein
DUF2810              PF10928.3     54 seq775_BIOID51025    -            120   3.1e-32  109.9   2.6   1   1   2.4e-36   3.3e-32  109.8   1.1     1    53    66   118    66   119 0.96 Protein of unknown function (DUF2810)
IstB_IS21            PF01695.12   178 seq777_BIOID51025    -            195   8.6e-69  230.3   0.0   1   1   2.9e-72   9.9e-69  230.1   0.0    10   178     1   171     1   171 0.98 IstB-like ATP binding protein
Bac_DnaA             PF00308.13   219 seq777_BIOID51025    -            195   7.6e-08   32.1   0.0   1   1     3e-11     1e-07   31.7   0.0    37   136    41   138    11   143 0.85 Bacterial dnaA  protein
AAA                  PF00004.24   132 seq777_BIOID51025    -            195   1.5e-05   25.1   0.0   1   1   6.6e-09   2.2e-05   24.5   0.0     1    74    41   116    41   150 0.77 ATPase family associated with various cellular activities (AAA)
PhoH                 PF02562.11   205 seq777_BIOID51025    -            195   1.3e-05   24.3   0.0   1   1   6.9e-09   2.4e-05   23.5   0.0    11    48    30    67    19   128 0.87 PhoH-like protein
Cyto_ox_2            PF02322.10   328 seq779_BIOID51025    -            378  5.8e-112  373.9  33.8   1   1  4.8e-116  6.6e-112  373.7  23.4     1   328     6   362     6   362 0.99 Cytochrome oxidase subunit II
DEDD_Tnp_IS110       PF01548.12   144 seq782_BIOID51025    -            326   4.2e-44  149.5   0.2   1   1   2.4e-47   1.7e-43  147.6   0.1     1   144     7   151     7   151 0.99 Transposase
Transposase_20       PF02371.11    87 seq782_BIOID51025    -            326   1.1e-27   95.7   0.4   1   1     3e-31     2e-27   94.9   0.3     2    85   196   280   195   282 0.96 Transposase IS116/IS110/IS902 family
AAA_26               PF13500.1    199 seq785_BIOID51025    -            225   7.2e-42  143.1   0.0   1   1   1.9e-45   8.5e-42  142.9   0.0     1   193     3   208     3   213 0.95 AAA domain
CbiA                 PF01656.18   195 seq785_BIOID51025    -            225   3.5e-20   72.1   0.0   1   1   9.2e-24   4.2e-20   71.8   0.0     2   180     6   199     5   217 0.78 CobQ/CobB/MinD/ParA nucleotide binding domain
Hexapep              PF00132.19    36 seq788_BIOID51025    -            269   3.9e-13   48.1  10.9   1   1   1.4e-13   1.9e-09   36.4   4.4     1    36   151   186   151   186 0.96 Bacterial transferase hexapeptide (six repeats)
Peptidase_M20        PF01546.23   171 seq790_BIOID51025    -            403   4.4e-20   71.8   0.0   1   1     1e-23   7.1e-20   71.1   0.0     1   168    77   395    77   398 0.94 Peptidase family M20/M25/M40
M20_dimer            PF07687.9    109 seq790_BIOID51025    -            403   2.4e-17   62.5   0.0   1   1   6.5e-21   4.5e-17   61.6   0.0     2   100   183   282   182   290 0.96 Peptidase dimerisation domain
RNase_T              PF00929.19   164 seq791_BIOID51025    -            246     5e-40  137.3   0.4   1   1   9.7e-44   1.3e-39  135.9   0.1     1   164    12   178    12   178 0.93 Exonuclease
Relaxase             PF03432.9    242 seq792_BIOID51025    -            390   2.9e-10   39.8   4.1   1   1   3.8e-14   5.2e-10   39.0   2.8     9   159    72   230    66   308 0.71 Relaxase/Mobilisation nuclease domain
Peripla_BP_2         PF01497.13   238 seq793_BIOID51025    -            300   2.2e-30  105.4   0.4   1   1     2e-34   2.7e-30  105.1   0.3     1   237    40   269    40   270 0.93 Periplasmic binding protein
T2SE                 PF00437.15   272 seq794_BIOID51025    -            305   6.6e-08   31.6   0.0   1   1   1.5e-11   2.1e-07   30.0   0.0    11   155   120   280   112   289 0.71 Type II/IV secretion system protein
TrkA_N               PF02254.13   116 seq795_BIOID51025    -            458   4.2e-58  194.2   3.5   1   2   5.4e-33   5.3e-30  103.6   0.0     1   108     3   111     3   125 0.92 TrkA-N domain
TrkA_N               PF02254.13   116 seq795_BIOID51025    -            458   4.2e-58  194.2   3.5   2   2   5.9e-29   5.7e-26   90.6   0.7     1   116   235   350   235   350 0.95 TrkA-N domain
TrkA_C               PF02080.16    71 seq795_BIOID51025    -            458   1.9e-21   75.3   0.7   1   2   4.7e-13   4.5e-10   38.8   0.0     3    70   157   225   155   226 0.91 TrkA-C domain
TrkA_C               PF02080.16    71 seq795_BIOID51025    -            458   1.9e-21   75.3   0.7   2   2     2e-11   1.9e-08   33.6   0.2     8    70   390   451   388   452 0.89 TrkA-C domain
F420_oxidored        PF03807.12    96 seq795_BIOID51025    -            458   1.9e-12   47.2   2.2   1   2   1.5e-07   0.00015   22.0   0.0     1    52     2    49     2    88 0.87 NADP oxidoreductase coenzyme F420-dependent
F420_oxidored        PF03807.12    96 seq795_BIOID51025    -            458   1.9e-12   47.2   2.2   2   2   1.5e-07   0.00015   22.0   0.3     2    48   235   279   234   355 0.80 NADP oxidoreductase coenzyme F420-dependent
NAD_binding_7        PF13241.1    103 seq795_BIOID51025    -            458   1.2e-11   44.6   3.0   1   1   7.5e-08   7.3e-05   22.8   0.0     8    82   233   319   228   323 0.75 Putative NAD(P)-binding
Shikimate_DH         PF01488.15   135 seq795_BIOID51025    -            458   1.4e-11   44.4   0.6   1   1   5.3e-09   5.2e-06   26.4   0.2    12   102   232   332   222   367 0.77 Shikimate / quinate 5-dehydrogenase
Aminotran_1_2        PF00155.16   363 seq797_BIOID51025    -            359   7.8e-67  225.6   0.0   1   1     7e-71   9.6e-67  225.3   0.0    31   363    49   354    33   354 0.93 Aminotransferase class I and II
DUF2635              PF10948.3     47 seq798_BIOID51025    -             56   8.9e-21   72.8   2.1   1   1   7.3e-25     1e-20   72.6   1.4     1    46     3    48     3    49 0.98 Protein of unknown function (DUF2635)
SpoU_methylase       PF00588.14   142 seq799_BIOID51025    -            229   4.7e-37  126.9   0.1   1   1   9.5e-41   6.5e-37  126.4   0.1     2   142    20   159    19   159 0.96 SpoU rRNA Methylase family
SpoU_methylas_C      PF12105.3     57 seq799_BIOID51025    -            229   1.1e-25   88.8   1.7   1   1   2.2e-29   1.5e-25   88.3   0.4     1    57   163   221   163   221 0.99 SpoU, rRNA methylase, C-terminal
Phage_sheath_1       PF04984.9    464 seq802_BIOID51025    -            498   1.6e-75  254.2   7.0   1   1   1.3e-79   1.8e-75  254.1   4.8     2   463     8   489     1   490 0.96 Phage tail sheath protein
Acetyltransf_10      PF13673.1    117 seq804_BIOID51025    -            150   1.4e-20   73.4   0.0   1   1   5.1e-24   1.7e-20   73.1   0.0     1   117    13   124    13   124 0.92 Acetyltransferase (GNAT) domain
Acetyltransf_7       PF13508.1     79 seq804_BIOID51025    -            150     7e-10   38.8   0.0   1   1   4.1e-13   1.4e-09   37.8   0.0     3    78    56   125    54   126 0.90 Acetyltransferase (GNAT) domain
Acetyltransf_9       PF13527.1    128 seq804_BIOID51025    -            150   1.6e-07   31.1   0.0   1   1   8.1e-10   2.8e-06   27.1   0.0     1   128     5   127     5   127 0.93 Acetyltransferase (GNAT) domain
Acetyltransf_1       PF00583.19    83 seq804_BIOID51025    -            150     7e-07   29.0   0.0   1   1   5.2e-10   1.8e-06   27.7   0.0    25    83    75   125    34   125 0.77 Acetyltransferase (GNAT) family
DUF3251              PF11622.3    165 seq806_BIOID51025    -            227   6.2e-07   28.8   4.8   1   1   3.3e-10   4.5e-06   26.0   3.3     9   152    54   203    35   215 0.68 Protein of unknown function (DUF3251)
HTH_Tnp_1            PF01527.15    76 seq811_BIOID51025    -            136   1.8e-19   69.3   0.5   1   1   4.6e-23   3.1e-19   68.5   0.4     2    74    23   102    22   104 0.89 Transposase
HTH_28               PF13518.1     52 seq811_BIOID51025    -            136   2.3e-06   27.3   0.5   1   1   6.5e-10   4.4e-06   26.4   0.0     1    43    32    75    32    78 0.93 Helix-turn-helix domain
Elong-fact-P_C       PF09285.6     56 seq814_BIOID51025    -            188   5.3e-27   92.8   1.0   1   1   2.4e-30   1.1e-26   91.8   0.2     1    56   131   186   131   186 0.99 Elongation factor P, C-terminal
EFP                  PF01132.15    55 seq814_BIOID51025    -            188   3.2e-24   84.2   0.1   1   1   1.2e-27   5.5e-24   83.4   0.0     3    55    71   123    69   123 0.97 Elongation factor P (EF-P) OB domain
EFP_N                PF08207.7     58 seq814_BIOID51025    -            188   5.8e-24   83.6   0.0   1   1   4.5e-27     2e-23   81.8   0.0     3    57     7    61     5    62 0.97 Elongation factor P (EF-P) KOW-like domain
DEAD                 PF00270.24   173 seq815_BIOID51025    -            704   7.8e-24   83.9   0.2   1   1   3.8e-25   8.7e-22   77.2   0.0     4   169   284   445   281   449 0.80 DEAD/DEAH box helicase
Helicase_C           PF00271.26    78 seq815_BIOID51025    -            704   5.2e-17   61.3   0.0   1   1   2.2e-18   5.1e-15   54.9   0.0     3    77   524   599   522   600 0.95 Helicase conserved C-terminal domain
ResIII               PF04851.10   184 seq815_BIOID51025    -            704   8.1e-09   35.4   0.0   1   1   8.7e-12     2e-08   34.1   0.0    29   182   304   441   278   443 0.75 Type III restriction enzyme, res subunit
tRNA_anti            PF01336.20    76 seq815_BIOID51025    -            704   2.7e-07   30.1   0.0   1   1   2.5e-10   5.8e-07   29.1   0.0     2    74    74   145    73   147 0.96 OB-fold nucleic acid binding domain
SecA_DEAD            PF07517.9    266 seq815_BIOID51025    -            704   3.9e-07   29.5   0.0   1   1   3.8e-10   8.6e-07   28.3   0.0    94   163   304   373   236   409 0.77 SecA DEAD-like domain
SNF2_N               PF00176.18   296 seq815_BIOID51025    -            704   5.4e-05   22.0   0.0   1   1   4.2e-08   9.5e-05   21.2   0.0    27   172   308   446   284   451 0.80 SNF2 family N-terminal domain
FecCD                PF01032.13   311 seq820_BIOID51025    -            332   1.5e-86  289.9  30.0   1   1   2.6e-90   1.7e-86  289.7  20.8     2   311    18   330    17   330 0.95 FecCD transport family
ABC-3                PF00950.12   258 seq820_BIOID51025    -            332   1.1e-07   31.3  11.2   1   1   1.6e-11   1.1e-07   31.3   7.8    50   253   119   326    99   330 0.80 ABC 3 transport family
His_Phos_2           PF00328.17   347 seq821_BIOID51025    -            442   1.5e-41  142.8   0.0   1   1   1.3e-45   1.7e-41  142.5   0.0     1   345    39   383    39   387 0.87 Histidine phosphatase superfamily (branch 2)
rve                  PF00665.21   120 seq824_BIOID51025    -            301   8.6e-23   80.6   0.0   1   1   3.4e-26   1.6e-22   79.7   0.0     3   119   123   243   121   244 0.96 Integrase core domain
rve_3                PF13683.1     67 seq824_BIOID51025    -            301   1.4e-17   62.8   0.1   1   1   9.9e-21   4.5e-17   61.2   0.0     2    67   216   281   215   281 0.98 Integrase core domain
HTH_21               PF13276.1     60 seq824_BIOID51025    -            301   6.8e-17   61.1   1.7   1   1   7.2e-19   3.3e-15   55.7   0.3     6    57    49   106    44   109 0.80 HTH-like domain
UvrB                 PF12344.3     44 seq826_BIOID51025    -            673   6.7e-23   79.8   0.9   1   1   1.3e-25   2.9e-22   77.7   0.1     1    43   552   594   552   595 0.97 Ultra-violet resistance protein B
Helicase_C           PF00271.26    78 seq826_BIOID51025    -            673   1.2e-15   57.0   0.0   1   1   1.2e-18   2.8e-15   55.8   0.0     2    77   465   545   464   546 0.98 Helicase conserved C-terminal domain
ResIII               PF04851.10   184 seq826_BIOID51025    -            673   1.1e-11   44.8   0.0   1   1     3e-14   6.9e-11   42.1   0.0     4    94    13   101    10   134 0.79 Type III restriction enzyme, res subunit
UVR                  PF02151.14    36 seq826_BIOID51025    -            673   5.2e-07   28.8   1.1   1   1     7e-10   1.6e-06   27.3   0.8     2    35   634   667   633   668 0.93 UvrB/uvrC motif
UPF0027              PF01139.12   420 seq827_BIOID51025    -            388   6.6e-96  321.7   0.0   1   2   1.1e-28   1.5e-24   86.6   0.0     6    98    23   115    19   124 0.94 Uncharacterized protein family UPF0027
UPF0027              PF01139.12   420 seq827_BIOID51025    -            388   6.6e-96  321.7   0.0   2   2     3e-73   4.1e-69  233.4   0.0   144   419   127   381   113   382 0.90 Uncharacterized protein family UPF0027
PALP                 PF00291.20   307 seq828_BIOID51025    -            514   9.6e-70  235.0   2.1   1   1   1.9e-73   1.3e-69  234.6   1.5     5   307    29   316    25   316 0.91 Pyridoxal-phosphate dependent enzyme
Thr_dehydrat_C       PF00585.13    91 seq828_BIOID51025    -            514   3.8e-64  212.2   0.0   1   2   3.6e-35   2.4e-31  107.0   0.0     1    91   329   419   329   419 0.98 C-terminal regulatory domain of Threonine dehydratase
Thr_dehydrat_C       PF00585.13    91 seq828_BIOID51025    -            514   3.8e-64  212.2   0.0   2   2   6.7e-34   4.6e-30  102.9   0.0     2    91   425   512   424   512 0.96 C-terminal regulatory domain of Threonine dehydratase
DUF4222              PF13973.1     53 seq829_BIOID51025    -             80   1.5e-13   49.8   0.3   1   1   1.3e-17   1.8e-13   49.5   0.2     2    53     4    54     3    54 0.97 Domain of unknown function (DUF4222)
HIM                  PF05662.9     21 seq831_BIOID51025    -           1588   2.6e-84  273.6 100.3   1   8   1.7e-09   4.7e-06   26.0   0.2     1    21   354   377   354   377 0.99 Haemagglutinin
HIM                  PF05662.9     21 seq831_BIOID51025    -           1588   2.6e-84  273.6 100.3   2   8   7.2e-11     2e-07   30.3   1.2     2    21   542   564   541   564 0.97 Haemagglutinin
HIM                  PF05662.9     21 seq831_BIOID51025    -           1588   2.6e-84  273.6 100.3   3   8   3.4e-11   9.4e-08   31.4   0.9     2    21   627   649   626   649 0.97 Haemagglutinin
HIM                  PF05662.9     21 seq831_BIOID51025    -           1588   2.6e-84  273.6 100.3   4   8     3e-11   8.3e-08   31.5   0.7     3    21  1000  1021   998  1021 0.97 Haemagglutinin
HIM                  PF05662.9     21 seq831_BIOID51025    -           1588   2.6e-84  273.6 100.3   5   8   1.3e-09   3.4e-06   26.4   0.0     1    21  1155  1175  1155  1175 0.98 Haemagglutinin
HIM                  PF05662.9     21 seq831_BIOID51025    -           1588   2.6e-84  273.6 100.3   6   8   3.5e-12   9.6e-09   34.5   1.9     1    21  1291  1311  1291  1311 0.98 Haemagglutinin
HIM                  PF05662.9     21 seq831_BIOID51025    -           1588   2.6e-84  273.6 100.3   7   8   7.8e-13   2.1e-09   36.6   1.6     1    21  1412  1432  1412  1432 0.98 Haemagglutinin
HIM                  PF05662.9     21 seq831_BIOID51025    -           1588   2.6e-84  273.6 100.3   8   8     6e-10   1.6e-06   27.4   1.5     1    21  1465  1485  1465  1485 0.96 Haemagglutinin
Hep_Hag              PF05658.9     28 seq831_BIOID51025    -           1588     6e-67  218.9 175.7   1  15   9.3e-08   0.00025   20.9   0.8     4    26    91   113    89   115 0.89 Hep_Hag
Hep_Hag              PF05658.9     28 seq831_BIOID51025    -           1588     6e-67  218.9 175.7   2  15   3.1e-08   8.6e-05   22.4   0.6     1    27   102   128   102   129 0.96 Hep_Hag
Hep_Hag              PF05658.9     28 seq831_BIOID51025    -           1588     6e-67  218.9 175.7   3  15   3.9e-09   1.1e-05   25.3   1.1     1    26   130   155   130   157 0.94 Hep_Hag
Hep_Hag              PF05658.9     28 seq831_BIOID51025    -           1588     6e-67  218.9 175.7   4  15   1.1e-08     3e-05   23.9   1.5     1    27   172   198   172   199 0.95 Hep_Hag
Hep_Hag              PF05658.9     28 seq831_BIOID51025    -           1588     6e-67  218.9 175.7   5  15   3.4e-09   9.4e-06   25.5   0.2     1    27   186   212   186   213 0.95 Hep_Hag
Hep_Hag              PF05658.9     28 seq831_BIOID51025    -           1588     6e-67  218.9 175.7   6  15     7e-09   1.9e-05   24.5   2.5     1    26   200   225   200   227 0.96 Hep_Hag
Hep_Hag              PF05658.9     28 seq831_BIOID51025    -           1588     6e-67  218.9 175.7   7  15   6.9e-09   1.9e-05   24.5   2.2     3    27   229   253   228   254 0.94 Hep_Hag
Hep_Hag              PF05658.9     28 seq831_BIOID51025    -           1588     6e-67  218.9 175.7   8  15   5.9e-10   1.6e-06   27.9   0.5     1    28   241   268   241   268 0.97 Hep_Hag
Hep_Hag              PF05658.9     28 seq831_BIOID51025    -           1588     6e-67  218.9 175.7   9  15   1.3e-09   3.5e-06   26.8   2.2     1    28   269   296   269   296 0.95 Hep_Hag
Hep_Hag              PF05658.9     28 seq831_BIOID51025    -           1588     6e-67  218.9 175.7  10  15   4.1e-09   1.1e-05   25.2   2.4     3    27   299   323   297   324 0.94 Hep_Hag
Hep_Hag              PF05658.9     28 seq831_BIOID51025    -           1588     6e-67  218.9 175.7  11  15   2.2e-08   5.9e-05   22.9   2.5     1    27   325   351   325   352 0.96 Hep_Hag
Hep_Hag              PF05658.9     28 seq831_BIOID51025    -           1588     6e-67  218.9 175.7  12  15   3.3e-10   9.1e-07   28.7   3.9     1    27  1071  1097  1071  1098 0.95 Hep_Hag
Hep_Hag              PF05658.9     28 seq831_BIOID51025    -           1588     6e-67  218.9 175.7  13  15   1.2e-07   0.00034   20.6   4.4     1    28  1231  1258  1231  1258 0.96 Hep_Hag
Hep_Hag              PF05658.9     28 seq831_BIOID51025    -           1588     6e-67  218.9 175.7  14  15   2.9e-10     8e-07   28.9   4.5     1    28  1369  1396  1369  1396 0.96 Hep_Hag
Hep_Hag              PF05658.9     28 seq831_BIOID51025    -           1588     6e-67  218.9 175.7  15  15   1.5e-07   0.00042   20.2   3.4     1    27  1383  1409  1383  1410 0.93 Hep_Hag
YadA                 PF03895.10    78 seq831_BIOID51025    -           1588   7.3e-24   83.4  10.1   1   1   2.7e-27   7.3e-24   83.4   7.0     2    78  1511  1588  1510  1588 0.98 YadA-like C-terminal region
ESPR                 PF13018.1     24 seq831_BIOID51025    -           1588   1.6e-09   36.8   1.3   1   1   3.7e-12     1e-08   34.3   0.2     1    24     1    24     1    24 0.98 Extended Signal Peptide of Type V secretion system
Amidohydro_4         PF13147.1    304 seq832_BIOID51025    -            461   1.9e-28  100.1   0.7   1   1     7e-32   2.4e-28   99.8   0.5     1   304    45   392    45   392 0.90 Amidohydrolase
Amidohydro_1         PF01979.15   333 seq832_BIOID51025    -            461   7.7e-13   48.6   0.0   1   1   3.8e-15   1.3e-11   44.6   0.0     1   333    50   395    50   395 0.73 Amidohydrolase family
Amidohydro_5         PF13594.1     68 seq832_BIOID51025    -            461   1.7e-11   43.6   0.6   1   1   2.3e-14   7.9e-11   41.5   0.4     2    68    22    90     3    90 0.76 Amidohydrolase
IGPD                 PF00475.13   145 seq833_BIOID51025    -            355   8.7e-65  216.8   0.4   1   1   4.5e-68   1.5e-64  216.0   0.3     1   145   196   338   196   338 0.99 Imidazoleglycerol-phosphate dehydratase
HAD_2                PF13419.1    176 seq833_BIOID51025    -            355   5.6e-07   29.8   0.1   1   1   5.7e-09   1.9e-05   24.8   0.0    76   173    30   145    20   148 0.80 Haloacid dehalogenase-like hydrolase
PNK3P                PF08645.6    158 seq833_BIOID51025    -            355   5.6e-06   25.7   0.0   1   1   2.8e-09   9.7e-06   25.0   0.0     5   129     8   134     4   181 0.75 Polynucleotide kinase 3 phosphatase
Hydrolase_like       PF13242.1     75 seq833_BIOID51025    -            355   8.7e-06   25.2   0.0   1   1   5.5e-09   1.9e-05   24.1   0.0     2    44   103   144   102   148 0.88 HAD-hyrolase-like
GreA_GreB_N          PF03449.10    74 seq836_BIOID51025    -            170   1.1e-29  102.1   0.7   1   1   2.7e-33   1.9e-29  101.4   0.5     1    74    13    86    13    86 0.97 Transcription elongation factor, N-terminal
GreA_GreB            PF01272.14    77 seq836_BIOID51025    -            170   1.6e-22   78.9   0.0   1   1   3.8e-26   2.6e-22   78.2   0.0     2    77    93   167    92   167 0.98 Transcription elongation factor, GreA/GreB, C-term
DUF2566              PF10753.4     55 seq838_BIOID51025    -             82   3.4e-29  100.3   5.3   1   1   3.3e-33   4.5e-29  100.0   3.7     1    55    28    82    28    82 0.99 Protein of unknown function (DUF2566)
Entericidin          PF08085.6     21 seq845_BIOID51025    -             41   5.3e-09   35.3   0.0   1   1   4.6e-13   6.3e-09   35.1   0.0     1    21    20    40    20    40 0.99 Entericidin EcnA/B family
HTH_3                PF01381.17    55 seq847_BIOID51025    -             96   8.2e-06   25.4   0.0   1   1   8.4e-10   1.2e-05   24.9   0.0     1    43    38    80    38    82 0.95 Helix-turn-helix
SLT                  PF01464.15   121 seq848_BIOID51025    -            215     2e-31  107.8   0.0   1   1   1.9e-35   2.5e-31  107.5   0.0     2   117    68   182    67   186 0.95 Transglycosylase SLT domain
DUF1233              PF06806.7     72 seq849_BIOID51025    -             84   2.7e-34  116.4   0.5   1   1   2.3e-38   3.2e-34  116.1   0.3     1    72     4    76     4    76 0.97 Putative excisionase (DUF1233)
TcdA_TcdB            PF12919.2    514 seq850_BIOID51025    -            141   2.7e-27   95.3   0.2   1   1   3.9e-31   2.7e-27   95.3   0.1     1    70    62   131    62   137 0.96 TcdA/TcdB catalytic glycosyltransferase domain
TcdB_N               PF12918.2     66 seq850_BIOID51025    -            141   1.6e-07   31.1   0.1   1   1   2.4e-11   1.6e-07   31.1   0.1    36    66     1    29     1    29 0.95 TcdB toxin N-terminal helical domain
EamA                 PF00892.15   126 seq851_BIOID51025    -            312   1.3e-47  160.8  35.9   1   2   2.4e-25   1.7e-21   76.4  11.3     1   125    31   152    31   153 0.93 EamA-like transporter family
EamA                 PF00892.15   126 seq851_BIOID51025    -            312   1.3e-47  160.8  35.9   2   2     1e-29   7.1e-26   90.6   8.1     1   125   173   300   173   301 0.97 EamA-like transporter family
Phage_sheath_1       PF04984.9    464 seq854_BIOID51025    -            363   3.4e-38  131.1   0.0   1   1   1.5e-35     2e-31  108.8   0.0   177   459    69   344    61   349 0.91 Phage tail sheath protein
MscL                 PF01741.13   128 seq855_BIOID51025    -            136   2.3e-57  192.5   3.1   1   1   1.9e-61   2.6e-57  192.3   2.2     1   128     3   132     3   132 0.98 Large-conductance mechanosensitive channel, MscL
DUF2526              PF10735.4     77 seq857_BIOID51025    -             77   3.1e-47  158.3   5.7   1   1   2.5e-51   3.4e-47  158.2   4.0     1    77     1    77     1    77 1.00 Protein of unknown function (DUF2526)
Entericidin          PF08085.6     21 seq858_BIOID51025    -             48   1.2e-08   34.2   2.6   1   1   1.2e-12   1.7e-08   33.7   1.8     1    21    23    43    23    43 0.98 Entericidin EcnA/B family
T2SF                 PF00482.18   124 seq859_BIOID51025    -            112   7.1e-11   41.9   0.0   1   1   5.7e-15   7.8e-11   41.8   0.0     4    84    21   104    18   112 0.93 Type II secretion system (T2SS), protein F
DUF3596              PF12167.3     88 seq860_BIOID51025    -            428   5.4e-30  102.6   0.0   1   1   1.9e-33   1.3e-29  101.5   0.0     1    88     7    93     7    93 0.98 Domain of unknown function (DUF3596)
Phage_integrase      PF00589.17   173 seq860_BIOID51025    -            428   1.8e-19   69.9   0.3   1   1   5.3e-23   3.6e-19   68.9   0.1     3   166   203   396   201   402 0.86 Phage integrase family
Tail_tube            PF10618.4    119 seq861_BIOID51025    -            118   4.7e-39  132.7   0.1   1   1   3.7e-43   5.1e-39  132.5   0.1     1   119     1   118     1   118 0.98 Phage tail tube protein
TcdA_TcdB            PF12919.2    514 seq862_BIOID51025    -            121     3e-24   85.2   8.9   1   1   2.4e-28   3.2e-24   85.1   6.1    63   161     4   120     1   121 0.92 TcdA/TcdB catalytic glycosyltransferase domain
Tex_N                PF09371.5    193 seq863_BIOID51025    -            773   2.9e-80  268.0   0.4   1   1   1.2e-83   5.5e-80  267.1   0.3     1   192    10   201    10   202 0.99 Tex-like protein N-terminal domain
HHH_3                PF12836.2     65 seq863_BIOID51025    -            773   2.6e-27   94.4   0.0   1   1   1.3e-30   5.9e-27   93.2   0.0     1    65   491   555   491   555 0.99 Helix-hairpin-helix motif
S1                   PF00575.18    74 seq863_BIOID51025    -            773   4.2e-24   84.3   0.6   1   1   1.7e-27   7.8e-24   83.4   0.4     2    74   648   720   647   720 0.98 S1 RNA binding domain
FecCD                PF01032.13   311 seq864_BIOID51025    -            328   4.7e-94  314.5  27.2   1   1   4.3e-98   5.9e-94  314.2  18.9     2   311    23   326    18   326 0.98 FecCD transport family
Multi_Drug_Res       PF00893.14    93 seq867_BIOID51025    -            105   1.9e-33  114.6  10.1   1   1   1.7e-37   2.4e-33  114.3   7.0     1    93     1    93     1    93 0.99 Small Multidrug Resistance protein
RecT                 PF03837.9    199 seq868_BIOID51025    -            350   1.1e-34  119.3   0.0   1   1   1.3e-38   1.8e-34  118.7   0.0     2   194    30   209    29   216 0.91 RecT family
CSD                  PF00313.17    66 seq869_BIOID51025    -             70   3.6e-33  113.0   0.2   1   1   5.8e-37   3.9e-33  112.9   0.1     1    65     5    69     5    70 0.98 'Cold-shock' DNA-binding domain
OB_RNB               PF08206.6     58 seq869_BIOID51025    -             70   9.9e-06   24.8   0.4   1   1     2e-09   1.4e-05   24.4   0.3     7    29    15    37     7    39 0.86 Ribonuclease B OB domain
HD                   PF01966.17   122 seq870_BIOID51025    -            443     1e-09   38.3   0.1   1   1   5.3e-13   3.6e-09   36.5   0.0     1    55     4    75     4   120 0.85 HD domain
FliD_C               PF07195.7    239 seq871_BIOID51025    -            316   1.8e-57  194.2  15.5   1   1   1.3e-61   1.8e-57  194.2  10.7     1   239    72   301    72   301 0.97 Flagellar hook-associated protein 2 C-terminus
PDT                  PF00800.13   182 seq873_BIOID51025    -            386     7e-61  204.8   0.3   1   1   1.5e-64     1e-60  204.2   0.2     1   180   106   286   106   288 0.96 Prephenate dehydratase
CM_2                 PF01817.16    81 seq873_BIOID51025    -            386   1.9e-22   79.0   2.0   1   1   6.3e-26   4.3e-22   77.8   1.4     1    80    11    90    11    91 0.99 Chorismate mutase type II
T2SF                 PF00482.18   124 seq874_BIOID51025    -            192   9.7e-19   67.3   0.9   1   1   7.1e-23   9.7e-19   67.3   0.6     1   122    58   180    58   182 0.97 Type II secretion system (T2SS), protein F
FluMu_gp41           PF10109.4     82 seq875_BIOID51025    -            107   2.6e-10   39.9   0.0   1   1   2.3e-14   3.1e-10   39.7   0.0     2    81     4    86     3    87 0.90 Mu-like prophage FluMu protein gp41
SLT                  PF01464.15   121 seq880_BIOID51025    -            215   2.3e-19   68.9   0.0   1   1   4.8e-23   6.5e-19   67.4   0.0     3   105     9   139     7   146 0.93 Transglycosylase SLT domain
S-methyl_trans       PF02574.11   305 seq881_BIOID51025    -           1232  1.4e-104  349.5   0.1   1   1  9.1e-108  2.5e-104  348.7   0.1     1   304    21   331    21   332 0.98 Homocysteine S-methyltransferase
Met_synt_B12         PF02965.12   136 seq881_BIOID51025    -           1232     9e-54  180.6   0.0   1   1     9e-57   2.4e-53  179.2   0.0     1   136  1060  1197  1060  1197 0.99 Vitamin B12 dependent methionine synthase, activation domain
Pterin_bind          PF00809.17   210 seq881_BIOID51025    -           1232     6e-47  159.6   0.5   1   1   6.5e-50   1.8e-46  158.0   0.4     1   210   361   573   361   573 0.98 Pterin binding enzyme
B12-binding_2        PF02607.12    79 seq881_BIOID51025    -           1232   4.4e-21   74.5   0.0   1   1   6.5e-24   1.8e-20   72.6   0.0     4    79   664   739   662   739 0.96 B12 binding domain
B12-binding          PF02310.14   121 seq881_BIOID51025    -           1232   6.6e-20   71.0   0.2   1   1   1.8e-22     5e-19   68.2   0.1     2    94   753   845   752   856 0.93 B12 binding domain
Ribonuc_L-PSP        PF01042.16   121 seq882_BIOID51025    -            115   3.4e-28   97.7   0.5   1   1   2.7e-32   3.7e-28   97.5   0.4     2   121     4   115     3   115 0.96 Endoribonuclease L-PSP
RF-1                 PF00472.15   114 seq883_BIOID51025    -            204   2.7e-23   81.8   1.9   1   1   3.5e-27   4.8e-23   81.0   1.3     9   103   103   196    97   200 0.84 RF-1 domain
GATase               PF00117.23   192 seq884_BIOID51025    -            196   9.7e-29  100.0   0.0   1   1   3.3e-32   1.1e-28   99.8   0.0     1   189     4   194     4   196 0.81 Glutamine amidotransferase class-I
GATase_3             PF07685.9    158 seq884_BIOID51025    -            196   4.9e-06   26.0   0.0   1   1   2.2e-09   7.7e-06   25.4   0.0     5    79    36   100    32   106 0.86 CobB/CobQ-like glutamine amidotransferase domain
TcdA_TcdB            PF12919.2    514 seq887_BIOID51025    -            355  2.1e-113  379.4   0.1   1   1  3.9e-117  2.7e-113  379.0   0.1   200   514     1   300     1   300 0.98 TcdA/TcdB catalytic glycosyltransferase domain
Gly_transf_sug       PF04488.10   103 seq887_BIOID51025    -            355   4.2e-14   52.6   1.4   1   1   8.6e-18   5.9e-14   52.1   0.2    56    96     1    47     1    54 0.83 Glycosyltransferase sugar-binding region containing DXD motif
PhageMin_Tail        PF10145.4    202 seq891_BIOID51025    -            373   5.6e-42  143.5  21.2   1   1   4.1e-46   5.6e-42  143.5  14.7     1   202    86   290    86   290 0.99 Phage-related minor tail protein
AA_kinase            PF00696.23   241 seq893_BIOID51025    -            310   1.4e-27   96.6   0.8   1   1   1.3e-31   1.8e-27   96.3   0.6     1   239     3   290     3   291 0.88 Amino acid kinase family
His_biosynth         PF00977.16   228 seq895_BIOID51025    -            291   2.4e-74  249.3   0.4   1   1   6.1e-78   2.8e-74  249.1   0.3     1   228    47   280    47   280 0.98 Histidine biosynthesis protein
Trp_syntA            PF00290.15   259 seq895_BIOID51025    -            291   7.2e-06   24.5   1.1   1   1     2e-08   9.2e-05   20.9   0.1   174   232    97   154    78   160 0.85 Tryptophan synthase alpha chain
FHIPEP               PF00771.15   658 seq897_BIOID51025    -            675  1.1e-214  714.5  13.2   1   1  8.9e-219  1.2e-214  714.3   9.2     1   657    25   663    25   664 0.92 FHIPEP family
ABC_tran             PF00005.22   118 seq900_BIOID51025    -            255   7.7e-21   74.5   0.0   1   1   2.5e-24   1.1e-20   73.9   0.0     1   118    42   167    42   167 0.95 ABC transporter
AAA_29               PF13555.1     62 seq900_BIOID51025    -            255   6.8e-08   31.8   0.1   1   1   3.6e-11   1.6e-07   30.6   0.1    21    54    26    59    17    62 0.86 P-loop containing region of AAA domain
DUF1889              PF08986.5    119 seq902_BIOID51025    -             99   6.8e-64  213.3   1.0   1   1   5.6e-68   7.7e-64  213.1   0.7     1    93     1    93     1    98 0.98 Domain of unknown function (DUF1889)
ADH_zinc_N           PF00107.21   130 seq903_BIOID51025    -            353   6.6e-18   64.3   0.0   1   1   1.6e-21   1.1e-17   63.7   0.0     1   122   169   304   169   311 0.92 Zinc-binding dehydrogenase
ADH_zinc_N_2         PF13602.1    127 seq903_BIOID51025    -            353     6e-07   30.2   0.0   1   1   1.6e-10   1.1e-06   29.4   0.0     1   127   202   347   202   347 0.78 Zinc-binding dehydrogenase
DEDD_Tnp_IS110       PF01548.12   144 seq904_BIOID51025    -            283   3.5e-23   81.7   0.4   1   1   5.3e-26   3.6e-22   78.4   0.0    52   144     1    88     1    88 0.97 Transposase
Transposase_20       PF02371.11    87 seq904_BIOID51025    -            283     1e-22   79.9   0.2   1   1   2.9e-26     2e-22   78.9   0.1     2    78   159   235   158   245 0.94 Transposase IS116/IS110/IS902 family
FliS                 PF02561.9    122 seq905_BIOID51025    -            136   1.5e-44  150.5   0.8   1   1   1.3e-48   1.7e-44  150.4   0.6     4   121     6   128     2   129 0.96 Flagellar protein FliS
YihI                 PF04220.7    169 seq908_BIOID51025    -            169   3.4e-56  189.0  15.5   1   1   2.8e-60   3.9e-56  188.9  10.8     3   167     5   165     2   167 0.94 Der GTPase activator (YihI)
MerR_1               PF13411.1     69 seq910_BIOID51025    -            215     4e-09   36.0   0.2   1   1   2.7e-12   3.6e-08   32.9   0.0    26    68     2    44     1    45 0.96 MerR HTH family regulatory protein
DUF1187              PF06688.6     61 seq913_BIOID51025    -             85   8.1e-38  128.2   2.2   1   1   7.7e-42   1.1e-37  127.8   1.5     1    61    25    85    25    85 0.98 Protein of unknown function (DUF1187)
LysR_substrate       PF03466.15   209 seq914_BIOID51025    -            302   1.3e-39  135.3   0.0   1   1   2.6e-43   1.8e-39  134.9   0.0     2   208    91   297    90   298 0.96 LysR substrate binding domain
HTH_1                PF00126.22    60 seq914_BIOID51025    -            302   1.1e-20   73.0   0.4   1   1   3.4e-24   2.3e-20   71.9   0.3     1    60     7    66     7    66 0.97 Bacterial regulatory helix-turn-helix protein, lysR family
FliT                 PF05400.8     84 seq916_BIOID51025    -            121   3.4e-17   62.4   4.0   1   1   3.7e-21   5.1e-17   61.9   2.8     1    84    21   106    21   106 0.98 Flagellar protein FliT
PDZ                  PF00595.19    81 seq917_BIOID51025    -            474   3.1e-29  100.8   8.2   1   2   2.7e-19   9.1e-16   57.6   0.1     7    80   285   367   279   368 0.90 PDZ domain (Also known as DHR or GLGF)
PDZ                  PF00595.19    81 seq917_BIOID51025    -            474   3.1e-29  100.8   8.2   2   2   3.7e-15   1.3e-11   44.4   2.2    11    81   394   463   385   463 0.89 PDZ domain (Also known as DHR or GLGF)
PDZ_2                PF13180.1     82 seq917_BIOID51025    -            474   3.3e-26   90.8   2.8   1   2   1.2e-18   4.1e-15   55.3   0.0    12    82   300   380   285   380 0.88 PDZ domain
PDZ_2                PF13180.1     82 seq917_BIOID51025    -            474   3.3e-26   90.8   2.8   2   2   3.7e-12   1.3e-08   34.5   0.6     4    59   399   454   396   469 0.90 PDZ domain
Trypsin_2            PF13365.1    120 seq917_BIOID51025    -            474   8.2e-21   74.0   0.6   1   1   5.5e-24   1.9e-20   72.9   0.4     1   120   114   250   114   250 0.79 Trypsin-like peptidase domain
Trypsin              PF00089.21   220 seq917_BIOID51025    -            474   1.4e-20   73.7   0.3   1   1   6.5e-24   2.2e-20   73.0   0.2    21   218   114   275    87   277 0.83 Trypsin
His_biosynth         PF00977.16   228 seq920_BIOID51025    -            258     4e-78  261.6   0.7   1   1   1.3e-81   4.6e-78  261.5   0.5     1   227     5   239     5   240 0.96 Histidine biosynthesis protein
Exc                  PF07825.6     77 seq922_BIOID51025    -             93   2.9e-14   52.4   0.2   1   1   3.1e-18   4.3e-14   51.9   0.1     3    56     4    58     2    87 0.88 Excisionase-like protein
GGDEF                PF00990.16   161 seq924_BIOID51025    -           1105   5.2e-45  152.7   0.3   1   1   6.8e-48   1.2e-44  151.6   0.2     1   160   682   838   682   839 0.97 GGDEF domain
MASE1                PF05231.9    299 seq924_BIOID51025    -           1105   2.6e-33  115.2  41.7   1   1   1.5e-36   2.6e-33  115.2  28.9     2   298    19   294    18   295 0.88 MASE1
PAS_9                PF13426.1    104 seq924_BIOID51025    -           1105   1.7e-29  102.1   0.0   1   2   1.3e-15   2.2e-12   47.1   0.0     3   104   314   416   312   416 0.96 PAS domain
PAS_9                PF13426.1    104 seq924_BIOID51025    -           1105   1.7e-29  102.1   0.0   2   2   3.7e-12   6.4e-09   36.0   0.0     2   104   566   670   565   670 0.92 PAS domain
PAS_3                PF08447.6     91 seq924_BIOID51025    -           1105   5.2e-26   90.4   0.0   1   2   9.6e-13   1.6e-09   37.5   0.0     4    89   327   409   324   411 0.93 PAS fold
PAS_3                PF08447.6     91 seq924_BIOID51025    -           1105   5.2e-26   90.4   0.0   2   2   1.3e-13   2.3e-10   40.3   0.0     2    91   452   537   451   537 0.96 PAS fold
PAS_4                PF08448.5    110 seq924_BIOID51025    -           1105   5.7e-24   84.1   0.0   1   2   4.4e-10   7.5e-07   29.0   0.0     7   110   314   419   309   419 0.90 PAS fold
PAS_4                PF08448.5    110 seq924_BIOID51025    -           1105   5.7e-24   84.1   0.0   2   2   1.1e-13     2e-10   40.5   0.0     1   109   561   672   561   673 0.94 PAS fold
PAS                  PF00989.19   113 seq924_BIOID51025    -           1105   2.3e-23   81.9   0.1   1   2   1.7e-12     3e-09   36.5   0.0     2   113   303   414   302   414 0.91 PAS fold
PAS                  PF00989.19   113 seq924_BIOID51025    -           1105   2.3e-23   81.9   0.1   2   2   5.8e-11   9.9e-08   31.6   0.0     7   113   561   668   555   668 0.94 PAS fold
EAL                  PF00563.15   236 seq924_BIOID51025    -           1105   4.5e-18   65.4   0.2   1   1   7.9e-21   1.4e-17   63.9   0.1    37   234   896  1088   891  1090 0.92 EAL domain
PAS_8                PF13188.1     64 seq924_BIOID51025    -           1105   6.4e-12   44.7   0.0   1   2   4.4e-07   0.00075   19.1   0.0     2    51   303   358   302   371 0.72 PAS domain
PAS_8                PF13188.1     64 seq924_BIOID51025    -           1105   6.4e-12   44.7   0.0   2   2   1.6e-07   0.00027   20.5   0.0     1    52   555   607   555   619 0.80 PAS domain
Chorismate_bind      PF00425.13   257 seq926_BIOID51025    -            453   1.9e-91  305.8   0.0   1   1   3.5e-95   2.4e-91  305.5   0.0     2   257   190   443   189   443 0.98 chorismate binding enzyme
Anth_synt_I_N        PF04715.8    140 seq926_BIOID51025    -            453   1.2e-29  103.0   0.1   1   1   1.3e-32   9.1e-29  100.1   0.0     9   139    22   153    16   154 0.90 Anthranilate synthase component I, N terminal region
IlvN                 PF07991.7    165 seq928_BIOID51025    -            491   6.6e-61  204.3   0.2   1   1   1.6e-64   1.1e-60  203.6   0.1     2   165    35   204    34   204 0.98 Acetohydroxy acid isomeroreductase, catalytic domain
IlvC                 PF01450.14   145 seq928_BIOID51025    -            491     4e-56  188.8   0.1   1   2   3.3e-21   2.3e-17   63.1   0.0     1   128   210   337   210   345 0.91 Acetohydroxy acid isomeroreductase, catalytic domain
IlvC                 PF01450.14   145 seq928_BIOID51025    -            491     4e-56  188.8   0.1   2   2   7.7e-40   5.3e-36  123.6   0.0    15   145   359   485   349   485 0.93 Acetohydroxy acid isomeroreductase, catalytic domain
Radical_SAM          PF04055.16   166 seq930_BIOID51025    -            457   3.7e-15   56.3   0.0   1   1     8e-19   5.4e-15   55.8   0.0     2   164    57   227    56   229 0.79 Radical SAM superfamily
HemN_C               PF06969.11    66 seq930_BIOID51025    -            457     4e-12   45.8   0.3   1   1   2.7e-15   1.8e-11   43.7   0.0     1    66   363   431   363   431 0.94 HemN C-terminal domain
GerE                 PF00196.14    58 seq933_BIOID51025    -            241   2.9e-10   39.1   0.7   1   1   3.8e-14   5.2e-10   38.3   0.5     4    57   154   207   152   208 0.95 Bacterial regulatory proteins, luxR family
Phage_integ_N        PF09003.5     81 seq934_BIOID51025    -            358   7.2e-22   76.7   1.0   1   1     2e-25   1.4e-21   75.9   0.7     3    81     2    76     1    76 0.95 Bacteriophage lambda integrase, N-terminal domain
Phage_integrase      PF00589.17   173 seq934_BIOID51025    -            358   7.4e-14   51.6   0.0   1   1   2.1e-17   1.4e-13   50.7   0.0     8   171   185   352   178   354 0.82 Phage integrase family
Alpha-amylase        PF00128.19   316 seq937_BIOID51025    -            495   6.1e-26   91.4   0.4   1   1   2.5e-29   1.7e-25   90.0   0.2     8   304    26   367    21   376 0.68 Alpha amylase, catalytic domain
Glyco_hydro_70       PF02324.11   809 seq937_BIOID51025    -            495   1.4e-13   49.4   0.2   1   1   2.9e-10     2e-06   25.7   0.0   589   698    24   132    22   142 0.86 Glycosyl hydrolase family 70
T2SE                 PF00437.15   272 seq943_BIOID51025    -            285   1.4e-28   99.4   0.0   1   1   1.4e-32   1.9e-28   99.0   0.0    94   259    51   220    12   233 0.77 Type II/IV secretion system protein
TrbC                 PF04956.8     99 seq944_BIOID51025    -             80   3.5e-14   52.4   2.4   1   1   2.6e-18   3.5e-14   52.4   1.7    36    99    17    79     1    79 0.89 TrbC/VIRB2 family
FCD                  PF07729.7    125 seq947_BIOID51025    -            221   1.6e-23   83.2   2.5   1   1   3.4e-27   2.3e-23   82.7   1.7     2   124    85   209    84   210 0.96 FCD domain
GntR                 PF00392.16    64 seq947_BIOID51025    -            221   9.3e-12   44.0   0.1   1   1   3.9e-15   2.7e-11   42.6   0.1     2    64    13    74    12    74 0.95 Bacterial regulatory proteins, gntR family
PRA-CH               PF01502.13    75 seq948_BIOID51025    -            203   2.2e-34  116.8   0.0   1   1   6.1e-38   4.1e-34  115.9   0.0     1    74    33   106    33   107 0.99 Phosphoribosyl-AMP cyclohydrolase
PRA-PH               PF01503.12    83 seq948_BIOID51025    -            203   4.2e-13   49.2   0.4   1   1   8.6e-17   5.9e-13   48.7   0.3     2    82   116   201   115   202 0.95 Phosphoribosyl-ATP pyrophosphohydrolase
DUF3491              PF11996.3    936 seq949_BIOID51025    -           1290  1.8e-153  512.1   0.0   1   1  2.2e-157    3e-153  511.4   0.0     1   338   941  1278   941  1280 0.99 Protein of unknown function (DUF3491)
CagE_TrbE_VirB       PF03135.9    205 seq950_BIOID51025    -            914   5.3e-46  156.8   0.0   1   1   2.2e-49   9.8e-46  155.9   0.0     2   205   269   471   268   471 0.99 CagE, TrbE, VirB family, component of type IV transporter system
AAA_10               PF12846.2    328 seq950_BIOID51025    -            914     6e-29  101.2   0.0   1   1   2.2e-32     1e-28  100.4   0.0     3   318   536   822   535   830 0.86 AAA-like domain
VirB3                PF05101.8     89 seq950_BIOID51025    -            914   6.8e-22   77.1   0.5   1   1   2.9e-25   1.3e-21   76.2   0.4     7    86     2    84     1    87 0.97 Type IV secretory pathway, VirB3-like protein
Mob_synth_C          PF06463.8    128 seq952_BIOID51025    -            352     7e-36  122.6   0.0   1   1   3.6e-39   1.2e-35  121.8   0.0     1   127   209   335   209   336 0.98 Molybdenum Cofactor Synthesis C
Radical_SAM          PF04055.16   166 seq952_BIOID51025    -            352   6.9e-27   94.5   0.0   1   1   2.7e-30   9.4e-27   94.0   0.0     2   166    42   204    41   204 0.97 Radical SAM superfamily
Fer4_12              PF13353.1    139 seq952_BIOID51025    -            352   1.6e-07   31.4   0.0   1   1   8.7e-11     3e-07   30.5   0.0    15   116    47   148    36   154 0.84 4Fe-4S single cluster domain
Fer4_14              PF13394.1    117 seq952_BIOID51025    -            352   5.9e-07   29.4   0.0   1   1   5.8e-10     2e-06   27.7   0.0     6    90    45   127    38   148 0.70 4Fe-4S single cluster domain
GerE                 PF00196.14    58 seq954_BIOID51025    -            193   1.5e-10   40.0   0.1   1   1   2.1e-14   2.9e-10   39.1   0.1     3    43   152   192   150   193 0.96 Bacterial regulatory proteins, luxR family
Smr                  PF01713.16    83 seq955_BIOID51025    -            187   3.7e-20   71.7   0.0   1   1   4.3e-24   5.9e-20   71.1   0.0     2    83    89   169    88   169 0.91 Smr domain
Pribosyltran         PF00156.22   125 seq958_BIOID51025    -            152   2.2e-11   43.4   0.0   1   1   2.3e-15   3.2e-11   42.9   0.0     2   112     4   105     3   112 0.87 Phosphoribosyl transferase domain
FeoA                 PF04023.9     74 seq959_BIOID51025    -             75   3.5e-09   36.3   0.0   1   1     3e-13   4.1e-09   36.1   0.0     7    73     4    71     2    72 0.90 FeoA domain
tRNA-synt_1d         PF00750.14   354 seq960_BIOID51025    -            577  3.7e-148  492.9   0.2   1   1    1e-151  4.6e-148  492.6   0.2     1   354    95   446    95   446 0.99 tRNA synthetases class I (R)
DALR_1               PF05746.10   119 seq960_BIOID51025    -            577   3.4e-36  123.7   0.4   1   1   4.5e-39     2e-35  121.1   0.3     1   119   460   577   460   577 0.98 DALR anticodon binding domain
Arg_tRNA_synt_N      PF03485.11    85 seq960_BIOID51025    -            577   2.8e-22   78.9   0.2   1   1   2.4e-25   1.1e-21   77.0   0.1     3    85     7    87     1    87 0.91 Arginyl tRNA synthetase N terminal domain
ATP-synt_ab          PF00006.20   215 seq962_BIOID51025    -            446   9.1e-70  234.3   0.0   1   1   1.1e-73   1.4e-69  233.7   0.0     2   215   157   365   156   365 0.98 ATP synthase alpha/beta family, nucleotide-binding domain
FeoB_N               PF02421.13   189 seq966_BIOID51025    -            773   2.6e-71  238.6   0.0   1   1   2.2e-74     5e-71  237.7   0.0     2   187     5   192     4   194 0.93 Ferrous iron transport protein B
Gate                 PF07670.9    109 seq966_BIOID51025    -            773   6.9e-48  160.9  20.5   1   2   5.2e-18   1.2e-14   54.0   2.5     3   106   352   443   350   450 0.94 Nucleoside recognition
Gate                 PF07670.9    109 seq966_BIOID51025    -            773   6.9e-48  160.9  20.5   2   2   2.7e-38   6.1e-35  119.2   0.3     1   107   512   689   512   691 0.99 Nucleoside recognition
FeoB_C               PF07664.7     54 seq966_BIOID51025    -            773   3.2e-21   74.3   2.1   1   1   1.4e-24   3.2e-21   74.3   1.5     1    54   454   507   454   507 0.99 Ferrous iron transport protein B C terminus
MMR_HSR1             PF01926.18   114 seq966_BIOID51025    -            773   1.8e-17   63.2   0.0   1   1   1.5e-20   3.4e-17   62.3   0.0     2   113     6   120     5   121 0.68 50S ribosome-binding GTPase
SRPRB                PF09439.5    181 seq966_BIOID51025    -            773   3.8e-06   26.1   0.0   1   1   2.7e-09   6.2e-06   25.4   0.0     5    70     5    71     1   126 0.67 Signal recognition particle receptor beta subunit
HTH_18               PF12833.2     81 seq968_BIOID51025    -            278   6.7e-26   90.0   2.5   1   1   2.3e-29     8e-26   89.8   1.0     1    80   193   271   193   272 0.97 Helix-turn-helix domain
AraC_binding         PF02311.14   136 seq968_BIOID51025    -            278   7.2e-24   83.8   2.1   1   1   2.1e-27   7.2e-24   83.8   1.5     4   136    16   154    14   154 0.96 AraC-like ligand binding domain
HTH_AraC             PF00165.18    42 seq968_BIOID51025    -            278   7.7e-21   73.1   0.1   1   2   1.7e-11   5.8e-08   32.1   0.0     1    42   180   221   180   221 0.97 Bacterial regulatory helix-turn-helix proteins, AraC family
HTH_AraC             PF00165.18    42 seq968_BIOID51025    -            278   7.7e-21   73.1   0.1   2   2   1.3e-13   4.5e-10   38.9   0.0     1    42   232   271   232   271 0.93 Bacterial regulatory helix-turn-helix proteins, AraC family
NUDIX                PF00293.23   135 seq969_BIOID51025    -            192   4.3e-16   58.6   0.0   1   1   4.3e-20   5.9e-16   58.2   0.0     4   124    33   151    29   159 0.87 NUDIX domain
DiS_P_DiS            PF06750.8     92 seq970_BIOID51025    -            249   3.6e-27   93.8   1.5   1   1   1.3e-30   8.7e-27   92.6   1.0     2    90    13   105    12   107 0.95 Bacterial Peptidase A24 N-terminal domain
Peptidase_A24        PF01478.13   106 seq970_BIOID51025    -            249     2e-17   63.1  10.6   1   1   2.9e-21     2e-17   63.1   7.3     2   106   117   222   116   222 0.83 Type IV leader peptidase family
Diacid_rec           PF05651.8    135 seq972_BIOID51025    -            385   1.9e-52  176.1   0.9   1   1   4.7e-56   3.2e-52  175.4   0.6     1   135     6   140     6   140 0.99 Putative sugar diacid recognition
HTH_30               PF13556.1     59 seq972_BIOID51025    -            385   3.7e-22   77.5   3.4   1   1   7.2e-25   4.9e-21   73.9   2.1     1    59   323   381   323   381 0.98 PucR C-terminal helix-turn-helix domain
DUF1100              PF06500.6    411 seq973_BIOID51025    -            414  1.2e-221  735.4   0.0   1   1  2.8e-225  1.3e-221  735.2   0.0     1   411     1   414     1   414 0.99 Alpha/beta hydrolase of unknown function (DUF1100)
Abhydrolase_5        PF12695.2    142 seq973_BIOID51025    -            414   2.3e-08   33.7   0.0   1   1   9.2e-12   4.2e-08   32.9   0.0     1   121   196   375   196   392 0.75 Alpha/beta hydrolase family
Abhydrolase_6        PF12697.2    228 seq973_BIOID51025    -            414   2.1e-06   27.6   0.5   1   1   9.1e-10   4.2e-06   26.7   0.1    12   107   208   326   197   390 0.70 Alpha/beta hydrolase family
HTH_3                PF01381.17    55 seq974_BIOID51025    -            135   1.6e-14   53.3   0.1   1   1   7.9e-18   3.6e-14   52.2   0.0     3    55    12    64    10    64 0.97 Helix-turn-helix
HTH_31               PF13560.1     64 seq974_BIOID51025    -            135   1.1e-11   44.5   1.2   1   1   4.4e-15     2e-11   43.7   0.8     2    58     6    61     5    71 0.95 Helix-turn-helix domain
HTH_19               PF12844.2     64 seq974_BIOID51025    -            135   1.7e-09   37.5   0.0   1   1   6.8e-13   3.1e-09   36.6   0.0     1    63     7    69     7    70 0.97 Helix-turn-helix domain
Xan_ur_permease      PF00860.15   389 seq977_BIOID51025    -            463  4.4e-113  377.5  39.0   1   1  4.4e-117    6e-113  377.1  27.0     2   388    34   427    33   428 0.97 Permease family
FAD_syn              PF06574.7    158 seq978_BIOID51025    -            313   1.3e-57  193.6   0.0   1   1   2.7e-61   1.9e-57  193.2   0.0     2   158    12   168    11   168 0.99 FAD synthetase
Flavokinase          PF01687.12   125 seq978_BIOID51025    -            313   6.1e-40  135.8   0.0   1   1   1.4e-43   9.4e-40  135.2   0.0     1   124   184   307   184   308 0.97 Riboflavin kinase
MoCF_biosynth        PF00994.19   144 seq980_BIOID51025    -            170   5.6e-31  106.7   0.0   1   1   5.1e-35     7e-31  106.4   0.0     1   143    14   156    12   157 0.92 Probable molybdopterin binding domain
DUF2799              PF10973.3     89 seq982_BIOID51025    -            134   3.4e-17   62.1   0.9   1   1   3.3e-21   4.5e-17   61.7   0.6     1    88    44   126    44   127 0.93 Protein of unknown function (DUF2799)
SLT                  PF01464.15   121 seq984_BIOID51025    -            148   2.1e-25   88.4   0.0   1   1   1.8e-29   2.5e-25   88.2   0.0     2   117    13   134    12   138 0.95 Transglycosylase SLT domain
DUF1391              PF07151.7     49 seq985_BIOID51025    -             51   2.6e-35  119.5   1.0   1   1     2e-39   2.7e-35  119.4   0.7     1    48     2    49     2    50 0.97 Protein of unknown function (DUF1391)
SDH_alpha            PF03313.10   283 seq987_BIOID51025    -            454  2.6e-103  344.8   5.2   1   1  4.9e-107  3.4e-103  344.4   3.6     3   282   184   449   182   450 0.96 Serine dehydratase alpha chain
SDH_beta             PF03315.10   158 seq987_BIOID51025    -            454   8.6e-56  188.2   0.0   1   1   2.2e-59   1.5e-55  187.4   0.0     1   157     3   158     3   159 0.96 Serine dehydratase beta chain
AraC_binding         PF02311.14   136 seq988_BIOID51025    -            312   1.1e-22   80.0   1.3   1   1   5.1e-26   1.7e-22   79.4   0.2     7   129    52   175    48   186 0.88 AraC-like ligand binding domain
HTH_18               PF12833.2     81 seq988_BIOID51025    -            312   8.9e-22   76.8   0.1   1   1   5.5e-25   1.9e-21   75.8   0.1     2    79   229   305   228   307 0.97 Helix-turn-helix domain
HTH_AraC             PF00165.18    42 seq988_BIOID51025    -            312   1.4e-20   72.2   0.2   1   2   3.2e-10   1.1e-06   28.1   0.0     2    42   216   256   215   256 0.93 Bacterial regulatory helix-turn-helix proteins, AraC family
HTH_AraC             PF00165.18    42 seq988_BIOID51025    -            312   1.4e-20   72.2   0.2   2   2   1.6e-14   5.3e-11   41.8   0.0     2    42   268   306   267   306 0.94 Bacterial regulatory helix-turn-helix proteins, AraC family
Cupin_2              PF07883.6     71 seq988_BIOID51025    -            312   1.4e-06   27.5   0.0   1   1   8.3e-10   2.8e-06   26.6   0.0     7    60    57   109    53   116 0.92 Cupin domain
Sulf_transp          PF04143.9     43 seq996_BIOID51025    -            401   3.2e-19   68.5  35.9   1   2     6e-14   8.2e-10   38.4   5.6     3    41   114   153   112   155 0.94 Sulphur transport
Sulf_transp          PF04143.9     43 seq996_BIOID51025    -            401   3.2e-19   68.5  35.9   2   2   1.2e-15   1.6e-11   43.8   5.0     3    42   290   329   288   336 0.93 Sulphur transport
MoaC                 PF01967.16   136 seq998_BIOID51025    -            161   1.5e-60  202.6   1.3   1   1   1.3e-64   1.7e-60  202.4   0.9     1   136    15   150    15   150 1.00 MoaC family
Na_Pi_cotrans        PF02690.10   142 seq1000_BIOID51025   -            543   1.6e-44  150.9  30.2   1   2   1.4e-39   9.5e-36  122.5   7.0     1   140    13   148    13   150 0.98 Na+/Pi-cotransporter
Na_Pi_cotrans        PF02690.10   142 seq1000_BIOID51025   -            543   1.6e-44  150.9  30.2   2   2   1.6e-13   1.1e-09   38.0  10.2     1   123   139   265   139   284 0.90 Na+/Pi-cotransporter
DUF1435              PF07256.7     78 seq1001_BIOID51025   -             91   2.7e-39  132.9   8.9   1   1   2.4e-43   3.2e-39  132.6   6.2     1    78    14    91    14    91 0.99 Protein of unknown function (DUF1435)
NTP_transf_3         PF12804.2    179 seq1003_BIOID51025   -            192   8.3e-31  107.4   0.0   1   1   6.9e-35   9.4e-31  107.2   0.0     1   179     6   182     6   182 0.89 MobA-like NTP transferase domain
DUF4154              PF13689.1    145 seq1008_BIOID51025   -            172     6e-33  113.3   0.0   1   1   5.4e-37   7.3e-33  113.0   0.0     6   145    32   168    27   168 0.95 Domain of unknown function (DUF4154)
Lactate_perm         PF02652.9    522 seq1009_BIOID51025   -            560  1.9e-234  778.9  41.6   1   1  1.6e-238  2.1e-234  778.7  28.9     1   522    25   551    25   551 0.99 L-lactate permease
tRNA-synt_1          PF00133.17   601 seq1010_BIOID51025   -            938  9.3e-233  773.4   0.0   1   1  5.8e-236  1.1e-232  773.2   0.0     2   601    28   641    27   641 0.98 tRNA synthetases class I (I, L, M and V)
Anticodon_1          PF08264.8    153 seq1010_BIOID51025   -            938   4.3e-29  101.1   0.0   1   1   4.2e-32   8.2e-29  100.2   0.0     1   152   685   841   685   842 0.89 Anticodon-binding domain of tRNA
tRNA-synt_1g         PF09334.6    391 seq1010_BIOID51025   -            938   4.7e-21   74.7   0.2   1   2     7e-14   1.4e-10   40.3   0.0     8    69    58   119    56   246 0.63 tRNA synthetases class I (M)
tRNA-synt_1g         PF09334.6    391 seq1010_BIOID51025   -            938   4.7e-21   74.7   0.2   2   2   2.4e-08   4.8e-05   22.0   0.0   310   356   584   631   566   650 0.81 tRNA synthetases class I (M)
zf-FPG_IleRS         PF06827.9     30 seq1010_BIOID51025   -            938   1.1e-09   37.6   3.5   1   1   5.4e-13   1.1e-09   37.6   2.4     1    29   898   926   898   927 0.96 Zinc finger found in FPG and IleRS
tRNA-synt_1e         PF01406.14   301 seq1010_BIOID51025   -            938     3e-08   33.0   0.0   1   1   2.2e-09   4.2e-06   25.9   0.0   227   299   575   648   548   650 0.83 tRNA synthetases class I (C) catalytic domain
tRNA-synt_1_2        PF13603.1    185 seq1010_BIOID51025   -            938   8.1e-07   28.3   0.0   1   1   7.7e-10   1.5e-06   27.5   0.0    12   141   224   358   219   368 0.78 Leucyl-tRNA synthetase, Domain 2
tRNA-synt_1f         PF01921.13   360 seq1010_BIOID51025   -            938   2.9e-06   26.1   0.0   1   1     6e-09   1.2e-05   24.1   0.0   241   340   562   659   545   675 0.81 tRNA synthetases class I (K)
UvrD_C               PF13361.1    319 seq1011_BIOID51025   -            690   8.9e-93  311.1   0.0   1   1   3.7e-95   8.4e-92  307.9   0.0     1   318   288   630   288   631 0.97 UvrD-like helicase C-terminal domain
UvrD-helicase        PF00580.16   315 seq1011_BIOID51025   -            690   2.2e-74  250.5   0.4   1   1   1.4e-76   3.1e-73  246.6   0.3     1   314    20   282    20   283 0.94 UvrD/REP helicase N-terminal domain
AAA_19               PF13245.1     76 seq1011_BIOID51025   -            690   2.2e-13   49.6   0.6   1   1   2.1e-16   4.9e-13   48.5   0.4     8    75    32   104    25   105 0.82 Part of AAA domain
UvrD_C_2             PF13538.1    104 seq1011_BIOID51025   -            690   2.2e-10   40.4   0.0   1   1   5.8e-13   1.3e-09   37.9   0.0    54   103   563   626   513   627 0.80 Family description
Sdh_cyt              PF01127.17   121 seq1012_BIOID51025   -            133   4.8e-30  103.7   4.3   1   1   4.3e-34   5.8e-30  103.4   3.0     3   120    11   127    10   128 0.90 Succinate dehydrogenase/Fumarate reductase transmembrane subunit
Epimerase            PF01370.16   236 seq1014_BIOID51025   -             84   1.2e-13   50.9   0.1   1   1   3.7e-17   1.3e-13   50.8   0.0     2    74     4    84     3    84 0.86 NAD dependent epimerase/dehydratase family
adh_short            PF00106.20   167 seq1014_BIOID51025   -             84   1.3e-07   31.5   0.0   1   1   4.3e-11   1.5e-07   31.3   0.0     3    73     3    73     1    83 0.80 short chain dehydrogenase
RmlD_sub_bind        PF04321.12   287 seq1014_BIOID51025   -             84   3.5e-05   22.7   0.0   1   1   1.3e-08   4.3e-05   22.4   0.0     1    60     1    84     1    84 0.97 RmlD substrate binding domain
3Beta_HSD            PF01073.14   280 seq1014_BIOID51025   -             84   6.6e-05   21.6   0.0   1   1   2.1e-08   7.1e-05   21.5   0.0     1    75     4    84     4    84 0.73 3-beta hydroxysteroid dehydrogenase/isomerase family
Acyl_transf_3        PF01757.17   340 seq1015_BIOID51025   -            331   4.2e-34  117.7  34.9   1   1   3.8e-38   5.2e-34  117.4  24.2     2   339     6   318     5   322 0.87 Acyltransferase family
Crl                  PF07417.7    127 seq1016_BIOID51025   -            133     1e-54  183.5   0.1   1   1   8.7e-59   1.2e-54  183.3   0.1     2   122     3   123     2   131 0.96 Transcriptional regulator Crl
NUDIX                PF00293.23   135 seq1020_BIOID51025   -            257   1.9e-21   75.9   0.1   1   1   1.3e-24     6e-21   74.3   0.0     6   125   132   240   127   249 0.90 NUDIX domain
zf-NADH-PPase        PF09297.6     32 seq1020_BIOID51025   -            257   2.8e-10   39.4   5.4   1   1     1e-13   4.8e-10   38.6   3.8     1    32    93   124    93   124 0.98 NADH pyrophosphatase zinc ribbon domain
NUDIX-like           PF09296.6     98 seq1020_BIOID51025   -            257   3.7e-06   27.0   0.1   1   1   1.6e-09   7.3e-06   26.1   0.1     2    97    11    90    10    91 0.96 NADH pyrophosphatase-like rudimentary NUDIX domain
LysR_substrate       PF03466.15   209 seq1021_BIOID51025   -            293   3.6e-45  153.5   0.1   1   1   8.4e-49   5.7e-45  152.8   0.0     2   204    85   282    84   285 0.98 LysR substrate binding domain
HTH_1                PF00126.22    60 seq1021_BIOID51025   -            293     2e-17   62.5   0.8   1   1   5.5e-21   3.8e-17   61.6   0.6     1    60     3    62     3    62 0.97 Bacterial regulatory helix-turn-helix protein, lysR family
ThiS                 PF02597.15    78 seq1022_BIOID51025   -             72   2.1e-18   66.3   0.0   1   1   1.7e-22   2.3e-18   66.2   0.0     8    78     2    72     1    72 0.98 ThiS family
DUF1311              PF07007.7     95 seq1023_BIOID51025   -            162   6.6e-20   70.8   1.9   1   1   6.2e-24   8.5e-20   70.5   1.3     1    95    34   145    34   145 0.85 Protein of unknown function (DUF1311)
CorA                 PF01544.13   292 seq1026_BIOID51025   -            327   6.7e-63  212.3   0.0   1   1   5.7e-67   7.8e-63  212.1   0.0     3   292    39   323    37   323 0.97 CorA-like Mg2+ transporter protein
DUF1106              PF06523.6     91 seq1027_BIOID51025   -             73   1.7e-35  120.5   0.6   1   1   1.4e-39   1.9e-35  120.4   0.4     1    70     1    69     1    72 0.93 Protein of unknown function (DUF1106)
GGDEF                PF00990.16   161 seq1028_BIOID51025   -            407   5.3e-45  152.7   0.5   1   1   6.1e-49   8.3e-45  152.1   0.3     1   159   248   402   248   404 0.96 GGDEF domain
Sdh_cyt              PF01127.17   121 seq1030_BIOID51025   -            115   8.9e-12   44.7  15.1   1   1   7.9e-16   1.1e-11   44.5  10.5    18   120    11   104     2   113 0.83 Succinate dehydrogenase/Fumarate reductase transmembrane subunit
AsmA                 PF05170.9    604 seq1033_BIOID51025   -            577  6.9e-168  559.8   7.9   1   1  1.9e-171  8.6e-168  559.5   5.5     1   568     9   561     9   574 0.98 AsmA family
Epimerase            PF01370.16   236 seq1034_BIOID51025   -            199   2.5e-20   72.8   0.0   1   1     2e-24   2.8e-20   72.6   0.0   129   222     5    95     1   126 0.91 NAD dependent epimerase/dehydratase family
MoaE                 PF02391.12   117 seq1035_BIOID51025   -            150   2.5e-40  136.7   0.0   1   1   2.2e-44     3e-40  136.5   0.0     2   116     6   121     5   122 0.97 MoaE protein
DicB                 PF05358.6     62 seq1036_BIOID51025   -             62   4.5e-38  128.4   0.0   1   1   3.6e-42   4.9e-38  128.3   0.0     1    62     1    62     1    62 0.99 DicB protein
SepQ                 PF06622.6    305 seq1037_BIOID51025   -            305  1.6e-210  697.1   6.8   1   1  1.3e-214  1.7e-210  697.0   4.7     1   305     1   305     1   305 1.00 SepQ protein
DNA_pol3_theta       PF06440.6     75 seq1040_BIOID51025   -             82   1.8e-38  129.8   0.3   1   1   1.5e-42   2.1e-38  129.6   0.2     3    74     9    80     7    81 0.97 DNA polymerase III, theta subunit
DUF1482              PF07358.6     57 seq1041_BIOID51025   -             66   2.5e-28   97.3   0.2   1   1   2.1e-32   2.8e-28   97.1   0.1     1    57     7    65     7    65 0.98 Protein of unknown function (DUF1482)
Pyr_redox_2          PF07992.9    200 seq1042_BIOID51025   -           1032   3.6e-19   69.3   0.0   1   1     6e-22   9.1e-19   68.0   0.0     2   198   553   829   552   831 0.84 Pyridine nucleotide-disulphide oxidoreductase
NAD_binding_8        PF13450.1     68 seq1042_BIOID51025   -           1032   1.2e-08   34.7   0.7   1   1     3e-11   4.6e-08   32.8   0.0     1    37   555   591   555   617 0.89 NAD(P)-binding Rossmann-like domain
Fer4_9               PF13187.1     55 seq1042_BIOID51025   -           1032   3.1e-06   27.2   7.6   1   1     2e-09   3.1e-06   27.2   5.3     1    53   897   951   867   952 0.90 4Fe-4S dicluster domain
Thi4                 PF01946.12   230 seq1042_BIOID51025   -           1032     4e-06   25.9   0.2   1   1   6.5e-08   9.8e-05   21.4   0.0    20    54   553   587   538   592 0.93 Thi4 family
FAD_binding_3        PF01494.14   356 seq1042_BIOID51025   -           1032   5.1e-05   22.3   0.1   1   1   7.4e-08   0.00011   21.2   0.1     3    35   552   584   550   590 0.92 FAD binding domain
FAD_binding_2        PF00890.19   421 seq1042_BIOID51025   -           1032    0.0001   21.2   0.8   1   1   6.6e-08    0.0001   21.2   0.5     2    36   553   587   552   591 0.94 FAD binding domain
FAD_binding_2        PF00890.19   421 seq1044_BIOID51025   -            588  2.6e-117  392.1   6.1   1   1    7e-121  3.2e-117  391.8   4.2     1   421     9   405     9   405 0.98 FAD binding domain
Succ_DH_flav_C       PF02910.15   129 seq1044_BIOID51025   -            588   2.7e-38  130.6   0.2   1   1   9.8e-42   4.5e-38  129.9   0.1     1   129   460   588   460   588 0.96 Fumarate reductase flavoprotein C-term
FeoC                 PF09012.5     69 seq1045_BIOID51025   -             78   1.9e-15   56.1   0.4   1   1   3.3e-19   2.3e-15   55.9   0.3     1    65     3    69     3    75 0.92 FeoC like transcriptional regulator
TrmB                 PF01978.14    68 seq1045_BIOID51025   -             78   2.2e-06   27.1   0.0   1   1   4.3e-10   2.9e-06   26.7   0.0    17    59    10    53     7    56 0.92 Sugar-specific transcriptional regulator TrmB
Phage_integrase      PF00589.17   173 seq1046_BIOID51025   -            200     8e-49  165.5   0.0   1   1   6.6e-53   9.1e-49  165.3   0.0     1   171    11   181    11   183 0.98 Phage integrase family
SirA                 PF01206.12    70 seq1048_BIOID51025   -             77   2.7e-20   71.6   0.0   1   1   2.2e-24   2.9e-20   71.5   0.0     2    70     9    77     8    77 0.98 SirA-like protein
T4SS                 PF07996.6    195 seq1049_BIOID51025   -            252   2.2e-23   82.9  10.8   1   1   2.1e-27   2.9e-23   82.6   7.5     1   185    22   215    22   229 0.86 Type IV secretion system proteins
EAL                  PF00563.15   236 seq1051_BIOID51025   -            532   1.2e-59  201.5   0.2   1   1   2.8e-63   1.9e-59  200.8   0.2     4   236   273   501   270   501 0.93 EAL domain
CSS-motif            PF12792.2    208 seq1051_BIOID51025   -            532   3.8e-41  140.5   0.4   1   1   9.4e-45   6.4e-41  139.8   0.1     3   203    42   242    40   247 0.91 CSS motif domain associated with EAL
PQQ_2                PF13360.1    238 seq1054_BIOID51025   -            353   1.1e-07   31.5   1.6   1   1   1.2e-10   3.2e-07   29.9   1.0     3   236    69   308    67   310 0.73 PQQ-like domain
URO-D                PF01208.12   343 seq1055_BIOID51025   -            354  1.7e-140  467.7   0.0   1   1  1.4e-144  1.9e-140  467.5   0.0     2   342     5   347     4   348 0.98 Uroporphyrinogen decarboxylase (URO-D)
Iso_dh               PF00180.15   348 seq1056_BIOID51025   -            416  7.1e-116  386.8   0.0   1   1    6e-120  8.2e-116  386.6   0.0     2   348    29   412    28   412 0.98 Isocitrate/isopropylmalate dehydrogenase
CN_hydrolase         PF00795.17   184 seq1057_BIOID51025   -            218   3.8e-14   52.3   0.0   1   1   3.4e-18   4.7e-14   52.0   0.0     1   119     5   114     5   150 0.92 Carbon-nitrogen hydrolase
Bax1-I               PF01027.15   205 seq1059_BIOID51025   -            234   3.6e-59  199.6  36.8   1   1     3e-63   4.1e-59  199.5  25.5     2   205    19   230    18   230 0.92 Inhibitor of apoptosis-promoting Bax1
DUF159               PF02586.9    208 seq1061_BIOID51025   -            253   1.2e-46  158.7   0.0   1   1     1e-50   1.4e-46  158.5   0.0     1   207    32   246    32   247 0.90 Uncharacterised ACR, COG2135
Transposase_31       PF04754.7    205 seq1068_BIOID51025   -            292   1.7e-83  278.8   0.1   1   1   1.8e-87   2.4e-83  278.4   0.0     1   204     8   209     8   210 0.99 Putative transposase, YhgA-like
tRNA-synt_2          PF00152.15   335 seq1069_BIOID51025   -            335   5.4e-70  235.6   0.0   1   1     5e-74   6.9e-70  235.3   0.0    21   333    25   333    14   335 0.88 tRNA synthetases class II (D, K and N)
DNA_circ_N           PF07157.7     93 seq1071_BIOID51025   -            457   9.7e-41  137.6   0.0   1   1   1.7e-44   2.4e-40  136.4   0.0     1    93    18   110    18   110 0.99 DNA circulation protein N-terminus
HSP70                PF00012.15   602 seq1081_BIOID51025   -            450   7.5e-25   86.7   0.0   1   2   7.1e-19   9.7e-15   53.3   0.0     2   207     3   228     2   259 0.77 Hsp70 protein
HSP70                PF00012.15   602 seq1081_BIOID51025   -            450   7.5e-25   86.7   0.0   2   2   8.8e-12   1.2e-07   29.9   0.0   250   352   329   423   305   448 0.80 Hsp70 protein
FCD                  PF07729.7    125 seq1084_BIOID51025   -            258   3.1e-23   82.3   2.7   1   1   4.6e-27   3.1e-23   82.3   1.9     1   124   100   223   100   224 0.90 FCD domain
GntR                 PF00392.16    64 seq1084_BIOID51025   -            258   2.1e-22   78.2   0.4   1   1   6.1e-26   4.2e-22   77.2   0.3     1    64     8    71     8    71 0.98 Bacterial regulatory proteins, gntR family
OmpA                 PF00691.15    97 seq1085_BIOID51025   -            160   3.6e-18   65.6   0.1   1   1     4e-22   5.5e-18   65.0   0.1     1    97    55   151    55   151 0.95 OmpA family
RNase_T              PF00929.19   164 seq1086_BIOID51025   -            220     4e-18   66.1   0.0   1   1   7.2e-22   9.8e-18   64.8   0.0     2   164     4   147     3   147 0.91 Exonuclease
Sod_Fe_C             PF02777.13   106 seq1088_BIOID51025   -            208   2.7e-40  136.3   0.5   1   1   5.9e-44     4e-40  135.8   0.1     4   106    98   204    95   204 0.91 Iron/manganese superoxide dismutases, C-terminal domain
Sod_Fe_N             PF00081.17    82 seq1088_BIOID51025   -            208   9.6e-34  115.4   2.3   1   1   2.3e-37   1.5e-33  114.7   1.6     1    81     4    91     4    92 0.97 Iron/manganese superoxide dismutases, alpha-hairpin domain
DEAD                 PF00270.24   173 seq1089_BIOID51025   -            457   4.4e-46  156.3   0.0   1   1   2.3e-47   7.8e-44  149.0   0.0     1   170    27   191    27   194 0.95 DEAD/DEAH box helicase
Helicase_C           PF00271.26    78 seq1089_BIOID51025   -            457   1.5e-23   82.3   0.0   1   1   8.4e-27   2.9e-23   81.4   0.0     3    78   261   336   259   336 0.97 Helicase conserved C-terminal domain
DbpA                 PF03880.10    74 seq1089_BIOID51025   -            457   1.9e-21   75.3   0.0   1   1   1.1e-24   3.9e-21   74.3   0.0     2    73   384   455   383   456 0.98 DbpA RNA binding domain
ResIII               PF04851.10   184 seq1089_BIOID51025   -            457     1e-05   25.3   0.0   1   1     7e-09   2.4e-05   24.1   0.0     4   183    26   188    23   189 0.73 Type III restriction enzyme, res subunit
DNA_III_psi          PF03603.8    128 seq1090_BIOID51025   -            137   1.4e-45  154.1   0.1   1   1   1.2e-49   1.6e-45  153.9   0.1     1   128     1   128     1   128 0.99 DNA polymerase III psi subunit
AA_kinase            PF00696.23   241 seq1092_BIOID51025   -            396   4.4e-43  147.4   2.1   1   1   8.2e-47   5.6e-43  147.1   1.5     2   240    35   263    34   264 0.93 Amino acid kinase family
PUA                  PF01472.15    74 seq1092_BIOID51025   -            396     1e-22   79.4   0.1   1   1   4.6e-26   3.1e-22   77.9   0.1     1    74   305   379   305   379 0.98 PUA domain
Polysacc_deac_1      PF01522.16   124 seq1095_BIOID51025   -             92   8.5e-11   41.4   0.0   1   1   4.8e-14   6.5e-10   38.5   0.0     2    38    56    92    55    92 0.96 Polysaccharide deacetylase
Phage_integrase      PF00589.17   173 seq1096_BIOID51025   -            198   1.4e-46  158.1   0.6   1   1   1.2e-50   1.6e-46  158.0   0.4     1   172     5   177     5   178 0.98 Phage integrase family
TrbL                 PF04610.9    225 seq1097_BIOID51025   -            376   1.8e-32  112.7  23.1   1   1   2.2e-36     3e-32  112.0  16.0     2   225    69   284    68   284 0.97 TrbL/VirB6 plasmid conjugal transfer protein
Bax1-I               PF01027.15   205 seq1099_BIOID51025   -            215   7.4e-12   45.1  30.7   1   1   6.3e-16   8.6e-12   44.9  21.3     7   202     5   203     1   207 0.75 Inhibitor of apoptosis-promoting Bax1
Endonuclease_5       PF04493.9    206 seq1101_BIOID51025   -            223   1.1e-70  237.0   0.0   1   1   9.3e-75   1.3e-70  236.8   0.0     1   205     9   208     9   209 0.99 Endonuclease V
Acetyltransf_1       PF00583.19    83 seq1103_BIOID51025   -            148   1.1e-19   70.1   0.0   1   1   1.1e-22   1.6e-19   69.5   0.0     4    82    48   120    45   121 0.92 Acetyltransferase (GNAT) family
FR47                 PF08445.5     86 seq1103_BIOID51025   -            148   6.3e-13   48.1   0.1   1   1   5.7e-16   8.6e-13   47.7   0.0    17    81    59   124    42   130 0.82 FR47-like protein
Acetyltransf_10      PF13673.1    117 seq1103_BIOID51025   -            148   1.6e-12   47.4   0.1   1   1   1.4e-15   2.2e-12   47.0   0.1    22   117    18   120     8   120 0.86 Acetyltransferase (GNAT) domain
Acetyltransf_7       PF13508.1     79 seq1103_BIOID51025   -            148   3.4e-11   43.0   0.0   1   1     3e-14   4.6e-11   42.6   0.0     8    78    45   121    38   122 0.86 Acetyltransferase (GNAT) domain
Acetyltransf_4       PF13420.1    155 seq1103_BIOID51025   -            148   1.6e-08   34.5   0.0   1   1   1.3e-11   1.9e-08   34.2   0.0    32   148    23   134     5   141 0.82 Acetyltransferase (GNAT) domain
Acetyltransf_8       PF13523.1    152 seq1103_BIOID51025   -            148   7.4e-08   32.2   0.1   1   1   1.5e-09   2.3e-06   27.4   0.0    75   138    61   122     4   127 0.78 Acetyltransferase (GNAT) domain
Acetyltransf_3       PF13302.1    142 seq1103_BIOID51025   -            148   7.8e-07   29.3   0.1   1   1   1.8e-09   2.7e-06   27.6   0.1    67   142    49   121     3   121 0.73 Acetyltransferase (GNAT) domain
Acetyltransf_9       PF13527.1    128 seq1103_BIOID51025   -            148     3e-06   26.9   0.0   1   1   3.7e-09   5.7e-06   26.1   0.0    74   127    64   122    49   123 0.89 Acetyltransferase (GNAT) domain
Acetyltransf_6       PF13480.1    142 seq1103_BIOID51025   -            148   1.6e-05   24.7   0.0   1   1   1.4e-08   2.1e-05   24.4   0.0    73   131    42   100    17   107 0.90 Acetyltransferase (GNAT) domain
Polysacc_deac_1      PF01522.16   124 seq1104_BIOID51025   -            145   2.8e-20   72.0   0.1   1   1   2.7e-24   3.7e-20   71.6   0.0    48   123     4    86     2    87 0.98 Polysaccharide deacetylase
PseudoU_synth_2      PF00849.17   164 seq1108_BIOID51025   -            290     1e-15   57.8   0.1   1   1   6.3e-18   4.3e-14   52.5   0.1     2   164    69   195    68   195 0.87 RNA pseudouridylate synthase
S4                   PF01479.20    48 seq1108_BIOID51025   -            290   2.8e-14   52.1   1.5   1   1   1.1e-17   7.6e-14   50.7   0.0     1    48     7    52     7    52 0.98 S4 domain
MFS_1                PF07690.11   354 seq1109_BIOID51025   -            396   4.5e-34  117.6  58.9   1   1   3.3e-38   4.5e-34  117.6  40.8     2   353    19   349    18   350 0.89 Major Facilitator Superfamily
FMN_dh               PF01070.13   357 seq1110_BIOID51025   -            396    2e-124  414.9   0.0   1   1  5.9e-128  2.7e-124  414.5   0.0     1   355    13   375    13   377 0.96 FMN-dependent dehydrogenase
NMO                  PF03060.10   330 seq1110_BIOID51025   -            396   2.9e-05   23.2   2.7   1   1   9.3e-09   4.2e-05   22.7   1.9   138   225   248   335   244   370 0.87 Nitronate monooxygenase
Fer2_3               PF13085.1    110 seq1112_BIOID51025   -            238   3.8e-31  107.0   0.0   1   1   1.6e-34   5.5e-31  106.5   0.0     2   109     5   111     4   112 0.93 2Fe-2S iron-sulfur cluster binding domain
Fer4_17              PF13534.1     61 seq1112_BIOID51025   -            238     2e-10   40.7   0.8   1   1   1.1e-13   3.9e-10   39.8   0.5     1    61   148   221   148   221 0.80 4Fe-4S dicluster domain
Fer4_8               PF13183.1     57 seq1112_BIOID51025   -            238   1.3e-09   37.8   1.5   1   1     8e-13   2.7e-09   36.7   1.0     2    56   146   219   145   220 0.71 4Fe-4S dicluster domain
Fer4_18              PF13746.1     69 seq1112_BIOID51025   -            238   3.2e-07   30.5   1.1   1   1     1e-09   3.5e-06   27.2   0.1     2    67   155   221   154   223 0.97 4Fe-4S dicluster domain
KdgT                 PF03812.8    314 seq1113_BIOID51025   -            341  1.1e-180  599.5  30.6   1   1    9e-185  1.2e-180  599.4  21.2     1   314    15   328    15   328 1.00 2-keto-3-deoxygluconate permease
AA_permease_2        PF13520.1    426 seq1114_BIOID51025   -             78   1.6e-07   30.1   7.7   1   1   1.3e-11   1.8e-07   29.9   5.3     2    66    14    78    13    78 0.92 Amino acid permease
HAD_2                PF13419.1    176 seq1116_BIOID51025   -            225   1.6e-27   96.7   0.0   1   1   4.1e-31   1.9e-27   96.5   0.0     1   176     6   195     6   195 0.91 Haloacid dehalogenase-like hydrolase
Hydrolase_like       PF13242.1     75 seq1116_BIOID51025   -            225   9.9e-13   47.4   0.0   1   1   3.3e-16   1.5e-12   46.9   0.0     3    75   149   218   147   218 0.85 HAD-hyrolase-like
Hydrolase            PF00702.21   204 seq1116_BIOID51025   -            225   1.4e-11   45.2   0.3   1   1   1.5e-14   6.6e-11   43.0   0.2   107   204    78   189     3   189 0.74 haloacid dehalogenase-like hydrolase
Glyco_trans_4_2      PF13477.1    139 seq1117_BIOID51025   -            114   3.5e-05   23.5   0.0   1   1     3e-09   4.1e-05   23.3   0.0    16   100    22   104     9   110 0.83 Glycosyl transferase 4-like
Bax1-I               PF01027.15   205 seq1118_BIOID51025   -            267   4.4e-10   39.3  19.8   1   1     4e-14   5.5e-10   39.0  13.7     3   190    19   209    17   215 0.80 Inhibitor of apoptosis-promoting Bax1
Aldo_ket_red         PF00248.16   283 seq1119_BIOID51025   -            346   4.4e-75  251.9   0.0   1   1   3.7e-79   5.1e-75  251.7   0.0     2   282    28   332    27   333 0.96 Aldo/keto reductase family
PTS_IIB              PF02302.12    90 seq1120_BIOID51025   -            106   5.2e-21   74.7   1.5   1   1   4.5e-25   6.1e-21   74.5   1.0     2    88     6    95     5    97 0.94 PTS system, Lactose/Cellobiose specific IIB subunit
DUF416               PF04222.7    191 seq1121_BIOID51025   -            196   2.2e-87  291.0   0.1   1   1   1.8e-91   2.5e-87  290.8   0.0     1   189     4   192     4   194 0.99 Protein of unknown function (DUF416)
YscJ_FliF            PF01514.12   207 seq1122_BIOID51025   -            552   2.5e-65  219.3   0.0   1   1   1.7e-68   1.2e-64  217.1   0.0     9   205    28   223    17   225 0.96 Secretory protein of YscJ/FliF family
YscJ_FliF_C          PF08345.6    160 seq1122_BIOID51025   -            552   4.2e-52  176.2   4.9   1   1   6.1e-56   4.2e-52  176.2   3.4     1   160   250   429   250   429 0.88 Flagellar M-ring protein C-terminal
Phage_GPD            PF05954.6    292 seq1123_BIOID51025   -            359     3e-27   95.4   0.8   1   1   2.6e-31   3.6e-27   95.1   0.2     3   292    25   324    23   325 0.81 Phage late control gene D protein (GPD)
DEDD_Tnp_IS110       PF01548.12   144 seq1125_BIOID51025   -            275   5.2e-38  129.8   0.0   1   1   1.2e-41     8e-38  129.2   0.0     1   144     4   147     4   147 0.98 Transposase
Transposase_20       PF02371.11    87 seq1125_BIOID51025   -            275   2.1e-12   46.8   0.0   1   1   5.7e-16   3.9e-12   45.9   0.0     2    53   192   243   191   250 0.91 Transposase IS116/IS110/IS902 family
AA_permease_2        PF13520.1    426 seq1126_BIOID51025   -            426   4.3e-20   71.5  45.2   1   1   9.1e-24   6.2e-20   71.0  31.3    75   419    11   394     2   409 0.75 Amino acid permease
AA_permease          PF00324.16   479 seq1126_BIOID51025   -            426   6.2e-10   37.8  41.3   1   1   6.4e-13   4.4e-09   35.0  28.7    68   446     3   391     1   410 0.70 Amino acid permease
IpaB_EvcA            PF03278.8    153 seq1127_BIOID51025   -            203   1.5e-65  218.9   5.0   1   1   1.3e-69   1.8e-65  218.7   3.5     2   151    42   192    41   194 0.98 IpaB/EvcA family
Pribosyltran         PF00156.22   125 seq1133_BIOID51025   -            227   8.4e-10   38.3   0.0   1   1     1e-13   1.4e-09   37.6   0.0    45   124   141   223   136   224 0.83 Phosphoribosyl transferase domain
Fimbrial             PF00419.15   145 seq1134_BIOID51025   -            184   9.4e-21   74.4   9.3   1   1   6.9e-25   9.4e-21   74.4   6.4     1   145    35   184    35   184 0.87 Fimbrial protein
Aldedh               PF00171.17   462 seq1135_BIOID51025   -            417   6.8e-21   74.0   3.4   1   1   1.3e-20   1.7e-16   59.4   1.0    37   298     8   282     2   304 0.82 Aldehyde dehydrogenase family
PFL                  PF02901.10   648 seq1136_BIOID51025   -            765  3.8e-205  683.0   0.0   1   1  6.8e-209  4.7e-205  682.7   0.0     1   648     1   626     1   626 0.98 Pyruvate formate lyase
Gly_radical          PF01228.16   106 seq1136_BIOID51025   -            765   2.7e-25   88.6   0.0   1   1   9.7e-29   6.6e-25   87.4   0.0     3   106   645   747   643   747 0.97 Glycine radical
Glycos_transf_1      PF00534.15   172 seq1137_BIOID51025   -            225   2.3e-25   88.8   0.0   1   1   6.8e-29   3.1e-25   88.4   0.0    15   163    48   195    42   205 0.87 Glycosyl transferases group 1
Glyco_trans_1_4      PF13692.1    135 seq1137_BIOID51025   -            225   5.5e-13   49.1   0.0   1   1   1.6e-16   7.3e-13   48.7   0.0     2   135    48   190    47   190 0.85 Glycosyl transferases group 1
Glyco_trans_1_2      PF13524.1     92 seq1137_BIOID51025   -            225   9.8e-08   32.0   0.0   1   1   3.6e-11   1.6e-07   31.3   0.0     2    91   128   219   126   220 0.95 Glycosyl transferases group 1
DUF3491              PF11996.3    936 seq1140_BIOID51025   -            375  2.6e-143  478.5   0.0   1   1  2.2e-147    3e-143  478.3   0.0   349   720     1   371     1   374 0.99 Protein of unknown function (DUF3491)
VirB8                PF04335.8    212 seq1141_BIOID51025   -            206   6.9e-45  153.1   0.7   1   1   5.6e-49   7.7e-45  152.9   0.5    18   212     3   203     1   203 0.88 VirB8 protein
GTP_EFTU             PF00009.22   188 seq1142_BIOID51025   -            538   9.9e-45  152.1   0.0   1   1   3.4e-48   1.6e-44  151.5   0.0     3   187    22   286    20   287 0.92 Elongation factor Tu GTP binding domain
GTP_EFTU_D2          PF03144.20    74 seq1142_BIOID51025   -            538   2.8e-11   43.2   0.1   1   1   2.7e-14   1.2e-10   41.2   0.0     2    74   323   389   322   389 0.97 Elongation factor Tu domain 2
FKBP_C               PF00254.23    94 seq1144_BIOID51025   -            149   1.2e-16   60.3   0.0   1   1   1.3e-20   1.7e-16   59.8   0.0     4    94     4   141     2   141 0.87 FKBP-type peptidyl-prolyl cis-trans isomerase
Resolvase            PF00239.16   141 seq1145_BIOID51025   -             94   3.4e-11   43.0   0.2   1   1   3.1e-15   4.3e-11   42.7   0.1    58   129     4    94     1    94 0.87 Resolvase, N terminal domain
Transket_pyr         PF02779.19   178 seq1147_BIOID51025   -            933   5.3e-67  224.6   0.0   1   1   1.3e-70     9e-67  223.8   0.0     3   178   591   785   589   785 0.99 Transketolase, pyrimidine binding domain
E1_dh                PF00676.15   300 seq1147_BIOID51025   -            933   1.7e-46  158.1   0.0   1   1   5.4e-50   3.7e-46  157.1   0.0    15   282   219   511   207   516 0.84 Dehydrogenase E1 component
Bac_DNA_binding      PF00216.16    90 seq1148_BIOID51025   -             90   3.2e-33  113.4   1.4   1   1   2.6e-37   3.6e-33  113.3   1.0     1    90     1    90     1    90 0.99 Bacterial DNA-binding protein
Fimbrial             PF00419.15   145 seq1150_BIOID51025   -            179   6.8e-16   58.6   0.0   1   1   5.9e-20     8e-16   58.4   0.0     2   145    33   179    32   179 0.86 Fimbrial protein
GTP_EFTU             PF00009.22   188 seq1151_BIOID51025   -            607     1e-56  191.2   0.0   1   1   7.2e-60     2e-56  190.3   0.0     2   187     4   195     3   196 0.96 Elongation factor Tu GTP binding domain
EFG_C                PF00679.19    89 seq1151_BIOID51025   -            607   1.9e-21   75.6   0.0   1   1   1.6e-24   4.3e-21   74.4   0.0     3    83   397   477   395   483 0.96 Elongation factor G C-terminus
GTP_EFTU_D2          PF03144.20    74 seq1151_BIOID51025   -            607   7.4e-10   38.6   3.2   1   1   8.1e-13   2.2e-09   37.1   2.2     1    74   219   289   219   289 0.94 Elongation factor Tu domain 2
MMR_HSR1             PF01926.18   114 seq1151_BIOID51025   -            607   1.3e-05   25.0   0.2   1   1   1.5e-08   4.1e-05   23.4   0.0     2   113     8   128     7   129 0.55 50S ribosome-binding GTPase
Fe-S_biosyn          PF01521.15    91 seq1155_BIOID51025   -            191   2.1e-23   81.7   0.0   1   1   1.6e-26   1.1e-22   79.4   0.0     1    91     2    94     2    94 0.98 Iron-sulphur cluster biosynthesis
NifU                 PF01106.12    68 seq1155_BIOID51025   -            191     2e-10   40.1   0.0   1   1   4.4e-14     3e-10   39.5   0.0     2    65   112   177   111   180 0.90 NifU-like domain
MOSC                 PF03473.12   133 seq1156_BIOID51025   -            224   3.1e-27   94.5   0.0   1   1   6.2e-31   4.2e-27   94.1   0.0     2   132    38   161    37   162 0.97 MOSC domain
3-alpha              PF03475.9     47 seq1156_BIOID51025   -            224   1.7e-16   59.5   0.1   1   1   4.6e-20   3.1e-16   58.6   0.0     1    47   168   214   168   214 0.97 3-alpha domain
DUF535               PF04393.8    288 seq1157_BIOID51025   -            316   2.7e-89  298.7   0.0   1   1   2.4e-93   3.3e-89  298.4   0.0     6   287    24   302    19   303 0.97 Protein of unknown function (DUF535)
SpoU_methylase       PF00588.14   142 seq1158_BIOID51025   -            157   2.4e-34  118.0   0.0   1   1     2e-38   2.7e-34  117.9   0.0     1   142     1   142     1   142 0.95 SpoU rRNA Methylase family
Amidohydro_1         PF01979.15   333 seq1159_BIOID51025   -            442   3.9e-50  171.2   0.3   1   1   8.2e-54   5.6e-50  170.7   0.2     1   333    53   375    53   375 0.96 Amidohydrolase family
Amidohydro_5         PF13594.1     68 seq1159_BIOID51025   -            442   2.6e-08   33.4   0.0   1   1     9e-12   6.2e-08   32.2   0.0     1    68    23   122    23   122 0.66 Amidohydrolase
LYTB                 PF02401.13   281 seq1161_BIOID51025   -            316  4.5e-120  399.6   0.2   1   1  3.8e-124  5.2e-120  399.5   0.1     1   280     3   284     3   285 0.99 LytB protein
Phage_Mu_Gp45        PF06890.7    162 seq1162_BIOID51025   -            182   1.4e-65  219.5   0.8   1   1   1.2e-69   1.6e-65  219.3   0.6     1   161    16   171    16   172 0.99 Bacteriophage Mu Gp45 protein
Tir_receptor_N       PF07490.6    266 seq1163_BIOID51025   -            538  1.7e-151  503.0   5.4   1   1  3.8e-155  1.7e-151  503.0   3.7     1   266     1   259     1   259 0.99 Translocated intimin receptor (Tir) N-terminus
Tir_receptor_C       PF07489.6    221 seq1163_BIOID51025   -            538  6.7e-111  369.2  13.8   1   1  1.5e-114  6.7e-111  369.2   9.5     1   221   326   538   326   538 0.99 Translocated intimin receptor (Tir) C-terminus
Tir_receptor_M       PF03549.9     66 seq1163_BIOID51025   -            538   2.1e-38  130.1  12.8   1   1   9.5e-42   4.3e-38  129.1   8.9     1    66   260   325   260   325 0.99 Translocated intimin receptor (Tir) intimin-binding domain
DUF1481              PF07356.7    195 seq1164_BIOID51025   -            211   5.4e-71  237.9   0.6   1   1   4.5e-75   6.2e-71  237.7   0.4     1   195    22   207    22   207 0.99 Protein of unknown function (DUF1481)
GST_N_3              PF13417.1     75 seq1166_BIOID51025   -            205   6.5e-09   35.7   0.0   1   1   1.7e-12   1.1e-08   35.0   0.0    15    72    17    79    13    84 0.88 Glutathione S-transferase, N-terminal domain
GST_N_2              PF13409.1     70 seq1166_BIOID51025   -            205   4.2e-06   26.5   0.0   1   1   1.1e-09   7.3e-06   25.7   0.0     9    67    16    74    12    77 0.89 Glutathione S-transferase, N-terminal domain
Lact-deh-memb        PF09330.6    291 seq1169_BIOID51025   -            571    2e-153  509.7   1.5   1   1  3.6e-157  2.5e-153  509.4   1.1     1   291   278   567   278   567 1.00 D-lactate dehydrogenase, membrane binding
FAD_binding_4        PF01565.18   139 seq1169_BIOID51025   -            571   3.3e-08   32.9   0.0   1   1   8.2e-12   5.6e-08   32.2   0.0     2   115    47   166    46   175 0.85 FAD binding domain
CagX                 PF03524.10   215 seq1170_BIOID51025   -            309   1.5e-48  164.7   4.2   1   1   1.4e-52     2e-48  164.4   2.9     1   213    31   285    31   287 0.93 Conjugal transfer protein
Band_7               PF01145.20   179 seq1174_BIOID51025   -            375   4.2e-25   88.5   0.4   1   1   4.1e-27   5.6e-23   81.6   0.2     2   178   147   318   146   320 0.94 SPFH domain / Band 7 family
Pili_assembly_N      PF00345.15   122 seq1178_BIOID51025   -            120   1.3e-16   60.3   0.0   1   1   1.2e-20   1.7e-16   60.0   0.0     1    65    37    98    37   107 0.90 Gram-negative pili assembly chaperone, N-terminal domain
Hexapep              PF00132.19    36 seq1179_BIOID51025   -            197     3e-07   29.5  20.0   1   1   4.4e-09   6.1e-05   22.2   2.1    12    35   107   130   106   131 0.89 Bacterial transferase hexapeptide (six repeats)
GP46                 PF07409.7    116 seq1182_BIOID51025   -            142   1.5e-38  130.5   0.6   1   1   1.3e-42   1.7e-38  130.3   0.4     1   116    20   134    20   134 0.95 Phage protein GP46
DUF3491              PF11996.3    936 seq1183_BIOID51025   -            321   6.1e-74  248.9   0.7   1   1   5.3e-78   7.2e-74  248.7   0.5   726   936     3   205     1   205 0.99 Protein of unknown function (DUF3491)
FliG_C               PF01706.11   110 seq1184_BIOID51025   -            331   1.8e-39  134.0  15.8   1   1   3.2e-42   2.2e-38  130.5   2.3     2   109   216   323   215   324 0.98 FliG C-terminal domain
adh_short_C2         PF13561.1    243 seq1185_BIOID51025   -            294   4.9e-30  104.9   0.0   1   1   1.3e-33   5.7e-30  104.7   0.0     5   241    58   290    55   292 0.92 Enoyl-(Acyl carrier protein) reductase
adh_short            PF00106.20   167 seq1185_BIOID51025   -            294   3.3e-26   92.0   0.2   1   1     9e-30   4.1e-26   91.7   0.1     3   166    52   217    50   218 0.95 short chain dehydrogenase
KR                   PF08659.5    181 seq1185_BIOID51025   -            294   2.3e-08   33.7   0.0   1   1   6.9e-12   3.2e-08   33.3   0.0     4   167    53   221    51   234 0.77 KR domain
MarR                 PF01047.17    59 seq1186_BIOID51025   -            144   5.2e-18   64.3   0.0   1   1   1.9e-21   8.8e-18   63.6   0.0     1    59    38    96    38    96 0.98 MarR family
MarR_2               PF12802.2     62 seq1186_BIOID51025   -            144   1.4e-13   50.1   0.0   1   1   5.2e-17   2.4e-13   49.4   0.0     1    62    36    95    36    95 0.98 MarR family
HTH_27               PF13463.1     68 seq1186_BIOID51025   -            144   3.5e-09   36.7   0.0   1   1   1.8e-12   8.1e-09   35.5   0.0     1    68    38   104    38   104 0.93 Winged helix DNA-binding domain
PTSIIB_sorb          PF03830.10   151 seq1189_BIOID51025   -            323   1.5e-58  196.8   1.4   1   1   3.3e-62   2.2e-58  196.2   1.0     2   149   164   311   163   313 0.99 PTS system sorbose subfamily IIB component
EIIA-man             PF03610.11   116 seq1189_BIOID51025   -            323   2.6e-35  120.8   0.1   1   1   9.9e-39   6.8e-35  119.5   0.0     1   114     4   117     4   119 0.98 PTS system fructose IIA component
Pili_assembly_C      PF02753.12    68 seq1190_BIOID51025   -            121   9.4e-17   60.5   0.2   1   1   1.9e-20   1.3e-16   60.0   0.1     1    66    56   115    56   117 0.95 Gram-negative pili assembly chaperone, C-terminal domain
Pili_assembly_N      PF00345.15   122 seq1190_BIOID51025   -            121   6.1e-07   29.1   0.1   1   1     2e-10   1.4e-06   27.9   0.0    86   122     1    37     1    37 0.89 Gram-negative pili assembly chaperone, N-terminal domain
DEDD_Tnp_IS110       PF01548.12   144 seq1191_BIOID51025   -            326   4.2e-44  149.5   0.2   1   1   2.4e-47   1.7e-43  147.6   0.1     1   144     7   151     7   151 0.99 Transposase
Transposase_20       PF02371.11    87 seq1191_BIOID51025   -            326   1.1e-27   95.7   0.4   1   1     3e-31     2e-27   94.9   0.3     2    85   196   280   195   282 0.96 Transposase IS116/IS110/IS902 family
CSD                  PF00313.17    66 seq1195_BIOID51025   -             70   2.6e-33  113.5   0.3   1   1   4.1e-37   2.8e-33  113.3   0.2     1    65     5    69     5    70 0.98 'Cold-shock' DNA-binding domain
OB_RNB               PF08206.6     58 seq1195_BIOID51025   -             70   1.5e-05   24.2   0.3   1   1   3.5e-09   2.4e-05   23.6   0.2     7    28    15    36    11    40 0.87 Ribonuclease B OB domain
Lip_A_acyltrans      PF03279.8    295 seq1197_BIOID51025   -            255   2.3e-84  282.6   0.0   1   1   1.8e-88   2.5e-84  282.5   0.0     2   244    10   252     9   255 0.99 Bacterial lipid A biosynthesis acyltransferase
Baseplate_J          PF04865.9    243 seq1198_BIOID51025   -            352   1.2e-53  181.8   0.0   1   1   1.1e-57   1.5e-53  181.5   0.0     2   243    69   317    68   317 0.96 Baseplate J-like protein
IU_nuc_hydro         PF01156.14   314 seq1200_BIOID51025   -            304     1e-92  310.6   0.0   1   1   8.4e-97   1.1e-92  310.4   0.0     3   312     4   302     2   304 0.96 Inosine-uridine preferring nucleoside hydrolase
HTH_18               PF12833.2     81 seq1201_BIOID51025   -            129   1.1e-19   70.2   0.3   1   1   2.1e-23   1.4e-19   69.8   0.2     2    79    34   110    33   112 0.96 Helix-turn-helix domain
HTH_AraC             PF00165.18    42 seq1201_BIOID51025   -            129   5.4e-18   64.0   0.2   1   2     2e-09   1.4e-05   24.6   0.0     1    42    20    61    20    61 0.97 Bacterial regulatory helix-turn-helix proteins, AraC family
HTH_AraC             PF00165.18    42 seq1201_BIOID51025   -            129   5.4e-18   64.0   0.2   2   2     2e-13   1.4e-09   37.3   0.0     2    41    73   110    68   111 0.93 Bacterial regulatory helix-turn-helix proteins, AraC family
TrbI                 PF03743.9    187 seq1202_BIOID51025   -            401     1e-48  165.1   0.0   1   1   7.7e-53     1e-48  165.1   0.0     2   187   208   390   207   390 0.94 Bacterial conjugation TrbI-like protein
Usher                PF00577.15   552 seq1203_BIOID51025   -            878    8e-223  741.0  25.6   1   1  2.2e-226  9.9e-223  740.7  17.8     1   552   208   790   208   790 0.99 Type VII secretion system (T7SS), usher protein
PapC_N               PF13954.1    146 seq1203_BIOID51025   -            878     5e-48  162.2   0.0   1   1   2.8e-51   1.3e-47  160.9   0.0     2   146    48   194    47   194 0.98 PapC N-terminal domain
PapC_C               PF13953.1     68 seq1203_BIOID51025   -            878   1.4e-27   95.0   0.1   1   1   1.1e-30   4.8e-27   93.2   0.1     1    67   800   865   800   866 0.97 PapC C-terminal domain
Thioredoxin          PF00085.15   104 seq1209_BIOID51025   -            109   3.5e-34  116.5   0.0   1   1   8.4e-38   3.8e-34  116.3   0.0     2   103     5   106     4   107 0.98 Thioredoxin
Thioredoxin_2        PF13098.1    112 seq1209_BIOID51025   -            109   1.6e-10   41.0   0.1   1   1   3.2e-13   1.4e-09   37.9   0.0     7   112    23   104    17   104 0.90 Thioredoxin-like domain
FAD_binding_5        PF00941.16   171 seq1210_BIOID51025   -            259   3.7e-23   81.6   0.0   1   1   9.2e-27   6.3e-23   80.9   0.0     4   167     4   153     1   156 0.90 FAD binding domain in molybdopterin dehydrogenase
CO_deh_flav_C        PF03450.12   103 seq1210_BIOID51025   -            259   7.3e-10   38.6   0.3   1   1   2.3e-13   1.6e-09   37.5   0.2     4   102   165   250   161   251 0.85 CO dehydrogenase flavoprotein C-terminal domain
HATPase_c            PF02518.21   111 seq1211_BIOID51025   -            458   1.5e-28   98.5   0.8   1   1   6.1e-32   4.2e-28   97.1   0.1     2   110   346   449   345   450 0.98 Histidine kinase-, DNA gyrase B-, and HSP90-like ATPase
HisKA                PF00512.20    68 seq1211_BIOID51025   -            458   1.5e-14   53.5   0.4   1   1     8e-18   5.5e-14   51.7   0.0     2    65   238   300   237   302 0.91 His Kinase A (phospho-acceptor) domain
Nuc-transf           PF10127.4    247 seq1212_BIOID51025   -            263   1.7e-98  328.7   0.0   1   1  1.4e-102   1.9e-98  328.6   0.0     1   246    10   256    10   257 0.99 Predicted nucleotidyltransferase
Ribosomal_S2         PF00318.15   211 seq1214_BIOID51025   -            304   3.3e-85  284.5   0.0   1   1   2.9e-89   3.9e-85  284.2   0.0     1   211    72   288    72   288 0.99 Ribosomal protein S2
GnsAB                PF08178.6     54 seq1215_BIOID51025   -             57   6.1e-33  112.1   4.2   1   1     5e-37   6.8e-33  111.9   2.9     1    54     1    54     1    54 1.00 GnsA/GnsB family
Peripla_BP_4         PF13407.1    258 seq1216_BIOID51025   -            330   1.4e-62  211.2  13.0   1   1   2.4e-66   1.6e-62  211.0   9.0    13   258    40   286    28   286 0.95 Periplasmic binding protein domain
Peripla_BP_1         PF00532.16   279 seq1216_BIOID51025   -            330     3e-13   49.5   1.9   1   1   1.1e-16   7.4e-13   48.2   1.3    23   214    47   244    26   278 0.78 Periplasmic binding proteins and sugar binding domain of LacI family
Radical_SAM          PF04055.16   166 seq1217_BIOID51025   -            292   1.8e-22   80.1   0.0   1   1   5.8e-26   2.6e-22   79.6   0.0     1   157    41   222    41   231 0.94 Radical SAM superfamily
Fer4_12              PF13353.1    139 seq1217_BIOID51025   -            292   1.1e-10   41.6   0.1   1   1   9.2e-14   4.2e-10   39.7   0.1     2    82    34   145    33   186 0.81 4Fe-4S single cluster domain
Fer4_14              PF13394.1    117 seq1217_BIOID51025   -            292     1e-06   28.7   0.6   1   1     6e-09   2.7e-05   24.0   0.4     3   103    42   171    40   183 0.83 4Fe-4S single cluster domain
MarB                 PF13999.1     66 seq1219_BIOID51025   -             72   6.1e-35  118.4   0.5   1   1     5e-39   6.8e-35  118.3   0.3     2    66     6    70     5    70 0.98 MarB protein
BON                  PF04972.12    64 seq1221_BIOID51025   -            201   1.7e-39  133.2  15.7   1   2   7.5e-23     1e-18   66.7   3.7     1    63    60   122    60   123 0.98 BON domain
BON                  PF04972.12    64 seq1221_BIOID51025   -            201   1.7e-39  133.2  15.7   2   2   1.3e-24   1.8e-20   72.3   1.8     1    62   139   200   139   201 0.97 BON domain
FliH                 PF02108.11   128 seq1222_BIOID51025   -            228   2.6e-40  137.1   0.2   1   1   5.8e-44   2.6e-40  137.1   0.2     5   128    96   219    89   219 0.98 Flagellar assembly protein FliH
HrpE                 PF06188.7    191 seq1222_BIOID51025   -            228   2.7e-08   33.6   6.3   1   1   1.2e-11   5.3e-08   32.7   4.4    24   182    47   211    25   222 0.75 HrpE/YscL/FliH and V-type ATPase subunit E
Transposase_mut      PF00872.13   381 seq1227_BIOID51025   -            131   2.6e-20   72.2   0.0   1   1   2.1e-24   2.9e-20   72.0   0.0     5   121     5   121     1   123 0.83 Transposase, Mutator family
EII-Sor              PF03609.9    237 seq1228_BIOID51025   -            266   7.1e-89  297.0  38.7   1   1   5.9e-93     8e-89  296.8  26.8     1   237     1   238     1   238 1.00 PTS system sorbose-specific iic component
Lip_A_acyltrans      PF03279.8    295 seq1229_BIOID51025   -             51   1.4e-08   33.8   0.0   1   1   1.2e-12   1.6e-08   33.6   0.0   260   295     6    41     2    41 0.91 Bacterial lipid A biosynthesis acyltransferase
Phage_GPD            PF05954.6    292 seq1230_BIOID51025   -            714   1.2e-62  211.6   0.1   1   1   2.7e-66   1.8e-62  211.0   0.1     2   291    40   340    39   341 0.91 Phage late control gene D protein (GPD)
Phage_base_V         PF04717.7     79 seq1230_BIOID51025   -            714   1.8e-27   94.9   0.2   1   1   5.2e-31   3.6e-27   94.0   0.1     1    77   378   470   378   472 0.92 Phage-related baseplate assembly protein
CesT                 PF05932.8    119 seq1232_BIOID51025   -            156   3.3e-26   91.3   0.0   1   1     3e-30     4e-26   91.0   0.0     2   118     8   123     7   124 0.98 Tir chaperone protein (CesT) family
GntR                 PF00392.16    64 seq1235_BIOID51025   -            236   6.4e-20   70.2   0.0   1   1   1.4e-23   9.4e-20   69.7   0.0     2    64     8    70     7    70 0.97 Bacterial regulatory proteins, gntR family
UTRA                 PF07702.8    141 seq1235_BIOID51025   -            236   1.3e-19   70.1   0.0   1   1   3.4e-23   2.3e-19   69.3   0.0     1   140    91   230    91   231 0.97 UTRA domain
ATP-synt_ab          PF00006.20   215 seq1237_BIOID51025   -            443   5.9e-42  143.4   0.0   1   1   2.9e-45   7.9e-42  143.0   0.0     3   214   183   388   181   389 0.95 ATP synthase alpha/beta family, nucleotide-binding domain
Rho_RNA_bind         PF07497.7     78 seq1237_BIOID51025   -            443   6.5e-42  140.9   0.1   1   1   4.2e-45   1.1e-41  140.1   0.0     1    78    73   150    73   150 0.98 Rho termination factor, RNA-binding domain
Rho_N                PF07498.7     43 seq1237_BIOID51025   -            443   8.2e-18   63.7   0.8   1   1   1.7e-20   4.8e-17   61.3   0.2     1    43    29    71    29    71 0.98 Rho termination factor, N-terminal domain
NACHT                PF05729.7    167 seq1237_BIOID51025   -            443   8.9e-05   22.0   0.0   1   1   6.2e-08   0.00017   21.1   0.0    12    96   207   297   203   311 0.80 NACHT domain
Cytochrom_C_asm      PF01578.15   214 seq1238_BIOID51025   -            288   5.7e-45  153.3  17.3   1   1   4.2e-49   5.7e-45  153.3  12.0     5   212    62   286    58   288 0.97 Cytochrome C assembly protein
DUF2313              PF10076.4    179 seq1240_BIOID51025   -            194   2.1e-60  203.0   0.0   1   1   1.7e-64   2.4e-60  202.8   0.0     2   178    11   192    10   193 0.97 Uncharacterized protein conserved in bacteria (DUF2313)
rve                  PF00665.21   120 seq1241_BIOID51025   -            379   8.5e-25   87.0   0.0   1   1   7.2e-28   1.6e-24   86.1   0.0     2   119   213   328   212   329 0.97 Integrase core domain
HTH_Tnp_1            PF01527.15    76 seq1241_BIOID51025   -            379   1.9e-17   62.8   1.7   1   1   7.6e-18   1.7e-14   53.3   0.1     2    75     3    75     2    76 0.94 Transposase
rve_3                PF13683.1     67 seq1241_BIOID51025   -            379   8.6e-17   60.3   1.6   1   1   1.5e-19   3.4e-16   58.4   0.1     2    67   301   367   300   367 0.97 Integrase core domain
rve_2                PF13333.1     52 seq1241_BIOID51025   -            379   3.1e-12   46.2   0.4   1   1   3.4e-15   7.8e-12   44.9   0.3     1    51   319   374   319   374 0.94 Integrase core domain
HTH_21               PF13276.1     60 seq1241_BIOID51025   -            379   2.5e-09   36.8   5.4   1   1   2.9e-12   6.7e-09   35.5   3.8     3    59   134   189   130   190 0.89 HTH-like domain
GntP_permease        PF02447.11   441 seq1242_BIOID51025   -            438  2.1e-188  626.2  45.8   1   1  5.2e-192  2.4e-188  626.0  31.7     1   441     1   437     1   437 0.99 GntP family permease
CitMHS               PF03600.11   349 seq1242_BIOID51025   -            438   5.3e-09   35.0  40.0   1   1   1.6e-12   7.2e-09   34.5  27.5     5   348     8   386     3   387 0.78 Citrate transporter
Na_H_antiporter      PF03553.9    303 seq1242_BIOID51025   -            438   3.8e-06   26.0  19.5   1   1   8.3e-10   3.8e-06   26.0  13.5    67   257   215   393   160   394 0.69 Na+/H+ antiporter family
Ald_Xan_dh_C2        PF02738.13   543 seq1243_BIOID51025   -            956  3.7e-190  632.7   0.0   1   1  1.2e-193  5.4e-190  632.2   0.0    17   543   363   893   351   893 0.98 Molybdopterin-binding domain of aldehyde dehydrogenase
Ald_Xan_dh_C         PF01315.17   111 seq1243_BIOID51025   -            956   4.3e-31  107.1   0.0   1   1   1.9e-34   8.9e-31  106.1   0.0     2   111   187   298   186   298 0.96 Aldehyde oxidase and xanthine dehydrogenase, a/b hammerhead domain
Fer2_2               PF01799.15    75 seq1243_BIOID51025   -            956   7.1e-13   48.1   0.0   1   1   4.3e-16     2e-12   46.7   0.0     1    73    73   145    73   147 0.97 [2Fe-2S] binding domain
DapB_C               PF05173.9    132 seq1244_BIOID51025   -            273   4.7e-47  158.9   0.3   1   1   9.8e-51   6.7e-47  158.4   0.2     1   132   132   268   132   268 0.98 Dihydrodipicolinate reductase, C-terminus
DapB_N               PF01113.15   124 seq1244_BIOID51025   -            273     5e-42  142.6   0.6   1   1   3.3e-45   2.2e-41  140.5   0.1     1   124     6   129     6   129 0.99 Dihydrodipicolinate reductase, N-terminus
HTH_Tnp_1            PF01527.15    76 seq1246_BIOID51025   -            141   3.9e-17   61.8   0.2   1   1   1.1e-20   7.3e-17   60.9   0.0     2    54     9    62     8    99 0.79 Transposase
HTH_23               PF13384.1     50 seq1246_BIOID51025   -            141   3.7e-07   29.4   0.0   1   1     1e-10   7.1e-07   28.5   0.0     6    46    18    59    13    64 0.90 Homeodomain-like domain
ATP-synt_ab          PF00006.20   215 seq1250_BIOID51025   -            457   3.9e-69  232.3   0.0   1   1     4e-73   5.5e-69  231.8   0.0     1   215   161   373   161   373 1.00 ATP synthase alpha/beta family, nucleotide-binding domain
DUF1328              PF07043.8     39 seq1251_BIOID51025   -             59   1.6e-12   47.0  24.5   1   1   1.4e-16   1.9e-12   46.8  17.0     1    39    12    50    12    50 0.99 Protein of unknown function (DUF1328)
T2SE                 PF00437.15   272 seq1253_BIOID51025   -            343   2.9e-51  173.8   0.0   1   1   2.7e-55   3.7e-51  173.5   0.0    12   267    25   312    16   316 0.89 Type II/IV secretion system protein
PTS_IIB              PF02302.12    90 seq1254_BIOID51025   -            113   7.1e-13   48.6   0.0   1   1   6.3e-17   8.6e-13   48.4   0.0     2    87     6    94     5    97 0.92 PTS system, Lactose/Cellobiose specific IIB subunit
2-oxoacid_dh         PF00198.18   231 seq1255_BIOID51025   -            405   7.7e-82  273.8   0.0   1   1   2.2e-85     1e-81  273.5   0.0     3   231   175   403   173   403 0.98 2-oxoacid dehydrogenases acyltransferase (catalytic domain)
Biotin_lipoyl        PF00364.17    74 seq1255_BIOID51025   -            405   7.4e-18   63.8   0.5   1   1   3.8e-21   1.7e-17   62.6   0.3     2    73     5    76     4    77 0.96 Biotin-requiring enzyme
E3_binding           PF02817.12    39 seq1255_BIOID51025   -            405   4.6e-15   54.8   2.3   1   1     1e-18   4.6e-15   54.8   0.1     5    39   114   148   111   148 0.96 e3 binding domain
DUF3442              PF11924.3    280 seq1256_BIOID51025   -            893   3.3e-98  328.6  10.5   1   1  3.5e-101   9.7e-98  327.0   7.3     1   280   118   396   118   396 0.99 Protein of unknown function (DUF3442)
Big_1                PF02369.11   100 seq1256_BIOID51025   -            893   1.3e-42  143.6  46.4   1   2   3.6e-21   9.8e-18   63.8   8.3     2    98   514   602   511   604 0.91 Bacterial Ig-like domain (group 1)
Big_1                PF02369.11   100 seq1256_BIOID51025   -            893   1.3e-42  143.6  46.4   2   2   3.8e-30     1e-26   92.6   8.3     1   100   606   702   606   702 0.98 Bacterial Ig-like domain (group 1)
Intimin_C            PF07979.6    101 seq1256_BIOID51025   -            893   3.5e-39  132.9   6.3   1   1   3.4e-42   9.3e-39  131.6   3.5     3   101   794   893   792   893 0.97 Intimin C-type lectin domain
Big_2                PF02368.13    79 seq1256_BIOID51025   -            893   3.5e-24   84.3   8.2   1   1   1.3e-27   3.5e-24   84.3   5.7     3    79   713   789   711   789 0.98 Bacterial Ig-like domain (group 2)
LysM                 PF01476.15    44 seq1256_BIOID51025   -            893   1.7e-08   34.0   0.0   1   1   2.6e-11   7.1e-08   32.1   0.0     1    44    19    67    19    67 0.97 LysM domain
EIID-AGA             PF03613.9    264 seq1259_BIOID51025   -            283  1.4e-114  381.3   0.8   1   1  1.2e-118  1.6e-114  381.2   0.6     1   264    11   281    11   281 0.99 PTS system mannose/fructose/sorbose family IID component
Patatin              PF01734.17   204 seq1260_BIOID51025   -            357   5.2e-22   78.6   0.2   1   1   3.1e-25   4.2e-21   75.7   0.2     1   203    27   195    27   196 0.91 Patatin-like phospholipase
ABC_tran             PF00005.22   118 seq1261_BIOID51025   -            513   2.7e-35  121.1   0.2   1   2   4.3e-23   2.9e-19   69.4   0.1     1   118    44   171    44   171 0.89 ABC transporter
ABC_tran             PF00005.22   118 seq1261_BIOID51025   -            513   2.7e-35  121.1   0.2   2   2   6.3e-17   4.3e-13   49.5   0.0    15   117   316   433   302   434 0.79 ABC transporter
EF_TS                PF00889.14   221 seq1262_BIOID51025   -            283   2.3e-71  239.5   5.7   1   1   3.3e-75   2.3e-71  239.5   4.0     1   221    57   263    57   263 0.98 Elongation factor TS
UBA                  PF00627.26    37 seq1262_BIOID51025   -            283   3.5e-11   42.4   0.1   1   1   3.4e-14   2.3e-10   39.8   0.1     1    35     4    39     4    40 0.96 UBA/TS-N domain
AP_endonuc_2         PF01261.19   211 seq1263_BIOID51025   -            326   3.1e-14   52.6   0.1   1   1   3.4e-18   4.7e-14   52.0   0.1     1   204    41   222    41   229 0.91 Xylose isomerase-like TIM barrel
YmgB                 PF10798.3     61 seq1264_BIOID51025   -             78   3.6e-05   23.3   0.0   1   1     4e-09   5.4e-05   22.7   0.0     4    35    27    58    25    63 0.93 Biofilm development protein YmgB/AriR
TnpB_IS66            PF05717.8    108 seq1265_BIOID51025   -            116   2.6e-39  132.8   0.0   1   1   2.1e-43   2.9e-39  132.7   0.0     2   104     7   107     6   111 0.97 IS66 Orf2 like protein
ATP-grasp            PF02222.17   172 seq1267_BIOID51025   -            392   3.5e-56  189.1   0.0   1   1     2e-59   5.5e-56  188.4   0.0     2   171   123   294   122   295 0.98 ATP-grasp domain
ATP-grasp_4          PF13535.1    184 seq1267_BIOID51025   -            392   6.1e-19   68.3   0.0   1   1   4.3e-22   1.2e-18   67.4   0.0    10   179   120   284   110   289 0.86 ATP-grasp domain
Dala_Dala_lig_C      PF07478.8    203 seq1267_BIOID51025   -            392   4.6e-08   32.5   0.0   1   1   1.8e-10     5e-07   29.2   0.0    23   175   139   284   113   295 0.76 D-ala D-ala ligase C-terminus
ATP-grasp_3          PF02655.9    161 seq1267_BIOID51025   -            392   3.3e-07   30.1   0.0   1   1   3.7e-10     1e-06   28.6   0.0     9   159   118   285   113   287 0.82 ATP-grasp domain
CPSase_L_D2          PF02786.12   211 seq1267_BIOID51025   -            392   2.1e-06   27.1   0.0   1   1   1.3e-09   3.5e-06   26.3   0.0    15    89   126   198   114   218 0.81 Carbamoyl-phosphate synthase L chain, ATP binding domain
Sigma54_activat      PF00158.21   168 seq1268_BIOID51025   -            441   1.5e-72  242.4   0.1   1   1   8.9e-76   2.4e-72  241.7   0.1     1   168   141   308   141   308 0.99 Sigma-54 interaction domain
Response_reg         PF00072.19   112 seq1268_BIOID51025   -            441   7.2e-30  103.1   0.2   1   1   5.4e-33   1.5e-29  102.1   0.1     1   111     8   117     8   118 0.98 Response regulator receiver domain
HTH_8                PF02954.14    42 seq1268_BIOID51025   -            441     2e-14   52.7   0.6   1   1   7.2e-18     2e-14   52.7   0.4     3    39   403   439   401   441 0.93 Bacterial regulatory protein, Fis family
AAA_5                PF07728.9    139 seq1268_BIOID51025   -            441   1.3e-07   31.2   0.0   1   1   9.7e-11   2.7e-07   30.3   0.0     2   123   165   283   164   301 0.84 AAA domain (dynein-related subfamily)
AAA                  PF00004.24   132 seq1268_BIOID51025   -            441   1.5e-05   25.0   0.0   1   1   1.2e-08   3.4e-05   23.9   0.0     1   126   165   296   165   302 0.72 ATPase family associated with various cellular activities (AAA)
DUF21                PF01595.15   183 seq1272_BIOID51025   -            420   3.5e-55  186.0   4.7   1   1   1.1e-58   4.9e-55  185.5   3.3     3   175     2   175     1   180 0.98 Domain of unknown function DUF21
CorC_HlyC            PF03471.12    81 seq1272_BIOID51025   -            420   2.9e-20   71.7   0.2   1   1     2e-23   9.2e-20   70.1   0.1     2    79   335   410   334   412 0.95 Transporter associated domain
CBS                  PF00571.23    57 seq1272_BIOID51025   -            420   9.6e-06   25.0   0.2   1   1   8.6e-08   0.00039   19.9   0.0     8    56   270   318   249   319 0.87 CBS domain
DDE_Tnp_IS66_C       PF13817.1     39 seq1274_BIOID51025   -             70   1.6e-09   37.5   0.0   1   1     2e-13   2.7e-09   36.7   0.0     1    26    45    70    45    70 0.96 IS66 C-terminal element
LTXXQ                PF07813.7    100 seq1275_BIOID51025   -            167     4e-20   72.0  12.1   1   1   5.8e-24     4e-20   72.0   8.4     4   100    41   137    38   137 0.96 LTXXQ motif family protein
Metal_resist         PF13801.1    125 seq1275_BIOID51025   -            167   1.5e-09   37.7   9.4   1   1   2.2e-13   1.5e-09   37.7   6.5    19   124    30   131     8   132 0.85 Heavy-metal resistance
Cys_Met_Meta_PP      PF01053.15   386 seq1278_BIOID51025   -            440  1.4e-122  408.5   0.0   1   1  1.2e-126  1.6e-122  408.4   0.0     1   385    52   436    52   437 0.97 Cys/Met metabolism PLP-dependent enzyme
MFS_1                PF07690.11   354 seq1280_BIOID51025   -            394   3.2e-36  124.6  48.6   1   1   4.7e-38   6.5e-34  117.1  21.1     2   353    20   357    19   358 0.89 Major Facilitator Superfamily
YmgB                 PF10798.3     61 seq1282_BIOID51025   -             88   5.3e-29   99.7   2.6   1   1   3.8e-33   5.3e-29   99.7   1.8     1    61    28    88    28    88 0.98 Biofilm development protein YmgB/AriR
T4SS-DNA_transf      PF02534.9    469 seq1286_BIOID51025   -            611  2.2e-143  478.1   0.0   1   1  5.9e-147  2.7e-143  477.8   0.0     2   461   102   571   101   578 0.98 Type IV secretory system Conjugative DNA transfer
TraG-D_C             PF12696.2    128 seq1286_BIOID51025   -            611   3.5e-25   88.1   0.0   1   1   1.3e-28     6e-25   87.4   0.0     2   127   416   534   415   535 0.87 TraM recognition site of TraD and TraG
TrwB_AAD_bind        PF10412.4    386 seq1286_BIOID51025   -            611   1.2e-18   66.7   0.0   1   1   4.2e-22   1.9e-18   66.1   0.0   165   380   331   548   306   552 0.85 Type IV secretion-system coupling protein DNA-binding domain
BCCT                 PF02028.12   485 seq1287_BIOID51025   -            667  5.3e-195  648.1  43.0   1   1  4.5e-199  6.1e-195  647.9  29.8     1   485    21   506    21   506 0.98 BCCT family transporter
CPSase_sm_chain      PF00988.17   131 seq1288_BIOID51025   -            391   1.7e-56  189.1   0.1   1   1   6.1e-60   2.8e-56  188.5   0.0     2   131    13   142    12   142 0.99 Carbamoyl-phosphate synthase small chain, CPSase domain
GATase               PF00117.23   192 seq1288_BIOID51025   -            391   1.3e-49  168.1   0.0   1   1   5.8e-53   2.6e-49  167.1   0.0     3   191   206   381   203   382 0.95 Glutamine amidotransferase class-I
Peptidase_C26        PF07722.8    217 seq1288_BIOID51025   -            391   1.2e-08   34.5   0.1   1   1     1e-10   4.8e-07   29.3   0.1    93   217   258   364   247   364 0.80 Peptidase C26
DUF986               PF06173.7    149 seq1290_BIOID51025   -            152   3.7e-65  218.1   6.4   1   1     3e-69   4.1e-65  218.0   4.4     1   148     4   151     4   152 0.99 Protein of unknown function (DUF986)
Glycos_transf_4      PF00953.16   159 seq1291_BIOID51025   -            367   1.1e-28   99.9  21.3   1   1   7.8e-33   1.1e-28   99.9  14.8     3   157    75   233    73   235 0.94 Glycosyl transferase family 4
Cation_efflux        PF01545.16   285 seq1294_BIOID51025   -            300   4.2e-65  219.5   5.5   1   1   3.5e-69   4.8e-65  219.3   3.8     2   283    14   289    13   291 0.97 Cation efflux family
AA_kinase            PF00696.23   241 seq1295_BIOID51025   -            241   1.7e-27   96.3   0.2   1   1   1.9e-31   2.7e-27   95.7   0.2     1   241    10   219    10   219 0.77 Amino acid kinase family
TatD_DNase           PF01026.16   255 seq1298_BIOID51025   -            260   1.5e-67  227.4   0.0   1   1   1.2e-71   1.7e-67  227.2   0.0     1   255     6   257     6   257 0.98 TatD related DNase
FliJ                 PF02050.11   123 seq1299_BIOID51025   -            147   2.5e-32  111.3  20.6   1   1   2.3e-36   3.1e-32  111.0  14.3     1   122    19   141    19   142 0.98 Flagellar FliJ protein
MFS_1                PF07690.11   354 seq1300_BIOID51025   -            421   3.2e-23   81.9  39.5   1   1   3.6e-27     5e-23   81.3  22.9    22   351    33   365    25   368 0.78 Major Facilitator Superfamily
ATP-grasp_2          PF08442.5    202 seq1302_BIOID51025   -            388   1.4e-82  275.8   0.0   1   1   5.7e-86   1.9e-82  275.4   0.0     1   202     2   203     2   203 1.00 ATP-grasp domain
Ligase_CoA           PF00549.14   153 seq1302_BIOID51025   -            388     1e-24   86.7   3.4   1   1   5.1e-28   1.8e-24   86.0   2.4     1   153   262   382   262   382 0.98 CoA-ligase
ATP-grasp_5          PF13549.1    222 seq1302_BIOID51025   -            388   1.5e-13   50.3   0.1   1   1   1.2e-16     4e-13   48.9   0.1    10   219     3   215     1   217 0.83 ATP-grasp domain
ATP-grasp_4          PF13535.1    184 seq1302_BIOID51025   -            388   7.7e-08   32.1   0.1   1   1   5.1e-11   1.7e-07   31.0   0.0     7   110     7   126     4   200 0.77 ATP-grasp domain
SNARE_assoc          PF09335.6    123 seq1306_BIOID51025   -            192   6.2e-18   65.0   2.1   1   1   4.6e-22   6.2e-18   65.0   1.5     3   122    23   143    21   144 0.92 SNARE associated Golgi protein
Fimbrial             PF00419.15   145 seq1307_BIOID51025   -            176   1.6e-21   76.9   4.0   1   1   1.4e-25   1.9e-21   76.7   2.8     1   145    27   176    27   176 0.94 Fimbrial protein
YbhQ                 PF11076.3    135 seq1309_BIOID51025   -            136   4.3e-79  262.5  13.2   1   1   3.7e-83   5.1e-79  262.3   9.1     1   134     1   132     1   134 0.98 Putative inner membrane protein YbhQ
Metalloenzyme        PF01676.13   262 seq1311_BIOID51025   -            514  1.7e-101  338.8   0.5   1   1  4.2e-105  1.9e-101  338.6   0.3     1   261     6   507     6   508 0.99 Metalloenzyme superfamily
iPGM_N               PF06415.8    223 seq1311_BIOID51025   -            514   1.5e-88  295.7   0.7   1   1   4.9e-92   2.2e-88  295.2   0.5     2   223    85   308    84   308 0.99 BPG-independent PGAM N-terminus (iPGM_N)
Phosphodiest         PF01663.17   364 seq1311_BIOID51025   -            514   2.3e-05   23.7   0.0   1   1   7.6e-09   3.5e-05   23.2   0.0   104   246   303   449   259   491 0.73 Type I phosphodiesterase / nucleotide pyrophosphatase
BPD_transp_2         PF02653.11   267 seq1312_BIOID51025   -            393   1.2e-50  171.8  42.6   1   1   8.6e-55   1.2e-50  171.8  29.5     2   267    57   383    56   383 0.98 Branched-chain amino acid transport system / permease component
Flg_hook             PF02120.11    85 seq1313_BIOID51025   -            375   4.5e-19   67.7   6.8   1   1   6.5e-23   8.8e-19   66.8   4.7     4    84   248   328   245   336 0.91 Flagellar hook-length control protein FliK
EAL                  PF00563.15   236 seq1314_BIOID51025   -            521   4.8e-63  212.6   0.0   1   1   1.2e-66   8.4e-63  211.8   0.0     2   236   265   500   264   500 0.96 EAL domain
CSS-motif            PF12792.2    208 seq1314_BIOID51025   -            521     8e-30  103.6   0.0   1   1   1.6e-33   1.1e-29  103.1   0.0     3   207    44   238    42   239 0.90 CSS motif domain associated with EAL
DUF204               PF02659.10    67 seq1318_BIOID51025   -            206   9.1e-39  131.3  23.3   1   2   1.2e-24   1.7e-20   72.7   1.6     1    67    31    99    31    99 0.98 Domain of unknown function DUF
DUF204               PF02659.10    67 seq1318_BIOID51025   -            206   9.1e-39  131.3  23.3   2   2   5.6e-22   7.6e-18   64.2   9.2     1    67   133   196   133   196 0.99 Domain of unknown function DUF
Fimbrial             PF00419.15   145 seq1321_BIOID51025   -            169   1.3e-09   38.3   8.2   1   1   1.2e-13   1.6e-09   37.9   5.7     1   144    30   168    30   169 0.74 Fimbrial protein
EamA                 PF00892.15   126 seq1322_BIOID51025   -            275   1.2e-31  109.2  32.6   1   2   4.1e-20   5.6e-16   58.6   9.5     1   126    16   145    16   145 0.85 EamA-like transporter family
EamA                 PF00892.15   126 seq1322_BIOID51025   -            275   1.2e-31  109.2  32.6   2   2   1.5e-19     2e-15   56.8   7.6     1   109   167   274   167   275 0.95 EamA-like transporter family
SNARE_assoc          PF09335.6    123 seq1324_BIOID51025   -            233   3.9e-19   68.9   5.8   1   1   2.9e-23   3.9e-19   68.9   4.0     1   122    48   173    48   174 0.96 SNARE associated Golgi protein
CPSase_L_D2          PF02786.12   211 seq1325_BIOID51025   -           1073  9.6e-118  390.8   2.5   1   2     1e-80   1.6e-77  259.4   0.0     1   210   128   334   128   335 0.99 Carbamoyl-phosphate synthase L chain, ATP binding domain
CPSase_L_D2          PF02786.12   211 seq1325_BIOID51025   -           1073  9.6e-118  390.8   2.5   2   2   2.1e-41   3.2e-38  131.0   0.4     1   210   674   876   674   877 0.95 Carbamoyl-phosphate synthase L chain, ATP binding domain
CPSase_L_chain       PF00289.17   110 seq1325_BIOID51025   -           1073   5.3e-47  158.3   0.0   1   2   7.6e-26   1.1e-22   80.0   0.0     1   110     6   123     6   123 0.97 Carbamoyl-phosphate synthase L chain, N-terminal domain
CPSase_L_chain       PF00289.17   110 seq1325_BIOID51025   -           1073   5.3e-47  158.3   0.0   2   2     2e-24     3e-21   75.4   0.0     3   110   560   669   558   669 0.97 Carbamoyl-phosphate synthase L chain, N-terminal domain
CPSase_L_D3          PF02787.14   121 seq1325_BIOID51025   -           1073   2.6e-42  143.2   0.1   1   1   5.8e-45   8.8e-42  141.5   0.0     2   121   425   547   424   547 0.98 Carbamoyl-phosphate synthetase large chain, oligomerisation domain
ATP-grasp_4          PF13535.1    184 seq1325_BIOID51025   -           1073   7.4e-42  143.0   0.3   1   2   6.7e-22     1e-18   67.6   0.0     4   182   128   307   125   309 0.91 ATP-grasp domain
ATP-grasp_4          PF13535.1    184 seq1325_BIOID51025   -           1073   7.4e-42  143.0   0.3   2   2     2e-23   3.1e-20   72.5   0.1     2   180   672   847   671   849 0.91 ATP-grasp domain
MGS                  PF02142.17    95 seq1325_BIOID51025   -           1073     3e-19   68.6   0.1   1   1   1.4e-21   2.2e-18   65.8   0.0     2    94   957  1041   956  1042 0.97 MGS-like domain
ATP-grasp            PF02222.17   172 seq1325_BIOID51025   -           1073   1.2e-14   53.8   0.4   1   2   1.6e-08   2.5e-05   23.5   0.0     2   161   137   304   136   312 0.82 ATP-grasp domain
ATP-grasp            PF02222.17   172 seq1325_BIOID51025   -           1073   1.2e-14   53.8   0.4   2   2   7.2e-10   1.1e-06   28.0   0.1     3   161   684   846   682   849 0.86 ATP-grasp domain
ATP-grasp_3          PF02655.9    161 seq1325_BIOID51025   -           1073   5.4e-11   42.4   0.9   1   1   2.7e-10   4.1e-07   29.8   0.0     8   158   679   846   672   849 0.79 ATP-grasp domain
Dala_Dala_lig_C      PF07478.8    203 seq1325_BIOID51025   -           1073   7.3e-11   41.7   0.3   1   1   1.8e-09   2.8e-06   26.7   0.1    14   173   694   844   681   864 0.78 D-ala D-ala ligase C-terminus
PFK                  PF00365.15   282 seq1326_BIOID51025   -            304    2e-104  348.4   0.2   1   1  1.6e-108  2.2e-104  348.2   0.2     1   216    23   237    23   274 0.97 Phosphofructokinase
Wzz                  PF02706.10   152 seq1327_BIOID51025   -            348   4.4e-15   55.6   1.9   1   1   7.4e-19     1e-14   54.5   1.3     1   113    15   188    15   246 0.66 Chain length determinant protein
RRF                  PF01765.14   165 seq1328_BIOID51025   -            185   3.9e-68  227.9   1.7   1   1   3.7e-72     5e-68  227.6   1.2     1   165    19   183    19   183 0.99 Ribosome recycling factor
HTH_3                PF01381.17    55 seq1329_BIOID51025   -            207   3.2e-12   46.0   0.0   1   1   1.4e-15   4.7e-12   45.4   0.0     2    55     8    60     7    60 0.95 Helix-turn-helix
HTH_19               PF12844.2     64 seq1329_BIOID51025   -            207   7.1e-12   45.0   0.0   1   1   3.2e-15   1.1e-11   44.4   0.0     2    62     5    64     4    66 0.95 Helix-turn-helix domain
HTH_31               PF13560.1     64 seq1329_BIOID51025   -            207   9.5e-11   41.6   0.1   1   1   4.7e-14   1.6e-10   40.8   0.1     2    59     3    58     2    62 0.96 Helix-turn-helix domain
Peptidase_S24        PF00717.18    70 seq1329_BIOID51025   -            207   9.4e-11   41.0   0.0   1   1   4.2e-14   1.4e-10   40.4   0.0     1    47   118   163   118   184 0.88 Peptidase S24-like
FimH_man-bind        PF09160.5    147 seq1330_BIOID51025   -            303   1.5e-57  193.4   0.2   1   1     4e-61   2.8e-57  192.5   0.1     1   147    27   171    27   171 0.99 FimH, mannose binding
Fimbrial             PF00419.15   145 seq1330_BIOID51025   -            303   1.1e-09   38.4   7.6   1   1   1.7e-13   1.1e-09   38.4   5.3     7   145   176   303   170   303 0.85 Fimbrial protein
CoA_binding          PF02629.14    96 seq1332_BIOID51025   -            289   1.7e-30  105.2   0.7   1   1   4.9e-34   1.7e-30  105.2   0.5     1    96     6    99     6    99 0.99 CoA binding domain
Ligase_CoA           PF00549.14   153 seq1332_BIOID51025   -            289   2.4e-20   72.5   0.6   1   1   1.2e-23     4e-20   71.8   0.4     1   152   151   271   151   272 0.96 CoA-ligase
Succ_CoA_lig         PF13607.1    138 seq1332_BIOID51025   -            289   8.7e-12   44.7   0.0   1   1   4.4e-15   1.5e-11   43.9   0.0     1   138   145   284   145   287 0.83 Succinyl-CoA ligase like flavodoxin domain
Xan_ur_permease      PF00860.15   389 seq1335_BIOID51025   -            485  2.4e-110  368.5  44.5   1   1    2e-114  2.7e-110  368.3  30.8     1   389    41   435    41   435 0.98 Permease family
PGI                  PF00342.14   486 seq1336_BIOID51025   -            549  8.9e-235  779.5   0.1   1   1  7.4e-239    1e-234  779.3   0.0     1   486    52   541    52   541 0.99 Phosphoglucose isomerase
Cag12                PF13117.1    113 seq1338_BIOID51025   -            132   5.8e-35  119.5   0.0   1   1   5.4e-39   7.4e-35  119.1   0.0     1   113     1   109     1   109 0.98 Cag pathogenicity island protein Cag12
DXP_reductoisom      PF02670.11   129 seq1339_BIOID51025   -            398     6e-49  165.7   0.7   1   1   1.3e-52     6e-49  165.7   0.5     1   129     4   132     4   132 0.99 1-deoxy-D-xylulose 5-phosphate reductoisomerase
DXPR_C               PF13288.1    121 seq1339_BIOID51025   -            398   2.4e-45  153.3   0.3   1   1   1.1e-48   5.2e-45  152.2   0.2     1   121   271   389   271   389 0.99 DXP reductoisomerase C-terminal domain
DXP_redisom_C        PF08436.7     84 seq1339_BIOID51025   -            398   7.5e-34  115.3   0.0   1   1   4.4e-37     2e-33  113.9   0.0     1    84   146   239   146   239 0.96 1-deoxy-D-xylulose 5-phosphate reductoisomerase C-terminal
FliL                 PF03748.9     99 seq1342_BIOID51025   -            154   7.5e-23   80.2   0.0   1   1   6.9e-27   9.4e-23   79.9   0.0     1    98    54   153    54   154 0.94 Flagellar basal body-associated protein FliL
Peripla_BP_3         PF13377.1    160 seq1343_BIOID51025   -            392   2.7e-38  131.3   0.7   1   1   6.8e-40   2.3e-36  125.0   0.1     3   160   113   277   111   277 0.95 Periplasmic binding protein-like domain
HTH_AraC             PF00165.18    42 seq1343_BIOID51025   -            392   3.3e-22   77.5   0.1   1   2   2.8e-11   9.7e-08   31.4   0.0     1    42   294   335   294   335 0.97 Bacterial regulatory helix-turn-helix proteins, AraC family
HTH_AraC             PF00165.18    42 seq1343_BIOID51025   -            392   3.3e-22   77.5   0.1   2   2   9.9e-15   3.4e-11   42.4   0.1     6    41   348   384   346   385 0.95 Bacterial regulatory helix-turn-helix proteins, AraC family
HTH_18               PF12833.2     81 seq1343_BIOID51025   -            392   8.3e-20   70.5   0.1   1   1   1.7e-22   5.8e-19   67.8   0.0     3    79   309   384   307   385 0.97 Helix-turn-helix domain
Peripla_BP_4         PF13407.1    258 seq1343_BIOID51025   -            392   5.4e-13   48.7   0.0   1   1   2.6e-16   8.8e-13   48.0   0.0    75   258    72   258    52   258 0.85 Periplasmic binding protein domain
Peptidase_M23        PF01551.17    96 seq1346_BIOID51025   -            427   2.2e-25   88.4   0.2   1   1   3.6e-29     5e-25   87.2   0.1     3    96   328   421   327   421 0.98 Peptidase family M23
NAD_kinase           PF01513.16   285 seq1348_BIOID51025   -            292   6.2e-73  244.9   0.0   1   1   5.2e-77     7e-73  244.7   0.0     2   284     8   271     7   272 0.98 ATP-NAD kinase
Peripla_BP_1         PF00532.16   279 seq1349_BIOID51025   -            342   3.5e-94  315.0   0.0   1   1   5.9e-98     4e-94  314.8   0.0     1   279    44   337    44   337 0.98 Periplasmic binding proteins and sugar binding domain of LacI family
Peripla_BP_4         PF13407.1    258 seq1349_BIOID51025   -            342   1.6e-19   70.1   0.0   1   1     3e-23     2e-19   69.8   0.0     5   257    51   296    49   297 0.87 Periplasmic binding protein domain
Epimerase_2          PF02350.14   346 seq1350_BIOID51025   -            376  1.2e-126  422.0   0.0   1   1    1e-130  1.4e-126  421.8   0.0     2   346    22   370    21   370 0.97 UDP-N-acetylglucosamine 2-epimerase
HTH_Tnp_1            PF01527.15    76 seq1353_BIOID51025   -            216   8.8e-24   83.1   0.0   1   1   3.1e-25   1.4e-21   76.0   0.0     2    69    92   163    91   182 0.86 Transposase
FliM                 PF02154.10   192 seq1354_BIOID51025   -            349   1.4e-80  269.3   0.2   1   1   3.6e-84   2.5e-80  268.6   0.0     1   192    53   246    53   246 0.99 Flagellar motor switch protein FliM
SpoA                 PF01052.15    77 seq1354_BIOID51025   -            349   1.5e-15   56.3   0.0   1   1   4.7e-19   3.2e-15   55.3   0.0     3    75   267   337   265   338 0.96 Surface presentation of antigens (SPOA)
RNase_T              PF00929.19   164 seq1356_BIOID51025   -            204   4.9e-34  117.8   0.0   1   1   4.2e-38   5.7e-34  117.6   0.0     1   163    32   193    32   194 0.97 Exonuclease
SBP_bac_11           PF13531.1    231 seq1357_BIOID51025   -            329   1.4e-44  152.3   0.2   1   1     5e-48   1.7e-44  152.0   0.1     4   231    28   280    25   280 0.87 Bacterial extracellular solute-binding protein
SBP_bac_1            PF01547.20   314 seq1357_BIOID51025   -            329   1.5e-18   67.5   2.8   1   1   5.5e-22   1.9e-18   67.1   2.0     4   314    32   272    29   272 0.88 Bacterial extracellular solute-binding protein
SBP_bac_8            PF13416.1    281 seq1357_BIOID51025   -            329   1.8e-13   50.7   1.2   1   1     9e-17   3.1e-13   49.9   0.8    85   262   108   281    34   300 0.75 Bacterial extracellular solute-binding protein
SBP_bac_6            PF13343.1    242 seq1357_BIOID51025   -            329   3.7e-13   49.2   1.1   1   1     2e-16   6.8e-13   48.3   0.8    53   235   112   303    77   306 0.83 Bacterial extracellular solute-binding protein
HlyD_2               PF12700.2    328 seq1364_BIOID51025   -            464   9.7e-26   90.5   1.1   1   1   3.6e-29   1.2e-25   90.2   0.8     9   328   123   425   115   425 0.82 HlyD family secretion protein
HlyD                 PF00529.15   306 seq1364_BIOID51025   -            464     4e-24   85.3  14.5   1   1   2.3e-27   7.8e-24   84.3  10.0     1   239   135   358   135   385 0.87 HlyD family secretion protein
HlyD_3               PF13437.1    105 seq1364_BIOID51025   -            464   1.6e-16   60.4   3.4   1   1   3.7e-14   1.3e-10   41.4   0.4     1   101   246   351   246   356 0.93 HlyD family secretion protein
Biotin_lipoyl_2      PF13533.1     50 seq1364_BIOID51025   -            464   8.1e-14   50.9   9.0   1   1   7.9e-17   2.7e-13   49.2   0.3     2    50   136   184   135   184 0.97 Biotin-lipoyl like
Fe-ADH               PF00465.14   366 seq1367_BIOID51025   -            387   6.4e-88  294.7   0.1   1   1   1.1e-91   7.5e-88  294.4   0.1     1   351     9   363     9   377 0.91 Iron-containing alcohol dehydrogenase
Fe-ADH_2             PF13685.1    250 seq1367_BIOID51025   -            387   1.8e-13   50.2   0.1   1   1   3.3e-11   2.3e-07   30.3   0.0     4   101    16   111    13   114 0.81 Iron-containing alcohol dehydrogenase
TnpB_IS66            PF05717.8    108 seq1370_BIOID51025   -            115   5.3e-45  151.1   0.0   1   1   4.3e-49   5.8e-45  151.0   0.0     2   107     7   110     6   111 0.96 IS66 Orf2 like protein
DUF333               PF03891.10    50 seq1371_BIOID51025   -             88   2.4e-13   49.5   0.4   1   1   2.2e-17   3.1e-13   49.2   0.2     7    50    42    85    36    85 0.91 Domain of unknown function (DUF333)
OEP                  PF02321.13   188 seq1374_BIOID51025   -            460     1e-51  175.1  39.3   1   2   7.3e-27     1e-22   80.5  12.6     3   188    65   247    63   247 0.97 Outer membrane efflux protein
OEP                  PF02321.13   188 seq1374_BIOID51025   -            460     1e-51  175.1  39.3   2   2   4.8e-33   6.6e-29  100.7   9.1     7   188   275   455   270   455 0.94 Outer membrane efflux protein
DUF1440              PF07274.7    136 seq1377_BIOID51025   -            158   1.6e-45  154.3   1.3   1   1   1.4e-49   1.9e-45  154.0   0.9    20   136    21   136     7   136 0.97 Protein of unknown function (DUF1440)
UTRA                 PF07702.8    141 seq1378_BIOID51025   -            156   3.9e-33  113.9   0.0   1   1   3.1e-37   4.3e-33  113.8   0.0     2   136    11   144    10   149 0.97 UTRA domain
Amidohydro_1         PF01979.15   333 seq1380_BIOID51025   -            439   7.7e-61  206.4   0.0   1   1   2.8e-64   9.5e-61  206.1   0.0     2   332    74   391    73   392 0.97 Amidohydrolase family
Amidohydro_5         PF13594.1     68 seq1380_BIOID51025   -            439   1.3e-09   37.6   0.0   1   1   1.3e-12   4.3e-09   35.9   0.0     2    67    41   137    40   138 0.67 Amidohydrolase
Amidohydro_3         PF07969.6    404 seq1380_BIOID51025   -            439   1.2e-08   34.4   1.2   1   1   4.4e-09   1.5e-05   24.2   0.0   314   404   308   390   114   390 0.89 Amidohydrolase family
SMC_N                PF02463.14   220 seq1382_BIOID51025   -            553   8.4e-19   67.5   0.0   1   1   2.4e-22   1.6e-18   66.5   0.0     1   217     1   511     1   514 0.94 RecF/RecN/SMC N terminal domain
AAA_23               PF13476.1    202 seq1382_BIOID51025   -            553     2e-18   67.3   4.3   1   1   1.5e-19   9.9e-16   58.5   3.0     1   195     4   215     4   381 0.48 AAA domain
Prenyltransf         PF01255.14   223 seq1383_BIOID51025   -            252   6.7e-82  273.8   0.0   1   1   5.6e-86   7.7e-82  273.6   0.0     1   222    23   243    23   244 0.99 Putative undecaprenyl diphosphate synthase
HrpJ                 PF07201.6    166 seq1385_BIOID51025   -            276   5.4e-24   84.9   1.3   1   1   6.4e-28   8.8e-24   84.2   0.9     2   163    56   210    54   213 0.93 HrpJ-like domain
PTS_EIIA_2           PF00359.17   142 seq1386_BIOID51025   -            275   4.1e-32  110.7   0.0   1   1   9.6e-36   6.6e-32  110.0   0.0     5   141    29   170    25   171 0.95 Phosphoenolpyruvate-dependent sugar phosphotransferase system, EIIA 2
PTS_IIB              PF02302.12    90 seq1386_BIOID51025   -            275   1.5e-13   50.8   0.0   1   1   4.2e-17   2.8e-13   49.9   0.0     2    69   188   260   187   269 0.93 PTS system, Lactose/Cellobiose specific IIB subunit
Autotransporter      PF03797.14   265 seq1388_BIOID51025   -            773   1.1e-44  152.6  18.4   1   1   1.6e-48   1.1e-44  152.6  12.8     3   265   488   759   486   762 0.95 Autotransporter beta-domain
Pertactin            PF03212.9    121 seq1388_BIOID51025   -            773   2.9e-09   36.5   1.1   1   1   4.2e-13   2.9e-09   36.5   0.8     1   120   297   422   297   423 0.83 Pertactin
DDE_Tnp_IS66         PF03050.9    271 seq1389_BIOID51025   -            523  1.3e-101  339.2   0.1   1   1  3.8e-105  1.3e-101  339.2   0.1     1   270   186   472   186   473 0.98 Transposase IS66 family
DDE_Tnp_IS66_C       PF13817.1     39 seq1389_BIOID51025   -            523   3.1e-19   68.5   0.4   1   1   3.6e-22   1.2e-18   66.6   0.3     1    39   479   517   479   517 0.98 IS66 C-terminal element
HTH_Tnp_IS66         PF13005.2     59 seq1389_BIOID51025   -            523   2.7e-17   62.2   6.4   1   1   1.7e-20   5.8e-17   61.1   4.4     2    59   125   180   124   180 0.97 putative Helix-turn-helix domain of transposase IS66
LZ_Tnp_IS66          PF13007.2     78 seq1389_BIOID51025   -            523     4e-12   46.5   7.7   1   1   1.2e-15     4e-12   46.5   5.3     2    77    46   121    45   122 0.83 Transposase C of IS166 homeodomain
SpoA                 PF01052.15    77 seq1390_BIOID51025   -            137   2.9e-24   84.3   0.8   1   1   2.7e-28   3.7e-24   84.0   0.6     3    76    55   128    54   129 0.97 Surface presentation of antigens (SPOA)
UDPG_MGDP_dh_N       PF03721.9    185 seq1391_BIOID51025   -            420   3.6e-61  205.6   0.2   1   1     1e-62   3.5e-59  199.2   0.0     2   183     5   189     4   191 0.96 UDP-glucose/GDP-mannose dehydrogenase family, NAD binding domain
UDPG_MGDP_dh         PF00984.14    96 seq1391_BIOID51025   -            420     4e-30  103.7   0.0   1   1   2.3e-33     8e-30  102.7   0.0     2    93   206   292   205   296 0.88 UDP-glucose/GDP-mannose dehydrogenase family, central domain
UDPG_MGDP_dh_C       PF03720.10   106 seq1391_BIOID51025   -            420   7.4e-19   67.7   0.0   1   1   5.7e-22   1.9e-18   66.4   0.0     1   104   324   419   324   420 0.91 UDP-glucose/GDP-mannose dehydrogenase family, UDP binding domain
NAD_binding_2        PF03446.10   162 seq1391_BIOID51025   -            420     7e-07   29.1   0.1   1   1   2.1e-09   7.1e-06   25.8   0.0     2   110     4   136     3   141 0.76 NAD binding domain of 6-phosphogluconate dehydrogenase
Polysacc_deac_2      PF04748.8    213 seq1392_BIOID51025   -            319   9.8e-81  269.7   0.4   1   1   8.6e-85   1.2e-80  269.4   0.3     1   212    28   238    28   239 0.99 Divergent polysaccharide deacetylase
CDH                  PF02611.10   222 seq1395_BIOID51025   -            274   1.2e-95  318.8   0.0   1   1     1e-99   1.4e-95  318.6   0.0     2   221    54   273    53   274 0.99 CDP-diacylglycerol pyrophosphatase
Peptidase_A24        PF01478.13   106 seq1396_BIOID51025   -            155   2.3e-23   82.2   8.7   1   1   1.7e-27   2.3e-23   82.2   6.0     2   103    10   116     8   121 0.88 Type IV leader peptidase family
Topoisom_bac         PF01131.15   403 seq1399_BIOID51025   -            717  3.2e-102  342.2   0.5   1   1    9e-106  4.1e-102  341.9   0.3     4   402   153   598   150   599 0.90 DNA topoisomerase
Toprim_Crpt          PF13342.1     62 seq1399_BIOID51025   -            717     9e-18   63.5   2.5   1   1     2e-21     9e-18   63.5   1.7     1    60   652   711   652   713 0.92 C-terminal repeat of topoisomerase
Toprim               PF01751.17    88 seq1399_BIOID51025   -            717   1.9e-11   43.5   0.0   1   1   1.2e-14   5.7e-11   42.0   0.0     2    86     3   132     2   134 0.95 Toprim domain
DUF2800              PF10926.3    372 seq1400_BIOID51025   -            433  2.6e-130  434.7   0.0   1   1  4.3e-134    3e-130  434.5   0.0     1   372     5   412     5   412 0.97 Protein of unknown function (DUF2800)
PDDEXK_1             PF12705.2    257 seq1400_BIOID51025   -            433     9e-13   48.0   0.0   1   1   2.5e-16   1.7e-12   47.1   0.0     2   256     8   255     7   256 0.74 PD-(D/E)XK nuclease superfamily
YjbE                 PF11106.3     80 seq1402_BIOID51025   -             80   1.5e-43  146.4  27.9   1   1   1.2e-47   1.7e-43  146.3  19.3     1    80     1    80     1    80 0.99 Exopolysaccharide production protein YjbE
FliO                 PF04347.8     84 seq1404_BIOID51025   -            122   3.1e-24   84.7   0.2   1   1     3e-28   4.2e-24   84.2   0.1     1    84    37   118    37   118 0.88 Flagellar biosynthesis protein, FliO
CTP_transf_1         PF01148.15   259 seq1408_BIOID51025   -            285   1.3e-63  214.9  19.9   1   1   1.1e-67   1.5e-63  214.7  13.8     2   257     4   279     3   281 0.88 Cytidylyltransferase family
Cytochrom_NNT        PF03264.9    174 seq1409_BIOID51025   -            390   2.9e-65  218.8   7.6   1   1   4.6e-68   3.1e-64  215.4   4.3     2   174    11   184    10   184 0.98 NapC/NirT cytochrome c family, N-terminal region
DeoC                 PF01791.4    236 seq1410_BIOID51025   -            259   3.8e-61  206.2   1.8   1   1     3e-65   4.1e-61  206.1   1.2     3   230    12   240    10   246 0.94 DeoC/LacD family aldolase
DUF2886              PF11102.3    200 seq1411_BIOID51025   -            212     1e-56  191.5   1.2   1   1   8.3e-61   1.1e-56  191.4   0.8     1   199    13   206    13   207 0.98 Protein of unknown function (DUF2886)
PTS_EIIC             PF02378.13   321 seq1412_BIOID51025   -            395   5.7e-12   45.0  35.2   1   1   7.4e-15     1e-10   40.9  24.4     2   268    49   299    48   375 0.72 Phosphotransferase system, EIIC
Aldo_ket_red         PF00248.16   283 seq1413_BIOID51025   -            275   1.5e-56  191.1   0.0   1   1   1.3e-60   1.8e-56  190.8   0.0     2   282    18   261    17   262 0.96 Aldo/keto reductase family
YobH                 PF13996.1     70 seq1414_BIOID51025   -             79   1.7e-36  123.8   1.2   1   1   1.4e-40   1.9e-36  123.6   0.8     1    70     2    71     2    71 0.99 YobH-like protein
FliP                 PF00813.15   194 seq1415_BIOID51025   -            245   4.7e-81  271.0  10.9   1   1   4.8e-85   6.5e-81  270.5   7.5     2   193    48   239    47   240 0.99 FliP family
UxuA                 PF03786.8    351 seq1417_BIOID51025   -            394  4.2e-163  541.7   0.2   1   1    7e-167  4.8e-163  541.6   0.1     1   350     1   388     1   389 0.99 D-mannonate dehydratase (UxuA)
AP_endonuc_2         PF01261.19   211 seq1417_BIOID51025   -            394   7.7e-09   35.0   0.0   1   1   7.8e-12   5.3e-08   32.3   0.0     3   189    18   299    16   322 0.81 Xylose isomerase-like TIM barrel
ACR_tran             PF00873.14  1021 seq1419_BIOID51025   -           1040         0 1229.3  34.2   1   1         0         0 1229.2  23.7     2  1020    13  1022    12  1023 1.00 AcrB/AcrD/AcrF family
SecD_SecF            PF02355.11   189 seq1419_BIOID51025   -           1040     1e-08   34.4  31.6   1   1   1.6e-09   1.1e-05   24.6  10.9    36   183   348   495   338   501 0.82 Protein export membrane protein
Alpha-amylase        PF00128.19   316 seq1420_BIOID51025   -            676     1e-42  146.5   5.9   1   1   1.9e-46   2.6e-42  145.2   4.1     1   308   226   595   226   598 0.74 Alpha amylase, catalytic domain
EspA                 PF03433.8    188 seq1421_BIOID51025   -            192   1.8e-60  203.4  17.0   1   1   1.6e-64   2.2e-60  203.2  11.8     2   187     4   186     2   187 0.96 EspA-like secreted protein
CusF_Ec              PF11604.3     70 seq1422_BIOID51025   -            110   1.2e-21   76.2   0.3   1   1   1.2e-25   1.6e-21   75.7   0.2     1    67    42   107    42   110 0.93 Copper binding periplasmic protein CusF
Xan_ur_permease      PF00860.15   389 seq1424_BIOID51025   -            455   4.2e-78  262.4  49.6   1   1   4.3e-82   5.9e-78  261.9  34.4     1   388    32   415    32   416 0.98 Permease family
DUF1401              PF07180.6    146 seq1425_BIOID51025   -            131   8.9e-07   28.6   0.1   1   1   8.2e-11   1.1e-06   28.3   0.1    19    75     5    61     2    97 0.90 Protein of unknown function (DUF1401)
Epimerase            PF01370.16   236 seq1426_BIOID51025   -            355   5.5e-79  264.7   0.0   1   1     3e-82   6.9e-79  264.4   0.0     1   236     4   252     4   252 0.97 NAD dependent epimerase/dehydratase family
RmlD_sub_bind        PF04321.12   287 seq1426_BIOID51025   -            355   4.3e-17   61.8   0.0   1   1   2.8e-20   6.4e-17   61.2   0.0     2   235     3   274     1   332 0.81 RmlD substrate binding domain
Polysacc_synt_2      PF02719.10   294 seq1426_BIOID51025   -            355     2e-16   59.6   0.0   1   1   1.5e-19   3.3e-16   58.9   0.0     1   117     4   114     4   135 0.92 Polysaccharide biosynthesis protein
NAD_binding_4        PF07993.7    249 seq1426_BIOID51025   -            355   2.9e-15   55.7   0.1   1   1   2.9e-14   6.5e-11   41.5   0.0    87   197    74   189    62   250 0.85 Male sterility protein
3Beta_HSD            PF01073.14   280 seq1426_BIOID51025   -            355     3e-15   55.5   0.0   1   1   2.1e-18   4.7e-15   54.9   0.0     1   229     5   240     5   250 0.82 3-beta hydroxysteroid dehydrogenase/isomerase family
adh_short            PF00106.20   167 seq1426_BIOID51025   -            355   3.8e-08   33.3   0.3   1   1   2.7e-10   6.1e-07   29.3   0.0     3    96     4    91     2   126 0.79 short chain dehydrogenase
MFS_1                PF07690.11   354 seq1427_BIOID51025   -            395   1.6e-28   99.3  39.5   1   1   2.4e-32   1.6e-28   99.3  27.4     2   344    13   341    12   344 0.82 Major Facilitator Superfamily
Caps_synth_GfcC      PF06251.6    229 seq1428_BIOID51025   -            245   8.3e-91  303.1   0.0   1   1   6.9e-95   9.4e-91  302.9   0.0     2   229    20   245    19   245 0.99 Capsule biosynthesis GfcC
HlyD_2               PF12700.2    328 seq1429_BIOID51025   -            407   1.3e-14   53.9   0.0   1   1   1.2e-17     8e-14   51.4   0.0   136   327   187   378    98   379 0.77 HlyD family secretion protein
HlyD_3               PF13437.1    105 seq1429_BIOID51025   -            407   1.7e-13   50.6   0.2   1   1     2e-14   1.4e-10   41.3   0.0     1   105   209   310   209   310 0.96 HlyD family secretion protein
Peptidase_M50        PF02163.17   192 seq1430_BIOID51025   -            450   2.7e-70  235.1   0.3   1   1   6.9e-74   3.1e-70  234.9   0.2     2   192    11   446    10   446 0.99 Peptidase family M50
PDZ                  PF00595.19    81 seq1430_BIOID51025   -            450   8.1e-13   48.2   0.3   1   1     1e-13   4.6e-10   39.4   0.0     8    81   209   277   203   277 0.91 PDZ domain (Also known as DHR or GLGF)
PDZ_2                PF13180.1     82 seq1430_BIOID51025   -            450   7.3e-11   41.6   0.0   1   1   1.1e-11   5.1e-08   32.5   0.0    19    78   227   285   211   287 0.84 PDZ domain
Bac_export_3         PF01313.14    76 seq1432_BIOID51025   -             89   2.3e-30  103.9   9.5   1   1   1.9e-34   2.6e-30  103.8   6.6     2    75     5    78     4    79 0.97 Bacterial export proteins, family 3
DctA-YdbH            PF11739.3    207 seq1433_BIOID51025   -            879   6.6e-56  188.9   1.9   1   1     1e-59   1.4e-55  187.8   0.1     1   207   656   859   656   859 0.99 Dicarboxylate transport
SmpA_OmlA            PF04355.8     71 seq1434_BIOID51025   -            113   5.7e-27   93.0   0.3   1   1   5.1e-31     7e-27   92.7   0.2     1    70    35   104    35   105 0.98 SmpA / OmlA family
Glycos_transf_3      PF00591.16   254 seq1435_BIOID51025   -            440   3.1e-61  206.7   0.4   1   1   9.1e-65   4.1e-61  206.3   0.2     2   253    79   332    78   333 0.98 Glycosyl transferase family, a/b domain
PYNP_C               PF07831.8     75 seq1435_BIOID51025   -            440   2.4e-25   87.6   0.2   1   1     1e-28   4.7e-25   86.7   0.1     1    74   350   423   350   424 0.98 Pyrimidine nucleoside phosphorylase C-terminal domain
Glycos_trans_3N      PF02885.12    66 seq1435_BIOID51025   -            440     3e-15   55.4   0.1   1   1   1.8e-18   8.4e-15   53.9   0.1     3    66     5    68     3    68 0.98 Glycosyl transferase family, helical bundle domain
HTH_6                PF01418.12    77 seq1436_BIOID51025   -            289   2.3e-33  113.6   0.2   1   1   2.4e-36   1.1e-32  111.4   0.0     1    76     1    76     1    77 0.99 Helix-turn-helix domain, rpiR family
SIS                  PF01380.17   131 seq1436_BIOID51025   -            289     3e-27   94.7   0.1   1   1   1.1e-30     5e-27   93.9   0.1     2   130   125   252   124   253 0.98 SIS domain
SIS_2                PF13580.1    138 seq1436_BIOID51025   -            289     1e-12   47.8   0.9   1   1   1.2e-11   5.3e-08   32.5   0.0    99   138   171   210   157   210 0.89 SIS domain
SseC                 PF04888.7    306 seq1438_BIOID51025   -            380   1.1e-35  123.3  35.9   1   1   7.2e-36   9.9e-32  110.3  17.5     1   183   117   307   117   310 0.96 Secretion system effector C (SseC) like family
Carb_kinase          PF01256.12   242 seq1440_BIOID51025   -            515   6.1e-83  277.6   4.2   1   1   5.5e-86   3.7e-82  275.1   1.2     2   242   258   496   257   496 0.99 Carbohydrate kinase
YjeF_N               PF03853.10   173 seq1440_BIOID51025   -            515   7.8e-47  158.9   0.1   1   1     2e-50   1.4e-46  158.1   0.0     2   173    35   199    34   199 0.98 YjeF-related protein N-terminus
DUF2815              PF10991.3    181 seq1441_BIOID51025   -            182   1.6e-59  200.3   0.0   1   1   1.3e-63   1.8e-59  200.1   0.0     1   179     1   177     1   179 0.97 Protein of unknown function (DUF2815)
Dus                  PF01207.12   310 seq1443_BIOID51025   -            345  7.5e-100  333.6   0.0   1   1  6.3e-104  8.6e-100  333.4   0.0     2   308    30   340    29   342 0.98 Dihydrouridine synthase (Dus)
GerE                 PF00196.14    58 seq1444_BIOID51025   -            901   4.2e-20   70.7   0.0   1   1   1.3e-23   1.7e-19   68.7   0.0     2    58   834   890   833   890 0.97 Bacterial regulatory proteins, luxR family
DUF3828              PF12883.2    120 seq1445_BIOID51025   -            308   2.4e-11   43.4   2.6   1   1   1.4e-10   9.5e-07   28.6   0.1     2   118    26   142    25   144 0.84 Protein of unknown function (DUF3828)
Lumazine_bd          PF12870.2    111 seq1445_BIOID51025   -            308   3.1e-07   30.3   3.1   1   1   1.8e-08   0.00012   21.9   0.1    66   110   240   283   196   284 0.92 Lumazine-binding domain
Bac_export_1         PF01311.15   249 seq1446_BIOID51025   -            124   9.3e-36  123.2   6.0   1   1   7.5e-40     1e-35  123.1   4.1     2   118     8   123     7   124 0.98 Bacterial export proteins, family 1
LrgA                 PF03788.9     96 seq1447_BIOID51025   -            132   4.4e-29   99.9  10.2   1   1     4e-33   5.4e-29   99.6   7.1     1    94    21   114    21   116 0.98 LrgA family
Molybdopterin        PF00384.17   432 seq1448_BIOID51025   -            848  8.8e-106  354.0   0.0   1   1  1.6e-109  1.1e-105  353.8   0.0     1   431    99   572    99   573 0.95 Molybdopterin oxidoreductase
Molydop_binding      PF01568.16   109 seq1448_BIOID51025   -            848   1.7e-23   82.3   0.0   1   1   5.3e-27   3.6e-23   81.3   0.0     1   108   690   811   690   812 0.95 Molydopterin dinucleotide binding domain
Glyco_hydro_38       PF01074.17   277 seq1449_BIOID51025   -            877   5.8e-44  150.3   0.0   1   1     2e-47   9.3e-44  149.6   0.0     2   266     7   266     6   274 0.88 Glycosyl hydrolases family 38 N-terminal domain
Glyco_hydro_38C      PF07748.8    458 seq1449_BIOID51025   -            877   7.5e-31  107.2   0.0   1   1   2.4e-34   1.1e-30  106.7   0.0     2   417   386   843   385   862 0.77 Glycosyl hydrolases family 38 C-terminal domain
Alpha-mann_mid       PF09261.6     80 seq1449_BIOID51025   -            877   1.2e-06   28.4   0.0   1   1   6.3e-10   2.9e-06   27.2   0.0     2    79   280   356   279   357 0.88 Alpha mannosidase, middle domain
MFS_1                PF07690.11   354 seq1452_BIOID51025   -            494   2.7e-50  171.0  47.5   1   1   5.8e-54   2.7e-50  171.0  32.9     2   353    59   449    58   450 0.90 Major Facilitator Superfamily
Sugar_tr             PF00083.19   451 seq1452_BIOID51025   -            494   1.4e-08   33.6  16.2   1   1     3e-12   1.4e-08   33.6  11.3    44   192    86   229    54   232 0.88 Sugar (and other) transporter
MFS_3                PF05977.8    524 seq1452_BIOID51025   -            494   0.00022   19.3  14.4   1   1   4.8e-08   0.00022   19.3  10.0    12   214    55   253    47   279 0.90 Transmembrane secretion effector
DUF940               PF06082.6    658 seq1454_BIOID51025   -            698  2.7e-258  858.7  13.5   1   1  2.3e-262  3.1e-258  858.6   9.3     1   658    29   693    29   693 0.97 Bacterial putative lipoprotein (DUF940)
Mannitol_dh_C        PF08125.8    245 seq1455_BIOID51025   -            486   1.8e-96  321.9   0.0   1   1  3.5e-100   2.4e-96  321.5   0.0     1   245   216   463   216   463 0.99 Mannitol dehydrogenase C-terminal domain
Mannitol_dh          PF01232.18   151 seq1455_BIOID51025   -            486   2.9e-54  182.9   0.0   1   1   7.2e-58   4.9e-54  182.2   0.0     2   151    24   188    23   188 0.99 Mannitol dehydrogenase Rossmann domain
Bac_export_1         PF01311.15   249 seq1456_BIOID51025   -            133   8.2e-35  120.1  14.9   1   1   6.7e-39   9.1e-35  120.0  10.3   124   248     1   123     1   124 0.98 Bacterial export proteins, family 1
LrgB                 PF04172.11   215 seq1457_BIOID51025   -            231   1.2e-82  276.2  15.2   1   1   9.7e-87   1.3e-82  276.0  10.6     1   215    12   226    12   226 0.99 LrgB-like family
NTP_transferase      PF00483.18   248 seq1460_BIOID51025   -            293   1.2e-72  244.0   0.0   1   1   2.1e-76   1.4e-72  243.8   0.0     1   246     2   238     2   240 0.98 Nucleotidyl transferase
NTP_transf_3         PF12804.2    179 seq1460_BIOID51025   -            293   1.1e-08   35.3   0.0   1   1     2e-12   1.4e-08   35.0   0.0     1   120     3   133     3   188 0.83 MobA-like NTP transferase domain
HHA                  PF05321.6     57 seq1461_BIOID51025   -             68   2.2e-29  101.2   0.1   1   1   1.8e-33   2.4e-29  101.0   0.0     1    57     9    65     9    65 0.98 Haemolysin expression modulating protein
PK                   PF00224.16   348 seq1462_BIOID51025   -            527  8.8e-144  478.2   4.6   1   1  1.8e-147  1.2e-143  477.8   3.2     2   345    53   394    52   397 0.98 Pyruvate kinase, barrel domain
PK_C                 PF02887.11   117 seq1462_BIOID51025   -            527   1.7e-31  108.0   1.5   1   1   7.7e-35   5.3e-31  106.4   1.1     2   116   410   524   409   525 0.98 Pyruvate kinase, alpha/beta domain
DUF805               PF05656.9    117 seq1463_BIOID51025   -            146   4.5e-20   71.5  11.9   1   1   7.1e-24   9.7e-20   70.4   8.3     2   116     7   134     6   135 0.82 Protein of unknown function (DUF805)
ACR_tran             PF00873.14  1021 seq1464_BIOID51025   -           1047  3.8e-237  789.2   2.4   1   1  3.5e-241  4.7e-237  788.9   1.6     2  1019     6  1037     2  1039 0.97 AcrB/AcrD/AcrF family
Histone_HNS          PF00816.16    93 seq1465_BIOID51025   -            130   5.8e-05   23.4   5.0   1   1   6.2e-09   8.4e-05   22.8   3.5     1    58    33   101    33   111 0.78 H-NS histone family
Phageshock_PspG      PF09583.5     65 seq1469_BIOID51025   -            139   5.7e-25   87.0  25.7   1   1   5.6e-29   7.7e-25   86.6  17.8     1    64    60   123    60   124 0.98 Phage shock protein G (Phageshock_PspG)
EspB                 PF05802.6    317 seq1471_BIOID51025   -            314    4e-183  607.4  38.2   1   1  3.3e-187  4.4e-183  607.2  26.5     1   317     1   314     1   314 1.00 Enterobacterial EspB protein
Bac_surface_Ag       PF01103.18   323 seq1474_BIOID51025   -            810  1.7e-100  336.4  16.0   1   1  1.1e-103  3.7e-100  335.4  11.1     1   323   448   810   448   810 0.96 Surface antigen
Surf_Ag_VNR          PF07244.10    78 seq1474_BIOID51025   -            810   3.1e-65  216.4  10.4   1   5   6.3e-10   2.2e-06   27.8   0.0     1    78    24    91    24    91 0.87 Surface antigen variable number repeat
Surf_Ag_VNR          PF07244.10    78 seq1474_BIOID51025   -            810   3.1e-65  216.4  10.4   2   5   5.9e-15     2e-11   44.0   0.0     1    78    92   172    92   172 0.93 Surface antigen variable number repeat
Surf_Ag_VNR          PF07244.10    78 seq1474_BIOID51025   -            810   3.1e-65  216.4  10.4   3   5   3.5e-17   1.2e-13   51.1   0.1     2    78   176   263   175   263 0.86 Surface antigen variable number repeat
Surf_Ag_VNR          PF07244.10    78 seq1474_BIOID51025   -            810   3.1e-65  216.4  10.4   4   5   5.8e-14     2e-10   40.8   0.0     1    78   266   344   266   344 0.92 Surface antigen variable number repeat
Surf_Ag_VNR          PF07244.10    78 seq1474_BIOID51025   -            810   3.1e-65  216.4  10.4   5   5     1e-18   3.5e-15   56.0   0.1     1    78   347   421   347   421 0.91 Surface antigen variable number repeat
GerE                 PF00196.14    58 seq1475_BIOID51025   -            207   2.9e-19   68.0   1.4   1   1   4.6e-23   6.3e-19   66.9   1.0     3    57   137   191   135   192 0.96 Bacterial regulatory proteins, luxR family
SmpB                 PF01668.13    68 seq1476_BIOID51025   -            160   1.3e-29  101.6   0.0   1   1   1.5e-33   2.1e-29  100.9   0.0     2    67    13    78    12    80 0.96 SmpB protein
DNA_pol_A            PF00476.15   383 seq1477_BIOID51025   -            687   2.8e-08   32.6   0.0   1   1   4.3e-11   5.8e-07   28.3   0.0   142   225   368   456   261   462 0.89 DNA polymerase family A
Metalloenzyme        PF01676.13   262 seq1479_BIOID51025   -            407   1.2e-57  195.1   0.0   1   1   9.9e-62   1.4e-57  194.9   0.0     1   261     2   405     2   406 0.97 Metalloenzyme superfamily
dCMP_cyt_deam_2      PF08211.6    124 seq1482_BIOID51025   -            294   2.3e-50  169.6   0.2   1   1   6.8e-52   4.7e-48  162.1   0.0     1   123   157   278   157   279 0.98 Cytidine and deoxycytidylate deaminase zinc-binding region
dCMP_cyt_deam_1      PF00383.17   102 seq1482_BIOID51025   -            294   1.4e-17   63.0   0.0   1   1   4.8e-18   3.3e-14   52.2   0.0    10    93    56   139    47   143 0.86 Cytidine and deoxycytidylate deaminase zinc-binding region
Aminotran_1_2        PF00155.16   363 seq1485_BIOID51025   -            452   1.4e-21   76.7   0.0   1   1   3.1e-25   4.3e-21   75.1   0.0   127   348   201   426    68   440 0.79 Aminotransferase class I and II
Semialdhyde_dh       PF01118.19   121 seq1486_BIOID51025   -            334   6.7e-33  113.4   0.0   1   1   1.9e-36   1.3e-32  112.5   0.0     3   121     5   146     3   146 0.97 Semialdehyde dehydrogenase, NAD binding domain
Semialdhyde_dhC      PF02774.13   184 seq1486_BIOID51025   -            334     3e-20   72.7   0.0   1   1   6.6e-24   4.5e-20   72.1   0.0     1   184   163   311   163   311 0.95 Semialdehyde dehydrogenase, dimerisation domain
UPF0079              PF02367.12   123 seq1487_BIOID51025   -            153   3.3e-45  152.5   0.0   1   1   2.8e-49   3.9e-45  152.3   0.0     1   121    14   134    14   136 0.98 Uncharacterised P-loop hydrolase UPF0079
Acetyltransf_1       PF00583.19    83 seq1489_BIOID51025   -            224   6.6e-06   25.9   0.4   1   1   3.1e-09   2.1e-05   24.3   0.3    39    78   170   209   144   214 0.93 Acetyltransferase (GNAT) family
Acetyltransf_10      PF13673.1    117 seq1489_BIOID51025   -            224   1.8e-05   24.7   0.4   1   1   4.3e-09   2.9e-05   24.0   0.3     1   114    92   207    92   212 0.80 Acetyltransferase (GNAT) domain
DUF406               PF04175.7     94 seq1490_BIOID51025   -             99     2e-28   98.5   3.2   1   1   1.6e-32   2.2e-28   98.4   2.2     4    94     3    96     1    96 0.96 Protein of unknown function (DUF406)
DEAD                 PF00270.24   173 seq1493_BIOID51025   -            454   2.3e-49  167.0   0.1   1   1   5.9e-52   2.7e-48  163.5   0.0     1   172    25   196    25   197 0.94 DEAD/DEAH box helicase
Helicase_C           PF00271.26    78 seq1493_BIOID51025   -            454   8.2e-26   89.5   0.0   1   1   4.8e-29   2.2e-25   88.2   0.0     2    77   264   339   263   340 0.98 Helicase conserved C-terminal domain
Usp                  PF00582.21   140 seq1498_BIOID51025   -            142   3.2e-17   62.8   0.0   1   1   2.7e-21   3.7e-17   62.7   0.0     2   140     3   138     2   138 0.95 Universal stress protein family
Autotransporter      PF03797.14   265 seq1499_BIOID51025   -            108   3.1e-09   36.4   0.1   1   1   2.5e-13   3.4e-09   36.3   0.1   168   262     3    91     1    94 0.93 Autotransporter beta-domain
Amidase_3            PF01520.13   175 seq1500_BIOID51025   -            445   3.7e-49  166.7   0.0   1   1   9.5e-53   6.5e-49  165.9   0.0     1   174   194   413   194   414 0.99 N-acetylmuramoyl-L-alanine amidase
LcrR                 PF09621.5    139 seq1501_BIOID51025   -            135   1.1e-07   31.1   0.0   1   1   9.5e-12   1.3e-07   30.8   0.0     3   125     8   133     6   135 0.73 Type III secretion system regulator (LcrR)
GntR                 PF00392.16    64 seq1503_BIOID51025   -            257   1.8e-23   81.5   1.4   1   1     7e-27   3.2e-23   80.8   0.2     1    64    10    73    10    73 0.99 Bacterial regulatory proteins, gntR family
FCD                  PF07729.7    125 seq1503_BIOID51025   -            257   7.8e-21   74.5   6.9   1   1   2.6e-24   1.2e-20   74.0   4.8     1   125    97   226    97   226 0.92 FCD domain
Rrf2                 PF02082.15    83 seq1503_BIOID51025   -            257   6.5e-05   22.8   0.1   1   1   3.8e-08   0.00017   21.4   0.0    28    67    36    74    23    80 0.88 Transcriptional regulator
DUF2525              PF10733.4     58 seq1506_BIOID51025   -             76   5.4e-38  128.5   4.1   1   1   5.1e-42     7e-38  128.1   2.9     1    58    19    76    19    76 0.99 Protein of unknown function (DUF2525)
DegT_DnrJ_EryC1      PF01041.12   363 seq1507_BIOID51025   -            376   3.7e-87  292.6   0.0   1   1   9.7e-91   4.4e-87  292.3   0.0     7   361    13   370     9   372 0.93 DegT/DnrJ/EryC1/StrS aminotransferase family
Aminotran_1_2        PF00155.16   363 seq1507_BIOID51025   -            376   7.6e-11   41.4   0.1   1   1   3.7e-14   1.7e-10   40.3   0.0    67   189    46   154     9   187 0.88 Aminotransferase class I and II
Aminotran_5          PF00266.14   371 seq1507_BIOID51025   -            376   4.7e-08   32.0   0.1   1   1   1.6e-11   7.5e-08   31.3   0.0    62   182    47   159    33   204 0.90 Aminotransferase class-V
ACR_tran             PF00873.14  1021 seq1509_BIOID51025   -           1025         0 1226.4  15.4   1   1         0         0 1226.2  10.6     2  1020     4  1008     3  1009 0.99 AcrB/AcrD/AcrF family
MMPL                 PF03176.10   333 seq1509_BIOID51025   -           1025   1.2e-12   47.0  21.8   1   2   8.9e-11   4.1e-07   28.9   7.1   141   313   330   501   256   521 0.83 MMPL family
MMPL                 PF03176.10   333 seq1509_BIOID51025   -           1025   1.2e-12   47.0  21.8   2   2   4.2e-09   1.9e-05   23.4   2.5    73   306   785  1012   687  1024 0.76 MMPL family
SecD_SecF            PF02355.11   189 seq1509_BIOID51025   -           1025   6.2e-12   44.9  18.6   1   2   3.1e-10   1.4e-06   27.4   5.5    35   186   336   489   316   492 0.80 Protein export membrane protein
SecD_SecF            PF02355.11   189 seq1509_BIOID51025   -           1025   6.2e-12   44.9  18.6   2   2   8.1e-09   3.7e-05   22.8   2.0    25   183   844  1005   831  1022 0.87 Protein export membrane protein
Phage_integrase      PF00589.17   173 seq1511_BIOID51025   -            423   2.1e-22   79.5   0.3   1   1   7.9e-26   5.4e-22   78.1   0.0     2   169   232   396   231   399 0.90 Phage integrase family
DUF4102              PF13356.1     89 seq1511_BIOID51025   -            423   1.5e-22   79.1   0.0   1   1   6.8e-26   4.7e-22   77.5   0.0     1    87    22   112    22   114 0.91 Domain of unknown function (DUF4102)
DUF218               PF02698.12   155 seq1512_BIOID51025   -            239   3.3e-21   75.2   0.0   1   1   3.3e-25   4.6e-21   74.8   0.0     4   132    47   172    45   186 0.93 DUF218 domain
AA_kinase            PF00696.23   241 seq1513_BIOID51025   -            258     1e-39  136.4   2.0   1   1   8.4e-44   1.1e-39  136.2   1.4     3   240     5   235     3   236 0.93 Amino acid kinase family
MxiH                 PF09392.5     90 seq1515_BIOID51025   -             73   3.3e-12   46.6   0.4   1   1   3.5e-16   4.8e-12   46.1   0.3    25    89     5    70     2    71 0.79 Type III secretion needle MxiH like
Lipoprotein_19       PF13617.1     59 seq1516_BIOID51025   -             61   4.8e-27   93.2   0.6   1   1   3.8e-31   5.3e-27   93.1   0.4     1    59     2    60     2    60 0.97 YnbE-like lipoprotein
PNP_UDP_1            PF01048.15   234 seq1517_BIOID51025   -            239   3.4e-43  147.1   1.3   1   1   2.9e-47   3.9e-43  146.9   0.9     2   213    16   217    15   234 0.88 Phosphorylase superfamily
Nitrate_red_del      PF02613.10   136 seq1522_BIOID51025   -            199   1.9e-21   76.2   2.4   1   1   2.5e-25   3.4e-21   75.3   1.7     3   136    41   172    14   172 0.87 Nitrate reductase delta subunit
DUF1318              PF07027.7     95 seq1523_BIOID51025   -            109   4.4e-34  116.4   1.0   1   1   3.7e-38     5e-34  116.3   0.7     2    95    16   108    15   108 0.98 Protein of unknown function (DUF1318)
DUF1039              PF06287.6     66 seq1524_BIOID51025   -             92   2.3e-29  100.9   0.3   1   1   2.1e-33   2.8e-29  100.6   0.2     1    66    16    82    16    82 0.99 Protein of unknown function (DUF1039)
DnaB_C               PF03796.10   265 seq1525_BIOID51025   -            471  4.1e-108  360.1   0.2   1   1  1.2e-111  5.4e-108  359.7   0.1     1   263   206   463   206   465 0.97 DnaB-like helicase C terminal domain
DnaB                 PF00772.16   103 seq1525_BIOID51025   -            471   8.7e-38  128.2   0.0   1   1   4.2e-41   1.9e-37  127.1   0.0     1   103    26   128    26   128 0.99 DnaB-like helicase N terminal domain
AAA_25               PF13481.1    194 seq1525_BIOID51025   -            471     1e-13   51.0   0.1   1   1   3.6e-17   1.6e-13   50.3   0.0    29   190   220   386   179   390 0.84 AAA domain
Hydrolase_3          PF08282.7    254 seq1526_BIOID51025   -            271   8.8e-16   58.1   0.0   1   1   6.6e-18   4.5e-14   52.5   0.0     1   229    10   233    10   241 0.76 haloacid dehalogenase-like hydrolase
S6PP                 PF05116.8    247 seq1526_BIOID51025   -            271   7.7e-08   31.8   0.0   1   1   5.5e-09   3.7e-05   23.0   0.0   119   245   144   267   119   268 0.76 Sucrose-6F-phosphate phosphohydrolase
PsiE                 PF06146.7     69 seq1532_BIOID51025   -            136   1.8e-16   59.9   5.7   1   1   1.3e-20   1.8e-16   59.9   3.9     5    69    62   123    58   123 0.95 Phosphate-starvation-inducible E
CinA                 PF02464.12   155 seq1533_BIOID51025   -            172   2.8e-47  159.9   0.9   1   1   2.3e-51   3.2e-47  159.7   0.6     2   155    18   171    17   171 0.98 Competence-damaged protein
DUF2542              PF10808.3     79 seq1534_BIOID51025   -             79     5e-46  154.7   5.7   1   1     4e-50   5.5e-46  154.6   3.9     1    79     1    79     1    79 1.00 Protein of unknown function (DUF2542)
EspF                 PF04806.7     47 seq1537_BIOID51025   -            207     1e-15   57.4  18.2   1   2   2.4e-09   3.3e-05   23.8   1.1    14    45    72   106    58   108 0.82 EspF protein repeat
EspF                 PF04806.7     47 seq1537_BIOID51025   -            207     1e-15   57.4  18.2   2   2   1.2e-09   1.6e-05   24.8   1.7    15    45   167   200   164   202 0.85 EspF protein repeat
DNA_mis_repair       PF01119.14   119 seq1538_BIOID51025   -            615   5.2e-37  125.8   0.0   1   1   2.5e-40   8.6e-37  125.1   0.0     2   118   213   330   212   331 0.95 DNA mismatch repair protein, C-terminal domain
MutL_C               PF08676.6    144 seq1538_BIOID51025   -            615   1.6e-23   82.7   0.2   1   1   4.7e-27   1.6e-23   82.7   0.1     2   134   435   563   434   572 0.92 MutL C terminal dimerisation domain
HATPase_c_3          PF13589.1    137 seq1538_BIOID51025   -            615   1.1e-13   50.9   0.0   1   1   5.6e-17   1.9e-13   50.1   0.0     4   103    24   123    21   142 0.81 Histidine kinase-, DNA gyrase B-, and HSP90-like ATPase
HATPase_c            PF02518.21   111 seq1538_BIOID51025   -            615   5.7e-11   42.0   0.0   1   1   3.8e-14   1.3e-10   40.8   0.0     2    72    19    87    18   147 0.79 Histidine kinase-, DNA gyrase B-, and HSP90-like ATPase
Lyase_1              PF00206.15   312 seq1539_BIOID51025   -            457  3.8e-102  341.5   0.0   1   1  1.4e-105  1.9e-101  339.2   0.0     1   312     6   301     6   301 0.99 Lyase
Polysacc_synt        PF01943.12   273 seq1540_BIOID51025   -            416     1e-13   51.0  19.1   1   1   7.7e-18     1e-13   51.0  13.3     1   272     3   283     3   284 0.84 Polysaccharide biosynthesis protein
TIR-like             PF10137.4    125 seq1541_BIOID51025   -            253   1.7e-33  114.8   0.0   1   1   1.8e-37   2.5e-33  114.2   0.0     1   122    97   224    97   227 0.90 Predicted nucleotide-binding protein containing TIR-like domain
Xan_ur_permease      PF00860.15   389 seq1546_BIOID51025   -            525  5.6e-121  403.5  46.5   1   1  5.7e-125  7.8e-121  403.0  32.2     2   385    72   451    71   455 0.98 Permease family
Pyr_redox_2          PF07992.9    200 seq1547_BIOID51025   -            412   4.9e-16   59.0   0.1   1   1   6.1e-18     7e-15   55.3   0.1     1   198   126   384   126   386 0.81 Pyridine nucleotide-disulphide oxidoreductase
Pyr_redox            PF00070.22    80 seq1547_BIOID51025   -            412     8e-14   51.6   0.9   1   1     3e-10   3.5e-07   30.4   0.0     2    76   256   328   255   332 0.77 Pyridine nucleotide-disulphide oxidoreductase
NAD_binding_8        PF13450.1     68 seq1547_BIOID51025   -            412   3.5e-09   36.4   0.0   1   1   7.6e-12   8.6e-09   35.1   0.0     1    37   129   165   129   185 0.91 NAD(P)-binding Rossmann-like domain
HI0933_like          PF03486.9    409 seq1547_BIOID51025   -            412   1.7e-06   26.6   0.4   1   1   1.2e-08   1.4e-05   23.6   0.0     2    36   126   160   125   164 0.94 HI0933-like protein
FAD_binding_3        PF01494.14   356 seq1547_BIOID51025   -            412   2.2e-05   23.5   0.3   1   1     1e-07   0.00012   21.2   0.0     3    34   126   157   125   170 0.93 FAD binding domain
Thi4                 PF01946.12   230 seq1547_BIOID51025   -            412     5e-05   22.4   0.1   1   1     1e-07   0.00012   21.1   0.0    20    59   127   166   121   213 0.89 Thi4 family
Bac_Ubq_Cox          PF01654.12   436 seq1550_BIOID51025   -            523  1.2e-183  610.3  21.3   1   1    1e-187  1.4e-183  610.1  14.7     1   435     8   503     8   504 0.98 Bacterial Cytochrome Ubiquinol Oxidase
OmpH                 PF03938.9    158 seq1552_BIOID51025   -            161   6.2e-23   81.3  16.0   1   1   5.4e-27   7.4e-23   81.1  11.1     3   157    10   160     6   161 0.93 Outer membrane protein (OmpH-like)
Helicase_C_2         PF13307.1    167 seq1553_BIOID51025   -            761   4.9e-26   91.5   0.0   1   1   2.3e-29   7.7e-26   90.9   0.0     8   165   578   733   571   735 0.93 Helicase C-terminal domain
DEAD                 PF00270.24   173 seq1553_BIOID51025   -            761   3.5e-09   36.2   0.1   1   1     2e-09   6.8e-06   25.5   0.0    12    78    88   153    73   171 0.74 DEAD/DEAH box helicase
DEAD_2               PF06733.10   174 seq1553_BIOID51025   -            761   1.3e-08   34.3   0.0   1   1   6.7e-12   2.3e-08   33.5   0.0   103   167   245   308   195   314 0.87 DEAD_2
DEDD_Tnp_IS110       PF01548.12   144 seq1557_BIOID51025   -            283   3.5e-23   81.7   0.4   1   1   5.3e-26   3.6e-22   78.4   0.0    52   144     1    88     1    88 0.97 Transposase
Transposase_20       PF02371.11    87 seq1557_BIOID51025   -            283     1e-22   79.9   0.2   1   1   2.9e-26     2e-22   78.9   0.1     2    78   159   235   158   245 0.94 Transposase IS116/IS110/IS902 family
AA_permease          PF00324.16   479 seq1560_BIOID51025   -            470    1e-115  386.7  42.2   1   1  1.7e-119  1.1e-115  386.5  29.3     1   464    39   462    39   470 0.93 Amino acid permease
AA_permease_2        PF13520.1    426 seq1560_BIOID51025   -            470   2.2e-43  148.2  46.9   1   1   4.3e-47   2.9e-43  147.8  32.5     9   410    43   444    39   464 0.82 Amino acid permease
Ala_racemase_N       PF01168.15   217 seq1563_BIOID51025   -            359   3.1e-61  206.5   0.0   1   1   5.7e-65   3.9e-61  206.2   0.0     1   217     8   219     8   219 0.94 Alanine racemase, N-terminal domain
Ala_racemase_C       PF00842.16   129 seq1563_BIOID51025   -            359     8e-40  135.1   0.1   1   1   1.8e-43   1.2e-39  134.5   0.1     1   129   234   358   234   358 0.97 Alanine racemase, C-terminal domain
Hexapep              PF00132.19    36 seq1564_BIOID51025   -            341   1.9e-32  109.1  41.0   1   3   1.2e-14   8.4e-11   40.7   2.6     2    36   110   144   109   144 0.95 Bacterial transferase hexapeptide (six repeats)
Hexapep              PF00132.19    36 seq1564_BIOID51025   -            341   1.9e-32  109.1  41.0   2   3   1.7e-12   1.2e-08   33.9   0.3     1    35   145   179   145   180 0.96 Bacterial transferase hexapeptide (six repeats)
Hexapep              PF00132.19    36 seq1564_BIOID51025   -            341   1.9e-32  109.1  41.0   3   3   1.8e-11   1.3e-07   30.7   6.3     1    35   222   256   222   257 0.94 Bacterial transferase hexapeptide (six repeats)
LpxD                 PF04613.9     72 seq1564_BIOID51025   -            341   1.9e-23   81.6   0.0   1   1   4.7e-27   3.2e-23   80.9   0.0     1    72    21    90    21    90 0.97 UDP-3-O-[3-hydroxymyristoyl] glucosamine N-acyltransferase, LpxD
Epimerase            PF01370.16   236 seq1565_BIOID51025   -            310   6.2e-50  169.7   0.0   1   1   2.8e-53   7.7e-50  169.3   0.0     1   236     2   236     2   236 0.92 NAD dependent epimerase/dehydratase family
3Beta_HSD            PF01073.14   280 seq1565_BIOID51025   -            310   1.7e-12   46.5   0.0   1   1   8.5e-16   2.3e-12   46.0   0.0     1   223     3   219     3   224 0.79 3-beta hydroxysteroid dehydrogenase/isomerase family
RmlD_sub_bind        PF04321.12   287 seq1565_BIOID51025   -            310   7.2e-10   38.1   0.0   1   1   7.5e-13   2.1e-09   36.6   0.0     3   155     2   174     1   267 0.79 RmlD substrate binding domain
NAD_binding_4        PF07993.7    249 seq1565_BIOID51025   -            310   1.8e-07   30.2   0.0   1   1   3.6e-08   9.9e-05   21.2   0.0    86   210    67   184    47   220 0.84 Male sterility protein
Aldedh               PF00171.17   462 seq1568_BIOID51025   -            499  2.3e-163  543.6   0.0   1   1  2.1e-167  2.8e-163  543.4   0.0     5   462    33   495    30   495 0.97 Aldehyde dehydrogenase family
Adenine_deam_C       PF13382.1    171 seq1571_BIOID51025   -            588   5.2e-57  191.5   0.0   1   1   2.9e-60     8e-57  190.9   0.0    24   171   434   581   416   581 0.95 Adenine deaminase C-terminal domain
Amidohydro_1         PF01979.15   333 seq1571_BIOID51025   -            588   3.5e-38  131.9   0.0   1   1   4.8e-41   1.3e-37  130.0   0.0     2   333    82   347    81   347 0.95 Amidohydrolase family
Amidohydro_5         PF13594.1     68 seq1571_BIOID51025   -            588   2.2e-12   46.4   0.2   1   1   2.9e-15   7.9e-12   44.7   0.1     1    68    52   115    52   115 0.85 Amidohydrolase
Amidohydro_4         PF13147.1    304 seq1571_BIOID51025   -            588   3.1e-11   43.7   0.2   1   1   8.7e-12   2.4e-08   34.2   0.1     1   304    76   344    76   344 0.77 Amidohydrolase
Ldh_2                PF02615.9    335 seq1572_BIOID51025   -            332  1.1e-143  477.9   0.0   1   1  8.9e-148  1.2e-143  477.7   0.0     1   334     1   331     1   332 0.99 Malate/L-lactate dehydrogenase
VRR_NUC              PF08774.6    100 seq1573_BIOID51025   -             95   1.2e-13   50.8   0.0   1   1   9.9e-18   1.4e-13   50.6   0.0     2    99     5    83     4    84 0.94 VRR-NUC domain
Glyco_transf_56      PF07429.6    361 seq1576_BIOID51025   -            359  7.8e-193  640.1   0.0   1   1  1.3e-196  8.7e-193  640.0   0.0     1   360     1   358     1   359 0.99 4-alpha-L-fucosyltransferase glycosyl transferase group 56
DHO_dh               PF01180.16   293 seq1585_BIOID51025   -            411   6.9e-35  120.3   0.0   1   1   1.9e-38   8.7e-35  120.0   0.0     2   293     6   304     5   304 0.84 Dihydroorotate dehydrogenase
Dus                  PF01207.12   310 seq1585_BIOID51025   -            411   5.9e-08   31.7   0.1   1   1   2.4e-11   1.1e-07   30.9   0.1    43   153    91   198    80   203 0.83 Dihydrouridine synthase (Dus)
DUF1076              PF06416.7    113 seq1586_BIOID51025   -            212   8.5e-46  154.1   0.2   1   1   8.6e-50   1.2e-45  153.7   0.1     1   112    93   204    93   205 0.98 Protein of unknown function (DUF1076)
Fels1                PF05666.6     45 seq1587_BIOID51025   -            122   9.7e-39  130.3   1.7   1   2   3.8e-21   5.3e-17   60.8   0.1     2    45    20    62    19    62 0.95 Fels-1 Prophage Protein-like
Fels1                PF05666.6     45 seq1587_BIOID51025   -            122   9.7e-39  130.3   1.7   2   2   7.8e-24   1.1e-19   69.4   0.1     1    45    66   121    66   121 0.98 Fels-1 Prophage Protein-like
Usp                  PF00582.21   140 seq1588_BIOID51025   -            142   2.3e-14   53.6   0.0   1   1   1.9e-18   2.6e-14   53.5   0.0     2   140     3   138     2   138 0.96 Universal stress protein family
MR_MLE_N             PF02746.11   117 seq1591_BIOID51025   -            424   3.6e-34  117.1   0.0   1   1   1.7e-37   7.8e-34  116.0   0.0    23   117    32   130    20   130 0.96 Mandelate racemase / muconate lactonizing enzyme, N-terminal domain
MR_MLE_C             PF13378.1    111 seq1591_BIOID51025   -            424   4.4e-26   90.9   0.0   1   1     2e-29   9.2e-26   89.8   0.0     1   110   283   394   283   395 0.89 Enolase C-terminal domain-like
MR_MLE               PF01188.16    67 seq1591_BIOID51025   -            424   4.1e-11   43.1   0.0   1   1   3.8e-14   1.7e-10   41.1   0.0     2    67   216   283   215   283 0.92 Mandelate racemase / muconate lactonizing enzyme, C-terminal domain
IPPT                 PF01715.12   253 seq1592_BIOID51025   -            316  8.7e-108  359.0   0.0   1   1  1.5e-111    1e-107  358.7   0.0     2   252    45   297    44   298 0.99 IPP transferase
IPT                  PF01745.11   233 seq1592_BIOID51025   -            316   6.5e-07   28.6   0.0   1   1   1.7e-08   0.00012   21.2   0.0     5   100    14   109    10   120 0.80 Isopentenyl transferase
Glyco_transf_9       PF01075.12   247 seq1594_BIOID51025   -            348   1.3e-89  299.5   0.0   1   1   1.1e-93   1.5e-89  299.3   0.0     1   247    69   324    69   324 0.98 Glycosyltransferase family 9 (heptosyltransferase)
RtcR                 PF06956.6    183 seq1597_BIOID51025   -            153   8.4e-74  246.7   0.0   1   1   6.7e-78   9.2e-74  246.6   0.0     1   148     1   149     1   153 0.97 Regulator of RNA terminal phosphate cyclase
Cyto_ox_2            PF02322.10   328 seq1598_BIOID51025   -            379  7.9e-121  403.1  36.0   1   1  6.7e-125  9.2e-121  402.8  25.0     2   327     7   362     6   363 0.99 Cytochrome oxidase subunit II
FabA                 PF07977.8    138 seq1599_BIOID51025   -            151   8.4e-43  145.0   0.0   1   1   7.2e-47   9.8e-43  144.8   0.0     1   137    17   141    17   142 0.97 FabA-like domain
NUDIX                PF00293.23   135 seq1600_BIOID51025   -            182   3.8e-18   65.3   0.0   1   1   3.4e-22   4.6e-18   65.0   0.0     2   131    32   161    31   165 0.83 NUDIX domain
MFS_1                PF07690.11   354 seq1601_BIOID51025   -            471     1e-49  169.1  51.1   1   1   1.5e-53     1e-49  169.1  35.4     1   353    15   405    15   406 0.91 Major Facilitator Superfamily
MFS_3                PF05977.8    524 seq1601_BIOID51025   -            471   6.3e-10   37.6  14.0   1   1   9.3e-14   6.3e-10   37.6   9.7    20   187    20   183     6   246 0.85 Transmembrane secretion effector
Hydrolase_3          PF08282.7    254 seq1603_BIOID51025   -            368   9.6e-14   51.4   0.0   1   1   1.5e-15   5.1e-12   45.8   0.0   187   250   295   357   282   361 0.89 haloacid dehalogenase-like hydrolase
HAD                  PF12710.2    191 seq1603_BIOID51025   -            368     7e-13   49.0   0.0   1   1   2.3e-16     8e-13   48.8   0.0    45   191   191   327    41   327 0.79 haloacid dehalogenase-like hydrolase
Hydrolase            PF00702.21   204 seq1603_BIOID51025   -            368   1.2e-10   42.1   0.5   1   1     5e-14   1.7e-10   41.6   0.4    65   204   170   330    99   330 0.77 haloacid dehalogenase-like hydrolase
Aminotran_1_2        PF00155.16   363 seq1604_BIOID51025   -            411   1.2e-86  290.8   0.0   1   1     1e-90   1.4e-86  290.6   0.0     2   362    41   406    40   407 0.98 Aminotransferase class I and II
DUF796               PF05638.7    134 seq1605_BIOID51025   -            172   7.2e-33  113.3   0.0   1   1     6e-37   8.3e-33  113.1   0.0     1   133     6   155     6   156 0.94 Protein of unknown function (DUF796)
DUF386               PF04074.7    153 seq1607_BIOID51025   -            155   1.5e-55  186.8   0.0   1   1   1.2e-59   1.6e-55  186.6   0.0     1   152     1   151     1   152 0.99 Domain of unknown function (DUF386)
Sigma54_activat      PF00158.21   168 seq1610_BIOID51025   -            411   1.2e-50  171.1   0.1   1   1     1e-53   2.3e-50  170.2   0.0     2   166    66   234    65   236 0.93 Sigma-54 interaction domain
RtcR                 PF06956.6    183 seq1610_BIOID51025   -            411   4.4e-12   45.5   0.0   1   1   3.3e-15   7.4e-12   44.8   0.0   132   183    14    64     1    64 0.84 Regulator of RNA terminal phosphate cyclase
AAA                  PF00004.24   132 seq1610_BIOID51025   -            411   8.1e-08   32.4   0.0   1   1   7.6e-11   1.7e-07   31.3   0.0     1    97    90   189    90   219 0.85 ATPase family associated with various cellular activities (AAA)
AAA_5                PF07728.9    139 seq1610_BIOID51025   -            411   1.3e-06   28.1   0.0   1   1     3e-09   6.9e-06   25.7   0.0     2    97    90   193    89   218 0.80 AAA domain (dynein-related subfamily)
Mg_chelatase         PF01078.16   207 seq1610_BIOID51025   -            411   1.7e-06   27.2   0.3   1   1   2.2e-08   5.1e-05   22.4   0.2    16   134    81   189    73   206 0.74 Magnesium chelatase, subunit ChlI
NACHT                PF05729.7    167 seq1610_BIOID51025   -            411   1.4e-05   24.6   0.0   1   1   1.2e-08   2.8e-05   23.6   0.0     2   110    89   181    88   217 0.83 NACHT domain
WzyE                 PF06899.6    449 seq1611_BIOID51025   -            450  1.2e-277  920.6  45.5   1   1  9.8e-282  1.3e-277  920.4  31.5     1   448     1   449     1   450 1.00 WzyE protein
SNF2_N               PF00176.18   296 seq1612_BIOID51025   -            464   5.1e-12   45.1   0.0   1   1   4.9e-16   6.7e-12   44.7   0.0    19   182    22   184     8   292 0.83 SNF2 family N-terminal domain
Acetyltransf_11      PF13720.1     83 seq1615_BIOID51025   -            262   2.4e-30  104.4   0.0   1   1   5.6e-34   3.8e-30  103.8   0.0     1    83   180   262   180   262 0.98 Udp N-acetylglucosamine O-acyltransferase; Domain 2
Hexapep              PF00132.19    36 seq1615_BIOID51025   -            262     5e-30  101.5  21.3   1   5   3.6e-09   2.5e-05   23.4   0.3     4    35     2    33     1    34 0.91 Bacterial transferase hexapeptide (six repeats)
Hexapep              PF00132.19    36 seq1615_BIOID51025   -            262     5e-30  101.5  21.3   2   5   5.4e-13   3.7e-09   35.5   3.3     1    36    17    52    17    52 0.96 Bacterial transferase hexapeptide (six repeats)
Hexapep              PF00132.19    36 seq1615_BIOID51025   -            262     5e-30  101.5  21.3   3   5   1.5e-07     0.001   18.3   1.1     1    35    35    69    35    69 0.92 Bacterial transferase hexapeptide (six repeats)
Hexapep              PF00132.19    36 seq1615_BIOID51025   -            262     5e-30  101.5  21.3   4   5   3.1e-07    0.0021   17.3   0.0     2    35    66    99    65   100 0.95 Bacterial transferase hexapeptide (six repeats)
Hexapep              PF00132.19    36 seq1615_BIOID51025   -            262     5e-30  101.5  21.3   5   5   1.9e-13   1.3e-09   37.0   0.1     2    36   109   143   108   143 0.96 Bacterial transferase hexapeptide (six repeats)
GPW_gp25             PF04965.9     99 seq1616_BIOID51025   -            130   6.7e-13   47.9   0.0   1   1   6.2e-17   8.4e-13   47.5   0.0     3    94    18   108    16   113 0.90 Gene 25-like lysozyme
adh_short            PF00106.20   167 seq1617_BIOID51025   -            248   3.3e-34  118.0   0.0   1   1   1.5e-37   4.2e-34  117.7   0.0     2   166     2   165     1   166 0.93 short chain dehydrogenase
adh_short_C2         PF13561.1    243 seq1617_BIOID51025   -            248   2.5e-14   53.5   0.0   1   1   1.2e-17   3.1e-14   53.2   0.0     3   222     9   218     7   232 0.89 Enoyl-(Acyl carrier protein) reductase
KR                   PF08659.5    181 seq1617_BIOID51025   -            248   4.3e-13   49.2   0.0   1   1   2.2e-16   6.1e-13   48.7   0.0     3   173     3   170     2   177 0.89 KR domain
Epimerase            PF01370.16   236 seq1617_BIOID51025   -            248   1.4e-06   27.8   0.1   1   1   1.5e-09   4.2e-06   26.2   0.0     1   117     3   135     3   176 0.80 NAD dependent epimerase/dehydratase family
NAD_binding_10       PF13460.1    183 seq1617_BIOID51025   -            248   2.3e-06   27.6   0.0   1   1   1.3e-09   3.5e-06   27.0   0.0     1    60     3    67     3   157 0.74 NADH(P)-binding
ABC_tran             PF00005.22   118 seq1618_BIOID51025   -            251   3.4e-21   75.6   0.0   1   1   8.5e-25   5.8e-21   74.9   0.0     1   118    44   149    44   149 0.90 ABC transporter
AAA_21               PF13304.1    303 seq1618_BIOID51025   -            251   2.8e-10   40.5   0.0   1   1   4.8e-11   3.3e-07   30.4   0.0     4   302    35   184    32   186 0.87 AAA domain
YcgL                 PF05166.8     74 seq1619_BIOID51025   -            108     3e-33  113.6   0.1   1   1   2.9e-37     4e-33  113.2   0.1     1    74    14    87    14    87 0.99 YcgL domain
DctQ                 PF04290.7    133 seq1622_BIOID51025   -            157   1.2e-29  102.6   7.5   1   1   1.1e-33   1.5e-29  102.3   5.2     2   132    17   145    16   147 0.92 Tripartite ATP-independent periplasmic transporters, DctQ component
LSM                  PF01423.17    68 seq1623_BIOID51025   -            102   7.6e-09   34.8   0.2   1   1   1.1e-12   1.4e-08   33.9   0.1     6    68    17    64    10    64 0.85 LSM domain
Glyco_transf_9       PF01075.12   247 seq1624_BIOID51025   -            330   8.1e-84  280.5   0.1   1   1   7.3e-88     1e-83  280.2   0.1     1   245    75   315    75   317 0.98 Glycosyltransferase family 9 (heptosyltransferase)
Phage_GPD            PF05954.6    292 seq1625_BIOID51025   -            713   2.2e-62  210.7   0.0   1   1   4.6e-66   3.1e-62  210.2   0.0     2   291    28   328    27   329 0.92 Phage late control gene D protein (GPD)
Phage_base_V         PF04717.7     79 seq1625_BIOID51025   -            713   2.7e-27   94.4   0.1   1   1   7.7e-31   5.3e-27   93.4   0.1     1    77   366   458   366   460 0.91 Phage-related baseplate assembly protein
FAA_hydrolase        PF01557.13   217 seq1628_BIOID51025   -            219   3.5e-56  189.9   0.0   1   1   2.9e-60     4e-56  189.7   0.0     1   208    18   210    18   219 0.93 Fumarylacetoacetate (FAA) hydrolase family
PqiA                 PF04403.8    160 seq1629_BIOID51025   -            427   4.4e-83  276.5  28.0   1   2   1.2e-41   1.7e-37  128.3   5.9     1   160    65   221    65   221 0.96 Paraquat-inducible protein A
PqiA                 PF04403.8    160 seq1629_BIOID51025   -            427   4.4e-83  276.5  28.0   2   2   1.1e-49   1.5e-45  154.5   8.0     1   158   262   420   262   422 0.97 Paraquat-inducible protein A
His_Phos_2           PF00328.17   347 seq1630_BIOID51025   -            413   6.3e-39  134.1   0.0   1   1   5.5e-43   7.5e-39  133.9   0.0     1   344    30   359    30   364 0.85 Histidine phosphatase superfamily (branch 2)
YbgT_YccB            PF08173.6     28 seq1631_BIOID51025   -             37   6.1e-16   57.8   4.2   1   1   4.9e-20   6.7e-16   57.6   2.9     1    28     1    28     1    28 0.97 Membrane bound YbgT-like protein
MFS_1                PF07690.11   354 seq1632_BIOID51025   -            427   3.5e-56  190.3  61.3   1   1   2.6e-58   1.8e-54  184.7  27.3     1   347    28   380    28   384 0.87 Major Facilitator Superfamily
AAA_25               PF13481.1    194 seq1634_BIOID51025   -            476   2.1e-26   92.4   0.0   1   1   1.8e-29   3.5e-26   91.6   0.0    10   194    88   242    80   242 0.90 AAA domain
KaiC                 PF06745.8    226 seq1634_BIOID51025   -            476   1.7e-18   66.4   0.1   1   1   6.7e-19   1.3e-15   56.9   0.1     2   202    94   277    93   294 0.85 KaiC
ChlI                 PF13541.1    121 seq1634_BIOID51025   -            476   5.9e-12   45.0   0.0   1   1   6.9e-15   1.3e-11   43.8   0.0    35   121   364   449   337   449 0.92 Subunit ChlI of Mg-chelatase
Lon_C                PF05362.8    205 seq1634_BIOID51025   -            476   4.3e-08   32.5   0.1   1   1     5e-11   9.7e-08   31.4   0.0    94   200   372   471   363   473 0.88 Lon protease (S16) C-terminal proteolytic domain
RecA                 PF00154.16   323 seq1634_BIOID51025   -            476   2.4e-05   23.4   0.1   1   1   2.4e-08   4.8e-05   22.4   0.0    17   140    77   195    65   205 0.77 recA bacterial DNA recombination protein
MMR_HSR1             PF01926.18   114 seq1635_BIOID51025   -            426   3.4e-21   75.2   0.1   1   1   3.3e-24   9.1e-21   73.8   0.1     2   114   200   318   199   318 0.83 50S ribosome-binding GTPase
GTP-bdg_N            PF13167.1     95 seq1635_BIOID51025   -            426   1.6e-15   56.9   0.0   1   1   1.4e-18   3.8e-15   55.6   0.0     8    95    25   112    18   112 0.96 GTP-binding GTPase N-terminal
FeoB_N               PF02421.13   189 seq1635_BIOID51025   -            426     1e-08   34.5   0.1   1   1   7.5e-12   2.1e-08   33.5   0.0     2   168   199   369   198   390 0.81 Ferrous iron transport protein B
Arf                  PF00025.16   175 seq1635_BIOID51025   -            426   1.2e-05   24.4   0.6   1   1   2.8e-08   7.6e-05   21.9   0.4    19   132   202   326   190   360 0.79 ADP-ribosylation factor family
Cyd_oper_YbgE        PF09600.5     82 seq1636_BIOID51025   -             97   1.5e-33  114.6   7.9   1   1   1.4e-37   1.9e-33  114.3   5.5     1    81    16    96    16    97 0.97 Cyd operon protein YbgE (Cyd_oper_YbgE)
LpxB                 PF02684.10   373 seq1637_BIOID51025   -            382    2e-153  510.3   0.0   1   1  1.7e-157  2.3e-153  510.1   0.0     1   373     9   377     9   377 1.00 Lipid-A-disaccharide synthetase
DctM                 PF06808.7    416 seq1638_BIOID51025   -            425  3.2e-128  427.7  50.4   1   1  5.5e-132  3.8e-128  427.4  34.9     2   415     8   415     7   416 0.99 DctM-like transporters
FCD                  PF07729.7    125 seq1639_BIOID51025   -            228   3.2e-26   91.9   6.0   1   1   6.8e-30   4.6e-26   91.4   4.2     5   124    89   208    87   209 0.99 FCD domain
GntR                 PF00392.16    64 seq1639_BIOID51025   -            228   9.3e-18   63.3   0.0   1   1   3.6e-21   2.4e-17   61.9   0.0     3    64    15    75    13    75 0.98 Bacterial regulatory proteins, gntR family
PfkB                 PF00294.19   301 seq1640_BIOID51025   -            300   2.7e-63  213.7   0.5   1   1   2.3e-67   3.1e-63  213.5   0.4     3   299     5   287     3   289 0.93 pfkB family carbohydrate kinase
ABC-3                PF00950.12   258 seq1642_BIOID51025   -            261   1.6e-87  292.9  26.0   1   1   2.6e-91   1.8e-87  292.7  18.0     2   257     2   257     1   258 0.99 ABC 3 transport family
FecCD                PF01032.13   311 seq1642_BIOID51025   -            261   8.9e-07   27.9  27.7   1   1   1.3e-10   8.9e-07   27.9  19.2   103   309    56   255    29   257 0.76 FecCD transport family
EamA                 PF00892.15   126 seq1644_BIOID51025   -            306   1.6e-36  125.0  35.4   1   2   3.2e-25   4.3e-21   75.1   7.0     1   125    18   140    18   141 0.93 EamA-like transporter family
EamA                 PF00892.15   126 seq1644_BIOID51025   -            306   1.6e-36  125.0  35.4   2   2   3.1e-19   4.2e-15   55.7  12.0     1   125   160   284   160   285 0.87 EamA-like transporter family
HATPase_c            PF02518.21   111 seq1645_BIOID51025   -            467   5.8e-24   83.8   0.0   1   1   2.7e-27   1.2e-23   82.7   0.0     1   111   349   460   349   460 0.98 Histidine kinase-, DNA gyrase B-, and HSP90-like ATPase
HAMP                 PF00672.20    70 seq1645_BIOID51025   -            467   1.5e-17   63.4   0.4   1   1   3.3e-21   1.5e-17   63.4   0.2     2    69   168   235   167   236 0.96 HAMP domain
HisKA                PF00512.20    68 seq1645_BIOID51025   -            467   9.5e-14   51.0   0.2   1   1   2.1e-17   9.5e-14   51.0   0.1     1    68   240   304   240   304 0.97 His Kinase A (phospho-acceptor) domain
4HBT                 PF03061.17    79 seq1647_BIOID51025   -            134     8e-19   67.4   0.4   1   1   2.4e-22   1.1e-18   66.9   0.3     1    77    20   103    20   105 0.98 Thioesterase superfamily
4HBT_2               PF13279.1    121 seq1647_BIOID51025   -            134   2.7e-12   47.0   0.2   1   1   7.1e-16   3.2e-12   46.8   0.1     3   117    14   128    12   132 0.88 Thioesterase-like superfamily
Acyl-ACP_TE          PF01643.12   249 seq1647_BIOID51025   -            134   1.3e-05   24.2   0.1   1   1   3.1e-09   1.4e-05   24.0   0.0    31   132    33   132     4   134 0.79 Acyl-ACP thioesterase
Glyco_tran_WecB      PF03808.8    172 seq1648_BIOID51025   -            246   3.1e-56  189.3   0.1   1   1   3.1e-60   4.2e-56  188.9   0.1     2   172    61   231    60   231 0.96 Glycosyl transferase WecB/TagA/CpsF family
DUF904               PF06005.7     72 seq1650_BIOID51025   -             79     3e-28   97.7  17.2   1   1   2.6e-32   3.6e-28   97.5  11.9     1    72     1    79     1    79 0.99 Protein of unknown function (DUF904)
FliB                 PF03692.10    85 seq1651_BIOID51025   -            153   1.3e-08   35.0  10.3   1   1   1.7e-12   2.4e-08   34.2   7.1     2    85    29    97    28    97 0.97 Flagellin N-methylase
Ldh_2                PF02615.9    335 seq1652_BIOID51025   -            361  4.3e-138  459.5   0.0   1   1  3.6e-142  4.9e-138  459.3   0.0     1   334     5   340     5   341 0.99 Malate/L-lactate dehydrogenase
Wzy_C                PF04932.10   163 seq1653_BIOID51025   -            402     6e-18   65.0   9.6   1   1   8.7e-22     6e-18   65.0   6.6     3   162   196   337   193   338 0.82 O-Antigen ligase
O-antigen_lig        PF13425.1    137 seq1653_BIOID51025   -            402   3.8e-16   59.2  13.8   1   1   5.5e-20   3.8e-16   59.2   9.6     2   136   190   340   171   341 0.87 O-antigen ligase like membrane protein
MotA_ExbB            PF01618.11   139 seq1654_BIOID51025   -            230   6.2e-47  158.6   0.2   1   1     6e-51   8.1e-47  158.2   0.1     2   138    74   210    73   211 0.98 MotA/TolQ/ExbB proton channel family
SlyX                 PF04102.7     69 seq1655_BIOID51025   -             72   4.1e-26   91.0   2.4   1   1   3.4e-30   4.6e-26   90.8   1.7     1    69     5    72     5    72 0.99 SlyX
YdfZ                 PF14001.1     64 seq1657_BIOID51025   -             67     2e-33  114.3   0.1   1   1   1.6e-37   2.2e-33  114.1   0.1     1    64     2    65     2    65 0.99 YdfZ protein
DeoRC                PF00455.17   162 seq1658_BIOID51025   -            268   2.4e-50  170.1   1.3   1   1   2.7e-53   3.1e-50  169.8   0.9     2   161    85   244    84   245 0.99 DeoR C terminal sensor domain
HTH_DeoR             PF08220.7     57 seq1658_BIOID51025   -            268   5.8e-23   80.0   0.9   1   1   5.1e-26   5.8e-23   80.0   0.6     1    56    18    73    18    74 0.97 DeoR-like helix-turn-helix domain
HTH_11               PF08279.7     55 seq1658_BIOID51025   -            268   6.4e-10   38.4   0.1   1   1     1e-12   1.2e-09   37.5   0.1     4    44    21    60    18    67 0.87 HTH domain
MarR_2               PF12802.2     62 seq1658_BIOID51025   -            268   3.5e-07   29.6   0.1   1   1   7.3e-10   8.3e-07   28.4   0.1     5    61    17    70    11    71 0.88 MarR family
MarR                 PF01047.17    59 seq1658_BIOID51025   -            268   4.7e-07   29.2   0.1   1   1   8.8e-10     1e-06   28.2   0.0     8    50    22    64    16    66 0.94 MarR family
HTH_27               PF13463.1     68 seq1658_BIOID51025   -            268   5.2e-06   26.5   0.1   1   1   1.1e-08   1.2e-05   25.4   0.0     2    53    16    66    16    77 0.89 Winged helix DNA-binding domain
GntR                 PF00392.16    64 seq1658_BIOID51025   -            268   8.6e-06   24.9   0.0   1   1   1.7e-08   1.9e-05   23.8   0.0    27    60    34    67    26    70 0.93 Bacterial regulatory proteins, gntR family
HTH_24               PF13412.1     48 seq1658_BIOID51025   -            268   2.2e-05   23.6   0.1   1   1   4.6e-08   5.2e-05   22.4   0.1     7    48    21    62    16    62 0.95 Winged helix-turn-helix DNA-binding
ETF                  PF01012.16   164 seq1660_BIOID51025   -            277   6.1e-33  113.7   3.0   1   1   6.5e-37   8.8e-33  113.2   2.1     9   164    51   208    45   208 0.91 Electron transfer flavoprotein domain
MCE                  PF02470.15    81 seq1661_BIOID51025   -            879   1.2e-64  214.1  10.4   1   3   3.5e-21   4.8e-17   61.6   0.1     2    81    48   139    47   139 0.97 mce related protein
MCE                  PF02470.15    81 seq1661_BIOID51025   -            879   1.2e-64  214.1  10.4   2   3   1.6e-11   2.2e-07   30.6   0.0     2    76   282   357   281   371 0.88 mce related protein
MCE                  PF02470.15    81 seq1661_BIOID51025   -            879   1.2e-64  214.1  10.4   3   3   1.2e-14   1.6e-10   40.7   0.0     4    81   638   726   636   726 0.96 mce related protein
RNase_HII            PF01351.13   198 seq1662_BIOID51025   -            198   6.2e-58  195.5   0.0   1   1   5.2e-62   7.1e-58  195.4   0.0     1   197    13   189    13   190 0.99 Ribonuclease HII
Acid_phosphat_B      PF03767.9    230 seq1666_BIOID51025   -            237   3.8e-50  170.2   0.0   1   1   3.2e-54   4.3e-50  170.0   0.0     2   229    11   220    10   221 0.96 HAD superfamily, subfamily IIIB (Acid phosphatase)
SBP_bac_7            PF03480.8    286 seq1669_BIOID51025   -            328    2e-103  345.3   0.0   1   1  1.6e-107  2.2e-103  345.1   0.0     1   285    30   312    30   313 0.99 Bacterial extracellular solute-binding protein, family 7
Band_7               PF01145.20   179 seq1670_BIOID51025   -            419   4.9e-33  114.4   1.1   1   1   1.2e-36   8.4e-33  113.6   0.7     1   178    98   271    98   272 0.96 SPFH domain / Band 7 family
HflK_N               PF12221.3     42 seq1670_BIOID51025   -            419   7.8e-17   60.6  18.5   1   1   4.1e-20   2.8e-16   58.8  12.8     1    42     1    60     1    60 0.96 Bacterial membrane protein N terminal
AA_permease          PF00324.16   479 seq1672_BIOID51025   -            461   4.9e-99  331.7  55.9   1   1  9.1e-103   6.2e-99  331.3  38.8     1   435    16   427    16   455 0.94 Amino acid permease
AA_permease_2        PF13520.1    426 seq1672_BIOID51025   -            461   1.6e-43  148.7  59.1   1   1   3.1e-47   2.1e-43  148.3  41.0     9   425    20   440    15   441 0.88 Amino acid permease
LysR_substrate       PF03466.15   209 seq1673_BIOID51025   -            315   9.6e-55  184.8   0.6   1   1   1.9e-58   1.3e-54  184.3   0.4     4   208    99   303    96   304 0.99 LysR substrate binding domain
HTH_1                PF00126.22    60 seq1673_BIOID51025   -            315   8.8e-22   76.4   0.5   1   1   2.5e-25   1.7e-21   75.5   0.1     1    59    13    71    13    72 0.98 Bacterial regulatory helix-turn-helix protein, lysR family
AAA_28               PF13521.1    163 seq1674_BIOID51025   -            410   4.7e-29  101.3   0.0   1   1     2e-32   6.9e-29  100.7   0.0     2   163   234   394   233   394 0.92 AAA domain
HTH_3                PF01381.17    55 seq1674_BIOID51025   -            410   1.3e-09   37.6   0.1   1   1   1.3e-12   4.4e-09   35.9   0.0     1    52     7    59     7    61 0.95 Helix-turn-helix
HTH_19               PF12844.2     64 seq1674_BIOID51025   -            410   2.4e-08   33.7   0.0   1   1   1.9e-10   6.6e-07   29.1   0.0     3    55     6    59     5    67 0.94 Helix-turn-helix domain
ExbD                 PF02472.11   130 seq1676_BIOID51025   -            142     5e-23   81.3   0.1   1   1   4.1e-27   5.6e-23   81.2   0.1     2   129    10   141     9   142 0.89 Biopolymer transport protein ExbD/TolR
Response_reg         PF00072.19   112 seq1678_BIOID51025   -            240   8.2e-25   86.8   0.0   1   1   1.8e-28   1.2e-24   86.3   0.0     1   112    13   122    13   122 0.98 Response regulator receiver domain
Trans_reg_C          PF00486.23    77 seq1678_BIOID51025   -            240     1e-22   79.6   0.1   1   1   2.7e-26   1.8e-22   78.8   0.0     2    77   157   232   156   232 0.96 Transcriptional regulatory protein, C terminal
DNA_pol3_alpha       PF07733.7    426 seq1681_BIOID51025   -           1160    2e-177  589.7   0.0   1   1  5.8e-181  2.6e-177  589.4   0.0     2   426   291   735   290   735 0.96 Bacterial DNA polymerase III alpha subunit
PHP                  PF02811.14   175 seq1681_BIOID51025   -           1160   3.9e-30  104.7   0.0   1   1   2.4e-33   1.1e-29  103.3   0.0     1   170     7   178     7   192 0.96 PHP domain
tRNA_anti            PF01336.20    76 seq1681_BIOID51025   -           1160   1.2e-08   34.4   0.1   1   1   5.4e-12   2.5e-08   33.5   0.1     2    75  1000  1072   994  1073 0.88 OB-fold nucleic acid binding domain
RHS_repeat           PF05593.9     38 seq1682_BIOID51025   -           1415   5.5e-62  204.7 119.8   1   8   2.8e-12   1.9e-08   34.1   1.4     1    38   437   475   437   475 0.97 RHS Repeat
RHS_repeat           PF05593.9     38 seq1682_BIOID51025   -           1415   5.5e-62  204.7 119.8   2   8   6.8e-11   4.7e-07   29.7   2.1     3    37   461   495   459   496 0.94 RHS Repeat
RHS_repeat           PF05593.9     38 seq1682_BIOID51025   -           1415   5.5e-62  204.7 119.8   3   8   3.2e-10   2.2e-06   27.5   3.1     1    38   501   540   501   540 0.89 RHS Repeat
RHS_repeat           PF05593.9     38 seq1682_BIOID51025   -           1415   5.5e-62  204.7 119.8   4   8   5.9e-08   0.00041   20.3   0.3     1    36   545   580   545   581 0.91 RHS Repeat
RHS_repeat           PF05593.9     38 seq1682_BIOID51025   -           1415   5.5e-62  204.7 119.8   5   8   5.5e-12   3.7e-08   33.2   0.1     1    37   587   623   587   624 0.98 RHS Repeat
RHS_repeat           PF05593.9     38 seq1682_BIOID51025   -           1415   5.5e-62  204.7 119.8   6   8   3.2e-11   2.2e-07   30.7   0.3     1    37   629   664   629   665 0.97 RHS Repeat
RHS_repeat           PF05593.9     38 seq1682_BIOID51025   -           1415   5.5e-62  204.7 119.8   7   8   3.6e-08   0.00025   21.0   0.9     1    31   732   765   732   774 0.79 RHS Repeat
RHS_repeat           PF05593.9     38 seq1682_BIOID51025   -           1415   5.5e-62  204.7 119.8   8   8   4.4e-10     3e-06   27.1   1.3     1    29   958   995   958  1004 0.90 RHS Repeat
RHS                  PF03527.9     41 seq1682_BIOID51025   -           1415   1.7e-20   72.3   4.4   1   1   3.5e-24   2.4e-20   71.9   0.4     1    41  1162  1202  1162  1202 0.98 RHS protein
ETF_alpha            PF00766.14    86 seq1683_BIOID51025   -            313   6.6e-32  108.8   0.1   1   1   2.2e-35   1.5e-31  107.7   0.1     2    86   190   275   189   275 0.97 Electron transfer flavoprotein FAD-binding domain
ETF                  PF01012.16   164 seq1683_BIOID51025   -            313   3.6e-19   68.9   0.5   1   1   9.4e-23   6.4e-19   68.1   0.1    19   163    19   153     6   154 0.91 Electron transfer flavoprotein domain
HAD_2                PF13419.1    176 seq1684_BIOID51025   -            199   4.9e-29  101.7   0.1   1   1   1.7e-32   5.7e-29  101.5   0.1     2   176     4   184     3   184 0.85 Haloacid dehalogenase-like hydrolase
Hydrolase_like       PF13242.1     75 seq1684_BIOID51025   -            199   2.5e-08   33.3   0.0   1   1   1.6e-11   5.5e-08   32.2   0.0     2    50   139   186   138   198 0.93 HAD-hyrolase-like
Hydrolase            PF00702.21   204 seq1684_BIOID51025   -            199   1.8e-06   28.4   0.0   1   1   6.1e-10   2.1e-06   28.3   0.0   109   203    73   177     6   178 0.76 haloacid dehalogenase-like hydrolase
TolA                 PF06519.6     96 seq1686_BIOID51025   -            405   2.1e-38  130.0   0.0   1   1   3.1e-42   2.1e-38  130.0   0.0     1    96   309   403   309   403 0.98 TolA C-terminal
TonB_2               PF13103.1     85 seq1686_BIOID51025   -            405   3.1e-05   23.8   0.0   1   1   1.3e-08   8.9e-05   22.3   0.0     2    73   322   389   321   398 0.86 TonB C terminal
UPF0047              PF01894.12   118 seq1688_BIOID51025   -            138   4.4e-39  132.8   0.0   1   1   3.6e-43     5e-39  132.6   0.0     1   117    17   135    17   136 0.97 Uncharacterised protein family UPF0047
FGGY_N               PF00370.16   245 seq1690_BIOID51025   -            498   2.5e-91  305.2   0.0   1   1   4.8e-95   3.3e-91  304.8   0.0     1   245     4   250     4   250 0.99 FGGY family of carbohydrate kinases, N-terminal domain
FGGY_C               PF02782.11   197 seq1690_BIOID51025   -            498     5e-21   75.1   0.4   1   1   2.8e-24   1.9e-20   73.2   0.2     3   196   261   441   259   442 0.80 FGGY family of carbohydrate kinases, C-terminal domain
KGG                  PF10685.4     23 seq1691_BIOID51025   -             67   4.9e-20   70.8  18.2   1   2   7.7e-14     1e-09   37.9   4.3     1    23    20    41    20    41 0.98 Stress-induced bacterial acidophilic repeat motif
KGG                  PF10685.4     23 seq1691_BIOID51025   -             67   4.9e-20   70.8  18.2   2   2   3.4e-14   4.7e-10   39.0   2.8     1    23    42    63    42    63 0.99 Stress-induced bacterial acidophilic repeat motif
Fer4_10              PF13237.1     52 seq1693_BIOID51025   -             73   1.4e-07   31.0   7.7   1   1   1.4e-11   1.9e-07   30.6   5.3    14    52     1    42     1    42 0.91 4Fe-4S dicluster domain
DAO                  PF01266.19   358 seq1694_BIOID51025   -            501   2.2e-44  151.7   0.1   1   1   9.3e-48   6.4e-44  150.2   0.1     1   356     5   357     5   359 0.82 FAD dependent oxidoreductase
DUF1508              PF07411.7     49 seq1695_BIOID51025   -            123   8.1e-48  159.5   6.0   1   2   1.2e-27   1.7e-23   81.6   0.2     1    49    23    71    23    71 0.97 Domain of unknown function (DUF1508)
DUF1508              PF07411.7     49 seq1695_BIOID51025   -            123   8.1e-48  159.5   6.0   2   2   2.5e-27   3.4e-23   80.7   0.9     1    48    74   121    74   122 0.97 Domain of unknown function (DUF1508)
Alpha-amylase_C      PF02806.13    96 seq1696_BIOID51025   -            348   6.6e-05   22.8   0.0   1   1   1.4e-08    0.0002   21.3   0.0     8    90   246   335   244   339 0.74 Alpha amylase, C-terminal all-beta domain
DUF419               PF04237.8     92 seq1697_BIOID51025   -            118   1.2e-22   79.9   0.1   1   1   1.1e-26   1.5e-22   79.6   0.0     1    91    10   102    10   103 0.98 Protein of unknown function (DUF419)
Virul_fac_BrkB       PF03631.10   260 seq1698_BIOID51025   -            290     1e-55  188.8  24.6   1   1   8.7e-60   1.2e-55  188.6  17.0     2   258    29   274    28   276 0.88 Virulence factor BrkB
Peptidase_S24        PF00717.18    70 seq1699_BIOID51025   -            139   1.7e-13   49.8   0.0   1   1   1.8e-17   2.5e-13   49.3   0.0     2    68    56   120    55   122 0.91 Peptidase S24-like
Band_7               PF01145.20   179 seq1700_BIOID51025   -            334   1.4e-37  129.2   0.7   1   1   1.5e-41   2.1e-37  128.6   0.5     2   178    22   243    21   245 0.97 SPFH domain / Band 7 family
DUF3442              PF11924.3    280 seq1702_BIOID51025   -           1417  1.5e-106  355.9   0.5   1   1  1.2e-109  4.1e-106  354.5   0.3     2   280    71   350    70   350 0.99 Protein of unknown function (DUF3442)
Big_1                PF02369.11   100 seq1702_BIOID51025   -           1417   1.2e-56  188.6 109.2   1   3   5.9e-18     2e-14   53.1   8.5     5    97   994  1086   990  1088 0.86 Bacterial Ig-like domain (group 1)
Big_1                PF02369.11   100 seq1702_BIOID51025   -           1417   1.2e-56  188.6 109.2   2   3     9e-17   3.1e-13   49.3   2.8     7    97  1099  1187  1093  1190 0.85 Bacterial Ig-like domain (group 1)
Big_1                PF02369.11   100 seq1702_BIOID51025   -           1417   1.2e-56  188.6 109.2   3   3     4e-16   1.4e-12   47.3  10.6     4    95  1195  1287  1192  1292 0.84 Bacterial Ig-like domain (group 1)
DUF830               PF05708.7    158 seq1704_BIOID51025   -            279   9.8e-44  149.0   0.0   1   1   9.7e-48   1.3e-43  148.5   0.0     2   158    88   264    87   264 0.98 Orthopoxvirus protein of unknown function (DUF830)
ABC_tran             PF00005.22   118 seq1707_BIOID51025   -            401   5.6e-22   78.2   0.0   1   1   3.6e-25   1.2e-21   77.0   0.0     1   117    73   191    73   192 0.92 ABC transporter
TOBE_2               PF08402.5     75 seq1707_BIOID51025   -            401   9.6e-12   44.6   0.3   1   1   1.2e-14   4.2e-11   42.5   0.1     1    75   313   385   313   385 0.95 TOBE domain
DAO                  PF01266.19   358 seq1708_BIOID51025   -            428   2.8e-23   82.3   3.2   1   2   4.7e-10   4.6e-07   28.9   0.3     1    39     7    45     7    86 0.82 FAD dependent oxidoreductase
DAO                  PF01266.19   358 seq1708_BIOID51025   -            428   2.8e-23   82.3   3.2   2   2   1.2e-17   1.2e-14   53.8   0.1   146   356   107   328    99   330 0.74 FAD dependent oxidoreductase
FAD_binding_3        PF01494.14   356 seq1708_BIOID51025   -            428   4.5e-12   45.5   6.5   1   1   3.4e-14   3.3e-11   42.7   4.5     3   197     7   189     6   311 0.66 FAD binding domain
FAD_oxidored         PF12831.2    428 seq1708_BIOID51025   -            428   8.5e-10   38.1   1.2   1   1   8.8e-13   8.5e-10   38.1   0.8     1   143     7   157     7   172 0.77 FAD dependent oxidoreductase
Thi4                 PF01946.12   230 seq1708_BIOID51025   -            428   2.7e-09   36.3   1.5   1   1   2.3e-09   2.2e-06   26.8   0.3    18    64     6    52     2    57 0.94 Thi4 family
NAD_binding_8        PF13450.1     68 seq1708_BIOID51025   -            428   4.8e-09   35.9   1.3   1   1   4.1e-11     4e-08   33.0   0.4     1    34    10    43    10    74 0.75 NAD(P)-binding Rossmann-like domain
FAD_binding_2        PF00890.19   421 seq1708_BIOID51025   -            428   4.3e-09   35.6   7.8   1   1   4.6e-09   4.5e-06   25.6   3.0     1    35     7    41     7    54 0.91 FAD binding domain
HI0933_like          PF03486.9    409 seq1708_BIOID51025   -            428   6.1e-09   34.7   4.1   1   1   2.3e-11   2.2e-08   32.8   2.9     2   167     7   165     6   185 0.86 HI0933-like protein
Pyr_redox_2          PF07992.9    200 seq1708_BIOID51025   -            428   1.3e-07   31.6   0.2   1   1   2.6e-10   2.6e-07   30.6   0.1     1   124     7   167     7   201 0.84 Pyridine nucleotide-disulphide oxidoreductase
GIDA                 PF01134.17   392 seq1708_BIOID51025   -            428   7.5e-08   31.5   0.8   1   1   7.7e-11   7.5e-08   31.5   0.6     1   150     7   162     7   194 0.82 Glucose inhibited division protein A
Trp_halogenase       PF04820.9    454 seq1708_BIOID51025   -            428   1.1e-07   30.8   3.9   1   1   9.5e-08   9.3e-05   21.1   0.0   140   216    90   169    61   186 0.83 Tryptophan halogenase
IMS                  PF00817.15   148 seq1710_BIOID51025   -            422   8.3e-39  132.6   0.0   1   1     6e-42   2.1e-38  131.3   0.0     1   147     5   150     5   151 0.96 impB/mucB/samB family
DUF4113              PF13438.1     75 seq1710_BIOID51025   -            422   1.5e-28   98.3   0.3   1   1   1.9e-31   6.6e-28   96.3   0.0     1    75   347   421   347   421 0.98 Domain of unknown function (DUF4113)
IMS_C                PF11799.3    137 seq1710_BIOID51025   -            422     1e-08   35.5   0.0   1   1   6.1e-12   2.1e-08   34.5   0.0     3   122   214   333   212   344 0.89 impB/mucB/samB family C-terminal
IMS_HHH              PF11798.3     32 seq1710_BIOID51025   -            422   1.3e-07   31.0   0.0   1   1   1.1e-10   3.8e-07   29.6   0.0     4    32   172   200   169   200 0.92 IMS family HHH motif
RHH_2                PF03693.9     81 seq1712_BIOID51025   -             98   9.6e-21   73.6   0.4   1   1   1.7e-24   1.2e-20   73.3   0.2     1    75    16    92    16    97 0.92 Uncharacterised protein family (UPF0156)
RHH_1                PF01402.16    39 seq1712_BIOID51025   -             98     8e-05   22.2   2.1   1   1   1.4e-08   9.3e-05   22.0   0.4     2    39    20    58    19    58 0.94 Ribbon-helix-helix protein, copG family
PTS_2-RNA            PF01885.11   186 seq1714_BIOID51025   -            184   1.7e-52  177.3   0.0   1   1   1.5e-56     2e-52  177.0   0.0     2   180     6   175     5   180 0.96 RNA 2'-phosphotransferase, Tpt1 / KptA family
Plasmid_stabil       PF05016.9     90 seq1718_BIOID51025   -             98   6.7e-13   48.7   0.0   1   1   5.5e-17   7.5e-13   48.5   0.0     1    89     4    90     4    91 0.92 Plasmid stabilisation system protein
PD40                 PF07676.7     39 seq1721_BIOID51025   -            431   1.2e-35  120.5   5.0   1   4   2.5e-08   8.6e-05   21.9   0.0    11    34   203   224   198   227 0.82 WD40-like Beta Propeller Repeat
PD40                 PF07676.7     39 seq1721_BIOID51025   -            431   1.2e-35  120.5   5.0   2   4   8.4e-13   2.9e-09   36.2   0.0     2    39   238   273   237   273 0.95 WD40-like Beta Propeller Repeat
PD40                 PF07676.7     39 seq1721_BIOID51025   -            431   1.2e-35  120.5   5.0   3   4   6.4e-13   2.2e-09   36.6   0.1     2    38   282   316   281   317 0.96 WD40-like Beta Propeller Repeat
PD40                 PF07676.7     39 seq1721_BIOID51025   -            431   1.2e-35  120.5   5.0   4   4   4.2e-07    0.0014   18.0   0.0     3    30   370   397   368   403 0.93 WD40-like Beta Propeller Repeat
TolB_N               PF04052.8    105 seq1721_BIOID51025   -            431   9.2e-32  109.1   0.0   1   1   7.2e-35   2.5e-31  107.7   0.0     1    99    24   122    24   127 0.97 TolB amino-terminal domain
DPPIV_N              PF00930.16   353 seq1721_BIOID51025   -            431   1.6e-13   49.8   0.0   1   1   2.3e-13     8e-10   37.7   0.0   239   348   249   353   220   358 0.87 Dipeptidyl peptidase IV (DPP IV) N-terminal region
Radical_SAM          PF04055.16   166 seq1722_BIOID51025   -            411   6.2e-13   49.1   0.0   1   1     3e-16     1e-12   48.4   0.0     6   160    20   182    16   208 0.84 Radical SAM superfamily
DUF4008              PF13186.1     64 seq1722_BIOID51025   -            411     2e-12   47.1   0.6   1   1   1.3e-15   4.3e-12   46.0   0.4     4    64   282   343   276   343 0.90 Domain of unknown function (DUF4008)
Fer4_12              PF13353.1    139 seq1722_BIOID51025   -            411   4.8e-07   29.8   0.0   1   1   2.7e-10   9.1e-07   28.9   0.0    13   115    19   126    17   150 0.60 4Fe-4S single cluster domain
HOK_GEF              PF01848.11    43 seq1723_BIOID51025   -             50   7.7e-18   63.4   1.4   1   1   6.2e-22   8.5e-18   63.2   1.0     1    43     4    46     4    46 0.99 Hok/gef family
Trans_reg_C          PF00486.23    77 seq1724_BIOID51025   -            219   1.8e-22   78.8   0.5   1   1     5e-26   3.4e-22   78.0   0.1     1    77   145   216   145   216 0.98 Transcriptional regulatory protein, C terminal
Response_reg         PF00072.19   112 seq1724_BIOID51025   -            219   3.7e-21   75.0   0.0   1   1   7.5e-25   5.1e-21   74.6   0.0     1   111     3   112     3   113 0.98 Response regulator receiver domain
DUF2065              PF09838.4     57 seq1726_BIOID51025   -             65   9.4e-23   79.5   3.3   1   1   7.6e-27     1e-22   79.4   2.3     1    57     5    61     5    61 0.98 Uncharacterized protein conserved in bacteria (DUF2065)
Peptidase_U32        PF01136.14   233 seq1727_BIOID51025   -            453   6.2e-95  316.4   0.0   1   1     6e-99   8.2e-95  316.0   0.0     1   232    75   344    75   345 0.98 Peptidase family U32
OMPdecase            PF00215.19   226 seq1728_BIOID51025   -            220   2.5e-28   98.9   0.2   1   1   2.1e-32   2.8e-28   98.7   0.1     2   223     5   204     4   207 0.94 Orotidine 5'-phosphate decarboxylase / HUMPS family
YiiD_Cterm           PF09500.5    144 seq1729_BIOID51025   -            329     1e-48  164.4   0.0   1   1   4.3e-52   1.5e-48  163.9   0.0     1   143   174   313   174   314 0.99 Putative thioesterase (yiiD_Cterm)
Acetyltransf_7       PF13508.1     79 seq1729_BIOID51025   -            329   8.3e-13   48.2   0.0   1   1   4.5e-16   1.5e-12   47.3   0.0     3    77    60   138    58   140 0.87 Acetyltransferase (GNAT) domain
Acetyltransf_1       PF00583.19    83 seq1729_BIOID51025   -            329   2.9e-12   46.3   0.0   1   1   2.4e-15   8.2e-12   44.8   0.0     2    82    66   138    65   139 0.96 Acetyltransferase (GNAT) family
Acetyltransf_10      PF13673.1    117 seq1729_BIOID51025   -            329   1.6e-08   34.5   0.0   1   1   7.8e-12   2.7e-08   33.8   0.0    38   117    55   138    16   138 0.81 Acetyltransferase (GNAT) domain
Nol1_Nop2_Fmu        PF01189.12   283 seq1730_BIOID51025   -            481  2.9e-109  364.7   0.0   1   2   2.7e-31   7.4e-28   97.6   0.0    12   177    42   210    31   211 0.88 NOL1/NOP2/sun family
Nol1_Nop2_Fmu        PF01189.12   283 seq1730_BIOID51025   -            481  2.9e-109  364.7   0.0   2   2   8.4e-85   2.3e-81  273.1   0.0     9   282   201   480   201   481 0.99 NOL1/NOP2/sun family
Nol1_Nop2_Fmu_2      PF13636.1    102 seq1730_BIOID51025   -            481   7.3e-23   80.4   0.0   1   1   4.6e-26   1.3e-22   79.7   0.0     3   102   368   470   366   470 0.91 pre-rRNA processing and ribosome biogenesis
Methyltransf_26      PF13659.1    117 seq1730_BIOID51025   -            481   3.2e-07   30.2   0.2   1   1   3.1e-10   8.4e-07   28.9   0.1     2   116   121   249   120   250 0.87 Methyltransferase domain
Methyltransf_18      PF12847.2    112 seq1730_BIOID51025   -            481   5.6e-07   30.0   0.0   1   1   3.8e-10     1e-06   29.1   0.0     3   112   121   249   119   249 0.87 Methyltransferase domain
HOK_GEF              PF01848.11    43 seq1732_BIOID51025   -             83   7.1e-18   63.5   1.4   1   1   6.8e-22   9.3e-18   63.1   1.0     1    43    37    79    37    79 0.99 Hok/gef family
CsiD                 PF08943.5    297 seq1733_BIOID51025   -            325  4.7e-148  491.8   0.0   1   1  7.8e-152  5.3e-148  491.6   0.0     1   297    20   315    20   315 1.00 CsiD
TauD                 PF02668.11   258 seq1733_BIOID51025   -            325   8.8e-11   41.8   0.1   1   1   1.8e-14   1.2e-10   41.3   0.0    33   256    88   309    63   311 0.79 Taurine catabolism dioxygenase TauD, TfdA family
Adenylsucc_synt      PF00709.16   421 seq1736_BIOID51025   -            432  3.4e-177  589.2   0.0   1   1  2.8e-181  3.9e-177  588.9   0.0     2   420     5   424     4   425 0.99 Adenylosuccinate synthetase
TetR_N               PF00440.18    47 seq1737_BIOID51025   -            234   1.3e-13   50.2   2.0   1   1   1.5e-17   2.1e-13   49.5   0.1     1    46    34    80    34    81 0.95 Bacterial regulatory proteins, tetR family
HATPase_c            PF02518.21   111 seq1742_BIOID51025   -            449   6.9e-19   67.4   0.0   1   1   2.3e-22   1.6e-18   66.3   0.0     4   106   351   447   348   449 0.93 Histidine kinase-, DNA gyrase B-, and HSP90-like ATPase
HisKA                PF00512.20    68 seq1742_BIOID51025   -            449   8.1e-13   48.0   1.6   1   1   2.9e-16     2e-12   46.7   1.1     3    67   238   301   236   302 0.96 His Kinase A (phospho-acceptor) domain
LamB                 PF02264.10   398 seq1743_BIOID51025   -            446    6e-169  562.1  24.0   1   1    5e-173  6.8e-169  562.0  16.6     1   398    28   446    28   446 0.97 LamB porin
HTH_Tnp_1            PF01527.15    76 seq1745_BIOID51025   -            136   1.8e-19   69.3   0.5   1   1   4.6e-23   3.1e-19   68.5   0.4     2    74    23   102    22   104 0.89 Transposase
HTH_28               PF13518.1     52 seq1745_BIOID51025   -            136   2.3e-06   27.3   0.5   1   1   6.5e-10   4.4e-06   26.4   0.0     1    43    32    75    32    78 0.93 Helix-turn-helix domain
PaaA_PaaC            PF05138.7    263 seq1747_BIOID51025   -            309   4.2e-98  327.4   0.7   1   1  3.4e-102   4.6e-98  327.2   0.5     4   263    17   291     1   291 0.97 Phenylacetic acid catabolic protein
AP_endonuc_2         PF01261.19   211 seq1752_BIOID51025   -            286   1.7e-31  109.1   0.0   1   1   1.5e-35   2.1e-31  108.7   0.0     3   211    25   234    23   234 0.96 Xylose isomerase-like TIM barrel
Sugar_tr             PF00083.19   451 seq1754_BIOID51025   -            443   6.2e-52  176.5  26.6   1   1   1.1e-55   7.9e-52  176.2  18.4     9   449    26   434    21   436 0.92 Sugar (and other) transporter
MFS_1                PF07690.11   354 seq1754_BIOID51025   -            443   4.1e-37  127.6  63.2   1   1   1.6e-38   1.1e-34  119.6  23.5     6   353    28   386    25   387 0.83 Major Facilitator Superfamily
ABC_tran             PF00005.22   118 seq1755_BIOID51025   -            637   8.1e-37  126.0   0.8   1   2   2.5e-18   3.4e-15   56.3   0.0     1   118    41   178    41   178 0.87 ABC transporter
ABC_tran             PF00005.22   118 seq1755_BIOID51025   -            637   8.1e-37  126.0   0.8   2   2   2.6e-21   3.6e-18   65.9   0.0     1   118   352   459   352   459 0.92 ABC transporter
ABC_tran_2           PF12848.2     85 seq1755_BIOID51025   -            637   6.6e-29   99.4   4.3   1   1   4.8e-32   6.6e-29   99.4   3.0     1    83   217   298   217   302 0.93 ABC transporter
AAA_21               PF13304.1    303 seq1755_BIOID51025   -            637   7.3e-22   78.5   7.7   1   1   2.8e-10   3.8e-07   30.2   0.0   226   302   139   209    83   210 0.88 AAA domain
rve                  PF00665.21   120 seq1756_BIOID51025   -            301   8.6e-23   80.6   0.0   1   1   3.4e-26   1.6e-22   79.7   0.0     3   119   123   243   121   244 0.96 Integrase core domain
rve_3                PF13683.1     67 seq1756_BIOID51025   -            301   1.4e-17   62.8   0.1   1   1   9.9e-21   4.5e-17   61.2   0.0     2    67   216   281   215   281 0.98 Integrase core domain
HTH_21               PF13276.1     60 seq1756_BIOID51025   -            301   6.8e-17   61.1   1.7   1   1   7.2e-19   3.3e-15   55.7   0.3     6    57    49   106    44   109 0.80 HTH-like domain
DUF1422              PF07226.6    118 seq1757_BIOID51025   -            119   1.1e-54  183.0   1.2   1   1   9.1e-59   1.2e-54  182.9   0.9     3   116     2   115     1   117 0.97 Protein of unknown function (DUF1422)
Porin_1              PF00267.16   337 seq1758_BIOID51025   -            357  3.5e-122  407.7  31.4   1   1  5.7e-126  3.9e-122  407.6  21.7     1   337    27   357    27   357 0.96 Gram-negative porin
Porin_4              PF13609.1    311 seq1758_BIOID51025   -            357   3.6e-19   69.2  41.0   1   1   5.3e-23   3.6e-19   69.2  28.4     6   306    12   331     6   338 0.78 Gram-negative porin
OmpA                 PF00691.15    97 seq1759_BIOID51025   -            173   1.1e-19   70.5   0.0   1   1   1.4e-23     2e-19   69.6   0.0     1    97    72   167    72   167 0.95 OmpA family
SLT                  PF01464.15   121 seq1761_BIOID51025   -            654     4e-31  106.9   0.1   1   1   5.2e-35   7.1e-31  106.1   0.0     2   116   492   606   491   611 0.95 Transglycosylase SLT domain
DAO                  PF01266.19   358 seq1763_BIOID51025   -            444   5.5e-63  212.9   0.0   1   1   1.5e-66   6.8e-63  212.6   0.0     1   356    25   412    25   414 0.86 FAD dependent oxidoreductase
PaaB                 PF06243.6     94 seq1767_BIOID51025   -             95   4.3e-35  119.6   0.0   1   1   3.4e-39   4.6e-35  119.5   0.0     3    94     6    95     4    95 0.97 Phenylacetic acid degradation B
TPR_6                PF13174.1     33 seq1769_BIOID51025   -            263   1.8e-22   78.0   1.7   1   3   2.8e-07   0.00047   20.3   0.0     4    33   146   176   145   176 0.86 Tetratricopeptide repeat
TPR_6                PF13174.1     33 seq1769_BIOID51025   -            263   1.8e-22   78.0   1.7   2   3   2.2e-08   3.8e-05   23.7   0.1     3    33   183   213   181   213 0.95 Tetratricopeptide repeat
TPR_6                PF13174.1     33 seq1769_BIOID51025   -            263   1.8e-22   78.0   1.7   3   3   7.2e-11   1.2e-07   31.5   0.0     1    33   218   250   218   250 0.96 Tetratricopeptide repeat
TPR_16               PF13432.1     65 seq1769_BIOID51025   -            263   6.3e-12   45.7   0.0   1   1   1.6e-09   2.7e-06   27.7   0.0     2    65   147   214   146   214 0.92 Tetratricopeptide repeat
TPR_2                PF07719.12    34 seq1769_BIOID51025   -            263   1.1e-09   37.3   0.2   1   2   2.1e-06    0.0035   17.0   0.1     2    33   181   212   180   213 0.93 Tetratricopeptide repeat
TPR_2                PF07719.12    34 seq1769_BIOID51025   -            263   1.1e-09   37.3   0.2   2   2   5.3e-06    0.0091   15.7   0.0     1    33   217   249   217   250 0.95 Tetratricopeptide repeat
TPR_8                PF13181.1     34 seq1769_BIOID51025   -            263   2.9e-06   26.5   0.9   1   2   0.00027      0.46   10.2   0.2     2    29   181   208   180   213 0.89 Tetratricopeptide repeat
TPR_8                PF13181.1     34 seq1769_BIOID51025   -            263   2.9e-06   26.5   0.9   2   2   2.7e-05     0.046   13.3   0.0     5    29   221   245   217   250 0.85 Tetratricopeptide repeat
ACCA                 PF03255.9    145 seq1771_BIOID51025   -            319     6e-65  217.1   0.2   1   1   1.3e-68   8.7e-65  216.5   0.1     2   145     5   151     4   151 0.97 Acetyl co-enzyme A carboxylase carboxyltransferase alpha subunit
Carboxyl_trans       PF01039.17   493 seq1771_BIOID51025   -            319   4.2e-19   68.1   0.0   1   1   7.6e-23   5.2e-19   67.8   0.0   272   473    85   288    58   300 0.84 Carboxyl transferase domain
Aldolase_II          PF00596.16   183 seq1773_BIOID51025   -            231   1.2e-45  155.2   1.1   1   1   1.1e-49   1.5e-45  154.9   0.8     2   181     8   196     7   198 0.91 Class II Aldolase and Adducin N-terminal domain
DUF1480              PF07351.8     80 seq1774_BIOID51025   -             78   3.5e-42  142.1   0.0   1   1   2.8e-46   3.8e-42  142.0   0.0     3    79     2    77     1    78 0.98 Protein of unknown function (DUF1480)
PaaA_PaaC            PF05138.7    263 seq1775_BIOID51025   -            248   6.3e-97  323.5   0.7   1   1  5.1e-101     7e-97  323.3   0.5    17   263     3   248     1   248 0.99 Phenylacetic acid catabolic protein
Rrf2                 PF02082.15    83 seq1776_BIOID51025   -            161   3.7e-24   84.5   0.1   1   1   4.2e-28   5.7e-24   83.9   0.1     2    82    22   102    21   103 0.98 Transcriptional regulator
AbiH                 PF14253.1    270 seq1777_BIOID51025   -            321   1.3e-56  192.1  10.2   1   1   1.1e-60   1.5e-56  191.8   7.1     1   270     3   293     3   293 0.81 Bacteriophage abortive infection AbiH
Ferritin             PF00210.19   142 seq1779_BIOID51025   -            167   1.2e-22   80.1   1.4   1   1   9.7e-27   1.3e-22   79.9   1.0     3   140     9   142     7   144 0.93 Ferritin-like domain
Flavodoxin_1         PF00258.20   143 seq1780_BIOID51025   -            173     1e-27   96.7   0.0   1   1   8.7e-32   1.2e-27   96.5   0.0     1   143     5   160     5   160 0.94 Flavodoxin
DUF1482              PF07358.6     57 seq1782_BIOID51025   -             91     5e-32  109.1   0.1   1   1   4.4e-36     6e-32  108.9   0.1     1    57    29    86    29    86 0.99 Protein of unknown function (DUF1482)
MalM                 PF07148.7    136 seq1784_BIOID51025   -            306   3.8e-50  168.7   0.1   1   1   4.1e-54   5.6e-50  168.2   0.0     2   136    75   210    74   210 0.98 Maltose operon periplasmic protein precursor (MalM)
RNB                  PF00773.14   325 seq1790_BIOID51025   -            827  5.4e-105  351.1   0.0   1   1  2.3e-108  7.8e-105  350.6   0.0     1   324   274   601   274   602 0.96 RNB domain
OB_RNB               PF08206.6     58 seq1790_BIOID51025   -            827   1.9e-29  100.8   9.9   1   2   2.4e-25   8.1e-22   76.3   0.1     1    58   101   158   101   158 0.99 Ribonuclease B OB domain
OB_RNB               PF08206.6     58 seq1790_BIOID51025   -            827   1.9e-29  100.8   9.9   2   2     2e-09   6.7e-06   25.4   0.0     6    58   172   227   170   227 0.96 Ribonuclease B OB domain
S1                   PF00575.18    74 seq1790_BIOID51025   -            827   8.7e-20   70.4   0.4   1   1   6.9e-23   2.4e-19   69.0   0.3     2    73   655   738   654   739 0.98 S1 RNA binding domain
HTH_12               PF08461.5     66 seq1790_BIOID51025   -            827   1.7e-13   49.9   0.8   1   1   1.1e-16   3.8e-13   48.8   0.5     2    64    37    97    36    99 0.93 Ribonuclease R winged-helix domain
Flavodoxin_2         PF02525.12   199 seq1791_BIOID51025   -            176   2.7e-41  141.1   0.0   1   1   4.8e-45   3.3e-41  140.8   0.0     3   199     2   167     1   167 0.90 Flavodoxin-like fold
FMN_red              PF03358.10   152 seq1791_BIOID51025   -            176   5.3e-08   32.3   0.0   1   1   1.1e-11   7.4e-08   31.9   0.0    58   125    43   117     2   135 0.76 NADPH-dependent FMN reductase
SSB                  PF00436.20   104 seq1792_BIOID51025   -            178   8.4e-43  144.3   0.5   1   1   7.4e-47     1e-42  144.1   0.4     1   103     6   112     6   113 0.97 Single-strand binding protein family
DUF59                PF01883.14    72 seq1798_BIOID51025   -            172   6.5e-15   54.7   0.0   1   1     1e-18   1.4e-14   53.7   0.0     2    64    20    82    19    92 0.92 Domain of unknown function DUF59
Aldedh               PF00171.17   462 seq1799_BIOID51025   -            482  1.5e-175  583.8   0.1   1   1  1.3e-179  1.7e-175  583.6   0.1     1   461    19   477    19   478 0.99 Aldehyde dehydrogenase family
Flavodoxin_2         PF02525.12   199 seq1800_BIOID51025   -            193   6.5e-38  130.1   0.0   1   1   7.2e-42   9.8e-38  129.5   0.0     2   199     3   188     2   190 0.87 Flavodoxin-like fold
HTH_Tnp_1            PF01527.15    76 seq1802_BIOID51025   -            216   8.8e-24   83.1   0.0   1   1   3.1e-25   1.4e-21   76.0   0.0     2    69    92   163    91   182 0.86 Transposase
HTH_31               PF13560.1     64 seq1804_BIOID51025   -             96   6.8e-11   42.0   0.0   1   1   7.9e-14   3.6e-10   39.7   0.0     4    46    35    76    34    93 0.82 Helix-turn-helix domain
HTH_3                PF01381.17    55 seq1804_BIOID51025   -             96   3.2e-09   36.3   0.1   1   1     2e-12   9.2e-09   34.9   0.0     1    38    37    74    37    85 0.96 Helix-turn-helix
HTH_19               PF12844.2     64 seq1804_BIOID51025   -             96     2e-08   34.0   0.0   1   1   2.1e-11   9.4e-08   31.8   0.0     3    55    36    87    36    95 0.83 Helix-turn-helix domain
OKR_DC_1             PF01276.15   417 seq1805_BIOID51025   -            713    2e-194  645.8   0.0   1   1  5.3e-198  2.4e-194  645.5   0.0     1   417   130   545   130   545 1.00 Orn/Lys/Arg decarboxylase, major domain
OKR_DC_1_C           PF03711.10   137 seq1805_BIOID51025   -            713   1.2e-52  177.4   0.0   1   1   6.1e-56   2.8e-52  176.2   0.0     1   135   570   702   570   704 0.99 Orn/Lys/Arg decarboxylase, C-terminal domain
OKR_DC_1_N           PF03709.10   115 seq1805_BIOID51025   -            713   8.4e-27   93.4   0.0   1   1   3.8e-30   1.7e-26   92.4   0.0     1   115    14   124    14   124 0.99 Orn/Lys/Arg decarboxylase, N-terminal domain
DJ-1_PfpI            PF01965.19   147 seq1806_BIOID51025   -            283   4.2e-12   45.6   0.0   1   1   5.2e-16   7.1e-12   44.8   0.0    22   143   125   274   108   278 0.81 DJ-1/PfpI family
Na_H_Exchanger       PF00999.16   384 seq1807_BIOID51025   -            644   5.6e-64  215.9  46.2   1   1   1.2e-67     8e-64  215.4  32.0     2   378    35   399    34   403 0.93 Sodium/hydrogen exchanger family
TrkA_N               PF02254.13   116 seq1807_BIOID51025   -            644   5.8e-27   93.8   0.0   1   1   2.2e-30   1.5e-26   92.5   0.0     1   111   426   536   426   538 0.97 TrkA-N domain
Abhydrolase_1        PF00561.15   230 seq1809_BIOID51025   -            340     3e-26   92.2   0.0   1   1   2.6e-29     9e-26   90.7   0.0     4   218   105   312   102   315 0.96 alpha/beta hydrolase fold
Abhydrolase_6        PF12697.2    228 seq1809_BIOID51025   -            340     3e-16   59.9   0.7   1   1   1.2e-19   4.2e-16   59.4   0.5     1   219    75   312    75   320 0.70 Alpha/beta hydrolase family
Abhydrolase_5        PF12695.2    142 seq1809_BIOID51025   -            340   7.6e-11   41.8   0.4   1   1   7.2e-14   2.5e-10   40.1   0.2     2   141    75   308    74   309 0.65 Alpha/beta hydrolase family
Fer2                 PF00111.22    78 seq1810_BIOID51025   -            426   1.4e-17   63.1   0.6   1   1   5.4e-21   2.5e-17   62.2   0.4     2    77   337   411   336   412 0.91 2Fe-2S iron-sulfur cluster binding domain
FAD_binding_6        PF00970.19    99 seq1810_BIOID51025   -            426   5.8e-16   58.3   0.0   1   1   2.1e-19   9.7e-16   57.5   0.0     2    99    77   175    76   175 0.91 Oxidoreductase FAD-binding domain
NAD_binding_1        PF00175.16   109 seq1810_BIOID51025   -            426   1.5e-15   57.6   0.0   1   1   5.4e-19   2.5e-15   56.8   0.0     2   107   188   295   187   297 0.92 Oxidoreductase NAD-binding domain
Methyltransf_10      PF05971.7    299 seq1811_BIOID51025   -            335  4.8e-154  511.7   0.0   1   1  8.2e-158  5.6e-154  511.4   0.0     2   299    30   323    29   323 0.99 Protein of unknown function (DUF890)
MTS                  PF05175.9    170 seq1811_BIOID51025   -            335   3.9e-05   22.9   0.0   1   1   1.2e-08   8.3e-05   21.9   0.0    30   115   128   222   114   232 0.77 Methyltransferase small domain
TonB_dep_Rec         PF00593.19   276 seq1813_BIOID51025   -            628   1.4e-30  107.0  21.3   1   1     2e-34   1.4e-30  107.0  14.8     1   276   404   627   404   627 0.90 TonB dependent receptor
Plug                 PF07715.10   108 seq1813_BIOID51025   -            628   6.4e-30  103.5   1.5   1   1   9.4e-34   6.4e-30  103.5   1.0     4   108    55   160    52   160 0.97 TonB-dependent Receptor Plug Domain
FadR_C               PF07840.7    164 seq1816_BIOID51025   -            239   6.9e-73  243.5   0.0   1   1   1.9e-76   8.5e-73  243.2   0.0     1   163    72   234    72   235 0.99 FadR C-terminal domain
GntR                 PF00392.16    64 seq1816_BIOID51025   -            239   2.3e-20   71.6   0.0   1   1     1e-23   4.7e-20   70.6   0.0     4    64    11    71     8    71 0.96 Bacterial regulatory proteins, gntR family
DDE_Tnp_1_assoc      PF13808.1     90 seq1817_BIOID51025   -            128   2.8e-33  113.3   0.0   1   1   2.5e-37   3.4e-33  113.0   0.0     1    90     6    95     6    95 0.99 DDE_Tnp_1-associated
ABM                  PF03992.11    78 seq1819_BIOID51025   -            104   5.2e-22   77.5   0.1   1   1   4.5e-26   6.2e-22   77.3   0.0     1    78     1    87     1    87 0.92 Antibiotic biosynthesis monooxygenase
Esterase             PF00756.15   251 seq1821_BIOID51025   -            278   2.1e-72  243.4   0.0   1   1   7.1e-76   2.4e-72  243.2   0.0     1   251    21   271    21   271 0.99 Putative esterase
Abhydrolase_5        PF12695.2    142 seq1821_BIOID51025   -            278   8.9e-08   31.8   0.0   1   1   3.5e-11   1.2e-07   31.4   0.0     6   142    50   257    44   257 0.62 Alpha/beta hydrolase family
Peptidase_S9         PF00326.16   213 seq1821_BIOID51025   -            278   8.1e-07   28.3   0.0   1   1   3.7e-10   1.3e-06   27.7   0.0    54   208   127   274   118   278 0.77 Prolyl oligopeptidase family
YecR                 PF13992.1     74 seq1822_BIOID51025   -            107   2.8e-27   94.5   0.2   1   1   2.5e-31   3.5e-27   94.2   0.1     2    74    26    98    25    98 0.98 YecR-like lipoprotein
Trp_repressor        PF01371.14    88 seq1823_BIOID51025   -             98   2.8e-31  107.1   0.1   1   1   2.3e-35   3.2e-31  106.9   0.0     1    87     7    93     7    94 0.98 Trp repressor protein
TnpB_IS66            PF05717.8    108 seq1826_BIOID51025   -            115   5.3e-45  151.1   0.0   1   1   4.3e-49   5.8e-45  151.0   0.0     2   107     7   110     6   111 0.96 IS66 Orf2 like protein
GCV_T                PF01571.16   211 seq1828_BIOID51025   -            326   4.9e-28   97.8   0.3   1   1   5.6e-32   7.7e-28   97.1   0.2     4   209    24   217    21   219 0.90 Aminomethyltransferase folate-binding domain
Pentapeptide_4       PF13599.1     78 seq1830_BIOID51025   -            333   9.2e-19   66.9  19.6   1   1   3.8e-18   1.3e-14   53.6   4.8     6    78   108   183   103   186 0.94 Pentapeptide repeats (9 copies)
SopA                 PF13981.1    135 seq1830_BIOID51025   -            333   3.2e-15   56.2   6.1   1   1   2.1e-18   7.1e-15   55.1   4.2     3    94   227   319   225   325 0.95 SopA-like central domain
Pentapeptide_3       PF13576.1     48 seq1830_BIOID51025   -            333   2.5e-12   46.3  19.2   1   1   7.8e-11   2.7e-07   30.2   0.8     1    41   120   158   120   158 0.96 Pentapeptide repeats (9 copies)
DUF1283              PF06932.6     85 seq1831_BIOID51025   -            113     1e-46  156.7   6.7   1   1   8.7e-51   1.2e-46  156.5   4.7     1    85    29   113    29   113 0.99 Protein of unknown function (DUF1283)
DDE_Tnp_1            PF01609.16   211 seq1833_BIOID51025   -            121   1.3e-10   41.1   0.0   1   1     1e-14   1.4e-10   40.9   0.0    43   125     7    95     2   117 0.81 Transposase DDE domain
RHH_1                PF01402.16    39 seq1834_BIOID51025   -             81   4.8e-11   41.9   0.5   1   1   5.7e-15   7.7e-11   41.2   0.4     2    39    15    52    14    52 0.96 Ribbon-helix-helix protein, copG family
LysR_substrate       PF03466.15   209 seq1835_BIOID51025   -            324     3e-16   59.0   0.0   1   1     8e-20   5.5e-16   58.1   0.0    55   207   147   303    91   305 0.81 LysR substrate binding domain
HTH_1                PF00126.22    60 seq1835_BIOID51025   -            324   1.5e-12   46.8   0.0   1   1     4e-16   2.7e-12   46.1   0.0     2    59     9    66     8    67 0.97 Bacterial regulatory helix-turn-helix protein, lysR family
DDE_Tnp_IS66         PF03050.9    271 seq1836_BIOID51025   -            523  1.3e-101  339.2   0.1   1   1  3.8e-105  1.3e-101  339.2   0.1     1   270   186   472   186   473 0.98 Transposase IS66 family
DDE_Tnp_IS66_C       PF13817.1     39 seq1836_BIOID51025   -            523   3.1e-19   68.5   0.4   1   1   3.6e-22   1.2e-18   66.6   0.3     1    39   479   517   479   517 0.98 IS66 C-terminal element
HTH_Tnp_IS66         PF13005.2     59 seq1836_BIOID51025   -            523   2.7e-17   62.2   6.4   1   1   1.7e-20   5.8e-17   61.1   4.4     2    59   125   180   124   180 0.97 putative Helix-turn-helix domain of transposase IS66
LZ_Tnp_IS66          PF13007.2     78 seq1836_BIOID51025   -            523     4e-12   46.5   7.7   1   1   1.2e-15     4e-12   46.5   5.3     2    77    46   121    45   122 0.83 Transposase C of IS166 homeodomain
EAL                  PF00563.15   236 seq1838_BIOID51025   -            528     6e-66  222.1   0.4   1   1   1.3e-69   8.8e-66  221.6   0.3     2   235   273   505   272   506 0.96 EAL domain
CSS-motif            PF12792.2    208 seq1838_BIOID51025   -            528   2.2e-38  131.5   1.0   1   1   4.6e-42   3.2e-38  131.0   0.7     2   207    37   246    36   247 0.91 CSS motif domain associated with EAL
Ferritin             PF00210.19   142 seq1839_BIOID51025   -            165   7.3e-34  116.4   5.6   1   1   6.2e-38   8.5e-34  116.2   3.9     1   140     7   142     7   144 0.93 Ferritin-like domain
TisB_toxin           PF13939.1     28 seq1840_BIOID51025   -             29   4.8e-16   57.9  11.3   1   1   3.7e-20   5.1e-16   57.8   7.8     1    28     1    28     1    28 0.99 Toxin TisB, type I toxin-antitoxin system
UPF0270              PF06794.7     70 seq1841_BIOID51025   -             72   9.2e-36  121.3   0.1   1   1   7.4e-40     1e-35  121.2   0.0     1    70     1    70     1    70 0.99 Uncharacterised protein family (UPF0270)
Acetyltransf_3       PF13302.1    142 seq1842_BIOID51025   -            186   5.7e-23   81.6   0.0   1   1     4e-26   7.7e-23   81.2   0.0     3   141     8   140     7   141 0.80 Acetyltransferase (GNAT) domain
Acetyltransf_4       PF13420.1    155 seq1842_BIOID51025   -            186   7.2e-15   55.1   0.6   1   1   4.7e-18   9.1e-15   54.8   0.4     1   152     9   158     9   160 0.93 Acetyltransferase (GNAT) domain
Acetyltransf_1       PF00583.19    83 seq1842_BIOID51025   -            186     6e-15   54.9   0.1   1   1   4.5e-18   8.9e-15   54.3   0.1     2    82    63   140    62   141 0.97 Acetyltransferase (GNAT) family
Acetyltransf_8       PF13523.1    152 seq1842_BIOID51025   -            186   1.2e-13   51.1   0.2   1   1   8.2e-17   1.6e-13   50.6   0.2     1   141     9   145     9   157 0.89 Acetyltransferase (GNAT) domain
Acetyltransf_7       PF13508.1     79 seq1842_BIOID51025   -            186   3.7e-07   30.1   0.2   1   1   3.4e-10   6.7e-07   29.2   0.1     2    78    56   141    55   142 0.80 Acetyltransferase (GNAT) domain
Acetyltransf_10      PF13673.1    117 seq1842_BIOID51025   -            186   1.3e-05   25.1   0.0   1   1   9.3e-09   1.8e-05   24.7   0.0     1   117    16   140    16   140 0.75 Acetyltransferase (GNAT) domain
FR47                 PF08445.5     86 seq1842_BIOID51025   -            186   2.1e-05   24.0   0.0   1   1   1.9e-08   3.8e-05   23.2   0.0    26    79    87   142    69   150 0.92 FR47-like protein
Esterase             PF00756.15   251 seq1843_BIOID51025   -            400   3.6e-49  167.3   0.0   1   1   5.2e-53   3.6e-49  167.3   0.0     1   251   172   391   172   391 0.98 Putative esterase
DUF3327              PF11806.3    122 seq1843_BIOID51025   -            400   1.9e-36  124.9   2.5   1   1   3.3e-40   2.2e-36  124.7   0.4     3   121    29   155    21   156 0.97 Domain of unknown function (DUF3327)
Isochorismatase      PF00857.15   174 seq1844_BIOID51025   -            188   1.7e-38  132.1   0.0   1   1   1.5e-42     2e-38  131.9   0.0     1   173     9   182     9   183 0.90 Isochorismatase family
DDE_Tnp_1            PF01609.16   211 seq1845_BIOID51025   -             66   1.7e-06   27.6   0.2   1   1   1.4e-10   1.9e-06   27.5   0.1   143   197     7    65     2    66 0.94 Transposase DDE domain
Aminotran_3          PF00202.16   339 seq1848_BIOID51025   -            426  2.3e-121  404.7   0.1   1   1    2e-125  2.7e-121  404.4   0.1     2   338    27   360    26   361 0.98 Aminotransferase class-III
PRK                  PF00485.13   194 seq1851_BIOID51025   -            289     3e-74  248.6   0.0   1   1   2.7e-78   3.6e-74  248.4   0.0     1   194     7   214     7   214 0.99 Phosphoribulokinase / Uridine kinase family
ECH                  PF00378.15   245 seq1852_BIOID51025   -             86   1.8e-15   56.6   0.1   1   1   1.5e-19     2e-15   56.4   0.1     4    78     8    80     6    86 0.89 Enoyl-CoA hydratase/isomerase family
His_Phos_1           PF00300.17   158 seq1853_BIOID51025   -            215   1.1e-38  132.7   0.2   1   1   9.5e-43   1.3e-38  132.4   0.1     1   157     3   156     3   157 0.91 Histidine phosphatase superfamily (branch 1)
MFS_1                PF07690.11   354 seq1855_BIOID51025   -            396     2e-39  135.2  46.6   1   1   4.4e-43     2e-39  135.2  32.3     2   352    16   351    15   353 0.83 Major Facilitator Superfamily
MFS_3                PF05977.8    524 seq1855_BIOID51025   -            396   6.8e-08   30.9   6.3   1   1   1.5e-11   6.8e-08   30.9   4.3    32   206    32   201     5   207 0.84 Transmembrane secretion effector
TRI12                PF06609.8    599 seq1855_BIOID51025   -            396   2.8e-06   25.7   4.5   1   1   6.2e-10   2.8e-06   25.7   3.1    87   212    54   179    14   190 0.80 Fungal trichothecene efflux pump (TRI12)
ECH                  PF00378.15   245 seq1857_BIOID51025   -            168   2.5e-52  177.3   1.8   1   1   2.1e-56   2.8e-52  177.1   1.2    87   245     2   160     1   160 0.99 Enoyl-CoA hydratase/isomerase family
Aldo_ket_red         PF00248.16   283 seq1860_BIOID51025   -            294   2.6e-46  157.6   0.0   1   1   2.3e-50   3.1e-46  157.3   0.0     2   281    20   267    19   269 0.92 Aldo/keto reductase family
DEDD_Tnp_IS110       PF01548.12   144 seq1862_BIOID51025   -            326   4.2e-44  149.5   0.2   1   1   2.4e-47   1.7e-43  147.6   0.1     1   144     7   151     7   151 0.99 Transposase
Transposase_20       PF02371.11    87 seq1862_BIOID51025   -            326   1.1e-27   95.7   0.4   1   1     3e-31     2e-27   94.9   0.3     2    85   196   280   195   282 0.96 Transposase IS116/IS110/IS902 family
Trp_Tyr_perm         PF03222.8    394 seq1864_BIOID51025   -            403  1.3e-143  478.4  30.7   1   1  2.2e-147  1.5e-143  478.2  21.3     2   393     2   390     1   391 0.99 Tryptophan/tyrosine permease family
Aa_trans             PF01490.13   410 seq1864_BIOID51025   -            403   7.1e-11   41.1  20.9   1   1     1e-14   7.1e-11   41.1  14.5     6   248     6   236     1   239 0.82 Transmembrane amino acid transporter protein
TetR_C_3             PF08362.6    143 seq1865_BIOID51025   -            212   5.4e-59  197.9   0.0   1   1     1e-62   7.1e-59  197.5   0.0     1   143    70   212    70   212 0.99 YcdC-like protein, C-terminal region
TetR_N               PF00440.18    47 seq1865_BIOID51025   -            212   1.3e-16   59.8   0.2   1   1   2.9e-20     2e-16   59.2   0.1     1    47    23    69    23    69 0.98 Bacterial regulatory proteins, tetR family
Asp_Glu_race         PF01177.17   217 seq1866_BIOID51025   -            285   3.4e-30  105.4   0.1   1   1   3.4e-34   4.7e-30  105.0   0.0     2   215    25   234    24   236 0.86 Asp/Glu/Hydantoin racemase
DHFR_1               PF00186.14   161 seq1867_BIOID51025   -            196   1.2e-58  197.0   0.0   1   1   1.1e-62   1.5e-58  196.8   0.0     1   161    38   195    38   195 0.97 Dihydrofolate reductase
ECH                  PF00378.15   245 seq1868_BIOID51025   -            262   6.6e-62  208.6   0.0   1   1   5.5e-66   7.5e-62  208.5   0.0     3   244     8   253     6   254 0.96 Enoyl-CoA hydratase/isomerase family
NMN_transporter      PF04973.7    182 seq1869_BIOID51025   -            239   1.6e-46  157.9  27.1   1   1   1.3e-48   1.8e-44  151.2  18.8     1   180    23   227    23   229 0.94 Nicotinamide mononucleotide transporter
Glyoxalase           PF00903.20   128 seq1870_BIOID51025   -            129   7.8e-23   80.7   0.0   1   1   1.9e-26   8.7e-23   80.5   0.0     2   128     7   126     6   126 0.97 Glyoxalase/Bleomycin resistance protein/Dioxygenase superfamily
Glyoxalase_2         PF12681.2    108 seq1870_BIOID51025   -            129   3.8e-18   65.9   0.0   1   1   9.7e-22   4.4e-18   65.7   0.0     1   108    12   127    12   127 0.79 Glyoxalase-like domain
Glyoxalase_4         PF13669.1    110 seq1870_BIOID51025   -            129   2.6e-13   49.8   0.0   1   1   6.9e-17   3.2e-13   49.5   0.0     1    96     8   102     8   115 0.85 Glyoxalase/Bleomycin resistance protein/Dioxygenase superfamily
SpoU_methylase       PF00588.14   142 seq1871_BIOID51025   -            243     7e-42  142.5   0.0   1   1   1.9e-45   1.3e-41  141.6   0.0     2   142    96   236    95   236 0.96 SpoU rRNA Methylase family
SpoU_sub_bind        PF08032.7     76 seq1871_BIOID51025   -            243   3.1e-19   68.7   0.1   1   1   2.9e-22     2e-18   66.2   0.0     1    72     4    76     4    80 0.96 RNA 2'-O ribose methyltransferase substrate binding
Chor_lyase           PF04345.8    168 seq1872_BIOID51025   -            165   6.6e-31  106.8   0.0   1   1   5.8e-35     8e-31  106.6   0.0    13   163    18   165    12   165 0.90 Chorismate lyase
MbtH                 PF03621.8     54 seq1874_BIOID51025   -             72   1.8e-21   75.1   0.6   1   1   1.6e-25   2.1e-21   74.8   0.4     1    53     1    54     1    55 0.96 MbtH-like protein
AMP-binding          PF00501.23   418 seq1875_BIOID51025   -           1335  8.1e-117  389.9   0.0   1   1  3.9e-120  1.1e-116  389.5   0.0     1   417   524   928   524   929 0.96 AMP-binding enzyme
Condensation         PF00668.15   301 seq1875_BIOID51025   -           1335     2e-58  197.4   0.0   1   1   1.1e-61   3.1e-58  196.8   0.0     2   300    44   342    43   343 0.90 Condensation domain
Thioesterase         PF00975.15   229 seq1875_BIOID51025   -           1335   3.2e-46  158.2   0.6   1   1   1.1e-46   2.9e-43  148.6   0.0     2   216  1109  1320  1108  1333 0.95 Thioesterase domain
PP-binding           PF00550.20    67 seq1875_BIOID51025   -           1335   2.8e-09   37.0   0.1   1   1   3.1e-12   8.4e-09   35.4   0.1     3    65  1022  1082  1020  1084 0.90 Phosphopantetheine attachment site
Abhydrolase_6        PF12697.2    228 seq1875_BIOID51025   -           1335   1.4e-05   25.0   0.1   1   1     5e-09   1.4e-05   25.0   0.1     2   127  1111  1240  1110  1309 0.65 Alpha/beta hydrolase family
DUF1161              PF06649.7     52 seq1876_BIOID51025   -            102   1.3e-25   88.9   0.0   1   1   1.2e-29   1.6e-25   88.6   0.0     1    52    27    80    27    80 0.99 Protein of unknown function (DUF1161)
ATP_bind_3           PF01171.15   182 seq1879_BIOID51025   -            432   8.1e-60  201.3   0.0   1   1   2.4e-63   1.1e-59  200.8   0.0     1   180    14   191    14   193 0.97 PP-loop family
TilS_C               PF11734.3     74 seq1879_BIOID51025   -            432   2.9e-26   90.3   0.0   1   1   2.4e-29   1.1e-25   88.5   0.0     1    74   356   427   356   427 0.91 TilS substrate C-terminal domain
TilS                 PF09179.6     69 seq1879_BIOID51025   -            432     1e-22   79.8   5.2   1   1   2.2e-26     1e-22   79.8   3.6     1    69   241   309   241   309 0.99 TilS substrate binding domain
Ribosomal_L31        PF01197.13    69 seq1880_BIOID51025   -             70   1.4e-30  104.9   0.2   1   1   1.1e-34   1.5e-30  104.8   0.1     1    67     1    65     1    67 0.98 Ribosomal protein L31
AA_permease          PF00324.16   479 seq1881_BIOID51025   -            487  4.2e-122  407.8  48.2   1   1    7e-126  4.8e-122  407.6  33.4     1   476    39   476    39   479 0.98 Amino acid permease
AA_permease_2        PF13520.1    426 seq1881_BIOID51025   -            487   1.9e-42  145.2  48.0   1   1   3.3e-46   2.3e-42  144.9  33.3     5   424    39   460    35   466 0.86 Amino acid permease
UbiA                 PF01040.13   257 seq1882_BIOID51025   -            290   8.5e-41  139.7  25.0   1   1   7.6e-45     1e-40  139.4  17.3     2   256    26   277    25   283 0.85 UbiA prenyltransferase family
Glycos_transf_N      PF04413.11   186 seq1883_BIOID51025   -            425   4.5e-75  250.8   0.0   1   1   6.1e-78   4.2e-74  247.6   0.0     1   185    31   212    31   213 0.98 3-Deoxy-D-manno-octulosonic-acid transferase (kdotransferase)
Glycos_transf_1      PF00534.15   172 seq1883_BIOID51025   -            425   3.5e-10   39.4   0.0   1   1   9.8e-14   6.7e-10   38.5   0.0    65   169   291   398   231   401 0.75 Glycosyl transferases group 1
3HCDH_N              PF02737.13   180 seq1884_BIOID51025   -            148   9.3e-49  165.3   1.1   1   1   2.5e-52   1.1e-48  165.1   0.7     1   138     7   144     7   146 0.99 3-hydroxyacyl-CoA dehydrogenase, NAD binding domain
NAD_binding_2        PF03446.10   162 seq1884_BIOID51025   -            148     3e-08   33.6   0.8   1   1   2.2e-11     1e-07   31.8   0.5     2    96     6   123     5   145 0.77 NAD binding domain of 6-phosphogluconate dehydrogenase
NAD_Gly3P_dh_N       PF01210.18   157 seq1884_BIOID51025   -            148     2e-05   24.2   0.6   1   1   6.3e-09   2.9e-05   23.7   0.4     2    51     8    60     7   138 0.68 NAD-dependent glycerol-3-phosphate dehydrogenase N-terminus
MerR-DNA-bind        PF09278.6     65 seq1885_BIOID51025   -            154     7e-15   55.0   0.1   1   1   2.6e-18   1.2e-14   54.3   0.0     2    65    55   119    54   119 0.96 MerR, DNA binding
MerR                 PF00376.18    38 seq1885_BIOID51025   -            154   4.6e-14   51.5   0.3   1   1   2.5e-17   1.1e-13   50.3   0.1     1    38    13    49    13    49 0.98 MerR family regulatory protein
MerR_1               PF13411.1     69 seq1885_BIOID51025   -            154   2.8e-12   46.1   0.0   1   1     1e-15   4.6e-12   45.4   0.0     2    65    13    76    12    78 0.96 MerR HTH family regulatory protein
Molybdopterin        PF00384.17   432 seq1886_BIOID51025   -            808   1.7e-96  323.4   0.0   1   1  4.7e-100   2.2e-96  323.1   0.0     1   432   111   566   111   566 0.92 Molybdopterin oxidoreductase
Molydop_binding      PF01568.16   109 seq1886_BIOID51025   -            808   4.7e-28   97.0   0.0   1   1   2.6e-31   1.2e-27   95.7   0.0     1   107   687   800   687   802 0.97 Molydopterin dinucleotide binding domain
Molybdop_Fe4S4       PF04879.11    55 seq1886_BIOID51025   -            808   1.2e-14   53.6   1.0   1   1   4.8e-18   2.2e-14   52.8   0.7     1    55    49   108    49   108 0.97 Molybdopterin oxidoreductase Fe4S4 domain
[truncated: 1,499,401 more chars]
