# Supplementary material for: A domain sequence approach to pangenomics: applications to Escherichia coli
Source: F1000Res. 2013 May 29;1:19. Originally published 2012 Oct 1. [Version 2] doi: 10.12688/f1000research.1-19.v2 (PMC3901455; doi:10.12688/f1000research.1-19.v2)
Supplement: The 347 text files show the results from scanning each of the fasta-files against the Pfam-A database [file f1000research-1-1101-s0002.tgz › Escherichia_coli_DEC12D_BIOID51027.txt]

#                                                                            --- full sequence --- -------------- this domain -------------   hmm coord   ali coord   env coord
# target name        accession   tlen query name           accession   qlen   E-value  score  bias   #  of  c-Evalue  i-Evalue  score  bias  from    to  from    to  from    to  acc description of target
#------------------- ---------- ----- -------------------- ---------- ----- --------- ------ ----- --- --- --------- --------- ------ ----- ----- ----- ----- ----- ----- ----- ---- ---------------------
ACP_syn_III_C        PF08541.5     90 seq1_BIOID51027      -            317   2.8e-37  126.5   0.0   1   1   2.8e-40   9.5e-37  124.7   0.0     1    90   228   317   228   317 0.98 3-Oxoacyl-[acyl-carrier-protein (ACP)] synthase III C terminal
ACP_syn_III          PF08545.5     80 seq1_BIOID51027      -            317   4.2e-30  103.1   1.3   1   1   2.3e-33     8e-30  102.2   0.9     1    80   106   183   106   183 0.99 3-Oxoacyl-[acyl-carrier-protein (ACP)] synthase III
HMG_CoA_synt_N       PF01154.12   174 seq1_BIOID51027      -            317   1.2e-05   24.8   0.1   1   1   5.7e-09     2e-05   24.1   0.1     7   150     5   143     2   167 0.85 Hydroxymethylglutaryl-coenzyme A synthase N terminal
Chal_sti_synt_N      PF00195.14   227 seq1_BIOID51027      -            317   2.5e-05   23.5   0.7   1   1   1.3e-08   4.5e-05   22.6   0.5    98   225    48   168    21   170 0.81 Chalcone and stilbene synthases, N-terminal domain
Caudo_TAP            PF02413.12   130 seq3_BIOID51027      -             81   3.2e-27   95.1   2.6   1   1   2.6e-31   3.5e-27   95.0   1.8    46   130     2    81     1    81 0.97 Caudovirales tail fibre assembly protein
N6_N4_Mtase          PF01555.13   231 seq4_BIOID51027      -            352     8e-43  146.4   0.0   1   1   3.1e-46   2.1e-42  145.0   0.0     1   230    29   341    29   342 0.80 DNA methylase
Methyltransf_26      PF13659.1    117 seq4_BIOID51027      -            352   1.7e-13   50.4   0.0   1   1   3.7e-12   2.5e-08   33.8   0.0    51   116     9    82     3    83 0.81 Methyltransferase domain
Plasmid_stab_B       PF10784.4     72 seq5_BIOID51027      -            164   1.7e-23   81.9   0.0   1   1   1.7e-27   2.4e-23   81.4   0.0     1    66    67   132    67   138 0.94 Plasmid stability protein
Adenylsucc_synt      PF00709.16   421 seq6_BIOID51027      -            384  3.5e-148  493.6   0.0   1   1  2.9e-152  3.9e-148  493.4   0.0    47   420     2   376     1   377 0.99 Adenylosuccinate synthetase
Plasmid_stab_B       PF10784.4     72 seq7_BIOID51027      -            103   8.5e-25   86.0   0.1   1   1   8.3e-29   1.1e-24   85.6   0.1     1    71     6    76     6    77 0.97 Plasmid stability protein
Lysis_S              PF04971.7     68 seq8_BIOID51027      -             71     1e-47  159.5   0.5   1   1   8.4e-52   1.2e-47  159.3   0.3     1    68     4    71     4    71 1.00 Lysis protein S
StbA                 PF06406.6    318 seq9_BIOID51027      -             44   9.6e-11   41.0   0.1   1   1   7.5e-15     1e-10   40.9   0.1   277   318     1    41     1    41 0.97 StbA protein
DDE_Tnp_IS66_C       PF13817.1     39 seq10_BIOID51027     -             89   1.7e-20   72.5   0.0   1   1   1.8e-24   2.4e-20   72.1   0.0     1    39    45    83    45    83 0.98 IS66 C-terminal element
HTH_Tnp_1            PF01527.15    76 seq11_BIOID51027     -            215   1.6e-20   72.6   0.0   1   1   1.1e-23   5.1e-20   71.0   0.0     2    69    91   162    90   169 0.87 Transposase
DUF303               PF03629.13   255 seq12_BIOID51027     -            401   7.8e-12   44.8   0.0   1   1   7.9e-16   1.1e-11   44.3   0.0   128   200    52   150    17   216 0.78 Domain of unknown function (DUF303)
Transaldolase        PF00923.14   287 seq13_BIOID51027     -            338  2.6e-104  348.2   0.3   1   1  2.2e-108    3e-104  348.0   0.2     1   287    35   334    35   334 0.95 Transaldolase
Transgly             PF00912.17   178 seq14_BIOID51027     -            844   2.6e-56  189.6   0.0   1   1     6e-60   4.1e-56  188.9   0.0    10   177   209   380   198   381 0.95 Transglycosylase
Transpeptidase       PF00905.17   304 seq14_BIOID51027     -            844   1.2e-25   90.0   0.3   1   1   1.6e-28   1.1e-24   86.9   0.2     2   284   473   725   472   744 0.86 Penicillin binding protein transpeptidase domain
DUF551               PF04448.7     69 seq15_BIOID51027     -            409   2.9e-18   66.2   3.8   1   1   2.1e-22   2.9e-18   66.2   2.6     1    69   340   405   340   405 0.99 Protein of unknown function (DUF551)
MbeD_MobD            PF04899.7     70 seq18_BIOID51027     -             77   1.4e-34  117.6  14.9   1   1   1.2e-38   1.6e-34  117.4  10.3     1    70     1    70     1    70 0.99 MbeD/MobD like
Ail_Lom              PF06316.6    199 seq19_BIOID51027     -            182   5.1e-23   81.5   5.5   1   1   8.2e-27   5.6e-23   81.3   3.8    27   199    13   182     1   182 0.80 Enterobacterial Ail/Lom protein
OMP_b-brl            PF13505.1    176 seq19_BIOID51027     -            182   2.6e-21   76.1  11.2   1   1   4.2e-25   2.9e-21   76.0   7.8    22   176    15   182     1   182 0.89 Outer membrane protein beta-barrel domain
RHS_repeat           PF05593.9     38 seq24_BIOID51027     -            470   8.3e-22   76.7  39.3   1   2   7.1e-12   9.7e-08   31.8   1.3     1    38   337   375   337   375 0.97 RHS Repeat
RHS_repeat           PF05593.9     38 seq24_BIOID51027     -            470   8.3e-22   76.7  39.3   2   2   1.6e-09   2.3e-05   24.3   1.4     1    26   401   426   401   440 0.90 RHS Repeat
Terminase_GpA        PF05876.7    557 seq25_BIOID51027     -            567  4.6e-142  474.1   0.2   1   1  4.3e-146  5.9e-142  473.7   0.1   133   557    28   508    23   508 0.95 Phage terminase large subunit (GpA)
DUF1327              PF07041.6    113 seq27_BIOID51027     -            116   2.9e-66  220.3   0.0   1   1   2.4e-70   3.3e-66  220.1   0.0     1   112     1   112     1   113 0.99 Protein of unknown function (DUF1327)
DUF830               PF05708.7    158 seq28_BIOID51027     -            202   2.5e-45  154.1   0.0   1   1     2e-49   2.8e-45  154.0   0.0     2   157    21   193    20   194 0.97 Orthopoxvirus protein of unknown function (DUF830)
Dus                  PF01207.12   310 seq30_BIOID51027     -            313   3.4e-97  324.8   0.0   1   1  2.8e-101   3.9e-97  324.7   0.0     5   308     1   308     1   310 0.98 Dihydrouridine synthase (Dus)
DUF303               PF03629.13   255 seq32_BIOID51027     -            620   1.2e-26   93.4   0.0   1   1   2.4e-30   1.6e-26   92.9   0.0     1   200    67   298    67   351 0.75 Domain of unknown function (DUF303)
DUF1737              PF08410.5     54 seq32_BIOID51027     -            620   1.4e-18   66.2   0.0   1   1   4.8e-22   3.3e-18   65.0   0.0     1    53     1    53     1    54 0.98 Domain of unknown function (DUF1737)
Bac_export_3         PF01313.14    76 seq33_BIOID51027     -             89   1.2e-26   92.0  11.6   1   1   1.1e-30   1.5e-26   91.7   8.1     3    74     6    77     4    78 0.97 Bacterial export proteins, family 3
Phage_min_tail       PF05939.8    109 seq35_BIOID51027     -            109   1.7e-39  134.0   0.0   1   1   1.3e-43   1.8e-39  133.9   0.0     1   109     1   109     1   109 0.99 Phage minor tail protein
Usher                PF00577.15   552 seq37_BIOID51027     -            396  3.9e-104  349.2  14.7   1   1  3.2e-108  4.4e-104  349.0  10.2   227   552     1   353     1   353 0.99 Type VII secretion system (T7SS), usher protein
Phage_GPA            PF05840.8    371 seq38_BIOID51027     -            353   1.1e-16   60.4   1.2   1   1   9.1e-21   1.2e-16   60.2   0.0   323   371    12    60     2    60 0.92 Bacteriophage replication gene A protein (GPA)
Phage_fiber_C        PF06820.7     64 seq39_BIOID51027     -             34   8.6e-17   60.9   0.2   1   1   6.6e-21     9e-17   60.8   0.2    30    64     1    34     1    34 0.97 Putative prophage tail fibre C-terminus
zf-C4_ClpX           PF06689.8     41 seq41_BIOID51027     -            123   5.6e-20   70.4   6.5   1   1   5.3e-24   7.2e-20   70.1   3.6     2    41    63   101    62   101 0.95 ClpX C4-type zinc finger
DDE_Tnp_1            PF01609.16   211 seq42_BIOID51027     -            402     8e-25   87.5   0.0   1   1   9.1e-29   1.2e-24   86.9   0.0     4   208    91   328    88   331 0.93 Transposase DDE domain
DUF2170              PF09938.4    140 seq44_BIOID51027     -            133   1.5e-42  144.1   1.5   1   1   1.2e-46   1.7e-42  143.9   1.0     3   139     2   132     1   133 0.96 Uncharacterized protein conserved in bacteria (DUF2170)
DUF3672              PF12421.3    136 seq53_BIOID51027     -           1131     1e-41  142.1   0.1   1   1   7.6e-45   2.6e-41  140.8   0.1     1   135   949  1089   949  1090 0.89 Fibronectin type III protein
Phage-tail_3         PF13550.1    164 seq53_BIOID51027     -           1131   3.9e-40  137.1   0.3   1   1   2.8e-43   9.7e-40  135.9   0.0     1   161   330   497   330   500 0.94 Putative phage tail protein
DUF1983              PF09327.6     81 seq53_BIOID51027     -           1131   1.7e-27   95.0   0.1   1   1   1.4e-30   4.9e-27   93.5   0.0     2    81   846   925   845   925 0.97 Domain of unknown function (DUF1983)
rve_3                PF13683.1     67 seq55_BIOID51027     -             68   9.2e-08   31.3   0.0   1   1   2.1e-11   1.4e-07   30.7   0.0    19    67     1    50     1    50 0.96 Integrase core domain
rve_2                PF13333.1     52 seq55_BIOID51027     -             68   1.7e-07   31.1   0.0   1   1   2.8e-11   1.9e-07   30.8   0.0     1    50     2    56     2    58 0.87 Integrase core domain
Bac_export_1         PF01311.15   249 seq56_BIOID51027     -            258   2.9e-51  174.0  24.6   1   1   2.5e-55   3.4e-51  173.8  17.0     2   240     3   242     2   248 0.95 Bacterial export proteins, family 1
Phage_GPL            PF05926.6    140 seq58_BIOID51027     -            164   4.3e-51  172.3   0.1   1   1   3.6e-55   4.9e-51  172.1   0.1     2   140    26   164    25   164 0.99 Phage head completion protein (GPL)
Phage_lysozyme       PF00959.14   110 seq60_BIOID51027     -            177   3.5e-29  101.1   0.0   1   1   3.5e-33   4.7e-29  100.7   0.0     1   110    48   166    48   166 0.97 Phage lysozyme
Peripla_BP_4         PF13407.1    258 seq61_BIOID51027     -            297   3.4e-52  177.2   0.6   1   1     3e-56   4.1e-52  176.9   0.4     6   258     6   258     2   258 0.97 Periplasmic binding protein domain
Cys_Met_Meta_PP      PF01053.15   386 seq63_BIOID51027     -            445  3.1e-139  463.4   0.0   1   1    8e-143  3.6e-139  463.2   0.0     1   385    65   439    65   440 0.99 Cys/Met metabolism PLP-dependent enzyme
Aminotran_1_2        PF00155.16   363 seq63_BIOID51027     -            445   2.4e-07   29.9   0.0   1   1   7.6e-11   3.5e-07   29.3   0.0    49   192   116   237   102   270 0.84 Aminotransferase class I and II
Aminotran_5          PF00266.14   371 seq63_BIOID51027     -            445   0.00011   20.9   0.0   1   1   3.8e-08   0.00017   20.3   0.0    68   201   132   257   103   273 0.84 Aminotransferase class-V
RVT_1                PF00078.22   214 seq64_BIOID51027     -            507   3.4e-54  183.3   0.0   1   1   7.6e-58   5.2e-54  182.7   0.0     1   214    91   337    91   337 0.97 Reverse transcriptase (RNA-dependent DNA polymerase)
GIIM                 PF08388.6     80 seq64_BIOID51027     -            507   9.5e-12   44.4   1.8   1   1   1.4e-15   9.5e-12   44.4   1.3     3    69   360   426   358   448 0.85 Group II intron, maturase-specific domain
TnpB_IS66            PF05717.8    108 seq66_BIOID51027     -            115   1.3e-44  149.9   0.0   1   1     1e-48   1.4e-44  149.8   0.0     2   107     7   110     6   111 0.96 IS66 Orf2 like protein
Glyco_hydro_31       PF01055.21   451 seq69_BIOID51027     -            425   9.9e-89  297.9   2.1   1   1   8.9e-93   1.2e-88  297.6   1.4   118   450     7   321     2   322 0.95 Glycosyl hydrolases family 31
Nitroreductase       PF00881.19   165 seq70_BIOID51027     -            235   2.3e-14   53.4   0.4   1   1     4e-18   5.4e-14   52.2   0.3    18   165    20   154    19   154 0.75 Nitroreductase family
PspA_IM30            PF04012.7    221 seq77_BIOID51027     -            232   4.3e-57  192.8  28.8   1   1   3.5e-61   4.8e-57  192.7  20.0     1   221     2   232     2   232 0.97 PspA/IM30 family
GTP_EFTU_D3          PF03143.12    97 seq79_BIOID51027     -             86   4.2e-30  103.7   0.0   1   1   3.3e-34   4.5e-30  103.6   0.0    12    96     1    84     1    85 0.98 Elongation factor Tu C-terminal domain
NERD                 PF08378.6    109 seq83_BIOID51027     -            291   3.2e-09   36.9   0.0   1   1   3.9e-13   5.4e-09   36.1   0.0     5    86     4    91     2   124 0.78 Nuclease-related domain
Acyl_transf_1        PF00698.16   318 seq84_BIOID51027     -            309   8.7e-43  146.7   3.3   1   1   7.6e-47     1e-42  146.4   2.3     2   281     6   290     5   306 0.90 Acyl transferase domain
RHH_1                PF01402.16    39 seq85_BIOID51027     -            132   5.3e-08   32.3   0.0   1   1     8e-12   1.1e-07   31.3   0.0     3    37    42    76    40    78 0.93 Ribbon-helix-helix protein, copG family
HTH_Tnp_IS1          PF12759.2     50 seq88_BIOID51027     -             90   6.8e-29   98.9   0.0   1   1   1.3e-32   8.6e-29   98.6   0.0     1    50    38    87    38    87 0.99 InsA C-terminal domain
Zn_Tnp_IS1           PF03811.8     36 seq88_BIOID51027     -             90   1.1e-16   59.8   7.3   1   1   2.7e-20   1.8e-16   59.1   5.0     1    36     1    35     1    35 0.99 InsA N-terminal domain
Rick_17kDa_Anti      PF05433.10    42 seq90_BIOID51027     -            171   3.5e-08   32.8  24.1   1   1   8.3e-12   5.7e-08   32.1  16.7     2    41    72   113    71   114 0.91 Glycine zipper 2TM domain
Gly-zipper_Omp       PF13488.1     46 seq90_BIOID51027     -            171   3.3e-07   29.7  21.1   1   1   7.3e-11     5e-07   29.1  14.6     2    43    72   114    71   117 0.87 Glycine zipper
Phage_tail_X         PF05489.7     60 seq92_BIOID51027     -             66   1.1e-21   75.8   0.0   1   1   8.9e-26   1.2e-21   75.7   0.0     1    57     1    56     1    59 0.95 Phage Tail Protein X
Phage_integrase      PF00589.17   173 seq93_BIOID51027     -            465   5.7e-06   25.9   0.0   1   1   9.8e-10   1.3e-05   24.7   0.0     9   117   241   358   234   372 0.86 Phage integrase family
DUF905               PF06006.7     71 seq95_BIOID51027     -             64   1.1e-19   69.4   0.0   1   1   9.3e-24   1.3e-19   69.2   0.0     3    47    20    64    18    64 0.98 Bacterial protein of unknown function (DUF905)
Polysacc_deac_1      PF01522.16   124 seq96_BIOID51027     -            183   5.1e-25   87.3   0.0   1   1   1.2e-28   1.7e-24   85.6   0.0     2    92    56   183    55   183 0.97 Polysaccharide deacetylase
DDE_Tnp_IS66         PF03050.9    271 seq99_BIOID51027     -            487  5.7e-103  343.7   0.2   1   1  1.7e-106  5.7e-103  343.7   0.1     1   270   150   436   150   437 0.99 Transposase IS66 family
DDE_Tnp_IS66_C       PF13817.1     39 seq99_BIOID51027     -            487   4.1e-19   68.1   0.4   1   1   3.3e-22   1.1e-18   66.7   0.3     1    39   443   481   443   481 0.98 IS66 C-terminal element
HTH_Tnp_IS66         PF13005.2     59 seq99_BIOID51027     -            487   7.2e-18   64.0   6.7   1   1   4.6e-21   1.6e-17   62.9   4.7     2    59    89   144    88   144 0.98 putative Helix-turn-helix domain of transposase IS66
LZ_Tnp_IS66          PF13007.2     78 seq99_BIOID51027     -            487   1.5e-12   47.8   7.7   1   1     1e-15   3.5e-12   46.6   5.3     2    77    10    85     9    86 0.83 Transposase C of IS166 homeodomain
MoCF_biosynth        PF00994.19   144 seq101_BIOID51027    -            195   9.4e-28   96.2   0.0   1   1   8.5e-32   1.2e-27   95.9   0.0     2   138     8   147     7   152 0.88 Probable molybdopterin binding domain
DUF4014              PF13198.1     72 seq102_BIOID51027    -             72   1.9e-37  127.3   3.2   1   1   1.5e-41   2.1e-37  127.2   2.2     1    72     1    72     1    72 0.98 Protein of unknown function (DUF4014)
Phage_holin_3        PF05106.7    100 seq105_BIOID51027    -            107   3.9e-12   45.9   0.4   1   1   3.4e-16   4.7e-12   45.6   0.3     6    81    12    87     8   102 0.92 Phage holin family (Lysis protein S)
Bac_export_2         PF01312.14   343 seq109_BIOID51027    -            113     4e-20   71.8   0.4   1   1   3.2e-24   4.4e-20   71.7   0.3     1   115     1   113     1   113 0.97 FlhB HrpN YscU SpaS Family
SecE                 PF00584.15    57 seq111_BIOID51027    -            127   2.4e-21   74.9   1.0   1   1   1.8e-25   2.4e-21   74.9   0.7     2    56    68   122    67   123 0.97 SecE/Sec61-gamma subunits of protein translocation complex
Phageshock_PspG      PF09583.5     65 seq113_BIOID51027    -             80   1.4e-25   89.0  25.7   1   1   1.1e-29   1.5e-25   88.8  17.8     1    64     1    64     1    65 0.98 Phage shock protein G (Phageshock_PspG)
Rrf2                 PF02082.15    83 seq115_BIOID51027    -            141   2.1e-25   88.5   0.1   1   1   2.4e-29   3.3e-25   87.9   0.1     1    82     1    82     1    83 0.99 Transcriptional regulator
DUF45                PF01863.12   205 seq118_BIOID51027    -            167   7.3e-12   45.3   0.3   1   1   1.2e-15   7.9e-12   45.2   0.2   142   198    93   149    17   156 0.87 Protein of unknown function DUF45
WLM                  PF08325.5    186 seq118_BIOID51027    -            167   1.3e-05   25.0   3.5   1   1   2.4e-09   1.7e-05   24.6   2.0    81   118   114   151   100   166 0.85 WLM domain
DUF932               PF06067.6    239 seq127_BIOID51027    -            272   3.9e-62  209.5   0.0   1   1   3.3e-66   4.5e-62  209.3   0.0     2   239    37   261    36   261 0.99 Domain of unknown function (DUF932)
RimK                 PF08443.6    190 seq132_BIOID51027    -            300   1.9e-82  275.2   0.0   1   1   8.6e-86   2.4e-82  274.9   0.0     1   190    97   286    97   286 1.00 RimK-like ATP-grasp domain
GSH-S_ATP            PF02955.11   174 seq132_BIOID51027    -            300   9.1e-19   67.1   0.2   1   1   4.9e-22   1.3e-18   66.5   0.2    13   163   115   265   103   276 0.84 Prokaryotic glutathione synthetase, ATP-grasp domain
ATP-grasp_4          PF13535.1    184 seq132_BIOID51027    -            300   6.4e-15   55.2   0.0   1   1   3.3e-18     9e-15   54.7   0.0     1   177    96   263    96   268 0.82 ATP-grasp domain
ATP-grasp_3          PF02655.9    161 seq132_BIOID51027    -            300     2e-09   37.3   0.0   1   1   1.1e-12   3.1e-09   36.7   0.0     1   156    97   263    97   266 0.79 ATP-grasp domain
Dala_Dala_lig_C      PF07478.8    203 seq132_BIOID51027    -            300   1.3e-05   24.5   0.2   1   1   1.7e-08   4.6e-05   22.7   0.1    33   177   135   267   107   273 0.76 D-ala D-ala ligase C-terminus
DUF1019              PF06254.6     89 seq133_BIOID51027    -            173   9.3e-28   96.1   0.0   1   1   9.8e-32   1.3e-27   95.6   0.0     4    89    58   149    45   149 0.95 Protein of unknown function (DUF1019)
DUF2491              PF10679.4    212 seq135_BIOID51027    -            219   6.2e-70  234.3   0.0   1   1     5e-74   6.8e-70  234.2   0.0     2   212     5   217     1   217 0.98 Protein of unknown function (DUF2491)
ABC_tran             PF00005.22   118 seq139_BIOID51027    -            494   3.9e-32  110.9   0.0   1   2   4.9e-20   3.4e-16   59.5   0.0     1   118    44   169    44   169 0.90 ABC transporter
ABC_tran             PF00005.22   118 seq139_BIOID51027    -            494   3.9e-32  110.9   0.0   2   2   7.9e-17   5.4e-13   49.2   0.0     3   117   295   424   293   425 0.83 ABC transporter
RHS_repeat           PF05593.9     38 seq141_BIOID51027    -            372   9.4e-32  108.4  54.0   1   4   7.7e-13   1.1e-08   34.9   0.3     1    37    16    52    16    53 0.98 RHS Repeat
RHS_repeat           PF05593.9     38 seq141_BIOID51027    -            372   9.4e-32  108.4  54.0   2   4   1.3e-09   1.7e-05   24.7   0.3     1    37    58    93    58    94 0.96 RHS Repeat
RHS_repeat           PF05593.9     38 seq141_BIOID51027    -            372   9.4e-32  108.4  54.0   3   4   2.9e-13     4e-09   36.2   0.9     1    38    78   115    78   115 0.99 RHS Repeat
RHS_repeat           PF05593.9     38 seq141_BIOID51027    -            372   9.4e-32  108.4  54.0   4   4   3.1e-09   4.3e-05   23.4   1.8     1    31   140   170   140   177 0.94 RHS Repeat
Peptidase_M85        PF13678.1    251 seq145_BIOID51027    -             96   9.8e-21   74.1   0.1   1   1   8.4e-25   1.1e-20   73.9   0.1     2    64    34    96    33    96 0.98 NFkB-p65-degrading zinc protease
HTH_Tnp_1            PF01527.15    76 seq146_BIOID51027    -            134   2.5e-22   78.4   0.0   1   1   3.1e-26   4.3e-22   77.7   0.0     2    69    10    81     9   100 0.85 Transposase
Fimbrial             PF00419.15   145 seq147_BIOID51027    -            335   8.5e-19   68.0   0.1   1   1   9.9e-23   1.4e-18   67.4   0.0     2   145   188   335   187   335 0.92 Fimbrial protein
NusG                 PF02357.14    92 seq148_BIOID51027    -            181   5.3e-25   87.3   0.0   1   1   1.1e-28   7.7e-25   86.8   0.0     1    92     7   106     7   106 0.93 Transcription termination factor nusG
KOW                  PF00467.24    32 seq148_BIOID51027    -            181   1.3e-08   33.9   0.1   1   1   9.1e-12   6.2e-08   31.7   0.0     1    28   130   161   130   165 0.86 KOW motif
HTH_Tnp_1            PF01527.15    76 seq151_BIOID51027    -            216   8.8e-24   83.1   0.0   1   1   3.1e-25   1.4e-21   76.0   0.0     2    69    92   163    91   182 0.86 Transposase
StbA                 PF06406.6    318 seq152_BIOID51027    -            319    3e-151  502.6   0.0   1   1  2.5e-155  3.4e-151  502.5   0.0     1   318     1   316     1   316 0.99 StbA protein
Lysis_S              PF04971.7     68 seq153_BIOID51027    -             68   1.3e-46  155.9   0.6   1   1   1.1e-50   1.5e-46  155.8   0.4     1    68     1    68     1    68 1.00 Lysis protein S
RNB                  PF00773.14   325 seq154_BIOID51027    -            827  5.4e-105  351.1   0.0   1   1  2.3e-108  7.8e-105  350.6   0.0     1   324   274   601   274   602 0.96 RNB domain
OB_RNB               PF08206.6     58 seq154_BIOID51027    -            827   1.9e-29  100.8   9.9   1   2   2.4e-25   8.1e-22   76.3   0.1     1    58   101   158   101   158 0.99 Ribonuclease B OB domain
OB_RNB               PF08206.6     58 seq154_BIOID51027    -            827   1.9e-29  100.8   9.9   2   2     2e-09   6.7e-06   25.4   0.0     6    58   172   227   170   227 0.96 Ribonuclease B OB domain
S1                   PF00575.18    74 seq154_BIOID51027    -            827   8.7e-20   70.4   0.4   1   1   6.9e-23   2.4e-19   69.0   0.3     2    73   655   738   654   739 0.98 S1 RNA binding domain
HTH_12               PF08461.5     66 seq154_BIOID51027    -            827   1.7e-13   49.9   0.8   1   1   1.1e-16   3.8e-13   48.8   0.5     2    64    37    97    36    99 0.93 Ribonuclease R winged-helix domain
Bac_export_2         PF01312.14   343 seq155_BIOID51027    -            190   2.1e-58  197.7   0.0   1   1   1.7e-62   2.3e-58  197.5   0.0   173   341    16   184     3   186 0.92 FlhB HrpN YscU SpaS Family
MFS_1                PF07690.11   354 seq156_BIOID51027    -            427   3.5e-56  190.3  61.3   1   1   2.6e-58   1.8e-54  184.7  27.3     1   347    28   380    28   384 0.87 Major Facilitator Superfamily
HOK_GEF              PF01848.11    43 seq157_BIOID51027    -             70   3.1e-19   67.8   4.6   1   1   2.8e-23   3.8e-19   67.6   3.2     1    43    24    66    24    66 0.99 Hok/gef family
Phage_lysis          PF03245.8    125 seq162_BIOID51027    -            155   8.3e-50  167.8   8.6   1   1     7e-54   9.5e-50  167.6   6.0     1   125    29   154    29   154 0.99 Bacteriophage lysis protein
adh_short            PF00106.20   167 seq165_BIOID51027    -            244   5.1e-40  136.9   1.7   1   1   3.2e-43   8.7e-40  136.2   1.2     1   166     6   169     6   170 0.92 short chain dehydrogenase
adh_short_C2         PF13561.1    243 seq165_BIOID51027    -            244     3e-33  115.5   1.8   1   1   1.3e-36   3.7e-33  115.2   1.3     5   242    14   241    12   242 0.94 Enoyl-(Acyl carrier protein) reductase
KR                   PF08659.5    181 seq165_BIOID51027    -            244   4.7e-21   75.1   0.9   1   1   2.8e-24   7.5e-21   74.4   0.6     3   174     8   180     7   196 0.84 KR domain
NAD_binding_10       PF13460.1    183 seq165_BIOID51027    -            244   2.7e-06   27.3   0.4   1   1   2.5e-09   6.8e-06   26.0   0.3     2   125     9   156     8   190 0.72 NADH(P)-binding
Epimerase            PF01370.16   236 seq165_BIOID51027    -            244   2.1e-05   23.9   0.2   1   1   1.1e-08   2.9e-05   23.4   0.1     1   119     8   142     8   192 0.77 NAD dependent epimerase/dehydratase family
PemK                 PF02452.12   110 seq167_BIOID51027    -            188   8.8e-16   57.9   0.0   1   1   8.5e-20   1.2e-15   57.5   0.0     1   107     8   127     8   130 0.84 PemK-like protein
DUF218               PF02698.12   155 seq172_BIOID51027    -            227   3.9e-22   78.2   0.0   1   1   3.6e-26   4.9e-22   77.9   0.0     8   130    61   174    54   197 0.89 DUF218 domain
Phage_lysozyme       PF00959.14   110 seq173_BIOID51027    -            165     2e-32  111.6   0.1   1   1   1.8e-36   2.5e-32  111.3   0.1     1   109    48   154    48   155 0.98 Phage lysozyme
Glycos_transf_1      PF00534.15   172 seq174_BIOID51027    -            362     7e-25   87.3   0.0   1   1   3.3e-28   1.1e-24   86.6   0.0    15   162   185   331   179   341 0.87 Glycosyl transferases group 1
Glyco_trans_1_4      PF13692.1    135 seq174_BIOID51027    -            362   1.5e-12   47.7   0.0   1   1   7.2e-16   2.4e-12   47.0   0.0     2   135   185   327   184   327 0.85 Glycosyl transferases group 1
Glyco_trans_1_2      PF13524.1     92 seq174_BIOID51027    -            362   2.2e-07   30.9   0.0   1   1   1.3e-10   4.3e-07   29.9   0.0     2    91   265   356   263   357 0.95 Glycosyl transferases group 1
DUF2570              PF10828.3    110 seq175_BIOID51027    -            135   3.3e-05   23.3   0.1   1   1   2.8e-09   3.9e-05   23.1   0.1     3   100     3    99     1   108 0.88 Protein of unknown function (DUF2570)
Homoserine_dh        PF00742.14   179 seq176_BIOID51027    -            810   6.9e-51  172.3   0.0   1   1   2.3e-54   1.1e-50  171.7   0.0     1   178   608   803   608   804 0.99 Homoserine dehydrogenase
AA_kinase            PF00696.23   241 seq176_BIOID51027    -            810   1.8e-42  145.4   0.0   1   1   8.3e-46   3.8e-42  144.3   0.0     2   238    12   284    11   287 0.89 Amino acid kinase family
NAD_binding_3        PF03447.11   117 seq176_BIOID51027    -            810   3.5e-24   85.3   0.0   1   1   1.8e-27   8.4e-24   84.1   0.0     1   116   465   599   465   600 0.98 Homoserine dehydrogenase, NAD binding domain
HTH_Tnp_1            PF01527.15    76 seq179_BIOID51027    -            136   1.8e-19   69.3   0.5   1   1   4.6e-23   3.1e-19   68.5   0.4     2    74    23   102    22   104 0.89 Transposase
HTH_28               PF13518.1     52 seq179_BIOID51027    -            136   2.3e-06   27.3   0.5   1   1   6.5e-10   4.4e-06   26.4   0.0     1    43    32    75    32    78 0.93 Helix-turn-helix domain
TnpB_IS66            PF05717.8    108 seq181_BIOID51027    -            115   5.3e-45  151.1   0.0   1   1   4.3e-49   5.8e-45  151.0   0.0     2   107     7   110     6   111 0.96 IS66 Orf2 like protein
DUF4158              PF13700.1    166 seq183_BIOID51027    -            607   6.1e-47  159.0   2.0   1   1   5.2e-51   7.2e-47  158.8   0.1     1   166     6   171     6   171 0.99 Domain of unknown function (DUF4158)
Phage_portal_2       PF05136.8    355 seq184_BIOID51027    -            500     5e-98  327.7   0.4   1   1  4.5e-102   6.2e-98  327.4   0.3     3   355    33   371    31   371 0.98 Phage portal protein, lambda family
DUF350               PF03994.9     54 seq187_BIOID51027    -            132   1.6e-31  107.6  11.9   1   2   2.3e-22   3.1e-18   65.1   0.4     1    53    13    65    13    66 0.98 Domain of Unknown Function (DUF350)
DUF350               PF03994.9     54 seq187_BIOID51027    -            132   1.6e-31  107.6  11.9   2   2   8.5e-17   1.2e-12   47.2   3.4     1    54    78   130    78   130 0.99 Domain of Unknown Function (DUF350)
Lysis_S              PF04971.7     68 seq188_BIOID51027    -             71   1.4e-47  159.0   0.5   1   1   1.2e-51   1.6e-47  158.9   0.3     1    68     4    71     4    71 1.00 Lysis protein S
rve                  PF00665.21   120 seq192_BIOID51027    -            124   1.4e-17   63.8   0.1   1   1   4.2e-21   1.9e-17   63.3   0.1    54   120     2    68     1    68 0.96 Integrase core domain
rve_3                PF13683.1     67 seq192_BIOID51027    -            124   2.9e-12   45.8   0.0   1   1   9.2e-16   4.2e-12   45.2   0.0     2    67    40   106    39   106 0.96 Integrase core domain
rve_2                PF13333.1     52 seq192_BIOID51027    -            124   8.7e-07   28.8   0.1   1   1   4.4e-10     2e-06   27.6   0.0     1    50    58   112    58   114 0.86 Integrase core domain
Antirestrict         PF03230.8     94 seq193_BIOID51027    -            161   1.1e-38  130.9   0.2   1   1     1e-42   1.4e-38  130.6   0.1     1    94    64   161    64   161 0.98 Antirestriction protein
rve                  PF00665.21   120 seq194_BIOID51027    -            301   8.6e-23   80.6   0.0   1   1   3.4e-26   1.6e-22   79.7   0.0     3   119   123   243   121   244 0.96 Integrase core domain
rve_3                PF13683.1     67 seq194_BIOID51027    -            301   1.4e-17   62.8   0.1   1   1   9.9e-21   4.5e-17   61.2   0.0     2    67   216   281   215   281 0.98 Integrase core domain
HTH_21               PF13276.1     60 seq194_BIOID51027    -            301   6.8e-17   61.1   1.7   1   1   7.2e-19   3.3e-15   55.7   0.3     6    57    49   106    44   109 0.80 HTH-like domain
Ribosomal_L11_N      PF03946.9     60 seq195_BIOID51027    -            142   3.2e-32  109.6   0.3   1   1   8.7e-36   5.9e-32  108.7   0.2     1    60     8    67     8    67 0.99 Ribosomal protein L11, N-terminal domain
Ribosomal_L11        PF00298.14    69 seq195_BIOID51027    -            142   6.6e-29   99.7   2.9   1   1   1.8e-32   1.2e-28   98.8   2.0     1    69    72   140    72   140 0.99 Ribosomal protein L11, RNA binding domain
HTH_Tnp_1            PF01527.15    76 seq196_BIOID51027    -            141   2.9e-17   62.2   0.2   1   1   7.6e-21   5.2e-17   61.4   0.0     2    54     9    62     8    99 0.79 Transposase
HTH_23               PF13384.1     50 seq196_BIOID51027    -            141   3.7e-07   29.4   0.0   1   1     1e-10     7e-07   28.5   0.0     6    46    18    59    13    64 0.90 Homeodomain-like domain
DUF968               PF06147.6    200 seq197_BIOID51027    -            348   3.6e-80  268.4   0.0   1   1   4.4e-84     6e-80  267.7   0.0     2   199   130   344   129   345 0.99 Protein of unknown function (DUF968)
Hexapep              PF00132.19    36 seq198_BIOID51027    -            256     4e-19   67.0   6.7   1   3   1.4e-09   1.8e-05   23.8   0.0     2    36    85   119    84   119 0.96 Bacterial transferase hexapeptide (six repeats)
Hexapep              PF00132.19    36 seq198_BIOID51027    -            256     4e-19   67.0   6.7   2   3   1.9e-10   2.6e-06   26.5   0.7     3    33   154   183   152   184 0.94 Bacterial transferase hexapeptide (six repeats)
Hexapep              PF00132.19    36 seq198_BIOID51027    -            256     4e-19   67.0   6.7   3   3   1.5e-11   2.1e-07   30.0   0.6     1    34   169   202   169   204 0.95 Bacterial transferase hexapeptide (six repeats)
DDE_Tnp_IS66         PF03050.9    271 seq200_BIOID51027    -            523  4.2e-102  340.8   7.2   1   1  3.8e-105  1.3e-101  339.2   0.1     1   270   186   472   186   473 0.98 Transposase IS66 family
DDE_Tnp_IS66_C       PF13817.1     39 seq200_BIOID51027    -            523   3.1e-19   68.5   0.4   1   1   3.6e-22   1.2e-18   66.6   0.3     1    39   479   517   479   517 0.98 IS66 C-terminal element
HTH_Tnp_IS66         PF13005.2     59 seq200_BIOID51027    -            523   2.7e-17   62.2   6.4   1   1   1.7e-20   5.8e-17   61.1   4.4     2    59   125   180   124   180 0.97 putative Helix-turn-helix domain of transposase IS66
LZ_Tnp_IS66          PF13007.2     78 seq200_BIOID51027    -            523   5.3e-07   30.0   4.0   1   1   1.6e-10   5.3e-07   30.0   2.8     2    67    46   111    45   121 0.72 Transposase C of IS166 homeodomain
Phage_lysis          PF03245.8    125 seq201_BIOID51027    -            145   8.4e-43  145.2   5.8   1   1   6.8e-47   9.3e-43  145.0   4.0     8   125    29   144    22   144 0.94 Bacteriophage lysis protein
DUF1327              PF07041.6    113 seq203_BIOID51027    -            268   1.9e-59  198.3   0.0   1   1   2.6e-63   3.6e-59  197.4   0.0     1   112     1   112     1   113 0.99 Protein of unknown function (DUF1327)
YbjN                 PF10722.4    127 seq204_BIOID51027    -            158   6.8e-14   51.8   0.2   1   1   5.8e-18   7.9e-14   51.6   0.2     2   123     9   132     8   136 0.97 Putative bacterial sensory transduction regulator
P2_Phage_GpR         PF06891.6    135 seq206_BIOID51027    -            155   2.1e-37  127.8   0.0   1   1   1.8e-41   2.4e-37  127.6   0.0     1   135     1   130     1   130 0.98 P2 phage tail completion protein R (GpR)
Y2_Tnp               PF04986.8    183 seq207_BIOID51027    -            188   2.9e-24   85.6   0.1   1   1   2.9e-28     4e-24   85.2   0.0    52   181     2   135     1   137 0.94 Putative transposase
DUF1190              PF06693.6    165 seq212_BIOID51027    -            212   3.9e-36  124.4   3.2   1   1   3.5e-40   4.8e-36  124.1   2.2     1   165    63   212    63   212 0.91 Protein of unknown function (DUF1190)
rve                  PF00665.21   120 seq213_BIOID51027    -            343   1.1e-23   83.4   0.0   1   1   4.5e-27   2.1e-23   82.6   0.0     3   119   165   285   163   286 0.97 Integrase core domain
rve_3                PF13683.1     67 seq213_BIOID51027    -            343   1.8e-17   62.4   0.1   1   1   1.2e-20   5.6e-17   60.8   0.0     2    67   258   323   257   323 0.98 Integrase core domain
HTH_21               PF13276.1     60 seq213_BIOID51027    -            343   1.1e-16   60.4   2.0   1   1   8.6e-19   3.9e-15   55.4   0.4     6    57    91   148    86   151 0.80 HTH-like domain
Phage_GPD            PF05954.6    292 seq214_BIOID51027    -            369   4.9e-56  189.9   0.2   1   1   4.2e-60   5.7e-56  189.7   0.1     1   292    45   350    45   350 0.90 Phage late control gene D protein (GPD)
GFO_IDH_MocA         PF01408.17   120 seq216_BIOID51027    -            334   6.2e-28   97.6   0.2   1   1   7.3e-32     1e-27   96.9   0.1     1   117     8   124     8   127 0.97 Oxidoreductase family, NAD-binding Rossmann fold
Fimbrial             PF00419.15   145 seq217_BIOID51027    -            171   5.2e-15   55.8   0.1   1   1   4.6e-19   6.2e-15   55.5   0.1     1   145    29   171    27   171 0.88 Fimbrial protein
Plasmid_stab_B       PF10784.4     72 seq219_BIOID51027    -            104   1.5e-28   98.0   0.0   1   1   1.4e-32   1.9e-28   97.7   0.0     1    70     6    75     6    77 0.98 Plasmid stability protein
DUF1441              PF07278.6    152 seq220_BIOID51027    -            158   1.3e-67  226.0   1.0   1   1   1.1e-71   1.5e-67  225.8   0.7     1   152     9   155     9   155 0.99 Protein of unknown function (DUF1441)
DDE_Tnp_IS1          PF03400.8    131 seq221_BIOID51027    -             62   2.9e-28   98.4   0.4   1   1   2.2e-32     3e-28   98.4   0.3    73   131     4    62     1    62 0.97 IS1 transposase
Transposase_mut      PF00872.13   381 seq223_BIOID51027    -            150   3.4e-30  104.7   0.1   1   1   2.7e-34   3.6e-30  104.6   0.0     7   149     7   148     1   150 0.83 Transposase, Mutator family
DnaB_C               PF03796.10   265 seq224_BIOID51027    -            471  4.1e-108  360.1   0.2   1   1  1.2e-111  5.4e-108  359.7   0.1     1   263   206   463   206   465 0.97 DnaB-like helicase C terminal domain
DnaB                 PF00772.16   103 seq224_BIOID51027    -            471   8.7e-38  128.2   0.0   1   1   4.2e-41   1.9e-37  127.1   0.0     1   103    26   128    26   128 0.99 DnaB-like helicase N terminal domain
AAA_25               PF13481.1    194 seq224_BIOID51027    -            471     1e-13   51.0   0.1   1   1   3.6e-17   1.6e-13   50.3   0.0    29   190   220   386   179   390 0.84 AAA domain
PP-binding           PF00550.20    67 seq225_BIOID51027    -             78   2.7e-16   59.4   0.4   1   1   4.4e-20     3e-16   59.3   0.3     1    67     6    73     6    73 0.96 Phosphopantetheine attachment site
DUF1493              PF07377.7    111 seq225_BIOID51027    -             78   0.00024   21.0   0.4   1   1   4.1e-08   0.00028   20.8   0.3     1    59     1    55     1    62 0.91 Protein of unknown function (DUF1493)
Ribosomal_L1         PF00687.16   221 seq228_BIOID51027    -            234   9.2e-50  168.8   0.2   1   1   7.9e-54   1.1e-49  168.6   0.2    13   220    28   220     8   221 0.90 Ribosomal protein L1p/L10e family
SLT                  PF01464.15   121 seq229_BIOID51027    -            124   2.5e-28   97.9   0.1   1   1     2e-32   2.7e-28   97.7   0.1    11   117     3   115     1   119 0.95 Transglycosylase SLT domain
TonB_dep_Rec         PF00593.19   276 seq230_BIOID51027    -            747   7.1e-28   98.1  10.2   1   1     1e-31   7.1e-28   98.1   7.1     1   276   510   746   510   746 0.98 TonB dependent receptor
Plug                 PF07715.10   108 seq230_BIOID51027    -            747     2e-21   76.2   0.1   1   1   6.6e-25   4.5e-21   75.0   0.1     2   107    76   180    75   181 0.94 TonB-dependent Receptor Plug Domain
DUF4329              PF14220.1    124 seq232_BIOID51027    -            436   2.9e-37  127.5   1.0   1   1   7.5e-41   5.1e-37  126.7   0.7     2   116   304   421   303   427 0.95 Domain of unknown function (DUF4329)
RHS                  PF03527.9     41 seq232_BIOID51027    -            436   1.3e-21   75.9   0.5   1   1   3.8e-25   2.6e-21   75.0   0.3     1    41   168   208   168   208 0.98 RHS protein
RadC                 PF04002.10   123 seq235_BIOID51027    -            158   4.9e-46  155.2   0.0   1   1   4.6e-50   6.3e-46  154.9   0.0     2   123    37   158    36   158 0.98 RadC-like JAB domain
PfkB                 PF00294.19   301 seq236_BIOID51027    -            382   8.4e-70  235.1   0.0   1   1   7.6e-74     1e-69  234.8   0.0     2   297    76   376    75   380 0.97 pfkB family carbohydrate kinase
Phage_lysozyme       PF00959.14   110 seq239_BIOID51027    -            177   6.1e-29  100.4   0.0   1   1     6e-33   8.3e-29   99.9   0.0     1   110    48   166    48   166 0.97 Phage lysozyme
DUF3491              PF11996.3    936 seq240_BIOID51027    -            335   9.9e-33  112.6   4.0   1   1   9.1e-37   1.2e-32  112.2   2.8     8   271    19   289    14   306 0.83 Protein of unknown function (DUF3491)
DUF977               PF06163.6    127 seq241_BIOID51027    -            135   2.1e-62  208.4   0.7   1   1   1.7e-66   2.3e-62  208.2   0.5     1   125     1   134     1   135 0.99 Bacterial protein of unknown function (DUF977)
Phage_fiber_C        PF06820.7     64 seq242_BIOID51027    -             89   9.3e-37  124.8   0.7   1   1   8.7e-41   1.2e-36  124.5   0.5     1    64    28    89    28    89 0.99 Putative prophage tail fibre C-terminus
DUF535               PF04393.8    288 seq243_BIOID51027    -            316   2.7e-89  298.7   0.0   1   1   2.4e-93   3.3e-89  298.4   0.0     6   287    24   302    19   303 0.97 Protein of unknown function (DUF535)
ketoacyl-synt        PF00109.21   255 seq245_BIOID51027    -            413     6e-60  202.7   1.1   1   1   1.7e-63     6e-60  202.7   0.8     2   255     4   247     3   247 0.93 Beta-ketoacyl synthase, N-terminal domain
Ketoacyl-synt_C      PF02801.17   119 seq245_BIOID51027    -            413   2.5e-39  133.6   1.7   1   1   1.4e-42   4.7e-39  132.7   1.2     1   119   255   370   255   370 0.97 Beta-ketoacyl synthase, C-terminal domain
Thiolase_N           PF00108.18   264 seq245_BIOID51027    -            413   1.2e-06   27.6   0.1   1   1   8.7e-10     3e-06   26.3   0.0    80   120   156   196   145   216 0.93 Thiolase, N-terminal domain
Pyridoxal_deC        PF00282.14   373 seq246_BIOID51027    -            165   3.5e-14   51.9   0.0   1   1   4.6e-18   6.3e-14   51.0   0.0    19   137    52   152    37   163 0.89 Pyridoxal-dependent decarboxylase conserved domain
HTH_Tnp_1            PF01527.15    76 seq247_BIOID51027    -             99   7.6e-09   35.2   2.9   1   1   7.1e-13   9.7e-09   34.9   2.0     3    76    11    79     9    79 0.90 Transposase
Terminase_GpA        PF05876.7    557 seq249_BIOID51027    -            210   1.7e-43  148.7   0.0   1   1   1.4e-47     2e-43  148.5   0.0     1   137    38   172    38   193 0.98 Phage terminase large subunit (GpA)
HTH_36               PF13730.1     55 seq251_BIOID51027    -            313   9.1e-11   41.6   0.0   1   1   4.9e-14   2.2e-10   40.3   0.0     5    55    20    70    16    70 0.91 Helix-turn-helix domain
GntR                 PF00392.16    64 seq251_BIOID51027    -            313   2.5e-07   29.8   0.0   1   1   1.2e-10   5.4e-07   28.8   0.0    25    60    41    76    35    78 0.95 Bacterial regulatory proteins, gntR family
SBP_bac_8            PF13416.1    281 seq252_BIOID51027    -            395   2.3e-37  129.1   3.0   1   1   8.8e-41     3e-37  128.7   2.1     3   280    71   361    69   362 0.86 Bacterial extracellular solute-binding protein
SBP_bac_6            PF13343.1    242 seq252_BIOID51027    -            395   7.2e-28   97.4   1.2   1   1   3.3e-31   1.1e-27   96.7   0.8     5   216   105   343    83   374 0.85 Bacterial extracellular solute-binding protein
SBP_bac_1            PF01547.20   314 seq252_BIOID51027    -            395   6.9e-17   62.0   6.9   1   1   3.1e-20   1.1e-16   61.3   4.8    17   311    69   328    59   331 0.75 Bacterial extracellular solute-binding protein
SBP_bac_11           PF13531.1    231 seq252_BIOID51027    -            395   1.7e-07   31.0   0.0   1   1   3.6e-10   1.2e-06   28.2   0.0    15   226    69   334    64   338 0.77 Bacterial extracellular solute-binding protein
LysR_substrate       PF03466.15   209 seq254_BIOID51027    -            315   9.6e-55  184.8   0.6   1   1   1.9e-58   1.3e-54  184.3   0.4     4   208    99   303    96   304 0.99 LysR substrate binding domain
HTH_1                PF00126.22    60 seq254_BIOID51027    -            315   8.8e-22   76.4   0.5   1   1   2.5e-25   1.7e-21   75.5   0.1     1    59    13    71    13    72 0.98 Bacterial regulatory helix-turn-helix protein, lysR family
GSP_synth            PF03738.9     97 seq259_BIOID51027    -            387   1.5e-25   89.1   0.0   1   1   3.7e-29     5e-25   87.4   0.0     2    97   172   263   171   263 0.93 Glutathionylspermidine synthase preATP-grasp
Caudo_TAP            PF02413.12   130 seq260_BIOID51027    -             43   3.3e-11   43.3   0.1   1   1   2.6e-15   3.6e-11   43.2   0.0    91   123     8    40     6    41 0.94 Caudovirales tail fibre assembly protein
Transposase_mut      PF00872.13   381 seq261_BIOID51027    -             78   3.7e-11   42.0   0.0   1   1   3.1e-15   4.2e-11   41.8   0.0   187   233     3    49     1    55 0.93 Transposase, Mutator family
Phage_tail_S         PF05069.8    148 seq263_BIOID51027    -             80   2.6e-14   53.1   0.0   1   1   2.1e-18   2.9e-14   52.9   0.0    71   144     1    72     1    76 0.91 Phage virion morphogenesis family
DUF987               PF06174.6     66 seq265_BIOID51027    -             73   1.7e-43  145.8   0.2   1   1   1.4e-47   1.9e-43  145.6   0.1     1    66     1    66     1    66 0.99 Protein of unknown function (DUF987)
Acyl_transf_3        PF01757.17   340 seq266_BIOID51027    -            355   5.7e-25   87.7  32.5   1   1     1e-28   6.9e-25   87.4  22.5     2   334     7   331     6   337 0.76 Acyltransferase family
DUF1624              PF07786.7    223 seq266_BIOID51027    -            355   3.5e-06   26.4   0.3   1   1   5.1e-10   3.5e-06   26.4   0.2     1    80     5    81     5   113 0.84 Protein of unknown function (DUF1624)
RusA                 PF05866.6    116 seq267_BIOID51027    -            119   1.1e-18   67.6   0.0   1   1     9e-23   1.2e-18   67.4   0.0     1   116     7   116     7   116 0.88 Endodeoxyribonuclease RusA
rve                  PF00665.21   120 seq268_BIOID51027    -            288   8.9e-30  103.1   0.0   1   1   6.7e-33   1.8e-29  102.1   0.0     3   119   126   240   124   241 0.96 Integrase core domain
rve_2                PF13333.1     52 seq268_BIOID51027    -            288   1.3e-20   73.1   1.5   1   1   1.5e-22     4e-19   68.3   0.1     1    52   231   287   231   287 0.98 Integrase core domain
rve_3                PF13683.1     67 seq268_BIOID51027    -            288   1.9e-15   55.9   0.0   1   1   1.4e-18   3.8e-15   55.0   0.0     4    67   215   279   212   279 0.96 Integrase core domain
HTH_21               PF13276.1     60 seq268_BIOID51027    -            288     2e-10   40.4   0.1   1   1   3.2e-13   8.8e-10   38.3   0.0     4    59    47   101    44   102 0.90 HTH-like domain
DDE_Tnp_IS240        PF13610.1    140 seq268_BIOID51027    -            288   3.6e-10   39.8   0.0   1   1   2.3e-13   6.3e-10   39.0   0.0     2   129   130   260   129   272 0.88 DDE domain
CLP_protease         PF00574.18   182 seq271_BIOID51027    -            674   2.9e-46  157.3   0.8   1   1   1.3e-49   5.7e-46  156.3   0.6    29   179    46   191    26   194 0.95 Clp protease
Mu-like_gpT          PF10124.4    291 seq271_BIOID51027    -            674   5.9e-10   38.4   0.2   1   1   9.3e-09   4.3e-05   22.5   0.1   230   287   541   603   534   607 0.80 Mu-like prophage major head subunit gpT
SDH_sah              PF01972.11   286 seq271_BIOID51027    -            674     4e-09   35.5   1.6   1   1   5.8e-12   2.6e-08   32.8   0.9    92   153    61   122    46   172 0.93 Serine dehydrogenase proteinase
EspG                 PF06872.6    383 seq272_BIOID51027    -            398  3.4e-194  644.3   2.1   1   1  2.8e-198  3.8e-194  644.2   1.5     1   383    15   397    15   397 1.00 EspG protein
Phage_base_V         PF04717.7     79 seq275_BIOID51027    -            155   8.7e-25   86.3   0.4   1   1     1e-28   1.4e-24   85.7   0.3     1    78    16    90    16    91 0.98 Phage-related baseplate assembly protein
Pyridoxal_deC        PF00282.14   373 seq276_BIOID51027    -             76   7.3e-07   27.8   0.1   1   1   5.8e-11   7.9e-07   27.7   0.1   151   214     2    62     1    70 0.86 Pyridoxal-dependent decarboxylase conserved domain
GST_N_3              PF13417.1     75 seq280_BIOID51027    -            202   5.7e-16   58.4   0.0   1   1   2.7e-19   9.2e-16   57.7   0.0     1    68     3    71     3    78 0.95 Glutathione S-transferase, N-terminal domain
GST_N_2              PF13409.1     70 seq280_BIOID51027    -            202   2.2e-10   40.2   0.0   1   1   1.1e-13   3.8e-10   39.5   0.0     2    68     9    71     8    72 0.92 Glutathione S-transferase, N-terminal domain
GST_C                PF00043.20    95 seq280_BIOID51027    -            202   4.7e-09   36.0   0.0   1   1   1.8e-12   6.3e-09   35.5   0.0     2    95    97   192    96   192 0.96 Glutathione S-transferase, C-terminal domain
GST_N                PF02798.15    76 seq280_BIOID51027    -            202   1.3e-06   28.3   0.0   1   1     1e-09   3.5e-06   26.9   0.0    11    75    11    71     2    71 0.87 Glutathione S-transferase, N-terminal domain
Phage_lysozyme       PF00959.14   110 seq283_BIOID51027    -            177   6.3e-30  103.5   0.0   1   1   6.1e-34   8.3e-30  103.2   0.0     1   110    48   166    48   166 0.97 Phage lysozyme
SIR2_2               PF13289.1    140 seq285_BIOID51027    -            343   4.6e-08   32.9   0.2   1   1   8.3e-12   1.1e-07   31.6   0.2     2   132   156   321   155   327 0.67 SIR2-like domain
YagB_YeeU_YfjZ       PF06154.6    105 seq287_BIOID51027    -            122   3.2e-52  175.0   0.0   1   1   2.8e-56   3.9e-52  174.8   0.0     2   104    16   118    15   119 0.98 YagB/YeeU/YfjZ family
Ogr_Delta            PF04606.7     47 seq290_BIOID51027    -             86     4e-18   64.6   4.0   1   1   3.8e-22   5.1e-18   64.3   2.8     1    46     3    50     3    51 0.97 Ogr/Delta-like zinc finger
Phage_lysis          PF03245.8    125 seq291_BIOID51027    -            154   1.5e-48  163.8  11.9   1   1   1.2e-52   1.7e-48  163.6   8.2     1   125    29   153    29   153 0.99 Bacteriophage lysis protein
Phage_antiter_Q      PF06323.6    230 seq292_BIOID51027    -            229  5.8e-104  346.3   5.4   1   1  4.8e-108  6.5e-104  346.2   3.7     1   230     1   229     1   229 1.00 Phage antitermination protein Q
TonB                 PF03544.9     79 seq294_BIOID51027    -            113   2.2e-15   56.4   0.0   1   1   2.1e-19   2.8e-15   56.1   0.0     3    64    39   101    37   109 0.91 Gram-negative bacterial tonB protein
AA_permease_2        PF13520.1    426 seq295_BIOID51027    -            486     3e-59  200.5  58.3   1   1   5.6e-63   3.8e-59  200.2  40.4     5   425    17   449    13   454 0.92 Amino acid permease
AA_permease          PF00324.16   479 seq295_BIOID51027    -            486   3.2e-20   71.8  48.7   1   1   6.1e-24   4.2e-20   71.4  33.8    13   475    23   470    14   473 0.76 Amino acid permease
DDE_Tnp_Tn3          PF01526.12   388 seq296_BIOID51027    -            386    6e-145  482.5   0.2   1   1    5e-149  6.8e-145  482.4   0.1    33   388     2   358     1   358 0.99 Tn3 transposase DDE domain
Ribosomal_L10        PF00466.15   100 seq298_BIOID51027    -            165   2.5e-26   91.3   0.0   1   1   2.6e-30   3.6e-26   90.8   0.0     3   100     5   101     3   101 0.98 Ribosomal protein L10
TerC                 PF03741.11   184 seq299_BIOID51027    -            321   4.2e-57  192.4  13.4   1   1   3.1e-61   4.2e-57  192.4   9.3     1   182    80   282    80   284 0.97 Integral membrane protein TerC family
Ail_Lom              PF06316.6    199 seq300_BIOID51027    -            199  1.3e-119  396.8   4.6   1   1  3.1e-123  1.4e-119  396.6   3.2     1   199     1   199     1   199 1.00 Enterobacterial Ail/Lom protein
OMP_b-brl            PF13505.1    176 seq300_BIOID51027    -            199   4.9e-26   91.5   5.0   1   1   1.4e-29   6.2e-26   91.2   3.4     2   176    11   199     9   199 0.87 Outer membrane protein beta-barrel domain
BPD_transp_2         PF02653.11   267 seq302_BIOID51027    -            318   3.1e-37  127.8  40.5   1   1   3.4e-41   4.6e-37  127.3  28.1     3   266    39   305    37   306 0.93 Branched-chain amino acid transport system / permease component
HSP70                PF00012.15   602 seq303_BIOID51027    -            638  4.8e-270  896.5  15.9   1   1  4.1e-274  5.7e-270  896.3  11.0     1   600     4   602     4   604 0.99 Hsp70 protein
Rz1                  PF06085.6     40 seq304_BIOID51027    -             60   1.1e-23   82.2  11.5   1   1   9.9e-28   1.3e-23   81.9   8.0     1    39    20    59    20    60 0.98 Lipoprotein Rz1 precursor
Lip_A_acyltrans      PF03279.8    295 seq305_BIOID51027    -            314  5.6e-101  337.1   0.2   1   1  4.7e-105  6.4e-101  337.0   0.1     2   295    10   304     9   304 0.99 Bacterial lipid A biosynthesis acyltransferase
DDE_Tnp_IS66         PF03050.9    271 seq308_BIOID51027    -            261   7.6e-52  176.0   0.1   1   1   1.3e-55   9.1e-52  175.8   0.1   121   271    55   211    33   211 0.95 Transposase IS66 family
DDE_Tnp_IS66_C       PF13817.1     39 seq308_BIOID51027    -            261   2.8e-17   62.3   0.0   1   1   9.3e-21   6.3e-17   61.1   0.0     1    39   217   255   217   255 0.98 IS66 C-terminal element
PerC                 PF06069.6     90 seq309_BIOID51027    -            162   1.3e-09   37.8   2.7   1   1   1.5e-13   2.1e-09   37.1   1.9     5    56    98   149    94   154 0.93 PerC transcriptional activator
Relaxase             PF03432.9    242 seq310_BIOID51027    -            517   2.4e-20   72.8   0.0   1   1   1.1e-23   1.5e-19   70.2   0.0    61   233    57   237    49   246 0.92 Relaxase/Mobilisation nuclease domain
MurB_C               PF02873.11   105 seq312_BIOID51027    -            342   5.3e-42  141.7   0.0   1   1   1.3e-45   9.1e-42  140.9   0.0     1   105   203   330   203   330 0.99 UDP-N-acetylenolpyruvoylglucosamine reductase, C-terminal domain
FAD_binding_4        PF01565.18   139 seq312_BIOID51027    -            342   7.3e-28   96.6   0.0   1   1   8.6e-31   5.9e-27   93.7   0.0     2   138    18   149    17   150 0.91 FAD binding domain
GPW_gp25             PF04965.9     99 seq313_BIOID51027    -            116     4e-20   71.0   0.0   1   1   3.8e-24   5.2e-20   70.7   0.0     5    93    17   105    14   111 0.92 Gene 25-like lysozyme
Ala_racemase_N       PF01168.15   217 seq316_BIOID51027    -            359   3.1e-61  206.5   0.0   1   1   5.7e-65   3.9e-61  206.2   0.0     1   217     8   219     8   219 0.94 Alanine racemase, N-terminal domain
Ala_racemase_C       PF00842.16   129 seq316_BIOID51027    -            359     8e-40  135.1   0.1   1   1   1.8e-43   1.2e-39  134.5   0.1     1   129   234   358   234   358 0.97 Alanine racemase, C-terminal domain
DUF1219              PF06755.7    117 seq317_BIOID51027    -            124   2.8e-58  194.3   0.0   1   1   2.4e-62   3.2e-58  194.2   0.0     1   113     1   113     1   123 0.98 Protein of unknown function (DUF1219)
HOK_GEF              PF01848.11    43 seq318_BIOID51027    -             46   1.7e-17   62.3   1.3   1   1   1.3e-21   1.8e-17   62.2   0.9     2    43     3    44     2    44 0.96 Hok/gef family
SelA                 PF03841.8    367 seq323_BIOID51027    -            463  1.6e-176  586.4   0.0   1   1  2.7e-180  1.8e-176  586.1   0.0     1   366    83   451    83   452 0.99 L-seryl-tRNA selenium transferase
Se-cys_synth_N       PF12390.3     40 seq323_BIOID51027    -            463   2.8e-10   40.0   0.5   1   1   4.1e-14   2.8e-10   40.0   0.4     1    40     9    48     9    48 0.99 Selenocysteine synthase N terminal
SpoU_methylase       PF00588.14   142 seq324_BIOID51027    -            243     7e-42  142.5   0.0   1   1   1.9e-45   1.3e-41  141.6   0.0     2   142    96   236    95   236 0.96 SpoU rRNA Methylase family
SpoU_sub_bind        PF08032.7     76 seq324_BIOID51027    -            243   3.1e-19   68.7   0.1   1   1   2.9e-22     2e-18   66.2   0.0     1    72     4    76     4    80 0.96 RNA 2'-O ribose methyltransferase substrate binding
ABC_tran             PF00005.22   118 seq325_BIOID51027    -            404   1.5e-27   96.1   0.0   1   1   8.1e-31   2.8e-27   95.3   0.0     1   117    86   204    86   205 0.93 ABC transporter
TOBE_2               PF08402.5     75 seq325_BIOID51027    -            404   3.9e-19   68.2   0.0   1   1   2.9e-22   9.8e-19   67.0   0.0     1    75   322   402   322   402 0.93 TOBE domain
DEDD_Tnp_IS110       PF01548.12   144 seq326_BIOID51027    -            275   5.2e-38  129.8   0.0   1   1   1.2e-41     8e-38  129.2   0.0     1   144     4   147     4   147 0.98 Transposase
Transposase_20       PF02371.11    87 seq326_BIOID51027    -            275   2.1e-12   46.8   0.0   1   1   5.7e-16   3.9e-12   45.9   0.0     2    53   192   243   191   250 0.91 Transposase IS116/IS110/IS902 family
Aminotran_4          PF01063.14   231 seq329_BIOID51027    -            269   1.2e-43  149.0   0.0   1   1   1.1e-47   1.5e-43  148.8   0.0     2   225    38   259    37   266 0.87 Aminotransferase class IV
Ribosomal_L12        PF00542.14    68 seq331_BIOID51027    -            121   1.8e-31  107.8   8.6   1   1   2.8e-35   3.8e-31  106.7   6.0     1    68    54   121    54   121 0.99 Ribosomal protein L7/L12 C-terminal domain
Phage_GPO            PF05929.6    276 seq332_BIOID51027    -            289   2.5e-66  223.6   0.2   1   1   2.1e-70   2.9e-66  223.4   0.2     2   275    21   288    20   289 0.90 Phage capsid scaffolding protein (GPO) serine peptidase
Acyl-CoA_dh_1        PF00441.19   150 seq334_BIOID51027    -            546   1.2e-32  112.9   0.8   1   1   2.2e-35     1e-31  109.9   0.3     1   148   290   443   290   445 0.97 Acyl-CoA dehydrogenase, C-terminal domain
Acyl-CoA_dh_M        PF02770.14    52 seq334_BIOID51027    -            546   4.8e-14   51.4   0.0   1   1     2e-17   8.9e-14   50.6   0.0     1    51   186   236   186   238 0.96 Acyl-CoA dehydrogenase, middle domain
Acyl-CoA_dh_2        PF08028.6    134 seq334_BIOID51027    -            546   2.1e-08   34.3   0.2   1   1   1.3e-11   5.8e-08   32.9   0.0    10   123   314   423   308   432 0.86 Acyl-CoA dehydrogenase, C-terminal domain
Baseplate_J          PF04865.9    243 seq336_BIOID51027    -            298     1e-48  165.7   1.7   1   1   1.5e-49   2.1e-45  154.8   0.5    96   243   112   258   107   258 0.97 Baseplate J-like protein
HEAT_2               PF13646.1     88 seq337_BIOID51027    -            285   1.4e-25   89.2   0.1   1   1   5.4e-11   1.9e-07   31.1   0.0    11    56   144   189   134   192 0.92 HEAT repeats
HEAT                 PF02985.17    31 seq337_BIOID51027    -            285   6.9e-16   56.7   1.2   1   1   2.5e-07   0.00086   19.0   0.0     2    24   166   188   165   189 0.95 HEAT repeat
HEAT_PBS             PF03130.11    27 seq337_BIOID51027    -            285   1.5e-05   24.9   0.9   1   1   4.5e-06     0.015   15.5   0.0     1    27   149   175   149   175 0.98 PBS lyase HEAT-like repeat
phage_tail_N         PF08400.5    134 seq339_BIOID51027    -            971     4e-59  198.0   0.4   1   1   1.2e-62     4e-59  198.0   0.3     1   134     1   134     1   134 0.99 Prophage tail fibre N-terminal
Phage_fiber_2        PF03406.8     44 seq339_BIOID51027    -            971   8.2e-57  188.4  35.2   1   3   4.1e-25   1.4e-21   75.7   4.9     1    44   462   505   462   505 0.98 Phage tail fibre repeat
Phage_fiber_2        PF03406.8     44 seq339_BIOID51027    -            971   8.2e-57  188.4  35.2   2   3   5.3e-24   1.8e-20   72.1   4.1     1    44   506   549   506   549 0.97 Phage tail fibre repeat
Phage_fiber_2        PF03406.8     44 seq339_BIOID51027    -            971   8.2e-57  188.4  35.2   3   3   1.5e-23     5e-20   70.7   4.4     1    42   550   591   550   593 0.95 Phage tail fibre repeat
Collar               PF07484.7     57 seq339_BIOID51027    -            971   3.5e-11   42.6   0.2   1   1   2.4e-14   8.3e-11   41.3   0.1     1    56   761   807   761   808 0.97 Phage Tail Collar Domain
Phage_fiber          PF03335.8     14 seq339_BIOID51027    -            971   6.2e-07   28.0  64.4   1   7   0.00054       1.8    8.3   1.5     1    14   824   837   824   837 0.88 Phage tail fibre repeat
Phage_fiber          PF03335.8     14 seq339_BIOID51027    -            971   6.2e-07   28.0  64.4   2   7   2.4e-05     0.083   12.4   2.6     1    14   856   869   856   869 0.92 Phage tail fibre repeat
Phage_fiber          PF03335.8     14 seq339_BIOID51027    -            971   6.2e-07   28.0  64.4   3   7   0.00027      0.91    9.3   2.4     2    13   871   882   870   883 0.89 Phage tail fibre repeat
Phage_fiber          PF03335.8     14 seq339_BIOID51027    -            971   6.2e-07   28.0  64.4   4   7   3.8e-05      0.13   11.8   3.2     1    14   906   919   906   919 0.92 Phage tail fibre repeat
Phage_fiber          PF03335.8     14 seq339_BIOID51027    -            971   6.2e-07   28.0  64.4   5   7   0.00053       1.8    8.3   1.7     2    12   921   931   920   932 0.89 Phage tail fibre repeat
Phage_fiber          PF03335.8     14 seq339_BIOID51027    -            971   6.2e-07   28.0  64.4   6   7   0.00045       1.5    8.6   0.8     2    11   930   939   929   940 0.86 Phage tail fibre repeat
Phage_fiber          PF03335.8     14 seq339_BIOID51027    -            971   6.2e-07   28.0  64.4   7   7   0.00053       1.8    8.4   0.9     2    13   939   950   938   951 0.87 Phage tail fibre repeat
HHA                  PF05321.6     57 seq342_BIOID51027    -             62   5.2e-10   39.1   0.1   1   1   4.6e-14   6.2e-10   38.9   0.0     1    32    11    42    11    54 0.94 Haemolysin expression modulating protein
DUF3491              PF11996.3    936 seq346_BIOID51027    -            105   3.1e-13   48.0   0.1   1   1   2.6e-17   3.6e-13   47.8   0.0   391   477     5    94     1    97 0.93 Protein of unknown function (DUF3491)
MTHFR                PF02219.12   287 seq348_BIOID51027    -            296  3.9e-109  364.0   0.0   1   1  3.2e-113  4.4e-109  363.8   0.0     4   287    14   291    11   291 0.97 Methylenetetrahydrofolate reductase
SdiA-regulated       PF06977.6    249 seq354_BIOID51027    -            272   6.3e-73  244.6   0.1   1   1     1e-76   7.1e-73  244.5   0.1     5   248    30   268    26   269 0.96 SdiA-regulated
DUF3121              PF11319.3    183 seq355_BIOID51027    -            297   4.1e-17   62.1   5.1   1   1   8.4e-12   1.2e-07   31.3   0.0     2   183   114   290   113   290 0.70 Protein of unknown function (DUF3121)
PadR                 PF03551.9     75 seq360_BIOID51027    -            207   6.7e-16   57.7   0.1   1   1   8.1e-20   1.1e-15   57.0   0.1     1    74    67   136    67   137 0.93 Transcriptional regulator PadR-like family
FHIPEP               PF00771.15   658 seq361_BIOID51027    -            675  1.1e-214  714.5  13.2   1   1  8.9e-219  1.2e-214  714.3   9.2     1   657    25   663    25   664 0.92 FHIPEP family
ADH_zinc_N           PF00107.21   130 seq364_BIOID51027    -            345   1.2e-28   99.1   0.1   1   1   4.2e-32   1.9e-28   98.4   0.1     1   129   185   308   185   309 0.97 Zinc-binding dehydrogenase
ADH_N                PF08240.7    109 seq364_BIOID51027    -            345   4.2e-28   97.1   5.4   1   1   1.7e-31   7.8e-28   96.3   3.7     1   108    27   142    27   143 0.95 Alcohol dehydrogenase GroES-like domain
N6_N4_Mtase          PF01555.13   231 seq365_BIOID51027    -            349   8.1e-45  152.9   0.0   1   1     3e-48     2e-44  151.6   0.0     1   229    29   340    29   342 0.86 DNA methylase
Methyltransf_26      PF13659.1    117 seq365_BIOID51027    -            349     1e-12   47.9   0.0   1   1   1.1e-11   7.5e-08   32.3   0.0    51   116     9    82     5    83 0.81 Methyltransferase domain
DUF3491              PF11996.3    936 seq367_BIOID51027    -            511  2.5e-127  425.6   7.3   1   1  2.4e-131  3.3e-127  425.2   5.1   499   935     2   406     1   407 0.99 Protein of unknown function (DUF3491)
HOK_GEF              PF01848.11    43 seq368_BIOID51027    -             70   3.1e-19   67.8   4.6   1   1   2.8e-23   3.8e-19   67.6   3.2     1    43    24    66    24    66 0.99 Hok/gef family
DUF957               PF06117.6     65 seq369_BIOID51027    -             58   1.9e-28   97.6   0.0   1   1   1.5e-32     2e-28   97.5   0.0     1    57     1    57     1    58 0.98 Enterobacterial protein of unknown function (DUF957)
ABC_tran             PF00005.22   118 seq370_BIOID51027    -            265   1.1e-20   74.0   0.0   1   1   2.3e-24   1.6e-20   73.5   0.0     1   118    51   176    51   176 0.94 ABC transporter
rve                  PF00665.21   120 seq372_BIOID51027    -            379   8.5e-25   87.0   0.0   1   1   7.2e-28   1.6e-24   86.1   0.0     2   119   213   328   212   329 0.97 Integrase core domain
HTH_Tnp_1            PF01527.15    76 seq372_BIOID51027    -            379   1.9e-17   62.8   1.7   1   1   7.6e-18   1.7e-14   53.3   0.1     2    75     3    75     2    76 0.94 Transposase
rve_3                PF13683.1     67 seq372_BIOID51027    -            379   8.6e-17   60.3   1.6   1   1   1.5e-19   3.4e-16   58.4   0.1     2    67   301   367   300   367 0.97 Integrase core domain
rve_2                PF13333.1     52 seq372_BIOID51027    -            379   3.1e-12   46.2   0.4   1   1   3.4e-15   7.8e-12   44.9   0.3     1    51   319   374   319   374 0.94 Integrase core domain
HTH_21               PF13276.1     60 seq372_BIOID51027    -            379   2.5e-09   36.8   5.4   1   1   2.9e-12   6.7e-09   35.5   3.8     3    59   134   189   130   190 0.89 HTH-like domain
RNA_pol_Rpb2_6       PF00562.23   386 seq373_BIOID51027    -           1342  4.7e-162  539.0   0.0   1   1  3.5e-162  7.9e-159  528.4   0.1     2   386   716  1264   715  1264 0.98 RNA polymerase Rpb2, domain 6
RNA_pol_Rpb2_7       PF04560.15    83 seq373_BIOID51027    -           1342   5.7e-32  109.6   0.1   1   1   8.2e-35   1.9e-31  108.0   0.0     1    82  1266  1341  1266  1342 0.98 RNA polymerase Rpb2, domain 7
RNA_pol_Rpb2_3       PF04565.11    68 seq373_BIOID51027    -           1342   7.1e-30  102.4   0.0   1   1   7.4e-33   1.7e-29  101.2   0.0     1    68   513   582   513   582 0.98 RNA polymerase Rpb2, domain 3
RNA_pol_Rpb2_45      PF10385.4     66 seq373_BIOID51027    -           1342   4.6e-29   99.9   0.3   1   1   1.5e-31   3.5e-28   97.0   0.2     1    66   591   656   591   656 1.00 RNA polymerase beta subunit external 1 domain
RNA_pol_Rpb2_1       PF04563.10   203 seq373_BIOID51027    -           1342   1.5e-26   92.4   0.0   1   1   1.4e-29   3.1e-26   91.4   0.0     2   203    27   509    26   509 0.98 RNA polymerase beta subunit
RNA_pol_Rpb2_2       PF04561.9    190 seq373_BIOID51027    -           1342   1.6e-25   89.5   0.9   1   2   8.4e-11   1.9e-07   30.5   0.0     1    74   151   225   151   276 0.82 RNA polymerase Rpb2, domain 2
RNA_pol_Rpb2_2       PF04561.9    190 seq373_BIOID51027    -           1342   1.6e-25   89.5   0.9   2   2   1.9e-18   4.4e-15   55.4   0.0    80   190   340   454   329   454 0.88 RNA polymerase Rpb2, domain 2
BPL_LplA_LipB        PF03099.14   125 seq374_BIOID51027    -            321   5.1e-21   74.8   0.0   1   1   1.7e-24   7.6e-21   74.2   0.0     4   125    86   208    83   208 0.89 Biotin/lipoate A/B protein ligase family
HTH_11               PF08279.7     55 seq374_BIOID51027    -            321   8.4e-13   47.6   0.0   1   1   4.4e-16     2e-12   46.4   0.0     4    54     9    58     8    59 0.92 HTH domain
BPL_C                PF02237.12    48 seq374_BIOID51027    -            321   1.6e-11   43.5   0.2   1   1   8.9e-15   4.1e-11   42.2   0.1     1    48   271   317   271   317 0.97 Biotin protein ligase C terminal domain
LexA_DNA_bind        PF01726.11    65 seq376_BIOID51027    -            108   1.4e-19   69.2   0.0   1   1   1.4e-23   1.9e-19   68.8   0.0     1    65     1    65     1    65 0.99 LexA DNA binding domain
YceG                 PF02618.11   297 seq378_BIOID51027    -            340     4e-95  318.1   0.0   1   1   3.4e-99   4.6e-95  317.9   0.0     3   297    42   330    40   330 0.94 YceG-like family
HTH_Tnp_1            PF01527.15    76 seq379_BIOID51027    -            134   2.4e-16   59.3   0.0   1   1   2.3e-20   3.2e-16   58.9   0.0     2    58     9    72     8   101 0.84 Transposase
SDF                  PF00375.13   390 seq380_BIOID51027    -            414   1.5e-63  214.8  34.9   1   1   1.3e-67   1.8e-63  214.5  24.2     1   385    18   397    18   401 0.89 Sodium:dicarboxylate symporter family
HtrL_YibB            PF09612.5    279 seq381_BIOID51027    -            290    6e-116  386.5   3.4   1   1  5.1e-120  6.9e-116  386.3   2.3     1   278     6   281     6   282 0.99 Bacterial protein of unknown function (HtrL_YibB)
Asp_Glu_race         PF01177.17   217 seq382_BIOID51027    -            273     3e-33  115.4   0.1   1   1   2.8e-37   3.8e-33  115.1   0.1     1   209    12   217    12   221 0.92 Asp/Glu/Hydantoin racemase
Ureidogly_hydro      PF04115.7    165 seq383_BIOID51027    -            160     4e-52  175.7   0.0   1   1   3.3e-56   4.6e-52  175.5   0.0     3   159     2   153     1   158 0.95 Ureidoglycolate hydrolase
Phage_cap_P2         PF05125.7    333 seq384_BIOID51027    -            350    4e-104  348.0   0.7   1   1  3.3e-108  4.5e-104  347.8   0.5     2   329    11   343    10   347 0.94 Phage major capsid protein, P2 family
Tail_P2_I            PF09684.5    139 seq386_BIOID51027    -            202   1.8e-55  186.1   0.1   1   1   1.8e-59   2.4e-55  185.7   0.1     1   139     6   142     6   142 0.99 Phage tail protein (Tail_P2_I)
Aldo_ket_red         PF00248.16   283 seq387_BIOID51027    -            267   4.9e-57  192.7   0.6   1   1   4.6e-61   6.3e-57  192.4   0.4     2   281     6   250     5   251 0.95 Aldo/keto reductase family
Exonuc_VII_L         PF02601.10   319 seq388_BIOID51027    -            456   1.7e-90  303.3   0.8   1   1   4.8e-94   2.2e-90  303.0   0.6     1   319   126   442   126   442 0.97 Exonuclease VII, large subunit
tRNA_anti_2          PF13742.1     99 seq388_BIOID51027    -            456   1.2e-34  118.0   0.1   1   1   1.3e-37   6.1e-34  115.7   0.0     1    99     9   104     9   104 0.98 OB-fold nucleic acid binding domain
tRNA_anti            PF01336.20    76 seq388_BIOID51027    -            456   9.6e-09   34.8   0.0   1   1   4.6e-12   2.1e-08   33.7   0.0     1    75    30   104    30   105 0.96 OB-fold nucleic acid binding domain
FCD                  PF07729.7    125 seq389_BIOID51027    -            230   1.6e-19   70.3   1.7   1   1   3.4e-23   1.6e-19   70.3   1.2     3   124   108   226   105   227 0.94 FCD domain
GntR                 PF00392.16    64 seq389_BIOID51027    -            230   2.2e-19   68.5   0.5   1   1   9.5e-23   4.3e-19   67.5   0.3     5    64    18    77    14    77 0.97 Bacterial regulatory proteins, gntR family
Glt_symporter        PF03616.9    368 seq390_BIOID51027    -            401  3.1e-163  542.3  24.6   1   1  2.3e-167  3.1e-163  542.3  17.0     1   368     2   366     2   366 0.98 Sodium/glutamate symporter
Aminotran_1_2        PF00155.16   363 seq391_BIOID51027    -            411   1.2e-86  290.8   0.0   1   1     1e-90   1.4e-86  290.6   0.0     2   362    41   406    40   407 0.98 Aminotransferase class I and II
DUF3296              PF11726.3    180 seq392_BIOID51027    -            189   1.4e-57  194.0   0.0   1   1   1.1e-61   1.5e-57  193.9   0.0     1   180    11   188    11   188 0.98 Protein of unknown function (DUF3296)
RusA                 PF05866.6    116 seq395_BIOID51027    -            129   7.4e-21   74.6   0.0   1   1   6.2e-25   8.5e-21   74.4   0.0     1   115     5   120     5   121 0.92 Endodeoxyribonuclease RusA
BPD_transp_1         PF00528.17   185 seq397_BIOID51027    -            317   7.1e-24   84.2  18.8   1   1   5.2e-28   7.1e-24   84.2  13.0     1   183   117   313   113   315 0.91 Binding-protein-dependent transport system inner membrane component
DUF2190              PF09956.4    106 seq398_BIOID51027    -            108   5.7e-29   99.8   7.0   1   1   4.8e-33   6.5e-29   99.7   4.8     1   106     2   107     2   107 0.94 Uncharacterized conserved protein (DUF2190)
Phage_Nu1            PF07471.7    164 seq400_BIOID51027    -            169   4.2e-18   65.2   0.0   1   1   4.3e-22   5.8e-18   64.7   0.0    72   163    59   150    45   151 0.88 Phage DNA packaging protein Nu1
TnpB_IS66            PF05717.8    108 seq401_BIOID51027    -            115   2.7e-42  142.4   0.0   1   1   2.2e-46   2.9e-42  142.3   0.0     2   104     7   107     6   111 0.97 IS66 Orf2 like protein
Oxidored_q6          PF01058.17   131 seq402_BIOID51027    -            381     7e-29   99.9   0.4   1   1   8.3e-33   1.1e-28   99.2   0.2     1   130    71   216    71   217 0.95 NADH ubiquinone oxidoreductase, 20 Kd subunit
GTP_EFTU             PF00009.22   188 seq406_BIOID51027    -             35   5.5e-07   29.1   0.1   1   1     4e-11   5.5e-07   29.1   0.1     5    29     2    26     1    35 0.81 Elongation factor Tu GTP binding domain
rve                  PF00665.21   120 seq408_BIOID51027    -            379   8.5e-25   87.0   0.0   1   1   7.2e-28   1.6e-24   86.1   0.0     2   119   213   328   212   329 0.97 Integrase core domain
HTH_Tnp_1            PF01527.15    76 seq408_BIOID51027    -            379     2e-17   62.7   1.8   1   1   7.6e-18   1.7e-14   53.3   0.1     2    75     3    75     2    76 0.94 Transposase
rve_3                PF13683.1     67 seq408_BIOID51027    -            379   1.6e-17   62.6   1.7   1   1   2.6e-20   5.8e-17   60.8   0.2     2    67   301   367   300   367 0.98 Integrase core domain
rve_2                PF13333.1     52 seq408_BIOID51027    -            379   1.5e-12   47.2   0.7   1   1   1.6e-15   3.8e-12   45.9   0.5     1    51   319   374   319   374 0.93 Integrase core domain
HTH_21               PF13276.1     60 seq408_BIOID51027    -            379   1.2e-08   34.7   4.4   1   1   1.5e-11   3.3e-08   33.2   3.1     3    59   134   189   130   190 0.89 HTH-like domain
TetR_N               PF00440.18    47 seq410_BIOID51027    -            234   1.3e-13   50.2   2.0   1   1   1.5e-17   2.1e-13   49.5   0.1     1    46    34    80    34    81 0.95 Bacterial regulatory proteins, tetR family
HTH_Tnp_1            PF01527.15    76 seq412_BIOID51027    -             99   7.6e-09   35.2   2.9   1   1   7.1e-13   9.7e-09   34.9   2.0     3    76    11    79     9    79 0.90 Transposase
GTP_EFTU             PF00009.22   188 seq413_BIOID51027    -            583     9e-25   87.0   0.0   1   1   4.2e-28   1.4e-24   86.4   0.0    54   184     1   128     1   131 0.93 Elongation factor Tu GTP binding domain
SelB-wing_3          PF09107.6     50 seq413_BIOID51027    -            583   7.6e-20   69.9   0.6   1   1     7e-23   2.4e-19   68.3   0.4     1    50   522   571   522   571 0.96 Elongation factor SelB, winged helix
SelB-wing_2          PF09106.6     59 seq413_BIOID51027    -            583   3.1e-19   68.5   1.1   1   1   3.3e-22   1.1e-18   66.7   0.8     1    59   388   445   388   445 0.99 Elongation factor SelB, winged helix
GTP_EFTU_D2          PF03144.20    74 seq413_BIOID51027    -            583   9.3e-09   35.1   0.0   1   1   7.9e-12   2.7e-08   33.6   0.0     1    73   154   221   154   222 0.94 Elongation factor Tu domain 2
HTS                  PF04204.11   298 seq414_BIOID51027    -            309  2.3e-131  436.7   0.0   1   1  1.9e-135  2.6e-131  436.6   0.0     1   298     2   299     2   299 1.00 Homoserine O-succinyltransferase
Peripla_BP_2         PF01497.13   238 seq415_BIOID51027    -            296     1e-26   93.4   0.0   1   1   8.5e-31   1.2e-26   93.2   0.0     1   235    38   270    38   273 0.94 Periplasmic binding protein
peroxidase           PF00141.18   229 seq418_BIOID51027    -            739   4.5e-87  291.2   0.0   1   2   4.1e-53   5.6e-49  166.5   0.0     3   229    89   409    87   409 0.87 Peroxidase
peroxidase           PF00141.18   229 seq418_BIOID51027    -            739   4.5e-87  291.2   0.0   2   2   1.3e-39   1.8e-35  122.4   0.0     3   229   416   713   414   713 0.88 Peroxidase
IclR                 PF01614.13   129 seq419_BIOID51027    -            271   1.9e-40  137.4   0.0   1   1   4.5e-44   3.1e-40  136.7   0.0     2   128   140   263   139   264 0.98 Bacterial transcriptional regulator
HTH_IclR             PF09339.5     52 seq419_BIOID51027    -            271   1.5e-12   46.8   0.1   1   1   7.3e-16     5e-12   45.1   0.0     1    51    23    73    23    74 0.98 IclR helix-turn-helix domain
Gifsy-2              PF13856.1     95 seq422_BIOID51027    -             93   7.9e-27   93.1   0.0   1   1   6.3e-31   8.6e-27   92.9   0.0     1    94     1    89     1    90 0.99 ATP-binding sugar transporter from pro-phage
KilA-N               PF04383.8    111 seq423_BIOID51027    -            201     9e-21   73.4   0.0   1   1   9.3e-25   1.3e-20   72.9   0.0     6   108     8   108     4   111 0.93 KilA-N domain
DnaJ_C               PF01556.13    81 seq427_BIOID51027    -            376     2e-32  110.7   0.1   1   1   3.5e-24   1.6e-20   72.6   0.0     1    81   262   340   262   340 0.95 DnaJ C terminal domain
DnaJ                 PF00226.26    64 seq427_BIOID51027    -            376   6.5e-29   99.3   4.4   1   1   2.3e-32     1e-28   98.6   3.1     1    64     5    67     5    67 0.99 DnaJ domain
DnaJ_CXXCXGXG        PF00684.14    66 seq427_BIOID51027    -            376   8.4e-16   57.6  16.9   1   1   3.3e-19   1.5e-15   56.8  11.7     1    66   144   204   144   204 0.97 DnaJ central domain
DUF3751              PF12571.3    159 seq428_BIOID51027    -            316   3.9e-48  163.1   1.4   1   1   6.5e-52   4.5e-48  162.9   0.1     1   159     1   153     1   153 0.99 Phage tail-collar fibre protein
Phage_fiber_2        PF03406.8     44 seq428_BIOID51027    -            316   6.9e-45  150.3  17.0   1   2   5.3e-26   3.7e-22   77.5   2.8     1    43   169   211   169   212 0.97 Phage tail fibre repeat
Phage_fiber_2        PF03406.8     44 seq428_BIOID51027    -            316   6.9e-45  150.3  17.0   2   2     3e-26     2e-22   78.3   3.0     1    43   213   255   213   256 0.96 Phage tail fibre repeat
DUF1076              PF06416.7    113 seq429_BIOID51027    -            191   7.5e-44  147.9   0.1   1   1   8.5e-48   1.2e-43  147.3   0.1     1   113    81   189    79   189 0.96 Protein of unknown function (DUF1076)
DDE_Tnp_IS66         PF03050.9    271 seq432_BIOID51027    -            512  1.3e-101  339.2   0.0   1   1  3.8e-105  1.3e-101  339.2   0.0     1   271   175   462   175   462 0.98 Transposase IS66 family
DDE_Tnp_IS66_C       PF13817.1     39 seq432_BIOID51027    -            512   1.8e-19   69.3   0.0   1   1   1.3e-22   4.5e-19   68.0   0.0     1    39   468   506   468   506 0.98 IS66 C-terminal element
HTH_Tnp_IS66         PF13005.2     59 seq432_BIOID51027    -            512   4.1e-17   61.6   0.8   1   1   2.3e-20   7.7e-17   60.7   0.5     3    59   115   169   113   169 0.96 putative Helix-turn-helix domain of transposase IS66
LZ_Tnp_IS66          PF13007.2     78 seq432_BIOID51027    -            512   1.1e-13   51.5   4.9   1   1   3.1e-17   1.1e-13   51.5   3.4     1    77    38   110    38   111 0.91 Transposase C of IS166 homeodomain
Terminase_GpA        PF05876.7    557 seq433_BIOID51027    -            358   7.1e-80  268.8   0.0   1   1   6.3e-84   8.6e-80  268.5   0.0     1   259    51   327    51   353 0.93 Phage terminase large subunit (GpA)
DUF968               PF06147.6    200 seq435_BIOID51027    -            247   3.9e-25   88.8   0.0   1   1   2.8e-29   3.9e-25   88.8   0.0     2   101   130   247   129   247 0.95 Protein of unknown function (DUF968)
DDE_Tnp_1            PF01609.16   211 seq436_BIOID51027    -            402   1.4e-24   86.7   0.0   1   1   1.6e-28   2.2e-24   86.1   0.0     4   208    91   328    88   331 0.93 Transposase DDE domain
rve                  PF00665.21   120 seq437_BIOID51027    -            288   8.9e-30  103.1   0.0   1   1   6.7e-33   1.8e-29  102.1   0.0     3   119   126   240   124   241 0.96 Integrase core domain
rve_2                PF13333.1     52 seq437_BIOID51027    -            288   3.8e-20   71.5   1.6   1   1     4e-22   1.1e-18   66.9   0.1     1    52   231   287   231   287 0.98 Integrase core domain
rve_3                PF13683.1     67 seq437_BIOID51027    -            288   1.9e-15   55.9   0.0   1   1   1.4e-18   3.8e-15   55.0   0.0     4    67   215   279   212   279 0.96 Integrase core domain
HTH_21               PF13276.1     60 seq437_BIOID51027    -            288     2e-10   40.4   0.1   1   1   3.2e-13   8.8e-10   38.3   0.0     4    59    47   101    44   102 0.90 HTH-like domain
DDE_Tnp_IS240        PF13610.1    140 seq437_BIOID51027    -            288   3.6e-10   39.8   0.0   1   1   2.3e-13   6.3e-10   39.0   0.0     2   129   130   260   129   272 0.88 DDE domain
MFS_1                PF07690.11   354 seq438_BIOID51027    -            475   2.5e-51  174.4  57.2   1   1     2e-50   1.3e-46  158.8  33.6     2   353    17   406    16   407 0.90 Major Facilitator Superfamily
MFS_3                PF05977.8    524 seq438_BIOID51027    -            475   6.1e-07   27.8  26.4   1   1   1.3e-08   9.2e-05   20.6   7.7    30   176    31   172    10   193 0.83 Transmembrane secretion effector
Minor_tail_Z         PF06763.6    189 seq441_BIOID51027    -            209     6e-88  293.3  10.3   1   1     5e-92   6.8e-88  293.1   7.1     1   189     5   208     5   208 0.99 Prophage minor tail protein Z (GPZ)
DUF3279              PF11682.3    128 seq443_BIOID51027    -            127   3.7e-55  184.8   1.5   1   1   2.9e-59     4e-55  184.7   1.0     1   126     1   125     1   127 0.98 Protein of unknown function (DUF3279)
Thymidylate_kin      PF02223.12   186 seq444_BIOID51027    -            213   1.2e-60  203.9   0.0   1   1   9.8e-65   1.3e-60  203.8   0.0     1   186     8   200     8   200 0.98 Thymidylate kinase
rve                  PF00665.21   120 seq445_BIOID51027    -            242   1.9e-20   73.0   0.0   1   1   7.2e-24   3.3e-20   72.2   0.0     3   117   118   241   117   242 0.97 Integrase core domain
HTH_7                PF02796.10    45 seq445_BIOID51027    -            242   1.5e-08   34.2   0.3   1   1   7.9e-12   3.6e-08   33.0   0.2    13    44     9    40     5    41 0.93 Helix-turn-helix domain of resolvase
HTH_38               PF13936.1     44 seq445_BIOID51027    -            242   2.2e-08   33.4   0.7   1   1     2e-11   9.3e-08   31.3   0.2     6    41     3    38     2    40 0.94 Helix-turn-helix domain
BCCT                 PF02028.12   485 seq451_BIOID51027    -            375  2.3e-130  434.9  23.2   1   1  2.1e-134  2.8e-130  434.6  16.1     1   320    21   340    21   341 0.98 BCCT family transporter
Phage_GPD            PF05954.6    292 seq452_BIOID51027    -            413     4e-55  186.9   0.1   1   1   3.6e-59   4.9e-55  186.6   0.1     1   292    89   394    89   394 0.90 Phage late control gene D protein (GPD)
Aminotran_1_2        PF00155.16   363 seq454_BIOID51027    -            398     8e-80  268.3   0.0   1   1   1.4e-83   9.3e-80  268.1   0.0     2   363    43   387    42   387 0.98 Aminotransferase class I and II
Aminotran_5          PF00266.14   371 seq454_BIOID51027    -            398     1e-05   24.3   0.0   1   1   1.2e-08     8e-05   21.4   0.0    43   181    87   216    75   219 0.79 Aminotransferase class-V
DDE_Tnp_1            PF01609.16   211 seq455_BIOID51027    -            402   1.4e-24   86.7   0.0   1   1   1.6e-28   2.2e-24   86.1   0.0     4   208    91   328    88   331 0.93 Transposase DDE domain
BPD_transp_1         PF00528.17   185 seq457_BIOID51027    -            295   2.2e-14   53.2  20.7   1   1   1.6e-18   2.2e-14   53.2  14.4     3   184    95   287    93   288 0.86 Binding-protein-dependent transport system inner membrane component
DUF1422              PF07226.6    118 seq458_BIOID51027    -            119   1.1e-54  183.0   1.2   1   1   9.1e-59   1.2e-54  182.9   0.9     3   116     2   115     1   117 0.97 Protein of unknown function (DUF1422)
Arc                  PF03869.9     50 seq461_BIOID51027    -             86   4.2e-15   54.9   0.2   1   1     2e-18   6.8e-15   54.3   0.1     4    46     7    49     4    52 0.94 Arc-like DNA binding domain
Repressor_Mnt        PF11423.3     30 seq461_BIOID51027    -             86   2.9e-14   51.9   4.3   1   1   1.6e-17   5.4e-14   51.0   2.9     2    29    56    83    56    84 0.98 Regulatory protein Mnt
HicB                 PF05534.7     51 seq461_BIOID51027    -             86   1.1e-06   27.9   0.3   1   1   5.5e-10   1.9e-06   27.2   0.2    18    48     8    38     2    41 0.86 HicB family
RHH_1                PF01402.16    39 seq461_BIOID51027    -             86   8.7e-05   22.1   0.1   1   1   6.5e-08   0.00022   20.8   0.1     2    38    10    46     9    47 0.93 Ribbon-helix-helix protein, copG family
DUF3279              PF11682.3    128 seq464_BIOID51027    -            141   1.9e-49  166.3   2.2   1   1   1.6e-53   2.2e-49  166.1   1.5     2   128     3   123     2   123 0.98 Protein of unknown function (DUF3279)
TPP_enzyme_N         PF02776.13   172 seq469_BIOID51027    -            623   2.2e-54  183.3   2.8   1   1   4.8e-56   2.2e-52  176.9   0.9     1   170    34   203    34   205 0.98 Thiamine pyrophosphate enzyme, N-terminal TPP binding domain
TPP_enzyme_C         PF02775.16   153 seq469_BIOID51027    -            623   4.4e-36  123.6   0.2   1   1   1.1e-37   4.8e-34  117.0   0.0     2   153   423   583   422   583 0.96 Thiamine pyrophosphate enzyme, C-terminal TPP binding domain
TPP_enzyme_M         PF00205.17   137 seq469_BIOID51027    -            623   4.4e-35  120.2   0.6   1   1     2e-38   9.3e-35  119.2   0.0     1   136   223   358   223   359 0.94 Thiamine pyrophosphate enzyme, central domain
FecCD                PF01032.13   311 seq471_BIOID51027    -            654  5.4e-129  429.3  82.0   1   2   4.6e-73   6.2e-69  232.0  27.9     8   310    14   324     7   325 0.93 FecCD transport family
FecCD                PF01032.13   311 seq471_BIOID51027    -            654  5.4e-129  429.3  82.0   2   2   2.8e-64   3.8e-60  203.1  23.1     2   276   358   622   352   634 0.93 FecCD transport family
DUF968               PF06147.6    200 seq472_BIOID51027    -            331   4.8e-78  261.5   0.0   1   1   4.7e-82   6.5e-78  261.1   0.0     2   200   131   328   130   328 0.99 Protein of unknown function (DUF968)
NiFeSe_Hases         PF00374.14   507 seq474_BIOID51027    -            597  1.6e-243  808.9   0.0   1   1  1.4e-247  1.9e-243  808.7   0.0     1   507    54   582    54   582 0.98 Nickel-dependent hydrogenase
Phage_tail_U         PF06141.6    133 seq476_BIOID51027    -            132   2.3e-63  211.9   0.2   1   1   1.9e-67   2.6e-63  211.8   0.2     1   133     1   132     1   132 0.99 Phage minor tail protein U
DUF303               PF03629.13   255 seq478_BIOID51027    -            617   3.4e-30  105.0   0.0   1   1   7.3e-34     5e-30  104.4   0.0     1   200    64   295    64   354 0.79 Domain of unknown function (DUF303)
DUF1737              PF08410.5     54 seq478_BIOID51027    -            617   1.3e-17   63.2   0.0   1   1   4.2e-21   2.9e-17   62.0   0.0     1    53     1    50     1    51 0.97 Domain of unknown function (DUF1737)
DNA_pol3_delta2      PF13177.1    162 seq480_BIOID51027    -            334   3.5e-39  133.9   0.0   1   1   8.6e-43   5.9e-39  133.2   0.0     8   159    13   165     9   168 0.96 DNA polymerase III, delta subunit
DNApol3-delta_C      PF09115.5    119 seq480_BIOID51027    -            334     2e-37  127.7   0.1   1   1   4.5e-41   3.1e-37  127.1   0.1     2   119   207   323   206   323 0.98 DNA polymerase III, delta subunit, C terminal
gp37_C               PF12604.3    145 seq481_BIOID51027    -            361   4.5e-31  107.4   5.6   1   1   1.4e-33   1.9e-29  102.1   3.2     7   145   214   334   209   334 0.97 Tail fiber protein gp37 C terminal
ATP-synt_ab          PF00006.20   215 seq483_BIOID51027    -            446   9.1e-70  234.3   0.0   1   1   1.1e-73   1.4e-69  233.7   0.0     2   215   157   365   156   365 0.98 ATP synthase alpha/beta family, nucleotide-binding domain
Malate_synthase      PF01274.17   523 seq487_BIOID51027    -            539  1.2e-214  713.1   0.0   1   1  9.7e-219  1.3e-214  712.9   0.0     3   522    19   538    17   539 0.99 Malate synthase
Pep_deformylase      PF01327.16   157 seq488_BIOID51027    -            169   6.4e-53  178.2   0.1   1   1   5.6e-57   7.6e-53  177.9   0.1     2   156     4   152     3   153 0.94 Polypeptide deformylase
Abhydrolase_5        PF12695.2    142 seq491_BIOID51027    -            249   5.3e-19   68.2   0.0   1   1     3e-22   6.9e-19   67.9   0.0     2   130    30   215    29   231 0.78 Alpha/beta hydrolase family
Abhydrolase_6        PF12697.2    228 seq491_BIOID51027    -            249   8.8e-17   61.6   1.9   1   1   1.7e-19   3.9e-16   59.5   1.3     1   205    30   215    30   242 0.66 Alpha/beta hydrolase family
Peptidase_S9         PF00326.16   213 seq491_BIOID51027    -            249   1.4e-10   40.6   0.0   1   1   8.2e-14   1.9e-10   40.2   0.0    44   190    87   234    44   249 0.76 Prolyl oligopeptidase family
DLH                  PF01738.13   218 seq491_BIOID51027    -            249   8.5e-07   28.3   0.0   1   1   2.6e-09   5.9e-06   25.6   0.0     2   188    13   231    12   235 0.84 Dienelactone hydrolase family
BAAT_C               PF08840.6    213 seq491_BIOID51027    -            249     2e-05   24.3   0.0   1   1     8e-08   0.00018   21.1   0.0    21   164   106   234    98   242 0.74 BAAT / Acyl-CoA thioester hydrolase C terminal
Terminase_GpA        PF05876.7    557 seq492_BIOID51027    -            286   3.1e-74  250.1   1.8   1   1   2.8e-78   3.8e-74  249.8   1.3   302   547     1   245     1   253 0.97 Phage terminase large subunit (GpA)
Big_2                PF02368.13    79 seq495_BIOID51027    -            248   1.1e-12   47.4   8.1   1   1   8.4e-17   1.1e-12   47.4   5.6     1    74   160   235   160   240 0.93 Bacterial Ig-like domain (group 2)
BCCT                 PF02028.12   485 seq496_BIOID51027    -            602  1.1e-182  607.5  35.7   1   1  9.1e-187  1.2e-182  607.3  24.8    47   485     2   441     1   441 0.98 BCCT family transporter
Exo_endo_phos        PF03372.18   251 seq499_BIOID51027    -            259   5.8e-12   45.9   0.4   1   1   7.6e-16     1e-11   45.1   0.3     2   251    41   245    40   245 0.65 Endonuclease/Exonuclease/phosphatase family
DUF2593              PF10767.4    144 seq501_BIOID51027    -            162   7.6e-72  239.5   6.3   1   1   6.3e-76   8.7e-72  239.4   4.3     2   144    20   162    19   162 0.99 Protein of unknown function (DUF2593)
HTH_3                PF01381.17    55 seq502_BIOID51027    -            103   8.8e-10   38.1   0.0   1   1   2.2e-13   1.5e-09   37.4   0.0     1    44     9    52     9    58 0.97 Helix-turn-helix
HTH_31               PF13560.1     64 seq502_BIOID51027    -            103   3.5e-07   30.1   0.0   1   1   7.1e-11   4.8e-07   29.7   0.0     5    50     8    52     4    54 0.91 Helix-turn-helix domain
Aminotran_3          PF00202.16   339 seq504_BIOID51027    -            496  4.6e-103  344.5   0.0   1   1    5e-107  6.9e-103  343.9   0.0     8   338   111   433   106   434 0.95 Aminotransferase class-III
Formyl_trans_N       PF00551.14   181 seq506_BIOID51027    -            315   9.4e-56  188.1   0.0   1   1     2e-59   1.3e-55  187.5   0.0     2   180     6   183     5   184 0.98 Formyl transferase
Formyl_trans_C       PF02911.13   100 seq506_BIOID51027    -            315   1.1e-33  115.1   0.1   1   1   2.5e-37   1.7e-33  114.5   0.0     1    99   207   304   207   305 0.98 Formyl transferase, C-terminal domain
BCCT                 PF02028.12   485 seq507_BIOID51027    -            270   6.6e-33  113.5   9.7   1   1   5.7e-37   7.8e-33  113.3   6.7   379   485     3   109     1   109 0.98 BCCT family transporter
HTH_Tnp_1            PF01527.15    76 seq508_BIOID51027    -             98   2.1e-09   37.0   0.6   1   1   7.8e-13   1.1e-08   34.8   0.4     1    74     1    87     1    88 0.81 Transposase
ADH_N                PF08240.7    109 seq511_BIOID51027    -            341   9.4e-32  108.9   2.5   1   1   1.4e-35   9.4e-32  108.9   1.7     2   109    26   135    25   135 0.96 Alcohol dehydrogenase GroES-like domain
ADH_zinc_N           PF00107.21   130 seq511_BIOID51027    -            341   3.4e-27   94.4   0.1   1   1   7.1e-31   4.9e-27   93.9   0.1     1   128   174   301   174   304 0.95 Zinc-binding dehydrogenase
Phage_integrase      PF00589.17   173 seq512_BIOID51027    -            375   4.2e-29  101.2   0.0   1   1   2.2e-32     3e-28   98.5   0.0     2   171   213   360   212   362 0.90 Phage integrase family
Ogr_Delta            PF04606.7     47 seq513_BIOID51027    -             86     4e-18   64.6   4.0   1   1   3.8e-22   5.1e-18   64.3   2.8     1    46     3    50     3    51 0.97 Ogr/Delta-like zinc finger
Fe-ADH               PF00465.14   366 seq516_BIOID51027    -            383  3.5e-121  404.1   9.5   1   1  5.8e-125    4e-121  403.9   6.6     2   366    10   375     9   375 0.97 Iron-containing alcohol dehydrogenase
Fe-ADH_2             PF13685.1    250 seq516_BIOID51027    -            383     2e-19   69.7   5.2   1   1   1.2e-20   8.4e-17   61.1   3.6     2   246    14   278    13   280 0.91 Iron-containing alcohol dehydrogenase
Phage_antitermQ      PF06530.7    126 seq518_BIOID51027    -            127     3e-57  191.5   0.4   1   1   2.5e-61   3.4e-57  191.3   0.3     1   125     1   125     1   126 0.99 Phage antitermination protein Q
Caudo_TAP            PF02413.12   130 seq520_BIOID51027    -             77   2.3e-30  105.2   2.0   1   1     2e-34   2.7e-30  105.1   1.4    63   129    11    77     2    77 0.94 Caudovirales tail fibre assembly protein
Acid_phosphat_B      PF03767.9    230 seq521_BIOID51027    -            237   3.8e-50  170.2   0.0   1   1   3.2e-54   4.3e-50  170.0   0.0     2   229    11   220    10   221 0.96 HAD superfamily, subfamily IIIB (Acid phosphatase)
TatD_DNase           PF01026.16   255 seq523_BIOID51027    -            265   1.2e-76  257.2   0.0   1   1   9.8e-81   1.3e-76  257.0   0.0     1   255     4   255     4   255 0.96 TatD related DNase
Na_H_antiport_1      PF06965.7    378 seq527_BIOID51027    -            388  6.7e-166  551.6  29.2   1   1  5.6e-170  7.6e-166  551.4  20.2     2   378     5   380     4   380 0.99 Na+/H+ antiporter 1
tRNA_U5-meth_tr      PF05958.6    352 seq528_BIOID51027    -            375   1.7e-19   69.5   0.0   1   1   3.7e-20   1.3e-16   60.1   0.0   172   351   208   374   183   375 0.90 tRNA (Uracil-5-)-methyltransferase
Methyltransf_31      PF13847.1    152 seq528_BIOID51027    -            375   2.9e-09   36.5   0.0   1   1   1.6e-12   5.4e-09   35.7   0.0     5    67   235   295   233   346 0.87 Methyltransferase domain
Methyltransf_26      PF13659.1    117 seq528_BIOID51027    -            375   1.9e-07   30.9   0.0   1   1   1.1e-10   3.7e-07   30.0   0.0     4    80   237   310   234   369 0.88 Methyltransferase domain
MTS                  PF05175.9    170 seq528_BIOID51027    -            375   6.1e-06   25.6   0.0   1   1   2.9e-09   9.9e-06   24.9   0.0    32   109   234   311   209   329 0.83 Methyltransferase small domain
Phage_lambd_GpG      PF06894.6    127 seq530_BIOID51027    -            143   5.5e-57  190.7   0.4   1   1   4.7e-61   6.4e-57  190.5   0.3     1   127     1   127     1   127 0.98 Bacteriophage lambda minor tail protein (GpG)
Caudo_TAP            PF02413.12   130 seq531_BIOID51027    -            175     1e-37  129.1   2.9   1   1   9.7e-42   1.3e-37  128.7   2.0     1   130    39   175    39   175 0.98 Caudovirales tail fibre assembly protein
gpW                  PF02831.10    68 seq532_BIOID51027    -             68   2.2e-33  113.4   2.3   1   1   1.8e-37   2.4e-33  113.3   1.6     1    68     1    68     1    68 0.99 gpW
GerE                 PF00196.14    58 seq533_BIOID51027    -            143   1.5e-07   30.4   0.0   1   1   1.7e-11   2.4e-07   29.8   0.0     2    51    94   142    93   143 0.93 Bacterial regulatory proteins, luxR family
rve                  PF00665.21   120 seq535_BIOID51027    -            215   1.6e-24   86.2   0.0   1   1   5.3e-28   2.4e-24   85.6   0.0     3   119    46   159    44   160 0.97 Integrase core domain
rve_3                PF13683.1     67 seq535_BIOID51027    -            215   4.6e-11   41.9   0.0   1   1   1.5e-14   6.8e-11   41.4   0.0     6    66   136   196   131   197 0.89 Integrase core domain
rve_2                PF13333.1     52 seq535_BIOID51027    -            215   1.5e-05   24.8   0.0   1   1   5.7e-09   2.6e-05   24.0   0.0     1    46   150   199   150   204 0.84 Integrase core domain
HOK_GEF              PF01848.11    43 seq536_BIOID51027    -             46   7.3e-18   63.5   1.7   1   1   5.7e-22   7.8e-18   63.4   1.2     2    43     3    44     2    44 0.96 Hok/gef family
EamA                 PF00892.15   126 seq537_BIOID51027    -            312   1.3e-47  160.8  35.9   1   2   2.4e-25   1.7e-21   76.4  11.3     1   125    31   152    31   153 0.93 EamA-like transporter family
EamA                 PF00892.15   126 seq537_BIOID51027    -            312   1.3e-47  160.8  35.9   2   2     1e-29   7.1e-26   90.6   8.1     1   125   173   300   173   301 0.97 EamA-like transporter family
Phage_portal_2       PF05136.8    355 seq539_BIOID51027    -            530  1.6e-107  359.0   0.3   1   1  1.4e-111  1.9e-107  358.7   0.2     1   355    26   398    26   398 0.98 Phage portal protein, lambda family
Methyltransf_11      PF08241.7     95 seq540_BIOID51027    -            256   1.4e-24   86.3   0.0   1   1   2.2e-27   2.3e-24   85.5   0.0     1    95    49   145    49   145 0.97 Methyltransferase domain
Methyltransf_31      PF13847.1    152 seq540_BIOID51027    -            256   1.2e-20   73.4   0.0   1   1   1.5e-23   1.6e-20   73.1   0.0     5   112    46   149    43   235 0.86 Methyltransferase domain
Methyltransf_23      PF13489.1    162 seq540_BIOID51027    -            256   8.4e-19   67.7   0.0   1   1   1.1e-21   1.2e-18   67.2   0.0    12   159    36   191    26   194 0.80 Methyltransferase domain
Ubie_methyltran      PF01209.13   233 seq540_BIOID51027    -            256   2.9e-18   65.7   0.0   1   1   3.7e-21   3.9e-18   65.3   0.0     9   158    10   152     2   162 0.84 ubiE/COQ5 methyltransferase family
Methyltransf_18      PF12847.2    112 seq540_BIOID51027    -            256   1.5e-16   60.8   0.1   1   1   3.1e-19   3.3e-16   59.7   0.0     1   109    44   145    44   148 0.90 Methyltransferase domain
Methyltransf_12      PF08242.7     99 seq540_BIOID51027    -            256   4.1e-14   52.7   0.0   1   1   6.7e-17     7e-14   51.9   0.0     1    98    49   142    49   143 0.93 Methyltransferase domain
Methyltransf_25      PF13649.1    101 seq540_BIOID51027    -            256   1.8e-13   50.5   0.1   1   1   3.9e-16   4.1e-13   49.4   0.1     1   101    48   141    48   141 0.92 Methyltransferase domain
Methyltransf_26      PF13659.1    117 seq540_BIOID51027    -            256   3.7e-11   42.9   0.4   1   1   7.2e-14   7.6e-11   41.9   0.3     3   113    47   145    45   147 0.92 Methyltransferase domain
MTS                  PF05175.9    170 seq540_BIOID51027    -            256   1.6e-09   37.2   0.1   1   1     3e-12   3.1e-09   36.3   0.0    23   144    36   150    31   175 0.80 Methyltransferase small domain
Methyltransf_8       PF05148.10   219 seq540_BIOID51027    -            256   7.5e-08   32.1   0.0   1   1   5.6e-10   5.9e-07   29.2   0.0    58   164    24   153     6   177 0.69 Hypothetical methyltransferase
Methyltransf_29      PF03141.11   506 seq540_BIOID51027    -            256   9.7e-08   30.6   0.1   1   1   1.2e-10   1.2e-07   30.3   0.1   118   218    45   146     9   170 0.80 Putative S-adenosyl-L-methionine-dependent methyltransferase
TehB                 PF03848.9    192 seq540_BIOID51027    -            256   7.8e-06   25.0   0.0   1   1   1.5e-08   1.6e-05   24.0   0.0    31   136    45   150    16   180 0.83 Tellurite resistance protein TehB
PrmA                 PF06325.8    295 seq540_BIOID51027    -            256   7.9e-05   21.8   0.0   1   1     1e-07   0.00011   21.3   0.0   161   262    44   150    33   188 0.73 Ribosomal protein L11 methyltransferase (PrmA)
TonB_dep_Rec         PF00593.19   276 seq544_BIOID51027    -            628   1.4e-30  107.0  21.3   1   1     2e-34   1.4e-30  107.0  14.8     1   276   404   627   404   627 0.90 TonB dependent receptor
Plug                 PF07715.10   108 seq544_BIOID51027    -            628   6.4e-30  103.5   1.5   1   1   9.4e-34   6.4e-30  103.5   1.0     4   108    55   160    52   160 0.97 TonB-dependent Receptor Plug Domain
Phage_tail_T         PF06223.7    103 seq546_BIOID51027    -            134   8.3e-43  144.8   2.9   1   1   2.3e-42   3.2e-38  130.1   0.2     6   102     1   101     1   102 0.90 Minor tail protein T
Nol1_Nop2_Fmu        PF01189.12   283 seq549_BIOID51027    -            429  1.3e-104  349.4   0.0   1   1  8.4e-108  1.6e-104  349.1   0.0     1   282   164   426   164   427 0.99 NOL1/NOP2/sun family
NusB                 PF01029.13   134 seq549_BIOID51027    -            429   6.1e-26   90.8   0.0   1   1   5.1e-29   9.9e-26   90.1   0.0     1   134     5   127     5   127 0.97 NusB family
Methyltransf_26      PF13659.1    117 seq549_BIOID51027    -            429   3.7e-11   42.9   0.0   1   1   3.7e-14   7.3e-11   42.0   0.0     2   116   248   375   247   376 0.90 Methyltransferase domain
Methyltransf_18      PF12847.2    112 seq549_BIOID51027    -            429   2.3e-10   40.8   0.0   1   1   2.2e-13   4.2e-10   40.0   0.0     2   112   247   375   246   375 0.84 Methyltransferase domain
Methyltransf_31      PF13847.1    152 seq549_BIOID51027    -            429   1.9e-09   37.1   0.0   1   1   1.8e-12   3.5e-09   36.3   0.0     2   113   245   380   244   416 0.82 Methyltransferase domain
MTS                  PF05175.9    170 seq549_BIOID51027    -            429   1.1e-06   28.0   0.0   1   1   1.1e-09   2.1e-06   27.1   0.0    24   151   239   385   229   397 0.86 Methyltransferase small domain
FtsJ                 PF01728.14   181 seq549_BIOID51027    -            429   8.9e-05   22.4   0.0   1   1   9.1e-08   0.00018   21.4   0.0    19    99   242   323   233   400 0.60 FtsJ-like methyltransferase
InvH                 PF04741.7    147 seq550_BIOID51027    -             97   8.2e-08   32.1   0.6   1   1   8.1e-12   1.1e-07   31.6   0.5    90   144    41    95    18    97 0.89 InvH outer membrane lipoprotein
AP_endonuc_2         PF01261.19   211 seq552_BIOID51027    -            258   6.7e-33  113.6   0.2   1   1   5.9e-37   8.1e-33  113.3   0.1     1   211    21   219    21   219 0.95 Xylose isomerase-like TIM barrel
Cytochrom_B_N        PF00033.14   188 seq553_BIOID51027    -            235   3.7e-36  124.1  21.2   1   1   6.1e-40   4.2e-36  123.9  14.7     2   188    12   220    11   220 0.97 Cytochrome b(N-terminal)/b6/petB
Ni_hydr_CYTB         PF01292.15   182 seq553_BIOID51027    -            235   1.8e-35  121.8  19.1   1   1     3e-39   2.1e-35  121.6  13.2     2   182    14   220    13   220 0.95 Prokaryotic cytochrome b561
ICL                  PF00463.16   526 seq554_BIOID51027    -            439  3.2e-200  665.6   1.7   1   2  4.6e-118  3.2e-114  381.9   0.0     1   255    12   262    12   264 0.99 Isocitrate lyase family
ICL                  PF00463.16   526 seq554_BIOID51027    -            439  3.2e-200  665.6   1.7   2   2   1.5e-88     1e-84  284.5   1.0   353   526   262   439   260   439 0.98 Isocitrate lyase family
PEP_mutase           PF13714.1    238 seq554_BIOID51027    -            439   4.8e-19   68.4   0.0   1   1   2.3e-22   1.6e-18   66.7   0.0    26   198    86   320    74   352 0.86 Phosphoenolpyruvate phosphomutase
HTH_Tnp_1            PF01527.15    76 seq555_BIOID51027    -            216   8.8e-24   83.1   0.0   1   1   3.1e-25   1.4e-21   76.0   0.0     2    69    92   163    91   182 0.86 Transposase
UPF0047              PF01894.12   118 seq556_BIOID51027    -            138   4.5e-39  132.8   0.0   1   1   3.7e-43   5.1e-39  132.6   0.0     1   117    17   135    17   136 0.97 Uncharacterised protein family UPF0047
DUF1106              PF06523.6     91 seq557_BIOID51027    -            117   7.3e-43  144.2   1.0   1   1   9.4e-47   1.3e-42  143.4   0.6     1    76    39   114    39   117 0.98 Protein of unknown function (DUF1106)
IMS_C                PF11799.3    137 seq559_BIOID51027    -            228   1.7e-08   34.8   0.0   1   1   5.6e-12   2.5e-08   34.2   0.0     4    85   114   200   111   217 0.85 impB/mucB/samB family C-terminal
IMS_HHH              PF11798.3     32 seq559_BIOID51027    -            228   9.2e-07   28.4   0.5   1   1   4.8e-10   2.2e-06   27.2   0.4     6    32    73    99    71    99 0.92 IMS family HHH motif
IMS                  PF00817.15   148 seq559_BIOID51027    -            228   1.2e-06   28.3   0.0   1   1   7.3e-10   3.3e-06   26.8   0.0   100   146     2    47     1    49 0.91 impB/mucB/samB family
Lysis_S              PF04971.7     68 seq560_BIOID51027    -             71   1.4e-47  159.0   0.5   1   1   1.2e-51   1.6e-47  158.9   0.3     1    68     4    71     4    71 1.00 Lysis protein S
TMP_2                PF06791.8    210 seq561_BIOID51027    -            868   1.8e-66  223.6  11.0   1   1   2.7e-70   1.8e-66  223.6   7.7     2   209    61   268    60   269 0.98 Prophage tail length tape measure protein
Tape_meas_lam_C      PF09718.5     78 seq561_BIOID51027    -            868   3.2e-21   74.8   6.0   1   1   4.8e-25   3.2e-21   74.8   4.2     1    78   641   718   641   718 0.98 Lambda phage tail tape-measure protein (Tape_meas_lam_C)
Glycos_transf_2      PF00535.21   169 seq562_BIOID51027    -            344   1.1e-35  122.7   0.2   1   1   4.4e-39     2e-35  121.8   0.1     1   130     9   137     9   224 0.92 Glycosyl transferase family 2
Glyco_tranf_2_3      PF13641.1    230 seq562_BIOID51027    -            344     1e-17   64.6   0.1   1   1   3.3e-21   1.5e-17   64.1   0.1     3   137     8   137     5   207 0.86 Glycosyltransferase like family 2
Glyco_tranf_2_2      PF10111.4    281 seq562_BIOID51027    -            344   7.8e-12   44.7   0.5   1   1   2.9e-15   1.3e-11   44.0   0.0     1   111     9   108     9   119 0.84 Glycosyltransferase like family 2
Aldedh               PF00171.17   462 seq563_BIOID51027    -            558  7.4e-163  542.0   0.0   1   1  6.2e-167  8.4e-163  541.8   0.0     1   460    79   544    79   546 0.96 Aldehyde dehydrogenase family
PTS_EIIC             PF02378.13   321 seq564_BIOID51027    -            477   1.4e-80  270.4  33.4   1   1   2.1e-84   1.4e-80  270.4  23.2     1   321    13   320    13   320 0.94 Phosphotransferase system, EIIC
PTS_EIIB             PF00367.15    35 seq564_BIOID51027    -            477   7.7e-14   50.5   0.1   1   1     2e-17   1.3e-13   49.7   0.0     3    35   404   436   402   436 0.95 phosphotransferase system, EIIB
SepQ                 PF06622.6    305 seq568_BIOID51027    -            305  1.6e-210  697.1   6.8   1   1  1.3e-214  1.7e-210  697.0   4.7     1   305     1   305     1   305 1.00 SepQ protein
DUF419               PF04237.8     92 seq569_BIOID51027    -            118   1.2e-22   79.9   0.1   1   1   1.1e-26   1.5e-22   79.6   0.0     1    91    10   102    10   103 0.98 Protein of unknown function (DUF419)
DDE_Tnp_Tn3          PF01526.12   388 seq572_BIOID51027    -            995  1.3e-152  507.8   0.1   1   1  3.2e-156  2.2e-152  507.0   0.1     1   388   580   967   580   967 0.99 Tn3 transposase DDE domain
DUF4158              PF13700.1    166 seq572_BIOID51027    -            995   6.1e-47  159.0   0.7   1   1   1.9e-50   1.3e-46  157.9   0.1     1   166     6   171     6   171 0.99 Domain of unknown function (DUF4158)
HTH_1                PF00126.22    60 seq573_BIOID51027    -            301     5e-16   58.0   0.0   1   1   1.5e-19     1e-15   57.0   0.0     2    60     9    67     8    67 0.97 Bacterial regulatory helix-turn-helix protein, lysR family
LysR_substrate       PF03466.15   209 seq573_BIOID51027    -            301   4.8e-11   42.0   0.0   1   1   9.5e-15   6.5e-11   41.6   0.0     9   200    98   287    92   290 0.94 LysR substrate binding domain
RNA_pol_Rpb1_1       PF04997.7    338 seq575_BIOID51027    -           1407  1.8e-100  336.3   0.1   1   1  1.8e-103  4.8e-100  335.0   0.1     2   338    15   342    14   342 0.95 RNA polymerase Rpb1, domain 1
RNA_pol_Rpb1_5       PF04998.12   277 seq575_BIOID51027    -           1407   1.1e-80  270.7   0.0   1   1     8e-84   2.2e-80  269.7   0.0     1   276   766  1321   766  1322 1.00 RNA polymerase Rpb1, domain 5
RNA_pol_Rpb1_2       PF00623.15   166 seq575_BIOID51027    -           1407   6.1e-51  172.5   0.0   1   1   5.3e-53   1.5e-49  168.0   0.0     1   166   344   486   344   486 0.95 RNA polymerase Rpb1, domain 2
RNA_pol_Rpb1_3       PF04983.13   157 seq575_BIOID51027    -           1407   1.4e-27   96.2   0.0   1   1   1.2e-30   3.3e-27   95.0   0.0     1   157   489   644   489   644 0.93 RNA polymerase Rpb1, domain 3
RNA_pol_Rpb1_4       PF05000.12   108 seq575_BIOID51027    -           1407   2.5e-18   65.7   0.3   1   1   9.1e-22   2.5e-18   65.7   0.2     2   107   674   763   673   764 0.82 RNA polymerase Rpb1, domain 4
DUF3296              PF11726.3    180 seq576_BIOID51027    -             65     1e-07   31.5   0.0   1   1   8.4e-12   1.1e-07   31.4   0.0   129   174    15    60    11    64 0.90 Protein of unknown function (DUF3296)
TnpB_IS66            PF05717.8    108 seq577_BIOID51027    -             53   4.8e-17   61.2   0.0   1   1   3.7e-21   5.1e-17   61.1   0.0     2    48     7    53     6    53 0.95 IS66 Orf2 like protein
HycI                 PF01750.13   130 seq578_BIOID51027    -            195   8.1e-39  132.0   0.0   1   1   7.1e-43   9.8e-39  131.7   0.0     1   129    23   151    23   152 0.98 Hydrogenase maturation protease
ECH                  PF00378.15   245 seq582_BIOID51027    -            771   3.8e-77  258.6   0.0   1   1   1.9e-80   8.8e-77  257.4   0.0     3   244    54   308    52   309 0.99 Enoyl-CoA hydratase/isomerase family
3HCDH_N              PF02737.13   180 seq582_BIOID51027    -            771   1.1e-60  204.3   0.2   1   1   6.4e-64   2.9e-60  202.8   0.1     2   180   358   536   357   536 0.99 3-hydroxyacyl-CoA dehydrogenase, NAD binding domain
3HCDH                PF00725.17    97 seq582_BIOID51027    -            771   1.6e-35  121.2   2.4   1   2   8.1e-30   3.7e-26   91.2   0.1     1    97   538   634   538   634 0.97 3-hydroxyacyl-CoA dehydrogenase, C-terminal domain
3HCDH                PF00725.17    97 seq582_BIOID51027    -            771   1.6e-35  121.2   2.4   2   2   1.2e-09   5.4e-06   26.6   0.0     4    62   670   732   669   753 0.86 3-hydroxyacyl-CoA dehydrogenase, C-terminal domain
HTH_Tnp_IS1          PF12759.2     50 seq583_BIOID51027    -             75   9.4e-31  104.9   0.1   1   1   1.8e-34   1.2e-30  104.5   0.0     1    50    23    72    23    72 0.99 InsA C-terminal domain
Zn_Tnp_IS1           PF03811.8     36 seq583_BIOID51027    -             75     2e-08   33.4   1.7   1   1   3.8e-12   2.6e-08   33.1   0.3    18    36     2    20     1    20 0.96 InsA N-terminal domain
NAD_binding_2        PF03446.10   162 seq585_BIOID51027    -            292   6.5e-49  165.8   0.7   1   1   2.2e-52   1.5e-48  164.6   0.3     2   161     1   160     1   162 0.97 NAD binding domain of 6-phosphogluconate dehydrogenase
F420_oxidored        PF03807.12    96 seq585_BIOID51027    -            292   1.9e-07   31.2   0.2   1   1   1.3e-10   9.2e-07   29.0   0.1     1    93     2    92     2    94 0.81 NADP oxidoreductase coenzyme F420-dependent
DUF4113              PF13438.1     75 seq587_BIOID51027    -             82   9.6e-29   99.0   0.0   1   1   7.8e-33   1.1e-28   98.8   0.0     1    75     7    80     7    80 0.98 Domain of unknown function (DUF4113)
DUF968               PF06147.6    200 seq588_BIOID51027    -             96   2.4e-44  151.5   0.6   1   1   1.9e-48   2.6e-44  151.4   0.4   108   199     1    92     1    93 0.98 Protein of unknown function (DUF968)
Peripla_BP_3         PF13377.1    160 seq589_BIOID51027    -            327   1.1e-31  109.8   0.0   1   1   8.2e-35   3.8e-31  108.1   0.0     2   160   167   326   166   326 0.94 Periplasmic binding protein-like domain
LacI                 PF00356.16    46 seq589_BIOID51027    -            327   7.5e-18   63.7   0.1   1   1     3e-21   1.4e-17   62.9   0.1     1    45     3    49     3    50 0.95 Bacterial regulatory proteins, lacI family
Peripla_BP_1         PF00532.16   279 seq589_BIOID51027    -            327   3.6e-07   29.5   0.0   1   1   5.3e-09   2.4e-05   23.5   0.0   144   261   195   306   123   322 0.86 Periplasmic binding proteins and sugar binding domain of LacI family
HTH_3                PF01381.17    55 seq592_BIOID51027    -            243   3.2e-14   52.4   0.0   1   1   4.1e-17   1.1e-13   50.6   0.0     3    55    35    88    33    88 0.97 Helix-turn-helix
Peptidase_S24        PF00717.18    70 seq592_BIOID51027    -            243   5.1e-12   45.1   0.1   1   1   3.2e-15   8.8e-12   44.3   0.1     1    68   155   226   155   228 0.95 Peptidase S24-like
HTH_31               PF13560.1     64 seq592_BIOID51027    -            243   4.5e-10   39.4   0.1   1   1   2.7e-13   7.4e-10   38.7   0.0     2    59    29    86    28    93 0.96 Helix-turn-helix domain
HTH_19               PF12844.2     64 seq592_BIOID51027    -            243   8.5e-10   38.4   0.0   1   1   6.4e-13   1.7e-09   37.4   0.0     1    63    30    93    30    94 0.96 Helix-turn-helix domain
HTH_26               PF13443.1     63 seq592_BIOID51027    -            243   2.9e-05   24.0   0.0   1   1     2e-08   5.4e-05   23.1   0.0     7    55    38    86    32    88 0.92 Cro/C1-type HTH DNA-binding domain
DDE_Tnp_IS1          PF03400.8    131 seq593_BIOID51027    -            125   1.9e-69  231.6   2.4   1   1   1.6e-73   2.1e-69  231.4   1.7     7   131     1   125     1   125 1.00 IS1 transposase
FAD_binding_2        PF00890.19   421 seq594_BIOID51027    -            540  2.8e-107  359.0   1.8   1   1  9.8e-111  3.3e-107  358.8   1.3     1   421    10   392    10   392 0.95 FAD binding domain
Succ_DH_flav_C       PF02910.15   129 seq594_BIOID51027    -            540   3.1e-19   68.9   0.2   1   1   1.6e-22   5.5e-19   68.1   0.1     2    88   441   521   440   526 0.96 Fumarate reductase flavoprotein C-term
Pyr_redox_2          PF07992.9    200 seq594_BIOID51027    -            540   4.1e-11   43.0   3.3   1   1   3.6e-12   1.2e-08   34.9   2.3     1   196    10   377    10   380 0.79 Pyridine nucleotide-disulphide oxidoreductase
Inositol_P           PF00459.20   271 seq595_BIOID51027    -            267   2.5e-77  259.7   0.0   1   1   2.1e-81   2.8e-77  259.5   0.0     3   268     2   260     1   263 0.97 Inositol monophosphatase family
Methyltransf_30      PF05430.6    124 seq596_BIOID51027    -            688   3.7e-51  171.8   0.0   1   1   1.6e-54   7.1e-51  170.9   0.0     1   123   138   264   138   265 0.98 S-adenosyl-L-methionine-dependent methyltransferase
DAO                  PF01266.19   358 seq596_BIOID51027    -            688   8.4e-47  159.6   0.2   1   1   8.8e-50     4e-46  157.4   0.1     2   357   287   652   286   653 0.87 FAD dependent oxidoreductase
TrkA_N               PF02254.13   116 seq600_BIOID51027    -            458   4.2e-58  194.2   3.5   1   2   5.4e-33   5.3e-30  103.6   0.0     1   108     3   111     3   125 0.92 TrkA-N domain
TrkA_N               PF02254.13   116 seq600_BIOID51027    -            458   4.2e-58  194.2   3.5   2   2   5.9e-29   5.7e-26   90.6   0.7     1   116   235   350   235   350 0.95 TrkA-N domain
TrkA_C               PF02080.16    71 seq600_BIOID51027    -            458   1.9e-21   75.3   0.7   1   2   4.7e-13   4.5e-10   38.8   0.0     3    70   157   225   155   226 0.91 TrkA-C domain
TrkA_C               PF02080.16    71 seq600_BIOID51027    -            458   1.9e-21   75.3   0.7   2   2     2e-11   1.9e-08   33.6   0.2     8    70   390   451   388   452 0.89 TrkA-C domain
F420_oxidored        PF03807.12    96 seq600_BIOID51027    -            458   1.9e-12   47.2   2.2   1   2   1.5e-07   0.00015   22.0   0.0     1    52     2    49     2    88 0.87 NADP oxidoreductase coenzyme F420-dependent
F420_oxidored        PF03807.12    96 seq600_BIOID51027    -            458   1.9e-12   47.2   2.2   2   2   1.5e-07   0.00015   22.0   0.3     2    48   235   279   234   355 0.80 NADP oxidoreductase coenzyme F420-dependent
NAD_binding_7        PF13241.1    103 seq600_BIOID51027    -            458   1.2e-11   44.6   3.0   1   1   7.5e-08   7.3e-05   22.8   0.0     8    82   233   319   228   323 0.75 Putative NAD(P)-binding
Shikimate_DH         PF01488.15   135 seq600_BIOID51027    -            458   1.4e-11   44.4   0.6   1   1   5.3e-09   5.2e-06   26.4   0.2    12   102   232   332   222   367 0.77 Shikimate / quinate 5-dehydrogenase
RusA                 PF05866.6    116 seq601_BIOID51027    -            119   7.5e-20   71.3   0.0   1   1   6.3e-24   8.6e-20   71.1   0.0     1   115     7   115     7   116 0.89 Endodeoxyribonuclease RusA
Peptidase_S49        PF01343.13   154 seq602_BIOID51027    -            473   3.7e-46  156.5   0.6   1   1   4.9e-50   6.7e-46  155.7   0.4     2   153   117   267   116   268 0.97 Peptidase family S49
HyaE                 PF07449.6    107 seq603_BIOID51027    -            132   4.2e-40  135.8   0.0   1   1   3.5e-44   4.8e-40  135.6   0.0     1   107    10   116    10   116 0.99 Hydrogenase-1 expression protein HyaE
Lysis_S              PF04971.7     68 seq606_BIOID51027    -             71   2.5e-47  158.3   0.6   1   1     2e-51   2.8e-47  158.1   0.4     1    68     4    71     4    71 1.00 Lysis protein S
EIIC-GAT             PF03611.9    415 seq608_BIOID51027    -            484    4e-130  434.2  44.5   1   1  2.9e-134    4e-130  434.2  30.8     1   395    31   426    31   445 0.97 PTS system sugar-specific permease component
Asp_Glu_race         PF01177.17   217 seq611_BIOID51027    -            285   3.4e-30  105.4   0.1   1   1   3.4e-34   4.7e-30  105.0   0.0     2   215    25   234    24   236 0.86 Asp/Glu/Hydantoin racemase
DUF1133              PF06576.6    176 seq615_BIOID51027    -            184  1.4e-102  340.1   0.7   1   1  1.2e-106  1.6e-102  339.9   0.5     1   176     1   176     1   176 1.00 Protein of unknown function (DUF1133)
HupH_C               PF04809.8    120 seq616_BIOID51027    -            305   1.9e-49  166.2   0.0   1   2     5e-11   6.8e-07   28.9   0.0     6    96    70   160    67   175 0.82 HupH hydrogenase expression protein, C-terminal conserved region
HupH_C               PF04809.8    120 seq616_BIOID51027    -            305   1.9e-49  166.2   0.0   2   2   5.3e-44   7.2e-40  135.3   0.0     1   119   183   299   183   300 0.99 HupH hydrogenase expression protein, C-terminal conserved region
Phage_lysozyme       PF00959.14   110 seq617_BIOID51027    -            165   3.1e-32  111.0   0.3   1   1   2.8e-36   3.8e-32  110.7   0.2     1   109    48   154    48   155 0.98 Phage lysozyme
AceK                 PF06315.6    562 seq618_BIOID51027    -            578    7e-240  796.9   0.0   1   1  5.8e-244  7.9e-240  796.7   0.0     1   562     9   568     9   568 0.99 Isocitrate dehydrogenase kinase/phosphatase (AceK)
Voltage_CLC          PF00654.15   355 seq619_BIOID51027    -            473   1.4e-90  303.8  35.9   1   1   1.1e-92   1.5e-88  297.1  20.9     2   354    89   437    88   438 0.94 Voltage gated chloride channel
MFS_1                PF07690.11   354 seq621_BIOID51027    -            472   1.5e-56  191.5  44.9   1   2   5.4e-52   7.4e-48  162.9  16.1     2   269    56   327    55   340 0.89 Major Facilitator Superfamily
MFS_1                PF07690.11   354 seq621_BIOID51027    -            472   1.5e-56  191.5  44.9   2   2   1.3e-12   1.8e-08   33.4  10.6    59   178   340   456   328   470 0.85 Major Facilitator Superfamily
HTH_3                PF01381.17    55 seq623_BIOID51027    -            167   5.9e-10   38.7   0.0   1   1   2.2e-13   9.9e-10   38.0   0.0     1    52    72   123    72   124 0.97 Helix-turn-helix
HTH_19               PF12844.2     64 seq623_BIOID51027    -            167   1.2e-09   37.9   0.0   1   1   4.1e-13   1.9e-09   37.3   0.0     2    55    70   123    69   130 0.94 Helix-turn-helix domain
HTH_31               PF13560.1     64 seq623_BIOID51027    -            167   1.7e-09   37.5   0.0   1   1   6.8e-13   3.1e-09   36.7   0.0     5    58    71   123    70   133 0.96 Helix-turn-helix domain
Transp_cyt_pur       PF02133.10   439 seq624_BIOID51027    -            484  3.3e-140  467.4  42.6   1   1  2.7e-144  3.7e-140  467.2  29.5     1   439    19   457    19   457 0.99 Permease for cytosine/purines, uracil, thiamine, allantoin
Caudo_TAP            PF02413.12   130 seq626_BIOID51027    -            101   1.8e-19   70.1   0.2   1   1   1.7e-23   2.4e-19   69.6   0.2    54   120    11    77     4    79 0.89 Caudovirales tail fibre assembly protein
Glyco_hydro_2_C      PF02836.12   298 seq627_BIOID51027    -           1081  1.4e-115  385.1   2.2   1   1  6.8e-119  2.3e-115  384.4   1.5     1   298   371   655   371   655 0.98 Glycosyl hydrolases family 2, TIM barrel domain
Bgal_small_N         PF02929.12   276 seq627_BIOID51027    -           1081   9.7e-87  290.3   0.1   1   1     5e-90   1.7e-86  289.5   0.0     1   275   778  1048   778  1049 0.99 Beta galactosidase small chain
Glyco_hydro_2_N      PF02837.13   167 seq627_BIOID51027    -           1081   6.9e-51  171.9   0.2   1   1   4.5e-54   1.5e-50  170.8   0.1     4   164    92   255    89   258 0.94 Glycosyl hydrolases family 2, sugar binding domain
Glyco_hydro_2        PF00703.16   110 seq627_BIOID51027    -           1081   3.1e-20   72.5   0.0   1   1   3.8e-23   1.3e-19   70.5   0.0     1   110   260   369   260   369 0.96 Glycosyl hydrolases family 2
Abhydrolase_5        PF12695.2    142 seq629_BIOID51027    -            293   5.3e-27   94.2   0.0   1   1     3e-30   6.7e-27   93.8   0.0     1   141    89   265    89   266 0.89 Alpha/beta hydrolase family
Abhydrolase_6        PF12697.2    228 seq629_BIOID51027    -            293   2.5e-16   60.1   0.3   1   1   6.6e-15   1.5e-11   44.5   0.0     1   102    90   194    90   212 0.88 Alpha/beta hydrolase family
Abhydrolase_1        PF00561.15   230 seq629_BIOID51027    -            293   5.1e-11   42.4   0.2   1   1   2.2e-09   4.9e-06   26.1   0.0     1    79   115   193   115   217 0.91 alpha/beta hydrolase fold
Peptidase_S9         PF00326.16   213 seq629_BIOID51027    -            293   1.2e-10   40.9   0.0   1   1   3.5e-13   7.9e-10   38.1   0.0     8   212   108   291   103   292 0.71 Prolyl oligopeptidase family
Hydrolase_4          PF12146.3     79 seq629_BIOID51027    -            293   2.1e-07   30.5   0.0   1   1   6.9e-10   1.6e-06   27.7   0.0    11    61    82   132    76   149 0.82 Putative lysophospholipase
BATS                 PF06968.8     92 seq631_BIOID51027    -            346   1.7e-29  101.3   0.0   1   1   5.5e-33   3.7e-29  100.2   0.0     1    92   220   312   220   312 0.99 Biotin and Thiamin Synthesis associated domain
Radical_SAM          PF04055.16   166 seq631_BIOID51027    -            346   3.9e-19   69.3   0.0   1   1   4.6e-22   3.2e-18   66.3   0.0     4   160    50   203    47   209 0.92 Radical SAM superfamily
Phage_lysis          PF03245.8    125 seq632_BIOID51027    -            153   5.9e-49  165.1  13.7   1   1   4.9e-53   6.7e-49  164.9   9.5     1   125    29   153    29   153 0.99 Bacteriophage lysis protein
YmgB                 PF10798.3     61 seq633_BIOID51027    -             97   1.1e-07   31.4   1.4   1   1   1.1e-11   1.5e-07   31.0   0.9     3    61    40    97    38    97 0.94 Biofilm development protein YmgB/AriR
Rz1                  PF06085.6     40 seq636_BIOID51027    -             60   7.9e-24   82.6   8.5   1   1   7.4e-28     1e-23   82.3   5.9     1    40    20    60    20    60 0.98 Lipoprotein Rz1 precursor
DUF3302              PF11742.3     78 seq639_BIOID51027    -            107   1.7e-45  152.6   8.2   1   1   1.5e-49     2e-45  152.4   5.7     1    78     3    80     3    80 0.99 Protein of unknown function (DUF3302)
DUF1471              PF07338.8     56 seq640_BIOID51027    -             91     1e-16   60.1   0.6   1   1     1e-20   1.4e-16   59.7   0.4     1    56    36    89    36    89 0.98 Protein of unknown function (DUF1471)
Methyltransf_11      PF08241.7     95 seq642_BIOID51027    -            240   2.3e-12   47.1   0.0   1   1   2.6e-16   3.6e-12   46.4   0.0    45    95    67   125    50   125 0.83 Methyltransferase domain
Bac_Ubq_Cox          PF01654.12   436 seq643_BIOID51027    -            514    3e-184  612.3  24.2   1   1  2.9e-188  3.9e-184  611.9  16.8     1   435     7   502     7   503 0.97 Bacterial Cytochrome Ubiquinol Oxidase
HDPD                 PF02924.9    118 seq645_BIOID51027    -            115   3.5e-18   65.4   0.7   1   1   2.8e-22   3.8e-18   65.2   0.5     2   115     4   109     3   112 0.93 Bacteriophage lambda head decoration protein D
N6_N4_Mtase          PF01555.13   231 seq646_BIOID51027    -            352   1.2e-42  145.9   0.0   1   1   4.3e-46   2.9e-42  144.6   0.0     1   230    29   341    29   342 0.80 DNA methylase
Methyltransf_26      PF13659.1    117 seq646_BIOID51027    -            352   1.8e-13   50.4   0.0   1   1   3.7e-12   2.5e-08   33.8   0.0    51   116     9    82     3    83 0.81 Methyltransferase domain
MscL                 PF01741.13   128 seq647_BIOID51027    -            136   2.3e-57  192.5   3.1   1   1   1.9e-61   2.6e-57  192.3   2.2     1   128     3   132     3   132 0.98 Large-conductance mechanosensitive channel, MscL
IpaB_EvcA            PF03278.8    153 seq648_BIOID51027    -            203   1.5e-65  218.9   5.0   1   1   1.3e-69   1.8e-65  218.7   3.5     2   151    42   192    41   194 0.98 IpaB/EvcA family
CbiA                 PF01656.18   195 seq649_BIOID51027    -            214   8.1e-16   57.8   0.0   1   1     5e-19   1.1e-15   57.4   0.0     2   148     4   138     3   182 0.72 CobQ/CobB/MinD/ParA nucleotide binding domain
MipZ                 PF09140.6    261 seq649_BIOID51027    -            214   2.5e-13   49.5   3.1   1   1   1.1e-10   2.6e-07   29.9   0.1     2    53     2    52     1    61 0.88 ATPase MipZ
SRP54                PF00448.17   196 seq649_BIOID51027    -            214   4.1e-09   36.0   0.3   1   1   3.3e-12   7.6e-09   35.1   0.2     6    98     4    93     1   100 0.79 SRP54-type protein, GTPase domain
VirC1                PF07015.6    231 seq649_BIOID51027    -            214   2.9e-06   26.4   0.1   1   1   1.5e-09   3.5e-06   26.1   0.1     8   201     7   200     1   210 0.72 VirC1 protein
Phage_min_tail       PF05939.8    109 seq650_BIOID51027    -            109     5e-39  132.5   0.1   1   1     4e-43   5.5e-39  132.3   0.0     1   109     1   109     1   109 0.99 Phage minor tail protein
HlyD                 PF00529.15   306 seq651_BIOID51027    -            378   1.9e-59  201.3  13.0   1   1   6.2e-63   2.1e-59  201.2   9.0     3   306    64   349    62   349 0.98 HlyD family secretion protein
HlyD_3               PF13437.1    105 seq651_BIOID51027    -            378   3.8e-11   43.1   0.6   1   1   9.5e-12   3.3e-08   33.7   0.0     2    80   222   301   221   335 0.87 HlyD family secretion protein
Biotin_lipoyl_2      PF13533.1     50 seq651_BIOID51027    -            378   2.6e-09   36.4   1.0   1   1   1.3e-09   4.4e-06   26.1   0.2     4    49    65   110    61   113 0.93 Biotin-lipoyl like
HlyD_2               PF12700.2    328 seq651_BIOID51027    -            378   8.1e-09   34.9   0.2   1   1   4.3e-12   1.5e-08   34.1   0.2    26   240    68   301    63   319 0.74 HlyD family secretion protein
HTH_Tnp_1            PF01527.15    76 seq653_BIOID51027    -            215   1.6e-20   72.6   0.0   1   1   1.1e-23   5.1e-20   71.0   0.0     2    69    91   162    90   169 0.87 Transposase
PTS_IIB              PF02302.12    90 seq654_BIOID51027    -            101   4.7e-14   52.4   0.1   1   1   3.8e-18   5.2e-14   52.3   0.1     1    79     4    79     4    90 0.90 PTS system, Lactose/Cellobiose specific IIB subunit
Thiolase_N           PF00108.18   264 seq658_BIOID51027    -            387   4.6e-93  310.9   1.6   1   1   1.4e-96   6.4e-93  310.4   1.1     1   264     1   254     1   254 0.97 Thiolase, N-terminal domain
Thiolase_C           PF02803.13   123 seq658_BIOID51027    -            387   1.6e-50  169.5   0.2   1   1   9.2e-54   4.2e-50  168.1   0.1     1   123   261   386   261   386 0.98 Thiolase, C-terminal domain
ketoacyl-synt        PF00109.21   255 seq658_BIOID51027    -            387   3.5e-05   23.3   1.0   1   1   7.6e-09   3.5e-05   23.3   0.7   169   217    83   131    76   145 0.85 Beta-ketoacyl synthase, N-terminal domain
PRD                  PF00874.15    90 seq659_BIOID51027    -            433   4.7e-25   87.4   0.0   1   2   3.6e-13   4.9e-09   36.0   0.0     2    89   138   224   137   225 0.97 PRD domain
PRD                  PF00874.15    90 seq659_BIOID51027    -            433   4.7e-25   87.4   0.0   2   2   2.6e-17   3.6e-13   49.3   0.0     2    89   247   335   246   336 0.97 PRD domain
Phage_cap_E          PF03864.10   329 seq660_BIOID51027    -            113   6.3e-15   54.7   0.1   1   1   5.4e-19   7.4e-15   54.5   0.1     1    95     4    97     4   105 0.93 Phage major capsid protein E
Fe-S_biosyn          PF01521.15    91 seq661_BIOID51027    -            114   4.3e-29   99.9   0.0   1   1   3.7e-33     5e-29   99.7   0.0     1    91     9   100     9   100 0.99 Iron-sulphur cluster biosynthesis
Aminotran_1_2        PF00155.16   363 seq662_BIOID51027    -            384     4e-68  229.8   0.0   1   1   6.6e-72   4.5e-68  229.7   0.0     2   362    40   379    39   380 0.96 Aminotransferase class I and II
Beta_elim_lyase      PF01212.16   290 seq662_BIOID51027    -            384     2e-06   27.0   0.1   1   1   1.3e-09   9.1e-06   24.8   0.0    27    87    82   142    67   206 0.77 Beta-eliminating lyase
Phytase-like         PF13449.1    326 seq663_BIOID51027    -            457   1.1e-33  116.7   0.0   1   1   1.4e-37   1.9e-33  115.9   0.0    60   311   146   396    50   410 0.85 Esterase-like activity of phytase
Phage_tail_L         PF05100.7    206 seq664_BIOID51027    -            232     2e-97  324.1   0.2   1   1  1.7e-101   2.4e-97  323.9   0.1     1   206    29   230    29   230 0.99 Phage minor tail protein L
PTS_EIIA_2           PF00359.17   142 seq666_BIOID51027    -            154   3.8e-34  117.3   0.0   1   1   3.1e-38   4.3e-34  117.1   0.0     2   140     7   148     6   150 0.96 Phosphoenolpyruvate-dependent sugar phosphotransferase system, EIIA 2
Amidohydro_4         PF13147.1    304 seq670_BIOID51027    -            453   4.4e-30  105.5   0.2   1   1   3.5e-33   1.2e-29  104.1   0.2     1   304    45   389    45   389 0.86 Amidohydrolase
Amidohydro_1         PF01979.15   333 seq670_BIOID51027    -            453   3.1e-19   69.6   0.0   1   1   2.1e-21   7.1e-18   65.2   0.0     1   332    50   391    50   392 0.67 Amidohydrolase family
Amidohydro_5         PF13594.1     68 seq670_BIOID51027    -            453   4.2e-17   61.6   0.9   1   1   2.9e-20   9.8e-17   60.4   0.6     1    68    23    88    23    88 0.84 Amidohydrolase
Phage_cap_E          PF03864.10   329 seq671_BIOID51027    -             81   5.6e-08   31.9   0.1   1   1   4.1e-12   5.6e-08   31.9   0.1    93   160     6    76     1    81 0.83 Phage major capsid protein E
TnpB_IS66            PF05717.8    108 seq673_BIOID51027    -            115   1.3e-44  149.9   0.0   1   1     1e-48   1.4e-44  149.8   0.0     2   107     7   110     6   111 0.96 IS66 Orf2 like protein
DEAD                 PF00270.24   173 seq674_BIOID51027    -            444   1.3e-45  154.7   0.0   1   1   1.1e-48   5.1e-45  152.8   0.0     1   171    28   197    28   199 0.92 DEAD/DEAH box helicase
Helicase_C           PF00271.26    78 seq674_BIOID51027    -            444   5.9e-27   93.2   0.0   1   1   2.5e-30   1.1e-26   92.3   0.0     3    78   268   343   266   343 0.98 Helicase conserved C-terminal domain
ResIII               PF04851.10   184 seq674_BIOID51027    -            444   8.1e-05   22.4   0.2   1   1   3.8e-08   0.00017   21.3   0.0    31   183    47   192    18   193 0.73 Type III restriction enzyme, res subunit
OMPdecase            PF00215.19   226 seq676_BIOID51027    -            267   1.3e-30  106.3   0.6   1   1   1.1e-34   1.5e-30  106.1   0.4     2   225    56   257    55   258 0.94 Orotidine 5'-phosphate decarboxylase / HUMPS family
Toluene_X            PF03349.11   427 seq679_BIOID51027    -            448  1.9e-147  490.9  17.5   1   1  1.6e-151  2.2e-147  490.7  12.1     2   427    19   448    18   448 0.98 Outer membrane protein transport protein (OMPP1/FadL/TodX)
Phage_cap_E          PF03864.10   329 seq681_BIOID51027    -            161   3.1e-29  101.8   0.0   1   1   2.6e-33   3.6e-29  101.6   0.0   186   329     9   160     2   160 0.91 Phage major capsid protein E
Methyltransf_27      PF13708.1    194 seq683_BIOID51027    -            277   5.7e-77  257.5   0.4   1   1   5.5e-81   7.5e-77  257.1   0.3     2   194    82   274    81   274 0.99 Methyltransferase domain
HTH_Tnp_1            PF01527.15    76 seq684_BIOID51027    -            216   8.8e-24   83.1   0.0   1   1   3.1e-25   1.4e-21   76.0   0.0     2    69    92   163    91   182 0.86 Transposase
Tir_receptor_N       PF07490.6    266 seq687_BIOID51027    -            538  1.7e-151  503.0   5.4   1   1  3.8e-155  1.7e-151  503.0   3.7     1   266     1   259     1   259 0.99 Translocated intimin receptor (Tir) N-terminus
Tir_receptor_C       PF07489.6    221 seq687_BIOID51027    -            538  6.7e-111  369.2  13.8   1   1  1.5e-114  6.7e-111  369.2   9.5     1   221   326   538   326   538 0.99 Translocated intimin receptor (Tir) C-terminus
Tir_receptor_M       PF03549.9     66 seq687_BIOID51027    -            538   2.1e-38  130.1  12.8   1   1   9.5e-42   4.3e-38  129.1   8.9     1    66   260   325   260   325 0.99 Translocated intimin receptor (Tir) intimin-binding domain
RNase_T              PF00929.19   164 seq692_BIOID51027    -            246     5e-40  137.3   0.4   1   1   9.7e-44   1.3e-39  135.9   0.1     1   164    12   178    12   178 0.93 Exonuclease
SSB                  PF00436.20   104 seq693_BIOID51027    -            178   8.4e-43  144.3   0.5   1   1   7.4e-47     1e-42  144.1   0.4     1   103     6   112     6   113 0.97 Single-strand binding protein family
FxsA                 PF04186.8    120 seq694_BIOID51027    -            158   1.1e-36  124.9   8.3   1   1   9.6e-41   1.3e-36  124.7   5.7     1   113     6   118     6   127 0.93 FxsA cytoplasmic membrane protein
DDE_Tnp_IS66         PF03050.9    271 seq695_BIOID51027    -            523  1.6e-100  335.6   0.2   1   1  4.7e-104  1.6e-100  335.6   0.1     1   270   186   472   186   473 0.98 Transposase IS66 family
DDE_Tnp_IS66_C       PF13817.1     39 seq695_BIOID51027    -            523   3.4e-19   68.4   0.4   1   1   3.6e-22   1.2e-18   66.6   0.3     1    39   479   517   479   517 0.98 IS66 C-terminal element
HTH_Tnp_IS66         PF13005.2     59 seq695_BIOID51027    -            523   7.5e-18   64.0   6.7   1   1     5e-21   1.7e-17   62.8   4.7     2    59   125   180   124   180 0.98 putative Helix-turn-helix domain of transposase IS66
LZ_Tnp_IS66          PF13007.2     78 seq695_BIOID51027    -            523   1.6e-12   47.7   7.7   1   1   1.2e-15     4e-12   46.5   5.3     2    77    46   121    45   122 0.83 Transposase C of IS166 homeodomain
NLPC_P60             PF00877.14   105 seq698_BIOID51027    -            223   3.9e-14   52.2   0.0   1   1   7.8e-18   5.3e-14   51.7   0.0     1   104    87   199    87   200 0.92 NlpC/P60 family
Prok-JAB             PF14464.1    105 seq698_BIOID51027    -            223   3.5e-10   39.2   0.0   1   1   9.1e-14   6.2e-10   38.4   0.0    30    96     6    74     1    85 0.87 Prokaryotic homologs of the JAB domain
HTH_3                PF01381.17    55 seq699_BIOID51027    -            166   1.7e-09   37.2   0.0   1   1   2.8e-13   3.8e-09   36.1   0.0     6    53    26    74    23    76 0.95 Helix-turn-helix
Packaging_FI         PF14000.1    125 seq703_BIOID51027    -            135     1e-40  138.7   2.3   1   1   8.3e-45   1.1e-40  138.5   1.6     1   125    14   132    14   132 0.97 DNA packaging protein FI
Cyto_ox_2            PF02322.10   328 seq705_BIOID51027    -            378  5.8e-112  373.9  33.8   1   1  4.8e-116  6.6e-112  373.7  23.4     1   328     6   362     6   362 0.99 Cytochrome oxidase subunit II
Methyltransf_11      PF08241.7     95 seq707_BIOID51027    -            251   2.4e-24   85.5   0.0   1   1   3.2e-27   4.4e-24   84.6   0.0     1    95    47   138    47   138 0.98 Methyltransferase domain
Methyltransf_23      PF13489.1    162 seq707_BIOID51027    -            251   6.9e-15   54.9   0.1   1   1   7.4e-18     1e-14   54.4   0.0     4   145    25   168    17   179 0.76 Methyltransferase domain
Methyltransf_31      PF13847.1    152 seq707_BIOID51027    -            251   9.9e-15   54.3   0.0   1   1   9.6e-18   1.3e-14   53.9   0.0     5   118    44   147    40   190 0.84 Methyltransferase domain
Methyltransf_12      PF08242.7     99 seq707_BIOID51027    -            251   2.2e-11   43.9   0.0   1   1   3.3e-14   4.6e-11   42.9   0.0     1    98    47   135    47   136 0.86 Methyltransferase domain
Methyltransf_18      PF12847.2    112 seq707_BIOID51027    -            251     1e-09   38.8   0.0   1   1   1.4e-12   1.9e-09   37.9   0.0     4   110    45   139    42   141 0.79 Methyltransferase domain
Methyltransf_25      PF13649.1    101 seq707_BIOID51027    -            251     3e-09   37.0   0.0   1   1     8e-12   1.1e-08   35.2   0.0     1   101    46   134    46   134 0.87 Methyltransferase domain
Ubie_methyltran      PF01209.13   233 seq707_BIOID51027    -            251   2.1e-09   36.7   0.0   1   1     2e-12   2.8e-09   36.3   0.0    42   168    37   155     2   167 0.83 ubiE/COQ5 methyltransferase family
Methyltransf_8       PF05148.10   219 seq707_BIOID51027    -            251   3.7e-06   26.6   0.0   1   1   3.9e-09   5.3e-06   26.0   0.0    58   156    29   138    16   158 0.77 Hypothetical methyltransferase
MTS                  PF05175.9    170 seq707_BIOID51027    -            251   6.3e-05   22.3   0.0   1   1   7.2e-08   9.9e-05   21.6   0.0    19    74    30    83    22   108 0.83 Methyltransferase small domain
HIT                  PF01230.18    98 seq710_BIOID51027    -            125   9.1e-30  102.9   0.0   1   1   1.6e-33   1.1e-29  102.7   0.0     1    97    18   115    18   116 0.97 HIT domain
DcpS_C               PF11969.3    116 seq710_BIOID51027    -            125   2.7e-25   88.7   0.0   1   1   4.3e-29     3e-25   88.6   0.0     2   103    11   112    10   123 0.96 Scavenger mRNA decapping enzyme C-term binding
AP_endonuc_2         PF01261.19   211 seq712_BIOID51027    -            284   2.2e-28   98.9   0.0   1   1   2.9e-32   3.9e-28   98.0   0.0     1   210    25   229    25   230 0.96 Xylose isomerase-like TIM barrel
TnpB_IS66            PF05717.8    108 seq713_BIOID51027    -            115   5.3e-45  151.1   0.0   1   1   4.3e-49   5.8e-45  151.0   0.0     2   107     7   110     6   111 0.96 IS66 Orf2 like protein
DUF1737              PF08410.5     54 seq717_BIOID51027    -            157   1.9e-18   65.8   0.0   1   1   4.9e-22   3.3e-18   65.0   0.0     1    53     1    50     1    51 0.97 Domain of unknown function (DUF1737)
DUF303               PF03629.13   255 seq717_BIOID51027    -            157   4.6e-05   22.6   0.0   1   1   8.2e-09   5.6e-05   22.3   0.0     1    64    64   121    64   152 0.78 Domain of unknown function (DUF303)
Lambda_tail_I        PF06805.7     82 seq719_BIOID51027    -            182   7.4e-14   51.2   0.0   1   1   9.2e-18   1.3e-13   50.4   0.0    25    82     2    64     1    64 0.98 Bacteriophage lambda tail assembly protein I
Ead_Ea22             PF13935.1    139 seq721_BIOID51027    -             61   2.4e-11   44.0   0.0   1   1   1.8e-15   2.4e-11   44.0   0.0     1    48     2    49     2    60 0.89 Ead/Ea22-like protein
DUF2594              PF10769.4     74 seq722_BIOID51027    -             74   1.4e-42  143.4   2.3   1   1   1.1e-46   1.6e-42  143.3   1.6     1    74     1    74     1    74 1.00 Protein of unknown function (DUF2594)
Plasmid_stabil       PF05016.9     90 seq725_BIOID51027    -             96   4.5e-17   62.0   0.5   1   1   3.7e-21     5e-17   61.9   0.3     1    90     4    91     4    91 0.86 Plasmid stabilisation system protein
DUF1425              PF07233.7     94 seq726_BIOID51027    -            125   1.6e-23   81.9   0.0   1   1   1.4e-27   1.9e-23   81.7   0.0     2    93    34   124    33   125 0.98 Protein of unknown function (DUF1425)
HTH_Tnp_IS66         PF13005.2     59 seq730_BIOID51027    -            235   8.3e-18   63.8   6.5   1   1   3.4e-21   1.5e-17   63.0   4.5     2    59   125   180   124   180 0.97 putative Helix-turn-helix domain of transposase IS66
DDE_Tnp_IS66         PF03050.9    271 seq730_BIOID51027    -            235   7.7e-14   51.4   4.9   1   1   1.6e-16   7.1e-13   48.2   0.0     1    44   186   229   186   232 0.96 Transposase IS66 family
LZ_Tnp_IS66          PF13007.2     78 seq730_BIOID51027    -            235   4.6e-13   49.5   7.7   1   1   2.2e-16   9.9e-13   48.4   5.3     2    77    46   121    45   122 0.83 Transposase C of IS166 homeodomain
Xan_ur_permease      PF00860.15   389 seq732_BIOID51027    -            433   6.3e-98  327.6  32.7   1   1  5.5e-102   7.5e-98  327.4  22.7     2   387     9   394     8   396 0.97 Permease family
Phage_Nu1            PF07471.7    164 seq733_BIOID51027    -            181   5.2e-92  305.5   1.4   1   1   4.3e-96   5.9e-92  305.4   1.0     1   164     1   164     1   164 0.99 Phage DNA packaging protein Nu1
PEP_mutase           PF13714.1    238 seq735_BIOID51027    -            296   1.3e-53  181.6   4.4   1   1   2.1e-57   1.5e-53  181.3   3.0     1   233    10   250    10   255 0.92 Phosphoenolpyruvate phosphomutase
ICL                  PF00463.16   526 seq735_BIOID51027    -            296   1.2e-16   59.8   1.9   1   1   4.6e-20   3.1e-16   58.5   1.3   150   255    80   183    71   213 0.86 Isocitrate lyase family
HTH_3                PF01381.17    55 seq737_BIOID51027    -             70   9.9e-15   54.0   0.0   1   1   2.5e-18   1.1e-14   53.8   0.0     1    55     7    60     7    60 0.97 Helix-turn-helix
HTH_19               PF12844.2     64 seq737_BIOID51027    -             70   7.8e-10   38.5   0.0   1   1   1.9e-13   8.7e-10   38.3   0.0     3    62     6    64     4    66 0.91 Helix-turn-helix domain
HTH_31               PF13560.1     64 seq737_BIOID51027    -             70   5.8e-09   35.8   0.0   1   1   1.4e-12   6.4e-09   35.7   0.0     2    46     3    45     2    60 0.85 Helix-turn-helix domain
AAA_5                PF07728.9    139 seq739_BIOID51027    -            684   1.2e-13   50.8   0.0   1   1   2.6e-13   1.8e-09   37.3   0.0    55   139   434   522   386   522 0.80 AAA domain (dynein-related subfamily)
DNA_ligase_aden      PF01653.13   315 seq744_BIOID51027    -            560   3.7e-81  272.3   0.0   1   1     7e-85   4.8e-81  272.0   0.0     2   314    29   307    28   308 0.98 NAD-dependent DNA ligase adenylation domain
DNA_ligase_OB        PF03120.11    82 seq744_BIOID51027    -            560   1.2e-26   92.0   0.2   1   1   3.4e-30   2.3e-26   91.1   0.2     2    80   311   391   310   393 0.95 NAD-dependent DNA ligase OB-fold domain
AAA_26               PF13500.1    199 seq745_BIOID51027    -            225   1.7e-42  145.2   0.0   1   1   4.3e-46     2e-42  144.9   0.0     1   193     3   208     3   213 0.95 AAA domain
CbiA                 PF01656.18   195 seq745_BIOID51027    -            225   3.9e-20   71.9   0.0   1   1     1e-23   4.7e-20   71.7   0.0     2   180     6   199     5   217 0.78 CobQ/CobB/MinD/ParA nucleotide binding domain
VirE                 PF05272.6    198 seq747_BIOID51027    -            730   3.9e-67  225.4   0.0   1   1   4.5e-71   6.1e-67  224.8   0.0     1   197   426   618   426   619 0.97 Virulence-associated protein E
MipA                 PF06629.7    226 seq749_BIOID51027    -            246   1.6e-73  246.7   1.6   1   1   1.4e-77   1.9e-73  246.5   1.1     2   226    24   246    23   246 0.99 MltA-interacting protein MipA
DUF3897              PF13036.1    180 seq751_BIOID51027    -            213   7.9e-53  178.6   0.0   1   1     7e-57   9.5e-53  178.3   0.0     1   180    10   210    10   210 0.92 Protein of unknown function (DUF3897)
DEDD_Tnp_IS110       PF01548.12   144 seq754_BIOID51027    -            326   3.9e-44  149.6   0.2   1   1   2.4e-47   1.7e-43  147.6   0.1     1   144     7   151     7   151 0.99 Transposase
Transposase_20       PF02371.11    87 seq754_BIOID51027    -            326   1.3e-27   95.5   0.5   1   1   3.5e-31   2.4e-27   94.7   0.3     2    85   196   280   195   282 0.96 Transposase IS116/IS110/IS902 family
DUF1391              PF07151.7     49 seq756_BIOID51027    -             77   3.2e-33  112.8   1.4   1   1     3e-37   4.1e-33  112.4   0.9     1    48    29    76    29    77 0.97 Protein of unknown function (DUF1391)
Phage-tail_3         PF13550.1    164 seq757_BIOID51027    -           1137   6.6e-39  133.2   0.0   1   1   4.6e-42   1.6e-38  131.9   0.0     1   161   330   497   330   500 0.94 Putative phage tail protein
DUF3672              PF12421.3    136 seq757_BIOID51027    -           1137   2.4e-36  124.7   1.2   1   1   1.8e-39   6.1e-36  123.4   0.8     1   136   949  1099   949  1099 0.94 Fibronectin type III protein
DUF1983              PF09327.6     81 seq757_BIOID51027    -           1137   9.9e-28   95.8   0.1   1   1   8.8e-31     3e-27   94.2   0.0     2    81   846   925   845   925 0.98 Domain of unknown function (DUF1983)
DUF386               PF04074.7    153 seq758_BIOID51027    -            149   1.3e-39  135.0   1.4   1   1     1e-43   1.4e-39  134.9   1.0     1   153     1   142     1   142 0.98 Domain of unknown function (DUF386)
Aldolase_II          PF00596.16   183 seq759_BIOID51027    -            228   7.3e-47  159.2   0.2   1   1   6.9e-51   9.4e-47  158.9   0.1     1   182     6   193     6   194 0.88 Class II Aldolase and Adducin N-terminal domain
EAL                  PF00563.15   236 seq761_BIOID51027    -            528     6e-66  222.1   0.4   1   1   1.3e-69   8.8e-66  221.6   0.3     2   235   273   505   272   506 0.96 EAL domain
CSS-motif            PF12792.2    208 seq761_BIOID51027    -            528   2.2e-38  131.5   1.0   1   1   4.6e-42   3.2e-38  131.0   0.7     2   207    37   246    36   247 0.91 CSS motif domain associated with EAL
Ead_Ea22             PF13935.1    139 seq767_BIOID51027    -            161   7.2e-31  107.2   0.4   1   1   6.4e-35   8.8e-31  106.9   0.3     1   127     2   116     2   135 0.88 Ead/Ea22-like protein
Rhodanese            PF00581.15   113 seq768_BIOID51027    -            143   1.6e-17   63.7   0.0   1   1   1.5e-21     2e-17   63.4   0.0     2   112    42   134    41   135 0.92 Rhodanese-like domain
Terminase_GpA        PF05876.7    557 seq769_BIOID51027    -            641  7.9e-177  588.8   0.5   1   1  7.3e-181  9.9e-177  588.5   0.3     1   547    39   600    39   607 0.97 Phage terminase large subunit (GpA)
YbjQ_1               PF01906.12   105 seq772_BIOID51027    -            107   1.2e-40  138.0   0.5   1   1   9.3e-45   1.3e-40  137.9   0.4     1   104     1   104     1   105 0.99 Putative heavy-metal-binding
His_Phos_2           PF00328.17   347 seq775_BIOID51027    -            442   1.5e-41  142.8   0.0   1   1   1.3e-45   1.7e-41  142.5   0.0     1   345    39   383    39   387 0.87 Histidine phosphatase superfamily (branch 2)
CesT                 PF05932.8    119 seq776_BIOID51027    -            156   3.3e-26   91.3   0.0   1   1     3e-30     4e-26   91.0   0.0     2   118     8   123     7   124 0.98 Tir chaperone protein (CesT) family
TetR_C_2             PF08361.6    121 seq780_BIOID51027    -            215   4.5e-57  191.0   1.6   1   1   9.1e-61   6.2e-57  190.6   1.1     1   119    84   202    84   204 0.99 MAATS-type transcriptional repressor, C-terminal region
TetR_N               PF00440.18    47 seq780_BIOID51027    -            215   4.8e-20   70.8   0.0   1   1     1e-23   7.1e-20   70.2   0.0     1    47    16    62    16    62 0.98 Bacterial regulatory proteins, tetR family
Amidase_2            PF01510.20   132 seq783_BIOID51027    -            276   1.2e-26   93.1   0.0   1   1   1.5e-30   2.1e-26   92.4   0.0     6   131    41   179    35   180 0.92 N-acetylmuramoyl-L-alanine amidase
APH                  PF01636.18   239 seq784_BIOID51027    -            274   5.3e-19   68.7   9.7   1   1     8e-23   5.4e-19   68.7   6.3     2   237    25   233    24   235 0.78 Phosphotransferase enzyme family
Choline_kinase       PF01633.15   211 seq784_BIOID51027    -            274   7.8e-06   25.4   0.0   1   1   1.6e-09   1.1e-05   24.9   0.0   143   192   163   210   139   235 0.78 Choline/ethanolamine kinase
AA_permease_2        PF13520.1    426 seq785_BIOID51027    -            477   2.4e-37  128.3  62.5   1   1   4.3e-41   2.9e-37  128.0  43.3     2   418    10   434     9   449 0.86 Amino acid permease
AA_permease          PF00324.16   479 seq785_BIOID51027    -            477     8e-20   70.5  49.9   1   1   1.7e-23   1.1e-19   70.0  34.6    25   466    34   448    21   470 0.85 Amino acid permease
HD                   PF01966.17   122 seq787_BIOID51027    -            505   1.4e-09   37.9   0.1   1   1   6.6e-13   4.5e-09   36.2   0.0     1    55    66   137    66   182 0.86 HD domain
Citrate_synt         PF00285.16   356 seq788_BIOID51027    -            389  1.3e-116  389.1   0.0   1   1  1.2e-120  1.6e-116  388.8   0.0     2   356    22   370    22   370 0.98 Citrate synthase
PHP                  PF02811.14   175 seq791_BIOID51027    -            873     2e-14   53.6   0.0   1   1   1.3e-17   5.9e-14   52.1   0.0     1   139    14   180    14   206 0.88 PHP domain
Glutaredoxin         PF00462.19    60 seq794_BIOID51027    -             83   9.9e-25   86.1   0.0   1   1   1.7e-28   1.2e-24   85.9   0.0     1    60     4    63     4    63 0.99 Glutaredoxin
GST_N_3              PF13417.1     75 seq794_BIOID51027    -             83   6.8e-09   35.7   0.0   1   1   1.1e-12   7.8e-09   35.5   0.0     2    57     7    63     6    72 0.88 Glutathione S-transferase, N-terminal domain
Cpn10                PF00166.16    93 seq795_BIOID51027    -             97   5.2e-29   99.9   1.8   1   1   4.2e-33   5.7e-29   99.7   1.3     1    93     2    95     2    95 0.97 Chaperonin 10 Kd subunit
DUF3442              PF11924.3    280 seq800_BIOID51027    -            939   3.2e-98  328.6  10.5   1   1  3.9e-101   1.1e-97  326.9   7.3     1   280   164   442   164   442 0.99 Protein of unknown function (DUF3442)
Big_1                PF02369.11   100 seq800_BIOID51027    -            939     1e-42  143.9  45.8   1   2   3.9e-21   1.1e-17   63.6   8.3     2    98   560   648   557   650 0.91 Bacterial Ig-like domain (group 1)
Big_1                PF02369.11   100 seq800_BIOID51027    -            939     1e-42  143.9  45.8   2   2     4e-30   1.1e-26   92.5   8.3     1   100   652   748   652   748 0.98 Bacterial Ig-like domain (group 1)
Intimin_C            PF07979.6    101 seq800_BIOID51027    -            939     4e-39  132.7   6.3   1   1   3.6e-42     1e-38  131.5   3.5     3   101   840   939   838   939 0.97 Intimin C-type lectin domain
Big_2                PF02368.13    79 seq800_BIOID51027    -            939   3.7e-24   84.2   8.2   1   1   1.4e-27   3.7e-24   84.2   5.7     3    79   759   835   757   835 0.98 Bacterial Ig-like domain (group 2)
LysM                 PF01476.15    44 seq800_BIOID51027    -            939   1.9e-08   33.9   0.0   1   1   2.8e-11   7.5e-08   32.0   0.0     1    44    65   113    65   113 0.97 LysM domain
Gly_kinase           PF02595.10   378 seq801_BIOID51027    -            381  5.5e-184  611.0  20.1   1   1  4.6e-188  6.2e-184  610.8  13.9     1   377     1   377     1   378 1.00 Glycerate kinase family
Beta_protein         PF14350.1    347 seq802_BIOID51027    -            209   1.6e-41  142.5   0.1   1   1   1.3e-45   1.8e-41  142.3   0.0     1   201     5   208     5   209 0.97 Beta protein
S-methyl_trans       PF02574.11   305 seq804_BIOID51027    -           1232  1.4e-104  349.5   0.1   1   1  9.1e-108  2.5e-104  348.7   0.1     1   304    21   331    21   332 0.98 Homocysteine S-methyltransferase
Met_synt_B12         PF02965.12   136 seq804_BIOID51027    -           1232     9e-54  180.6   0.0   1   1     9e-57   2.4e-53  179.2   0.0     1   136  1060  1197  1060  1197 0.99 Vitamin B12 dependent methionine synthase, activation domain
Pterin_bind          PF00809.17   210 seq804_BIOID51027    -           1232     6e-47  159.6   0.5   1   1   6.5e-50   1.8e-46  158.0   0.4     1   210   361   573   361   573 0.98 Pterin binding enzyme
B12-binding_2        PF02607.12    79 seq804_BIOID51027    -           1232   4.4e-21   74.5   0.0   1   1   6.5e-24   1.8e-20   72.6   0.0     4    79   664   739   662   739 0.96 B12 binding domain
B12-binding          PF02310.14   121 seq804_BIOID51027    -           1232   6.6e-20   71.0   0.2   1   1   1.8e-22     5e-19   68.2   0.1     2    94   753   845   752   856 0.93 B12 binding domain
SecB                 PF02556.9    149 seq806_BIOID51027    -            155   1.6e-58  196.4   0.1   1   1   1.3e-62   1.8e-58  196.2   0.0     1   148     1   145     1   146 0.97 Preprotein translocase subunit SecB
Cpn60_TCP1           PF00118.19   488 seq807_BIOID51027    -            548  1.2e-126  423.1  10.9   1   1  9.8e-131  1.3e-126  422.9   7.5     1   486    23   523    23   525 0.94 TCP-1/cpn60 chaperonin family
UvrB                 PF12344.3     44 seq808_BIOID51027    -            673   6.7e-23   79.8   0.9   1   1   1.3e-25   2.9e-22   77.7   0.1     1    43   552   594   552   595 0.97 Ultra-violet resistance protein B
Helicase_C           PF00271.26    78 seq808_BIOID51027    -            673   1.2e-15   57.0   0.0   1   1   1.2e-18   2.8e-15   55.8   0.0     2    77   465   545   464   546 0.98 Helicase conserved C-terminal domain
ResIII               PF04851.10   184 seq808_BIOID51027    -            673   1.1e-11   44.8   0.0   1   1     3e-14   6.9e-11   42.1   0.0     4    94    13   101    10   134 0.79 Type III restriction enzyme, res subunit
UVR                  PF02151.14    36 seq808_BIOID51027    -            673   5.2e-07   28.8   1.1   1   1     7e-10   1.6e-06   27.3   0.8     2    35   634   667   633   668 0.93 UvrB/uvrC motif
DicB                 PF05358.6     62 seq811_BIOID51027    -             97   1.7e-37  126.6   0.6   1   1   1.7e-41   2.3e-37  126.1   0.0     1    62    36    97    36    97 0.99 DicB protein
MscS_TM              PF12794.2    340 seq812_BIOID51027    -           1120     2e-97  325.7  28.8   1   1  4.5e-101     2e-97  325.7  20.0     5   340   508   826   505   826 0.97 Mechanosensitive ion channel inner membrane domain 1
MscS_porin           PF12795.2    240 seq812_BIOID51027    -           1120   4.9e-66  222.3  54.0   1   1   1.1e-69   4.9e-66  222.3  37.4     1   240    49   290    49   290 0.98 Mechanosensitive ion channel porin domain
MS_channel           PF00924.13   206 seq812_BIOID51027    -           1120   3.3e-61  206.0   0.5   1   1   7.3e-65   3.3e-61  206.0   0.3     2   206   887  1086   886  1086 0.99 Mechanosensitive ion channel
FAD_syn              PF06574.7    158 seq815_BIOID51027    -            313   1.3e-57  193.6   0.0   1   1   2.7e-61   1.9e-57  193.2   0.0     2   158    12   168    11   168 0.99 FAD synthetase
Flavokinase          PF01687.12   125 seq815_BIOID51027    -            313   6.1e-40  135.8   0.0   1   1   1.4e-43   9.4e-40  135.2   0.0     1   124   184   307   184   308 0.97 Riboflavin kinase
Glyco_hydro_3        PF00933.16   299 seq816_BIOID51027    -            341   4.2e-72  242.5   0.0   1   1   3.9e-76   5.3e-72  242.2   0.0     3   294     7   319     5   320 0.94 Glycosyl hydrolase family 3 N terminal domain
Ribosomal_S6         PF01250.12    92 seq817_BIOID51027    -            131   3.4e-33  113.2   0.1   1   1   3.2e-37   4.4e-33  112.8   0.0     1    91     2    91     2    92 0.98 Ribosomal protein S6
DUF1482              PF07358.6     57 seq818_BIOID51027    -             66   2.5e-28   97.3   0.2   1   1   2.1e-32   2.8e-28   97.1   0.1     1    57     7    65     7    65 0.98 Protein of unknown function (DUF1482)
Ring_hydroxyl_A      PF00848.14   209 seq819_BIOID51027    -            453   2.4e-32  112.1   0.0   1   1   4.9e-36   3.4e-32  111.6   0.0     2   208   164   433   163   435 0.90 Ring hydroxylating alpha subunit (catalytic domain)
Rieske               PF00355.21    98 seq819_BIOID51027    -            453   2.5e-24   84.5   0.1   1   1   6.3e-28   4.3e-24   83.7   0.1     1    86    42   125    42   142 0.90 Rieske [2Fe-2S] domain
NAD_Gly3P_dh_C       PF07479.9    149 seq820_BIOID51027    -            339     4e-54  182.2   0.6   1   1   2.8e-57   6.3e-54  181.6   0.4     2   147   184   325   183   327 0.98 NAD-dependent glycerol-3-phosphate dehydrogenase C-terminus
NAD_Gly3P_dh_N       PF01210.18   157 seq820_BIOID51027    -            339   6.1e-51  172.1   0.0   1   1   3.8e-54   8.6e-51  171.6   0.0     2   156     8   163     7   164 0.99 NAD-dependent glycerol-3-phosphate dehydrogenase N-terminus
ApbA                 PF02558.11   151 seq820_BIOID51027    -            339   8.9e-12   44.5   0.0   1   1   6.5e-15   1.5e-11   43.8   0.0     2   107     9   115     8   140 0.92 Ketopantoate reductase PanE/ApbA
F420_oxidored        PF03807.12    96 seq820_BIOID51027    -            339   5.2e-07   29.8   0.0   1   1   3.1e-09   7.1e-06   26.2   0.0     3    83     9    97     7   106 0.88 NADP oxidoreductase coenzyme F420-dependent
NAD_binding_2        PF03446.10   162 seq820_BIOID51027    -            339   2.7e-05   24.0   0.0   1   1     3e-08   6.7e-05   22.7   0.0     3   108     7   124     5   145 0.86 NAD binding domain of 6-phosphogluconate dehydrogenase
NusG                 PF02357.14    92 seq821_BIOID51027    -            162   3.6e-22   78.2   0.0   1   1   3.7e-26     5e-22   77.8   0.0     2    91     3    90     2    91 0.92 Transcription termination factor nusG
McrBC                PF10117.4    321 seq823_BIOID51027    -            436   2.9e-97  325.3   2.2   1   1  2.5e-101   3.4e-97  325.1   1.5     1   321    65   386    65   386 0.97 McrBC 5-methylcytosine restriction system component
MmgE_PrpD            PF03972.9    445 seq824_BIOID51027    -            483  4.5e-178  591.8   0.0   1   1  3.7e-182  5.1e-178  591.6   0.0     2   445    14   475    13   475 0.98 MmgE/PrpD family
AAA_5                PF07728.9    139 seq826_BIOID51027    -            498   5.9e-25   87.5   0.0   1   1     4e-28   1.1e-24   86.6   0.0     1   139    41   171    41   171 0.92 AAA domain (dynein-related subfamily)
DUF3763              PF12592.3     57 seq826_BIOID51027    -            498     4e-22   77.4   1.3   1   1   4.1e-25   1.1e-21   76.0   0.9     3    57   444   498   442   498 0.97 Protein of unknown function (DUF3763)
SSB                  PF00436.20   104 seq827_BIOID51027    -            104   2.9e-13   49.4   0.0   1   1   2.3e-17   3.2e-13   49.3   0.0     2    96     3    92     2   100 0.89 Single-strand binding protein family
PTS_IIB              PF02302.12    90 seq828_BIOID51027    -            106   5.2e-21   74.7   1.5   1   1   4.5e-25   6.1e-21   74.5   1.0     2    88     6    95     5    97 0.94 PTS system, Lactose/Cellobiose specific IIB subunit
DUF4222              PF13973.1     53 seq829_BIOID51027    -             80   1.5e-13   49.8   0.3   1   1   1.3e-17   1.8e-13   49.5   0.2     2    53     4    54     3    54 0.97 Domain of unknown function (DUF4222)
MerR-DNA-bind        PF09278.6     65 seq832_BIOID51027    -            154     7e-15   55.0   0.1   1   1   2.6e-18   1.2e-14   54.3   0.0     2    65    55   119    54   119 0.96 MerR, DNA binding
MerR                 PF00376.18    38 seq832_BIOID51027    -            154   4.6e-14   51.5   0.3   1   1   2.5e-17   1.1e-13   50.3   0.1     1    38    13    49    13    49 0.98 MerR family regulatory protein
MerR_1               PF13411.1     69 seq832_BIOID51027    -            154   2.8e-12   46.1   0.0   1   1     1e-15   4.6e-12   45.4   0.0     2    65    13    76    12    78 0.96 MerR HTH family regulatory protein
gpW                  PF02831.10    68 seq833_BIOID51027    -             68   3.5e-37  125.6   1.1   1   1   2.7e-41   3.8e-37  125.5   0.8     1    68     1    68     1    68 0.99 gpW
LysE                 PF01810.13   191 seq837_BIOID51027    -            195   2.9e-14   52.6  16.7   1   1   2.5e-18   3.4e-14   52.4  11.6     1   188    14   194    14   195 0.81 LysE type translocator
Ribosomal_S18        PF01084.15    54 seq838_BIOID51027    -             75   2.7e-25   87.8   0.5   1   1   2.4e-29   3.3e-25   87.5   0.3     2    54    16    68    15    68 0.96 Ribosomal protein S18
PDZ                  PF00595.19    81 seq839_BIOID51027    -            474   3.1e-29  100.8   8.2   1   2   2.7e-19   9.1e-16   57.6   0.1     7    80   285   367   279   368 0.90 PDZ domain (Also known as DHR or GLGF)
PDZ                  PF00595.19    81 seq839_BIOID51027    -            474   3.1e-29  100.8   8.2   2   2   3.7e-15   1.3e-11   44.4   2.2    11    81   394   463   385   463 0.89 PDZ domain (Also known as DHR or GLGF)
PDZ_2                PF13180.1     82 seq839_BIOID51027    -            474   3.3e-26   90.8   2.8   1   2   1.2e-18   4.1e-15   55.3   0.0    12    82   300   380   285   380 0.88 PDZ domain
PDZ_2                PF13180.1     82 seq839_BIOID51027    -            474   3.3e-26   90.8   2.8   2   2   3.7e-12   1.3e-08   34.5   0.6     4    59   399   454   396   469 0.90 PDZ domain
Trypsin_2            PF13365.1    120 seq839_BIOID51027    -            474   8.2e-21   74.0   0.6   1   1   5.5e-24   1.9e-20   72.9   0.4     1   120   114   250   114   250 0.79 Trypsin-like peptidase domain
Trypsin              PF00089.21   220 seq839_BIOID51027    -            474   1.4e-20   73.7   0.3   1   1   6.5e-24   2.2e-20   73.0   0.2    21   218   114   275    87   277 0.83 Trypsin
PFL                  PF02901.10   648 seq841_BIOID51027    -            765  3.8e-205  683.0   0.0   1   1  6.8e-209  4.7e-205  682.7   0.0     1   648     1   626     1   626 0.98 Pyruvate formate lyase
Gly_radical          PF01228.16   106 seq841_BIOID51027    -            765   2.7e-25   88.6   0.0   1   1   9.7e-29   6.6e-25   87.4   0.0     3   106   645   747   643   747 0.97 Glycine radical
Phage_portal_2       PF05136.8    355 seq842_BIOID51027    -            533  4.2e-105  351.0   1.5   1   1  3.8e-109  5.1e-105  350.7   1.0     2   355    30   401    29   401 0.98 Phage portal protein, lambda family
tRNA-synt_1          PF00133.17   601 seq844_BIOID51027    -            938  9.3e-233  773.4   0.0   1   1  5.8e-236  1.1e-232  773.2   0.0     2   601    28   641    27   641 0.98 tRNA synthetases class I (I, L, M and V)
Anticodon_1          PF08264.8    153 seq844_BIOID51027    -            938   4.3e-29  101.1   0.0   1   1   4.2e-32   8.2e-29  100.2   0.0     1   152   685   841   685   842 0.89 Anticodon-binding domain of tRNA
tRNA-synt_1g         PF09334.6    391 seq844_BIOID51027    -            938   4.7e-21   74.7   0.2   1   2     7e-14   1.4e-10   40.3   0.0     8    69    58   119    56   246 0.63 tRNA synthetases class I (M)
tRNA-synt_1g         PF09334.6    391 seq844_BIOID51027    -            938   4.7e-21   74.7   0.2   2   2   2.4e-08   4.8e-05   22.0   0.0   310   356   584   631   566   650 0.81 tRNA synthetases class I (M)
zf-FPG_IleRS         PF06827.9     30 seq844_BIOID51027    -            938   1.1e-09   37.6   3.5   1   1   5.4e-13   1.1e-09   37.6   2.4     1    29   898   926   898   927 0.96 Zinc finger found in FPG and IleRS
tRNA-synt_1e         PF01406.14   301 seq844_BIOID51027    -            938     3e-08   33.0   0.0   1   1   2.2e-09   4.2e-06   25.9   0.0   227   299   575   648   548   650 0.83 tRNA synthetases class I (C) catalytic domain
tRNA-synt_1_2        PF13603.1    185 seq844_BIOID51027    -            938   8.1e-07   28.3   0.0   1   1   7.7e-10   1.5e-06   27.5   0.0    12   141   224   358   219   368 0.78 Leucyl-tRNA synthetase, Domain 2
tRNA-synt_1f         PF01921.13   360 seq844_BIOID51027    -            938   2.9e-06   26.1   0.0   1   1     6e-09   1.2e-05   24.1   0.0   241   340   562   659   545   675 0.81 tRNA synthetases class I (K)
Phage_antitermQ      PF06530.7    126 seq845_BIOID51027    -            140   2.5e-43  146.5   0.0   1   1   2.1e-47   2.9e-43  146.3   0.0     1   125     1   125     1   126 0.99 Phage antitermination protein Q
DUF1233              PF06806.7     72 seq846_BIOID51027    -             84   2.7e-34  116.4   0.5   1   1   2.3e-38   3.2e-34  116.1   0.3     1    72     4    76     4    76 0.97 Putative excisionase (DUF1233)
UPF0227              PF05728.7    187 seq847_BIOID51027    -            180   4.7e-72  241.5   0.0   1   1   3.9e-76   5.3e-72  241.3   0.0     1   186     1   177     1   178 0.99 Uncharacterised protein family (UPF0227)
Form_Nir_trans       PF01226.12   250 seq849_BIOID51027    -            310   9.1e-53  178.5  18.0   1   1   7.6e-57     1e-52  178.3  12.5     3   249    39   279    37   280 0.97 Formate/nitrite transporter
Ribosomal_L9_C       PF03948.9     87 seq850_BIOID51027    -            149   1.2e-26   92.4   1.8   1   1   2.9e-30     2e-26   91.7   1.2     2    87    63   149    62   149 0.97 Ribosomal protein L9, C-terminal domain
Ribosomal_L9_N       PF01281.14    48 seq850_BIOID51027    -            149   7.6e-23   79.3   0.3   1   1   2.2e-26   1.5e-22   78.4   0.2     1    48     1    48     1    48 0.97 Ribosomal protein L9, N-terminal domain
SATase_N             PF06426.9    105 seq852_BIOID51027    -            273   3.4e-40  136.4   0.2   1   1   7.3e-44     5e-40  135.8   0.1     1   105     9   113     9   113 1.00 Serine acetyltransferase, N-terminal
Hexapep              PF00132.19    36 seq852_BIOID51027    -            273   2.5e-11   42.4   7.5   1   1   1.3e-13   9.1e-10   37.4   0.7     1    34   193   226   193   228 0.96 Bacterial transferase hexapeptide (six repeats)
DUF3596              PF12167.3     88 seq855_BIOID51027    -            428   5.4e-30  102.6   0.0   1   1   1.9e-33   1.3e-29  101.5   0.0     1    88     7    93     7    93 0.98 Domain of unknown function (DUF3596)
Phage_integrase      PF00589.17   173 seq855_BIOID51027    -            428   1.8e-19   69.9   0.3   1   1   5.3e-23   3.6e-19   68.9   0.1     3   166   203   396   201   402 0.86 Phage integrase family
DUF4156              PF13698.1     93 seq858_BIOID51027    -            121   4.1e-32  109.8   0.1   1   1   3.6e-36   4.9e-32  109.5   0.0     2    93    27   119    26   119 0.98 Domain of unknown function (DUF4156)
Ring_hydroxyl_B      PF00866.13   145 seq859_BIOID51027    -            172   2.4e-47  160.1   5.2   1   1     2e-51   2.7e-47  159.9   3.6     1   145    19   166    19   166 0.98 Ring hydroxylating beta subunit
RPAP2_Rtr1           PF04181.8     79 seq862_BIOID51027    -             56   0.00021   21.1   1.9   1   1   5.1e-08   0.00035   20.4   1.3    22    71     6    51     2    55 0.74 Rtr1/RPAP2 family
Xan_ur_permease      PF00860.15   389 seq863_BIOID51027    -            449   1.7e-88  296.6  48.3   1   1   1.6e-92   2.1e-88  296.3  33.5     1   388    26   409    26   410 0.99 Permease family
Trehalase            PF01204.13   512 seq865_BIOID51027    -            783   5.3e-13   48.2   0.1   1   1   3.7e-16   1.7e-12   46.6   0.1   179   488   414   764   408   770 0.83 Trehalase
DUF3521              PF12035.3     35 seq866_BIOID51027    -             39   1.1e-09   37.8   0.2   1   1   1.2e-13   1.6e-09   37.2   0.1     1    35     6    37     6    37 0.96 Protein of unknown function (DUF3521)
AMP-binding          PF00501.23   418 seq868_BIOID51027    -            628   1.1e-91  307.1   0.0   1   1   2.8e-95   1.3e-91  306.9   0.0     1   418    85   525    85   525 0.96 AMP-binding enzyme
DUF3448              PF11930.3     82 seq868_BIOID51027    -            628   4.2e-26   90.3   0.3   1   1   1.6e-29   7.5e-26   89.5   0.2     7    79     3    75     1    78 0.95 Domain of unknown function (DUF3448)
DUF4009              PF13193.1     41 seq868_BIOID51027    -            628     9e-15   53.7   0.0   1   1   5.8e-18   2.7e-14   52.2   0.0     3    41   575   615   573   615 0.96 Domain of unknown function (DUF4009)
VWA_CoxE             PF05762.9    222 seq870_BIOID51027    -            483   3.5e-12   45.8   0.2   1   1   8.4e-16   1.1e-11   44.1   0.0    56   196   319   459   284   465 0.82 VWA domain containing CoxE-like protein
Pyr_redox_2          PF07992.9    200 seq872_BIOID51027    -            434   1.6e-33  116.2   0.0   1   1   1.6e-36   4.3e-33  114.7   0.0     1   197     7   318     7   320 0.91 Pyridine nucleotide-disulphide oxidoreductase
Pyr_redox            PF00070.22    80 seq872_BIOID51027    -            434   1.7e-19   69.8   3.6   1   2     5e-08   0.00014   22.0   0.1     1    36     7    48     7    93 0.86 Pyridine nucleotide-disulphide oxidoreductase
Pyr_redox            PF00070.22    80 seq872_BIOID51027    -            434   1.7e-19   69.8   3.6   2   2   8.1e-16   2.2e-12   47.0   0.4     1    69   172   255   172   264 0.92 Pyridine nucleotide-disulphide oxidoreductase
DAO                  PF01266.19   358 seq872_BIOID51027    -            434   4.1e-11   42.2  10.4   1   1   1.7e-09   4.7e-06   25.6   0.0   147   236   226   308   223   339 0.80 FAD dependent oxidoreductase
Rieske               PF00355.21    98 seq873_BIOID51027    -            106   1.7e-17   62.6   0.0   1   1   2.8e-21   1.9e-17   62.4   0.0     3    97     4    94     2    95 0.85 Rieske [2Fe-2S] domain
Rieske_2             PF13806.1    104 seq873_BIOID51027    -            106   1.9e-12   46.6   0.0   1   1   3.3e-16   2.2e-12   46.4   0.0    18   103    17    99     4   100 0.82 Rieske-like [2Fe-2S] domain
Ald_Xan_dh_C2        PF02738.13   543 seq876_BIOID51027    -            765  6.7e-175  582.3   0.0   1   1  1.2e-178  8.5e-175  582.0   0.0    12   543   159   700   147   700 0.98 Molybdopterin-binding domain of aldehyde dehydrogenase
Ald_Xan_dh_C         PF01315.17   111 seq876_BIOID51027    -            765   6.8e-35  119.3   0.1   1   1   2.2e-38   1.5e-34  118.2   0.0     1   111    23   139    23   139 0.92 Aldehyde oxidase and xanthine dehydrogenase, a/b hammerhead domain
Antitoxin-MazE       PF04014.13    47 seq877_BIOID51027    -             76   5.2e-07   29.1   0.2   1   1   6.4e-11   8.7e-07   28.4   0.1     1    44     7    45     7    48 0.94 Antidote-toxin recognition MazE
GntR                 PF00392.16    64 seq878_BIOID51027    -            258   6.7e-23   79.7   0.2   1   1   1.9e-26   1.3e-22   78.8   0.1     1    64     9    72     9    72 0.99 Bacterial regulatory proteins, gntR family
FCD                  PF07729.7    125 seq878_BIOID51027    -            258   9.3e-19   67.8   5.0   1   1   2.1e-22   1.4e-18   67.2   3.5     1   125    96   220    96   220 0.90 FCD domain
UDG                  PF03167.14   152 seq879_BIOID51027    -            229   3.2e-30  104.4   0.1   1   1   3.4e-34   4.6e-30  103.9   0.0     6   152    54   211    50   211 0.96 Uracil DNA glycosylase superfamily
Ail_Lom              PF06316.6    199 seq880_BIOID51027    -            199  5.9e-120  397.8   5.9   1   1  1.4e-123  6.6e-120  397.7   4.1     1   199     1   199     1   199 1.00 Enterobacterial Ail/Lom protein
OMP_b-brl            PF13505.1    176 seq880_BIOID51027    -            199   7.7e-26   90.9   6.3   1   1   2.1e-29   9.5e-26   90.6   4.4     2   176    11   199     6   199 0.86 Outer membrane protein beta-barrel domain
OmpA_membrane        PF01389.12   183 seq880_BIOID51027    -            199   0.00015   21.2   0.3   1   1   5.2e-08   0.00024   20.5   0.2    14   148    23   178    17   181 0.79 OmpA-like transmembrane domain
Exonuc_VIII          PF06630.6    182 seq886_BIOID51027    -           1047   1.6e-77  258.8   1.0   1   1   6.7e-81   9.1e-77  256.3   0.0     1   182     8   189     8   189 0.99 Enterobacterial exodeoxyribonuclease VIII
adh_short            PF00106.20   167 seq887_BIOID51027    -            270   2.1e-22   79.7   0.3   1   1   7.4e-26   3.4e-22   79.0   0.2     2   166     8   174     7   175 0.87 short chain dehydrogenase
adh_short_C2         PF13561.1    243 seq887_BIOID51027    -            270   1.8e-13   50.7   0.0   1   1   4.6e-17   2.1e-13   50.5   0.0     6   225    16   238    13   257 0.75 Enoyl-(Acyl carrier protein) reductase
KR                   PF08659.5    181 seq887_BIOID51027    -            270   2.1e-06   27.4   0.0   1   1   1.2e-09   5.5e-06   26.0   0.0     4   103    10   103     8   122 0.84 KR domain
Diacid_rec           PF05651.8    135 seq891_BIOID51027    -            385   1.9e-52  176.1   0.9   1   1   4.7e-56   3.2e-52  175.4   0.6     1   135     6   140     6   140 0.99 Putative sugar diacid recognition
HTH_30               PF13556.1     59 seq891_BIOID51027    -            385   3.7e-22   77.5   3.4   1   1   7.2e-25   4.9e-21   73.9   2.1     1    59   323   381   323   381 0.98 PucR C-terminal helix-turn-helix domain
Peptidase_S49        PF01343.13   154 seq894_BIOID51027    -            439   1.8e-46  157.6   0.6   1   1   5.1e-50   3.5e-46  156.6   0.4     2   151   149   297   148   300 0.96 Peptidase family S49
MerR_1               PF13411.1     69 seq899_BIOID51027    -            215     4e-09   36.0   0.2   1   1   2.7e-12   3.6e-08   32.9   0.0    26    68     2    44     1    45 0.96 MerR HTH family regulatory protein
phage_tail_N         PF08400.5    134 seq904_BIOID51027    -            437   3.3e-60  201.5   0.1   1   1   9.7e-64   3.3e-60  201.5   0.1     1   134     1   134     1   134 0.99 Prophage tail fibre N-terminal
Phage_fiber_C        PF06820.7     64 seq904_BIOID51027    -            437   6.9e-37  125.2   0.2   1   1   3.2e-40   1.1e-36  124.6   0.2     1    64   363   426   363   426 0.99 Putative prophage tail fibre C-terminus
Collagen             PF01391.13    60 seq904_BIOID51027    -            437   2.1e-18   65.4  70.3   1   2   4.9e-13   1.7e-09   36.9  23.8     1    59   251   309   249   310 0.73 Collagen triple helix repeat (20 copies)
Collagen             PF01391.13    60 seq904_BIOID51027    -            437   2.1e-18   65.4  70.3   2   2   1.3e-12   4.6e-09   35.5  22.7     1    59   302   360   302   363 0.91 Collagen triple helix repeat (20 copies)
CarboxypepD_reg      PF13620.1     82 seq904_BIOID51027    -            437   4.4e-07   29.7   0.2   1   1     3e-10     1e-06   28.5   0.1     1    73     4    81     4    89 0.80 Carboxypeptidase regulatory-like domain
DUF4224              PF13986.1     47 seq906_BIOID51027    -             67   5.8e-19   67.2   0.0   1   1   4.8e-23   6.5e-19   67.0   0.0     1    46     4    49     4    50 0.96 Domain of unknown function (DUF4224)
Radical_SAM          PF04055.16   166 seq912_BIOID51027    -            292   1.8e-22   80.1   0.0   1   1   5.8e-26   2.6e-22   79.6   0.0     1   157    41   222    41   231 0.94 Radical SAM superfamily
Fer4_12              PF13353.1    139 seq912_BIOID51027    -            292   1.1e-10   41.6   0.1   1   1   9.2e-14   4.2e-10   39.7   0.1     2    82    34   145    33   186 0.81 4Fe-4S single cluster domain
Fer4_14              PF13394.1    117 seq912_BIOID51027    -            292     1e-06   28.7   0.6   1   1     6e-09   2.7e-05   24.0   0.4     3   103    42   171    40   183 0.83 4Fe-4S single cluster domain
Pyr_redox_2          PF07992.9    200 seq913_BIOID51027    -            400   2.7e-28   99.0   0.0   1   1   1.2e-30   1.7e-27   96.5   0.0     2   196     6   277     5   281 0.89 Pyridine nucleotide-disulphide oxidoreductase
Pyr_redox            PF00070.22    80 seq913_BIOID51027    -            400   7.9e-20   70.9   1.2   1   1   4.2e-20   5.8e-17   61.7   0.1     1    77   146   222   146   226 0.92 Pyridine nucleotide-disulphide oxidoreductase
Phage_integrase      PF00589.17   173 seq914_BIOID51027    -            338   1.8e-11   43.9   0.0   1   1   7.7e-15   5.3e-11   42.3   0.0     3   169   166   320   164   324 0.84 Phage integrase family
Phage_integr_N2      PF13495.1     85 seq914_BIOID51027    -            338   2.3e-07   30.9   0.1   1   1   5.4e-11   3.7e-07   30.2   0.0     2    83    67   145    66   147 0.91 Phage integrase, N-terminal SAM-like domain
Mob_synth_C          PF06463.8    128 seq915_BIOID51027    -            352     7e-36  122.6   0.0   1   1   3.6e-39   1.2e-35  121.8   0.0     1   127   209   335   209   336 0.98 Molybdenum Cofactor Synthesis C
Radical_SAM          PF04055.16   166 seq915_BIOID51027    -            352   6.9e-27   94.5   0.0   1   1   2.7e-30   9.4e-27   94.0   0.0     2   166    42   204    41   204 0.97 Radical SAM superfamily
Fer4_12              PF13353.1    139 seq915_BIOID51027    -            352   1.6e-07   31.4   0.0   1   1   8.7e-11     3e-07   30.5   0.0    15   116    47   148    36   154 0.84 4Fe-4S single cluster domain
Fer4_14              PF13394.1    117 seq915_BIOID51027    -            352   5.9e-07   29.4   0.0   1   1   5.8e-10     2e-06   27.7   0.0     6    90    45   127    38   148 0.70 4Fe-4S single cluster domain
Na_H_Exchanger       PF00999.16   384 seq916_BIOID51027    -            549   3.4e-72  242.9  43.6   1   1   3.1e-76   4.2e-72  242.6  30.2     2   383     8   421     5   422 0.91 Sodium/hydrogen exchanger family
SNARE_assoc          PF09335.6    123 seq917_BIOID51027    -            220   1.6e-22   79.8   5.4   1   1   1.2e-26   1.6e-22   79.8   3.7     1   123    48   174    48   174 0.96 SNARE associated Golgi protein
GST_C_2              PF13410.1     69 seq918_BIOID51027    -            304   5.3e-10   38.9   0.3   1   1   4.8e-13   1.3e-09   37.6   0.2     2    68   190   260   189   261 0.82 Glutathione S-transferase, C-terminal domain
GST_C                PF00043.20    95 seq918_BIOID51027    -            304   9.3e-09   35.0   0.0   1   1   5.9e-12   1.6e-08   34.2   0.0    33    95   199   266   162   266 0.87 Glutathione S-transferase, C-terminal domain
GST_N_2              PF13409.1     70 seq918_BIOID51027    -            304   1.8e-06   27.7   0.0   1   1   1.7e-09   4.7e-06   26.3   0.0     3    69    69   143    67   144 0.89 Glutathione S-transferase, N-terminal domain
GST_N                PF02798.15    76 seq918_BIOID51027    -            304   3.4e-05   23.7   0.0   1   1   4.2e-08   0.00012   22.1   0.0    17    76    82   143    74   143 0.91 Glutathione S-transferase, N-terminal domain
Rick_17kDa_Anti      PF05433.10    42 seq924_BIOID51027    -            179   1.7e-11   43.4  15.7   1   1   5.1e-15   1.7e-11   43.4  10.9     2    42    73   113    72   113 0.96 Glycine zipper 2TM domain
Gly-zipper_OmpA      PF13436.1    118 seq924_BIOID51027    -            179   5.2e-09   35.6   3.0   1   1   1.5e-12   5.2e-09   35.6   2.1     5   112    28   134    24   136 0.78 Glycine-zipper containing OmpA-like membrane domain
Gly-zipper_YMGG      PF13441.1     45 seq924_BIOID51027    -            179   3.6e-08   32.6  12.7   1   1     1e-11   3.6e-08   32.6   8.8     2    45    69   111    68   111 0.97 YMGG-like Gly-zipper
Gly-zipper_Omp       PF13488.1     46 seq924_BIOID51027    -            179   1.8e-05   24.1  13.8   1   1   5.3e-09   1.8e-05   24.1   9.6     2    42    73   112    72   118 0.82 Glycine zipper
Na_Pi_cotrans        PF02690.10   142 seq925_BIOID51027    -            543   1.6e-44  150.9  30.2   1   2   1.4e-39   9.5e-36  122.5   7.0     1   140    13   148    13   150 0.98 Na+/Pi-cotransporter
Na_Pi_cotrans        PF02690.10   142 seq925_BIOID51027    -            543   1.6e-44  150.9  30.2   2   2   1.6e-13   1.1e-09   38.0  10.2     1   123   139   265   139   284 0.90 Na+/Pi-cotransporter
Peptidase_A8         PF01252.13   150 seq928_BIOID51027    -            164   1.8e-44  150.8   6.9   1   1   1.6e-48   2.2e-44  150.6   4.8     2   147    15   160    13   164 0.92 Signal peptidase (SPase) II
HDPD                 PF02924.9    118 seq930_BIOID51027    -            112   2.8e-15   56.0   1.0   1   1   2.4e-19   3.3e-15   55.8   0.7    19   114    22   108     4   111 0.84 Bacteriophage lambda head decoration protein D
HrpJ                 PF07201.6    166 seq932_BIOID51027    -            154   1.3e-11   44.7   0.7   1   1   1.6e-15   2.2e-11   43.9   0.5     2   100    56   148    52   150 0.95 HrpJ-like domain
SecD-TM1             PF13721.1    101 seq933_BIOID51027    -            127   2.7e-16   59.5   0.0   1   1   2.6e-20   3.6e-16   59.1   0.0    11   101    17   105     8   105 0.91 SecD export protein N-terminal TM region
Phage_AlpA           PF05930.7     51 seq934_BIOID51027    -             92   2.1e-19   68.8   0.1   1   1   4.1e-23   2.8e-19   68.4   0.0     1    51    34    83    34    83 0.98 Prophage CP4-57 regulatory protein (AlpA)
HTH_17               PF12728.2     51 seq934_BIOID51027    -             92   1.4e-07   31.5   0.1   1   1   2.7e-11   1.9e-07   31.1   0.0     9    50    44    86    39    87 0.90 Helix-turn-helix domain
Transp_cyt_pur       PF02133.10   439 seq935_BIOID51027    -            419   1.2e-83  281.0  48.4   1   1   9.7e-88   1.3e-83  280.8  33.5     1   438    11   397    11   398 0.98 Permease for cytosine/purines, uracil, thiamine, allantoin
Thioredoxin          PF00085.15   104 seq937_BIOID51027    -            139   4.4e-30  103.3   0.9   1   1   2.9e-32   6.6e-29   99.5   0.0     2   102    37   136    36   138 0.94 Thioredoxin
Thioredoxin_2        PF13098.1    112 seq937_BIOID51027    -            139   1.4e-12   47.6   0.0   1   1     4e-15     9e-12   45.0   0.0     7   112    54   135    49   135 0.88 Thioredoxin-like domain
Thioredoxin_7        PF13899.1     82 seq937_BIOID51027    -            139   5.9e-08   32.5   0.4   1   1     3e-10   6.7e-07   29.1   0.0     7    81    42   114    36   115 0.82 Thioredoxin-like
Redoxin              PF08534.5    146 seq937_BIOID51027    -            139   2.6e-06   26.9   0.0   1   1     4e-08     9e-05   21.9   0.0    28    73    52    95    34   103 0.87 Redoxin
HyaE                 PF07449.6    107 seq937_BIOID51027    -            139   8.6e-05   22.2   0.0   1   1   6.1e-08   0.00014   21.6   0.0    52   100    76   124    67   129 0.87 Hydrogenase-1 expression protein HyaE
Phage_fiber_C        PF06820.7     64 seq940_BIOID51027    -             89   8.4e-35  118.6   0.5   1   1   7.9e-39   1.1e-34  118.2   0.3     1    64    28    89    28    89 0.99 Putative prophage tail fibre C-terminus
Phage_cap_E          PF03864.10   329 seq941_BIOID51027    -            350   1.5e-63  214.5   0.2   1   1   1.3e-67   1.7e-63  214.4   0.2     1   328    13   348    13   349 0.93 Phage major capsid protein E
DUF454               PF04304.8     71 seq942_BIOID51027    -            125   3.1e-22   78.2  15.2   1   1   2.3e-26   3.1e-22   78.2  10.6     1    71    46   115    46   115 0.95 Protein of unknown function (DUF454)
MoCF_biosynth        PF00994.19   144 seq944_BIOID51027    -            170   5.6e-31  106.7   0.0   1   1   5.1e-35     7e-31  106.4   0.0     1   143    14   156    12   157 0.92 Probable molybdopterin binding domain
Ligase_CoA           PF00549.14   153 seq945_BIOID51027    -            555   1.5e-51  173.8   0.6   1   1   4.6e-55   3.2e-51  172.8   0.0     1   152   336   491   336   492 0.98 CoA-ligase
CoA_binding          PF02629.14    96 seq945_BIOID51027    -            555   9.6e-17   61.1   0.0   1   1   1.4e-19   9.6e-16   57.9   0.1     3    96   193   288   191   288 0.96 CoA binding domain
FKBP_C               PF00254.23    94 seq949_BIOID51027    -            149   1.2e-16   60.3   0.0   1   1   1.3e-20   1.7e-16   59.8   0.0     4    94     4   141     2   141 0.87 FKBP-type peptidyl-prolyl cis-trans isomerase
Elong-fact-P_C       PF09285.6     56 seq951_BIOID51027    -            188   5.3e-27   92.8   1.0   1   1   2.4e-30   1.1e-26   91.8   0.2     1    56   131   186   131   186 0.99 Elongation factor P, C-terminal
EFP                  PF01132.15    55 seq951_BIOID51027    -            188   3.2e-24   84.2   0.1   1   1   1.2e-27   5.5e-24   83.4   0.0     3    55    71   123    69   123 0.97 Elongation factor P (EF-P) OB domain
EFP_N                PF08207.7     58 seq951_BIOID51027    -            188   5.8e-24   83.6   0.0   1   1   4.5e-27     2e-23   81.8   0.0     3    57     7    61     5    62 0.97 Elongation factor P (EF-P) KOW-like domain
FAD_binding_5        PF00941.16   171 seq955_BIOID51027    -            292   1.7e-50  170.7   0.0   1   1   3.4e-54   2.4e-50  170.2   0.0     4   170     6   173     3   174 0.98 FAD binding domain in molybdopterin dehydrogenase
CO_deh_flav_C        PF03450.12   103 seq955_BIOID51027    -            292   4.8e-25   87.3   0.1   1   1   2.5e-28   1.7e-24   85.6   0.0     2   103   183   283   182   283 0.97 CO dehydrogenase flavoprotein C-terminal domain
DUF1090              PF06476.7    115 seq957_BIOID51027    -            122   6.8e-38  128.7  16.9   1   1   6.2e-42   8.4e-38  128.4  11.7     2   114     7   116     5   117 0.92 Protein of unknown function (DUF1090)
DoxX                 PF07681.7     85 seq958_BIOID51027    -             99   3.7e-17   62.4  14.4   1   1   3.1e-21   4.3e-17   62.2  10.0     1    85    16    98    16    98 0.98 DoxX
Oxidored_FMN         PF00724.15   341 seq961_BIOID51027    -            672  1.2e-103  346.5   0.0   1   1  9.1e-107  1.6e-103  346.2   0.0     1   341     5   331     5   331 0.97 NADH:flavin oxidoreductase / NADH oxidase family
Pyr_redox_3          PF13738.1    203 seq961_BIOID51027    -            672   1.5e-13   51.1   0.3   1   1   1.5e-09   2.6e-06   27.4   0.3     1    41   378   417   378   422 0.93 Pyridine nucleotide-disulphide oxidoreductase
Pyr_redox_2          PF07992.9    200 seq961_BIOID51027    -            672   1.4e-12   47.7   0.0   1   1   1.6e-12   2.7e-09   37.0   0.0     2   159   377   535   376   577 0.68 Pyridine nucleotide-disulphide oxidoreductase
NAD_binding_8        PF13450.1     68 seq961_BIOID51027    -            672   1.3e-09   37.8   0.3   1   1   4.2e-12   7.1e-09   35.4   0.0     1    36   379   414   379   435 0.89 NAD(P)-binding Rossmann-like domain
HI0933_like          PF03486.9    409 seq961_BIOID51027    -            672   4.5e-07   28.5   1.6   1   1   5.2e-10     9e-07   27.5   0.2     2    42   376   416   375   418 0.93 HI0933-like protein
FAD_binding_2        PF00890.19   421 seq961_BIOID51027    -            672   3.5e-05   22.7   1.0   1   1   5.1e-08   8.7e-05   21.4   0.7     3    41   378   416   376   419 0.91 FAD binding domain
AsnC_trans_reg       PF01037.16    74 seq962_BIOID51027    -            152   1.6e-18   66.0   0.1   1   1   8.4e-22   2.9e-18   65.2   0.1     4    73    75   143    72   144 0.92 AsnC family
HTH_AsnC-type        PF13404.1     42 seq962_BIOID51027    -            152   1.5e-13   49.9   0.0   1   1   8.8e-17     3e-13   48.9   0.0     1    42     6    47     6    47 0.97 AsnC-type helix-turn-helix domain
HTH_24               PF13412.1     48 seq962_BIOID51027    -            152   2.6e-13   49.0   0.0   1   1   1.2e-16   4.2e-13   48.3   0.0     1    48     6    53     6    53 0.97 Winged helix-turn-helix DNA-binding
HTH_11               PF08279.7     55 seq962_BIOID51027    -            152   1.6e-05   24.3   0.0   1   1   9.9e-09   3.4e-05   23.2   0.0    17    54    24    66    11    67 0.87 HTH domain
DUF1076              PF06416.7    113 seq963_BIOID51027    -            140   1.6e-43  146.8   0.3   1   1   1.3e-47   1.8e-43  146.6   0.2     2   112    27   137    26   138 0.97 Protein of unknown function (DUF1076)
DTW                  PF03942.10   204 seq964_BIOID51027    -            240     7e-60  201.6   0.0   1   1   6.1e-64   8.3e-60  201.3   0.0     1   202    35   224    35   226 0.97 DTW domain
Rep_3                PF01051.16   218 seq965_BIOID51027    -            325   3.1e-21   75.8   0.1   1   1   3.5e-25   4.8e-21   75.2   0.1     3   210    10   265     8   271 0.86 Initiator Replication protein
NUDIX                PF00293.23   135 seq966_BIOID51027    -            257   1.9e-21   75.9   0.1   1   1   1.3e-24     6e-21   74.3   0.0     6   125   132   240   127   249 0.90 NUDIX domain
zf-NADH-PPase        PF09297.6     32 seq966_BIOID51027    -            257   2.8e-10   39.4   5.4   1   1     1e-13   4.8e-10   38.6   3.8     1    32    93   124    93   124 0.98 NADH pyrophosphatase zinc ribbon domain
NUDIX-like           PF09296.6     98 seq966_BIOID51027    -            257   3.7e-06   27.0   0.1   1   1   1.6e-09   7.3e-06   26.1   0.1     2    97    11    90    10    91 0.96 NADH pyrophosphatase-like rudimentary NUDIX domain
Pribosyltran         PF00156.22   125 seq968_BIOID51027    -            183   3.4e-20   71.8   0.2   1   1   3.2e-24   4.4e-20   71.5   0.1     2   124    33   155    32   156 0.95 Phosphoribosyl transferase domain
MoaC                 PF01967.16   136 seq970_BIOID51027    -            161   1.5e-60  202.6   1.3   1   1   1.3e-64   1.7e-60  202.4   0.9     1   136    15   150    15   150 1.00 MoaC family
LYTB                 PF02401.13   281 seq971_BIOID51027    -            316  4.5e-120  399.6   0.2   1   1  3.8e-124  5.2e-120  399.5   0.1     1   280     3   284     3   285 0.99 LytB protein
DUF883               PF05957.8     94 seq973_BIOID51027    -            101   1.1e-31  108.9   1.7   1   1   9.3e-36   1.3e-31  108.7   1.2     2    94     9   101     8   101 0.99 Bacterial protein of unknown function (DUF883)
DUF2819              PF10995.3    317 seq974_BIOID51027    -            523  3.2e-129  430.1   0.0   1   1    3e-133  4.1e-129  429.7   0.0     2   317   163   474   162   474 0.99 Protein of unknown function (DUF2819)
Phage_holin_3        PF05106.7    100 seq975_BIOID51027    -            119   3.2e-32  110.3   0.5   1   1   2.7e-36   3.7e-32  110.1   0.3     1   100     9   113     9   113 0.98 Phage holin family (Lysis protein S)
DUF1471              PF07338.8     56 seq978_BIOID51027    -             85   8.5e-20   70.0   0.1   1   1   8.2e-24   1.1e-19   69.6   0.0     2    56    33    85    32    85 0.98 Protein of unknown function (DUF1471)
Entericidin          PF08085.6     21 seq979_BIOID51027    -             41   5.3e-09   35.3   0.0   1   1   4.6e-13   6.3e-09   35.1   0.0     1    21    20    40    20    40 0.99 Entericidin EcnA/B family
EspA                 PF03433.8    188 seq981_BIOID51027    -            192   1.8e-60  203.4  17.0   1   1   1.6e-64   2.2e-60  203.2  11.8     2   187     4   186     2   187 0.96 EspA-like secreted protein
Glyco_hydro_32N      PF00251.15   308 seq983_BIOID51027    -            480   1.9e-99  332.7   0.8   1   1  3.6e-103   2.5e-99  332.4   0.6     1   308    32   333    32   333 0.95 Glycosyl hydrolases family 32 N-terminal domain
Glyco_hydro_32C      PF08244.7     86 seq983_BIOID51027    -            480   4.1e-09   36.5   0.0   1   1   1.1e-12   7.2e-09   35.7   0.0    23    86   387   443   371   443 0.87 Glycosyl hydrolases family 32 C terminal
Flavodoxin_1         PF00258.20   143 seq984_BIOID51027    -            147   1.7e-21   76.5   0.0   1   1   1.4e-25   1.9e-21   76.4   0.0     2   143     7   138     6   138 0.93 Flavodoxin
DUF1469              PF07332.6    121 seq985_BIOID51027    -            134     1e-25   89.6   7.5   1   1   8.4e-30   1.1e-25   89.5   5.2     6   120    19   129    14   130 0.97 Protein of unknown function (DUF1469)
Entericidin          PF08085.6     21 seq987_BIOID51027    -             48   1.2e-08   34.2   2.6   1   1   1.2e-12   1.7e-08   33.7   1.8     1    21    23    43    23    43 0.98 Entericidin EcnA/B family
ThiS                 PF02597.15    78 seq988_BIOID51027    -             81   3.5e-21   75.2   0.0   1   1   2.9e-25   3.9e-21   75.1   0.0     1    78     4    81     4    81 0.99 ThiS family
Phage_lysozyme       PF00959.14   110 seq990_BIOID51027    -            158   1.6e-22   79.7   0.0   1   1   1.7e-26   2.3e-22   79.2   0.0     1   107    33   138    33   140 0.97 Phage lysozyme
Amidohydro_3         PF07969.6    404 seq991_BIOID51027    -            427     3e-56  191.2   1.3   1   1   2.5e-59   1.1e-55  189.3   0.9     1   404    53   379    53   379 0.98 Amidohydrolase family
Amidohydro_4         PF13147.1    304 seq991_BIOID51027    -            427   7.3e-16   58.9   0.9   1   1   2.1e-19   9.4e-16   58.5   0.6     1   303    48   377    48   378 0.95 Amidohydrolase
Amidohydro_5         PF13594.1     68 seq991_BIOID51027    -            427   7.6e-06   25.5   1.4   1   1   4.5e-09   2.1e-05   24.1   0.1     2    45    24    80    23   131 0.75 Amidohydrolase
Packaging_FI         PF14000.1    125 seq992_BIOID51027    -            132   3.4e-43  146.6   2.4   1   1   2.8e-47   3.8e-43  146.5   1.6     1   125     2   129     2   129 0.99 DNA packaging protein FI
Fer2_2               PF01799.15    75 seq993_BIOID51027    -            159     4e-27   93.8   0.4   1   1   5.8e-31     4e-27   93.8   0.3     1    73    78   152    78   154 0.93 [2Fe-2S] binding domain
Fer2                 PF00111.22    78 seq993_BIOID51027    -            159   4.4e-07   29.4   1.1   1   1   6.5e-11   4.4e-07   29.4   0.8     2    55    12    64    11    85 0.81 2Fe-2S iron-sulfur cluster binding domain
ATP-grasp_5          PF13549.1    222 seq996_BIOID51027    -            886   3.7e-75  251.8   0.2   1   1   3.9e-78     9e-75  250.5   0.1     1   221   472   693   472   694 0.96 ATP-grasp domain
Succ_CoA_lig         PF13607.1    138 seq996_BIOID51027    -            886   1.3e-46  157.5   0.1   1   1   1.1e-49   2.4e-46  156.6   0.1     1   138   147   280   147   280 0.97 Succinyl-CoA ligase like flavodoxin domain
CoA_binding_2        PF13380.1    115 seq996_BIOID51027    -            886     2e-23   82.6   0.0   1   1   1.1e-25   2.6e-22   79.0   0.0     1   113    13   130    13   132 0.95 CoA binding domain
Acetyltransf_1       PF00583.19    83 seq996_BIOID51027    -            886     1e-10   41.4   0.0   1   1   1.6e-13   3.7e-10   39.5   0.0    10    82   781   863   775   864 0.81 Acetyltransferase (GNAT) family
Acetyltransf_3       PF13302.1    142 seq996_BIOID51027    -            886   1.8e-09   37.8   0.0   1   1   1.7e-12   3.9e-09   36.8   0.0     1   142   725   864   725   864 0.80 Acetyltransferase (GNAT) domain
Acetyltransf_4       PF13420.1    155 seq996_BIOID51027    -            886     1e-06   28.6   0.0   1   1   4.8e-08   0.00011   22.0   0.0     4   135   731   864   728   871 0.80 Acetyltransferase (GNAT) domain
DNA_pol3_tau_5       PF12170.3    142 seq998_BIOID51027    -            643   1.5e-93  310.1   6.5   1   1   1.8e-96     3e-93  309.1   4.5     1   142   499   640   499   640 1.00 DNA polymerase III tau subunit V interacting with alpha
DNA_pol3_delta2      PF13177.1    162 seq998_BIOID51027    -            643   3.3e-40  137.2   0.0   1   1   3.2e-43   5.5e-40  136.5   0.0     1   161    20   178    20   179 0.98 DNA polymerase III, delta subunit
DNA_pol3_gamma3      PF12169.3    143 seq998_BIOID51027    -            643   1.5e-30  105.7   1.1   1   1   8.9e-34   1.5e-30  105.7   0.8     1   131   232   360   232   372 0.91 DNA polymerase III subunits gamma and tau domain III
DNA_pol3_tau_4       PF12168.3     84 seq998_BIOID51027    -            643   3.7e-22   78.4  12.8   1   1   7.6e-25   1.3e-21   76.6   8.9     1    84   416   498   416   498 0.98 DNA polymerase III subunits tau domain IV DnaB-binding
AAA                  PF00004.24   132 seq998_BIOID51027    -            643   7.5e-12   45.4   0.1   1   1   2.9e-14     5e-11   42.8   0.0     2   125    42   171    41   177 0.80 ATPase family associated with various cellular activities (AAA)
RuvB_N               PF05496.7    234 seq998_BIOID51027    -            643   1.8e-06   27.1   0.0   1   1   2.2e-08   3.8e-05   22.7   0.0    15    85     7    73     2    82 0.85 Holliday junction DNA helicase ruvB N-terminus
AAA_5                PF07728.9    139 seq998_BIOID51027    -            643   2.8e-05   23.7   0.0   1   1   5.2e-08   8.9e-05   22.1   0.0     3    93    42   147    40   161 0.76 AAA domain (dynein-related subfamily)
DNA_pol3_delta       PF06144.8    172 seq998_BIOID51027    -            643   9.2e-05   21.9   0.1   1   1   1.1e-07    0.0002   20.8   0.1    73   161   131   215   121   219 0.86 DNA polymerase III, delta subunit
RecT                 PF03837.9    199 seq999_BIOID51027    -            350   1.1e-34  119.3   0.0   1   1   1.3e-38   1.8e-34  118.7   0.0     2   194    30   209    29   216 0.91 RecT family
URO-D                PF01208.12   343 seq1000_BIOID51027   -            354  1.7e-140  467.7   0.0   1   1  1.4e-144  1.9e-140  467.5   0.0     2   342     5   347     4   348 0.98 Uroporphyrinogen decarboxylase (URO-D)
MoaE                 PF02391.12   117 seq1002_BIOID51027   -            150   2.5e-40  136.7   0.0   1   1   2.2e-44     3e-40  136.5   0.0     2   116     6   121     5   122 0.97 MoaE protein
YqjK                 PF13997.1     73 seq1003_BIOID51027   -             99   3.6e-30  103.8   9.8   1   1   3.3e-34   4.5e-30  103.5   6.8     1    73    14    86    14    86 0.99 YqjK-like protein
Multi_Drug_Res       PF00893.14    93 seq1004_BIOID51027   -            105   1.9e-33  114.6  10.1   1   1   1.7e-37   2.4e-33  114.3   7.0     1    93     1    93     1    93 0.99 Small Multidrug Resistance protein
SseC                 PF04888.7    306 seq1005_BIOID51027   -            380   1.1e-35  123.3  35.9   1   1   7.2e-36   9.9e-32  110.3  17.5     1   183   117   307   117   310 0.96 Secretion system effector C (SseC) like family
Phage_attach         PF05354.6    117 seq1006_BIOID51027   -            117     5e-63  209.7   0.1   1   1     8e-67   5.5e-63  209.6   0.1     1   117     1   117     1   117 1.00 Phage Head-Tail Attachment
Gifsy-2              PF13856.1     95 seq1006_BIOID51027   -            117   3.7e-31  106.9   0.0   1   1   6.2e-35   4.3e-31  106.8   0.0     1    95     4   105     4   105 0.99 ATP-binding sugar transporter from pro-phage
IU_nuc_hydro         PF01156.14   314 seq1011_BIOID51027   -            304     1e-92  310.6   0.0   1   1   8.4e-97   1.1e-92  310.4   0.0     3   312     4   302     2   304 0.96 Inosine-uridine preferring nucleoside hydrolase
FliD_C               PF07195.7    239 seq1013_BIOID51027   -            496   6.4e-57  192.4  15.5   1   1   9.4e-61   6.4e-57  192.4  10.7     1   239   252   481   252   481 0.97 Flagellar hook-associated protein 2 C-terminus
FliD_N               PF02465.13    99 seq1013_BIOID51027   -            496   7.8e-26   90.2   5.1   1   1   1.1e-29   7.8e-26   90.2   3.5     1    99    36   133    36   133 0.98 Flagellar hook-associated protein 2 C-terminus
GIDA                 PF01134.17   392 seq1014_BIOID51027   -            629  5.1e-171  568.7   0.0   1   1  2.9e-174  6.7e-171  568.3   0.0     1   391     8   398     8   399 0.99 Glucose inhibited division protein A
GIDA_assoc_3         PF13932.1     72 seq1014_BIOID51027   -            629     4e-31  106.7   0.1   1   1   6.2e-34   1.4e-30  105.0   0.1     1    72   546   617   546   617 0.99 GidA associated domain 3
FAD_oxidored         PF12831.2    428 seq1014_BIOID51027   -            629   3.1e-08   33.0   4.1   1   1   2.9e-11   6.6e-08   31.9   2.9     1   142     8   151     8   152 0.72 FAD dependent oxidoreductase
Pyr_redox_2          PF07992.9    200 seq1014_BIOID51027   -            629   2.4e-06   27.4   0.6   1   1   2.2e-09     5e-06   26.4   0.4     1   118     8   156     8   162 0.62 Pyridine nucleotide-disulphide oxidoreductase
DUF1116              PF06545.6    216 seq1015_BIOID51027   -            419   3.3e-99  330.2   1.3   1   1  3.3e-103   4.5e-99  329.7   0.9     1   216    87   303    87   303 0.99 Protein of unknown function (DUF1116)
DoxX                 PF07681.7     85 seq1016_BIOID51027   -            160   6.2e-18   64.8  12.8   1   1   1.5e-21   1.1e-17   64.1   8.9     2    84    39   117    38   118 0.98 DoxX
Minor_tail_Z         PF06763.6    189 seq1020_BIOID51027   -            192   1.4e-91  305.1  15.3   1   1   1.2e-95   1.6e-91  305.0  10.6     1   189     3   192     3   192 1.00 Prophage minor tail protein Z (GPZ)
Bax1-I               PF01027.15   205 seq1022_BIOID51027   -            234   3.6e-59  199.6  36.8   1   1     3e-63   4.1e-59  199.5  25.5     2   205    19   230    18   230 0.92 Inhibitor of apoptosis-promoting Bax1
PseudoU_synth_2      PF00849.17   164 seq1025_BIOID51027   -            290     1e-15   57.8   0.1   1   1   6.3e-18   4.3e-14   52.5   0.1     2   164    69   195    68   195 0.87 RNA pseudouridylate synthase
S4                   PF01479.20    48 seq1025_BIOID51027   -            290   2.8e-14   52.1   1.5   1   1   1.1e-17   7.6e-14   50.7   0.0     1    48     7    52     7    52 0.98 S4 domain
Terminase_2          PF03592.11   144 seq1028_BIOID51027   -            190     1e-33  116.4   0.0   1   1   9.7e-38   1.3e-33  116.1   0.0     1   129     5   160     5   176 0.92 Terminase small subunit
DUF2636              PF11120.3     62 seq1029_BIOID51027   -             63   5.2e-33  112.2   0.6   1   1   4.2e-37   5.7e-33  112.1   0.4     1    62     2    63     2    63 0.99 Protein of unknown function (DUF2636)
GST_N_2              PF13409.1     70 seq1030_BIOID51027   -            328   1.5e-23   82.4   0.0   1   1   9.4e-27   3.2e-23   81.3   0.0     1    70    62   159    62   159 0.85 Glutathione S-transferase, N-terminal domain
GST_C_2              PF13410.1     69 seq1030_BIOID51027   -            328   3.9e-14   52.1   0.0   1   1   2.3e-17     8e-14   51.1   0.0     1    54   203   256   203   280 0.89 Glutathione S-transferase, C-terminal domain
GST_C                PF00043.20    95 seq1030_BIOID51027   -            328   8.7e-07   28.7   0.0   1   1   4.2e-10   1.4e-06   28.0   0.0    20    67   200   247   167   281 0.76 Glutathione S-transferase, C-terminal domain
Endonuclease_5       PF04493.9    206 seq1031_BIOID51027   -            223   1.1e-70  237.0   0.0   1   1   9.3e-75   1.3e-70  236.8   0.0     1   205     9   208     9   209 0.99 Endonuclease V
DUF3260              PF11658.3    518 seq1034_BIOID51027   -            559  7.4e-234  776.5   0.0   1   1  6.2e-238  8.5e-234  776.3   0.0     2   518    24   554    23   554 0.99 Protein of unknown function (DUF3260)
Phage_tail_U         PF06141.6    133 seq1035_BIOID51027   -            131   4.2e-63  211.1   0.4   1   1   3.4e-67   4.6e-63  211.0   0.3     1   133     1   131     1   131 0.99 Phage minor tail protein U
DUF1187              PF06688.6     61 seq1038_BIOID51027   -             85   8.1e-38  128.2   2.2   1   1   7.7e-42   1.1e-37  127.8   1.5     1    61    25    85    25    85 0.98 Protein of unknown function (DUF1187)
EspB                 PF05802.6    317 seq1039_BIOID51027   -            314    4e-183  607.4  38.2   1   1  3.3e-187  4.4e-183  607.2  26.5     1   317     1   314     1   314 1.00 Enterobacterial EspB protein
DapB_C               PF05173.9    132 seq1043_BIOID51027   -            273   4.7e-47  158.9   0.3   1   1   9.8e-51   6.7e-47  158.4   0.2     1   132   132   268   132   268 0.98 Dihydrodipicolinate reductase, C-terminus
DapB_N               PF01113.15   124 seq1043_BIOID51027   -            273     5e-42  142.6   0.6   1   1   3.3e-45   2.2e-41  140.5   0.1     1   124     6   129     6   129 0.99 Dihydrodipicolinate reductase, N-terminus
Terminase_3          PF04466.8    387 seq1044_BIOID51027   -            540   2.2e-05   23.6   0.0   1   1   2.4e-09   3.3e-05   23.0   0.0   208   382   290   520   276   524 0.77 Phage terminase large subunit
Bax1-I               PF01027.15   205 seq1045_BIOID51027   -            215   7.4e-12   45.1  30.7   1   1   6.3e-16   8.6e-12   44.9  21.3     7   202     5   203     1   207 0.75 Inhibitor of apoptosis-promoting Bax1
Big_2                PF02368.13    79 seq1046_BIOID51027   -            256   6.1e-13   48.3  10.5   1   1   4.5e-17   6.1e-13   48.3   7.3     2    76   171   248   170   251 0.94 Bacterial Ig-like domain (group 2)
Exc                  PF07825.6     77 seq1048_BIOID51027   -             93   2.9e-14   52.4   0.2   1   1   3.1e-18   4.3e-14   51.9   0.1     3    56     4    58     2    87 0.88 Excisionase-like protein
Bundlin              PF05307.6     97 seq1049_BIOID51027   -            193   2.3e-59  197.2   7.5   1   1   3.3e-63   2.3e-59  197.2   5.2     1    97     1    97     1    97 0.99 Bundlin
PilS                 PF08805.6    133 seq1049_BIOID51027   -            193   2.5e-13   49.5   8.1   1   1   5.5e-17   3.8e-13   48.9   5.6     3   130    45   190    40   193 0.80 PilS N terminal
DDE_Tnp_IS1          PF03400.8    131 seq1052_BIOID51027   -            232   8.4e-78  258.6   1.0   1   1   3.9e-81   1.8e-77  257.6   0.7     1   131   102   232   102   232 0.99 IS1 transposase
HTH_Tnp_IS1          PF12759.2     50 seq1052_BIOID51027   -            232   4.1e-31  106.1   0.1   1   1   1.9e-34   8.5e-31  105.0   0.1     1    50    39    88    39    88 0.99 InsA C-terminal domain
Zn_Tnp_IS1           PF03811.8     36 seq1052_BIOID51027   -            232   5.5e-21   73.6   4.5   1   1   2.6e-24   1.2e-20   72.6   3.1     1    36     1    36     1    36 0.99 InsA N-terminal domain
MtfA                 PF06167.7    253 seq1053_BIOID51027   -            278     6e-75  251.7   0.1   1   1   5.3e-79   7.2e-75  251.5   0.1    11   253    18   256     9   256 0.95 Phosphoenolpyruvate:glucose-phosphotransferase regulator
Phage_integrase      PF00589.17   173 seq1054_BIOID51027   -            200     8e-49  165.5   0.0   1   1   6.6e-53   9.1e-49  165.3   0.0     1   171    11   181    11   183 0.98 Phage integrase family
DUF2877              PF11392.3    111 seq1056_BIOID51027   -            271   9.3e-29   99.7   0.0   1   1   1.5e-32   2.1e-28   98.6   0.0     1   110   158   265   158   266 0.91 Protein of unknown function (DUF2877)
DUF416               PF04222.7    191 seq1057_BIOID51027   -            196   2.2e-87  291.0   0.1   1   1   1.8e-91   2.5e-87  290.8   0.0     1   189     4   192     4   194 0.99 Protein of unknown function (DUF416)
Phage_integ_N        PF09003.5     81 seq1058_BIOID51027   -            358   7.2e-22   76.7   1.0   1   1     2e-25   1.4e-21   75.9   0.7     3    81     2    76     1    76 0.95 Bacteriophage lambda integrase, N-terminal domain
Phage_integrase      PF00589.17   173 seq1058_BIOID51027   -            358   7.4e-14   51.6   0.0   1   1   2.1e-17   1.4e-13   50.7   0.0     8   171   185   352   178   354 0.82 Phage integrase family
YbaB_DNA_bd          PF02575.11    93 seq1059_BIOID51027   -            109   3.4e-38  129.3   7.0   1   1   2.8e-42   3.8e-38  129.1   4.8     1    93    11   102    11   102 0.99 YbaB/EbfC DNA-binding family
FliS                 PF02561.9    122 seq1060_BIOID51027   -            136   1.5e-44  150.5   0.8   1   1   1.3e-48   1.7e-44  150.4   0.6     4   121     6   128     2   129 0.96 Flagellar protein FliS
Pro_CA               PF00484.14   148 seq1065_BIOID51027   -            219   1.7e-48  164.2   0.0   1   1   1.4e-52     2e-48  164.0   0.0     1   147    34   188    34   189 0.85 Carbonic anhydrase
TcpQ                 PF10671.4     85 seq1066_BIOID51027   -            137   2.3e-24   84.9   0.4   1   1   2.7e-28   3.7e-24   84.3   0.3     2    81    54   134    53   136 0.97 Toxin co-regulated pilus biosynthesis protein Q
LcrR                 PF09621.5    139 seq1071_BIOID51027   -            135   1.1e-07   31.1   0.0   1   1   9.5e-12   1.3e-07   30.8   0.0     3   125     8   133     6   135 0.73 Type III secretion system regulator (LcrR)
Toprim_4             PF13662.1     81 seq1072_BIOID51027   -            201   2.6e-22   78.5   0.0   1   1   8.9e-26   4.1e-22   77.8   0.0     1    81    81   172    81   172 0.95 Toprim domain
RecR                 PF02132.10    41 seq1072_BIOID51027   -            201   4.7e-16   57.8   1.1   1   1     1e-19   4.7e-16   57.8   0.8     2    41    39    78    38    78 0.95 RecR protein
Toprim               PF01751.17    88 seq1072_BIOID51027   -            201   9.5e-11   41.3   0.0   1   1   3.6e-14   1.7e-10   40.5   0.0     2    77    83   166    82   173 0.90 Toprim domain
GntP_permease        PF02447.11   441 seq1073_BIOID51027   -             72   3.2e-21   75.2   0.5   1   1   2.5e-25   3.4e-21   75.1   0.3   372   441     2    71     1    71 0.96 GntP family permease
DUF805               PF05656.9    117 seq1074_BIOID51027   -            121   1.4e-37  127.9   4.7   1   1   1.2e-41   1.6e-37  127.8   3.3     1   116    10   118    10   119 0.98 Protein of unknown function (DUF805)
Phage_lambd_GpG      PF06894.6    127 seq1075_BIOID51027   -            140     1e-57  193.0   1.1   1   1   8.7e-62   1.2e-57  192.8   0.7     1   126     1   125     1   126 0.99 Bacteriophage lambda minor tail protein (GpG)
FliT                 PF05400.8     84 seq1076_BIOID51027   -            121   3.4e-17   62.4   4.0   1   1   3.7e-21   5.1e-17   61.9   2.8     1    84    21   106    21   106 0.98 Flagellar protein FliT
IclR                 PF01614.13   129 seq1077_BIOID51027   -            282     4e-44  149.3   0.0   1   1   8.8e-48     6e-44  148.7   0.0     2   128   143   268   142   269 0.97 Bacterial transcriptional regulator
HTH_IclR             PF09339.5     52 seq1077_BIOID51027   -            282   1.8e-14   52.9   0.0   1   1   5.2e-18   3.5e-14   51.9   0.0     1    50    25    74    25    76 0.96 IclR helix-turn-helix domain
Band_7               PF01145.20   179 seq1078_BIOID51027   -            375   4.2e-25   88.5   0.4   1   1   4.1e-27   5.6e-23   81.6   0.2     2   178   147   318   146   320 0.94 SPFH domain / Band 7 family
GidB                 PF02527.10   184 seq1079_BIOID51027   -            207   7.4e-67  223.9   0.0   1   1   1.3e-70     9e-67  223.6   0.0     1   184    20   200    20   200 0.98 rRNA small subunit methyltransferase G
Methyltransf_31      PF13847.1    152 seq1079_BIOID51027   -            207   9.4e-10   38.1   0.0   1   1   5.5e-13   3.8e-09   36.2   0.0     4    94    66   149    64   195 0.82 Methyltransferase domain
PALP                 PF00291.20   307 seq1081_BIOID51027   -            442   6.2e-43  147.0   0.0   1   1   6.3e-47   8.6e-43  146.5   0.0    15   289    92   399    73   409 0.84 Pyridoxal-phosphate dependent enzyme
IpaB_EvcA            PF03278.8    153 seq1082_BIOID51027   -            158     4e-64  214.3   4.6   1   1   6.6e-68   4.5e-64  214.1   3.2     1   152     1   146     1   147 0.99 IpaB/EvcA family
RHSP                 PF07999.6    439 seq1082_BIOID51027   -            158   0.00021   19.9   0.1   1   1     4e-08   0.00027   19.5   0.0    74   139    40   103    27   107 0.87 Retrotransposon hot spot protein
HTH_Tnp_1            PF01527.15    76 seq1083_BIOID51027   -            136   1.8e-19   69.3   0.5   1   1   4.6e-23   3.1e-19   68.5   0.4     2    74    23   102    22   104 0.89 Transposase
HTH_28               PF13518.1     52 seq1083_BIOID51027   -            136   2.3e-06   27.3   0.5   1   1   6.5e-10   4.4e-06   26.4   0.0     1    43    32    75    32    78 0.93 Helix-turn-helix domain
AA_kinase            PF00696.23   241 seq1086_BIOID51027   -            297   4.3e-25   88.5   0.0   1   1   8.3e-29   1.1e-24   87.1   0.0     1   239     2   277     2   279 0.79 Amino acid kinase family
Secretin             PF00263.16   165 seq1090_BIOID51027   -            552   9.6e-23   80.2   4.8   1   1   1.4e-26   9.6e-23   80.2   3.3     2   165   376   546   375   546 0.92 Bacterial type II and III secretion system protein
Secretin_N_2         PF07655.8     98 seq1090_BIOID51027   -            552   3.3e-10   40.1   8.9   1   1   4.8e-14   3.3e-10   40.1   6.2    28    97   216   278   201   279 0.78 Secretin N-terminal domain
PLDc_2               PF13091.1    126 seq1091_BIOID51027   -            451   1.4e-22   79.6   0.0   1   1   3.2e-19   2.2e-15   56.4   0.0     4   123   259   406   256   409 0.84 PLD-like domain
PLDc                 PF00614.17    28 seq1091_BIOID51027   -            451   1.3e-13   50.0   2.2   1   1   2.4e-11   1.6e-07   30.7   0.1     2    28   353   379   352   379 0.94 Phospholipase D Active site motif
CPSase_sm_chain      PF00988.17   131 seq1093_BIOID51027   -            391   1.7e-56  189.1   0.1   1   1   6.1e-60   2.8e-56  188.5   0.0     2   131    13   142    12   142 0.99 Carbamoyl-phosphate synthase small chain, CPSase domain
GATase               PF00117.23   192 seq1093_BIOID51027   -            391   1.3e-49  168.1   0.0   1   1   5.8e-53   2.6e-49  167.1   0.0     3   191   206   381   203   382 0.95 Glutamine amidotransferase class-I
Peptidase_C26        PF07722.8    217 seq1093_BIOID51027   -            391   1.2e-08   34.5   0.1   1   1     1e-10   4.8e-07   29.3   0.1    93   217   258   364   247   364 0.80 Peptidase C26
MxiH                 PF09392.5     90 seq1094_BIOID51027   -             73   3.3e-12   46.6   0.4   1   1   3.5e-16   4.8e-12   46.1   0.3    25    89     5    70     2    71 0.79 Type III secretion needle MxiH like
Phage_tail_T         PF06223.7    103 seq1097_BIOID51027   -            144   1.1e-57  192.6   0.9   1   1   5.4e-56   7.3e-52  173.9   0.1     1   103    11   113    11   113 0.99 Minor tail protein T
Phage_integrase      PF00589.17   173 seq1099_BIOID51027   -            198   1.4e-46  158.1   0.6   1   1   1.2e-50   1.6e-46  158.0   0.4     1   172     5   177     5   178 0.98 Phage integrase family
Alpha-amylase        PF00128.19   316 seq1100_BIOID51027   -            495   6.1e-26   91.4   0.4   1   1   2.5e-29   1.7e-25   90.0   0.2     8   304    26   367    21   376 0.68 Alpha amylase, catalytic domain
Glyco_hydro_70       PF02324.11   809 seq1100_BIOID51027   -            495   1.4e-13   49.4   0.2   1   1   2.9e-10     2e-06   25.7   0.0   589   698    24   132    22   142 0.86 Glycosyl hydrolase family 70
Cyanate_lyase        PF02560.9     73 seq1102_BIOID51027   -            156   1.8e-33  113.7   0.0   1   1   1.9e-37   2.6e-33  113.2   0.0     3    72    85   155    83   156 0.95 Cyanate lyase C-terminal domain
Rhodanese            PF00581.15   113 seq1103_BIOID51027   -            334   1.6e-36  124.9   0.0   1   2   5.6e-22   7.7e-18   64.7   0.0     2   112    62   181    61   182 0.86 Rhodanese-like domain
Rhodanese            PF00581.15   113 seq1103_BIOID51027   -            334   1.6e-36  124.9   0.0   2   2     6e-20   8.2e-16   58.2   0.0    11   112   219   324   210   325 0.85 Rhodanese-like domain
rve                  PF00665.21   120 seq1104_BIOID51027   -            301   8.6e-23   80.6   0.0   1   1   3.4e-26   1.6e-22   79.7   0.0     3   119   123   243   121   244 0.96 Integrase core domain
rve_3                PF13683.1     67 seq1104_BIOID51027   -            301   1.4e-17   62.8   0.1   1   1   9.9e-21   4.5e-17   61.2   0.0     2    67   216   281   215   281 0.98 Integrase core domain
HTH_21               PF13276.1     60 seq1104_BIOID51027   -            301   6.8e-17   61.1   1.7   1   1   7.2e-19   3.3e-15   55.7   0.3     6    57    49   106    44   109 0.80 HTH-like domain
DUF1481              PF07356.7    195 seq1106_BIOID51027   -            211   5.4e-71  237.9   0.6   1   1   4.5e-75   6.2e-71  237.7   0.4     1   195    22   207    22   207 0.99 Protein of unknown function (DUF1481)
DUF1039              PF06287.6     66 seq1107_BIOID51027   -             92   2.3e-29  100.9   0.3   1   1   2.1e-33   2.8e-29  100.6   0.2     1    66    16    82    16    82 0.99 Protein of unknown function (DUF1039)
Xan_ur_permease      PF00860.15   389 seq1108_BIOID51027   -            505  4.9e-121  403.7  46.5   1   1  5.1e-125  6.9e-121  403.2  32.2     2   385    52   431    51   435 0.98 Permease family
DUF805               PF05656.9    117 seq1109_BIOID51027   -            118   1.5e-35  121.4   2.5   1   1   1.3e-39   1.8e-35  121.2   1.7     1   116    10   114    10   115 0.98 Protein of unknown function (DUF805)
HSP90                PF00183.13   531 seq1110_BIOID51027   -            624  6.2e-115  384.4   8.4   1   1  2.3e-117    1e-113  380.4   5.6    74   491   212   622   209   624 0.93 Hsp90 protein
HATPase_c_3          PF13589.1    137 seq1110_BIOID51027   -            624   2.2e-15   56.3   1.5   1   1   7.1e-19   3.2e-15   55.8   0.1     2   123    26   171    25   183 0.79 Histidine kinase-, DNA gyrase B-, and HSP90-like ATPase
HATPase_c            PF02518.21   111 seq1110_BIOID51027   -            624   8.1e-12   44.7   0.1   1   1   3.2e-15   1.5e-11   43.9   0.1     6   109    32   181    27   183 0.84 Histidine kinase-, DNA gyrase B-, and HSP90-like ATPase
DUF1073              PF06381.6    362 seq1114_BIOID51027   -            488    2e-108  361.9   0.0   1   1  1.8e-112  2.4e-108  361.7   0.0     6   360    50   406    45   408 0.97 Protein of unknown function (DUF1073)
TerC                 PF03741.11   184 seq1116_BIOID51027   -            540   4.9e-49  166.1  13.4   1   1   1.6e-52   7.4e-49  165.5   9.3     1   183    27   216    27   217 0.94 Integral membrane protein TerC family
CorC_HlyC            PF03471.12    81 seq1116_BIOID51027   -            540   2.4e-20   72.0   0.1   1   1   5.5e-23   2.5e-19   68.7   0.0     2    79   453   529   452   531 0.93 Transporter associated domain
CBS                  PF00571.23    57 seq1116_BIOID51027   -            540   7.2e-16   57.4   1.3   1   2   8.5e-09   3.9e-05   23.1   0.4     1    53   315   371   315   374 0.94 CBS domain
CBS                  PF00571.23    57 seq1116_BIOID51027   -            540   7.2e-16   57.4   1.3   2   2   9.7e-12   4.4e-08   32.5   0.0     3    53   382   432   381   436 0.93 CBS domain
TMP_2                PF06791.8    210 seq1118_BIOID51027   -            853   9.3e-68  227.8  13.8   1   1   1.4e-71   9.3e-68  227.8   9.6     2   209    50   257    49   258 0.97 Prophage tail length tape measure protein
Tape_meas_lam_C      PF09718.5     78 seq1118_BIOID51027   -            853   3.3e-20   71.6   6.0   1   1   4.8e-24   3.3e-20   71.6   4.2     1    78   626   703   626   703 0.98 Lambda phage tail tape-measure protein (Tape_meas_lam_C)
Big_1                PF02369.11   100 seq1120_BIOID51027   -           2294  1.5e-283  916.7 214.8   1  13   5.8e-21   1.6e-17   63.1   7.7     2    94   676   764   671   770 0.88 Bacterial Ig-like domain (group 1)
Big_1                PF02369.11   100 seq1120_BIOID51027   -           2294  1.5e-283  916.7 214.8   2  13   4.4e-25   1.2e-21   76.3   8.1     3    97   772   864   769   867 0.92 Bacterial Ig-like domain (group 1)
Big_1                PF02369.11   100 seq1120_BIOID51027   -           2294  1.5e-283  916.7 214.8   3  13   2.5e-27   6.7e-24   83.5   2.6     2    97   869   967   868   969 0.95 Bacterial Ig-like domain (group 1)
Big_1                PF02369.11   100 seq1120_BIOID51027   -           2294  1.5e-283  916.7 214.8   4  13   1.1e-27   3.1e-24   84.6   7.0     4   100   981  1073   978  1073 0.94 Bacterial Ig-like domain (group 1)
Big_1                PF02369.11   100 seq1120_BIOID51027   -           2294  1.5e-283  916.7 214.8   5  13   8.1e-22   2.2e-18   65.8   7.6     4   100  1079  1173  1076  1173 0.84 Bacterial Ig-like domain (group 1)
Big_1                PF02369.11   100 seq1120_BIOID51027   -           2294  1.5e-283  916.7 214.8   6  13   5.5e-27   1.5e-23   82.4   6.7     2    99  1184  1285  1183  1286 0.88 Bacterial Ig-like domain (group 1)
Big_1                PF02369.11   100 seq1120_BIOID51027   -           2294  1.5e-283  916.7 214.8   7  13   5.1e-23   1.4e-19   69.7   1.8     2    98  1288  1384  1287  1386 0.89 Bacterial Ig-like domain (group 1)
Big_1                PF02369.11   100 seq1120_BIOID51027   -           2294  1.5e-283  916.7 214.8   8  13   1.5e-28     4e-25   87.5   5.6     6    96  1392  1485  1388  1489 0.93 Bacterial Ig-like domain (group 1)
Big_1                PF02369.11   100 seq1120_BIOID51027   -           2294  1.5e-283  916.7 214.8   9  13   2.1e-26   5.6e-23   80.6   6.5     2    99  1491  1590  1490  1591 0.95 Bacterial Ig-like domain (group 1)
Big_1                PF02369.11   100 seq1120_BIOID51027   -           2294  1.5e-283  916.7 214.8  10  13   5.2e-25   1.4e-21   76.1   4.9     5    97  1601  1687  1595  1690 0.93 Bacterial Ig-like domain (group 1)
Big_1                PF02369.11   100 seq1120_BIOID51027   -           2294  1.5e-283  916.7 214.8  11  13   1.2e-20   3.3e-17   62.1   0.3    20    96  1712  1787  1693  1790 0.84 Bacterial Ig-like domain (group 1)
Big_1                PF02369.11   100 seq1120_BIOID51027   -           2294  1.5e-283  916.7 214.8  12  13   4.3e-24   1.2e-20   73.1   5.7     5   100  1798  1886  1792  1886 0.90 Bacterial Ig-like domain (group 1)
Big_1                PF02369.11   100 seq1120_BIOID51027   -           2294  1.5e-283  916.7 214.8  13  13   1.8e-22   4.9e-19   67.9   8.0     3   100  1891  1989  1889  1989 0.94 Bacterial Ig-like domain (group 1)
DUF3442              PF11924.3    280 seq1120_BIOID51027   -           2294   3.4e-99  331.8   1.4   1   1  1.2e-102   3.4e-99  331.8   1.0     3   280    77   355    75   355 0.99 Protein of unknown function (DUF3442)
MFS_1                PF07690.11   354 seq1122_BIOID51027   -            393   1.2e-24   86.5  46.7   1   1   1.8e-28   1.2e-24   86.5  32.4    14   354    27   346    10   346 0.80 Major Facilitator Superfamily
MFS_2                PF13347.1    427 seq1122_BIOID51027   -            393   7.8e-08   31.0  11.2   1   1   1.1e-11   7.8e-08   31.0   7.7   130   331   121   315   118   329 0.73 MFS/sugar transport protein
Fer4_11              PF13247.1     99 seq1124_BIOID51027   -            157   2.2e-17   62.6  23.6   1   1   5.1e-20     7e-17   61.0  12.2     7    98    55   143    50   144 0.88 4Fe-4S dicluster domain
Fer4                 PF00037.22    24 seq1124_BIOID51027   -            157     8e-14   50.4  40.4   1   1   2.5e-10   3.4e-07   29.4   0.9     3    23    84   104    82   105 0.89 4Fe-4S binding domain
Fer4_9               PF13187.1     55 seq1124_BIOID51027   -            157   5.1e-13   48.9  30.0   1   1   6.7e-11   9.2e-08   32.1   6.3     1    54    88   138    88   139 0.88 4Fe-4S dicluster domain
Fer4_7               PF12838.2     52 seq1124_BIOID51027   -            157   2.2e-11   43.8  36.5   1   1   2.7e-10   3.7e-07   30.3   8.0     1    52    88   138    88   138 0.85 4Fe-4S dicluster domain
Fer4_10              PF13237.1     52 seq1124_BIOID51027   -            157   4.9e-10   38.9  32.3   1   1     3e-10   4.1e-07   29.5   7.2     2    52    82   135    81   135 0.83 4Fe-4S dicluster domain
Fer4_2               PF12797.2     22 seq1124_BIOID51027   -            157   1.3e-09   37.3  40.9   1   1   2.2e-09     3e-06   26.7   1.0     2    21    81   100    80   101 0.93 4Fe-4S binding domain
Fer4_3               PF12798.2     15 seq1124_BIOID51027   -            157   1.8e-08   34.1  48.2   1   2   2.2e-06     0.003   17.8   2.9     1    15    89   103    89   103 0.98 4Fe-4S binding domain
Fer4_3               PF12798.2     15 seq1124_BIOID51027   -            157   1.8e-08   34.1  48.2   2   2   2.2e-07    0.0003   21.0   2.7     1    15   118   138   118   138 0.98 4Fe-4S binding domain
Fer4_4               PF12800.2     17 seq1124_BIOID51027   -            157   1.8e-05   24.5  42.5   1   2   0.00011      0.15   12.3   3.1     2    14    10    22     9    25 0.91 4Fe-4S binding domain
Fer4_4               PF12800.2     17 seq1124_BIOID51027   -            157   1.8e-05   24.5  42.5   2   2   1.7e-07   0.00023   21.1   1.9     1    17    86   102    86   102 0.92 4Fe-4S binding domain
DLH                  PF01738.13   218 seq1125_BIOID51027   -            289   4.8e-76  254.7   0.0   1   1   2.2e-79   5.9e-76  254.4   0.0     1   217    60   283    60   284 0.99 Dienelactone hydrolase family
Abhydrolase_5        PF12695.2    142 seq1125_BIOID51027   -            289   1.5e-15   57.0   0.1   1   1   8.2e-19   2.2e-15   56.5   0.0     2   142    77   255    76   255 0.76 Alpha/beta hydrolase family
Abhydrolase_6        PF12697.2    228 seq1125_BIOID51027   -            289     3e-12   46.8   2.3   1   1   1.5e-09     4e-06   26.7   0.0   162   221   192   260   180   266 0.74 Alpha/beta hydrolase family
BAAT_C               PF08840.6    213 seq1125_BIOID51027   -            289   1.5e-08   34.5   0.1   1   1   4.8e-09   1.3e-05   24.9   0.2   109   178   204   271   190   287 0.78 BAAT / Acyl-CoA thioester hydrolase C terminal
Peptidase_S9         PF00326.16   213 seq1125_BIOID51027   -            289   9.3e-07   28.1   0.0   1   1   1.6e-08   4.4e-05   22.6   0.0   136   210   202   284   194   287 0.78 Prolyl oligopeptidase family
EspF                 PF04806.7     47 seq1126_BIOID51027   -            207     1e-15   57.4  18.2   1   2   2.4e-09   3.3e-05   23.8   1.1    14    45    72   106    58   108 0.82 EspF protein repeat
EspF                 PF04806.7     47 seq1126_BIOID51027   -            207     1e-15   57.4  18.2   2   2   1.2e-09   1.6e-05   24.8   1.7    15    45   167   200   164   202 0.85 EspF protein repeat
Trp_Tyr_perm         PF03222.8    394 seq1127_BIOID51027   -            444   4.2e-05   22.4  38.4   1   1   5.5e-09   7.6e-05   21.5  26.6     7   374    42   425    38   436 0.76 Tryptophan/tyrosine permease family
Ribosomal_S2         PF00318.15   211 seq1128_BIOID51027   -            304   3.3e-85  284.5   0.0   1   1   2.9e-89   3.9e-85  284.2   0.0     1   211    72   288    72   288 0.99 Ribosomal protein S2
Nuc-transf           PF10127.4    247 seq1130_BIOID51027   -            263   1.7e-98  328.7   0.0   1   1  1.4e-102   1.9e-98  328.6   0.0     1   246    10   256    10   257 0.99 Predicted nucleotidyltransferase
CSD                  PF00313.17    66 seq1131_BIOID51027   -             70   9.4e-33  111.7   0.3   1   1   1.5e-36     1e-32  111.5   0.2     1    65     5    69     5    70 0.98 'Cold-shock' DNA-binding domain
OB_RNB               PF08206.6     58 seq1131_BIOID51027   -             70   1.4e-05   24.3   0.3   1   1   3.5e-09   2.4e-05   23.6   0.2     7    28    15    36    11    40 0.87 Ribonuclease B OB domain
ATP_synt_I           PF03899.10   100 seq1133_BIOID51027   -            130   4.8e-14   52.2  13.1   1   1   4.9e-18   6.7e-14   51.7   9.1     1    99    17   112    17   113 0.95 ATP synthase I chain
CPSase_L_D2          PF02786.12   211 seq1137_BIOID51027   -           1073  9.6e-118  390.8   2.5   1   2     1e-80   1.6e-77  259.4   0.0     1   210   128   334   128   335 0.99 Carbamoyl-phosphate synthase L chain, ATP binding domain
CPSase_L_D2          PF02786.12   211 seq1137_BIOID51027   -           1073  9.6e-118  390.8   2.5   2   2   2.1e-41   3.2e-38  131.0   0.4     1   210   674   876   674   877 0.95 Carbamoyl-phosphate synthase L chain, ATP binding domain
CPSase_L_chain       PF00289.17   110 seq1137_BIOID51027   -           1073   5.3e-47  158.3   0.0   1   2   7.6e-26   1.1e-22   80.0   0.0     1   110     6   123     6   123 0.97 Carbamoyl-phosphate synthase L chain, N-terminal domain
CPSase_L_chain       PF00289.17   110 seq1137_BIOID51027   -           1073   5.3e-47  158.3   0.0   2   2     2e-24     3e-21   75.4   0.0     3   110   560   669   558   669 0.97 Carbamoyl-phosphate synthase L chain, N-terminal domain
CPSase_L_D3          PF02787.14   121 seq1137_BIOID51027   -           1073   2.6e-42  143.2   0.1   1   1   5.8e-45   8.8e-42  141.5   0.0     2   121   425   547   424   547 0.98 Carbamoyl-phosphate synthetase large chain, oligomerisation domain
ATP-grasp_4          PF13535.1    184 seq1137_BIOID51027   -           1073   7.4e-42  143.0   0.3   1   2   6.7e-22     1e-18   67.6   0.0     4   182   128   307   125   309 0.91 ATP-grasp domain
ATP-grasp_4          PF13535.1    184 seq1137_BIOID51027   -           1073   7.4e-42  143.0   0.3   2   2     2e-23   3.1e-20   72.5   0.1     2   180   672   847   671   849 0.91 ATP-grasp domain
MGS                  PF02142.17    95 seq1137_BIOID51027   -           1073     3e-19   68.6   0.1   1   1   1.4e-21   2.2e-18   65.8   0.0     2    94   957  1041   956  1042 0.97 MGS-like domain
ATP-grasp            PF02222.17   172 seq1137_BIOID51027   -           1073   1.2e-14   53.8   0.4   1   2   1.6e-08   2.5e-05   23.5   0.0     2   161   137   304   136   312 0.82 ATP-grasp domain
ATP-grasp            PF02222.17   172 seq1137_BIOID51027   -           1073   1.2e-14   53.8   0.4   2   2   7.2e-10   1.1e-06   28.0   0.1     3   161   684   846   682   849 0.86 ATP-grasp domain
ATP-grasp_3          PF02655.9    161 seq1137_BIOID51027   -           1073   5.4e-11   42.4   0.9   1   1   2.7e-10   4.1e-07   29.8   0.0     8   158   679   846   672   849 0.79 ATP-grasp domain
Dala_Dala_lig_C      PF07478.8    203 seq1137_BIOID51027   -           1073   7.3e-11   41.7   0.3   1   1   1.8e-09   2.8e-06   26.7   0.1    14   173   694   844   681   864 0.78 D-ala D-ala ligase C-terminus
Fimbrial             PF00419.15   145 seq1138_BIOID51027   -            184   9.4e-21   74.4   9.3   1   1   6.9e-25   9.4e-21   74.4   6.4     1   145    35   184    35   184 0.87 Fimbrial protein
DDE_Tnp_1_5          PF13737.1    112 seq1140_BIOID51027   -            322   1.9e-44  150.2   0.1   1   1   3.9e-47   2.7e-43  146.5   0.0     1   112    34   145    34   145 0.96 Transposase DDE domain
DDE_Tnp_1            PF01609.16   211 seq1140_BIOID51027   -            322   1.8e-22   79.8   0.8   1   1   3.8e-26   2.6e-22   79.3   0.5     4   203   130   303   127   308 0.85 Transposase DDE domain
DUF2279              PF10043.4     85 seq1144_BIOID51027   -             90   5.2e-33  113.0   4.0   1   1   4.2e-37   5.8e-33  112.9   2.8     2    84     3    87     2    88 0.96 Predicted periplasmic lipoprotein (DUF2279)
GnsAB                PF08178.6     54 seq1147_BIOID51027   -             57   6.1e-33  112.1   4.2   1   1     5e-37   6.8e-33  111.9   2.9     1    54     1    54     1    54 1.00 GnsA/GnsB family
HATPase_c            PF02518.21   111 seq1149_BIOID51027   -            458   1.5e-28   98.5   0.8   1   1   6.1e-32   4.2e-28   97.1   0.1     2   110   346   449   345   450 0.98 Histidine kinase-, DNA gyrase B-, and HSP90-like ATPase
HisKA                PF00512.20    68 seq1149_BIOID51027   -            458   1.5e-14   53.5   0.4   1   1     8e-18   5.5e-14   51.7   0.0     2    65   238   300   237   302 0.91 His Kinase A (phospho-acceptor) domain
Pirin                PF02678.11   107 seq1152_BIOID51027   -            233   2.1e-21   75.7   0.0   1   1   2.8e-25   3.8e-21   74.8   0.0     2   107     4   119     3   119 0.95 Pirin
Lact-deh-memb        PF09330.6    291 seq1155_BIOID51027   -            571    2e-153  509.7   1.5   1   1  3.6e-157  2.5e-153  509.4   1.1     1   291   278   567   278   567 1.00 D-lactate dehydrogenase, membrane binding
FAD_binding_4        PF01565.18   139 seq1155_BIOID51027   -            571   2.5e-08   33.3   0.0   1   1   6.1e-12   4.2e-08   32.6   0.0     2   115    47   166    46   186 0.84 FAD binding domain
Fimbrial             PF00419.15   145 seq1158_BIOID51027   -            165   5.1e-16   59.0   0.0   1   1   4.4e-20     6e-16   58.8   0.0     2   145    19   165    18   165 0.86 Fimbrial protein
Phage_Mu_F           PF04233.9    112 seq1160_BIOID51027   -            154   6.5e-17   61.9   0.0   1   1     6e-21   8.2e-17   61.6   0.0     2   109    34   140    33   143 0.88 Phage Mu protein F like protein
NUDIX                PF00293.23   135 seq1161_BIOID51027   -            182   3.8e-18   65.3   0.0   1   1   3.4e-22   4.6e-18   65.0   0.0     2   131    32   161    31   165 0.83 NUDIX domain
ATP-synt_C           PF00137.16    66 seq1166_BIOID51027   -             79   1.1e-16   60.3  13.8   1   1   9.3e-21   1.3e-16   60.1   9.6     2    66     9    77     8    77 0.98 ATP synthase subunit C
Sulf_transp          PF04143.9     43 seq1169_BIOID51027   -            401   3.2e-19   68.5  35.9   1   2     6e-14   8.2e-10   38.4   5.6     3    41   114   153   112   155 0.94 Sulphur transport
Sulf_transp          PF04143.9     43 seq1169_BIOID51027   -            401   3.2e-19   68.5  35.9   2   2   1.2e-15   1.6e-11   43.8   5.0     3    42   290   329   288   336 0.93 Sulphur transport
DNA_pol3_theta       PF06440.6     75 seq1171_BIOID51027   -             82   1.8e-38  129.8   0.3   1   1   1.5e-42   2.1e-38  129.6   0.2     3    74     9    80     7    81 0.97 DNA polymerase III, theta subunit
ADK                  PF00406.17   151 seq1172_BIOID51027   -            214   1.3e-60  203.5   0.0   1   1   3.4e-64   1.5e-60  203.2   0.0     1   150     5   186     5   187 0.99 Adenylate kinase
ADK_lid              PF05191.9     36 seq1172_BIOID51027   -            214   8.3e-17   60.4   0.0   1   1   3.2e-20   1.5e-16   59.6   0.0     1    36   123   158   123   158 1.00 Adenylate kinase, active site lid
AAA_17               PF13207.1    121 seq1172_BIOID51027   -            214   1.5e-08   35.3   0.0   1   1   4.7e-12   2.1e-08   34.8   0.0     1   108     2   116     2   170 0.62 AAA domain
Pili_assembly_N      PF00345.15   122 seq1175_BIOID51027   -            241   1.1e-40  138.0   0.1   1   1   2.7e-44   1.9e-40  137.3   0.0     1   121    37   156    37   157 0.91 Gram-negative pili assembly chaperone, N-terminal domain
Pili_assembly_C      PF02753.12    68 seq1175_BIOID51027   -            241   9.5e-17   60.4   0.3   1   1   8.1e-20   5.6e-16   58.0   0.1     1    65   176   234   176   237 0.95 Gram-negative pili assembly chaperone, C-terminal domain
DUF1076              PF06416.7    113 seq1176_BIOID51027   -            212   8.5e-46  154.1   0.2   1   1   8.6e-50   1.2e-45  153.7   0.1     1   112    93   204    93   205 0.98 Protein of unknown function (DUF1076)
DUF2213              PF09979.4    170 seq1177_BIOID51027   -            406   9.9e-67  223.7   0.0   1   1   1.3e-70   1.7e-66  222.9   0.0     1   170    11   183    11   183 0.99 Uncharacterized protein conserved in bacteria (DUF2213)
ATP-synt_B           PF00430.13   132 seq1178_BIOID51027   -            156   3.3e-35  120.6  18.3   1   1   2.8e-39   3.9e-35  120.4  12.7     1   132     6   137     6   137 0.98 ATP synthase B/B' CF(0)
DUF2813              PF11398.3    373 seq1181_BIOID51027   -            552  6.4e-154  512.4   0.0   1   1    2e-157  8.9e-154  511.9   0.0     1   373     1   375     1   375 0.99 Protein of unknown function (DUF2813)
TetR_N               PF00440.18    47 seq1184_BIOID51027   -            215   2.5e-15   55.7   0.0   1   1   2.8e-19   3.9e-15   55.1   0.0     1    47    15    61    15    61 0.97 Bacterial regulatory proteins, tetR family
CN_hydrolase         PF00795.17   184 seq1185_BIOID51027   -            218   3.8e-14   52.3   0.0   1   1   3.4e-18   4.7e-14   52.0   0.0     1   119     5   114     5   150 0.92 Carbon-nitrogen hydrolase
Peptidase_M20        PF01546.23   171 seq1190_BIOID51027   -            409   8.6e-20   70.9   0.1   1   1   2.8e-23   1.3e-19   70.3   0.1    23   170   139   402    74   403 0.84 Peptidase family M20/M25/M40
M20_dimer            PF07687.9    109 seq1190_BIOID51027   -            409   7.2e-12   44.9   0.1   1   1   3.5e-15   1.6e-11   43.7   0.0     2   105   206   302   205   308 0.89 Peptidase dimerisation domain
Peptidase_M42        PF05343.9    292 seq1190_BIOID51027   -            409   1.4e-06   27.1   0.0   1   1   3.1e-08   0.00014   20.6   0.0   134   194   140   201   110   234 0.90 M42 glutamyl aminopeptidase
Cytochrom_C552       PF02335.10   435 seq1192_BIOID51027   -            478  1.7e-172  573.9   7.8   1   1  3.1e-176  2.1e-172  573.6   5.4     3   433    43   472    41   474 0.98 Cytochrome c552
Sigma54_activat      PF00158.21   168 seq1194_BIOID51027   -            441   1.5e-72  242.4   0.1   1   1   8.9e-76   2.4e-72  241.7   0.1     1   168   141   308   141   308 0.99 Sigma-54 interaction domain
Response_reg         PF00072.19   112 seq1194_BIOID51027   -            441   7.2e-30  103.1   0.2   1   1   5.4e-33   1.5e-29  102.1   0.1     1   111     8   117     8   118 0.98 Response regulator receiver domain
HTH_8                PF02954.14    42 seq1194_BIOID51027   -            441     2e-14   52.7   0.6   1   1   7.2e-18     2e-14   52.7   0.4     3    39   403   439   401   441 0.93 Bacterial regulatory protein, Fis family
AAA_5                PF07728.9    139 seq1194_BIOID51027   -            441   1.3e-07   31.2   0.0   1   1   9.7e-11   2.7e-07   30.3   0.0     2   123   165   283   164   301 0.84 AAA domain (dynein-related subfamily)
AAA                  PF00004.24   132 seq1194_BIOID51027   -            441   1.5e-05   25.0   0.0   1   1   1.2e-08   3.4e-05   23.9   0.0     1   126   165   296   165   302 0.72 ATPase family associated with various cellular activities (AAA)
AA_kinase            PF00696.23   241 seq1196_BIOID51027   -            241   1.7e-27   96.3   0.2   1   1   1.9e-31   2.7e-27   95.7   0.2     1   241    10   219    10   219 0.77 Amino acid kinase family
OSCP                 PF00213.13   172 seq1198_BIOID51027   -            177   8.5e-51  172.1   1.0   1   1   6.9e-55   9.4e-51  171.9   0.7     1   171     7   174     7   175 0.97 ATP synthase delta (OSCP) subunit
Phage_min_tail       PF05939.8    109 seq1201_BIOID51027   -            109   1.3e-37  127.9   0.0   1   1   1.1e-41   1.4e-37  127.8   0.0     1   109     1   109     1   109 0.99 Phage minor tail protein
tRNA-synt_2          PF00152.15   335 seq1204_BIOID51027   -            335   5.4e-70  235.6   0.0   1   1     5e-74   6.9e-70  235.3   0.0    21   333    25   333    14   335 0.88 tRNA synthetases class II (D, K and N)
Usher                PF00577.15   552 seq1205_BIOID51027   -            878    8e-223  741.0  25.6   1   1  2.2e-226  9.9e-223  740.7  17.8     1   552   208   790   208   790 0.99 Type VII secretion system (T7SS), usher protein
PapC_N               PF13954.1    146 seq1205_BIOID51027   -            878     5e-48  162.2   0.0   1   1   2.8e-51   1.3e-47  160.9   0.0     2   146    48   194    47   194 0.98 PapC N-terminal domain
PapC_C               PF13953.1     68 seq1205_BIOID51027   -            878   1.4e-27   95.0   0.1   1   1   1.1e-30   4.8e-27   93.2   0.1     1    67   800   865   800   866 0.97 PapC C-terminal domain
MacB_PCD             PF12704.2    232 seq1206_BIOID51027   -            399   2.1e-18   66.6   0.1   1   1   3.1e-22   2.1e-18   66.6   0.0     9   227    24   237    11   239 0.79 MacB-like periplasmic core domain
FtsX                 PF02687.16   121 seq1206_BIOID51027   -            399   2.3e-17   62.7  17.6   1   1   3.9e-21   2.7e-17   62.5  10.1     2   121   269   392   268   392 0.95 FtsX-like permease family
Ferrochelatase       PF00762.14   316 seq1208_BIOID51027   -            320  1.4e-107  359.1   0.0   1   1  2.4e-111  1.6e-107  358.9   0.0     1   313     5   317     5   320 0.98 Ferrochelatase
T2SE                 PF00437.15   272 seq1210_BIOID51027   -            305   6.6e-08   31.6   0.0   1   1   1.5e-11   2.1e-07   30.0   0.0    11   155   120   280   112   289 0.71 Type II/IV secretion system protein
Phage_tail_L         PF05100.7    206 seq1211_BIOID51027   -            180   1.8e-36  125.0   0.0   1   1   1.9e-40   2.5e-36  124.6   0.0     1    84    29   112    29   120 0.97 Phage minor tail protein L
RNase_T              PF00929.19   164 seq1212_BIOID51027   -            220     4e-18   66.1   0.0   1   1   7.2e-22   9.8e-18   64.8   0.0     2   164     4   147     3   147 0.91 Exonuclease
RNase_PH             PF01138.16   132 seq1213_BIOID51027   -            238   2.8e-27   95.5   0.0   1   1   6.9e-31   4.7e-27   94.7   0.0     1   129    10   140    10   142 0.93 3' exoribonuclease family, domain 1
RNase_PH_C           PF03725.10    68 seq1213_BIOID51027   -            238   8.9e-13   47.8   0.7   1   1   2.4e-16   1.6e-12   47.0   0.5     1    66   157   222   157   224 0.96 3' exoribonuclease family, domain 2
Semialdhyde_dh       PF01118.19   121 seq1214_BIOID51027   -            334   6.7e-33  113.4   0.0   1   1   1.9e-36   1.3e-32  112.5   0.0     3   121     5   146     3   146 0.97 Semialdehyde dehydrogenase, NAD binding domain
Semialdhyde_dhC      PF02774.13   184 seq1214_BIOID51027   -            334     3e-20   72.7   0.0   1   1   6.6e-24   4.5e-20   72.1   0.0     1   184   163   311   163   311 0.95 Semialdehyde dehydrogenase, dimerisation domain
SirA                 PF01206.12    70 seq1215_BIOID51027   -             77   2.7e-20   71.6   0.0   1   1   2.2e-24   2.9e-20   71.5   0.0     2    70     9    77     8    77 0.98 SirA-like protein
ATP-synt_ab          PF00006.20   215 seq1218_BIOID51027   -            513   1.5e-72  243.4   0.1   1   1   9.7e-76   2.7e-72  242.6   0.0     1   215   148   375   148   375 0.99 ATP synthase alpha/beta family, nucleotide-binding domain
ATP-synt_ab_C        PF00306.22   113 seq1218_BIOID51027   -            513   1.3e-18   67.3   1.3   1   1   9.8e-22   2.7e-18   66.3   0.9     1    95   387   468   387   488 0.87 ATP synthase alpha/beta chain, C terminal domain
ATP-synt_ab_N        PF02874.18    69 seq1218_BIOID51027   -            513   2.9e-14   52.9   0.1   1   1   2.3e-17   6.2e-14   51.8   0.1     5    69    28    92    25    92 0.98 ATP synthase alpha/beta family, beta-barrel domain
HAS-barrel           PF09378.5     91 seq1218_BIOID51027   -            513   1.3e-06   28.1   0.1   1   1   3.5e-09   9.5e-06   25.3   0.0     6    84    29    89    25   109 0.85 HAS barrel domain
KaiC                 PF06745.8    226 seq1218_BIOID51027   -            513   4.6e-05   22.5   0.0   1   1     3e-08   8.2e-05   21.6   0.0     1    71   146   213   146   249 0.85 KaiC
Peptidase_A24        PF01478.13   106 seq1219_BIOID51027   -            155   2.3e-23   82.2   8.7   1   1   1.7e-27   2.3e-23   82.2   6.0     2   103    10   116     8   121 0.88 Type IV leader peptidase family
DUF159               PF02586.9    208 seq1222_BIOID51027   -            253   1.2e-46  158.7   0.0   1   1     1e-50   1.4e-46  158.5   0.0     1   207    32   246    32   247 0.90 Uncharacterised ACR, COG2135
RRF                  PF01765.14   165 seq1227_BIOID51027   -            185   3.9e-68  227.9   1.7   1   1   3.7e-72     5e-68  227.6   1.2     1   165    19   183    19   183 0.99 Ribosome recycling factor
tRNA-synt_1e         PF01406.14   301 seq1228_BIOID51027   -            461  4.5e-144  479.0   0.1   1   1  2.1e-147  5.7e-144  478.6   0.1     2   300    15   313    14   314 0.99 tRNA synthetases class I (C) catalytic domain
DALR_2               PF09190.6     63 seq1228_BIOID51027   -            461     2e-26   91.9   1.7   1   1   7.1e-30     2e-26   91.9   1.2     1    63   341   402   341   402 0.99 DALR domain
tRNA-synt_1g         PF09334.6    391 seq1228_BIOID51027   -            461   2.2e-16   59.4   1.6   1   2   3.9e-10   1.1e-06   27.5   0.1    13   112    35   133    29   147 0.82 tRNA synthetases class I (M)
tRNA-synt_1g         PF09334.6    391 seq1228_BIOID51027   -            461   2.2e-16   59.4   1.6   2   2   3.1e-11   8.6e-08   31.1   0.1   312   373   251   311   231   317 0.85 tRNA synthetases class I (M)
tRNA-synt_1f         PF01921.13   360 seq1228_BIOID51027   -            461   1.7e-07   30.1   0.0   1   1     2e-08   5.6e-05   21.8   0.0   276   317   261   301   214   329 0.85 tRNA synthetases class I (K)
tRNA-synt_1          PF00133.17   601 seq1228_BIOID51027   -            461   1.1e-06   26.8   0.2   1   1   3.5e-09   9.5e-06   23.7   0.0   515   596   221   300   206   305 0.81 tRNA synthetases class I (I, L, M and V)
LysR_substrate       PF03466.15   209 seq1229_BIOID51027   -            317   2.2e-43  147.6   1.4   1   1   4.6e-47   3.1e-43  147.1   1.0     3   207    86   288    84   290 0.97 LysR substrate binding domain
HTH_1                PF00126.22    60 seq1229_BIOID51027   -            317   3.7e-17   61.6   1.4   1   1   1.4e-20   9.5e-17   60.3   1.0     2    60     5    63     4    63 0.97 Bacterial regulatory helix-turn-helix protein, lysR family
FKBP_C               PF00254.23    94 seq1231_BIOID51027   -            206   3.6e-27   94.0   0.0   1   1   9.7e-31   6.6e-27   93.2   0.0     5    94   117   203   114   203 0.96 FKBP-type peptidyl-prolyl cis-trans isomerase
FKBP_N               PF01346.13   124 seq1231_BIOID51027   -            206   1.2e-23   83.3   0.0   1   1   2.2e-27   1.5e-23   83.0   0.0    17   124     5   108     1   108 0.96 Domain amino terminal to FKBP-type peptidyl-prolyl isomerase
Pribosyltran         PF00156.22   125 seq1232_BIOID51027   -            213   1.2e-16   60.4   0.1   1   1   2.2e-20   3.1e-16   59.1   0.0     3   123    39   152    37   154 0.94 Phosphoribosyl transferase domain
DUF2184              PF09950.4    249 seq1235_BIOID51027   -            313     5e-89  297.5   0.1   1   1   4.6e-93   6.2e-89  297.2   0.1     4   249    72   313    66   313 0.99 Uncharacterized protein conserved in bacteria (DUF2184)
T2SE                 PF00437.15   272 seq1237_BIOID51027   -            200   1.3e-10   40.5   0.0   1   1   1.3e-14   1.8e-10   40.0   0.0   205   271     3    67     1    68 0.94 Type II/IV secretion system protein
Paired_CXXCH_1       PF09699.5     41 seq1238_BIOID51027   -            188   1.5e-07   30.7  26.1   1   1   1.9e-08   6.6e-05   22.2   3.7     4    40   133   171   129   172 0.78 Doubled CXXCH motif (Paired_CXXCH_1)
AA_permease_2        PF13520.1    426 seq1239_BIOID51027   -            514     2e-32  112.1  60.9   1   1   4.1e-36   2.8e-32  111.6  42.2     2   419    23   482    22   497 0.77 Amino acid permease
AA_permease          PF00324.16   479 seq1239_BIOID51027   -            514   2.4e-14   52.4  52.7   1   1   2.2e-17   1.5e-13   49.8  36.5    12   446    33   479    22   500 0.71 Amino acid permease
ABC_tran             PF00005.22   118 seq1242_BIOID51027   -            233   3.7e-27   94.9   0.0   1   1   8.9e-31   6.1e-27   94.2   0.0     1   117    49   173    49   174 0.94 ABC transporter
AAA_21               PF13304.1    303 seq1242_BIOID51027   -            233   1.4e-11   44.8   0.1   1   1   4.4e-13     3e-09   37.1   0.1     1   299    37   206    37   210 0.76 AAA domain
Aldo_ket_red         PF00248.16   283 seq1243_BIOID51027   -            346   4.4e-75  251.9   0.0   1   1   3.7e-79   5.1e-75  251.7   0.0     2   282    28   332    27   333 0.96 Aldo/keto reductase family
AA_kinase            PF00696.23   241 seq1244_BIOID51027   -            258     1e-39  136.4   2.0   1   1   8.4e-44   1.1e-39  136.2   1.4     3   240     5   235     3   236 0.93 Amino acid kinase family
DXP_reductoisom      PF02670.11   129 seq1247_BIOID51027   -            398     6e-49  165.7   0.7   1   1   1.3e-52     6e-49  165.7   0.5     1   129     4   132     4   132 0.99 1-deoxy-D-xylulose 5-phosphate reductoisomerase
DXPR_C               PF13288.1    121 seq1247_BIOID51027   -            398   2.4e-45  153.3   0.3   1   1   1.1e-48   5.2e-45  152.2   0.2     1   121   271   389   271   389 0.99 DXP reductoisomerase C-terminal domain
DXP_redisom_C        PF08436.7     84 seq1247_BIOID51027   -            398   7.5e-34  115.3   0.0   1   1   4.4e-37     2e-33  113.9   0.0     1    84   146   239   146   239 0.96 1-deoxy-D-xylulose 5-phosphate reductoisomerase C-terminal
PGI                  PF00342.14   486 seq1248_BIOID51027   -            549  8.9e-235  779.5   0.1   1   1  7.4e-239    1e-234  779.3   0.0     1   486    52   541    52   541 0.99 Phosphoglucose isomerase
DUF1401              PF07180.6    146 seq1249_BIOID51027   -            131   8.9e-07   28.6   0.1   1   1   8.2e-11   1.1e-06   28.3   0.1    19    75     5    61     2    97 0.90 Protein of unknown function (DUF1401)
YbhQ                 PF11076.3    135 seq1250_BIOID51027   -            136   4.3e-79  262.5  13.2   1   1   3.7e-83   5.1e-79  262.3   9.1     1   134     1   132     1   134 0.98 Putative inner membrane protein YbhQ
Fer4_11              PF13247.1     99 seq1252_BIOID51027   -            223   1.4e-26   92.1  10.8   1   1     1e-29   1.4e-26   92.1   7.5     2    98    84   181    83   182 0.95 4Fe-4S dicluster domain
Fer4_7               PF12838.2     52 seq1252_BIOID51027   -            223   4.5e-17   62.0  26.5   1   2   2.4e-12   3.3e-09   36.8   5.5     2    52    46   108    45   108 0.76 4Fe-4S dicluster domain
Fer4_7               PF12838.2     52 seq1252_BIOID51027   -            223   4.5e-17   62.0  26.5   2   2   1.5e-09   2.1e-06   27.9   8.5     2    52   125   176   124   176 0.81 4Fe-4S dicluster domain
Fer4_9               PF13187.1     55 seq1252_BIOID51027   -            223   1.1e-15   57.4  25.6   1   2   4.2e-10   5.7e-07   29.5   5.1     2    54    46   108    45   109 0.87 4Fe-4S dicluster domain
Fer4_9               PF13187.1     55 seq1252_BIOID51027   -            223   1.1e-15   57.4  25.6   2   2     2e-11   2.8e-08   33.7   7.1     2    54   125   176   124   177 0.96 4Fe-4S dicluster domain
Fer4                 PF00037.22    24 seq1252_BIOID51027   -            223   3.5e-13   48.4  40.5   1   1   2.7e-09   3.7e-06   26.1   2.2     2    21   119   138   118   141 0.90 4Fe-4S binding domain
Fer4_10              PF13237.1     52 seq1252_BIOID51027   -            223   2.9e-12   46.0  49.9   1   2     8e-09   1.1e-05   25.0   8.7     7    52    90   136    84   136 0.93 4Fe-4S dicluster domain
Fer4_10              PF13237.1     52 seq1252_BIOID51027   -            223   2.9e-12   46.0  49.9   2   2     2e-09   2.8e-06   26.9   7.0     4    52   120   173   117   173 0.85 4Fe-4S dicluster domain
Fer4_2               PF12797.2     22 seq1252_BIOID51027   -            223     4e-10   38.8  36.2   1   1   9.6e-09   1.3e-05   24.6   1.2     2    20    38    56    37    64 0.89 4Fe-4S binding domain
Fer4_3               PF12798.2     15 seq1252_BIOID51027   -            223   1.6e-09   37.5  44.1   1   3   2.8e-05     0.039   14.4   5.2     1    15    92   108    92   108 0.98 4Fe-4S binding domain
Fer4_3               PF12798.2     15 seq1252_BIOID51027   -            223   1.6e-09   37.5  44.1   2   3   0.00027      0.37   11.3   3.7     1    13   125   137   125   139 0.94 4Fe-4S binding domain
Fer4_3               PF12798.2     15 seq1252_BIOID51027   -            223   1.6e-09   37.5  44.1   3   3   2.6e-07   0.00036   20.7   1.5     1    15   152   176   152   176 0.98 4Fe-4S binding domain
Fer4_4               PF12800.2     17 seq1252_BIOID51027   -            223   4.8e-07   29.4  37.0   1   3    0.0002      0.27   11.5   1.9     3    15    45    57    43    61 0.90 4Fe-4S binding domain
Fer4_4               PF12800.2     17 seq1252_BIOID51027   -            223   4.8e-07   29.4  37.0   2   3   0.00016      0.22   11.8   3.0     2    17    90   107    89   107 0.86 4Fe-4S binding domain
Fer4_4               PF12800.2     17 seq1252_BIOID51027   -            223   4.8e-07   29.4  37.0   3   3   1.9e-06    0.0026   17.8   2.4     2    17   123   138   122   138 0.91 4Fe-4S binding domain
T2SF                 PF00482.18   124 seq1254_BIOID51027   -            352     7e-33  113.0   8.1   1   2   4.1e-18   5.6e-14   52.0   0.0     4   124    21   143    18   143 0.96 Type II secretion system (T2SS), protein F
T2SF                 PF00482.18   124 seq1254_BIOID51027   -            352     7e-33  113.0   8.1   2   2   3.2e-22   4.4e-18   65.2   0.6     1   122   218   340   218   342 0.97 Type II secretion system (T2SS), protein F
AA_permease          PF00324.16   479 seq1258_BIOID51027   -            470  1.5e-119  399.3  46.0   1   1  2.5e-123  1.7e-119  399.1  31.9     1   477    27   468    27   470 0.98 Amino acid permease
AA_permease_2        PF13520.1    426 seq1258_BIOID51027   -            470   5.5e-51  173.3  50.0   1   1     1e-54   7.1e-51  172.9  34.6     8   419    30   446    26   459 0.84 Amino acid permease
Glucosaminidase      PF01832.15   134 seq1260_BIOID51027   -            274   1.9e-24   86.2   1.6   1   1   1.4e-28   1.9e-24   86.2   1.1     8   133   142   267   136   268 0.82 Mannosyl-glycoprotein endo-beta-N-acetylglucosaminidase
MacB_PCD             PF12704.2    232 seq1261_BIOID51027   -            414   1.2e-25   90.4   0.2   1   1   1.7e-29   1.2e-25   90.4   0.1    11   229    26   241    21   244 0.83 MacB-like periplasmic core domain
FtsX                 PF02687.16   121 seq1261_BIOID51027   -            414   1.9e-22   79.1  12.5   1   1   3.4e-26   2.3e-22   78.8   4.5     2   121   274   407   273   407 0.98 FtsX-like permease family
ATP-synt             PF00231.14   290 seq1264_BIOID51027   -            287  2.3e-109  365.1   0.0   1   1  1.9e-113  2.6e-109  364.9   0.0     2   290     3   287     2   287 0.98 ATP synthase
Lyase_1              PF00206.15   312 seq1266_BIOID51027   -            457  3.8e-102  341.5   0.0   1   1  1.4e-105  1.9e-101  339.2   0.0     1   312     6   301     6   301 0.99 Lyase
PfkB                 PF00294.19   301 seq1267_BIOID51027   -            434   2.4e-56  190.9   0.0   1   1   2.5e-60   3.4e-56  190.4   0.0     4   294    55   414    52   422 0.91 pfkB family carbohydrate kinase
HlyD_2               PF12700.2    328 seq1268_BIOID51027   -            371   5.2e-34  117.7   4.0   1   1   1.4e-37   6.3e-34  117.4   2.7     1   328    40   362    40   362 0.88 HlyD family secretion protein
HlyD_3               PF13437.1    105 seq1268_BIOID51027   -            371   2.5e-15   56.5   7.5   1   1     1e-17   4.6e-14   52.5   0.1     1    97   185   285   185   305 0.87 HlyD family secretion protein
HlyD                 PF00529.15   306 seq1268_BIOID51027   -            371   2.7e-13   49.7  25.0   1   1   1.3e-16   5.7e-13   48.7  17.3     1   167    60   233    60   243 0.92 HlyD family secretion protein
YscJ_FliF            PF01514.12   207 seq1269_BIOID51027   -            552   2.5e-65  219.3   0.0   1   1   1.7e-68   1.2e-64  217.1   0.0     9   205    28   223    17   225 0.96 Secretory protein of YscJ/FliF family
YscJ_FliF_C          PF08345.6    160 seq1269_BIOID51027   -            552   4.2e-52  176.2   4.9   1   1   6.1e-56   4.2e-52  176.2   3.4     1   160   250   429   250   429 0.88 Flagellar M-ring protein C-terminal
SNARE_assoc          PF09335.6    123 seq1270_BIOID51027   -            192   6.2e-18   65.0   2.1   1   1   4.6e-22   6.2e-18   65.0   1.5     3   122    23   143    21   144 0.92 SNARE associated Golgi protein
DUF4054              PF13262.1    106 seq1273_BIOID51027   -            139   2.7e-30  104.6   0.0   1   1   2.3e-34   3.1e-30  104.4   0.0     1   105    17   129    17   130 0.96 Protein of unknown function (DUF4054)
DUF4102              PF13356.1     89 seq1275_BIOID51027   -            215   1.4e-20   72.8   0.0   1   1     2e-24   2.7e-20   71.9   0.0     1    84    14   102    14   107 0.88 Domain of unknown function (DUF4102)
NrfD                 PF03916.9    313 seq1276_BIOID51027   -            318  6.2e-112  373.9  32.3   1   1  5.1e-116  6.9e-112  373.7  22.4     2   313     5   318     4   318 0.99 Polysulphide reductase, NrfD
Peripla_BP_1         PF00532.16   279 seq1277_BIOID51027   -            342   3.5e-94  315.0   0.0   1   1   5.9e-98     4e-94  314.8   0.0     1   279    44   337    44   337 0.98 Periplasmic binding proteins and sugar binding domain of LacI family
Peripla_BP_4         PF13407.1    258 seq1277_BIOID51027   -            342   1.6e-19   70.1   0.0   1   1     3e-23     2e-19   69.8   0.0     5   257    51   296    49   297 0.87 Periplasmic binding protein domain
ROK                  PF00480.15   179 seq1280_BIOID51027   -            397   3.1e-27   95.4   0.0   1   1   3.2e-31   4.3e-27   94.9   0.0    26   179   111   267    85   267 0.89 ROK family
Fimbrial             PF00419.15   145 seq1281_BIOID51027   -            176   1.6e-21   76.9   4.0   1   1   1.4e-25   1.9e-21   76.7   2.8     1   145    27   176    27   176 0.94 Fimbrial protein
GGDEF                PF00990.16   161 seq1282_BIOID51027   -           1105   5.2e-45  152.7   0.3   1   1   6.8e-48   1.2e-44  151.6   0.2     1   160   682   838   682   839 0.97 GGDEF domain
MASE1                PF05231.9    299 seq1282_BIOID51027   -           1105   2.6e-33  115.2  41.7   1   1   1.5e-36   2.6e-33  115.2  28.9     2   298    19   294    18   295 0.88 MASE1
PAS_9                PF13426.1    104 seq1282_BIOID51027   -           1105   1.7e-29  102.1   0.0   1   2   1.3e-15   2.2e-12   47.1   0.0     3   104   314   416   312   416 0.96 PAS domain
PAS_9                PF13426.1    104 seq1282_BIOID51027   -           1105   1.7e-29  102.1   0.0   2   2   3.7e-12   6.4e-09   36.0   0.0     2   104   566   670   565   670 0.92 PAS domain
PAS_3                PF08447.6     91 seq1282_BIOID51027   -           1105   5.2e-26   90.4   0.0   1   2   9.6e-13   1.6e-09   37.5   0.0     4    89   327   409   324   411 0.93 PAS fold
PAS_3                PF08447.6     91 seq1282_BIOID51027   -           1105   5.2e-26   90.4   0.0   2   2   1.3e-13   2.3e-10   40.3   0.0     2    91   452   537   451   537 0.96 PAS fold
PAS_4                PF08448.5    110 seq1282_BIOID51027   -           1105   5.7e-24   84.1   0.0   1   2   4.4e-10   7.5e-07   29.0   0.0     7   110   314   419   309   419 0.90 PAS fold
PAS_4                PF08448.5    110 seq1282_BIOID51027   -           1105   5.7e-24   84.1   0.0   2   2   1.1e-13     2e-10   40.5   0.0     1   109   561   672   561   673 0.94 PAS fold
PAS                  PF00989.19   113 seq1282_BIOID51027   -           1105   2.3e-23   81.9   0.1   1   2   1.7e-12     3e-09   36.5   0.0     2   113   303   414   302   414 0.91 PAS fold
PAS                  PF00989.19   113 seq1282_BIOID51027   -           1105   2.3e-23   81.9   0.1   2   2   5.8e-11   9.9e-08   31.6   0.0     7   113   561   668   555   668 0.94 PAS fold
EAL                  PF00563.15   236 seq1282_BIOID51027   -           1105   4.5e-18   65.4   0.2   1   1   7.9e-21   1.4e-17   63.9   0.1    37   234   896  1088   891  1090 0.92 EAL domain
PAS_8                PF13188.1     64 seq1282_BIOID51027   -           1105   6.4e-12   44.7   0.0   1   2   4.4e-07   0.00075   19.1   0.0     2    51   303   358   302   371 0.72 PAS domain
PAS_8                PF13188.1     64 seq1282_BIOID51027   -           1105   6.4e-12   44.7   0.0   2   2   1.6e-07   0.00027   20.5   0.0     1    52   555   607   555   619 0.80 PAS domain
T2SE                 PF00437.15   272 seq1285_BIOID51027   -            331     2e-28   98.9   0.0   1   1     2e-32   2.7e-28   98.5   0.0    94   259    97   266    53   279 0.77 Type II/IV secretion system protein
Prenyltransf         PF01255.14   223 seq1287_BIOID51027   -            252   6.7e-82  273.8   0.0   1   1   5.6e-86   7.7e-82  273.6   0.0     1   222    23   243    23   244 0.99 Putative undecaprenyl diphosphate synthase
ATP-synt_ab          PF00006.20   215 seq1289_BIOID51027   -            460   2.5e-64  216.6   0.0   1   1   7.8e-68   3.6e-64  216.1   0.0     1   215   129   342   129   342 0.97 ATP synthase alpha/beta family, nucleotide-binding domain
ATP-synt_ab_C        PF00306.22   113 seq1289_BIOID51027   -            460   9.9e-28   96.7   0.1   1   1     4e-31   1.8e-27   95.9   0.1     2   109   356   458   355   460 0.94 ATP synthase alpha/beta chain, C terminal domain
ATP-synt_ab_N        PF02874.18    69 seq1289_BIOID51027   -            460   3.3e-22   78.3   2.5   1   1   1.5e-25     7e-22   77.3   1.7     1    68     6    72     6    73 0.97 ATP synthase alpha/beta family, beta-barrel domain
adh_short_C2         PF13561.1    243 seq1290_BIOID51027   -            294   4.9e-30  104.9   0.0   1   1   1.3e-33   5.7e-30  104.7   0.0     5   241    58   290    55   292 0.92 Enoyl-(Acyl carrier protein) reductase
adh_short            PF00106.20   167 seq1290_BIOID51027   -            294   3.3e-26   92.0   0.2   1   1     9e-30   4.1e-26   91.7   0.1     3   166    52   217    50   218 0.95 short chain dehydrogenase
KR                   PF08659.5    181 seq1290_BIOID51027   -            294   2.3e-08   33.7   0.0   1   1   6.9e-12   3.2e-08   33.3   0.0     4   167    53   221    51   234 0.77 KR domain
Response_reg         PF00072.19   112 seq1291_BIOID51027   -            204   3.2e-26   91.4   0.4   1   1   6.8e-30   4.6e-26   90.8   0.3     2   111     4   113     3   114 0.98 Response regulator receiver domain
GerE                 PF00196.14    58 seq1291_BIOID51027   -            204   3.1e-22   77.5   0.1   1   1   1.1e-25   7.8e-22   76.2   0.0     2    58   142   198   141   198 0.97 Bacterial regulatory proteins, luxR family
Phage_integrase      PF00589.17   173 seq1292_BIOID51027   -            186   6.8e-21   74.5   0.1   1   1   5.9e-25     8e-21   74.3   0.0    22   171    12   152     1   154 0.87 Phage integrase family
ROK                  PF00480.15   179 seq1293_BIOID51027   -            248   7.8e-46  156.0   0.0   1   1   1.4e-49   9.3e-46  155.7   0.0     1   179    24   214    24   214 0.95 ROK family
Glucokinase          PF02685.11   316 seq1293_BIOID51027   -            248   1.6e-07   30.2   0.0   1   1   2.1e-10   1.5e-06   27.1   0.0     4   206    26   225    24   246 0.78 Glucokinase
Fimbrial             PF00419.15   145 seq1294_BIOID51027   -            169   1.3e-09   38.3   8.2   1   1   1.2e-13   1.6e-09   37.9   5.7     1   144    30   168    30   169 0.74 Fimbrial protein
MacB_PCD             PF12704.2    232 seq1295_BIOID51027   -            648   3.9e-54  183.5   3.2   1   1   1.2e-57   3.9e-54  183.5   2.2     1   231   261   491   261   492 0.94 MacB-like periplasmic core domain
ABC_tran             PF00005.22   118 seq1295_BIOID51027   -            648   6.1e-21   74.8   0.0   1   1   3.4e-24   1.2e-20   73.9   0.0     1   117    48   172    48   173 0.94 ABC transporter
FtsX                 PF02687.16   121 seq1295_BIOID51027   -            648   1.1e-20   73.4  10.9   1   1   3.3e-24   1.1e-20   73.4   7.6     2   121   527   641   526   641 0.97 FtsX-like permease family
AAA_21               PF13304.1    303 seq1295_BIOID51027   -            648   8.2e-12   45.5   0.1   1   1   6.3e-10   2.1e-06   27.7   0.0   222   300   130   205    85   208 0.88 AAA domain
Cytochrom_C_asm      PF01578.15   214 seq1298_BIOID51027   -            552   1.1e-49  168.8  21.0   1   1   7.9e-54   1.1e-49  168.8  14.5     1   212    72   279    72   281 0.97 Cytochrome C assembly protein
YjbE                 PF11106.3     80 seq1301_BIOID51027   -             80   1.5e-43  146.4  27.9   1   1   1.2e-47   1.7e-43  146.3  19.3     1    80     1    80     1    80 0.99 Exopolysaccharide production protein YjbE
OEP                  PF02321.13   188 seq1305_BIOID51027   -            460     1e-51  175.1  39.3   1   2   7.3e-27     1e-22   80.5  12.6     3   188    65   247    63   247 0.97 Outer membrane efflux protein
OEP                  PF02321.13   188 seq1305_BIOID51027   -            460     1e-51  175.1  39.3   2   2   4.8e-33   6.6e-29  100.7   9.1     7   188   275   455   270   455 0.94 Outer membrane efflux protein
CTP_transf_1         PF01148.15   259 seq1307_BIOID51027   -            285   1.3e-63  214.9  19.9   1   1   1.1e-67   1.5e-63  214.7  13.8     2   257     4   279     3   281 0.88 Cytidylyltransferase family
SBP_bac_3            PF00497.15   225 seq1308_BIOID51027   -           1197   1.6e-41  141.8   0.0   1   2   5.1e-16   1.4e-12   47.2   0.0    15   223    73   276    59   278 0.87 Bacterial extracellular solute-binding proteins, family 3
SBP_bac_3            PF00497.15   225 seq1308_BIOID51027   -           1197   1.6e-41  141.8   0.0   2   2   1.3e-29   3.6e-26   91.6   0.0     2   224   305   520   304   521 0.93 Bacterial extracellular solute-binding proteins, family 3
Response_reg         PF00072.19   112 seq1308_BIOID51027   -           1197   4.5e-30  103.8   0.1   1   1   2.8e-32   7.7e-29   99.8   0.0     1   111   961  1070   961  1071 0.98 Response regulator receiver domain
HATPase_c            PF02518.21   111 seq1308_BIOID51027   -           1197   3.5e-25   87.7   0.1   1   1   2.4e-28   6.6e-25   86.8   0.1     2   110   825   936   824   937 0.91 Histidine kinase-, DNA gyrase B-, and HSP90-like ATPase
HisKA                PF00512.20    68 seq1308_BIOID51027   -           1197   1.2e-16   60.3   0.0   1   1   1.3e-19   3.4e-16   58.8   0.0     1    68   711   777   711   777 0.98 His Kinase A (phospho-acceptor) domain
Hpt                  PF01627.18    90 seq1308_BIOID51027   -           1197   1.2e-08   34.7   0.5   1   1   1.3e-11   3.4e-08   33.2   0.4     1    89  1104  1187  1104  1188 0.95 Hpt domain
FimH_man-bind        PF09160.5    147 seq1310_BIOID51027   -            303   1.5e-57  193.4   0.2   1   1     4e-61   2.8e-57  192.5   0.1     1   147    27   171    27   171 0.99 FimH, mannose binding
Fimbrial             PF00419.15   145 seq1310_BIOID51027   -            303   1.1e-09   38.4   7.6   1   1   1.7e-13   1.1e-09   38.4   5.3     7   145   176   303   170   303 0.85 Fimbrial protein
DiS_P_DiS            PF06750.8     92 seq1311_BIOID51027   -            249   3.6e-27   93.8   1.5   1   1   1.3e-30   8.7e-27   92.6   1.0     2    90    13   105    12   107 0.95 Bacterial Peptidase A24 N-terminal domain
Peptidase_A24        PF01478.13   106 seq1311_BIOID51027   -            249     2e-17   63.1  10.6   1   1   2.9e-21     2e-17   63.1   7.3     2   106   117   222   116   222 0.83 Type IV leader peptidase family
DUF2886              PF11102.3    200 seq1312_BIOID51027   -            212     1e-56  191.5   1.2   1   1   8.3e-61   1.1e-56  191.4   0.8     1   199    13   206    13   207 0.98 Protein of unknown function (DUF2886)
FliG_C               PF01706.11   110 seq1314_BIOID51027   -            331   1.8e-39  134.0  15.8   1   1   3.2e-42   2.2e-38  130.5   2.3     2   109   216   323   215   324 0.98 FliG C-terminal domain
MR_MLE_N             PF02746.11   117 seq1316_BIOID51027   -            405   3.3e-34  117.2   0.0   1   1   1.6e-37   7.2e-34  116.1   0.0    23   117    32   130    20   130 0.96 Mandelate racemase / muconate lactonizing enzyme, N-terminal domain
MR_MLE_C             PF13378.1    111 seq1316_BIOID51027   -            405   8.8e-26   89.9   0.0   1   1   4.1e-29   1.9e-25   88.8   0.0     1   110   283   394   283   395 0.88 Enolase C-terminal domain-like
MR_MLE               PF01188.16    67 seq1316_BIOID51027   -            405   3.7e-11   43.2   0.0   1   1   3.6e-14   1.6e-10   41.2   0.0     2    67   216   283   215   283 0.92 Mandelate racemase / muconate lactonizing enzyme, C-terminal domain
DDE_Tnp_1            PF01609.16   211 seq1320_BIOID51027   -            402   1.4e-24   86.7   0.0   1   1   1.6e-28   2.2e-24   86.1   0.0     4   208    91   328    88   331 0.93 Transposase DDE domain
RadC                 PF04002.10   123 seq1326_BIOID51027   -            224   7.9e-47  157.8   0.0   1   1   7.8e-51   1.1e-46  157.4   0.0     2   123   103   224   102   224 0.98 RadC-like JAB domain
ATP-synt_DE_N        PF02823.11    80 seq1328_BIOID51027   -            139   1.9e-30  104.2   0.1   1   1   4.2e-34   2.9e-30  103.7   0.1     2    80     6    84     5    84 0.99 ATP synthase, Delta/Epsilon chain, beta-sandwich domain
ATP-synt_DE          PF00401.15    48 seq1328_BIOID51027   -            139   1.4e-16   59.9   5.1   1   1   3.3e-20   2.3e-16   59.2   3.5     1    47    88   134    88   135 0.97 ATP synthase, Delta/Epsilon chain, long alpha-helix domain
Cytochrom_NNT        PF03264.9    174 seq1330_BIOID51027   -            390   2.9e-65  218.8   7.6   1   1   4.6e-68   3.1e-64  215.4   4.3     2   174    11   184    10   184 0.98 NapC/NirT cytochrome c family, N-terminal region
Fimbrial             PF00419.15   145 seq1333_BIOID51027   -            180     8e-20   71.4   7.7   1   1     7e-24   9.6e-20   71.1   5.3     1   145    30   180    30   180 0.87 Fimbrial protein
Caps_synth_GfcC      PF06251.6    229 seq1334_BIOID51027   -            245   8.3e-91  303.1   0.0   1   1   6.9e-95   9.4e-91  302.9   0.0     2   229    20   245    19   245 0.99 Capsule biosynthesis GfcC
Peptidase_M50        PF02163.17   192 seq1336_BIOID51027   -            450   2.7e-70  235.1   0.3   1   1   6.9e-74   3.1e-70  234.9   0.2     2   192    11   446    10   446 0.99 Peptidase family M50
PDZ                  PF00595.19    81 seq1336_BIOID51027   -            450   8.1e-13   48.2   0.3   1   1     1e-13   4.6e-10   39.4   0.0     8    81   209   277   203   277 0.91 PDZ domain (Also known as DHR or GLGF)
PDZ_2                PF13180.1     82 seq1336_BIOID51027   -            450   7.3e-11   41.6   0.0   1   1   1.1e-11   5.1e-08   32.5   0.0    19    78   227   285   211   287 0.84 PDZ domain
SLT                  PF01464.15   121 seq1337_BIOID51027   -            148   2.1e-25   88.4   0.0   1   1   1.8e-29   2.5e-25   88.2   0.0     2   117    13   134    12   138 0.95 Transglycosylase SLT domain
LysE                 PF01810.13   191 seq1339_BIOID51027   -            206   7.4e-46  155.7  14.2   1   1   6.3e-50   8.6e-46  155.5   9.9     1   189    14   202    14   204 0.98 LysE type translocator
FliH                 PF02108.11   128 seq1345_BIOID51027   -            228   4.9e-40  136.2   0.3   1   1   1.1e-43   4.9e-40  136.2   0.2     5   128    96   219    89   219 0.98 Flagellar assembly protein FliH
HrpE                 PF06188.7    191 seq1345_BIOID51027   -            228   3.1e-08   33.4   6.4   1   1   1.3e-11   6.1e-08   32.5   4.5    24   182    47   211    25   222 0.75 HrpE/YscL/FliH and V-type ATPase subunit E
ATP-grasp            PF02222.17   172 seq1348_BIOID51027   -            392   3.5e-56  189.1   0.0   1   1     2e-59   5.5e-56  188.4   0.0     2   171   123   294   122   295 0.98 ATP-grasp domain
ATP-grasp_4          PF13535.1    184 seq1348_BIOID51027   -            392   6.1e-19   68.3   0.0   1   1   4.3e-22   1.2e-18   67.4   0.0    10   179   120   284   110   289 0.86 ATP-grasp domain
Dala_Dala_lig_C      PF07478.8    203 seq1348_BIOID51027   -            392   4.6e-08   32.5   0.0   1   1   1.8e-10     5e-07   29.2   0.0    23   175   139   284   113   295 0.76 D-ala D-ala ligase C-terminus
ATP-grasp_3          PF02655.9    161 seq1348_BIOID51027   -            392   3.3e-07   30.1   0.0   1   1   3.7e-10     1e-06   28.6   0.0     9   159   118   285   113   287 0.82 ATP-grasp domain
CPSase_L_D2          PF02786.12   211 seq1348_BIOID51027   -            392   2.1e-06   27.1   0.0   1   1   1.3e-09   3.5e-06   26.3   0.0    15    89   126   198   114   218 0.81 Carbamoyl-phosphate synthase L chain, ATP binding domain
CusF_Ec              PF11604.3     70 seq1350_BIOID51027   -            110   1.2e-21   76.2   0.3   1   1   1.2e-25   1.6e-21   75.7   0.2     1    67    42   107    42   110 0.93 Copper binding periplasmic protein CusF
Hexapep              PF00132.19    36 seq1351_BIOID51027   -            456   3.8e-30  101.9  14.0   1   3   1.3e-09   4.3e-06   25.8   2.5     4    36   268   300   266   300 0.94 Bacterial transferase hexapeptide (six repeats)
Hexapep              PF00132.19    36 seq1351_BIOID51027   -            456   3.8e-30  101.9  14.0   2   3   4.3e-08   0.00015   21.0   0.1     2    32   353   382   352   384 0.94 Bacterial transferase hexapeptide (six repeats)
Hexapep              PF00132.19    36 seq1351_BIOID51027   -            456   3.8e-30  101.9  14.0   3   3   2.8e-12   9.7e-09   34.2   0.2     2    36   395   429   394   429 0.96 Bacterial transferase hexapeptide (six repeats)
NTP_transf_3         PF12804.2    179 seq1351_BIOID51027   -            456   3.4e-20   72.8   0.6   1   1   2.2e-23   7.6e-20   71.7   0.4     1   112     8   122     8   252 0.91 MobA-like NTP transferase domain
NTP_transferase      PF00483.18   248 seq1351_BIOID51027   -            456   1.2e-13   50.8   0.0   1   1   5.2e-17   1.8e-13   50.2   0.0     3   220     9   214     7   220 0.85 Nucleotidyl transferase
IspD                 PF01128.14   221 seq1351_BIOID51027   -            456   1.4e-06   27.8   0.1   1   1   8.5e-10   2.9e-06   26.8   0.0     1    45     6    50     6    78 0.83 Uncharacterized protein family UPF0007
CcmH                 PF03918.9    148 seq1352_BIOID51027   -            127   5.8e-47  158.2   0.8   1   1     5e-51   6.8e-47  158.0   0.6     4   125     7   126     4   127 0.91 Cytochrome C biogenesis protein
Ribosomal_L28        PF00830.14    61 seq1354_BIOID51027   -             78   1.1e-29  101.9   1.4   1   1   8.9e-34   1.2e-29  101.7   1.0     1    61     3    63     3    63 0.99 Ribosomal L28 family
Pili_assembly_N      PF00345.15   122 seq1358_BIOID51027   -            230   2.2e-37  127.4   0.2   1   1   8.5e-41   5.8e-37  126.0   0.0     1   121    26   145    26   146 0.91 Gram-negative pili assembly chaperone, N-terminal domain
Pili_assembly_C      PF02753.12    68 seq1358_BIOID51027   -            230   6.7e-17   60.9   0.2   1   1   1.8e-20   1.2e-16   60.1   0.1     1    65   165   223   165   226 0.96 Gram-negative pili assembly chaperone, C-terminal domain
DUF940               PF06082.6    658 seq1359_BIOID51027   -            698  2.7e-258  858.7  13.5   1   1  2.3e-262  3.1e-258  858.6   9.3     1   658    29   693    29   693 0.97 Bacterial putative lipoprotein (DUF940)
HTH_Tnp_1            PF01527.15    76 seq1360_BIOID51027   -            118   4.3e-17   61.7   0.4   1   1     1e-20   6.9e-17   61.0   0.1     2    54     9    62     8   104 0.79 Transposase
HTH_23               PF13384.1     50 seq1360_BIOID51027   -            118   2.4e-07   30.0   0.0   1   1   6.8e-11   4.6e-07   29.1   0.0     5    45    17    58    13    64 0.89 Homeodomain-like domain
HlyD_2               PF12700.2    328 seq1363_BIOID51027   -            407   1.3e-14   53.9   0.0   1   1   1.2e-17     8e-14   51.4   0.0   136   327   187   378    98   379 0.77 HlyD family secretion protein
HlyD_3               PF13437.1    105 seq1363_BIOID51027   -            407   1.7e-13   50.6   0.2   1   1     2e-14   1.4e-10   41.3   0.0     1   105   209   310   209   310 0.96 HlyD family secretion protein
Ribosomal_L33        PF00471.15    48 seq1365_BIOID51027   -             55     9e-24   83.3   1.5   1   1   7.4e-28     1e-23   83.2   1.0     1    48     6    53     6    53 0.99 Ribosomal protein L33
Cys_Met_Meta_PP      PF01053.15   386 seq1368_BIOID51027   -            440  1.4e-122  408.5   0.0   1   1  1.2e-126  1.6e-122  408.4   0.0     1   385    52   436    52   437 0.97 Cys/Met metabolism PLP-dependent enzyme
TPR_11               PF13414.1     69 seq1370_BIOID51027   -            198   3.7e-15   55.2   9.6   1   1   2.2e-15     1e-11   44.1   4.9     1    68    71   140    71   141 0.90 TPR repeat
TPR_2                PF07719.12    34 seq1370_BIOID51027   -            198     2e-06   27.1  11.9   1   2   6.1e-07    0.0028   17.3   1.1     2    32    74   104    73   106 0.90 Tetratricopeptide repeat
TPR_2                PF07719.12    34 seq1370_BIOID51027   -            198     2e-06   27.1  11.9   2   2   4.4e-06      0.02   14.6   0.0     3    31   146   174   144   176 0.93 Tetratricopeptide repeat
TPR_1                PF00515.23    34 seq1370_BIOID51027   -            198   6.3e-06   25.4   9.1   1   1   1.7e-07   0.00075   18.8   0.7     2    32    74   104    73   106 0.91 Tetratricopeptide repeat
SIR2                 PF02146.12   181 seq1371_BIOID51027   -            273   9.6e-49  165.4   0.0   1   1   9.1e-53   1.2e-48  165.0   0.0     1   181    48   221    48   221 0.90 Sir2 family
Globin               PF00042.17   108 seq1372_BIOID51027   -            403   3.4e-15   56.1   0.0   1   1   1.7e-18   7.7e-15   55.0   0.0     2   107    14   109    13   110 0.96 Globin
NAD_binding_1        PF00175.16   109 seq1372_BIOID51027   -            403   1.9e-14   54.0   0.0   1   1     8e-18   3.6e-14   53.1   0.0     1   108   271   379   271   380 0.80 Oxidoreductase NAD-binding domain
FAD_binding_6        PF00970.19    99 seq1372_BIOID51027   -            403     1e-13   51.0   0.0   1   1   4.8e-17   2.2e-13   50.0   0.0     2    97   162   259   161   261 0.90 Oxidoreductase FAD-binding domain
DEDD_Tnp_IS110       PF01548.12   144 seq1373_BIOID51027   -            326   4.2e-44  149.5   0.2   1   1   2.4e-47   1.7e-43  147.6   0.1     1   144     7   151     7   151 0.99 Transposase
Transposase_20       PF02371.11    87 seq1373_BIOID51027   -            326   1.1e-27   95.7   0.4   1   1     3e-31     2e-27   94.9   0.3     2    85   196   280   195   282 0.96 Transposase IS116/IS110/IS902 family
Molybdopterin        PF00384.17   432 seq1374_BIOID51027   -            848  8.8e-106  354.0   0.0   1   1  1.6e-109  1.1e-105  353.8   0.0     1   431    99   572    99   573 0.95 Molybdopterin oxidoreductase
Molydop_binding      PF01568.16   109 seq1374_BIOID51027   -            848   1.7e-23   82.3   0.0   1   1   5.3e-27   3.6e-23   81.3   0.0     1   108   690   811   690   812 0.95 Molydopterin dinucleotide binding domain
ATP-synt_ab          PF00006.20   215 seq1376_BIOID51027   -            457   3.9e-69  232.3   0.0   1   1     4e-73   5.5e-69  231.8   0.0     1   215   161   373   161   373 1.00 ATP synthase alpha/beta family, nucleotide-binding domain
Flavodoxin_1         PF00258.20   143 seq1381_BIOID51027   -            173     1e-27   96.7   0.0   1   1   8.7e-32   1.2e-27   96.5   0.0     1   143     5   160     5   160 0.94 Flavodoxin
Fapy_DNA_glyco       PF01149.19   116 seq1383_BIOID51027   -            269     9e-31  106.5   0.0   1   1   3.2e-34   1.4e-30  105.8   0.0     1   115     2   114     2   115 0.96 Formamidopyrimidine-DNA glycosylase N-terminal domain
H2TH                 PF06831.9     93 seq1383_BIOID51027   -            269     1e-29  101.9   0.0   1   1   3.7e-33   1.7e-29  101.2   0.0     1    89   129   217   129   220 0.97 Formamidopyrimidine-DNA glycosylase H2TH domain
zf-FPG_IleRS         PF06827.9     30 seq1383_BIOID51027   -            269   7.1e-09   34.9   4.0   1   1     3e-12   1.4e-08   34.0   2.8     1    29   241   269   241   269 0.98 Zinc finger found in FPG and IleRS
TnpB_IS66            PF05717.8    108 seq1385_BIOID51027   -            116   2.2e-41  139.5   0.0   1   1   1.8e-45   2.4e-41  139.3   0.0     2   105     7   108     6   111 0.96 IS66 Orf2 like protein
Peptidase_S24        PF00717.18    70 seq1387_BIOID51027   -            189   6.5e-13   48.0   0.6   1   1   7.2e-17   9.8e-13   47.4   0.4     1    68    94   161    94   163 0.95 Peptidase S24-like
ClpS                 PF02617.12    82 seq1389_BIOID51027   -            106   8.1e-35  118.3   0.1   1   1     7e-39   9.6e-35  118.0   0.1     2    82    23   103    22   103 0.98 ATP-dependent Clp protease adaptor protein ClpS
Bac_surface_Ag       PF01103.18   323 seq1390_BIOID51027   -            810  1.7e-100  336.4  16.0   1   1  1.1e-103  3.7e-100  335.4  11.1     1   323   448   810   448   810 0.96 Surface antigen
Surf_Ag_VNR          PF07244.10    78 seq1390_BIOID51027   -            810   3.1e-65  216.4  10.4   1   5   6.3e-10   2.2e-06   27.8   0.0     1    78    24    91    24    91 0.87 Surface antigen variable number repeat
Surf_Ag_VNR          PF07244.10    78 seq1390_BIOID51027   -            810   3.1e-65  216.4  10.4   2   5   5.9e-15     2e-11   44.0   0.0     1    78    92   172    92   172 0.93 Surface antigen variable number repeat
Surf_Ag_VNR          PF07244.10    78 seq1390_BIOID51027   -            810   3.1e-65  216.4  10.4   3   5   3.5e-17   1.2e-13   51.1   0.1     2    78   176   263   175   263 0.86 Surface antigen variable number repeat
Surf_Ag_VNR          PF07244.10    78 seq1390_BIOID51027   -            810   3.1e-65  216.4  10.4   4   5   5.8e-14     2e-10   40.8   0.0     1    78   266   344   266   344 0.92 Surface antigen variable number repeat
Surf_Ag_VNR          PF07244.10    78 seq1390_BIOID51027   -            810   3.1e-65  216.4  10.4   5   5     1e-18   3.5e-15   56.0   0.1     1    78   347   421   347   421 0.91 Surface antigen variable number repeat
Sugar_tr             PF00083.19   451 seq1391_BIOID51027   -            438   6.5e-27   94.0  35.0   1   1   8.6e-29   3.9e-25   88.2  24.3     6   415    27   405    23   432 0.76 Sugar (and other) transporter
MFS_1                PF07690.11   354 seq1391_BIOID51027   -            438   1.1e-26   93.2  50.2   1   2   2.7e-19   1.2e-15   57.0  17.1    38   258    70   296    27   301 0.69 Major Facilitator Superfamily
MFS_1                PF07690.11   354 seq1391_BIOID51027   -            438   1.1e-26   93.2  50.2   2   2   2.3e-14   1.1e-10   40.7  15.7    22   172   276   430   263   437 0.76 Major Facilitator Superfamily
MFS_2                PF13347.1    427 seq1391_BIOID51027   -            438   6.9e-09   34.4  22.0   1   1   1.5e-12   6.9e-09   34.4  15.2    32   343    54   372    41   383 0.78 MFS/sugar transport protein
Usher                PF00577.15   552 seq1392_BIOID51027   -            421   4.7e-94  315.9   3.2   1   1   8.4e-98   5.8e-94  315.6   2.2     5   220   202   418   198   420 0.98 Type VII secretion system (T7SS), usher protein
PapC_N               PF13954.1    146 seq1392_BIOID51027   -            421   6.1e-49  165.2   0.0   1   1   1.4e-52   9.5e-49  164.6   0.0     2   146    38   189    37   189 0.98 PapC N-terminal domain
DDE_Tnp_IS66         PF03050.9    271 seq1394_BIOID51027   -            344   1.9e-35  122.2   3.1   1   1   1.7e-38   7.6e-35  120.3   0.0     1   115   196   321   196   334 0.96 Transposase IS66 family
HTH_Tnp_IS66         PF13005.2     59 seq1394_BIOID51027   -            344   7.4e-15   54.4   4.0   1   1   1.6e-18   7.4e-15   54.4   2.8     1    59   134   190   134   190 0.98 putative Helix-turn-helix domain of transposase IS66
LZ_Tnp_IS66          PF13007.2     78 seq1394_BIOID51027   -            344   7.1e-13   48.9   9.6   1   1   1.6e-16   7.1e-13   48.9   6.7     1    77    59   131    59   132 0.75 Transposase C of IS166 homeodomain
DUF4222              PF13973.1     53 seq1396_BIOID51027   -             99   9.1e-24   82.5   5.4   1   1   8.3e-28   1.1e-23   82.2   3.7     2    53    17    68    16    68 0.96 Domain of unknown function (DUF4222)
FAD_binding_3        PF01494.14   356 seq1397_BIOID51027   -            554     1e-82  277.9   0.0   1   1   1.9e-86   1.3e-82  277.5   0.0     2   355    16   352    15   353 0.95 FAD binding domain
HxlR                 PF01638.12    91 seq1398_BIOID51027   -            126   1.8e-32  110.7   0.1   1   1   2.8e-36   3.8e-32  109.6   0.0     2    89    29   116    28   118 0.97 HxlR-like helix-turn-helix
AAA_2                PF07724.9    171 seq1399_BIOID51027   -            758   2.6e-51  173.8   0.0   1   1   1.5e-50   1.5e-47  161.6   0.0     1   171   486   647   486   647 0.97 AAA domain (Cdc48 subfamily)
ClpB_D2-small        PF10431.4     81 seq1399_BIOID51027   -            758     5e-25   87.1   0.0   1   1   1.5e-27   1.5e-24   85.5   0.0     1    81   653   733   653   733 0.98 C-terminal, D2-small domain, of ClpB protein
AAA                  PF00004.24   132 seq1399_BIOID51027   -            758   1.8e-24   86.3   0.1   1   2   4.1e-16     4e-13   49.5   0.0     2   125   211   342   210   347 0.76 ATPase family associated with various cellular activities (AAA)
AAA                  PF00004.24   132 seq1399_BIOID51027   -            758   1.8e-24   86.3   0.1   2   2   5.9e-11   5.7e-08   32.9   0.0     2   111   492   607   491   621 0.85 ATPase family associated with various cellular activities (AAA)
AAA_5                PF07728.9    139 seq1399_BIOID51027   -            758   4.2e-19   68.5   0.0   1   1   2.9e-16   2.8e-13   49.6   0.0     2   125   491   609   490   619 0.89 AAA domain (dynein-related subfamily)
Clp_N                PF02861.15    53 seq1399_BIOID51027   -            758   2.3e-16   59.3   1.3   1   1     1e-17   9.9e-15   54.1   0.7     1    52    13    62    13    63 0.97 Clp amino terminal domain
AAA_16               PF13191.1    166 seq1399_BIOID51027   -            758   1.7e-13   51.1   6.7   1   1     6e-11   5.9e-08   33.1   0.0     1    95   187   287   187   354 0.79 AAA ATPase domain
Sigma54_activat      PF00158.21   168 seq1399_BIOID51027   -            758   1.3e-12   47.3   0.2   1   2     1e-07   9.8e-05   21.7   0.0     2   105   189   290   188   328 0.85 Sigma-54 interaction domain
Sigma54_activat      PF00158.21   168 seq1399_BIOID51027   -            758   1.3e-12   47.3   0.2   2   2   3.1e-08   3.1e-05   23.4   0.0    22   148   484   612   460   618 0.77 Sigma-54 interaction domain
AAA_25               PF13481.1    194 seq1401_BIOID51027   -            466   9.5e-41  139.2   0.0   1   1   1.5e-44   2.1e-40  138.1   0.0    18   193   147   315   130   316 0.88 AAA domain
SDF                  PF00375.13   390 seq1403_BIOID51027   -            437  1.4e-120  402.5  38.5   1   1  1.2e-124  1.6e-120  402.3  26.7     1   390     8   411     8   411 0.97 Sodium:dicarboxylate symporter family
UxuA                 PF03786.8    351 seq1404_BIOID51027   -            394  4.2e-163  541.7   0.2   1   1    7e-167  4.8e-163  541.6   0.1     1   350     1   388     1   389 0.99 D-mannonate dehydratase (UxuA)
AP_endonuc_2         PF01261.19   211 seq1404_BIOID51027   -            394   7.7e-09   35.0   0.0   1   1   7.8e-12   5.3e-08   32.3   0.0     3   189    18   299    16   322 0.81 Xylose isomerase-like TIM barrel
SIS                  PF01380.17   131 seq1407_BIOID51027   -            609   1.8e-64  215.0   0.1   1   2   4.2e-36   1.1e-32  112.2   0.0     2   130   290   418   289   419 0.97 SIS domain
SIS                  PF01380.17   131 seq1407_BIOID51027   -            609   1.8e-64  215.0   0.1   2   2   1.2e-32   3.4e-29  100.9   0.0     2   130   462   591   461   592 0.97 SIS domain
GATase_2             PF00310.16   361 seq1407_BIOID51027   -            609   5.2e-26   91.0   0.7   1   2   2.4e-08   6.5e-05   21.6   0.1     1    54     2    44     2    62 0.85 Glutamine amidotransferases class-II
GATase_2             PF00310.16   361 seq1407_BIOID51027   -            609   5.2e-26   91.0   0.7   2   2   1.9e-22   5.2e-19   68.0   0.1   190   293    61   152    50   160 0.95 Glutamine amidotransferases class-II
GATase_6             PF13522.1    133 seq1407_BIOID51027   -            609   2.1e-24   85.8   0.1   1   1   1.3e-27   3.6e-24   85.0   0.1    11   123    65   183    46   193 0.85 Glutamine amidotransferase domain
GATase_7             PF13537.1    124 seq1407_BIOID51027   -            609   2.6e-17   62.6   0.0   1   1   1.7e-20   4.6e-17   61.8   0.0     1   118    72   194    72   199 0.85 Glutamine amidotransferase domain
GATase_4             PF13230.1    272 seq1407_BIOID51027   -            609     2e-07   29.8   0.1   1   1   3.1e-10   8.6e-07   27.7   0.1    59   133    54   128    45   148 0.86 Glutamine amidotransferases class-II
ACR_tran             PF00873.14  1021 seq1408_BIOID51027   -           1047  3.8e-237  789.2   2.4   1   1  3.5e-241  4.7e-237  788.9   1.6     2  1019     6  1037     2  1039 0.97 AcrB/AcrD/AcrF family
DUF3302              PF11742.3     78 seq1410_BIOID51027   -            120   1.7e-44  149.4   7.5   1   1   1.5e-48   2.1e-44  149.1   5.2     1    77     3    79     3    80 0.98 Protein of unknown function (DUF3302)
SNARE_assoc          PF09335.6    123 seq1416_BIOID51027   -            219   3.3e-19   69.1   5.8   1   1   2.4e-23   3.3e-19   69.1   4.0     1   122    48   173    48   174 0.96 SNARE associated Golgi protein
FliJ                 PF02050.11   123 seq1417_BIOID51027   -            147   2.5e-32  111.3  20.6   1   1   2.3e-36   3.1e-32  111.0  14.3     1   122    19   141    19   142 0.98 Flagellar FliJ protein
5_nucleotid_C        PF02872.13   156 seq1418_BIOID51027   -            550   7.9e-33  113.5   0.5   1   1   2.6e-36   1.8e-32  112.3   0.3     1   155   363   510   363   511 0.95 5'-nucleotidase, C-terminal domain
Metallophos          PF00149.23   201 seq1418_BIOID51027   -            550   1.2e-17   63.9   0.1   1   1   2.4e-21   1.7e-17   63.4   0.1     1   198    34   253    34   256 0.93 Calcineurin-like phosphoesterase
LrgA                 PF03788.9     96 seq1422_BIOID51027   -            132   4.4e-29   99.9  10.2   1   1     4e-33   5.4e-29   99.6   7.1     1    94    21   114    21   116 0.98 LrgA family
DDE_Tnp_IS66         PF03050.9    271 seq1423_BIOID51027   -            154     4e-39  134.3   0.3   1   1   3.3e-43   4.5e-39  134.1   0.2   136   260    10   137     2   147 0.94 Transposase IS66 family
HSP70                PF00012.15   602 seq1424_BIOID51027   -            450   7.5e-25   86.7   0.0   1   2   7.1e-19   9.7e-15   53.3   0.0     2   207     3   228     2   259 0.77 Hsp70 protein
HSP70                PF00012.15   602 seq1424_BIOID51027   -            450   7.5e-25   86.7   0.0   2   2   8.8e-12   1.2e-07   29.9   0.0   250   352   329   423   305   448 0.80 Hsp70 protein
HlyD                 PF00529.15   306 seq1425_BIOID51027   -            378     1e-59  202.2  14.3   1   1   3.3e-63   1.1e-59  202.0   9.9     3   306    64   349    62   349 0.99 HlyD family secretion protein
HlyD_3               PF13437.1    105 seq1425_BIOID51027   -            378   4.5e-14   52.5   0.7   1   1   1.5e-11     5e-08   33.1   0.0     1    80   221   301   221   333 0.89 HlyD family secretion protein
Biotin_lipoyl_2      PF13533.1     50 seq1425_BIOID51027   -            378   3.8e-10   39.1   9.6   1   1   7.9e-13   2.7e-09   36.4   0.3     3    49    64   110    60   111 0.96 Biotin-lipoyl like
HlyD_2               PF12700.2    328 seq1425_BIOID51027   -            378   5.7e-10   38.7   0.3   1   1   2.8e-13   9.5e-10   38.0   0.2    24   240    66   301    64   313 0.85 HlyD family secretion protein
GCV_T                PF01571.16   211 seq1426_BIOID51027   -            326   4.9e-28   97.8   0.3   1   1   5.6e-32   7.7e-28   97.1   0.2     4   209    24   217    21   219 0.90 Aminomethyltransferase folate-binding domain
N36                  PF11438.3     35 seq1427_BIOID51027   -            108   1.1e-24   85.4   4.8   1   1   1.5e-28     2e-24   84.6   3.3     1    35     2    36     2    36 0.99 36-mer N-terminal peptide of the N protein (N36)
AMNp_N               PF10423.4    160 seq1428_BIOID51027   -            519   9.2e-51  171.4   0.1   1   1     2e-54   1.4e-50  170.9   0.1     2   158    47   205    46   207 0.96 Bacterial AMP nucleoside phosphorylase N-terminus
PNP_UDP_1            PF01048.15   234 seq1428_BIOID51027   -            519   5.3e-20   71.2   0.0   1   1   1.2e-23   8.5e-20   70.6   0.0    33   200   297   464   264   487 0.83 Phosphorylase superfamily
Flg_hook             PF02120.11    85 seq1430_BIOID51027   -            375   4.5e-19   67.7   6.8   1   1   6.5e-23   8.8e-19   66.8   4.7     4    84   248   328   245   336 0.91 Flagellar hook-length control protein FliK
LrgB                 PF04172.11   215 seq1433_BIOID51027   -            231   1.2e-82  276.2  15.2   1   1   9.7e-87   1.3e-82  276.0  10.6     1   215    12   226    12   226 0.99 LrgB-like family
DDE_Tnp_IS66_C       PF13817.1     39 seq1434_BIOID51027   -             61   2.3e-21   75.3   0.2   1   1     2e-25   2.8e-21   75.1   0.1     2    39    18    55    17    55 0.99 IS66 C-terminal element
Mannitol_dh_C        PF08125.8    245 seq1440_BIOID51027   -            486   1.8e-96  321.9   0.0   1   1  3.5e-100   2.4e-96  321.5   0.0     1   245   216   463   216   463 0.99 Mannitol dehydrogenase C-terminal domain
Mannitol_dh          PF01232.18   151 seq1440_BIOID51027   -            486   2.9e-54  182.9   0.0   1   1   7.2e-58   4.9e-54  182.2   0.0     2   151    24   188    23   188 0.99 Mannitol dehydrogenase Rossmann domain
LigB                 PF02900.13   272 seq1441_BIOID51027   -            314   2.6e-86  288.8   0.0   1   1   2.1e-90   2.9e-86  288.7   0.0     2   272     5   306     4   306 0.97 Catalytic LigB subunit of aromatic ring-opening dioxygenase
DEAD                 PF00270.24   173 seq1442_BIOID51027   -            454   2.3e-49  167.0   0.1   1   1   5.9e-52   2.7e-48  163.5   0.0     1   172    25   196    25   197 0.94 DEAD/DEAH box helicase
Helicase_C           PF00271.26    78 seq1442_BIOID51027   -            454   8.2e-26   89.5   0.0   1   1   4.8e-29   2.2e-25   88.2   0.0     2    77   264   339   263   340 0.98 Helicase conserved C-terminal domain
PsiE                 PF06146.7     69 seq1444_BIOID51027   -            136   1.8e-16   59.9   5.7   1   1   1.3e-20   1.8e-16   59.9   3.9     5    69    62   123    58   123 0.95 Phosphate-starvation-inducible E
Nitrate_red_del      PF02613.10   136 seq1448_BIOID51027   -            199   1.9e-21   76.1   2.2   1   1   2.5e-25   3.5e-21   75.3   1.5     3   136    41   172    14   172 0.87 Nitrate reductase delta subunit
SSB                  PF00436.20   104 seq1449_BIOID51027   -            136   3.3e-17   62.1   0.0   1   1   3.3e-21   4.5e-17   61.7   0.0     3   101     4    99     2   101 0.94 Single-strand binding protein family
AP_endonuc_2         PF01261.19   211 seq1450_BIOID51027   -            444   5.5e-20   71.4   0.3   1   1   8.2e-23   1.1e-18   67.1   0.1    25   200   107   312    90   318 0.79 Xylose isomerase-like TIM barrel
dCMP_cyt_deam_2      PF08211.6    124 seq1451_BIOID51027   -            294   2.3e-50  169.6   0.2   1   1   6.8e-52   4.7e-48  162.1   0.0     1   123   157   278   157   279 0.98 Cytidine and deoxycytidylate deaminase zinc-binding region
dCMP_cyt_deam_1      PF00383.17   102 seq1451_BIOID51027   -            294   1.4e-17   63.0   0.0   1   1   4.8e-18   3.3e-14   52.2   0.0    10    93    56   139    47   143 0.86 Cytidine and deoxycytidylate deaminase zinc-binding region
DEDD_Tnp_IS110       PF01548.12   144 seq1454_BIOID51027   -            326   4.2e-44  149.5   0.2   1   1   2.4e-47   1.7e-43  147.6   0.1     1   144     7   151     7   151 0.99 Transposase
Transposase_20       PF02371.11    87 seq1454_BIOID51027   -            326   1.1e-27   95.7   0.4   1   1     3e-31     2e-27   94.9   0.3     2    85   196   280   195   282 0.96 Transposase IS116/IS110/IS902 family
RNase_T              PF00929.19   164 seq1455_BIOID51027   -            204   4.9e-34  117.8   0.0   1   1   4.2e-38   5.7e-34  117.6   0.0     1   163    32   193    32   194 0.97 Exonuclease
OmpH                 PF03938.9    158 seq1456_BIOID51027   -            161   6.2e-23   81.3  16.0   1   1   5.4e-27   7.4e-23   81.1  11.1     3   157    10   160     6   161 0.93 Outer membrane protein (OmpH-like)
Resolvase            PF00239.16   141 seq1459_BIOID51027   -             94   3.4e-11   43.0   0.2   1   1   3.1e-15   4.3e-11   42.7   0.1    58   129     4    94     1    94 0.87 Resolvase, N terminal domain
FliL                 PF03748.9     99 seq1460_BIOID51027   -            154   7.5e-23   80.2   0.0   1   1   6.9e-27   9.4e-23   79.9   0.0     1    98    54   153    54   154 0.94 Flagellar basal body-associated protein FliL
Fe-ADH               PF00465.14   366 seq1463_BIOID51027   -            387   6.4e-88  294.7   0.1   1   1   1.1e-91   7.5e-88  294.4   0.1     1   351     9   363     9   377 0.91 Iron-containing alcohol dehydrogenase
Fe-ADH_2             PF13685.1    250 seq1463_BIOID51027   -            387   1.8e-13   50.2   0.1   1   1   3.3e-11   2.3e-07   30.3   0.0     4   101    16   111    13   114 0.81 Iron-containing alcohol dehydrogenase
PBP_like_2           PF12849.2    281 seq1465_BIOID51027   -            346   9.1e-56  189.2   7.2   1   1   1.8e-59   1.2e-55  188.8   5.0    10   278    27   306     8   308 0.91 PBP superfamily domain
PBP_like             PF12727.2    193 seq1465_BIOID51027   -            346   1.6e-10   40.1   0.0   1   1   5.2e-14   3.6e-10   39.0   0.0     3   168    47   236    45   302 0.76 PBP superfamily domain
Abhydrolase_3        PF07859.8    211 seq1466_BIOID51027   -            327   1.1e-66  224.3   0.1   1   1     3e-70   1.3e-66  224.0   0.1     1   210   100   305   100   306 0.97 alpha/beta hydrolase fold
COesterase           PF00135.23   538 seq1466_BIOID51027   -            327   3.6e-08   32.4   0.1   1   1   2.3e-11     1e-07   30.9   0.0   110   225    84   187    71   200 0.88 Carboxylesterase family
DUF2424              PF10340.4    374 seq1466_BIOID51027   -            327   5.8e-05   21.7   0.0   1   1     2e-08   9.1e-05   21.1   0.0   114   240    90   214    67   248 0.77 Protein of unknown function (DUF2424)
Abhydrolase_6        PF12697.2    228 seq1467_BIOID51027   -            293   4.3e-36  124.8   0.0   1   1   1.1e-39     5e-36  124.5   0.0     1   227    43   284    43   285 0.72 Alpha/beta hydrolase family
Abhydrolase_1        PF00561.15   230 seq1467_BIOID51027   -            293   1.4e-24   86.7   0.0   1   1   4.4e-28     2e-24   86.3   0.0     1   228    71   286    71   288 0.90 alpha/beta hydrolase fold
Abhydrolase_5        PF12695.2    142 seq1467_BIOID51027   -            293   5.3e-18   65.0   0.0   1   1   9.6e-21   4.4e-17   62.0   0.0     1   141    42   272    42   273 0.69 Alpha/beta hydrolase family
Inositol_P           PF00459.20   271 seq1469_BIOID51027   -            246   5.8e-58  196.2   0.0   1   1     5e-62   6.9e-58  195.9   0.0     8   253     4   238     1   243 0.86 Inositol monophosphatase family
Hexapep              PF00132.19    36 seq1472_BIOID51027   -            341   1.9e-32  109.1  41.0   1   3   1.2e-14   8.4e-11   40.7   2.6     2    36   110   144   109   144 0.95 Bacterial transferase hexapeptide (six repeats)
Hexapep              PF00132.19    36 seq1472_BIOID51027   -            341   1.9e-32  109.1  41.0   2   3   1.7e-12   1.2e-08   33.9   0.3     1    35   145   179   145   180 0.96 Bacterial transferase hexapeptide (six repeats)
Hexapep              PF00132.19    36 seq1472_BIOID51027   -            341   1.9e-32  109.1  41.0   3   3   1.8e-11   1.3e-07   30.7   6.3     1    35   222   256   222   257 0.94 Bacterial transferase hexapeptide (six repeats)
LpxD                 PF04613.9     72 seq1472_BIOID51027   -            341   1.9e-23   81.6   0.0   1   1   4.7e-27   3.2e-23   80.9   0.0     1    72    21    90    21    90 0.97 UDP-3-O-[3-hydroxymyristoyl] glucosamine N-acyltransferase, LpxD
4HBT                 PF03061.17    79 seq1473_BIOID51027   -            155   8.5e-19   67.3   0.1   1   1   1.7e-22   1.1e-18   66.9   0.1     2    78    57   145    56   146 0.97 Thioesterase superfamily
4HBT_3               PF13622.1    256 seq1473_BIOID51027   -            155   7.1e-07   29.1   0.3   1   1   1.4e-10   9.4e-07   28.7   0.2     3    85    52   153    47   154 0.85 Thioesterase-like superfamily
Glyco_transf_9       PF01075.12   247 seq1474_BIOID51027   -            254     1e-55  188.5   0.0   1   1   8.6e-60   1.2e-55  188.3   0.0    25   246     2   228     1   229 0.98 Glycosyltransferase family 9 (heptosyltransferase)
FliM                 PF02154.10   192 seq1475_BIOID51027   -            349   1.4e-80  269.3   0.2   1   1   3.6e-84   2.5e-80  268.6   0.0     1   192    53   246    53   246 0.99 Flagellar motor switch protein FliM
SpoA                 PF01052.15    77 seq1475_BIOID51027   -            349   1.5e-15   56.3   0.0   1   1   4.7e-19   3.2e-15   55.3   0.0     3    75   267   337   265   338 0.96 Surface presentation of antigens (SPOA)
Transcrip_reg        PF01709.15   234 seq1478_BIOID51027   -            238   1.2e-82  276.4   0.7   1   1   9.8e-87   1.3e-82  276.2   0.5     1   233     3   235     3   236 0.98 Transcriptional regulator
DUF218               PF02698.12   155 seq1484_BIOID51027   -            239   3.3e-21   75.2   0.0   1   1   3.3e-25   4.6e-21   74.8   0.0     4   132    47   172    45   186 0.93 DUF218 domain
SlyX                 PF04102.7     69 seq1486_BIOID51027   -             72   4.1e-26   91.0   2.4   1   1   3.4e-30   4.6e-26   90.8   1.7     1    69     5    72     5    72 0.99 SlyX
GntR                 PF00392.16    64 seq1489_BIOID51027   -            257   1.8e-23   81.5   1.4   1   1     7e-27   3.2e-23   80.8   0.2     1    64    10    73    10    73 0.99 Bacterial regulatory proteins, gntR family
FCD                  PF07729.7    125 seq1489_BIOID51027   -            257   7.8e-21   74.5   6.9   1   1   2.6e-24   1.2e-20   74.0   4.8     1   125    97   226    97   226 0.92 FCD domain
Rrf2                 PF02082.15    83 seq1489_BIOID51027   -            257   6.5e-05   22.8   0.1   1   1   3.8e-08   0.00017   21.4   0.0    28    67    36    74    23    80 0.88 Transcriptional regulator
ETF                  PF01012.16   164 seq1493_BIOID51027   -            277   6.1e-33  113.7   3.0   1   1   6.5e-37   8.8e-33  113.2   2.1     9   164    51   208    45   208 0.91 Electron transfer flavoprotein domain
Hexapep              PF00132.19    36 seq1495_BIOID51027   -            114   1.3e-08   33.8  19.4   1   1   1.9e-09   2.6e-05   23.4   2.1    12    35    24    47    23    48 0.89 Bacterial transferase hexapeptide (six repeats)
FAA_hydrolase        PF01557.13   217 seq1496_BIOID51027   -            271   2.8e-23   82.3   0.0   1   1   2.7e-27   3.8e-23   81.9   0.0     2   216    58   261    57   262 0.87 Fumarylacetoacetate (FAA) hydrolase family
FGGY_N               PF00370.16   245 seq1497_BIOID51027   -            484     2e-90  302.2   0.0   1   1   4.1e-94   2.8e-90  301.8   0.0     1   245     1   240     1   240 0.99 FGGY family of carbohydrate kinases, N-terminal domain
FGGY_C               PF02782.11   197 seq1497_BIOID51027   -            484   4.3e-34  117.7   1.3   1   1   9.4e-38   6.4e-34  117.2   0.9     1   196   249   435   249   436 0.92 FGGY family of carbohydrate kinases, C-terminal domain
DDE_Tnp_1            PF01609.16   211 seq1498_BIOID51027   -            402   1.4e-24   86.7   0.0   1   1   1.6e-28   2.2e-24   86.1   0.0     4   208    91   328    88   331 0.93 Transposase DDE domain
Phage_cap_E          PF03864.10   329 seq1499_BIOID51027   -            351   1.4e-64  218.0   0.1   1   1   1.1e-68   1.5e-64  217.8   0.0    15   329    26   350     8   350 0.91 Phage major capsid protein E
Glycos_transf_1      PF00534.15   172 seq1500_BIOID51027   -            374   1.4e-35  122.1   0.0   1   1   4.2e-39   1.9e-35  121.6   0.0     2   171   183   350   182   351 0.98 Glycosyl transferases group 1
Glyco_trans_1_4      PF13692.1    135 seq1500_BIOID51027   -            374   6.6e-13   48.8   0.0   1   1   2.7e-16   1.2e-12   47.9   0.0     7   118   201   318   196   337 0.79 Glycosyl transferases group 1
Glyco_trans_4_4      PF13579.1    160 seq1500_BIOID51027   -            374     5e-07   29.8   1.1   1   1   3.3e-10   1.5e-06   28.3   0.1     1   160    14   168    14   168 0.79 Glycosyl transferase 4-like domain
AA_permease          PF00324.16   479 seq1502_BIOID51027   -            470    1e-115  386.7  42.2   1   1  1.7e-119  1.1e-115  386.5  29.3     1   464    39   462    39   470 0.93 Amino acid permease
AA_permease_2        PF13520.1    426 seq1502_BIOID51027   -            470   2.2e-43  148.2  46.9   1   1   4.3e-47   2.9e-43  147.8  32.5     9   410    43   444    39   464 0.82 Amino acid permease
BPD_transp_1         PF00528.17   185 seq1504_BIOID51027   -            319   1.5e-17   63.5  20.4   1   1   1.1e-21   1.5e-17   63.5  14.2     3   175    95   304    89   314 0.87 Binding-protein-dependent transport system inner membrane component
Helicase_C_2         PF13307.1    167 seq1505_BIOID51027   -            761   4.9e-26   91.5   0.0   1   1   2.3e-29   7.7e-26   90.9   0.0     8   165   578   733   571   735 0.93 Helicase C-terminal domain
DEAD                 PF00270.24   173 seq1505_BIOID51027   -            761   3.5e-09   36.2   0.1   1   1     2e-09   6.8e-06   25.5   0.0    12    78    88   153    73   171 0.74 DEAD/DEAH box helicase
DEAD_2               PF06733.10   174 seq1505_BIOID51027   -            761   1.3e-08   34.3   0.0   1   1   6.7e-12   2.3e-08   33.5   0.0   103   167   245   308   195   314 0.87 DEAD_2
Aldo_ket_red         PF00248.16   283 seq1507_BIOID51027   -            275   1.5e-56  191.1   0.0   1   1   1.3e-60   1.8e-56  190.8   0.0     2   282    18   261    17   262 0.96 Aldo/keto reductase family
DUF2542              PF10808.3     79 seq1510_BIOID51027   -             79     5e-46  154.7   5.7   1   1     4e-50   5.5e-46  154.6   3.9     1    79     1    79     1    79 1.00 Protein of unknown function (DUF2542)
FabA                 PF07977.8    138 seq1512_BIOID51027   -            151   8.4e-43  145.0   0.0   1   1   7.2e-47   9.8e-43  144.8   0.0     1   137    17   141    17   142 0.97 FabA-like domain
SpoA                 PF01052.15    77 seq1513_BIOID51027   -            137   2.9e-24   84.3   0.8   1   1   2.7e-28   3.7e-24   84.0   0.6     3    76    55   128    54   129 0.97 Surface presentation of antigens (SPOA)
HTH_3                PF01381.17    55 seq1515_BIOID51027   -            131   2.5e-10   39.9   0.0   1   1   1.6e-13   1.1e-09   37.8   0.0     1    53    34    86    34    87 0.96 Helix-turn-helix
HTH_19               PF12844.2     64 seq1515_BIOID51027   -            131   2.2e-07   30.6   0.1   1   1   1.6e-10   1.1e-06   28.4   0.0     8    56    38    86    32    93 0.90 Helix-turn-helix domain
YfiO                 PF13525.1    203 seq1516_BIOID51027   -            245   1.1e-84  282.8   5.8   1   1   2.8e-88   1.3e-84  282.6   4.0     1   202    28   236    28   238 0.97 Outer membrane lipoprotein
TPR_18               PF13512.1    142 seq1516_BIOID51027   -            245   5.1e-65  217.7   7.3   1   1     3e-68   1.4e-64  216.3   1.2     2   142    24   167    23   167 0.98 Tetratricopeptide repeat
DUF796               PF05638.7    134 seq1518_BIOID51027   -            172   7.2e-33  113.3   0.0   1   1     6e-37   8.3e-33  113.1   0.0     1   133     6   155     6   156 0.94 Protein of unknown function (DUF796)
ETF_alpha            PF00766.14    86 seq1521_BIOID51027   -            313   6.6e-32  108.8   0.1   1   1   2.2e-35   1.5e-31  107.7   0.1     2    86   190   275   189   275 0.97 Electron transfer flavoprotein FAD-binding domain
ETF                  PF01012.16   164 seq1521_BIOID51027   -            313   3.6e-19   68.9   0.5   1   1   9.4e-23   6.4e-19   68.1   0.1    19   163    19   153     6   154 0.91 Electron transfer flavoprotein domain
DUF1107              PF06526.7     64 seq1522_BIOID51027   -             68   6.4e-31  105.8   0.8   1   1   5.1e-35     7e-31  105.7   0.5     1    64     1    64     1    64 0.99 Protein of unknown function (DUF1107)
AcetDehyd-dimer      PF09290.6    137 seq1523_BIOID51027   -            316     1e-65  219.6   0.3   1   1   2.3e-69   1.6e-65  219.0   0.2     1   137   131   284   131   284 1.00 Prokaryotic acetaldehyde dehydrogenase, dimerisation
Semialdhyde_dh       PF01118.19   121 seq1523_BIOID51027   -            316   1.7e-16   60.5   0.0   1   1   6.1e-20   4.2e-16   59.2   0.0     1   117     5   119     5   123 0.92 Semialdehyde dehydrogenase, NAD binding domain
FliO                 PF04347.8     84 seq1524_BIOID51027   -            121     3e-24   84.7   0.2   1   1     3e-28   4.1e-24   84.3   0.1     1    84    36   117    36   117 0.88 Flagellar biosynthesis protein, FliO
Acetyltransf_11      PF13720.1     83 seq1525_BIOID51027   -            262   2.4e-30  104.4   0.0   1   1   5.6e-34   3.8e-30  103.8   0.0     1    83   180   262   180   262 0.98 Udp N-acetylglucosamine O-acyltransferase; Domain 2
Hexapep              PF00132.19    36 seq1525_BIOID51027   -            262     5e-30  101.5  21.3   1   5   3.6e-09   2.5e-05   23.4   0.3     4    35     2    33     1    34 0.91 Bacterial transferase hexapeptide (six repeats)
Hexapep              PF00132.19    36 seq1525_BIOID51027   -            262     5e-30  101.5  21.3   2   5   5.4e-13   3.7e-09   35.5   3.3     1    36    17    52    17    52 0.96 Bacterial transferase hexapeptide (six repeats)
Hexapep              PF00132.19    36 seq1525_BIOID51027   -            262     5e-30  101.5  21.3   3   5   1.5e-07     0.001   18.3   1.1     1    35    35    69    35    69 0.92 Bacterial transferase hexapeptide (six repeats)
Hexapep              PF00132.19    36 seq1525_BIOID51027   -            262     5e-30  101.5  21.3   4   5   3.1e-07    0.0021   17.3   0.0     2    35    66    99    65   100 0.95 Bacterial transferase hexapeptide (six repeats)
Hexapep              PF00132.19    36 seq1525_BIOID51027   -            262     5e-30  101.5  21.3   5   5   1.9e-13   1.3e-09   37.0   0.1     2    36   109   143   108   143 0.96 Bacterial transferase hexapeptide (six repeats)
Pyr_redox_2          PF07992.9    200 seq1526_BIOID51027   -            412   4.9e-16   59.0   0.1   1   1   6.1e-18     7e-15   55.3   0.1     1   198   126   384   126   386 0.81 Pyridine nucleotide-disulphide oxidoreductase
Pyr_redox            PF00070.22    80 seq1526_BIOID51027   -            412     8e-14   51.6   0.9   1   1     3e-10   3.5e-07   30.4   0.0     2    76   256   328   255   332 0.77 Pyridine nucleotide-disulphide oxidoreductase
NAD_binding_8        PF13450.1     68 seq1526_BIOID51027   -            412   3.5e-09   36.4   0.0   1   1   7.6e-12   8.6e-09   35.1   0.0     1    37   129   165   129   185 0.91 NAD(P)-binding Rossmann-like domain
HI0933_like          PF03486.9    409 seq1526_BIOID51027   -            412   1.7e-06   26.6   0.4   1   1   1.2e-08   1.4e-05   23.6   0.0     2    36   126   160   125   164 0.94 HI0933-like protein
FAD_binding_3        PF01494.14   356 seq1526_BIOID51027   -            412   2.2e-05   23.5   0.3   1   1     1e-07   0.00012   21.2   0.0     3    34   126   157   125   170 0.93 FAD binding domain
Thi4                 PF01946.12   230 seq1526_BIOID51027   -            412     5e-05   22.4   0.1   1   1     1e-07   0.00012   21.1   0.0    20    59   127   166   121   213 0.89 Thi4 family
Glyco_hydro_1        PF00232.13   455 seq1527_BIOID51027   -            479  6.2e-131  436.5   2.3   1   1  5.3e-135  7.2e-131  436.3   1.6     3   454     6   476     4   477 0.92 Glycosyl hydrolase family 1
HTH_6                PF01418.12    77 seq1530_BIOID51027   -            289   2.3e-33  113.6   0.2   1   1   2.4e-36   1.1e-32  111.4   0.0     1    76     1    76     1    77 0.99 Helix-turn-helix domain, rpiR family
SIS                  PF01380.17   131 seq1530_BIOID51027   -            289     3e-27   94.7   0.1   1   1   1.1e-30     5e-27   93.9   0.1     2   130   125   252   124   253 0.98 SIS domain
SIS_2                PF13580.1    138 seq1530_BIOID51027   -            289     1e-12   47.8   0.9   1   1   1.2e-11   5.3e-08   32.5   0.0    99   138   171   210   157   210 0.89 SIS domain
HDPD                 PF02924.9    118 seq1532_BIOID51027   -            111   3.7e-16   58.8   0.0   1   1   3.3e-20   4.5e-16   58.5   0.0    14   113     9   102     6   106 0.90 Bacteriophage lambda head decoration protein D
BPD_transp_1         PF00528.17   185 seq1535_BIOID51027   -            296   6.3e-31  107.2  17.5   1   1   4.6e-35   6.3e-31  107.2  12.1     1   175   101   289    97   293 0.95 Binding-protein-dependent transport system inner membrane component
Kdo                  PF06293.9    206 seq1536_BIOID51027   -            265   7.6e-69  230.7   0.1   1   1   6.6e-73     9e-69  230.5   0.0     1   206    19   230    19   230 0.99 Lipopolysaccharide kinase (Kdo/WaaP) family
FliP                 PF00813.15   194 seq1538_BIOID51027   -            245   4.7e-81  271.0  10.9   1   1   4.8e-85   6.5e-81  270.5   7.5     2   193    48   239    47   240 0.99 FliP family
Carb_kinase          PF01256.12   242 seq1539_BIOID51027   -            515   6.1e-83  277.6   4.2   1   1   5.5e-86   3.7e-82  275.1   1.2     2   242   258   496   257   496 0.99 Carbohydrate kinase
YjeF_N               PF03853.10   173 seq1539_BIOID51027   -            515   7.8e-47  158.9   0.1   1   1     2e-50   1.4e-46  158.1   0.0     2   173    35   199    34   199 0.98 YjeF-related protein N-terminus
EamA                 PF00892.15   126 seq1540_BIOID51027   -            246   1.6e-15   57.1  27.4   1   2   2.5e-14   1.7e-10   40.8   3.8    35   123     3    93     1    96 0.84 EamA-like transporter family
EamA                 PF00892.15   126 seq1540_BIOID51027   -            246   1.6e-15   57.1  27.4   2   2   6.7e-09   4.6e-05   23.3   8.9     1   125   110   235   110   236 0.84 EamA-like transporter family
EmrE                 PF13536.1    113 seq1540_BIOID51027   -            246   8.2e-08   32.3  30.0   1   1   2.5e-11   1.7e-07   31.3   5.4    20   108     9    98     1   102 0.84 Multidrug resistance efflux transporter
Phage_GPD            PF05954.6    292 seq1541_BIOID51027   -            713   2.2e-62  210.7   0.0   1   1   4.6e-66   3.1e-62  210.2   0.0     2   291    28   328    27   329 0.92 Phage late control gene D protein (GPD)
Phage_base_V         PF04717.7     79 seq1541_BIOID51027   -            713   2.7e-27   94.4   0.1   1   1   7.7e-31   5.3e-27   93.4   0.1     1    77   366   458   366   460 0.91 Phage-related baseplate assembly protein
Phage_Nu1            PF07471.7    164 seq1544_BIOID51027   -            101   1.1e-17   63.8   0.0   1   1   9.8e-22   1.3e-17   63.6   0.0    86   163     5    82     2    83 0.97 Phage DNA packaging protein Nu1
Ribosomal_S30AE      PF02482.14    94 seq1548_BIOID51027   -            113   3.8e-29  100.7   0.1   1   1   3.5e-33   4.8e-29  100.4   0.1     2    92     3    93     2    95 0.97 Sigma 54 modulation protein / S30EA ribosomal protein
YiaAB                PF05360.9     53 seq1549_BIOID51027   -            117   6.5e-18   63.9  13.5   1   1   5.4e-20   7.4e-16   57.3   3.9     2    51     9    58     8    60 0.95 yiaA/B two helix domain
DDE_Tnp_1_5          PF13737.1    112 seq1551_BIOID51027   -            307   1.6e-44  150.5   0.1   1   1   3.6e-47   2.4e-43  146.7   0.0     1   112    19   130    19   130 0.96 Transposase DDE domain
DDE_Tnp_1            PF01609.16   211 seq1551_BIOID51027   -            307   1.7e-22   79.9   0.8   1   1   3.3e-26   2.3e-22   79.5   0.5     4   203   115   288   112   293 0.85 Transposase DDE domain
LpxB                 PF02684.10   373 seq1553_BIOID51027   -            382    2e-153  510.3   0.0   1   1  1.7e-157  2.3e-153  510.1   0.0     1   373     9   377     9   377 1.00 Lipid-A-disaccharide synthetase
HMGL-like            PF00682.14   237 seq1555_BIOID51027   -            337   1.3e-63  214.7   4.4   1   1   2.2e-67   1.5e-63  214.4   3.1     1   235    14   245    14   247 0.99 HMGL-like
DmpG_comm            PF07836.6     66 seq1555_BIOID51027   -            337   1.9e-32  110.3   0.1   1   1   5.6e-36   3.8e-32  109.3   0.0     1    65   271   335   271   336 0.97 DmpG-like communication domain
Terminase_GpA        PF05876.7    557 seq1556_BIOID51027   -            654  2.9e-180  600.2   0.1   1   1  2.6e-184  3.6e-180  599.8   0.1     1   547    51   613    51   621 0.98 Phage terminase large subunit (GpA)
DAO                  PF01266.19   358 seq1557_BIOID51027   -            428   2.8e-23   82.3   3.2   1   2   4.7e-10   4.6e-07   28.9   0.3     1    39     7    45     7    86 0.82 FAD dependent oxidoreductase
DAO                  PF01266.19   358 seq1557_BIOID51027   -            428   2.8e-23   82.3   3.2   2   2   1.2e-17   1.2e-14   53.8   0.1   146   356   107   328    99   330 0.74 FAD dependent oxidoreductase
FAD_binding_3        PF01494.14   356 seq1557_BIOID51027   -            428   4.5e-12   45.5   6.5   1   1   3.4e-14   3.3e-11   42.7   4.5     3   197     7   189     6   311 0.66 FAD binding domain
FAD_oxidored         PF12831.2    428 seq1557_BIOID51027   -            428   8.5e-10   38.1   1.2   1   1   8.8e-13   8.5e-10   38.1   0.8     1   143     7   157     7   172 0.77 FAD dependent oxidoreductase
Thi4                 PF01946.12   230 seq1557_BIOID51027   -            428   2.7e-09   36.3   1.5   1   1   2.3e-09   2.2e-06   26.8   0.3    18    64     6    52     2    57 0.94 Thi4 family
NAD_binding_8        PF13450.1     68 seq1557_BIOID51027   -            428   4.8e-09   35.9   1.3   1   1   4.1e-11     4e-08   33.0   0.4     1    34    10    43    10    74 0.75 NAD(P)-binding Rossmann-like domain
FAD_binding_2        PF00890.19   421 seq1557_BIOID51027   -            428   4.3e-09   35.6   7.8   1   1   4.6e-09   4.5e-06   25.6   3.0     1    35     7    41     7    54 0.91 FAD binding domain
HI0933_like          PF03486.9    409 seq1557_BIOID51027   -            428   6.1e-09   34.7   4.1   1   1   2.3e-11   2.2e-08   32.8   2.9     2   167     7   165     6   185 0.86 HI0933-like protein
Pyr_redox_2          PF07992.9    200 seq1557_BIOID51027   -            428   1.3e-07   31.6   0.2   1   1   2.6e-10   2.6e-07   30.6   0.1     1   124     7   167     7   201 0.84 Pyridine nucleotide-disulphide oxidoreductase
GIDA                 PF01134.17   392 seq1557_BIOID51027   -            428   7.5e-08   31.5   0.8   1   1   7.7e-11   7.5e-08   31.5   0.6     1   150     7   162     7   194 0.82 Glucose inhibited division protein A
Trp_halogenase       PF04820.9    454 seq1557_BIOID51027   -            428   1.1e-07   30.8   3.9   1   1   9.5e-08   9.3e-05   21.1   0.0   140   216    90   169    61   186 0.83 Tryptophan halogenase
Bac_export_3         PF01313.14    76 seq1562_BIOID51027   -             89   2.3e-30  103.9   9.5   1   1   1.9e-34   2.6e-30  103.8   6.6     2    75     5    78     4    79 0.97 Bacterial export proteins, family 3
PK                   PF00224.16   348 seq1563_BIOID51027   -            527  8.8e-144  478.2   4.6   1   1  1.8e-147  1.2e-143  477.8   3.2     2   345    53   394    52   397 0.98 Pyruvate kinase, barrel domain
PK_C                 PF02887.11   117 seq1563_BIOID51027   -            527   1.7e-31  108.0   1.5   1   1   7.7e-35   5.3e-31  106.4   1.1     2   116   410   524   409   525 0.98 Pyruvate kinase, alpha/beta domain
YiaAB                PF05360.9     53 seq1564_BIOID51027   -            145   1.3e-45  152.5  15.1   1   2   8.4e-28   1.1e-23   82.3   1.5     1    53    12    64    12    64 0.99 yiaA/B two helix domain
YiaAB                PF05360.9     53 seq1564_BIOID51027   -            145   1.3e-45  152.5  15.1   2   2   6.5e-26   8.9e-22   76.2   3.7     1    53    75   127    75   127 0.99 yiaA/B two helix domain
Glyco_transf_8       PF01501.15   250 seq1565_BIOID51027   -            335   4.1e-57  193.2   6.8   1   1     6e-61   4.1e-57  193.2   4.7     2   250    29   275    28   275 0.96 Glycosyl transferase family 8
Glyco_transf_8C      PF08437.5     57 seq1565_BIOID51027   -            335   4.5e-24   84.1   7.8   1   1   1.3e-27     9e-24   83.1   5.4     1    57   277   333   277   333 0.99 Glycosyl transferase family 8 C-terminal
Phage_Nu1            PF07471.7    164 seq1567_BIOID51027   -            180   8.2e-30  103.3   0.6   1   1   1.3e-33   1.7e-29  102.2   0.4     3   163     6   149     4   150 0.86 Phage DNA packaging protein Nu1
ABC_tran             PF00005.22   118 seq1568_BIOID51027   -            257   2.3e-20   73.0   0.0   1   1   5.2e-24   3.6e-20   72.3   0.0     1   117    50   181    50   182 0.85 ABC transporter
AAA_21               PF13304.1    303 seq1568_BIOID51027   -            257   2.6e-14   53.7   0.0   1   1   1.1e-10   7.3e-07   29.3   0.0   219   298   130   211    97   213 0.82 AAA domain
His_Phos_2           PF00328.17   347 seq1569_BIOID51027   -            413   6.3e-39  134.1   0.0   1   1   5.5e-43   7.5e-39  133.9   0.0     1   344    30   359    30   364 0.85 Histidine phosphatase superfamily (branch 2)
DHO_dh               PF01180.16   293 seq1570_BIOID51027   -            411   6.9e-35  120.3   0.0   1   1   1.9e-38   8.7e-35  120.0   0.0     2   293     6   304     5   304 0.84 Dihydroorotate dehydrogenase
Dus                  PF01207.12   310 seq1570_BIOID51027   -            411   5.9e-08   31.7   0.1   1   1   2.4e-11   1.1e-07   30.9   0.1    43   153    91   198    80   203 0.83 Dihydrouridine synthase (Dus)
PDT                  PF00800.13   182 seq1571_BIOID51027   -            386     7e-61  204.8   0.3   1   1   1.5e-64     1e-60  204.2   0.2     1   180   106   286   106   288 0.96 Prephenate dehydratase
CM_2                 PF01817.16    81 seq1571_BIOID51027   -            386   1.9e-22   79.0   2.0   1   1   6.3e-26   4.3e-22   77.8   1.4     1    80    11    90    11    91 0.99 Chorismate mutase type II
DDE_Tnp_IS66_C       PF13817.1     39 seq1572_BIOID51027   -             70   1.6e-09   37.5   0.0   1   1     2e-13   2.7e-09   36.7   0.0     1    26    45    70    45    70 0.96 IS66 C-terminal element
GPW_gp25             PF04965.9     99 seq1573_BIOID51027   -            130   6.7e-13   47.9   0.0   1   1   6.2e-17   8.4e-13   47.5   0.0     3    94    18   108    16   113 0.90 Gene 25-like lysozyme
Bac_export_1         PF01311.15   249 seq1574_BIOID51027   -            261   2.4e-76  256.1  28.4   1   1     2e-80   2.7e-76  256.0  19.7     2   248     8   251     7   252 0.99 Bacterial export proteins, family 1
Glycos_trans_3N      PF02885.12    66 seq1578_BIOID51027   -            320   2.8e-15   55.5   0.0   1   1   3.6e-19     5e-15   54.7   0.0     2    65     3    70     2    71 0.97 Glycosyl transferase family, helical bundle domain
UPF0079              PF02367.12   123 seq1581_BIOID51027   -            153   3.3e-45  152.5   0.0   1   1   2.8e-49   3.9e-45  152.3   0.0     1   121    14   134    14   136 0.98 Uncharacterised P-loop hydrolase UPF0079
RNase_HII            PF01351.13   198 seq1582_BIOID51027   -            198   6.2e-58  195.5   0.0   1   1   5.2e-62   7.1e-58  195.4   0.0     1   197    13   189    13   190 0.99 Ribonuclease HII
PhoU                 PF01895.14    88 seq1585_BIOID51027   -            241   2.4e-34  117.4   9.6   1   2   8.1e-21   1.1e-16   60.9   1.5     2    86    26   111    25   113 0.96 PhoU domain
PhoU                 PF01895.14    88 seq1585_BIOID51027   -            241   2.4e-34  117.4   9.6   2   2   5.7e-21   7.8e-17   61.3   0.6     1    87   128   212   128   213 0.91 PhoU domain
MFS_1                PF07690.11   354 seq1586_BIOID51027   -            418   2.9e-38  131.4  72.1   1   1   3.8e-40   2.6e-36  125.0  31.5     2   296    36   316    35   319 0.89 Major Facilitator Superfamily
Sugar_tr             PF00083.19   451 seq1586_BIOID51027   -            418     2e-14   52.9  37.8   1   1   1.8e-14   1.2e-10   40.4  26.2    43   413    59   382    10   407 0.73 Sugar (and other) transporter
Lambda_CIII          PF02061.11    45 seq1588_BIOID51027   -             43   3.9e-21   74.6   0.4   1   1   3.2e-25   4.4e-21   74.4   0.3     1    35     1    35     1    39 0.96 Lambda Phage CIII
WaaY                 PF06176.6    229 seq1590_BIOID51027   -            221    2e-120  400.0  10.9   1   1  1.6e-124  2.2e-120  399.9   7.6     1   221     1   221     1   221 1.00 Lipopolysaccharide core biosynthesis protein (WaaY)
Lambda_Kil           PF06301.6     43 seq1591_BIOID51027   -             50   6.6e-28   95.7   1.4   1   1   5.6e-32   7.7e-28   95.5   1.0     1    43     8    50     8    50 0.99 Bacteriophage lambda Kil protein
HlyD_2               PF12700.2    328 seq1593_BIOID51027   -            464   9.7e-26   90.5   1.1   1   1   3.6e-29   1.2e-25   90.2   0.8     9   328   123   425   115   425 0.82 HlyD family secretion protein
HlyD                 PF00529.15   306 seq1593_BIOID51027   -            464     4e-24   85.3  14.5   1   1   2.3e-27   7.8e-24   84.3  10.0     1   239   135   358   135   385 0.87 HlyD family secretion protein
HlyD_3               PF13437.1    105 seq1593_BIOID51027   -            464   1.6e-16   60.4   3.4   1   1   3.7e-14   1.3e-10   41.4   0.4     1   101   246   351   246   356 0.93 HlyD family secretion protein
Biotin_lipoyl_2      PF13533.1     50 seq1593_BIOID51027   -            464   8.1e-14   50.9   9.0   1   1   7.9e-17   2.7e-13   49.2   0.3     2    50   136   184   135   184 0.97 Biotin-lipoyl like
Amidase_3            PF01520.13   175 seq1597_BIOID51027   -            445   3.7e-49  166.7   0.0   1   1   9.5e-53   6.5e-49  165.9   0.0     1   174   194   413   194   414 0.99 N-acetylmuramoyl-L-alanine amidase
GerE                 PF00196.14    58 seq1599_BIOID51027   -            207   2.9e-19   68.0   1.4   1   1   4.6e-23   6.3e-19   66.9   1.0     3    57   137   191   135   192 0.96 Bacterial regulatory proteins, luxR family
DUF3289              PF11692.3    277 seq1600_BIOID51027   -            284   3.1e-81  272.5   5.4   1   1   2.9e-85     4e-81  272.1   3.7     6   271    11   277     2   282 0.92 Protein of unknown function (DUF3289)
ABC_tran             PF00005.22   118 seq1601_BIOID51027   -            637   8.7e-37  125.9   0.9   1   2   2.4e-18   3.3e-15   56.3   0.0     1   118    41   178    41   178 0.87 ABC transporter
ABC_tran             PF00005.22   118 seq1601_BIOID51027   -            637   8.7e-37  125.9   0.9   2   2   2.6e-21   3.6e-18   65.9   0.0     1   118   352   459   352   459 0.92 ABC transporter
ABC_tran_2           PF12848.2     85 seq1601_BIOID51027   -            637   6.6e-29   99.4   4.3   1   1   4.8e-32   6.6e-29   99.4   3.0     1    83   217   298   217   302 0.93 ABC transporter
AAA_21               PF13304.1    303 seq1601_BIOID51027   -            637     5e-22   79.0   7.6   1   1   2.1e-10   2.9e-07   30.6   0.0   224   302   137   209    78   210 0.83 AAA domain
Sugar_tr             PF00083.19   451 seq1602_BIOID51027   -            443   6.2e-52  176.5  26.6   1   1   1.1e-55   7.9e-52  176.2  18.4     9   449    26   434    21   436 0.92 Sugar (and other) transporter
MFS_1                PF07690.11   354 seq1602_BIOID51027   -            443   4.1e-37  127.6  63.2   1   1   1.6e-38   1.1e-34  119.6  23.5     6   353    28   386    25   387 0.83 Major Facilitator Superfamily
Bac_surface_Ag       PF01103.18   323 seq1604_BIOID51027   -            621   1.6e-59  201.8   7.0   1   1   3.9e-63   2.6e-59  201.1   4.9     1   322   334   620   334   621 0.92 Surface antigen
Surf_Ag_VNR          PF07244.10    78 seq1604_BIOID51027   -            621   1.4e-15   57.3   0.3   1   1     1e-12     7e-09   35.8   0.0     1    67   233   293   233   307 0.83 Surface antigen variable number repeat
DNA_pol3_alpha       PF07733.7    426 seq1605_BIOID51027   -           1160    2e-177  589.7   0.0   1   1  5.8e-181  2.6e-177  589.4   0.0     2   426   291   735   290   735 0.96 Bacterial DNA polymerase III alpha subunit
PHP                  PF02811.14   175 seq1605_BIOID51027   -           1160     4e-30  104.7   0.0   1   1   2.4e-33   1.1e-29  103.3   0.0     1   170     7   178     7   192 0.96 PHP domain
tRNA_anti            PF01336.20    76 seq1605_BIOID51027   -           1160   1.2e-08   34.4   0.1   1   1   5.4e-12   2.5e-08   33.5   0.1     2    75  1000  1072   994  1073 0.88 OB-fold nucleic acid binding domain
RHS_repeat           PF05593.9     38 seq1608_BIOID51027   -           1415   5.5e-62  204.7 119.8   1   8   2.8e-12   1.9e-08   34.1   1.4     1    38   437   475   437   475 0.97 RHS Repeat
RHS_repeat           PF05593.9     38 seq1608_BIOID51027   -           1415   5.5e-62  204.7 119.8   2   8   6.8e-11   4.7e-07   29.7   2.1     3    37   461   495   459   496 0.94 RHS Repeat
RHS_repeat           PF05593.9     38 seq1608_BIOID51027   -           1415   5.5e-62  204.7 119.8   3   8   3.2e-10   2.2e-06   27.5   3.1     1    38   501   540   501   540 0.89 RHS Repeat
RHS_repeat           PF05593.9     38 seq1608_BIOID51027   -           1415   5.5e-62  204.7 119.8   4   8   5.9e-08   0.00041   20.3   0.3     1    36   545   580   545   581 0.91 RHS Repeat
RHS_repeat           PF05593.9     38 seq1608_BIOID51027   -           1415   5.5e-62  204.7 119.8   5   8   5.5e-12   3.7e-08   33.2   0.1     1    37   587   623   587   624 0.98 RHS Repeat
RHS_repeat           PF05593.9     38 seq1608_BIOID51027   -           1415   5.5e-62  204.7 119.8   6   8   3.2e-11   2.2e-07   30.7   0.3     1    37   629   664   629   665 0.97 RHS Repeat
RHS_repeat           PF05593.9     38 seq1608_BIOID51027   -           1415   5.5e-62  204.7 119.8   7   8   3.6e-08   0.00025   21.0   0.9     1    31   732   765   732   774 0.79 RHS Repeat
RHS_repeat           PF05593.9     38 seq1608_BIOID51027   -           1415   5.5e-62  204.7 119.8   8   8   4.4e-10     3e-06   27.1   1.3     1    29   958   995   958  1004 0.90 RHS Repeat
RHS                  PF03527.9     41 seq1608_BIOID51027   -           1415   1.7e-20   72.3   4.4   1   1   3.5e-24   2.4e-20   71.9   0.4     1    41  1162  1202  1162  1202 0.98 RHS protein
ERF                  PF04404.7    160 seq1609_BIOID51027   -            201   1.1e-37  128.9   1.4   1   1   9.8e-42   1.3e-37  128.6   1.0     1   149     5   146     5   172 0.86 ERF superfamily
YsaB                 PF13983.1     77 seq1610_BIOID51027   -             99   5.4e-49  164.1   0.5   1   1   4.6e-53   6.2e-49  163.9   0.3     1    77    23    99    23    99 1.00 YsaB-like lipoprotein
Ldh_2                PF02615.9    335 seq1611_BIOID51027   -            361  4.3e-138  459.5   0.0   1   1  3.6e-142  4.9e-138  459.3   0.0     1   334     5   340     5   341 0.99 Malate/L-lactate dehydrogenase
gpW                  PF02831.10    68 seq1612_BIOID51027   -             68   2.2e-33  113.4   2.3   1   1   1.8e-37   2.4e-33  113.3   1.6     1    68     1    68     1    68 0.99 gpW
Glyco_transf_8       PF01501.15   250 seq1613_BIOID51027   -            269   1.2e-42  145.8   4.3   1   1   1.1e-46   1.5e-42  145.5   3.0     2   220    30   243    29   255 0.95 Glycosyl transferase family 8
Phage_portal_2       PF05136.8    355 seq1616_BIOID51027   -            530  7.9e-107  356.7   0.3   1   1    7e-111  9.6e-107  356.4   0.2     1   355    26   398    26   398 0.98 Phage portal protein, lambda family
Glutaminase          PF04960.10   286 seq1618_BIOID51027   -            310  9.7e-114  379.0   0.1   1   1  8.2e-118  1.1e-113  378.8   0.0     1   286    24   308    24   308 0.99 Glutaminase
PRD                  PF00874.15    90 seq1619_BIOID51027   -            278   1.8e-45  152.8   0.7   1   2   2.7e-28   1.9e-24   85.5   0.0     2    90    78   164    77   164 0.97 PRD domain
PRD                  PF00874.15    90 seq1619_BIOID51027   -            278   1.8e-45  152.8   0.7   2   2   4.9e-22   3.4e-18   65.4   0.4     1    89   181   273   181   274 0.96 PRD domain
CAT_RBD              PF03123.10    59 seq1619_BIOID51027   -            278     4e-25   87.1   0.8   1   1   1.1e-28   7.4e-25   86.3   0.6     1    57     3    59     3    61 0.96 CAT RNA binding domain
tRNA-synt_2e         PF02091.10   284 seq1621_BIOID51027   -            303  2.2e-160  532.1   0.0   1   1  1.8e-164  2.5e-160  532.0   0.0     1   284     9   298     9   298 0.99 Glycyl-tRNA synthetase alpha subunit
DUF943               PF06092.7    157 seq1625_BIOID51027   -            163   1.3e-45  154.4   3.3   1   1   1.1e-49   1.5e-45  154.2   2.3     1   156     1   154     1   155 0.94 Enterobacterial putative membrane protein (DUF943)
DUF2525              PF10733.4     58 seq1627_BIOID51027   -             76   5.4e-38  128.5   4.1   1   1   5.1e-42     7e-38  128.1   2.9     1    58    19    76    19    76 0.99 Protein of unknown function (DUF2525)
DUF2058              PF09831.4    177 seq1628_BIOID51027   -            179     6e-64  215.0   9.4   1   1     5e-68   6.8e-64  214.8   6.5     1   177     5   179     5   179 0.99 Uncharacterized protein conserved in bacteria (DUF2058)
DUF2856              PF11043.3     97 seq1632_BIOID51027   -             98   1.1e-58  195.1   1.0   1   1   9.3e-63   1.3e-58  195.0   0.7     1    97     1    98     1    98 0.99 Protein of unknown function (DUF2856)
DNA_mis_repair       PF01119.14   119 seq1633_BIOID51027   -            615   5.2e-37  125.8   0.0   1   1   2.5e-40   8.6e-37  125.1   0.0     2   118   213   330   212   331 0.95 DNA mismatch repair protein, C-terminal domain
MutL_C               PF08676.6    144 seq1633_BIOID51027   -            615   1.6e-23   82.7   0.2   1   1   4.7e-27   1.6e-23   82.7   0.1     2   134   435   563   434   572 0.92 MutL C terminal dimerisation domain
HATPase_c_3          PF13589.1    137 seq1633_BIOID51027   -            615   1.1e-13   50.9   0.0   1   1   5.6e-17   1.9e-13   50.1   0.0     4   103    24   123    21   142 0.81 Histidine kinase-, DNA gyrase B-, and HSP90-like ATPase
HATPase_c            PF02518.21   111 seq1633_BIOID51027   -            615   5.7e-11   42.0   0.0   1   1   3.8e-14   1.3e-10   40.8   0.0     2    72    19    87    18   147 0.79 Histidine kinase-, DNA gyrase B-, and HSP90-like ATPase
ACR_tran             PF00873.14  1021 seq1634_BIOID51027   -           1040         0 1229.3  34.2   1   1         0         0 1229.2  23.7     2  1020    13  1022    12  1023 1.00 AcrB/AcrD/AcrF family
SecD_SecF            PF02355.11   189 seq1634_BIOID51027   -           1040     1e-08   34.4  31.6   1   1   1.6e-09   1.1e-05   24.6  10.9    36   183   348   495   338   501 0.82 Protein export membrane protein
ABC_tran             PF00005.22   118 seq1635_BIOID51027   -            401   5.6e-22   78.2   0.0   1   1   3.6e-25   1.2e-21   77.0   0.0     1   117    73   191    73   192 0.92 ABC transporter
TOBE_2               PF08402.5     75 seq1635_BIOID51027   -            401   9.6e-12   44.6   0.3   1   1   1.2e-14   4.2e-11   42.5   0.1     1    75   313   385   313   385 0.95 TOBE domain
Glyco_transf_8C      PF08437.5     57 seq1636_BIOID51027   -             63   7.7e-11   41.7   6.9   1   1   7.7e-15   1.1e-10   41.2   4.8    21    57    26    62    23    62 0.96 Glycosyl transferase family 8 C-terminal
Flavodoxin_2         PF02525.12   199 seq1637_BIOID51027   -            176   2.7e-41  141.1   0.0   1   1   4.8e-45   3.3e-41  140.8   0.0     3   199     2   167     1   167 0.90 Flavodoxin-like fold
FMN_red              PF03358.10   152 seq1637_BIOID51027   -            176   5.3e-08   32.3   0.0   1   1   1.1e-11   7.4e-08   31.9   0.0    58   125    43   117     2   135 0.76 NADPH-dependent FMN reductase
AA_permease_2        PF13520.1    426 seq1638_BIOID51027   -            430     1e-31  109.8  54.4   1   1   3.1e-35   2.1e-31  108.7  37.6     1   406    13   398    13   423 0.84 Amino acid permease
AA_permease          PF00324.16   479 seq1638_BIOID51027   -            430   1.3e-25   89.5  49.3   1   1   3.2e-29   2.2e-25   88.8  34.2     2   416    18   396    17   428 0.84 Amino acid permease
Hydrolase_3          PF08282.7    254 seq1639_BIOID51027   -            271   8.8e-16   58.1   0.0   1   1   6.6e-18   4.5e-14   52.5   0.0     1   229    10   233    10   241 0.76 haloacid dehalogenase-like hydrolase
S6PP                 PF05116.8    247 seq1639_BIOID51027   -            271   7.7e-08   31.8   0.0   1   1   5.5e-09   3.7e-05   23.0   0.0   119   245   144   267   119   268 0.76 Sucrose-6F-phosphate phosphohydrolase
DUF2737              PF10930.3     54 seq1642_BIOID51027   -             54   4.4e-33  112.5   0.4   1   1   3.5e-37   4.8e-33  112.4   0.3     1    54     1    54     1    54 0.99 Protein of unknown function (DUF2737)
PTS_EIIA_1           PF00358.15   133 seq1643_BIOID51027   -            625   9.4e-53  177.2   0.4   1   1   3.4e-56   1.5e-52  176.5   0.3     4   132   477   605   474   606 0.98 phosphoenolpyruvate-dependent sugar phosphotransferase system, EIIA 1
PTS_EIIC             PF02378.13   321 seq1643_BIOID51027   -            625     4e-29  101.3  28.3   1   1   8.9e-33     4e-29  101.3  19.6     2   319   106   388   105   391 0.79 Phosphotransferase system, EIIC
PTS_EIIB             PF00367.15    35 seq1643_BIOID51027   -            625   4.3e-16   57.7   0.1   1   1   1.6e-19   7.5e-16   56.9   0.0     1    34     5    38     5    39 0.97 phosphotransferase system, EIIB
tRNA_synt_2f         PF02092.12   549 seq1645_BIOID51027   -            689  1.4e-228  759.8   0.0   1   1  2.8e-232  1.9e-228  759.3   0.0     1   548     6   552     6   553 1.00 Glycyl-tRNA synthetase beta subunit
DALR_1               PF05746.10   119 seq1645_BIOID51027   -            689   7.3e-09   35.5   0.9   1   1   3.5e-12   2.4e-08   33.8   0.6     4   104   582   679   579   685 0.90 DALR anticodon binding domain
NAD_binding_2        PF03446.10   162 seq1647_BIOID51027   -            298   6.7e-47  159.2   1.3   1   1   2.7e-50   9.3e-47  158.8   0.9     1   159     1   161     1   164 0.98 NAD binding domain of 6-phosphogluconate dehydrogenase
F420_oxidored        PF03807.12    96 seq1647_BIOID51027   -            298   9.8e-09   35.4   0.0   1   1   6.1e-12   2.1e-08   34.3   0.0     2    74     4    70     3    96 0.81 NADP oxidoreductase coenzyme F420-dependent
Lip_A_acyltrans      PF03279.8    295 seq1651_BIOID51027   -            328  4.5e-113  376.8   0.3   1   1  3.7e-117  5.1e-113  376.7   0.2     2   295    27   318    26   318 0.99 Bacterial lipid A biosynthesis acyltransferase
Na_H_Exchanger       PF00999.16   384 seq1652_BIOID51027   -            644     2e-63  214.0  47.3   1   1   4.2e-67   2.9e-63  213.5  32.8     2   378    35   399    34   403 0.93 Sodium/hydrogen exchanger family
TrkA_N               PF02254.13   116 seq1652_BIOID51027   -            644   5.8e-27   93.8   0.0   1   1   2.2e-30   1.5e-26   92.5   0.0     1   111   426   536   426   538 0.97 TrkA-N domain
DUF490               PF04357.8    379 seq1653_BIOID51027   -           1259   1.3e-80  271.2  36.8   1   1   1.1e-83   7.8e-80  268.6   2.6     6   379   922  1259   914  1259 0.92 Family of unknown function (DUF490)
Abhydrolase_1        PF00561.15   230 seq1654_BIOID51027   -            340     3e-26   92.2   0.0   1   1   2.6e-29     9e-26   90.7   0.0     4   218   105   312   102   315 0.96 alpha/beta hydrolase fold
Abhydrolase_6        PF12697.2    228 seq1654_BIOID51027   -            340     3e-16   59.9   0.7   1   1   1.2e-19   4.2e-16   59.4   0.5     1   219    75   312    75   320 0.70 Alpha/beta hydrolase family
Abhydrolase_5        PF12695.2    142 seq1654_BIOID51027   -            340   7.6e-11   41.8   0.4   1   1   7.2e-14   2.5e-10   40.1   0.2     2   141    75   308    74   309 0.65 Alpha/beta hydrolase family
DEDD_Tnp_IS110       PF01548.12   144 seq1656_BIOID51027   -            326   4.2e-44  149.5   0.2   1   1   2.4e-47   1.7e-43  147.6   0.1     1   144     7   151     7   151 0.99 Transposase
Transposase_20       PF02371.11    87 seq1656_BIOID51027   -            326   1.1e-27   95.7   0.4   1   1     3e-31     2e-27   94.9   0.3     2    85   196   280   195   282 0.96 Transposase IS116/IS110/IS902 family
Ead_Ea22             PF13935.1    139 seq1658_BIOID51027   -            238   1.4e-36  125.8   5.8   1   1   3.8e-39   5.2e-35  120.6   1.5     1   134     2   148     2   154 0.85 Ead/Ea22-like protein
DUF2799              PF10973.3     89 seq1660_BIOID51027   -            121   2.7e-17   62.4   0.9   1   1   2.4e-21   3.3e-17   62.1   0.6     1    88    31   113    31   114 0.93 Protein of unknown function (DUF2799)
SBP_bac_3            PF00497.15   225 seq1662_BIOID51027   -            518   1.1e-30  106.5   0.0   1   1   4.4e-34     2e-30  105.6   0.0    10   224    52   267    45   268 0.91 Bacterial extracellular solute-binding proteins, family 3
SLT                  PF01464.15   121 seq1662_BIOID51027   -            518   4.8e-27   93.7   0.1   1   1   1.7e-30     8e-27   93.0   0.1     5   118   295   404   292   407 0.95 Transglycosylase SLT domain
Lysozyme_like        PF13702.1    160 seq1662_BIOID51027   -            518   1.5e-06   27.7   0.0   1   1   1.2e-09   5.3e-06   25.8   0.0     8   100   291   391   283   448 0.65 Lysozyme-like
AsnC_trans_reg       PF01037.16    74 seq1663_BIOID51027   -            164   1.9e-24   85.0   0.1   1   1   1.4e-27   6.5e-24   83.3   0.0     1    74    78   152    78   152 0.98 AsnC family
HTH_24               PF13412.1     48 seq1663_BIOID51027   -            164   2.3e-21   74.8   0.2   1   1   1.1e-24     5e-21   73.7   0.1     1    48    12    59    12    59 0.98 Winged helix-turn-helix DNA-binding
HTH_AsnC-type        PF13404.1     42 seq1663_BIOID51027   -            164   2.6e-20   71.5   0.4   1   1     9e-24   4.1e-20   70.9   0.2     1    42    12    53    12    53 0.99 AsnC-type helix-turn-helix domain
LamB                 PF02264.10   398 seq1664_BIOID51027   -            446    6e-169  562.1  24.0   1   1    5e-173  6.8e-169  562.0  16.6     1   398    28   446    28   446 0.97 LamB porin
DeoC                 PF01791.4    236 seq1666_BIOID51027   -            292   2.1e-45  154.7   0.0   1   1   1.8e-49   2.4e-45  154.5   0.0     2   235    17   257    16   258 0.97 DeoC/LacD family aldolase
HOK_GEF              PF01848.11    43 seq1669_BIOID51027   -             50   7.7e-18   63.4   1.4   1   1   6.2e-22   8.5e-18   63.2   1.0     1    43     4    46     4    46 0.99 Hok/gef family
DUF2233              PF09992.4    170 seq1671_BIOID51027   -            254   8.2e-21   74.6   0.1   1   1   7.8e-25   1.1e-20   74.2   0.1     2   145    84   232    83   252 0.85 Predicted periplasmic protein (DUF2233)
PTS_2-RNA            PF01885.11   186 seq1672_BIOID51027   -            184   1.7e-52  177.3   0.0   1   1   1.5e-56     2e-52  177.0   0.0     2   180     6   175     5   180 0.96 RNA 2'-phosphotransferase, Tpt1 / KptA family
MerR_1               PF13411.1     69 seq1673_BIOID51027   -            135   8.7e-20   70.1   0.4   1   1     4e-23   1.8e-19   69.1   0.0     1    66     1    67     1    69 0.94 MerR HTH family regulatory protein
MerR-DNA-bind        PF09278.6     65 seq1673_BIOID51027   -            135   1.9e-16   60.1   2.6   1   1   6.1e-20   2.8e-16   59.5   1.8     2    65    45   108    44   108 0.96 MerR, DNA binding
MerR                 PF00376.18    38 seq1673_BIOID51027   -            135   2.7e-16   58.6   0.1   1   1   1.1e-19   5.2e-16   57.8   0.0     1    38     2    39     2    39 0.98 MerR family regulatory protein
UPF0270              PF06794.7     70 seq1675_BIOID51027   -             72   9.2e-36  121.3   0.1   1   1   7.4e-40     1e-35  121.2   0.0     1    70     1    70     1    70 0.99 Uncharacterised protein family (UPF0270)
DUF4154              PF13689.1    145 seq1676_BIOID51027   -            172     6e-33  113.3   0.0   1   1   5.4e-37   7.3e-33  113.0   0.0     6   145    32   168    27   168 0.95 Domain of unknown function (DUF4154)
IPPT                 PF01715.12   253 seq1680_BIOID51027   -            316  8.7e-108  359.0   0.0   1   1  1.5e-111    1e-107  358.7   0.0     2   252    45   297    44   298 0.99 IPP transferase
IPT                  PF01745.11   233 seq1680_BIOID51027   -            316   6.5e-07   28.6   0.0   1   1   1.7e-08   0.00012   21.2   0.0     5   100    14   109    10   120 0.80 Isopentenyl transferase
HOK_GEF              PF01848.11    43 seq1681_BIOID51027   -             83   7.1e-18   63.5   1.4   1   1   6.8e-22   9.3e-18   63.1   1.0     1    43    37    79    37    79 0.99 Hok/gef family
FtsK_SpoIIIE         PF01580.13   205 seq1683_BIOID51027   -           1355     4e-74  248.4   0.1   1   1   1.8e-77   6.2e-74  247.7   0.1     2   205   974  1187   973  1187 0.98 FtsK/SpoIIIE family
DUF4117              PF13491.1    171 seq1683_BIOID51027   -           1355   3.5e-41  140.3  17.3   1   1   1.4e-44   4.9e-41  139.9  12.0     2   171    20   191    19   191 0.95 Domain of unknown function (DUF4117)
Ftsk_gamma           PF09397.5     67 seq1683_BIOID51027   -           1355     4e-30  103.1   0.0   1   1   2.6e-33     9e-30  102.0   0.0     2    65  1288  1351  1287  1353 0.96 Ftsk gamma domain
PRK                  PF00485.13   194 seq1686_BIOID51027   -            289     3e-74  248.6   0.0   1   1   2.7e-78   3.6e-74  248.4   0.0     1   194     7   214     7   214 0.99 Phosphoribulokinase / Uridine kinase family
GlcNAc_2-epim        PF07221.6    346 seq1692_BIOID51027   -            418  2.8e-123  411.2  12.1   1   1  2.4e-127  3.3e-123  411.0   8.4     2   346    37   392    36   392 0.99 N-acylglucosamine 2-epimerase (GlcNAc 2-epimerase)
DUF1019              PF06254.6     89 seq1693_BIOID51027   -            141   3.4e-24   84.7   0.2   1   1   3.5e-28   4.8e-24   84.2   0.1     1    88    46   120    46   121 0.97 Protein of unknown function (DUF1019)
Glyco_hydro_1        PF00232.13   455 seq1694_BIOID51027   -            464  3.5e-152  506.6   0.2   1   1  2.8e-156  3.9e-152  506.4   0.2     3   454     2   459     1   460 0.95 Glycosyl hydrolase family 1
GGDEF                PF00990.16   161 seq1695_BIOID51027   -            407   5.3e-45  152.7   0.5   1   1   6.1e-49   8.3e-45  152.1   0.3     1   159   248   402   248   404 0.96 GGDEF domain
ACCA                 PF03255.9    145 seq1699_BIOID51027   -            319     6e-65  217.1   0.2   1   1   1.3e-68   8.7e-65  216.5   0.1     2   145     5   151     4   151 0.97 Acetyl co-enzyme A carboxylase carboxyltransferase alpha subunit
Carboxyl_trans       PF01039.17   493 seq1699_BIOID51027   -            319   4.2e-19   68.1   0.0   1   1   7.6e-23   5.2e-19   67.8   0.0   272   473    85   288    58   300 0.84 Carboxyl transferase domain
Phage_AlpA           PF05930.7     51 seq1700_BIOID51027   -             63   8.4e-06   25.3   0.1   1   1   8.5e-10   1.2e-05   24.8   0.1     3    50     6    52     4    53 0.80 Prophage CP4-57 regulatory protein (AlpA)
ABC_tran             PF00005.22   118 seq1701_BIOID51027   -            251   3.4e-21   75.6   0.0   1   1   8.5e-25   5.8e-21   74.9   0.0     1   118    44   149    44   149 0.90 ABC transporter
AAA_21               PF13304.1    303 seq1701_BIOID51027   -            251   2.8e-10   40.5   0.0   1   1   4.8e-11   3.3e-07   30.4   0.0     4   302    35   184    32   186 0.87 AAA domain
HTH_36               PF13730.1     55 seq1703_BIOID51027   -            320   4.7e-07   29.7   0.0   1   1   6.8e-11   9.3e-07   28.7   0.0     9    55    24    71    19    71 0.90 Helix-turn-helix domain
DHFR_1               PF00186.14   161 seq1704_BIOID51027   -            196   1.2e-58  197.0   0.0   1   1   1.1e-62   1.5e-58  196.8   0.0     1   161    38   195    38   195 0.97 Dihydrofolate reductase
HOK_GEF              PF01848.11    43 seq1706_BIOID51027   -             70   1.1e-23   82.1   2.1   1   1     1e-27   1.4e-23   81.8   1.5     1    43    24    66    24    66 0.99 Hok/gef family
LSM                  PF01423.17    68 seq1708_BIOID51027   -            102   7.6e-09   34.8   0.2   1   1   1.1e-12   1.4e-08   33.9   0.1     6    68    17    64    10    64 0.85 LSM domain
MalM                 PF07148.7    136 seq1709_BIOID51027   -            306   3.8e-50  168.7   0.1   1   1   4.1e-54   5.6e-50  168.2   0.0     2   136    75   210    74   210 0.98 Maltose operon periplasmic protein precursor (MalM)
ACR_tran             PF00873.14  1021 seq1710_BIOID51027   -           1025         0 1226.4  15.4   1   1         0         0 1226.2  10.6     2  1020     4  1008     3  1009 0.99 AcrB/AcrD/AcrF family
MMPL                 PF03176.10   333 seq1710_BIOID51027   -           1025   1.2e-12   47.0  21.8   1   2   8.9e-11   4.1e-07   28.9   7.1   141   313   330   501   256   521 0.83 MMPL family
MMPL                 PF03176.10   333 seq1710_BIOID51027   -           1025   1.2e-12   47.0  21.8   2   2   4.2e-09   1.9e-05   23.4   2.5    73   306   785  1012   687  1024 0.76 MMPL family
SecD_SecF            PF02355.11   189 seq1710_BIOID51027   -           1025   6.2e-12   44.9  18.6   1   2   3.1e-10   1.4e-06   27.4   5.5    35   186   336   489   316   492 0.80 Protein export membrane protein
SecD_SecF            PF02355.11   189 seq1710_BIOID51027   -           1025   6.2e-12   44.9  18.6   2   2   8.1e-09   3.7e-05   22.8   2.0    25   183   844  1005   831  1022 0.87 Protein export membrane protein
MMR_HSR1             PF01926.18   114 seq1713_BIOID51027   -            426   3.4e-21   75.2   0.1   1   1   3.3e-24   9.1e-21   73.8   0.1     2   114   200   318   199   318 0.83 50S ribosome-binding GTPase
GTP-bdg_N            PF13167.1     95 seq1713_BIOID51027   -            426   1.6e-15   56.9   0.0   1   1   1.4e-18   3.8e-15   55.6   0.0     8    95    25   112    18   112 0.96 GTP-binding GTPase N-terminal
FeoB_N               PF02421.13   189 seq1713_BIOID51027   -            426     1e-08   34.5   0.1   1   1   7.5e-12   2.1e-08   33.5   0.0     2   168   199   369   198   390 0.81 Ferrous iron transport protein B
Arf                  PF00025.16   175 seq1713_BIOID51027   -            426   1.2e-05   24.4   0.6   1   1   2.8e-08   7.6e-05   21.9   0.4    19   132   202   326   190   360 0.79 ADP-ribosylation factor family
ABC-3                PF00950.12   258 seq1714_BIOID51027   -            261   1.6e-87  292.9  26.0   1   1   2.6e-91   1.8e-87  292.7  18.0     2   257     2   257     1   258 0.99 ABC 3 transport family
FecCD                PF01032.13   311 seq1714_BIOID51027   -            261   8.9e-07   27.9  27.7   1   1   1.3e-10   8.9e-07   27.9  19.2   103   309    56   255    29   257 0.76 FecCD transport family
OKR_DC_1             PF01276.15   417 seq1715_BIOID51027   -            713    2e-194  645.8   0.0   1   1  5.3e-198  2.4e-194  645.5   0.0     1   417   130   545   130   545 1.00 Orn/Lys/Arg decarboxylase, major domain
OKR_DC_1_C           PF03711.10   137 seq1715_BIOID51027   -            713   1.2e-52  177.4   0.0   1   1   6.1e-56   2.8e-52  176.2   0.0     1   135   570   702   570   704 0.99 Orn/Lys/Arg decarboxylase, C-terminal domain
OKR_DC_1_N           PF03709.10   115 seq1715_BIOID51027   -            713   8.4e-27   93.4   0.0   1   1   3.8e-30   1.7e-26   92.4   0.0     1   115    14   124    14   124 0.99 Orn/Lys/Arg decarboxylase, N-terminal domain
OmpA                 PF00691.15    97 seq1716_BIOID51027   -            160   3.6e-18   65.6   0.1   1   1     4e-22   5.5e-18   65.0   0.1     1    97    55   151    55   151 0.95 OmpA family
ABC_tran             PF00005.22   118 seq1719_BIOID51027   -            225   1.6e-18   67.1   0.0   1   1   1.2e-21   2.8e-18   66.2   0.0     1   117    47   165    47   166 0.87 ABC transporter
AAA                  PF00004.24   132 seq1719_BIOID51027   -            225   2.6e-06   27.5   1.0   1   1   1.9e-08   4.3e-05   23.6   0.7     2   118    37   204    36   208 0.68 ATPase family associated with various cellular activities (AAA)
Adeno_IVa2           PF02456.10   370 seq1719_BIOID51027   -            225    0.0001   20.9   0.0   1   1   7.3e-08   0.00017   20.2   0.0    71   132    15    76     3    86 0.79 Adenovirus IVa2 protein
Aldose_epim          PF01263.15   301 seq1720_BIOID51027   -            300   1.2e-54  185.3   0.0   1   1     1e-58   1.4e-54  185.1   0.0     2   296    12   291    11   296 0.92 Aldose 1-epimerase
cNMP_binding         PF00027.24    91 seq1721_BIOID51027   -            210   8.9e-24   83.0   0.0   1   1     4e-27   1.4e-23   82.4   0.0     3    90    23   111    21   112 0.97 Cyclic nucleotide-binding domain
Crp                  PF00325.15    32 seq1721_BIOID51027   -            210   2.1e-15   55.7   0.4   1   1   1.1e-18   3.9e-15   54.8   0.3     1    32   166   197   166   197 0.98 Bacterial regulatory proteins, crp family
HTH_Crp_2            PF13545.1     76 seq1721_BIOID51027   -            210   2.2e-11   43.2   0.1   1   1   1.5e-14     5e-11   42.1   0.1     1    67   142   206   142   207 0.94 Crp-like helix-turn-helix domain
IstB_IS21            PF01695.12   178 seq1722_BIOID51027   -            248   8.9e-20   70.7   0.1   1   1   2.7e-23   1.2e-19   70.2   0.0     4   160    55   216    52   226 0.83 IstB-like ATP binding protein
Bac_DnaA             PF00308.13   219 seq1722_BIOID51027   -            248   4.3e-08   32.9   0.0   1   1   1.2e-11   5.3e-08   32.6   0.0     6   123    72   189    67   224 0.86 Bacterial dnaA  protein
ArsA_ATPase          PF02374.10   305 seq1722_BIOID51027   -            248   8.4e-06   24.9   0.1   1   1   2.5e-09   1.2e-05   24.4   0.1     4    90   104   196   101   222 0.74 Anion-transporting ATPase
LamB                 PF02264.10   398 seq1724_BIOID51027   -            538  5.2e-152  506.4  22.0   1   1    1e-155  7.1e-152  505.9  15.2     1   398   127   538   127   538 0.98 LamB porin
Sugarporin_N         PF11471.3     60 seq1724_BIOID51027   -            538   4.9e-17   61.2   5.4   1   1   1.2e-20   8.4e-17   60.4   3.7     4    59     3    59     1    60 0.91 Maltoporin periplasmic N-terminal extension
5TM-5TMR_LYT         PF07694.7    169 seq1725_BIOID51027   -            565   3.5e-43  146.7  19.3   1   1   1.5e-46   5.3e-43  146.1  13.4     1   167    28   192    28   194 0.95 5TMR of 5TMR-LYT
His_kinase           PF06580.8     82 seq1725_BIOID51027   -            565   7.7e-25   86.5   1.6   1   1   2.3e-28   7.7e-25   86.5   1.1     1    80   360   440   360   442 0.98 Histidine kinase
HATPase_c            PF02518.21   111 seq1725_BIOID51027   -            565     1e-11   44.4   0.0   1   1   5.9e-15     2e-11   43.4   0.0     9   110   456   552   453   553 0.93 Histidine kinase-, DNA gyrase B-, and HSP90-like ATPase
ECF-ribofla_trS      PF07155.7    169 seq1725_BIOID51027   -            565     9e-08   31.9  12.5   1   1   5.4e-11   1.9e-07   30.8   8.7     8   157    46   186    40   208 0.73 ECF-type riboflavin transporter, S component
DDE_Tnp_1_assoc      PF13808.1     90 seq1727_BIOID51027   -            248   1.2e-32  111.2   0.0   1   1   2.8e-36   1.9e-32  110.6   0.0     1    90     6    95     6    95 0.99 DDE_Tnp_1-associated
DDE_Tnp_1            PF01609.16   211 seq1727_BIOID51027   -            248   3.6e-14   52.7   0.0   1   1   7.3e-18     5e-14   52.2   0.0     4   125   103   222   100   243 0.80 Transposase DDE domain
Exonuc_X-T_C         PF08411.5    269 seq1729_BIOID51027   -            474  4.2e-104  347.2   0.2   1   1  7.6e-108  5.2e-104  346.9   0.1     1   268   211   472   211   473 0.99 Exonuclease C-terminal
RNase_T              PF00929.19   164 seq1729_BIOID51027   -            474   3.6e-25   89.0   0.0   1   1     1e-28   6.9e-25   88.1   0.0     2   162    12   191    11   193 0.95 Exonuclease
SIS                  PF01380.17   131 seq1733_BIOID51027   -            306   1.7e-30  105.2   0.5   1   1   4.3e-34     3e-30  104.4   0.3     1   131   152   282   152   282 0.99 SIS domain
HTH_6                PF01418.12    77 seq1733_BIOID51027   -            306   1.1e-29  101.8   0.2   1   1   3.1e-33   2.1e-29  100.9   0.1     1    76    25   100    25   101 0.98 Helix-turn-helix domain, rpiR family
DUF3053              PF11254.3    229 seq1735_BIOID51027   -            276   9.1e-98  325.9   2.4   1   1  7.7e-102   1.1e-97  325.7   1.7     1   228    48   274    48   275 0.99 Protein of unknown function (DUF3053)
SopA                 PF13981.1    135 seq1737_BIOID51027   -            460   1.3e-30  106.0   5.7   1   1   7.5e-34   2.5e-30  105.1   3.9     3   135   227   360   225   360 0.97 SopA-like central domain
Pentapeptide_4       PF13599.1     78 seq1737_BIOID51027   -            460   7.2e-19   67.2  17.6   1   1   4.3e-18   1.5e-14   53.4   4.4     6    78   108   183   103   186 0.94 Pentapeptide repeats (9 copies)
Pentapeptide_3       PF13576.1     48 seq1737_BIOID51027   -            460   2.3e-11   43.2  19.6   1   1   7.2e-11   2.4e-07   30.3   1.5     1    47   120   166   120   167 0.91 Pentapeptide repeats (9 copies)
UPF0014              PF03649.8    250 seq1738_BIOID51027   -            268  8.1e-119  395.2  17.6   1   1  7.1e-123  9.7e-119  394.9  12.2     2   250    12   256    11   256 0.99 Uncharacterised protein family (UPF0014)
EamA                 PF00892.15   126 seq1739_BIOID51027   -            306   1.6e-36  125.0  35.4   1   2   3.2e-25   4.3e-21   75.1   7.0     1   125    18   140    18   141 0.93 EamA-like transporter family
EamA                 PF00892.15   126 seq1739_BIOID51027   -            306   1.6e-36  125.0  35.4   2   2   3.1e-19   4.2e-15   55.7  12.0     1   125   160   284   160   285 0.87 EamA-like transporter family
FUSC-like            PF12805.2    284 seq1740_BIOID51027   -            696     3e-72  242.8   3.3   1   1   8.7e-76     3e-72  242.8   2.3     2   280    63   335    62   340 0.95 FUSC-like inner membrane protein yccS
FUSC_2               PF13515.1    128 seq1740_BIOID51027   -            696   8.6e-20   70.8  11.0   1   1   2.5e-23   8.6e-20   70.8   7.6     2   126   377   498   375   500 0.90 Fusaric acid resistance protein-like
FUSC                 PF04632.7    650 seq1740_BIOID51027   -            696   5.1e-08   31.7   4.2   1   1   1.5e-11   5.1e-08   31.7   2.9     7   280   369   659   363   690 0.80 Fusaric acid resistance protein family
ALMT                 PF11744.3    406 seq1740_BIOID51027   -            696   1.5e-05   23.7   1.9   1   1   1.7e-08   5.7e-05   21.8   1.0    41   193   389   528   373   594 0.80 Aluminium activated malate transporter
DUF1627              PF07789.7    155 seq1742_BIOID51027   -            256   2.6e-89  296.5   0.5   1   1   2.8e-93   3.8e-89  295.9   0.3     1   155    91   245    91   245 1.00 Protein of unknown function (DUF1627)
AIG2                 PF06094.7    102 seq1743_BIOID51027   -            113   1.1e-18   67.4   0.1   1   1   9.9e-23   1.3e-18   67.1   0.1     1   102     3    94     3    94 0.95 AIG2-like family
Band_7               PF01145.20   179 seq1744_BIOID51027   -            419   4.9e-33  114.4   1.1   1   1   1.2e-36   8.4e-33  113.6   0.7     1   178    98   271    98   272 0.96 SPFH domain / Band 7 family
HflK_N               PF12221.3     42 seq1744_BIOID51027   -            419   7.8e-17   60.6  18.5   1   1   4.1e-20   2.8e-16   58.8  12.8     1    42     1    60     1    60 0.96 Bacterial membrane protein N terminal
Glyco_hydro_31       PF01055.21   451 seq1745_BIOID51027   -            678   1.5e-94  317.0   2.8   1   1   1.5e-98     2e-94  316.6   2.0     5   449   229   666   225   668 0.93 Glycosyl hydrolases family 31
Methyltransf_10      PF05971.7    299 seq1746_BIOID51027   -            335  4.8e-154  511.7   0.0   1   1  8.2e-158  5.6e-154  511.4   0.0     2   299    30   323    29   323 0.99 Protein of unknown function (DUF890)
MTS                  PF05175.9    170 seq1746_BIOID51027   -            335   3.9e-05   22.9   0.0   1   1   1.2e-08   8.3e-05   21.9   0.0    30   115   128   222   114   232 0.77 Methyltransferase small domain
Antitoxin-MazE       PF04014.13    47 seq1747_BIOID51027   -             83   4.2e-09   35.8   0.0   1   1   4.7e-13   6.4e-09   35.2   0.0     1    45     6    49     6    51 0.94 Antidote-toxin recognition MazE
DDE_Tnp_1            PF01609.16   211 seq1749_BIOID51027   -            353   3.2e-30  105.1   0.3   1   1   6.7e-34   4.6e-30  104.6   0.2     3   211    77   318    75   318 0.93 Transposase DDE domain
DDE_Tnp_1_assoc      PF13808.1     90 seq1749_BIOID51027   -            353   2.8e-22   78.0   0.0   1   1   1.4e-25   9.5e-22   76.3   0.0    23    90     3    70     1    70 0.97 DDE_Tnp_1-associated
DUF977               PF06163.6    127 seq1750_BIOID51027   -            140   5.1e-65  216.8   0.2   1   1   4.2e-69   5.8e-65  216.6   0.1     1   127     1   136     1   136 1.00 Bacterial protein of unknown function (DUF977)
PemK                 PF02452.12   110 seq1754_BIOID51027   -            116   1.2e-20   73.6   0.0   1   1   9.4e-25   1.3e-20   73.5   0.0     1   109     8   114     8   115 0.93 PemK-like protein
Esterase             PF00756.15   251 seq1757_BIOID51027   -            398   4.1e-19   68.8   0.0   1   1   2.4e-22   1.6e-18   66.9   0.0     1   153   159   318   159   396 0.74 Putative esterase
CBM_48               PF02922.13    85 seq1757_BIOID51027   -            398   2.1e-11   43.6   0.1   1   1   6.1e-15   4.2e-11   42.6   0.1     7    74    53   113    47   133 0.84 Carbohydrate-binding module 48 (Isoamylase N-terminal domain)
LytTR                PF04397.10    98 seq1760_BIOID51027   -            250   9.3e-33  112.1   1.0   1   1   3.2e-36   2.2e-32  110.9   0.1     2    97   152   248   151   249 0.98 LytTr DNA-binding domain
Response_reg         PF00072.19   112 seq1760_BIOID51027   -            250   2.6e-23   82.0   0.1   1   1   6.3e-27   4.3e-23   81.3   0.0     1   110     9   117     9   119 0.96 Response regulator receiver domain
Esterase             PF00756.15   251 seq1764_BIOID51027   -            400   3.6e-49  167.3   0.0   1   1   5.2e-53   3.6e-49  167.3   0.0     1   251   172   391   172   391 0.98 Putative esterase
DUF3327              PF11806.3    122 seq1764_BIOID51027   -            400   1.9e-36  124.9   2.5   1   1   3.3e-40   2.2e-36  124.7   0.4     3   121    29   155    21   156 0.97 Domain of unknown function (DUF3327)
Glyoxalase           PF00903.20   128 seq1765_BIOID51027   -            129   7.8e-23   80.7   0.0   1   1   1.9e-26   8.7e-23   80.5   0.0     2   128     7   126     6   126 0.97 Glyoxalase/Bleomycin resistance protein/Dioxygenase superfamily
Glyoxalase_2         PF12681.2    108 seq1765_BIOID51027   -            129   3.8e-18   65.9   0.0   1   1   9.7e-22   4.4e-18   65.7   0.0     1   108    12   127    12   127 0.79 Glyoxalase-like domain
Glyoxalase_4         PF13669.1    110 seq1765_BIOID51027   -            129   2.6e-13   49.8   0.0   1   1   6.9e-17   3.2e-13   49.5   0.0     1    96     8   102     8   115 0.85 Glyoxalase/Bleomycin resistance protein/Dioxygenase superfamily
Chor_lyase           PF04345.8    168 seq1773_BIOID51027   -            165   6.6e-31  106.8   0.0   1   1   5.8e-35     8e-31  106.6   0.0    13   163    18   165    12   165 0.90 Chorismate lyase
DUF830               PF05708.7    158 seq1774_BIOID51027   -            279   9.8e-44  149.0   0.0   1   1   9.7e-48   1.3e-43  148.5   0.0     2   158    88   264    87   264 0.98 Orthopoxvirus protein of unknown function (DUF830)
Band_7               PF01145.20   179 seq1775_BIOID51027   -            334   1.4e-37  129.2   0.7   1   1   1.5e-41   2.1e-37  128.6   0.5     2   178    22   243    21   245 0.97 SPFH domain / Band 7 family
DUF4014              PF13198.1     72 seq1777_BIOID51027   -             72   7.3e-38  128.7   1.6   1   1   5.8e-42     8e-38  128.5   1.1     1    72     1    72     1    72 0.99 Protein of unknown function (DUF4014)
Iso_dh               PF00180.15   348 seq1778_BIOID51027   -            416  7.1e-116  386.8   0.0   1   1    6e-120  8.2e-116  386.6   0.0     2   348    29   412    28   412 0.98 Isocitrate/isopropylmalate dehydrogenase
TetR_C_3             PF08362.6    143 seq1780_BIOID51027   -            212   5.4e-59  197.9   0.0   1   1     1e-62   7.1e-59  197.5   0.0     1   143    70   212    70   212 0.99 YcdC-like protein, C-terminal region
TetR_N               PF00440.18    47 seq1780_BIOID51027   -            212   1.3e-16   59.8   0.2   1   1   2.9e-20     2e-16   59.2   0.1     1    47    23    69    23    69 0.98 Bacterial regulatory proteins, tetR family
ATP_bind_3           PF01171.15   182 seq1781_BIOID51027   -            432   8.1e-60  201.3   0.0   1   1   2.4e-63   1.1e-59  200.8   0.0     1   180    14   191    14   193 0.97 PP-loop family
TilS_C               PF11734.3     74 seq1781_BIOID51027   -            432   2.9e-26   90.3   0.0   1   1   2.4e-29   1.1e-25   88.5   0.0     1    74   356   427   356   427 0.91 TilS substrate C-terminal domain
TilS                 PF09179.6     69 seq1781_BIOID51027   -            432     1e-22   79.8   5.2   1   1   2.2e-26     1e-22   79.8   3.6     1    69   241   309   241   309 0.99 TilS substrate binding domain
Esterase             PF00756.15   251 seq1782_BIOID51027   -            278   2.1e-72  243.4   0.0   1   1   7.1e-76   2.4e-72  243.2   0.0     1   251    21   271    21   271 0.99 Putative esterase
Abhydrolase_5        PF12695.2    142 seq1782_BIOID51027   -            278   8.9e-08   31.8   0.0   1   1   3.5e-11   1.2e-07   31.4   0.0     6   142    50   257    44   257 0.62 Alpha/beta hydrolase family
Peptidase_S9         PF00326.16   213 seq1782_BIOID51027   -            278   8.1e-07   28.3   0.0   1   1   3.7e-10   1.3e-06   27.7   0.0    54   208   127   274   118   278 0.77 Prolyl oligopeptidase family
LolA                 PF03548.10   165 seq1784_BIOID51027   -            204   3.3e-57  192.5   4.4   1   1   2.8e-61   3.8e-57  192.3   3.0     2   165    34   192    33   192 0.99 Outer membrane lipoprotein carrier protein LolA
HTH_18               PF12833.2     81 seq1787_BIOID51027   -            285     5e-19   68.0   0.4   1   1   1.5e-22   1.1e-18   67.0   0.2     2    80   204   281   203   282 0.95 Helix-turn-helix domain
HTH_AraC             PF00165.18    42 seq1787_BIOID51027   -            285   3.1e-14   52.1   0.1   1   1   4.8e-14   3.3e-10   39.3   0.0     9    40   247   279   241   279 0.92 Bacterial regulatory helix-turn-helix proteins, AraC family
MFS_1                PF07690.11   354 seq1788_BIOID51027   -            471     1e-49  169.1  51.1   1   1   1.5e-53     1e-49  169.1  35.4     1   353    15   405    15   406 0.91 Major Facilitator Superfamily
MFS_3                PF05977.8    524 seq1788_BIOID51027   -            471   6.3e-10   37.6  14.0   1   1   9.3e-14   6.3e-10   37.6   9.7    20   187    20   183     6   246 0.85 Transmembrane secretion effector
UbiA                 PF01040.13   257 seq1790_BIOID51027   -            290   8.5e-41  139.7  25.0   1   1   7.6e-45     1e-40  139.4  17.3     2   256    26   277    25   283 0.85 UbiA prenyltransferase family
Glucosamine_iso      PF01182.15   199 seq1794_BIOID51027   -            240   1.9e-16   60.2   0.0   1   1   2.8e-20   3.8e-16   59.2   0.0     5   198    12   206     9   207 0.77 Glucosamine-6-phosphate isomerases/6-phosphogluconolactonase
Peripla_BP_4         PF13407.1    258 seq1795_BIOID51027   -            318   3.2e-44  151.1   6.8   1   1   8.7e-48     4e-44  150.8   4.7     1   243    26   274    26   287 0.91 Periplasmic binding protein domain
Peripla_BP_1         PF00532.16   279 seq1795_BIOID51027   -            318     1e-16   60.8   0.1   1   1   2.8e-20   1.3e-16   60.5   0.1    15   224    37   253    25   298 0.84 Periplasmic binding proteins and sugar binding domain of LacI family
Trans_reg_C          PF00486.23    77 seq1797_BIOID51027   -            219   1.8e-22   78.8   0.5   1   1     5e-26   3.4e-22   78.0   0.1     1    77   145   216   145   216 0.98 Transcriptional regulatory protein, C terminal
Response_reg         PF00072.19   112 seq1797_BIOID51027   -            219   3.7e-21   75.0   0.0   1   1   7.5e-25   5.1e-21   74.6   0.0     1   111     3   112     3   113 0.98 Response regulator receiver domain
NMT1_2               PF13379.1    252 seq1798_BIOID51027   -            336   4.1e-22   78.6   2.0   1   1   1.8e-25   6.2e-22   78.0   1.4     7   236    41   251    37   265 0.88 NMT1-like family
OpuAC                PF04069.7    257 seq1798_BIOID51027   -            336   5.2e-22   78.3   3.0   1   1   2.3e-25     8e-22   77.7   2.1     2   248    43   263    27   268 0.86 Substrate binding domain of ABC-type glycine betaine transport system
NMT1                 PF09084.6    216 seq1798_BIOID51027   -            336     9e-19   67.8   0.1   1   1   3.8e-22   1.3e-18   67.2   0.0    23   214    69   256    49   257 0.85 NMT1/THI5 like
Phosphonate-bd       PF12974.2    243 seq1798_BIOID51027   -            336   1.6e-08   34.1   0.1   1   1   7.3e-12   2.5e-08   33.4   0.1    40   213    78   240    61   267 0.77 ABC transporter, phosphonate, periplasmic substrate-binding protein
MbtH                 PF03621.8     54 seq1799_BIOID51027   -             72   1.8e-21   75.1   0.6   1   1   1.6e-25   2.1e-21   74.8   0.4     1    53     1    54     1    55 0.96 MbtH-like protein
MgsA_C               PF12002.3    168 seq1800_BIOID51027   -            447   3.2e-68  228.5   0.6   1   1   4.5e-71   5.5e-68  227.7   0.4     1   167   268   435   268   436 0.99 MgsA AAA+ ATPase C terminal
AAA                  PF00004.24   132 seq1800_BIOID51027   -            447   2.2e-18   66.6   0.1   1   1   2.3e-20   2.8e-17   63.0   0.0     1   126    53   159    53   165 0.91 ATPase family associated with various cellular activities (AAA)
RuvB_N               PF05496.7    234 seq1800_BIOID51027   -            447   3.3e-16   58.9   0.1   1   1   1.6e-18     2e-15   56.3   0.0    15   133    17   138     7   154 0.79 Holliday junction DNA helicase ruvB N-terminus
AAA_5                PF07728.9    139 seq1800_BIOID51027   -            447   9.2e-08   31.7   0.1   1   1   1.1e-09   1.4e-06   28.0   0.0     2   101    53   142    52   181 0.79 AAA domain (dynein-related subfamily)
AAA_19               PF13245.1     76 seq1800_BIOID51027   -            447   1.4e-07   31.0   0.4   1   1   1.3e-09   1.6e-06   27.6   0.0    10    62    51    95    43   134 0.65 Part of AAA domain
MFS_2                PF13347.1    427 seq1801_BIOID51027   -            468  8.5e-103  343.8  26.8   1   1  1.4e-106  9.6e-103  343.7  18.6     2   427    25   451    24   451 0.97 MFS/sugar transport protein
MFS_1                PF07690.11   354 seq1801_BIOID51027   -            468     1e-10   40.8  48.8   1   1     1e-13     7e-10   38.0  21.0    71   352   109   396   107   398 0.75 Major Facilitator Superfamily
AMP-binding          PF00501.23   418 seq1802_BIOID51027   -           1335  8.1e-117  389.9   0.0   1   1  3.9e-120  1.1e-116  389.5   0.0     1   417   524   928   524   929 0.96 AMP-binding enzyme
Condensation         PF00668.15   301 seq1802_BIOID51027   -           1335     2e-58  197.4   0.0   1   1   1.1e-61   3.1e-58  196.8   0.0     2   300    44   342    43   343 0.90 Condensation domain
Thioesterase         PF00975.15   229 seq1802_BIOID51027   -           1335   3.2e-46  158.2   0.6   1   1   1.1e-46   2.9e-43  148.6   0.0     2   216  1109  1320  1108  1333 0.95 Thioesterase domain
PP-binding           PF00550.20    67 seq1802_BIOID51027   -           1335   2.8e-09   37.0   0.1   1   1   3.1e-12   8.4e-09   35.4   0.1     3    65  1022  1082  1020  1084 0.90 Phosphopantetheine attachment site
Abhydrolase_6        PF12697.2    228 seq1802_BIOID51027   -           1335   1.4e-05   25.0   0.1   1   1     5e-09   1.4e-05   25.0   0.1     2   127  1111  1240  1110  1309 0.65 Alpha/beta hydrolase family
Molybdopterin        PF00384.17   432 seq1805_BIOID51027   -            777  1.4e-112  376.5   0.0   1   1  2.5e-116  1.7e-112  376.2   0.0     1   432    56   517    56   517 0.98 Molybdopterin oxidoreductase
Molydop_binding      PF01568.16   109 seq1805_BIOID51027   -            777   6.6e-24   83.7   0.0   1   1   2.7e-27   1.8e-23   82.2   0.0     2    95   637   740   636   754 0.92 Molydopterin dinucleotide binding domain
DUF2065              PF09838.4     57 seq1806_BIOID51027   -             65   9.4e-23   79.5   3.3   1   1   7.6e-27     1e-22   79.4   2.3     1    57     5    61     5    61 0.98 Uncharacterized protein conserved in bacteria (DUF2065)
HATPase_c            PF02518.21   111 seq1810_BIOID51027   -            449   6.9e-19   67.4   0.0   1   1   2.3e-22   1.6e-18   66.3   0.0     4   106   351   447   348   449 0.93 Histidine kinase-, DNA gyrase B-, and HSP90-like ATPase
HisKA                PF00512.20    68 seq1810_BIOID51027   -            449   8.1e-13   48.0   1.6   1   1   2.9e-16     2e-12   46.7   1.1     3    67   238   301   236   302 0.96 His Kinase A (phospho-acceptor) domain
Caudo_TAP            PF02413.12   130 seq1813_BIOID51027   -            139   2.1e-29  102.1   0.1   1   1   1.8e-33   2.4e-29  102.0   0.1    10   130     8   135     2   135 0.94 Caudovirales tail fibre assembly protein
ABC_tran             PF00005.22   118 seq1814_BIOID51027   -            228     4e-21   75.4   0.0   1   1   8.8e-25     6e-21   74.8   0.0     1   117    50   174    50   175 0.92 ABC transporter
GD_AH_C              PF04295.8    397 seq1815_BIOID51027   -            523  1.6e-147  491.2   0.1   1   1  2.7e-151  1.8e-147  491.0   0.0     2   396   117   522   116   523 0.97 D-galactarate dehydratase / Altronate hydrolase, C terminus
SAF                  PF08666.7     63 seq1815_BIOID51027   -            523   5.1e-14   52.3   1.0   1   1   2.3e-17   1.6e-13   50.7   0.2     1    62    22    91    22    92 0.98 SAF domain
Cytochrom_C_asm      PF01578.15   214 seq1816_BIOID51027   -            288   5.7e-45  153.3  17.3   1   1   4.2e-49   5.7e-45  153.3  12.0     5   212    62   286    58   288 0.97 Cytochrome C assembly protein
HATPase_c            PF02518.21   111 seq1817_BIOID51027   -            467   5.8e-24   83.8   0.0   1   1   2.7e-27   1.2e-23   82.7   0.0     1   111   349   460   349   460 0.98 Histidine kinase-, DNA gyrase B-, and HSP90-like ATPase
HAMP                 PF00672.20    70 seq1817_BIOID51027   -            467   1.5e-17   63.4   0.4   1   1   3.3e-21   1.5e-17   63.4   0.2     2    69   168   235   167   236 0.96 HAMP domain
HisKA                PF00512.20    68 seq1817_BIOID51027   -            467   9.5e-14   51.0   0.2   1   1   2.1e-17   9.5e-14   51.0   0.1     1    68   240   304   240   304 0.97 His Kinase A (phospho-acceptor) domain
ABC_tran             PF00005.22   118 seq1818_BIOID51027   -            500   1.2e-37  128.8   0.0   1   2   2.1e-25   5.8e-22   78.1   0.0     1   118    49   174    49   174 0.95 ABC transporter
ABC_tran             PF00005.22   118 seq1818_BIOID51027   -            500   1.2e-37  128.8   0.0   2   2     3e-16   8.3e-13   48.6   0.0     5   117   304   430   300   431 0.88 ABC transporter
ABC_tran             PF00005.22   118 seq1821_BIOID51027   -            255   2.8e-21   75.9   0.0   1   1   9.3e-25   4.2e-21   75.3   0.0     1   117    41   156    41   157 0.89 ABC transporter
YaeQ                 PF07152.7    175 seq1823_BIOID51027   -            181   1.3e-71  239.3   1.2   1   1   1.1e-75   1.5e-71  239.1   0.8     1   174     1   175     1   176 0.99 YaeQ protein
FtsX                 PF02687.16   121 seq1824_BIOID51027   -            804   2.3e-20   72.4  19.9   1   2   3.4e-15   2.3e-11   43.3   6.7     3   121   247   364   245   364 0.88 FtsX-like permease family
FtsX                 PF02687.16   121 seq1824_BIOID51027   -            804   2.3e-20   72.4  19.9   2   2   2.9e-15     2e-11   43.5   1.8     2   116   683   793   682   797 0.86 FtsX-like permease family
tRNA-synt_2b         PF00587.20   173 seq1827_BIOID51027   -            430   2.9e-38  131.0   0.0   1   1   6.1e-42   4.2e-38  130.5   0.0     2   172   173   349   172   350 0.96 tRNA synthetase class II core domain (G, H, P, S and T)
Seryl_tRNA_N         PF02403.17   108 seq1827_BIOID51027   -            430   4.2e-34  116.6   3.5   1   1     1e-37   6.8e-34  116.0   2.4     1   108     1   107     1   107 0.99 Seryl-tRNA synthetase N-terminal domain
MFS_2                PF13347.1    427 seq1828_BIOID51027   -            467  2.8e-103  345.4  36.8   1   1  4.6e-107  3.2e-103  345.3  25.5     2   426    16   437    14   438 0.97 MFS/sugar transport protein
ZapA                 PF05164.8     89 seq1830_BIOID51027   -            109   2.1e-20   72.3   0.6   1   1     2e-24   2.7e-20   72.0   0.4     2    89     6    91     5    91 0.98 Cell division protein ZapA
DUF3304              PF11745.3    118 seq1831_BIOID51027   -            184     1e-20   74.0   0.0   1   1   9.6e-25   1.3e-20   73.6   0.0     5   116    41   145    37   147 0.92 Protein of unknown function (DUF3304)
BPD_transp_1         PF00528.17   185 seq1833_BIOID51027   -            275   2.3e-22   79.2  16.1   1   1   1.7e-26   2.3e-22   79.2  11.2     1   181    98   269    98   271 0.97 Binding-protein-dependent transport system inner membrane component
DUF21                PF01595.15   183 seq1834_BIOID51027   -            420   3.5e-55  186.0   4.7   1   1   1.1e-58   4.9e-55  185.5   3.3     3   175     2   175     1   180 0.98 Domain of unknown function DUF21
CorC_HlyC            PF03471.12    81 seq1834_BIOID51027   -            420   2.9e-20   71.7   0.2   1   1     2e-23   9.2e-20   70.1   0.1     2    79   335   410   334   412 0.95 Transporter associated domain
CBS                  PF00571.23    57 seq1834_BIOID51027   -            420   9.6e-06   25.0   0.2   1   1   8.6e-08   0.00039   19.9   0.0     8    56   270   318   249   319 0.87 CBS domain
RF-1                 PF00472.15   114 seq1837_BIOID51027   -            140   5.7e-29  100.1   0.6   1   1   4.9e-33   6.7e-29   99.8   0.4     4   114     4   132     1   138 0.91 RF-1 domain
Ivy                  PF08816.6    118 seq1839_BIOID51027   -            149   5.8e-35  119.7   0.1   1   1   5.1e-39     7e-35  119.4   0.1     1   118    29   144    29   144 0.98 Inhibitor of vertebrate lysozyme (Ivy)
5-FTHF_cyc-lig       PF01812.15   186 seq1840_BIOID51027   -            248   1.3e-43  148.8   0.0   1   1   1.2e-47   1.7e-43  148.4   0.0     2   186    62   242    61   242 0.98 5-formyltetrahydrofolate cyclo-ligase family
Porin_1              PF00267.16   337 seq1841_BIOID51027   -            357  3.5e-122  407.7  31.4   1   1  5.7e-126  3.9e-122  407.6  21.7     1   337    27   357    27   357 0.96 Gram-negative porin
Porin_4              PF13609.1    311 seq1841_BIOID51027   -            357   3.6e-19   69.2  41.0   1   1   5.3e-23   3.6e-19   69.2  28.4     6   306    12   331     6   338 0.78 Gram-negative porin
NlpE                 PF04170.7     87 seq1843_BIOID51027   -            236   1.6e-35  121.2   0.0   1   1   1.9e-39   2.6e-35  120.5   0.0     1    86    45   130    45   131 0.99 NlpE N-terminal domain
Response_reg         PF00072.19   112 seq1844_BIOID51027   -            240   8.2e-25   86.8   0.0   1   1   1.8e-28   1.2e-24   86.3   0.0     1   112    13   122    13   122 0.98 Response regulator receiver domain
Trans_reg_C          PF00486.23    77 seq1844_BIOID51027   -            240     1e-22   79.6   0.1   1   1   2.7e-26   1.8e-22   78.8   0.0     2    77   157   232   156   232 0.96 Transcriptional regulatory protein, C terminal
BPD_transp_2         PF02653.11   267 seq1846_BIOID51027   -            340   4.1e-48  163.5  43.8   1   1     4e-52   5.5e-48  163.1  30.4     4   267    57   320    54   320 0.91 Branched-chain amino acid transport system / permease component
Xan_ur_permease      PF00860.15   389 seq1852_BIOID51027   -            445   1.3e-42  145.6  51.4   1   1   9.3e-47   1.3e-42  145.6  35.6     3   387    31   404    29   406 0.92 Permease family
TauD                 PF02668.11   258 seq1853_BIOID51027   -            283   2.8e-62  210.5   1.5   1   1   2.3e-66   3.2e-62  210.4   1.0     2   258     7   272     6   272 0.91 Taurine catabolism dioxygenase TauD, TfdA family
Flavodoxin_2         PF02525.12   199 seq1854_BIOID51027   -            193   6.5e-38  130.1   0.0   1   1   7.2e-42   9.8e-38  129.5   0.0     2   199     3   188     2   190 0.87 Flavodoxin-like fold
Toxin_YhaV           PF11663.3    141 seq1858_BIOID51027   -            154   1.3e-60  203.0   0.1   1   1   1.1e-64   1.5e-60  202.9   0.1     2   140    12   152    11   153 0.98 Toxin with endonuclease activity YhaV
DDE_Tnp_IS1          PF03400.8    131 seq1859_BIOID51027   -             97     2e-30  105.4   0.2   1   1   1.8e-34   2.5e-30  105.1   0.1     1    61    37    97    37    97 0.98 IS1 transposase
KdgM                 PF06178.8    218 seq1861_BIOID51027   -            242     5e-87  290.8  10.2   1   1   8.4e-91   5.7e-87  290.6   7.1     2   218    27   242    26   242 0.99 Oligogalacturonate-specific porin protein (KdgM)
DUF1597              PF07642.6    344 seq1861_BIOID51027   -            242   3.7e-07   29.3   8.4   1   1   1.9e-10   1.3e-06   27.6   5.8   151   326    59   231    26   241 0.78 Outer membrane protein family (DUF1597)
Molybdopterin        PF00384.17   432 seq1862_BIOID51027   -            814  9.8e-114  380.3   0.0   1   1  2.6e-117  1.2e-113  380.0   0.0     1   432   119   576   119   576 0.96 Molybdopterin oxidoreductase
Molydop_binding      PF01568.16   109 seq1862_BIOID51027   -            814   3.2e-29  100.8   0.0   1   1   1.7e-32   7.7e-29   99.5   0.0     1   107   695   806   695   808 0.97 Molydopterin dinucleotide binding domain
Molybdop_Fe4S4       PF04879.11    55 seq1862_BIOID51027   -            814   8.6e-18   63.7   0.9   1   1   3.4e-21   1.5e-17   62.9   0.6     1    55    56   116    56   116 0.98 Molybdopterin oxidoreductase Fe4S4 domain
DUF1508              PF07411.7     49 seq1864_BIOID51027   -            123   8.1e-48  159.5   6.0   1   2   1.2e-27   1.7e-23   81.6   0.2     1    49    23    71    23    71 0.97 Domain of unknown function (DUF1508)
DUF1508              PF07411.7     49 seq1864_BIOID51027   -            123   8.1e-48  159.5   6.0   2   2   2.5e-27   3.4e-23   80.7   0.9     1    48    74   121    74   122 0.97 Domain of unknown function (DUF1508)
DDE_Tnp_IS1          PF03400.8    131 seq1865_BIOID51027   -             69   1.6e-36  125.1   0.8   1   1   1.3e-40   1.8e-36  125.0   0.6    63   131     1    69     1    69 0.99 IS1 transposase
DAGK_prokar          PF01219.14   104 seq1866_BIOID51027   -            122   5.5e-39  131.8   8.1   1   1   4.6e-43   6.3e-39  131.6   5.6     2   104    16   118    15   118 0.99 Prokaryotic diacylglycerol kinase
ABM                  PF03992.11    78 seq1867_BIOID51027   -            104   5.2e-22   77.5   0.1   1   1   4.5e-26   6.2e-22   77.3   0.0     1    78     1    87     1    87 0.92 Antibiotic biosynthesis monooxygenase
MFS_1                PF07690.11   354 seq1869_BIOID51027   -            393   2.9e-24   85.3  57.9   1   1   2.7e-26   3.7e-22   78.4  34.5     2   328    14   320    10   325 0.83 Major Facilitator Superfamily
BPD_transp_2         PF02653.11   267 seq1871_BIOID51027   -            331     3e-44  150.8  43.6   1   1   3.4e-48   4.6e-44  150.2  30.2     2   266    35   304    34   305 0.88 Branched-chain amino acid transport system / permease component
DUF497               PF04365.8     80 seq1874_BIOID51027   -             98   8.4e-27   92.7   0.7   1   1   7.1e-31   9.7e-27   92.6   0.5     1    80    10    92    10    92 0.96 Protein of unknown function (DUF497)
DnaJ                 PF00226.26    64 seq1875_BIOID51027   -            271   2.8e-14   52.4   0.2   1   1   7.4e-18     5e-14   51.6   0.1     4    56   208   266   205   269 0.94 DnaJ domain
TerB                 PF05099.8    140 seq1875_BIOID51027   -            271   2.5e-09   36.8   0.7   1   1   3.7e-13   2.5e-09   36.8   0.5    14   137    44   170    32   173 0.89 Tellurite resistance protein TerB
Autotransporter      PF03797.14   265 seq1876_BIOID51027   -            232   1.8e-08   33.9   3.4   1   1   2.1e-12   2.9e-08   33.2   2.4   125   259    89   215    86   223 0.86 Autotransporter beta-domain
LexA_DNA_bind        PF01726.11    65 seq1877_BIOID51027   -            202   6.6e-32  108.7   0.1   1   1   1.5e-35   1.1e-31  108.1   0.1     1    65     1    65     1    65 0.99 LexA DNA binding domain
Peptidase_S24        PF00717.18    70 seq1877_BIOID51027   -            202   8.9e-17   60.3   0.8   1   1   1.9e-20   1.3e-16   59.8   0.5     1    68   114   180   114   182 0.96 Peptidase S24-like
DUF4415              PF14384.1     62 seq1878_BIOID51027   -            147   9.2e-18   64.0   0.1   1   1   1.1e-21   1.5e-17   63.3   0.1     1    62    84   140    84   140 0.96 Domain of unknown function (DUF4415)
DJ-1_PfpI            PF01965.19   147 seq1879_BIOID51027   -            283   4.2e-12   45.6   0.0   1   1   5.2e-16   7.1e-12   44.8   0.0    22   143   125   274   108   278 0.81 DJ-1/PfpI family
LacAB_rpiB           PF02502.13   140 seq1880_BIOID51027   -            149   6.8e-53  177.9   0.1   1   1   5.6e-57   7.7e-53  177.7   0.1     1   139     3   141     3   142 0.99 Ribose/Galactose Isomerase
RHH_2                PF03693.9     81 seq1881_BIOID51027   -             98   9.6e-21   73.6   0.4   1   1   1.7e-24   1.2e-20   73.3   0.2     1    75    16    92    16    97 0.92 Uncharacterised protein family (UPF0156)
RHH_1                PF01402.16    39 seq1881_BIOID51027   -             98     8e-05   22.2   2.1   1   1   1.4e-08   9.3e-05   22.0   0.4     2    39    20    58    19    58 0.94 Ribbon-helix-helix protein, copG family
Isochorismatase      PF00857.15   174 seq1883_BIOID51027   -            188   1.7e-38  132.1   0.0   1   1   1.5e-42     2e-38  131.9   0.0     1   173     9   182     9   183 0.90 Isochorismatase family
Plasmid_stabil       PF05016.9     90 seq1887_BIOID51027   -             98   6.7e-13   48.7   0.0   1   1   5.5e-17   7.5e-13   48.5   0.0     1    89     4    90     4    91 0.92 Plasmid stabilisation system protein
Wzz                  PF02706.10   152 seq1890_BIOID51027   -            377   4.3e-25   88.1   0.9   1   1   3.2e-29   4.3e-25   88.1   0.6     1   150    25   173    25   175 0.92 Chain length determinant protein
SSF                  PF00474.12   406 seq1891_BIOID51027   -            502  1.1e-146  488.5  29.9   1   1  1.3e-150  1.7e-146  487.8  20.7     1   406    35   437    35   437 0.99 Sodium:solute symporter family
MatE                 PF01554.13   162 seq1892_BIOID51027   -            441   4.5e-39  133.5  30.5   1   2   7.8e-35   1.1e-30  106.3   5.9     1   161    17   177    17   178 0.99 MatE
MatE                 PF01554.13   162 seq1892_BIOID51027   -            441   4.5e-39  133.5  30.5   2   2   2.3e-13   3.2e-09   36.5   6.9     2   143   241   382   241   404 0.91 MatE
Tagatose_6_P_K       PF08013.6    424 seq1893_BIOID51027   -            426  1.5e-207  688.9   0.0   1   1  1.3e-211  1.7e-207  688.8   0.0     1   423     1   424     1   425 1.00 Tagatose 6 phosphate kinase
Peptidase_U32        PF01136.14   233 seq1894_BIOID51027   -            453   6.2e-95  316.4   0.0   1   1     6e-99   8.2e-95  316.0   0.0     1   232    75   344    75   345 0.98 Peptidase family U32
DUF72                PF01904.13   230 seq1896_BIOID51027   -            164   1.7e-42  145.6   0.2   1   1   1.4e-46     2e-42  145.4   0.1    11   148    21   160    11   163 0.95 Protein of unknown function DUF72
NAD_kinase           PF01513.16   285 seq1899_BIOID51027   -            292   6.2e-73  244.9   0.0   1   1   5.2e-77     7e-73  244.7   0.0     2   284     8   271     7   272 0.98 ATP-NAD kinase
HisG                 PF01634.13   163 seq1901_BIOID51027   -            299   8.2e-55  184.7   0.0   1   1   1.7e-58   1.2e-54  184.1   0.0     1   163    53   221    53   221 0.94 ATP phosphoribosyltransferase
HisG_C               PF08029.6     75 seq1901_BIOID51027   -            299   5.6e-28   96.5   0.1   1   1   2.2e-31   1.5e-27   95.2   0.0     1    75   222   297   222   297 0.98 HisG, C-terminal domain
MFS_1                PF07690.11   354 seq1902_BIOID51027   -            400   1.1e-34  119.6  43.3   1   2   5.8e-24   7.9e-20   70.7  10.7    14   227    28   232    13   253 0.79 Major Facilitator Superfamily
MFS_1                PF07690.11   354 seq1902_BIOID51027   -            400   1.1e-34  119.6  43.3   2   2     5e-19   6.8e-15   54.5  17.8     4   179   221   391   218   399 0.81 Major Facilitator Superfamily
YmgB                 PF10798.3     61 seq1903_BIOID51027   -             78   3.6e-05   23.3   0.0   1   1     4e-09   5.4e-05   22.7   0.0     4    35    27    58    25    63 0.93 Biofilm development protein YmgB/AriR
Pyr_redox_2          PF07992.9    200 seq1904_BIOID51027   -            847     2e-36  125.6   0.0   1   1   3.9e-39   8.8e-36  123.5   0.0     1   198     5   285     5   287 0.95 Pyridine nucleotide-disulphide oxidoreductase
NIR_SIR              PF01077.17   157 seq1904_BIOID51027   -            847   2.8e-27   94.8   0.1   1   1   3.5e-30     8e-27   93.4   0.0     2   150   632   770   631   776 0.94 Nitrite and sulphite reductase 4Fe-4S domain
Fer2_BFD             PF04324.10    55 seq1904_BIOID51027   -            847   2.8e-21   75.1   4.8   1   1     7e-19   1.6e-15   56.7   2.0     2    53   423   472   422   474 0.93 BFD-like [2Fe-2S] binding domain
Pyr_redox            PF00070.22    80 seq1904_BIOID51027   -            847   1.5e-15   57.2   0.7   1   1   6.4e-19   1.5e-15   57.2   0.5     2    72   148   219   147   229 0.91 Pyridine nucleotide-disulphide oxidoreductase
NIR_SIR_ferr         PF03460.12    69 seq1904_BIOID51027   -            847   4.4e-12   45.3   0.0   1   1     4e-15   9.1e-12   44.3   0.0     3    68   560   622   558   623 0.95 Nitrite/Sulfite reductase ferredoxin-like half domain
Pyr_redox_3          PF13738.1    203 seq1904_BIOID51027   -            847     2e-08   34.3   0.4   1   1   1.5e-09   3.5e-06   27.1   0.0    78   196    55   174    42   179 0.83 Pyridine nucleotide-disulphide oxidoreductase
SIS_2                PF13580.1    138 seq1906_BIOID51027   -            246   3.1e-31  107.7   0.3   1   1   9.4e-35   6.4e-31  106.7   0.2    15   138    78   200    56   200 0.92 SIS domain
SIS                  PF01380.17   131 seq1906_BIOID51027   -            246   5.9e-08   32.2   0.0   1   1   2.3e-11   1.6e-07   30.9   0.0    51   104   163   216   152   229 0.91 SIS domain
Autotransporter      PF03797.14   265 seq1908_BIOID51027   -            992   1.3e-42  145.8  29.8   1   1   9.4e-47   1.3e-42  145.8  20.6     3   259   730   972   728   983 0.95 Autotransporter beta-domain
Resolvase            PF00239.16   141 seq1909_BIOID51027   -            507   3.2e-21   75.5   5.2   1   1   8.5e-25   3.9e-21   75.2   0.2     1   140     4   164     4   165 0.83 Resolvase, N terminal domain
Recombinase          PF07508.8    102 seq1909_BIOID51027   -            507   6.7e-12   45.4   0.0   1   1   3.2e-15   1.5e-11   44.3   0.0     1    97   190   276   190   281 0.95 Recombinase
Zn_ribbon_recom      PF13408.1     58 seq1909_BIOID51027   -            507   3.3e-07   30.3   0.4   1   1   1.5e-10   6.7e-07   29.3   0.3     1    56   296   350   296   352 0.84 Recombinase zinc beta ribbon domain
Cons_hypoth698       PF03601.9    305 seq1910_BIOID51027   -            349  3.8e-117  390.1  25.3   1   1  3.3e-121  4.4e-117  389.9  17.5     1   305    18   326    18   326 0.98 Conserved hypothetical protein 698
YmgB                 PF10798.3     61 seq1911_BIOID51027   -             88   5.3e-29   99.7   2.6   1   1   3.8e-33   5.3e-29   99.7   1.8     1    61    28    88    28    88 0.98 Biofilm development protein YmgB/AriR
Frataxin_Cyay        PF01491.11   109 seq1913_BIOID51027   -            106   3.6e-38  129.5   0.2   1   1   2.9e-42     4e-38  129.4   0.1     1   108     1   105     1   106 0.97 Frataxin-like domain
Fer4_11              PF13247.1     99 seq1914_BIOID51027   -            205   4.6e-32  109.7  10.9   1   1     3e-35   4.6e-32  109.7   7.5     3    97    60   153    58   155 0.97 4Fe-4S dicluster domain
Fer4_7               PF12838.2     52 seq1914_BIOID51027   -            205   3.9e-13   49.4  26.7   1   1   9.8e-11   1.5e-07   31.5   5.9     2    50    99   147    98   157 0.89 4Fe-4S dicluster domain
Fer4_2               PF12797.2     22 seq1914_BIOID51027   -            205   4.1e-13   48.3  31.6   1   1   6.2e-10   9.5e-07   28.2   0.6     2    20     6    24     5    33 0.89 4Fe-4S binding domain
Fer4                 PF00037.22    24 seq1914_BIOID51027   -            205   5.6e-13   47.7  34.4   1   1   7.7e-11   1.2e-07   30.9   3.3     1    23    92   114    92   115 0.94 4Fe-4S binding domain
Fer4_9               PF13187.1     55 seq1914_BIOID51027   -            205   2.7e-12   46.6  26.8   1   1   2.3e-10   3.6e-07   30.2   7.6     2    53    99   148    98   150 0.95 4Fe-4S dicluster domain
Fer4_6               PF12837.2     24 seq1914_BIOID51027   -            205   7.7e-11   41.2  39.9   1   1   2.7e-09   4.2e-06   26.2   3.2     1    23    91   113    91   114 0.95 4Fe-4S binding domain
Fer4_4               PF12800.2     17 seq1914_BIOID51027   -            205   1.9e-08   33.8  35.8   1   3   1.6e-05     0.025   14.7   1.8     1    15    11    25    11    31 0.91 4Fe-4S binding domain
Fer4_4               PF12800.2     17 seq1914_BIOID51027   -            205   1.9e-08   33.8  35.8   2   3   8.3e-05      0.13   12.5   1.9     2    16    65    81    64    85 0.86 4Fe-4S binding domain
Fer4_4               PF12800.2     17 seq1914_BIOID51027   -            205   1.9e-08   33.8  35.8   3   3   2.6e-07    0.0004   20.3   2.0     2    17    97   112    96   112 0.91 4Fe-4S binding domain
Fer4_3               PF12798.2     15 seq1914_BIOID51027   -            205   9.2e-07   28.8  40.4   1   2   8.7e-06     0.013   15.8   4.2     1    15    67    83    67    83 0.98 4Fe-4S binding domain
Fer4_3               PF12798.2     15 seq1914_BIOID51027   -            205   9.2e-07   28.8  40.4   2   2     4e-05     0.061   13.7   1.6     1    13   126   147   126   149 0.94 4Fe-4S binding domain
SMC_N                PF02463.14   220 seq1915_BIOID51027   -            553   7.1e-19   67.7   0.0   1   1     2e-22   1.4e-18   66.8   0.0     1   217     1   511     1   514 0.94 RecF/RecN/SMC N terminal domain
AAA_23               PF13476.1    202 seq1915_BIOID51027   -            553     2e-18   67.3   4.3   1   1   1.5e-19   9.9e-16   58.5   3.0     1   195     4   215     4   381 0.48 AAA domain
Histidinol_dh        PF00815.15   413 seq1916_BIOID51027   -            434  1.7e-182  606.5   1.3   1   1  1.4e-186  1.9e-182  606.3   0.9     2   413    18   428    17   428 0.99 Histidinol dehydrogenase
Mur_ligase_M         PF08245.7    189 seq1917_BIOID51027   -            457   4.5e-17   62.5   0.0   1   1   1.4e-20   6.4e-17   62.1   0.0     1   189   108   291   108   291 0.77 Mur ligase middle domain
Mur_ligase           PF01225.20    83 seq1917_BIOID51027   -            457   9.2e-16   57.5   0.0   1   1   4.7e-19   2.1e-15   56.4   0.0     1    80     2   100     2   103 0.96 Mur ligase family, catalytic domain
Mur_ligase_C         PF02875.16    91 seq1917_BIOID51027   -            457   1.5e-10   40.8   0.0   1   1   1.3e-13     6e-10   38.9   0.0     2    50   312   361   311   390 0.83 Mur ligase family, glutamate ligase domain
PTSIIB_sorb          PF03830.10   151 seq1919_BIOID51027   -            169   5.9e-55  185.1   0.3   1   1   4.9e-59   6.7e-55  184.9   0.2     1   149    15   162    15   164 0.99 PTS system sorbose subfamily IIB component
CsbD                 PF05532.7     53 seq1920_BIOID51027   -             69   1.5e-21   75.6   8.3   1   1   1.3e-25   1.8e-21   75.4   5.8     1    53     4    56     4    56 0.97 CsbD-like
GATase_4             PF13230.1    272 seq1921_BIOID51027   -            255  3.2e-107  357.1   0.0   1   1  7.7e-111  3.5e-107  357.0   0.0     1   252     1   252     1   255 0.99 Glutamine amidotransferases class-II
GATase_2             PF00310.16   361 seq1921_BIOID51027   -            255   3.3e-17   62.1   0.1   1   1   2.1e-15   9.7e-12   44.1   0.1   189   359    65   215    60   217 0.87 Glutamine amidotransferases class-II
HTH_1                PF00126.22    60 seq1925_BIOID51027   -            319   1.7e-19   69.2   1.3   1   1   4.7e-23   3.2e-19   68.3   0.1     2    60    29    86    28    86 0.97 Bacterial regulatory helix-turn-helix protein, lysR family
LysR_substrate       PF03466.15   209 seq1925_BIOID51027   -            319   2.6e-12   46.1   1.1   1   1   7.3e-16     5e-12   45.2   0.8     8   206   115   310   110   312 0.89 LysR substrate binding domain
DDE_Tnp_1            PF01609.16   211 seq1926_BIOID51027   -            402   1.4e-24   86.7   0.0   1   1   1.6e-28   2.2e-24   86.1   0.0     4   208    91   328    88   331 0.93 Transposase DDE domain
Usher                PF00577.15   552 seq1927_BIOID51027   -            321   1.9e-67  228.1   7.5   1   1   3.2e-71   2.2e-67  227.9   5.2   321   552     2   229     1   229 0.99 Type VII secretion system (T7SS), usher protein
PapC_C               PF13953.1     68 seq1927_BIOID51027   -            321   1.3e-24   85.4   1.9   1   1   4.9e-28   3.3e-24   84.1   0.0     1    67   239   307   239   308 0.95 PapC C-terminal domain
DmsC                 PF04976.7    276 seq1928_BIOID51027   -            120   2.9e-51  174.2   5.8   1   1   2.5e-55   3.4e-51  174.0   4.0     1   111     1   112     1   117 0.98 DMSO reductase anchor subunit (DmsC)
EII-Sor              PF03609.9    237 seq1931_BIOID51027   -            259   1.2e-79  266.8  26.2   1   1   9.9e-84   1.3e-79  266.6  18.2     1   236     1   236     1   237 1.00 PTS system sorbose-specific iic component
EAL                  PF00563.15   236 seq1933_BIOID51027   -            521   4.8e-63  212.6   0.0   1   1   1.2e-66   8.4e-63  211.8   0.0     2   236   265   500   264   500 0.96 EAL domain
CSS-motif            PF12792.2    208 seq1933_BIOID51027   -            521     8e-30  103.6   0.0   1   1   1.6e-33   1.1e-29  103.1   0.0     3   207    44   238    42   239 0.90 CSS motif domain associated with EAL
AP_endonuc_2         PF01261.19   211 seq1935_BIOID51027   -            285   7.7e-39  133.0   0.3   1   1   7.7e-43   1.1e-38  132.6   0.2     3   211    20   239    19   239 0.93 Xylose isomerase-like TIM barrel
DmsC                 PF04976.7    276 seq1936_BIOID51027   -            174   4.3e-60  203.2  11.0   1   1   3.5e-64   4.8e-60  203.0   7.7   114   276     2   164     1   164 0.99 DMSO reductase anchor subunit (DmsC)
FTR1                 PF03239.9    306 seq1937_BIOID51027   -            276   1.8e-76  256.9  18.6   1   1   1.4e-80     2e-76  256.7  12.9     1   304     1   274     1   276 0.98 Iron permease FTR1 family
Aminotran_1_2        PF00155.16   363 seq1940_BIOID51027   -            359   7.8e-67  225.6   0.0   1   1     7e-71   9.6e-67  225.3   0.0    31   363    49   354    33   354 0.93 Aminotransferase class I and II
Transthyretin        PF00576.16   112 seq1941_BIOID51027   -            137   1.9e-42  143.5   0.1   1   1   1.6e-46   2.2e-42  143.3   0.1     2   112    28   136    27   136 0.98 HIUase/Transthyretin family
DAGK_cat             PF00781.19   130 seq1942_BIOID51027   -            299   1.6e-26   92.1   0.3   1   1   3.7e-30   2.5e-26   91.4   0.2     3   129     8   131     6   132 0.96 Diacylglycerol kinase catalytic domain
NAD_kinase           PF01513.16   285 seq1942_BIOID51027   -            299   7.2e-06   24.8   0.1   1   1   1.3e-09   8.6e-06   24.6   0.1    64   134    45   121    12   196 0.82 ATP-NAD kinase
EIID-AGA             PF03613.9    264 seq1944_BIOID51027   -            292   1.9e-96  321.9   9.1   1   1  1.6e-100   2.2e-96  321.7   6.3     2   263    35   291    34   292 0.99 PTS system mannose/fructose/sorbose family IID component
Fimbrial             PF00419.15   145 seq1946_BIOID51027   -            351   6.2e-16   58.8   2.7   1   1   5.3e-20   7.2e-16   58.5   0.3     1   143   197   349   197   351 0.88 Fimbrial protein
PfkB                 PF00294.19   301 seq1947_BIOID51027   -            362   1.1e-57  195.3   0.0   1   1   3.1e-61   1.4e-57  194.9   0.0     2   293    58   344    57   352 0.92 pfkB family carbohydrate kinase
HTH_24               PF13412.1     48 seq1947_BIOID51027   -            362   8.2e-11   41.0   2.4   1   1   4.9e-14   2.2e-10   39.6   1.7     1    48     1    48     1    48 0.98 Winged helix-turn-helix DNA-binding
HTH_11               PF08279.7     55 seq1947_BIOID51027   -            362   6.7e-05   22.3   0.8   1   1   4.1e-08   0.00019   20.9   0.5     1    52     4    50     4    53 0.83 HTH domain
MM_CoA_mutase        PF01642.17   516 seq1948_BIOID51027   -            714  6.3e-256  849.3   1.4   1   1  1.1e-259  7.4e-256  849.1   0.9     2   516    28   542    27   542 1.00 Methylmalonyl-CoA mutase
B12-binding          PF02310.14   121 seq1948_BIOID51027   -            714   3.4e-15   55.8   0.5   1   1   1.5e-18     1e-14   54.3   0.0     2   117   586   699   585   703 0.92 B12 binding domain
[truncated: 1,466,902 more chars]
