# Supplementary material for: A domain sequence approach to pangenomics: applications to Escherichia coli
Source: F1000Res. 2013 May 29;1:19. Originally published 2012 Oct 1. [Version 2] doi: 10.12688/f1000research.1-19.v2 (PMC3901455; doi:10.12688/f1000research.1-19.v2)
Supplement: The 347 text files show the results from scanning each of the fasta-files against the Pfam-A database [file f1000research-1-1101-s0002.tgz › Escherichia_coli_DEC12E_BIOID51029.txt]

#                                                                            --- full sequence --- -------------- this domain -------------   hmm coord   ali coord   env coord
# target name        accession   tlen query name           accession   qlen   E-value  score  bias   #  of  c-Evalue  i-Evalue  score  bias  from    to  from    to  from    to  acc description of target
#------------------- ---------- ----- -------------------- ---------- ----- --------- ------ ----- --- --- --------- --------- ------ ----- ----- ----- ----- ----- ----- ----- ---- ---------------------
DDE_Tnp_IS66         PF03050.9    271 seq1_BIOID51029      -            143   3.8e-27   95.0   0.0   1   1   7.3e-31     5e-27   94.6   0.0   189   270    11    92     5    93 0.97 Transposase IS66 family
DDE_Tnp_IS66_C       PF13817.1     39 seq1_BIOID51029      -            143   9.6e-20   70.2   0.4   1   1   2.5e-23   1.7e-19   69.3   0.3     1    39    99   137    99   137 0.98 IS66 C-terminal element
DDE_Tnp_IS66         PF03050.9    271 seq3_BIOID51029      -            182   1.8e-42  145.3   0.2   1   1   3.1e-46   2.1e-42  145.1   0.1   143   270     1   131     1   132 0.97 Transposase IS66 family
DDE_Tnp_IS66_C       PF13817.1     39 seq3_BIOID51029      -            182   3.4e-20   71.6   0.5   1   1   1.4e-23   9.3e-20   70.2   0.3     1    39   138   176   138   176 0.98 IS66 C-terminal element
TnpB_IS66            PF05717.8    108 seq7_BIOID51029      -            115   5.3e-45  151.1   0.0   1   1   4.3e-49   5.8e-45  151.0   0.0     2   107     7   110     6   111 0.96 IS66 Orf2 like protein
DUF3672              PF12421.3    136 seq9_BIOID51029      -            206   6.4e-38  129.8   0.8   1   1   1.3e-41   9.1e-38  129.3   0.6     1   104    88   198    88   201 0.90 Fibronectin type III protein
DUF1983              PF09327.6     81 seq9_BIOID51029      -            206   2.9e-23   81.5   0.1   1   1   9.4e-27   6.5e-23   80.3   0.1    18    81     1    64     1    64 0.99 Domain of unknown function (DUF1983)
ParBc                PF02195.13    90 seq11_BIOID51029     -            654   9.6e-20   70.3   0.0   1   1   1.6e-23   2.1e-19   69.2   0.0     1    89    38   133    38   134 0.95 ParB-like nuclease domain
PTS_EIIC             PF02378.13   321 seq12_BIOID51029     -            648     5e-71  239.0  33.0   1   1   1.1e-74     5e-71  239.0  22.9     2   321    12   300    11   300 0.94 Phosphotransferase system, EIIC
PTS_EIIA_1           PF00358.15   133 seq12_BIOID51029     -            648   1.6e-52  176.4   0.6   1   1   5.5e-56   2.5e-52  175.8   0.4     4   131   499   626   496   628 0.98 phosphoenolpyruvate-dependent sugar phosphotransferase system, EIIA 1
PTS_EIIB             PF00367.15    35 seq12_BIOID51029     -            648   1.2e-12   46.6   0.9   1   1   5.3e-16   2.4e-12   45.7   0.7     1    35   393   427   393   427 0.97 phosphotransferase system, EIIB
Transgly             PF00912.17   178 seq17_BIOID51029     -            844   2.6e-56  189.6   0.0   1   1     6e-60   4.1e-56  188.9   0.0    10   177   209   380   198   381 0.95 Transglycosylase
Transpeptidase       PF00905.17   304 seq17_BIOID51029     -            844   1.2e-25   90.0   0.3   1   1   1.6e-28   1.1e-24   86.9   0.2     2   284   473   725   472   744 0.86 Penicillin binding protein transpeptidase domain
TnpB_IS66            PF05717.8    108 seq18_BIOID51029     -            115   5.3e-45  151.1   0.0   1   1   4.3e-49   5.8e-45  151.0   0.0     2   107     7   110     6   111 0.96 IS66 Orf2 like protein
DDE_Tnp_Tn3          PF01526.12   388 seq19_BIOID51029     -            406  1.3e-156  520.9   0.0   1   1  1.1e-160  1.5e-156  520.8   0.0     5   388     2   384     1   384 0.99 Tn3 transposase DDE domain
Phage_GPO            PF05929.6    276 seq21_BIOID51029     -            289   1.7e-67  227.5   0.6   1   1   1.4e-71   1.9e-67  227.2   0.4     2   275    21   288    20   289 0.91 Phage capsid scaffolding protein (GPO) serine peptidase
RHS                  PF03527.9     41 seq22_BIOID51029     -            212   6.3e-22   76.9   1.4   1   1   6.6e-26     9e-22   76.4   0.3     1    41    46    86    46    86 0.98 RHS protein
Transposase_mut      PF00872.13   381 seq23_BIOID51029     -             97   1.4e-15   56.6   0.0   1   1   1.1e-19   1.5e-15   56.5   0.0    39   121     6    87     1    89 0.91 Transposase, Mutator family
DUF932               PF06067.6    239 seq27_BIOID51029     -            272   1.7e-62  210.7   0.0   1   1   1.4e-66     2e-62  210.5   0.0     2   239    37   261    36   261 0.99 Domain of unknown function (DUF932)
SSB                  PF00436.20   104 seq30_BIOID51029     -            175   1.2e-38  131.0   0.3   1   1   1.1e-42   1.5e-38  130.6   0.2     1   101     6   109     6   112 0.95 Single-strand binding protein family
DUF441               PF04284.8    140 seq32_BIOID51029     -            175   1.4e-46  157.7  20.1   1   1   1.2e-50   1.6e-46  157.5  13.9     1   140    34   172    34   172 0.99 Protein of unknown function (DUF441)
Baseplate_J          PF04865.9    243 seq33_BIOID51029     -            298   7.1e-49  166.2   2.0   1   1   1.2e-49   1.6e-45  155.2   0.8    96   243   112   258   108   258 0.97 Baseplate J-like protein
TnpB_IS66            PF05717.8    108 seq36_BIOID51029     -            115   1.7e-43  146.3   0.0   1   1   1.4e-47   1.9e-43  146.1   0.0     2   107     7   110     6   111 0.96 IS66 Orf2 like protein
HTH_Tnp_1            PF01527.15    76 seq38_BIOID51029     -             98   2.1e-09   37.0   0.6   1   1   7.8e-13   1.1e-08   34.8   0.4     1    74     1    87     1    88 0.81 Transposase
Resolvase            PF00239.16   141 seq41_BIOID51029     -            117   8.6e-42  142.2   0.0   1   1   6.9e-46   9.5e-42  142.0   0.0     2   122     3   117     2   117 0.97 Resolvase, N terminal domain
Alpha-amylase_C      PF02806.13    96 seq45_BIOID51029     -            347   2.9e-05   23.9   0.0   1   1   6.2e-09   8.4e-05   22.5   0.0     8    90   246   334   244   338 0.77 Alpha amylase, C-terminal all-beta domain
DUF1076              PF06416.7    113 seq46_BIOID51029     -            140   1.6e-43  146.8   0.3   1   1   1.3e-47   1.8e-43  146.6   0.2     2   112    27   137    26   138 0.97 Protein of unknown function (DUF1076)
Phage_GPO            PF05929.6    276 seq47_BIOID51029     -            289   2.5e-66  223.6   0.2   1   1   2.1e-70   2.9e-66  223.4   0.2     2   275    21   288    20   289 0.90 Phage capsid scaffolding protein (GPO) serine peptidase
Tape_meas_lam_C      PF09718.5     78 seq50_BIOID51029     -            642   2.3e-20   72.1   7.8   1   1   2.8e-24   3.8e-20   71.4   3.2     1    78   415   492   415   492 0.98 Lambda phage tail tape-measure protein (Tape_meas_lam_C)
rve_3                PF13683.1     67 seq51_BIOID51029     -             68   9.2e-08   31.3   0.0   1   1   2.1e-11   1.4e-07   30.7   0.0    19    67     1    50     1    50 0.96 Integrase core domain
rve_2                PF13333.1     52 seq51_BIOID51029     -             68   1.7e-07   31.1   0.0   1   1   2.8e-11   1.9e-07   30.8   0.0     1    50     2    56     2    58 0.87 Integrase core domain
DUF2570              PF10828.3    110 seq53_BIOID51029     -            135   9.3e-06   25.1   0.2   1   1   8.1e-10   1.1e-05   24.8   0.2     2   100     2    99     1   108 0.88 Protein of unknown function (DUF2570)
DDE_Tnp_IS66         PF03050.9    271 seq56_BIOID51029     -            523  1.3e-101  339.2   0.1   1   1  3.8e-105  1.3e-101  339.2   0.1     1   270   186   472   186   473 0.98 Transposase IS66 family
DDE_Tnp_IS66_C       PF13817.1     39 seq56_BIOID51029     -            523   3.1e-19   68.5   0.4   1   1   3.6e-22   1.2e-18   66.6   0.3     1    39   479   517   479   517 0.98 IS66 C-terminal element
HTH_Tnp_IS66         PF13005.2     59 seq56_BIOID51029     -            523   2.7e-17   62.2   6.4   1   1   1.7e-20   5.8e-17   61.1   4.4     2    59   125   180   124   180 0.97 putative Helix-turn-helix domain of transposase IS66
LZ_Tnp_IS66          PF13007.2     78 seq56_BIOID51029     -            523     4e-12   46.5   7.7   1   1   1.2e-15     4e-12   46.5   5.3     2    77    46   121    45   122 0.83 Transposase C of IS166 homeodomain
Phage_fiber_C        PF06820.7     64 seq58_BIOID51029     -             89   9.7e-37  124.8   0.7   1   1   8.7e-41   1.2e-36  124.5   0.5     1    64    28    89    28    89 0.99 Putative prophage tail fibre C-terminus
Phage_sheath_1       PF04984.9    464 seq60_BIOID51029     -            394     4e-44  150.7   0.0   1   2   5.3e-15   7.3e-11   41.0   0.0     1    88     1    90     1   102 0.93 Phage tail sheath protein
Phage_sheath_1       PF04984.9    464 seq60_BIOID51029     -            394     4e-44  150.7   0.0   2   2   1.7e-35   2.3e-31  108.6   0.0   177   459   100   375    90   380 0.90 Phage tail sheath protein
Phage_AlpA           PF05930.7     51 seq63_BIOID51029     -             68   2.8e-19   68.4   0.1   1   1   4.8e-23   3.3e-19   68.2   0.1     1    51    10    59    10    59 0.97 Prophage CP4-57 regulatory protein (AlpA)
HTH_17               PF12728.2     51 seq63_BIOID51029     -             68   2.4e-07   30.8   0.0   1   1     4e-11   2.7e-07   30.6   0.0     9    50    20    62    14    63 0.90 Helix-turn-helix domain
SBP_bac_5            PF00496.17   374 seq65_BIOID51029     -            544   4.6e-87  292.1  12.5   1   1   4.8e-91   6.5e-87  291.6   8.6     1   368    84   459    84   464 0.95 Bacterial extracellular solute-binding proteins, family 5 Middle
DDE_Tnp_IS66_C       PF13817.1     39 seq66_BIOID51029     -             48     1e-20   73.3   0.4   1   1   8.2e-25   1.1e-20   73.1   0.3     1    39     4    42     4    42 0.98 IS66 C-terminal element
HTH_Tnp_1            PF01527.15    76 seq69_BIOID51029     -            141   3.9e-17   61.8   0.2   1   1   1.1e-20   7.3e-17   60.9   0.0     2    54     9    62     8    99 0.79 Transposase
HTH_23               PF13384.1     50 seq69_BIOID51029     -            141   3.7e-07   29.4   0.0   1   1     1e-10   7.1e-07   28.5   0.0     6    46    18    59    13    64 0.90 Homeodomain-like domain
Glyco_trans_2_3      PF13632.1    192 seq70_BIOID51029     -            745   6.7e-48  162.8   0.1   1   1   1.5e-51   6.7e-48  162.8   0.1     2   191   165   382   164   387 0.92 Glycosyl transferase family group 2
Glyco_tranf_2_3      PF13641.1    230 seq70_BIOID51029     -            745   1.2e-42  146.1   0.1   1   1     6e-46   2.7e-42  145.0   0.1     2   228    70   331    69   333 0.91 Glycosyltransferase like family 2
T2SE_Nter            PF05157.10   109 seq70_BIOID51029     -            745   2.5e-18   66.0   3.6   1   1   1.4e-21   6.5e-18   64.6   0.0     3   108   524   628   522   629 0.97 Type II secretion system (T2SS), protein E, N-terminal domain
RHS_repeat           PF05593.9     38 seq72_BIOID51029     -            320   6.5e-16   57.9  38.3   1   2   4.2e-12   5.8e-08   32.6   1.3     1    38   198   236   198   236 0.97 RHS Repeat
RHS_repeat           PF05593.9     38 seq72_BIOID51029     -            320   6.5e-16   57.9  38.3   2   2   1.2e-09   1.7e-05   24.7   1.6     1    26   262   287   262   301 0.90 RHS Repeat
Plasmid_stab_B       PF10784.4     72 seq78_BIOID51029     -            103   5.4e-24   83.4   0.0   1   1   5.1e-28   6.9e-24   83.1   0.0     1    66     6    71     6    77 0.94 Plasmid stability protein
RHH_1                PF01402.16    39 seq80_BIOID51029     -            132   2.3e-07   30.2   0.0   1   1   3.5e-11   4.8e-07   29.2   0.0     3    37    42    76    40    78 0.93 Ribbon-helix-helix protein, copG family
DUF932               PF06067.6    239 seq81_BIOID51029     -            273   2.6e-69  233.0   0.0   1   1   2.4e-73   3.2e-69  232.7   0.0     1   239    36   262    36   262 0.99 Domain of unknown function (DUF932)
rve                  PF00665.21   120 seq82_BIOID51029     -            215   1.6e-24   86.2   0.0   1   1   5.3e-28   2.4e-24   85.6   0.0     3   119    46   159    44   160 0.97 Integrase core domain
rve_3                PF13683.1     67 seq82_BIOID51029     -            215   4.6e-11   41.9   0.0   1   1   1.5e-14   6.8e-11   41.4   0.0     6    66   136   196   131   197 0.89 Integrase core domain
rve_2                PF13333.1     52 seq82_BIOID51029     -            215   1.5e-05   24.8   0.0   1   1   5.7e-09   2.6e-05   24.0   0.0     1    46   150   199   150   204 0.84 Integrase core domain
HTH_Tnp_1            PF01527.15    76 seq83_BIOID51029     -            124   1.6e-18   66.2   0.3   1   1   3.5e-22   2.4e-18   65.7   0.2     2    74    23   102    22   104 0.89 Transposase
HTH_28               PF13518.1     52 seq83_BIOID51029     -            124   1.1e-05   25.1   0.5   1   1   3.2e-09   2.2e-05   24.2   0.0     1    43    32    75    32    78 0.91 Helix-turn-helix domain
DDE_Tnp_IS240        PF13610.1    140 seq85_BIOID51029     -            238   1.1e-50  171.1   0.0   1   1   3.3e-54   1.5e-50  170.6   0.0     4   139    79   216    77   217 0.99 DDE domain
rve                  PF00665.21   120 seq85_BIOID51029     -            238   4.5e-11   42.7   0.1   1   1   1.9e-13   8.5e-10   38.6   0.0     9   119    79   186    74   187 0.89 Integrase core domain
DDE_Tnp_IS66         PF03050.9    271 seq85_BIOID51029     -            238   3.3e-10   39.5   0.3   1   1   9.3e-14   4.2e-10   39.1   0.2     5   132    14   148    10   178 0.87 Transposase IS66 family
DicB                 PF05358.6     62 seq87_BIOID51029     -             97   1.7e-37  126.6   0.6   1   1   1.7e-41   2.3e-37  126.1   0.0     1    62    36    97    36    97 0.99 DicB protein
Phage_integrase      PF00589.17   173 seq88_BIOID51029     -            342   5.4e-18   65.1   0.9   1   1   9.1e-21   6.2e-17   61.6   0.1    11   167   150   326   145   329 0.88 Phage integrase family
Phage_integr_N       PF02899.12    84 seq88_BIOID51029     -            342     1e-05   25.4   0.1   1   1   3.6e-09   2.5e-05   24.2   0.0     2    73    26    96    25   101 0.93 Phage integrase, N-terminal SAM-like domain
Caudo_TAP            PF02413.12   130 seq90_BIOID51029     -            197   3.6e-24   85.2   1.3   1   1   4.7e-28   6.5e-24   84.4   0.9     2   130    76   196    24   196 0.83 Caudovirales tail fibre assembly protein
Ead_Ea22             PF13935.1    139 seq92_BIOID51029     -            182   1.4e-34  119.2   0.3   1   1   1.2e-38   1.6e-34  119.0   0.2     2   127     3   137     2   156 0.91 Ead/Ea22-like protein
Phage_integrase      PF00589.17   173 seq97_BIOID51029     -            373   6.1e-34  117.0   3.5   1   1   7.4e-38     1e-33  116.3   2.4     1   171   121   276   121   278 0.96 Phage integrase family
PilI                 PF10623.4     83 seq98_BIOID51029     -             84   8.6e-50  166.5   0.3   1   1   6.9e-54   9.4e-50  166.3   0.2     1    83     1    83     1    83 1.00 Plasmid conjugative transfer protein PilI
P2_Phage_GpR         PF06891.6    135 seq99_BIOID51029     -            155   2.1e-37  127.8   0.0   1   1   1.8e-41   2.4e-37  127.6   0.0     1   135     1   130     1   130 0.98 P2 phage tail completion protein R (GpR)
Ail_Lom              PF06316.6    199 seq100_BIOID51029    -            144   8.8e-84  279.8   1.7   1   1   1.4e-87   9.6e-84  279.7   1.2     1   142     1   142     1   144 0.99 Enterobacterial Ail/Lom protein
OMP_b-brl            PF13505.1    176 seq100_BIOID51029    -            144   1.7e-15   57.2   0.3   1   1     3e-19     2e-15   57.0   0.2     2   119    11   129     8   143 0.78 Outer membrane protein beta-barrel domain
Aldo_ket_red         PF00248.16   283 seq101_BIOID51029    -            286   2.1e-54  184.1   0.0   1   1   1.8e-58   2.4e-54  183.9   0.0     1   281    15   283    15   285 0.96 Aldo/keto reductase family
TnpB_IS66            PF05717.8    108 seq102_BIOID51029    -            116   2.6e-39  132.8   0.0   1   1   2.1e-43   2.9e-39  132.7   0.0     2   104     7   107     6   111 0.97 IS66 Orf2 like protein
Phage_AlpA           PF05930.7     51 seq103_BIOID51029    -             92   2.1e-19   68.8   0.1   1   1   4.1e-23   2.8e-19   68.4   0.0     1    51    34    83    34    83 0.98 Prophage CP4-57 regulatory protein (AlpA)
HTH_17               PF12728.2     51 seq103_BIOID51029    -             92   1.4e-07   31.5   0.1   1   1   2.7e-11   1.9e-07   31.1   0.0     9    50    44    86    39    87 0.90 Helix-turn-helix domain
Antirestrict         PF03230.8     94 seq104_BIOID51029    -            271   1.5e-38  130.4   0.2   1   1   1.7e-42   2.3e-38  129.9   0.1     1    94   174   271   174   271 0.98 Antirestriction protein
Phage_GPA            PF05840.8    371 seq109_BIOID51029    -            771  6.9e-152  505.3   0.0   1   1  8.9e-156  1.2e-151  504.5   0.0     1   371    10   395    10   395 0.99 Bacteriophage replication gene A protein (GPA)
DUF1482              PF07358.6     57 seq110_BIOID51029    -             66   2.5e-28   97.3   0.2   1   1   2.1e-32   2.8e-28   97.1   0.1     1    57     7    65     7    65 0.98 Protein of unknown function (DUF1482)
MCPsignal            PF00015.16   213 seq111_BIOID51029    -            546   1.5e-70  236.9  47.0   1   1   7.7e-73   3.5e-69  232.4  19.9     2   212   333   525   332   526 0.99 Methyl-accepting chemotaxis protein (MCP) signalling domain
TarH                 PF02203.10   171 seq111_BIOID51029    -            546   1.3e-30  106.3   2.2   1   1   2.9e-34   1.3e-30  106.3   1.5     2   166    12   177    11   189 0.95 Tar ligand binding domain homologue
HAMP                 PF00672.20    70 seq111_BIOID51029    -            546   4.4e-14   52.2   0.5   1   1   9.7e-18   4.4e-14   52.2   0.4     2    68   205   271   204   273 0.92 HAMP domain
PDT                  PF00800.13   182 seq113_BIOID51029    -            386     7e-61  204.8   0.3   1   1   1.5e-64     1e-60  204.2   0.2     1   180   106   286   106   288 0.96 Prephenate dehydratase
CM_2                 PF01817.16    81 seq113_BIOID51029    -            386   1.9e-22   79.0   2.0   1   1   6.3e-26   4.3e-22   77.8   1.4     1    80    11    90    11    91 0.99 Chorismate mutase type II
Caudo_TAP            PF02413.12   130 seq116_BIOID51029    -            177   3.8e-31  107.8   1.7   1   1   3.8e-35   5.2e-31  107.3   0.4     1   130    39   177    39   177 0.99 Caudovirales tail fibre assembly protein
Phage_fiber_C        PF06820.7     64 seq118_BIOID51029    -            120     2e-36  123.8   0.7   1   1     2e-40   2.8e-36  123.3   0.5     1    64    59   120    59   120 0.99 Putative prophage tail fibre C-terminus
Polysacc_deac_1      PF01522.16   124 seq119_BIOID51029    -            183   5.1e-25   87.3   0.0   1   1   1.2e-28   1.7e-24   85.6   0.0     2    92    56   183    55   183 0.97 Polysaccharide deacetylase
DUF805               PF05656.9    117 seq120_BIOID51029    -             77   7.7e-24   83.6   0.3   1   1   6.2e-28   8.4e-24   83.5   0.2    48   116     8    73     2    74 0.95 Protein of unknown function (DUF805)
RVT_1                PF00078.22   214 seq122_BIOID51029    -            445   6.1e-43  146.5   0.0   1   1   1.3e-46   8.7e-43  146.0   0.0     1   213   101   313   101   314 0.94 Reverse transcriptase (RNA-dependent DNA polymerase)
GIIM                 PF08388.6     80 seq122_BIOID51029    -            445   4.5e-17   61.5   5.1   1   1     2e-20   1.3e-16   59.9   3.6     1    75   336   410   336   416 0.92 Group II intron, maturase-specific domain
MMR_HSR1             PF01926.18   114 seq124_BIOID51029    -            303   2.1e-13   50.1   0.0   1   1   3.5e-16   6.8e-13   48.5   0.0     2   103    52   153    51   215 0.80 50S ribosome-binding GTPase
DUF258               PF03193.11   161 seq124_BIOID51029    -            303     1e-06   27.8   0.0   1   1   9.3e-10   1.8e-06   27.1   0.0    24   103    37   113    17   130 0.72 Protein of unknown function, DUF258
Ail_Lom              PF06316.6    199 seq127_BIOID51029    -             56   3.7e-29  101.5   0.3   1   1   5.7e-33   3.9e-29  101.4   0.2   145   199     2    56     1    56 0.99 Enterobacterial Ail/Lom protein
OMP_b-brl            PF13505.1    176 seq127_BIOID51029    -             56   1.3e-08   34.8   0.4   1   1   2.1e-12   1.5e-08   34.7   0.3   123   176     7    56     2    56 0.94 Outer membrane protein beta-barrel domain
Phage_tail_S         PF05069.8    148 seq128_BIOID51029    -            214   8.7e-28   96.8   4.5   1   2   2.6e-15   3.6e-11   42.9   1.2     4    61     9    68     6    91 0.85 Phage virion morphogenesis family
Phage_tail_S         PF05069.8    148 seq128_BIOID51029    -            214   8.7e-28   96.8   4.5   2   2   5.4e-19   7.3e-15   54.8   0.0    58   144   123   206   115   210 0.84 Phage virion morphogenesis family
HlyD_2               PF12700.2    328 seq130_BIOID51029    -            464   9.7e-26   90.5   1.1   1   1   3.6e-29   1.2e-25   90.2   0.8     9   328   123   425   115   425 0.82 HlyD family secretion protein
HlyD                 PF00529.15   306 seq130_BIOID51029    -            464     4e-24   85.3  14.5   1   1   2.3e-27   7.8e-24   84.3  10.0     1   239   135   358   135   385 0.87 HlyD family secretion protein
HlyD_3               PF13437.1    105 seq130_BIOID51029    -            464   1.6e-16   60.4   3.4   1   1   3.7e-14   1.3e-10   41.4   0.4     1   101   246   351   246   356 0.93 HlyD family secretion protein
Biotin_lipoyl_2      PF13533.1     50 seq130_BIOID51029    -            464   8.1e-14   50.9   9.0   1   1   7.9e-17   2.7e-13   49.2   0.3     2    50   136   184   135   184 0.97 Biotin-lipoyl like
rve                  PF00665.21   120 seq131_BIOID51029    -            118   3.3e-08   33.5   0.0   1   1   2.9e-12   3.9e-08   33.2   0.0     3    77    40   118    38   118 0.95 Integrase core domain
DUF45                PF01863.12   205 seq133_BIOID51029    -            179   8.4e-12   45.2   0.2   1   1   1.3e-15   9.2e-12   45.0   0.2   142   198   105   161    27   168 0.87 Protein of unknown function DUF45
WLM                  PF08325.5    186 seq133_BIOID51029    -            179   1.4e-05   24.9   3.3   1   1   2.8e-09   1.9e-05   24.5   2.0    81   118   126   163   112   178 0.85 WLM domain
RHS_repeat           PF05593.9     38 seq143_BIOID51029    -            111   6.2e-17   61.1   6.8   1   2   4.1e-15   5.6e-11   42.2   0.4     1    37    16    52    16    53 0.98 RHS Repeat
RHS_repeat           PF05593.9     38 seq143_BIOID51029    -            111   6.2e-17   61.1   6.8   2   2   2.2e-08   0.00031   20.7   0.4     1    37    58    93    58    95 0.88 RHS Repeat
DUF1040              PF06288.8     86 seq144_BIOID51029    -             89   1.6e-46  156.3   0.5   1   1   1.3e-50   1.8e-46  156.2   0.3     1    86     1    86     1    86 1.00 Protein of unknown function (DUF1040)
phage_tail_N         PF08400.5    134 seq145_BIOID51029    -            437   1.3e-60  202.8   0.2   1   1   3.8e-64   1.3e-60  202.8   0.1     1   134     1   134     1   134 0.99 Prophage tail fibre N-terminal
Phage_fiber_C        PF06820.7     64 seq145_BIOID51029    -            437   1.3e-36  124.3   0.3   1   1   5.9e-40     2e-36  123.7   0.2     1    64   363   426   363   426 0.99 Putative prophage tail fibre C-terminus
Collagen             PF01391.13    60 seq145_BIOID51029    -            437   1.9e-18   65.6  70.3   1   2   4.9e-13   1.7e-09   36.9  23.8     1    59   251   309   249   310 0.73 Collagen triple helix repeat (20 copies)
Collagen             PF01391.13    60 seq145_BIOID51029    -            437   1.9e-18   65.6  70.3   2   2   1.3e-12   4.6e-09   35.5  22.7     1    59   302   360   302   363 0.91 Collagen triple helix repeat (20 copies)
CarboxypepD_reg      PF13620.1     82 seq145_BIOID51029    -            437   1.2e-07   31.6   0.2   1   1   8.1e-11   2.8e-07   30.3   0.1     1    74     4    82     4    89 0.83 Carboxypeptidase regulatory-like domain
Phage_tube           PF04985.9    167 seq148_BIOID51029    -            170   2.8e-58  195.9   0.0   1   1   2.3e-62   3.2e-58  195.7   0.0     1   167     2   169     2   169 0.99 Phage tail tube protein FII
DUF3751              PF12571.3    159 seq149_BIOID51029    -            656     1e-37  129.3   0.2   1   1   3.3e-41   2.3e-37  128.1   0.1     3   159     7   157     1   157 0.96 Phage tail-collar fibre protein
Phage_fiber_2        PF03406.8     44 seq149_BIOID51029    -            656   8.4e-22   76.4   2.6   1   1   3.8e-25   2.6e-21   74.8   1.8     1    43   173   215   173   216 0.96 Phage tail fibre repeat
CsiD                 PF08943.5    297 seq153_BIOID51029    -            325  4.7e-148  491.8   0.0   1   1  7.8e-152  5.3e-148  491.6   0.0     1   297    20   315    20   315 1.00 CsiD
TauD                 PF02668.11   258 seq153_BIOID51029    -            325   8.8e-11   41.8   0.1   1   1   1.8e-14   1.2e-10   41.3   0.0    33   256    88   309    63   311 0.79 Taurine catabolism dioxygenase TauD, TfdA family
rve_3                PF13683.1     67 seq155_BIOID51029    -            101     3e-18   64.9   0.0   1   1   5.7e-22   3.9e-18   64.6   0.0     2    67    16    81    15    81 0.98 Integrase core domain
rve                  PF00665.21   120 seq155_BIOID51029    -            101   6.5e-08   32.5   0.0   1   1   1.6e-11   1.1e-07   31.8   0.0    79   119     3    43     1    44 0.95 Integrase core domain
HTH_Tnp_1            PF01527.15    76 seq157_BIOID51029    -            134   2.1e-16   59.5   0.0   1   1     2e-20   2.7e-16   59.1   0.0     2    58     9    70     8   101 0.85 Transposase
RadC                 PF04002.10   123 seq160_BIOID51029    -            158   4.9e-46  155.2   0.0   1   1   4.6e-50   6.3e-46  154.9   0.0     2   123    37   158    36   158 0.98 RadC-like JAB domain
DUF4329              PF14220.1    124 seq161_BIOID51029    -            727   7.5e-28   97.1   0.4   1   1   3.2e-31   1.5e-27   96.2   0.2     2    94   609   711   608   720 0.93 Domain of unknown function (DUF4329)
RHS_repeat           PF05593.9     38 seq161_BIOID51029    -            727   8.1e-23   79.9  61.5   1   2   1.6e-08   7.4e-05   22.7   1.5     1    31    52    82    52    87 0.95 RHS Repeat
RHS_repeat           PF05593.9     38 seq161_BIOID51029    -            727   8.1e-23   79.9  61.5   2   2   1.1e-12   5.2e-09   35.9   3.1     1    37   292   337   292   338 0.92 RHS Repeat
RHS                  PF03527.9     41 seq161_BIOID51029    -            727   1.4e-21   75.8   0.5   1   1   1.1e-24   4.9e-21   74.1   0.3     1    41   496   536   496   536 0.98 RHS protein
DUF2773              PF10971.3     81 seq165_BIOID51029    -            768   1.8e-43  146.2   2.6   1   1   3.9e-47   5.4e-43  144.7   1.4     1    81   688   768   688   768 0.99 Protein of unknown function (DUF2773)
APH                  PF01636.18   239 seq168_BIOID51029    -            328     1e-40  139.8   2.0   1   1   2.3e-44   1.6e-40  139.2   1.4     2   232    31   259    30   269 0.82 Phosphotransferase enzyme family
EcKinase             PF02958.15   293 seq168_BIOID51029    -            328   0.00013   21.1   0.0   1   1   3.3e-08   0.00022   20.3   0.0   197   280   176   252   149   257 0.80 Ecdysteroid kinase
Phage_Cox            PF10743.4     87 seq169_BIOID51029    -            131   5.7e-07   29.3   0.1   1   1   5.5e-11   7.5e-07   28.9   0.1    11    85    37   112    30   114 0.89 Regulatory phage protein cox
Phage_base_V         PF04717.7     79 seq177_BIOID51029    -            193   1.9e-25   88.4   0.5   1   1   2.8e-29   3.8e-25   87.5   0.3     1    78    16    90    16    91 0.98 Phage-related baseplate assembly protein
DUF218               PF02698.12   155 seq178_BIOID51029    -            227   3.9e-22   78.2   0.0   1   1   3.6e-26   4.9e-22   77.9   0.0     8   130    61   174    54   197 0.89 DUF218 domain
Y1_Tnp               PF01797.11   121 seq180_BIOID51029    -            143   2.6e-41  140.1   0.0   1   1   2.3e-45   3.1e-41  139.9   0.0     2   121    20   139    19   139 0.99 Transposase IS200 like
DDE_Tnp_Tn3          PF01526.12   388 seq181_BIOID51029    -            933  6.7e-144  479.1   0.0   1   1  3.4e-147  2.3e-143  477.3   0.0     1   388   518   907   518   907 1.00 Tn3 transposase DDE domain
DUF4158              PF13700.1    166 seq181_BIOID51029    -            933   3.6e-29  101.2   0.2   1   1   9.8e-33   6.7e-29  100.3   0.1    65   166     2   105     1   105 0.97 Domain of unknown function (DUF4158)
Glycos_transf_1      PF00534.15   172 seq183_BIOID51029    -            362     7e-25   87.3   0.0   1   1   3.3e-28   1.1e-24   86.6   0.0    15   162   185   331   179   341 0.87 Glycosyl transferases group 1
Glyco_trans_1_4      PF13692.1    135 seq183_BIOID51029    -            362   1.5e-12   47.7   0.0   1   1   7.2e-16   2.4e-12   47.0   0.0     2   135   185   327   184   327 0.85 Glycosyl transferases group 1
Glyco_trans_1_2      PF13524.1     92 seq183_BIOID51029    -            362   2.2e-07   30.9   0.0   1   1   1.3e-10   4.3e-07   29.9   0.0     2    91   265   356   263   357 0.95 Glycosyl transferases group 1
PsiB                 PF06290.6    143 seq185_BIOID51029    -            145   2.6e-72  240.7   0.0   1   1   2.2e-76     3e-72  240.5   0.0     1   143     2   144     2   144 0.99 Plasmid SOS inhibition protein (PsiB)
RHS                  PF03527.9     41 seq186_BIOID51029    -            271   6.7e-21   73.6   0.6   1   1   8.2e-25   1.1e-20   72.9   0.4     1    41    15    55    15    55 0.98 RHS protein
TnpB_IS66            PF05717.8    108 seq188_BIOID51029    -            115   2.7e-42  142.4   0.0   1   1   2.2e-46   2.9e-42  142.3   0.0     2   104     7   107     6   111 0.97 IS66 Orf2 like protein
tRNA-synt_1c         PF00749.16   314 seq194_BIOID51029    -            554  6.2e-124  412.6   0.0   1   1  1.1e-127  7.9e-124  412.2   0.0     2   313    28   337    27   338 0.99 tRNA synthetases class I (E and Q), catalytic domain
tRNA-synt_1c_C       PF03950.13   174 seq194_BIOID51029    -            554   9.5e-64  214.1   0.0   1   1   3.5e-67   2.4e-63  212.8   0.0     1   174   340   528   340   528 0.97 tRNA synthetases class I (E and Q), anti-codon binding domain
Phage_min_tail       PF05939.8    109 seq196_BIOID51029    -            109   8.2e-38  128.5   0.1   1   1   6.6e-42     9e-38  128.4   0.1     1   109     1   109     1   109 0.99 Phage minor tail protein
Iso_dh               PF00180.15   348 seq202_BIOID51029    -            361   6.9e-87  291.4   0.0   1   1   6.2e-91   8.5e-87  291.2   0.0     1   347     6   354     6   355 0.93 Isocitrate/isopropylmalate dehydrogenase
DUF4111              PF13427.1    106 seq205_BIOID51029    -            312   2.2e-39  133.4   0.1   1   1   5.8e-43     4e-39  132.6   0.0     1   106   199   306   199   306 0.99 Domain of unknown function (DUF4111)
NTP_transf_2         PF01909.18    93 seq205_BIOID51029    -            312   1.5e-11   44.2   0.1   1   1   5.6e-14   3.8e-10   39.8   0.0     1    79    62   154    62   166 0.74 Nucleotidyltransferase domain
MFS_1                PF07690.11   354 seq206_BIOID51029    -            424   4.7e-47  160.3  47.0   1   2   6.1e-36   1.7e-32  112.4  13.1     3   227    37   250    35   257 0.82 Major Facilitator Superfamily
MFS_1                PF07690.11   354 seq206_BIOID51029    -            424   4.7e-47  160.3  47.0   2   2     2e-17   5.4e-14   51.5  17.8     3   167   240   407   238   415 0.81 Major Facilitator Superfamily
MFS_2                PF13347.1    427 seq206_BIOID51029    -            424   1.2e-15   56.7  16.9   1   1   1.1e-13   3.1e-10   38.9   1.9   220   377    26   180    22   185 0.90 MFS/sugar transport protein
Sugar_tr             PF00083.19   451 seq206_BIOID51029    -            424   4.6e-11   41.8   7.4   1   1   1.7e-14   4.6e-11   41.8   5.1    44   194    66   209    46   225 0.79 Sugar (and other) transporter
DUF987               PF06174.6     66 seq207_BIOID51029    -             73   1.7e-43  145.8   0.2   1   1   1.4e-47   1.9e-43  145.6   0.1     1    66     1    66     1    66 0.99 Protein of unknown function (DUF987)
Autotransporter      PF03797.14   265 seq209_BIOID51029    -            990   7.3e-54  182.7  17.9   1   1   1.1e-57   7.3e-54  182.7  12.4     2   265   690   974   689   974 0.98 Autotransporter beta-domain
ESPR                 PF13018.1     24 seq209_BIOID51029    -            990   3.1e-08   32.7   0.1   1   1   1.1e-11   7.2e-08   31.6   0.1     2    24    47    69    47    69 0.96 Extended Signal Peptide of Type V secretion system
Phage_P2_GpE         PF06528.7     39 seq210_BIOID51029    -             78     2e-19   68.6   0.2   1   1   2.3e-23   3.2e-19   67.9   0.1     1    39    37    75    37    76 0.95 Phage P2 GpE
Pirin                PF02678.11   107 seq213_BIOID51029    -            233   2.1e-21   75.7   0.0   1   1   2.8e-25   3.8e-21   74.8   0.0     2   107     4   119     3   119 0.95 Pirin
PsiA                 PF06952.6    238 seq216_BIOID51029    -            239  3.3e-111  369.9   1.9   1   1  2.7e-115  3.7e-111  369.7   1.3     1   238     1   237     1   237 1.00 PsiA protein
DDE_Tnp_IS66         PF03050.9    271 seq218_BIOID51029    -            394   5.7e-66  222.3   0.5   1   1   5.6e-69   2.6e-65  220.2   0.0     1   194   175   387   175   394 0.93 Transposase IS66 family
HTH_Tnp_IS66         PF13005.2     59 seq218_BIOID51029    -            394   2.8e-17   62.1   0.8   1   1   1.2e-20   5.3e-17   61.2   0.5     3    59   115   169   113   169 0.96 putative Helix-turn-helix domain of transposase IS66
LZ_Tnp_IS66          PF13007.2     78 seq218_BIOID51029    -            394   7.1e-14   52.1   4.9   1   1   1.6e-17   7.1e-14   52.1   3.4     1    77    38   110    38   111 0.91 Transposase C of IS166 homeodomain
GPW_gp25             PF04965.9     99 seq219_BIOID51029    -            116   2.1e-20   71.9   0.0   1   1     2e-24   2.7e-20   71.6   0.0     5    92    17   104    14   112 0.91 Gene 25-like lysozyme
DAO                  PF01266.19   358 seq222_BIOID51029    -            444   5.5e-63  212.9   0.0   1   1   1.5e-66   6.8e-63  212.6   0.0     1   356    25   412    25   414 0.86 FAD dependent oxidoreductase
Phage_tail_L         PF05100.7    206 seq223_BIOID51029    -            232     8e-97  322.2   0.1   1   1  6.8e-101   9.2e-97  322.0   0.0     1   206    29   230    29   230 0.99 Phage minor tail protein L
Phage_GPD            PF05954.6    292 seq226_BIOID51029    -            413   1.1e-55  188.7   0.1   1   1     1e-59   1.4e-55  188.4   0.1     1   292    89   394    89   394 0.91 Phage late control gene D protein (GPD)
TcpQ                 PF10671.4     85 seq228_BIOID51029    -            220   1.6e-21   75.8   0.4   1   1   4.9e-25   6.7e-21   73.8   0.0     2    81   128   216   127   219 0.95 Toxin co-regulated pilus biosynthesis protein Q
PhageMin_Tail        PF10145.4    202 seq230_BIOID51029    -            491     2e-54  184.1  25.6   1   1   3.3e-58   4.5e-54  183.0  12.1     1   202   227   427   227   427 0.98 Phage-related minor tail protein
dUTPase              PF00692.14   129 seq232_BIOID51029    -            164   1.5e-13   50.1   0.0   1   1   1.8e-17   2.4e-13   49.5   0.0     6   128    16   147    12   148 0.78 dUTPase
GFO_IDH_MocA         PF01408.17   120 seq233_BIOID51029    -            334   6.2e-28   97.6   0.2   1   1   7.3e-32     1e-27   96.9   0.1     1   117     8   124     8   127 0.97 Oxidoreductase family, NAD-binding Rossmann fold
DUF4222              PF13973.1     53 seq235_BIOID51029    -             80   1.5e-13   49.8   0.3   1   1   1.3e-17   1.8e-13   49.5   0.2     2    53     4    54     3    54 0.97 Domain of unknown function (DUF4222)
YagB_YeeU_YfjZ       PF06154.6    105 seq236_BIOID51029    -            122   3.2e-52  175.0   0.0   1   1   2.8e-56   3.9e-52  174.8   0.0     2   104    16   118    15   119 0.98 YagB/YeeU/YfjZ family
ACR_tran             PF00873.14  1021 seq237_BIOID51029    -           1040         0 1229.3  34.2   1   1         0         0 1229.2  23.7     2  1020    13  1022    12  1023 1.00 AcrB/AcrD/AcrF family
SecD_SecF            PF02355.11   189 seq237_BIOID51029    -           1040     1e-08   34.4  31.6   1   1   1.6e-09   1.1e-05   24.6  10.9    36   183   348   495   338   501 0.82 Protein export membrane protein
Tra_M                PF05261.6    127 seq238_BIOID51029    -            124     2e-57  192.5   0.8   1   1   1.6e-61   2.2e-57  192.4   0.6     1   123     1   123     1   124 0.99 TraM protein
NfrA_C               PF13283.1    176 seq240_BIOID51029    -            990   7.2e-47  158.8   3.9   1   1   2.6e-50   7.2e-47  158.8   2.7     2   170   807   977   806   982 0.98 Bacteriophage N adsorption protein A C-term
TPR_16               PF13432.1     65 seq240_BIOID51029    -            990   1.4e-09   38.2   8.5   1   1   7.2e-10     2e-06   28.2   0.6     2    65   617   680   616   680 0.97 Tetratricopeptide repeat
TPR_14               PF13428.1     44 seq240_BIOID51029    -            990   1.5e-08   34.3  13.9   1   1   3.6e-08   9.7e-05   22.5   0.3     3    43   648   688   646   689 0.94 Tetratricopeptide repeat
TPR_15               PF13429.1    280 seq240_BIOID51029    -            990     4e-08   32.5   3.8   1   1   1.5e-11     4e-08   32.5   2.7   103   238   566   704   555   715 0.84 Tetratricopeptide repeat
IpaB_EvcA            PF03278.8    153 seq242_BIOID51029    -            196   8.1e-64  213.3   4.6   1   1   7.1e-68   9.7e-64  213.0   3.2     1   152    39   184    39   185 0.99 IpaB/EvcA family
TonB_dep_Rec         PF00593.19   276 seq243_BIOID51029    -            747   7.1e-28   98.1  10.2   1   1     1e-31   7.1e-28   98.1   7.1     1   276   510   746   510   746 0.98 TonB dependent receptor
Plug                 PF07715.10   108 seq243_BIOID51029    -            747     2e-21   76.2   0.1   1   1   6.6e-25   4.5e-21   75.0   0.1     2   107    76   180    75   181 0.94 TonB-dependent Receptor Plug Domain
Phage_fiber_C        PF06820.7     64 seq244_BIOID51029    -            103   3.3e-20   71.8   0.2   1   1   3.4e-24   4.7e-20   71.3   0.1     1    43    28    68    28    79 0.95 Putative prophage tail fibre C-terminus
Phage_sheath_1       PF04984.9    464 seq245_BIOID51029    -            394   6.2e-44  150.0   0.0   1   2   5.3e-15   7.3e-11   41.0   0.0     1    88     1    90     1   102 0.93 Phage tail sheath protein
Phage_sheath_1       PF04984.9    464 seq245_BIOID51029    -            394   6.2e-44  150.0   0.0   2   2   2.6e-35   3.6e-31  108.0   0.0   177   459   100   375    90   380 0.90 Phage tail sheath protein
Baseplate_J          PF04865.9    243 seq247_BIOID51029    -            298   5.1e-49  166.6   1.5   1   1   1.5e-49   2.1e-45  154.8   0.5    96   243   112   258   107   258 0.97 Baseplate J-like protein
DSBA                 PF01323.15   193 seq248_BIOID51029    -            208   6.8e-32  110.4   3.3   1   1   7.9e-35   5.4e-31  107.5   2.3     1   192    40   197    40   198 0.95 DSBA-like thioredoxin domain
Thioredoxin_4        PF13462.1    163 seq248_BIOID51029    -            208   4.4e-10   39.7   0.0   1   1   9.2e-14   6.3e-10   39.1   0.0    16   149    40   180    33   191 0.69 Thioredoxin
TraF_2               PF13729.1    273 seq251_BIOID51029    -            400   1.6e-95  318.9  13.4   1   1   1.5e-99     2e-95  318.5   9.3     1   273    49   318    49   318 1.00 F plasmid transfer operon, TraF, protein
DUF535               PF04393.8    288 seq252_BIOID51029    -            316   2.7e-89  298.7   0.0   1   1   2.4e-93   3.3e-89  298.4   0.0     6   287    24   302    19   303 0.97 Protein of unknown function (DUF535)
DUF1233              PF06806.7     72 seq253_BIOID51029    -             84   2.7e-34  116.4   0.5   1   1   2.3e-38   3.2e-34  116.1   0.3     1    72     4    76     4    76 0.97 Putative excisionase (DUF1233)
DUF1219              PF06755.7    117 seq256_BIOID51029    -            124   2.8e-58  194.3   0.0   1   1   2.4e-62   3.2e-58  194.2   0.0     1   113     1   113     1   123 0.98 Protein of unknown function (DUF1219)
DUF2829              PF11195.3     75 seq261_BIOID51029    -            220   2.7e-15   56.4   0.0   1   1   3.7e-19   5.1e-15   55.5   0.0     2    75   136   219   135   219 0.93 Protein of unknown function (DUF2829)
PAS                  PF00989.19   113 seq262_BIOID51029    -            248   2.1e-16   59.5   0.0   1   1   6.5e-20   4.4e-16   58.5   0.0     3   109    43   141    41   145 0.94 PAS fold
PAS_8                PF13188.1     64 seq262_BIOID51029    -            248   7.7e-06   25.4   0.0   1   1   5.3e-09   3.6e-05   23.3   0.0     4    41    44    85    42   107 0.75 PAS domain
Prok-JAB             PF14464.1    105 seq263_BIOID51029    -            247   4.8e-20   70.9   0.3   1   1   1.3e-23   8.8e-20   70.1   0.2     3    99     3    99     1   108 0.91 Prokaryotic homologs of the JAB domain
NLPC_P60             PF00877.14   105 seq263_BIOID51029    -            247   5.4e-14   51.7   0.0   1   1   1.1e-17   7.5e-14   51.3   0.0     1   105   111   224   111   224 0.94 NlpC/P60 family
MMR_HSR1             PF01926.18   114 seq265_BIOID51029    -            303   1.3e-13   50.8   0.0   1   1   2.1e-16   5.6e-13   48.7   0.0     2   111    52   163    51   166 0.74 50S ribosome-binding GTPase
DUF258               PF03193.11   161 seq265_BIOID51029    -            303   1.3e-06   27.6   0.0   1   1   7.9e-10   2.2e-06   26.8   0.0    24   101    37   111    17   127 0.72 Protein of unknown function, DUF258
PilM                 PF07419.7    136 seq266_BIOID51029    -            145   5.8e-52  174.6   0.6   1   1   4.7e-56   6.5e-52  174.5   0.4     1   136    10   145    10   145 0.99 PilM
DUF3596              PF12167.3     88 seq268_BIOID51029    -            428   5.4e-30  102.6   0.0   1   1   1.9e-33   1.3e-29  101.5   0.0     1    88     7    93     7    93 0.98 Domain of unknown function (DUF3596)
Phage_integrase      PF00589.17   173 seq268_BIOID51029    -            428   1.8e-19   69.9   0.3   1   1   5.3e-23   3.6e-19   68.9   0.1     3   166   203   396   201   402 0.86 Phage integrase family
DUF2534              PF10749.4     85 seq270_BIOID51029    -             85   8.3e-44  147.3   3.7   1   1   6.7e-48   9.2e-44  147.1   2.6     2    85     1    84     1    84 0.97 Protein of unknown function (DUF2534)
StbA                 PF06406.6    318 seq271_BIOID51029    -            319  1.9e-151  503.3   0.0   1   1  3.1e-155  2.1e-151  503.1   0.0     1   318     1   316     1   316 0.99 StbA protein
EAL                  PF00563.15   236 seq275_BIOID51029    -            528     6e-66  222.1   0.4   1   1   1.3e-69   8.8e-66  221.6   0.3     2   235   273   505   272   506 0.96 EAL domain
CSS-motif            PF12792.2    208 seq275_BIOID51029    -            528   2.2e-38  131.5   1.0   1   1   4.6e-42   3.2e-38  131.0   0.7     2   207    37   246    36   247 0.91 CSS motif domain associated with EAL
BCCT                 PF02028.12   485 seq279_BIOID51029    -            536  6.3e-132  440.1  40.3   1   1  5.5e-136  7.5e-132  439.8  28.0     3   485    14   499    12   499 0.98 BCCT family transporter
DUF945               PF06097.6    459 seq280_BIOID51029    -            490  3.9e-106  355.4  12.2   1   1  3.4e-110  4.6e-106  355.2   8.5     3   459    18   481    16   481 0.98 Bacterial protein of unknown function (DUF945)
DDE_Tnp_IS66         PF03050.9    271 seq281_BIOID51029    -            132   3.1e-26   92.0   0.0   1   1   5.3e-30   3.6e-26   91.8   0.0   191   271     2    82     1    82 0.98 Transposase IS66 family
DDE_Tnp_IS66_C       PF13817.1     39 seq281_BIOID51029    -            132     3e-20   71.8   0.0   1   1   8.3e-24   5.7e-20   70.9   0.0     1    39    88   126    88   126 0.98 IS66 C-terminal element
DDE_Tnp_1_assoc      PF13808.1     90 seq283_BIOID51029    -             79   4.8e-27   93.3   0.0   1   1   3.9e-31   5.3e-27   93.2   0.0     1    73     6    78     6    79 0.98 DDE_Tnp_1-associated
DUF957               PF06117.6     65 seq284_BIOID51029    -            181   3.5e-27   93.6   0.0   1   1   3.6e-31   4.9e-27   93.1   0.0     1    57   124   180   124   181 0.98 Enterobacterial protein of unknown function (DUF957)
Secretin_N_2         PF07655.8     98 seq288_BIOID51029    -            494   1.2e-15   57.5   6.2   1   1   1.8e-19   1.2e-15   57.5   4.3     1    96   204   282   204   284 0.96 Secretin N-terminal domain
Secretin             PF00263.16   165 seq288_BIOID51029    -            494   7.7e-07   28.5   4.2   1   1   1.1e-10   7.7e-07   28.5   2.9     1    87   385   473   385   489 0.89 Bacterial type II and III secretion system protein
DUF3950              PF13132.1     30 seq290_BIOID51029    -             74   1.4e-15   56.3   0.1   1   1   1.5e-19   2.1e-15   55.8   0.1     2    29    22    49    21    50 0.97 Domain of unknown function (DUF3950)
Oxidored_q6          PF01058.17   131 seq292_BIOID51029    -            381     7e-29   99.9   0.4   1   1   8.3e-33   1.1e-28   99.2   0.2     1   130    71   216    71   217 0.95 NADH ubiquinone oxidoreductase, 20 Kd subunit
DUF4111              PF13427.1    106 seq293_BIOID51029    -            312   2.2e-39  133.4   0.1   1   1   5.8e-43     4e-39  132.6   0.0     1   106   199   306   199   306 0.99 Domain of unknown function (DUF4111)
NTP_transf_2         PF01909.18    93 seq293_BIOID51029    -            312   1.5e-11   44.2   0.1   1   1   5.6e-14   3.8e-10   39.8   0.0     1    79    62   154    62   166 0.74 Nucleotidyltransferase domain
DUF4224              PF13986.1     47 seq296_BIOID51029    -             67   4.2e-19   67.7   0.0   1   1   3.5e-23   4.8e-19   67.5   0.0     1    46     4    49     4    50 0.96 Domain of unknown function (DUF4224)
DUF1338              PF07063.8    302 seq297_BIOID51029    -            447   5.6e-95  317.7   0.1   1   1   4.8e-99   6.5e-95  317.5   0.1     1   302    11   401    11   401 0.98 Domain of unknown function (DUF1338)
Aldedh               PF00171.17   462 seq298_BIOID51029    -            482  1.5e-175  583.8   0.1   1   1  1.3e-179  1.7e-175  583.6   0.1     1   461    19   477    19   478 0.99 Aldehyde dehydrogenase family
Ogr_Delta            PF04606.7     47 seq299_BIOID51029    -             86     4e-18   64.6   4.0   1   1   3.8e-22   5.1e-18   64.3   2.8     1    46     3    50     3    51 0.97 Ogr/Delta-like zinc finger
TerC                 PF03741.11   184 seq301_BIOID51029    -            321   4.2e-57  192.4  13.4   1   1   3.1e-61   4.2e-57  192.4   9.3     1   182    80   282    80   284 0.97 Integral membrane protein TerC family
Lambda_tail_I        PF06805.7     82 seq302_BIOID51029    -            193   5.7e-13   48.3   0.0   1   1   7.2e-17   9.8e-13   47.6   0.0    25    82     2    64     1    64 0.97 Bacteriophage lambda tail assembly protein I
HTH_24               PF13412.1     48 seq304_BIOID51029    -             88   2.9e-05   23.2   0.0   1   1   3.4e-09   4.6e-05   22.6   0.0     8    47     3    42     1    43 0.96 Winged helix-turn-helix DNA-binding
Phage_tube           PF04985.9    167 seq306_BIOID51029    -            170   1.9e-56  189.9   0.0   1   1   1.6e-60   2.1e-56  189.8   0.0     1   167     2   169     2   169 0.99 Phage tail tube protein FII
TraY                 PF05509.6     49 seq307_BIOID51029    -             75   1.5e-23   82.2   0.1   1   1   1.3e-27   1.8e-23   81.8   0.1     1    48    14    61    14    62 0.97 TraY domain
Phage_integrase      PF00589.17   173 seq308_BIOID51029    -            341   1.2e-11   44.4   0.0   1   1   6.2e-15   4.2e-11   42.6   0.0     3   169   166   320   164   324 0.84 Phage integrase family
Phage_integr_N2      PF13495.1     85 seq308_BIOID51029    -            341   5.3e-07   29.7   0.1   1   1   1.2e-10   8.4e-07   29.1   0.1     2    83    67   145    66   147 0.91 Phage integrase, N-terminal SAM-like domain
Lip_A_acyltrans      PF03279.8    295 seq310_BIOID51029    -            314  5.6e-101  337.1   0.2   1   1  4.7e-105  6.4e-101  337.0   0.1     2   295    10   304     9   304 0.99 Bacterial lipid A biosynthesis acyltransferase
DDE_Tnp_1_assoc      PF13808.1     90 seq311_BIOID51029    -            228   2.5e-22   78.2   0.0   1   1   6.4e-26   4.4e-22   77.4   0.0    23    90     3    70     1    70 0.97 DDE_Tnp_1-associated
DDE_Tnp_1            PF01609.16   211 seq311_BIOID51029    -            228   6.7e-19   68.1   0.2   1   1   1.2e-22   8.1e-19   67.9   0.1     3   152    77   210    75   224 0.87 Transposase DDE domain
Phage_pRha           PF09669.5     92 seq312_BIOID51029    -            235   2.5e-18   66.1   0.1   1   1   2.4e-21   1.7e-17   63.4   0.0     2    91    11    99    10   100 0.83 Phage regulatory protein Rha (Phage_pRha)
DUF2170              PF09938.4    140 seq314_BIOID51029    -            133   1.5e-42  144.1   1.5   1   1   1.2e-46   1.7e-42  143.9   1.0     3   139     2   132     1   133 0.96 Uncharacterized protein conserved in bacteria (DUF2170)
Aldo_ket_red         PF00248.16   283 seq315_BIOID51029    -            267   4.9e-57  192.7   0.6   1   1   4.6e-61   6.3e-57  192.4   0.4     2   281     6   250     5   251 0.95 Aldo/keto reductase family
ArdA                 PF07275.6    169 seq320_BIOID51029    -            166   7.1e-38  130.3   2.3   1   1   5.7e-42   7.8e-38  130.2   1.6     1   167     7   164     7   166 0.94 Antirestriction protein (ArdA)
CDP-OH_P_transf      PF01066.16   101 seq322_BIOID51029    -            201     7e-13   48.6  12.8   1   1   2.8e-16   3.8e-12   46.2   8.8     3    77    26   121    24   198 0.79 CDP-alcohol phosphatidyltransferase
OprD                 PF03573.8    391 seq323_BIOID51029    -            468   5.5e-25   87.8  11.8   1   1   5.1e-29     7e-25   87.5   8.2     1   365    33   431    33   443 0.83 outer membrane porin, OprD family
His_Phos_1           PF00300.17   158 seq326_BIOID51029    -            194   2.1e-10   40.7   0.0   1   1     2e-10   2.7e-06   27.4   0.0     2    68    50   114    49   122 0.78 Histidine phosphatase superfamily (branch 1)
TraA                 PF05513.6    119 seq327_BIOID51029    -            115   5.8e-55  184.4   8.5   1   1   4.9e-59   6.7e-55  184.2   5.9    12   119     7   113     3   113 0.98 TraA
HOK_GEF              PF01848.11    43 seq328_BIOID51029    -             46   7.3e-18   63.5   1.7   1   1   5.7e-22   7.8e-18   63.4   1.2     2    43     3    44     2    44 0.96 Hok/gef family
Plasmid_stab_B       PF10784.4     72 seq329_BIOID51029    -            103   8.5e-25   86.0   0.1   1   1   8.3e-29   1.1e-24   85.6   0.1     1    71     6    76     6    77 0.97 Plasmid stability protein
PspA_IM30            PF04012.7    221 seq336_BIOID51029    -            232   4.3e-57  192.8  28.8   1   1   3.5e-61   4.8e-57  192.7  20.0     1   221     2   232     2   232 0.97 PspA/IM30 family
HTS                  PF04204.11   298 seq338_BIOID51029    -            309  2.3e-131  436.7   0.0   1   1  1.9e-135  2.6e-131  436.6   0.0     1   298     2   299     2   299 1.00 Homoserine O-succinyltransferase
Dus                  PF01207.12   310 seq342_BIOID51029    -            345  7.5e-100  333.6   0.0   1   1  6.3e-104  8.6e-100  333.4   0.0     2   308    30   340    29   342 0.98 Dihydrouridine synthase (Dus)
TraL                 PF07178.6     95 seq343_BIOID51029    -             62   1.5e-14   53.6   0.0   1   1   1.2e-18   1.6e-14   53.5   0.0     1    52    10    61    10    62 0.97 TraL protein
DUF2799              PF10973.3     89 seq345_BIOID51029    -            134   3.4e-17   62.1   0.9   1   1   3.3e-21   4.5e-17   61.7   0.6     1    88    44   126    44   127 0.93 Protein of unknown function (DUF2799)
MerR_1               PF13411.1     69 seq346_BIOID51029    -             84   4.4e-10   39.0   0.1   1   1   3.8e-13   5.2e-09   35.6   0.0    26    68     2    44     1    45 0.96 MerR HTH family regulatory protein
EAL                  PF00563.15   236 seq348_BIOID51029    -            250   7.3e-50  169.5   0.0   1   1   6.2e-54   8.5e-50  169.3   0.0     3   209    28   233    26   234 0.93 EAL domain
zf-C4_ClpX           PF06689.8     41 seq349_BIOID51029    -            110   4.4e-20   70.8   6.5   1   1   4.2e-24   5.8e-20   70.4   3.6     2    41    63   101    62   101 0.95 ClpX C4-type zinc finger
CTP_transf_1         PF01148.15   259 seq354_BIOID51029    -            298   5.6e-60  203.0  21.0   1   1   6.4e-64   8.7e-60  202.4  14.6     3   258    38   295    36   296 0.88 Cytidylyltransferase family
Multi_Drug_Res       PF00893.14    93 seq357_BIOID51029    -            115   3.6e-32  110.5  10.4   1   1   3.3e-36   4.5e-32  110.2   7.2     2    93     3    94     2    94 0.99 Small Multidrug Resistance protein
DUF1722              PF08349.6    117 seq359_BIOID51029    -            169   7.6e-38  128.8   0.1   1   1   6.8e-42   9.3e-38  128.6   0.0     1   116    41   157    41   158 0.98 Protein of unknown function (DUF1722)
NiFeSe_Hases         PF00374.14   507 seq360_BIOID51029    -            597  1.6e-243  808.9   0.0   1   1  1.4e-247  1.9e-243  808.7   0.0     1   507    54   582    54   582 0.98 Nickel-dependent hydrogenase
Phage_P2_GpE         PF06528.7     39 seq361_BIOID51029    -             42   7.2e-21   73.2   0.5   1   1   5.6e-25   7.6e-21   73.1   0.3     1    39     1    39     1    40 0.96 Phage P2 GpE
TraE                 PF05309.6    187 seq362_BIOID51029    -            188   4.6e-72  240.9   0.4   1   1   3.8e-76   5.2e-72  240.8   0.3     1   187     1   187     1   187 0.99 TraE protein
ABC_tran             PF00005.22   118 seq365_BIOID51029    -            265   1.1e-20   74.0   0.0   1   1   2.3e-24   1.6e-20   73.5   0.0     1   118    51   176    51   176 0.94 ABC transporter
MurB_C               PF02873.11   105 seq367_BIOID51029    -            342   5.3e-42  141.7   0.0   1   1   1.3e-45   9.1e-42  140.9   0.0     1   105   203   330   203   330 0.99 UDP-N-acetylenolpyruvoylglucosamine reductase, C-terminal domain
FAD_binding_4        PF01565.18   139 seq367_BIOID51029    -            342   7.3e-28   96.6   0.0   1   1   8.6e-31   5.9e-27   93.7   0.0     2   138    18   149    17   150 0.91 FAD binding domain
Hexapep              PF00132.19    36 seq368_BIOID51029    -            256     4e-19   67.0   6.7   1   3   1.4e-09   1.8e-05   23.8   0.0     2    36    85   119    84   119 0.96 Bacterial transferase hexapeptide (six repeats)
Hexapep              PF00132.19    36 seq368_BIOID51029    -            256     4e-19   67.0   6.7   2   3   1.9e-10   2.6e-06   26.5   0.7     3    33   154   183   152   184 0.94 Bacterial transferase hexapeptide (six repeats)
Hexapep              PF00132.19    36 seq368_BIOID51029    -            256     4e-19   67.0   6.7   3   3   1.5e-11   2.1e-07   30.0   0.6     1    34   169   202   169   204 0.95 Bacterial transferase hexapeptide (six repeats)
Pterin_bind          PF00809.17   210 seq370_BIOID51029    -            308   4.5e-56  189.4   0.0   1   1   4.1e-60   5.6e-56  189.1   0.0     1   210    36   245    36   245 0.98 Pterin binding enzyme
Secretin             PF00263.16   165 seq373_BIOID51029    -             74   5.2e-08   32.3   0.7   1   1     6e-12   8.1e-08   31.6   0.5    94   162     2    66     1    68 0.88 Bacterial type II and III secretion system protein
rve                  PF00665.21   120 seq374_BIOID51029    -            379   8.5e-25   87.0   0.0   1   1   7.2e-28   1.6e-24   86.1   0.0     2   119   213   328   212   329 0.97 Integrase core domain
HTH_Tnp_1            PF01527.15    76 seq374_BIOID51029    -            379   1.9e-17   62.8   1.7   1   1   7.6e-18   1.7e-14   53.3   0.1     2    75     3    75     2    76 0.94 Transposase
rve_3                PF13683.1     67 seq374_BIOID51029    -            379   8.6e-17   60.3   1.6   1   1   1.5e-19   3.4e-16   58.4   0.1     2    67   301   367   300   367 0.97 Integrase core domain
rve_2                PF13333.1     52 seq374_BIOID51029    -            379   3.1e-12   46.2   0.4   1   1   3.4e-15   7.8e-12   44.9   0.3     1    51   319   374   319   374 0.94 Integrase core domain
HTH_21               PF13276.1     60 seq374_BIOID51029    -            379   2.5e-09   36.8   5.4   1   1   2.9e-12   6.7e-09   35.5   3.8     3    59   134   189   130   190 0.89 HTH-like domain
Ring_hydroxyl_A      PF00848.14   209 seq375_BIOID51029    -            374   4.3e-36  124.4   0.6   1   1   8.6e-40   5.9e-36  123.9   0.4     3   205   184   370   182   374 0.91 Ring hydroxylating alpha subunit (catalytic domain)
Rieske               PF00355.21    98 seq375_BIOID51029    -            374   4.8e-21   74.0   0.1   1   1   1.2e-24   7.9e-21   73.3   0.1     1    87    46   130    46   148 0.88 Rieske [2Fe-2S] domain
DUF4154              PF13689.1    145 seq376_BIOID51029    -            172     6e-33  113.3   0.0   1   1   5.4e-37   7.3e-33  113.0   0.0     6   145    32   168    27   168 0.95 Domain of unknown function (DUF4154)
MtfA                 PF06167.7    253 seq378_BIOID51029    -            278     6e-75  251.7   0.1   1   1   5.3e-79   7.2e-75  251.5   0.1    11   253    18   256     9   256 0.95 Phosphoenolpyruvate:glucose-phosphotransferase regulator
DUF2491              PF10679.4    212 seq382_BIOID51029    -            219   6.2e-70  234.3   0.0   1   1     5e-74   6.8e-70  234.2   0.0     2   212     5   217     1   217 0.98 Protein of unknown function (DUF2491)
SDF                  PF00375.13   390 seq383_BIOID51029    -            414   1.5e-63  214.8  34.9   1   1   1.3e-67   1.8e-63  214.5  24.2     1   385    18   397    18   401 0.89 Sodium:dicarboxylate symporter family
Aminotran_3          PF00202.16   339 seq384_BIOID51029    -            426  2.3e-121  404.7   0.1   1   1    2e-125  2.7e-121  404.4   0.1     2   338    27   360    26   361 0.98 Aminotransferase class-III
Ureidogly_hydro      PF04115.7    165 seq386_BIOID51029    -            160     4e-52  175.7   0.0   1   1   3.3e-56   4.6e-52  175.5   0.0     3   159     2   153     1   158 0.95 Ureidoglycolate hydrolase
Phage-tail_3         PF13550.1    164 seq389_BIOID51029    -            866   9.2e-37  126.2   0.0   1   1   1.4e-40   1.9e-36  125.2   0.0     1   163   330   499   330   500 0.95 Putative phage tail protein
PAP_PilO             PF06864.7    414 seq390_BIOID51029    -            431  1.9e-144  480.9   0.0   1   1  1.6e-148  2.2e-144  480.7   0.0     1   414    21   430    21   430 0.99 Pilin accessory protein (PilO)
MdoG                 PF04349.7    484 seq391_BIOID51029    -            551    1e-150  502.0   0.1   1   1  9.1e-155  1.2e-150  501.8   0.1     1   482    45   534    45   536 0.92 Periplasmic glucan biosynthesis protein, MdoG
FAD_binding_7        PF03441.9    277 seq392_BIOID51029    -            472  2.7e-107  357.9   0.9   1   1  5.1e-111  3.5e-107  357.6   0.6     3   276   205   468   203   469 0.96 FAD binding domain of DNA photolyase
DNA_photolyase       PF00875.13   165 seq392_BIOID51029    -            472   5.3e-46  156.2   0.2   1   1   1.8e-49   1.2e-45  155.0   0.1     2   159     5   168     4   174 0.93 DNA photolyase
Phage_P2_GpU         PF06995.6    121 seq393_BIOID51029    -            164   5.2e-44  148.3   0.0   1   1   4.6e-48   6.3e-44  148.1   0.0     1   121     8   128     8   128 0.99 Phage P2 GpU
Dynamin_N            PF00350.18   168 seq397_BIOID51029    -            795   3.3e-18   65.9   0.0   1   1   7.1e-22   3.3e-18   65.9   0.0     1   167    72   300    72   301 0.73 Dynamin family
MMR_HSR1             PF01926.18   114 seq397_BIOID51029    -            795   2.6e-08   33.7   0.1   1   1   8.3e-11   3.8e-07   29.9   0.1     2   114    72   300    71   300 0.73 50S ribosome-binding GTPase
MerR-DNA-bind        PF09278.6     65 seq398_BIOID51029    -            154     7e-15   55.0   0.1   1   1   2.6e-18   1.2e-14   54.3   0.0     2    65    55   119    54   119 0.96 MerR, DNA binding
MerR                 PF00376.18    38 seq398_BIOID51029    -            154   4.6e-14   51.5   0.3   1   1   2.5e-17   1.1e-13   50.3   0.1     1    38    13    49    13    49 0.98 MerR family regulatory protein
MerR_1               PF13411.1     69 seq398_BIOID51029    -            154   2.8e-12   46.1   0.0   1   1     1e-15   4.6e-12   45.4   0.0     2    65    13    76    12    78 0.96 MerR HTH family regulatory protein
rve                  PF00665.21   120 seq401_BIOID51029    -            571   2.5e-24   85.5   0.0   1   1     1e-27   4.7e-24   84.6   0.0     2   120   185   325   184   325 0.95 Integrase core domain
Mu-transpos_C        PF09299.6     62 seq401_BIOID51029    -            571   1.8e-08   33.9   0.0   1   1   7.5e-12   3.4e-08   33.1   0.0     5    58   406   466   402   469 0.90 Mu transposase, C-terminal
HTH_28               PF13518.1     52 seq401_BIOID51029    -            571   1.5e-06   27.9   0.1   1   1   1.3e-09     6e-06   25.9   0.0     1    46    38    90    38    98 0.76 Helix-turn-helix domain
Phage_GPA            PF05840.8    371 seq402_BIOID51029    -            404   2.8e-56  190.6   0.1   1   1     3e-60   4.1e-56  190.1   0.0     1   176   179   362   179   366 0.99 Bacteriophage replication gene A protein (GPA)
TraK                 PF06586.6    234 seq403_BIOID51029    -            242   4.3e-70  235.3   0.0   1   1   3.4e-74   4.7e-70  235.2   0.0     5   234    12   235     1   235 0.97 TraK protein
DUF4014              PF13198.1     72 seq406_BIOID51029    -             72   1.9e-37  127.3   3.2   1   1   1.5e-41   2.1e-37  127.2   2.2     1    72     1    72     1    72 0.98 Protein of unknown function (DUF4014)
Phageshock_PspG      PF09583.5     65 seq407_BIOID51029    -            139   5.7e-25   87.0  25.7   1   1   5.6e-29   7.7e-25   86.6  17.8     1    64    60   123    60   124 0.98 Phage shock protein G (Phageshock_PspG)
Malate_synthase      PF01274.17   523 seq412_BIOID51029    -            539  1.2e-214  713.1   0.0   1   1  9.7e-219  1.3e-214  712.9   0.0     3   522    19   538    17   539 0.99 Malate synthase
YbfN                 PF13982.1     89 seq413_BIOID51029    -            108   6.2e-50  167.2   6.7   1   1   5.2e-54   7.2e-50  166.9   4.6     1    89    19   107    19   107 0.99 YbfN-like lipoprotein
GGDEF                PF00990.16   161 seq415_BIOID51029    -            407   5.3e-45  152.7   0.5   1   1   6.1e-49   8.3e-45  152.1   0.3     1   159   248   402   248   404 0.96 GGDEF domain
Peripla_BP_4         PF13407.1    258 seq416_BIOID51029    -            356   1.8e-62  210.9  13.0   1   1     3e-66   2.1e-62  210.7   9.0    13   258    66   312    54   312 0.95 Periplasmic binding protein domain
Peripla_BP_1         PF00532.16   279 seq416_BIOID51029    -            356   3.9e-13   49.1   1.9   1   1   1.4e-16   9.6e-13   47.8   1.3    23   214    73   270    52   304 0.78 Periplasmic binding proteins and sugar binding domain of LacI family
Methyltransf_20      PF12147.3    311 seq418_BIOID51029    -            585  8.4e-150  497.7   0.0   1   1    4e-153  1.1e-149  497.3   0.0     1   311   273   582   273   582 0.99 Putative methyltransferase
Hydrolase_4          PF12146.3     79 seq418_BIOID51029    -            585     8e-28   95.9   0.1   1   1   1.1e-29     3e-26   90.9   0.1     1    78    17    95    17    96 0.98 Putative lysophospholipase
Abhydrolase_6        PF12697.2    228 seq418_BIOID51029    -            585   7.9e-20   71.6   5.0   1   1   5.2e-23   1.4e-19   70.7   2.8     1   216    36   261    36   273 0.73 Alpha/beta hydrolase family
Abhydrolase_5        PF12695.2    142 seq418_BIOID51029    -            585   2.3e-12   46.7   1.3   1   1   7.5e-15   2.1e-11   43.6   0.4     1   141    35   260    35   261 0.83 Alpha/beta hydrolase family
Methyltransf_18      PF12847.2    112 seq418_BIOID51029    -            585   2.7e-09   37.4   0.0   1   1   2.2e-12   6.1e-09   36.3   0.0     4   110   410   519   408   520 0.86 Methyltransferase domain
ACR_tran             PF00873.14  1021 seq419_BIOID51029    -           1025         0 1226.4  15.4   1   1         0         0 1226.2  10.6     2  1020     4  1008     3  1009 0.99 AcrB/AcrD/AcrF family
MMPL                 PF03176.10   333 seq419_BIOID51029    -           1025   1.2e-12   47.0  21.8   1   2   8.9e-11   4.1e-07   28.9   7.1   141   313   330   501   256   521 0.83 MMPL family
MMPL                 PF03176.10   333 seq419_BIOID51029    -           1025   1.2e-12   47.0  21.8   2   2   4.2e-09   1.9e-05   23.4   2.5    73   306   785  1012   687  1024 0.76 MMPL family
SecD_SecF            PF02355.11   189 seq419_BIOID51029    -           1025   6.2e-12   44.9  18.6   1   2   3.1e-10   1.4e-06   27.4   5.5    35   186   336   489   316   492 0.80 Protein export membrane protein
SecD_SecF            PF02355.11   189 seq419_BIOID51029    -           1025   6.2e-12   44.9  18.6   2   2   8.1e-09   3.7e-05   22.8   2.0    25   183   844  1005   831  1022 0.87 Protein export membrane protein
Peptidase_M20        PF01546.23   171 seq420_BIOID51029    -            409   8.6e-20   70.9   0.1   1   1   2.8e-23   1.3e-19   70.3   0.1    23   170   139   402    74   403 0.84 Peptidase family M20/M25/M40
M20_dimer            PF07687.9    109 seq420_BIOID51029    -            409   7.2e-12   44.9   0.1   1   1   3.5e-15   1.6e-11   43.7   0.0     2   105   206   302   205   308 0.89 Peptidase dimerisation domain
Peptidase_M42        PF05343.9    292 seq420_BIOID51029    -            409   1.4e-06   27.1   0.0   1   1   3.1e-08   0.00014   20.6   0.0   134   194   140   201   110   234 0.90 M42 glutamyl aminopeptidase
Peripla_BP_2         PF01497.13   238 seq422_BIOID51029    -            296     1e-26   93.4   0.0   1   1   8.5e-31   1.2e-26   93.2   0.0     1   235    38   270    38   273 0.94 Periplasmic binding protein
IclR                 PF01614.13   129 seq423_BIOID51029    -            271   1.9e-40  137.4   0.0   1   1   4.5e-44   3.1e-40  136.7   0.0     2   128   140   263   139   264 0.98 Bacterial transcriptional regulator
HTH_IclR             PF09339.5     52 seq423_BIOID51029    -            271   1.5e-12   46.8   0.1   1   1   7.3e-16     5e-12   45.1   0.0     1    51    23    73    23    74 0.98 IclR helix-turn-helix domain
Terminase_6          PF03237.10   384 seq425_BIOID51029    -            502     2e-08   33.2   0.0   1   1   2.4e-12   3.3e-08   32.5   0.0     5   352    62   438    60   453 0.80 Terminase-like family
DUF350               PF03994.9     54 seq426_BIOID51029    -            132   1.6e-31  107.6  11.9   1   2   2.3e-22   3.1e-18   65.1   0.4     1    53    13    65    13    66 0.98 Domain of Unknown Function (DUF350)
DUF350               PF03994.9     54 seq426_BIOID51029    -            132   1.6e-31  107.6  11.9   2   2   8.5e-17   1.2e-12   47.2   3.4     1    54    78   130    78   130 0.99 Domain of Unknown Function (DUF350)
Exo_endo_phos        PF03372.18   251 seq429_BIOID51029    -            259   5.8e-12   45.9   0.4   1   1   7.6e-16     1e-11   45.1   0.3     2   251    41   245    40   245 0.65 Endonuclease/Exonuclease/phosphatase family
BPL_LplA_LipB        PF03099.14   125 seq431_BIOID51029    -            321   5.1e-21   74.8   0.0   1   1   1.7e-24   7.6e-21   74.2   0.0     4   125    86   208    83   208 0.89 Biotin/lipoate A/B protein ligase family
HTH_11               PF08279.7     55 seq431_BIOID51029    -            321   8.4e-13   47.6   0.0   1   1   4.4e-16     2e-12   46.4   0.0     4    54     9    58     8    59 0.92 HTH domain
BPL_C                PF02237.12    48 seq431_BIOID51029    -            321   1.6e-11   43.5   0.2   1   1   8.9e-15   4.1e-11   42.2   0.1     1    48   271   317   271   317 0.97 Biotin protein ligase C terminal domain
Acetyltransf_1       PF00583.19    83 seq433_BIOID51029    -            166   9.2e-15   54.3   0.0   1   1   4.6e-18   1.6e-14   53.5   0.0     5    83    65   144    61   144 0.93 Acetyltransferase (GNAT) family
Acetyltransf_10      PF13673.1    117 seq433_BIOID51029    -            166   5.4e-13   48.9   0.1   1   1     2e-16   6.9e-13   48.6   0.1     1   117    16   143    16   143 0.83 Acetyltransferase (GNAT) domain
Acetyltransf_7       PF13508.1     79 seq433_BIOID51029    -            166   6.8e-09   35.6   0.0   1   1   3.1e-12   1.1e-08   35.0   0.0     4    78    57   144    54   145 0.82 Acetyltransferase (GNAT) domain
Acetyltransf_8       PF13523.1    152 seq433_BIOID51029    -            166   1.3e-06   28.3   0.0   1   1   4.7e-10   1.6e-06   27.9   0.0     2   143    10   150     9   155 0.85 Acetyltransferase (GNAT) domain
TrbI                 PF03743.9    187 seq434_BIOID51029    -            358   1.8e-25   89.4   1.5   1   1   4.6e-29   6.2e-25   87.6   0.3     2   135   213   351   212   357 0.92 Bacterial conjugation TrbI-like protein
FdhD-NarQ            PF02634.10   236 seq437_BIOID51029    -            277   7.6e-73  244.7   0.0   1   1   6.6e-77     9e-73  244.4   0.0     1   235    38   275    38   276 0.92 FdhD/NarQ family
DUF1190              PF06693.6    165 seq438_BIOID51029    -            212   3.9e-36  124.4   3.2   1   1   3.5e-40   4.8e-36  124.1   2.2     1   165    63   212    63   212 0.91 Protein of unknown function (DUF1190)
DNA_pol_A            PF00476.15   383 seq439_BIOID51029    -            928  2.7e-160  533.0   0.0   1   1  1.1e-163  3.7e-160  532.6   0.0     2   383   548   927   547   927 0.99 DNA polymerase family A
5_3_exonuc_N         PF02739.11   169 seq439_BIOID51029    -            928   1.7e-59  199.8   0.0   1   1   1.1e-62   3.9e-59  198.7   0.0     2   169     8   169     7   169 0.99 5'-3' exonuclease, N-terminal resolvase-like domain
DNA_pol_A_exo1       PF01612.15   174 seq439_BIOID51029    -            928   6.4e-45  152.5   0.1   1   1   3.6e-48   1.2e-44  151.6   0.1     1   174   330   517   330   517 0.97 3'-5' exonuclease
5_3_exonuc           PF01367.15   101 seq439_BIOID51029    -            928     3e-31  107.5   0.0   1   1   2.2e-34   7.5e-31  106.2   0.0     1    99   171   275   171   277 0.97 5'-3' exonuclease, C-terminal SAM fold
Fer2                 PF00111.22    78 seq441_BIOID51029    -            321   2.5e-12   46.2   3.7   1   1   1.6e-15   5.4e-12   45.1   2.6     6    77   242   312   238   313 0.88 2Fe-2S iron-sulfur cluster binding domain
FAD_binding_6        PF00970.19    99 seq441_BIOID51029    -            321   1.2e-10   41.3   0.0   1   1   1.1e-13   3.6e-10   39.7   0.0     2    97     9   106     8   108 0.90 Oxidoreductase FAD-binding domain
NAD_binding_1        PF00175.16   109 seq441_BIOID51029    -            321   1.5e-09   38.2   0.0   1   1   2.6e-12   8.9e-09   35.7   0.0     1   108   117   207   117   208 0.81 Oxidoreductase NAD-binding domain
Cys_Met_Meta_PP      PF01053.15   386 seq443_BIOID51029    -            445  3.1e-139  463.4   0.0   1   1    8e-143  3.6e-139  463.2   0.0     1   385    65   439    65   440 0.99 Cys/Met metabolism PLP-dependent enzyme
Aminotran_1_2        PF00155.16   363 seq443_BIOID51029    -            445   2.4e-07   29.9   0.0   1   1   7.6e-11   3.5e-07   29.3   0.0    49   192   116   237   102   270 0.84 Aminotransferase class I and II
Aminotran_5          PF00266.14   371 seq443_BIOID51029    -            445   0.00011   20.9   0.0   1   1   3.8e-08   0.00017   20.3   0.0    68   201   132   257   103   273 0.84 Aminotransferase class-V
Xan_ur_permease      PF00860.15   389 seq445_BIOID51029    -            449   1.7e-88  296.6  48.3   1   1   1.6e-92   2.1e-88  296.3  33.5     1   388    26   409    26   410 0.99 Permease family
BCCT                 PF02028.12   485 seq447_BIOID51029    -            667  5.3e-195  648.1  43.0   1   1  4.5e-199  6.1e-195  647.9  29.8     1   485    21   506    21   506 0.98 BCCT family transporter
T2SE                 PF00437.15   272 seq449_BIOID51029    -            382   1.4e-33  115.8   0.0   1   1   1.6e-37   2.2e-33  115.2   0.0   120   269   149   306   127   309 0.88 Type II/IV secretion system protein
SlyX                 PF04102.7     69 seq450_BIOID51029    -             72   4.1e-26   91.0   2.4   1   1   3.4e-30   4.6e-26   90.8   1.7     1    69     5    72     5    72 0.99 SlyX
Pilus_PilP           PF11356.3     87 seq454_BIOID51029    -            150   3.6e-14   52.6   0.4   1   1   3.7e-18   5.1e-14   52.1   0.3    17    86    79   149    51   150 0.89 Type IV pilus biogenesis
TPP_enzyme_N         PF02776.13   172 seq457_BIOID51029    -            623   2.3e-54  183.3   2.8   1   1   4.8e-56   2.2e-52  176.9   0.9     1   170    34   203    34   205 0.98 Thiamine pyrophosphate enzyme, N-terminal TPP binding domain
TPP_enzyme_C         PF02775.16   153 seq457_BIOID51029    -            623   4.4e-36  123.6   0.2   1   1   1.1e-37   4.8e-34  117.0   0.0     2   153   423   583   422   583 0.96 Thiamine pyrophosphate enzyme, C-terminal TPP binding domain
TPP_enzyme_M         PF00205.17   137 seq457_BIOID51029    -            623   4.4e-35  120.2   0.6   1   1     2e-38   9.3e-35  119.2   0.0     1   136   223   358   223   359 0.94 Thiamine pyrophosphate enzyme, central domain
Phage_GPA            PF05840.8    371 seq458_BIOID51029    -            545   7.2e-69  232.1   0.2   1   1   9.6e-73   1.3e-68  231.2   0.1   210   371     1   169     1   169 0.99 Bacteriophage replication gene A protein (GPA)
HTH_AraC             PF00165.18    42 seq459_BIOID51029    -            253   4.7e-19   67.4   0.8   1   2     5e-10   3.4e-06   26.5   0.1     1    40   155   193   155   195 0.95 Bacterial regulatory helix-turn-helix proteins, AraC family
HTH_AraC             PF00165.18    42 seq459_BIOID51029    -            253   4.7e-19   67.4   0.8   2   2   4.7e-14   3.2e-10   39.3   0.0     6    41   208   244   206   245 0.94 Bacterial regulatory helix-turn-helix proteins, AraC family
HTH_18               PF12833.2     81 seq459_BIOID51029    -            253   6.1e-15   54.9   0.0   1   1   1.8e-18   1.2e-14   54.0   0.0     2    80   169   245   168   246 0.96 Helix-turn-helix domain
Cytochrom_B_N        PF00033.14   188 seq460_BIOID51029    -            235   3.7e-36  124.1  21.2   1   1   6.1e-40   4.2e-36  123.9  14.7     2   188    12   220    11   220 0.97 Cytochrome b(N-terminal)/b6/petB
Ni_hydr_CYTB         PF01292.15   182 seq460_BIOID51029    -            235   1.8e-35  121.8  19.1   1   1     3e-39   2.1e-35  121.6  13.2     2   182    14   220    13   220 0.95 Prokaryotic cytochrome b561
AA_permease          PF00324.16   479 seq462_BIOID51029    -            487  4.2e-122  407.8  48.2   1   1    7e-126  4.8e-122  407.6  33.4     1   476    39   476    39   479 0.98 Amino acid permease
AA_permease_2        PF13520.1    426 seq462_BIOID51029    -            487   1.9e-42  145.2  48.0   1   1   3.3e-46   2.3e-42  144.9  33.3     5   424    39   460    35   466 0.86 Amino acid permease
FecCD                PF01032.13   311 seq463_BIOID51029    -            660  1.2e-144  480.8  86.5   1   2   4.7e-73   6.4e-69  232.0  27.9     8   310    14   324     7   325 0.93 FecCD transport family
FecCD                PF01032.13   311 seq463_BIOID51029    -            660  1.2e-144  480.8  86.5   2   2   5.9e-80   8.1e-76  254.6  26.3     2   311   358   657   350   657 0.94 FecCD transport family
Big_1                PF02369.11   100 seq464_BIOID51029    -           2294  1.5e-283  916.7 214.8   1  13   5.8e-21   1.6e-17   63.1   7.7     2    94   676   764   671   770 0.88 Bacterial Ig-like domain (group 1)
Big_1                PF02369.11   100 seq464_BIOID51029    -           2294  1.5e-283  916.7 214.8   2  13   4.4e-25   1.2e-21   76.3   8.1     3    97   772   864   769   867 0.92 Bacterial Ig-like domain (group 1)
Big_1                PF02369.11   100 seq464_BIOID51029    -           2294  1.5e-283  916.7 214.8   3  13   2.5e-27   6.7e-24   83.5   2.6     2    97   869   967   868   969 0.95 Bacterial Ig-like domain (group 1)
Big_1                PF02369.11   100 seq464_BIOID51029    -           2294  1.5e-283  916.7 214.8   4  13   1.1e-27   3.1e-24   84.6   7.0     4   100   981  1073   978  1073 0.94 Bacterial Ig-like domain (group 1)
Big_1                PF02369.11   100 seq464_BIOID51029    -           2294  1.5e-283  916.7 214.8   5  13   8.1e-22   2.2e-18   65.8   7.6     4   100  1079  1173  1076  1173 0.84 Bacterial Ig-like domain (group 1)
Big_1                PF02369.11   100 seq464_BIOID51029    -           2294  1.5e-283  916.7 214.8   6  13   5.5e-27   1.5e-23   82.4   6.7     2    99  1184  1285  1183  1286 0.88 Bacterial Ig-like domain (group 1)
Big_1                PF02369.11   100 seq464_BIOID51029    -           2294  1.5e-283  916.7 214.8   7  13   5.1e-23   1.4e-19   69.7   1.8     2    98  1288  1384  1287  1386 0.89 Bacterial Ig-like domain (group 1)
Big_1                PF02369.11   100 seq464_BIOID51029    -           2294  1.5e-283  916.7 214.8   8  13   1.5e-28     4e-25   87.5   5.6     6    96  1392  1485  1388  1489 0.93 Bacterial Ig-like domain (group 1)
Big_1                PF02369.11   100 seq464_BIOID51029    -           2294  1.5e-283  916.7 214.8   9  13   2.1e-26   5.6e-23   80.6   6.5     2    99  1491  1590  1490  1591 0.95 Bacterial Ig-like domain (group 1)
Big_1                PF02369.11   100 seq464_BIOID51029    -           2294  1.5e-283  916.7 214.8  10  13   5.2e-25   1.4e-21   76.1   4.9     5    97  1601  1687  1595  1690 0.93 Bacterial Ig-like domain (group 1)
Big_1                PF02369.11   100 seq464_BIOID51029    -           2294  1.5e-283  916.7 214.8  11  13   1.2e-20   3.3e-17   62.1   0.3    20    96  1712  1787  1693  1790 0.84 Bacterial Ig-like domain (group 1)
Big_1                PF02369.11   100 seq464_BIOID51029    -           2294  1.5e-283  916.7 214.8  12  13   4.3e-24   1.2e-20   73.1   5.7     5   100  1798  1886  1792  1886 0.90 Bacterial Ig-like domain (group 1)
Big_1                PF02369.11   100 seq464_BIOID51029    -           2294  1.5e-283  916.7 214.8  13  13   1.8e-22   4.9e-19   67.9   8.0     3   100  1891  1989  1889  1989 0.94 Bacterial Ig-like domain (group 1)
DUF3442              PF11924.3    280 seq464_BIOID51029    -           2294   3.4e-99  331.8   2.2   1   1  1.2e-102   3.4e-99  331.8   1.6     3   280    77   355    75   355 0.99 Protein of unknown function (DUF3442)
Transposase_31       PF04754.7    205 seq465_BIOID51029    -            300   1.8e-80  269.0   0.4   1   1   2.2e-84     3e-80  268.2   0.3     1   200    11   208    11   212 0.97 Putative transposase, YhgA-like
ABC_tran             PF00005.22   118 seq469_BIOID51029    -            513   2.7e-35  121.1   0.2   1   2   4.3e-23   2.9e-19   69.4   0.1     1   118    44   171    44   171 0.89 ABC transporter
ABC_tran             PF00005.22   118 seq469_BIOID51029    -            513   2.7e-35  121.1   0.2   2   2   6.3e-17   4.3e-13   49.5   0.0    15   117   316   433   302   434 0.79 ABC transporter
YfiO                 PF13525.1    203 seq470_BIOID51029    -            245   1.1e-84  282.8   5.8   1   1   2.8e-88   1.3e-84  282.6   4.0     1   202    28   236    28   238 0.97 Outer membrane lipoprotein
TPR_18               PF13512.1    142 seq470_BIOID51029    -            245   5.1e-65  217.7   7.3   1   1     3e-68   1.4e-64  216.3   1.2     2   142    24   167    23   167 0.98 Tetratricopeptide repeat
Methyltransf_11      PF08241.7     95 seq471_BIOID51029    -            256   1.4e-24   86.3   0.0   1   1   2.2e-27   2.3e-24   85.5   0.0     1    95    49   145    49   145 0.97 Methyltransferase domain
Methyltransf_31      PF13847.1    152 seq471_BIOID51029    -            256   1.2e-20   73.4   0.0   1   1   1.5e-23   1.6e-20   73.1   0.0     5   112    46   149    43   235 0.86 Methyltransferase domain
Methyltransf_23      PF13489.1    162 seq471_BIOID51029    -            256   8.4e-19   67.7   0.0   1   1   1.1e-21   1.2e-18   67.2   0.0    12   159    36   191    26   194 0.80 Methyltransferase domain
Ubie_methyltran      PF01209.13   233 seq471_BIOID51029    -            256   2.9e-18   65.7   0.0   1   1   3.7e-21   3.9e-18   65.3   0.0     9   158    10   152     2   162 0.84 ubiE/COQ5 methyltransferase family
Methyltransf_18      PF12847.2    112 seq471_BIOID51029    -            256   1.5e-16   60.8   0.1   1   1   3.1e-19   3.3e-16   59.7   0.0     1   109    44   145    44   148 0.90 Methyltransferase domain
Methyltransf_12      PF08242.7     99 seq471_BIOID51029    -            256   4.1e-14   52.7   0.0   1   1   6.7e-17     7e-14   51.9   0.0     1    98    49   142    49   143 0.93 Methyltransferase domain
Methyltransf_25      PF13649.1    101 seq471_BIOID51029    -            256   1.8e-13   50.5   0.1   1   1   3.9e-16   4.1e-13   49.4   0.1     1   101    48   141    48   141 0.92 Methyltransferase domain
Methyltransf_26      PF13659.1    117 seq471_BIOID51029    -            256   3.7e-11   42.9   0.4   1   1   7.2e-14   7.6e-11   41.9   0.3     3   113    47   145    45   147 0.92 Methyltransferase domain
MTS                  PF05175.9    170 seq471_BIOID51029    -            256   1.6e-09   37.2   0.1   1   1     3e-12   3.1e-09   36.3   0.0    23   144    36   150    31   175 0.80 Methyltransferase small domain
Methyltransf_8       PF05148.10   219 seq471_BIOID51029    -            256   7.5e-08   32.1   0.0   1   1   5.6e-10   5.9e-07   29.2   0.0    58   164    24   153     6   177 0.69 Hypothetical methyltransferase
Methyltransf_29      PF03141.11   506 seq471_BIOID51029    -            256   9.7e-08   30.6   0.1   1   1   1.2e-10   1.2e-07   30.3   0.1   118   218    45   146     9   170 0.80 Putative S-adenosyl-L-methionine-dependent methyltransferase
TehB                 PF03848.9    192 seq471_BIOID51029    -            256   7.8e-06   25.0   0.0   1   1   1.5e-08   1.6e-05   24.0   0.0    31   136    45   150    16   180 0.83 Tellurite resistance protein TehB
PrmA                 PF06325.8    295 seq471_BIOID51029    -            256   7.9e-05   21.8   0.0   1   1     1e-07   0.00011   21.3   0.0   161   262    44   150    33   188 0.73 Ribosomal protein L11 methyltransferase (PrmA)
OmpA                 PF00691.15    97 seq472_BIOID51029    -            160   3.6e-18   65.6   0.1   1   1     4e-22   5.5e-18   65.0   0.1     1    97    55   151    55   151 0.95 OmpA family
GSP_synth            PF03738.9     97 seq473_BIOID51029    -            387   2.1e-25   88.7   0.1   1   1   5.1e-29     7e-25   86.9   0.0     2    97   172   263   171   263 0.93 Glutathionylspermidine synthase preATP-grasp
DnaB_C               PF03796.10   265 seq481_BIOID51029    -            471  4.1e-108  360.1   0.2   1   1  1.2e-111  5.4e-108  359.7   0.1     1   263   206   463   206   465 0.97 DnaB-like helicase C terminal domain
DnaB                 PF00772.16   103 seq481_BIOID51029    -            471   8.7e-38  128.2   0.0   1   1   4.2e-41   1.9e-37  127.1   0.0     1   103    26   128    26   128 0.99 DnaB-like helicase N terminal domain
AAA_25               PF13481.1    194 seq481_BIOID51029    -            471     1e-13   51.0   0.1   1   1   3.6e-17   1.6e-13   50.3   0.0    29   190   220   386   179   390 0.84 AAA domain
TniB                 PF05621.6    302 seq482_BIOID51029    -            289  1.7e-198  657.3   5.4   1   1  2.8e-202  1.9e-198  657.2   3.8     1   285     4   288     4   289 1.00 Bacterial TniB protein
AAA_22               PF13401.1    131 seq482_BIOID51029    -            289   7.9e-16   58.2   0.0   1   1   1.9e-19   1.3e-15   57.5   0.0     7   126    67   193    62   198 0.94 AAA domain
DUF3829              PF12889.2    277 seq483_BIOID51029    -            346   1.3e-79  267.1  11.7   1   1   1.1e-83   1.5e-79  266.9   8.1     2   277    66   346    65   346 0.97 Protein of unknown function (DUF3829)
TPP_enzyme_N         PF02776.13   172 seq485_BIOID51029    -            548   1.7e-58  196.8   4.4   1   1   3.8e-62   1.7e-58  196.7   0.2     1   169     1   167     1   170 0.98 Thiamine pyrophosphate enzyme, N-terminal TPP binding domain
TPP_enzyme_C         PF02775.16   153 seq485_BIOID51029    -            548     7e-52  174.9   0.4   1   1   5.3e-54   2.4e-50  169.9   0.0     1   153   374   522   374   522 0.98 Thiamine pyrophosphate enzyme, C-terminal TPP binding domain
TPP_enzyme_M         PF00205.17   137 seq485_BIOID51029    -            548     5e-41  139.5   0.1   1   1   2.7e-44   1.2e-40  138.2   0.1     1   137   186   321   186   321 0.98 Thiamine pyrophosphate enzyme, central domain
ICL                  PF00463.16   526 seq486_BIOID51029    -            439  3.2e-200  665.6   1.7   1   2  4.6e-118  3.2e-114  381.9   0.0     1   255    12   262    12   264 0.99 Isocitrate lyase family
ICL                  PF00463.16   526 seq486_BIOID51029    -            439  3.2e-200  665.6   1.7   2   2   1.5e-88     1e-84  284.5   1.0   353   526   262   439   260   439 0.98 Isocitrate lyase family
PEP_mutase           PF13714.1    238 seq486_BIOID51029    -            439   4.8e-19   68.4   0.0   1   1   2.3e-22   1.6e-18   66.7   0.0    26   198    86   320    74   352 0.86 Phosphoenolpyruvate phosphomutase
TrbI                 PF03743.9    187 seq487_BIOID51029    -            113   2.4e-10   40.1   0.0   1   1   2.6e-14   3.6e-10   39.5   0.0   142   187     2    47     1    47 0.96 Bacterial conjugation TrbI-like protein
HycI                 PF01750.13   130 seq489_BIOID51029    -            195   8.1e-39  132.0   0.0   1   1   7.1e-43   9.8e-39  131.7   0.0     1   129    23   151    23   152 0.98 Hydrogenase maturation protease
T2SE                 PF00437.15   272 seq492_BIOID51029    -            401   1.2e-37  129.1   0.0   1   1   1.3e-41   1.7e-37  128.6   0.0    68   271    43   257    13   258 0.89 Type II/IV secretion system protein
DSPc                 PF00782.15   133 seq494_BIOID51029    -            438   2.4e-25   88.5   0.0   1   1   1.4e-28   4.6e-25   87.6   0.0     1   132   314   437   314   438 0.96 Dual specificity phosphatase, catalytic domain
PAP2                 PF01569.16   129 seq494_BIOID51029    -            438   2.6e-10   39.9   3.6   1   1   7.6e-14   2.6e-10   39.9   2.5     4   126    93   207    87   210 0.86 PAP2 superfamily
PAP2_3               PF14378.1    191 seq494_BIOID51029    -            438   8.1e-09   35.1   1.8   1   1   5.5e-12   1.9e-08   33.9   1.3    71   189    88   198    78   200 0.85 PAP2 superfamily
Y_phosphatase        PF00102.22   236 seq494_BIOID51029    -            438   2.7e-05   23.5   0.0   1   1   1.2e-08   4.1e-05   22.9   0.0   152   223   363   425   337   432 0.83 Protein-tyrosine phosphatase
Lact-deh-memb        PF09330.6    291 seq495_BIOID51029    -            582  2.6e-153  509.4   1.5   1   1  3.8e-157  2.6e-153  509.4   1.1     1   291   289   578   289   578 1.00 D-lactate dehydrogenase, membrane binding
FAD_binding_4        PF01565.18   139 seq495_BIOID51029    -            582   2.6e-08   33.3   0.0   1   1   6.3e-12   4.3e-08   32.6   0.0     2   115    58   177    57   197 0.84 FAD binding domain
TraP                 PF07296.6    202 seq499_BIOID51029    -            194   1.2e-83  278.9   0.1   1   1   9.9e-88   1.4e-83  278.7   0.0     1   202     1   194     1   194 0.97 TraP protein
Phage_pRha           PF09669.5     92 seq501_BIOID51029    -            235   2.1e-15   56.7   0.0   1   1   1.4e-18   9.6e-15   54.6   0.0     2    92    12   101    11   101 0.82 Phage regulatory protein Rha (Phage_pRha)
OEP                  PF02321.13   188 seq502_BIOID51029    -            460     1e-51  175.1  39.3   1   2   7.3e-27     1e-22   80.5  12.6     3   188    65   247    63   247 0.97 Outer membrane efflux protein
OEP                  PF02321.13   188 seq502_BIOID51029    -            460     1e-51  175.1  39.3   2   2   4.8e-33   6.6e-29  100.7   9.1     7   188   275   455   270   455 0.94 Outer membrane efflux protein
Homoserine_dh        PF00742.14   179 seq504_BIOID51029    -            810   6.9e-51  172.3   0.0   1   1   2.3e-54   1.1e-50  171.7   0.0     1   178   608   803   608   804 0.99 Homoserine dehydrogenase
AA_kinase            PF00696.23   241 seq504_BIOID51029    -            810   1.8e-42  145.4   0.0   1   1   8.3e-46   3.8e-42  144.3   0.0     2   238    12   284    11   287 0.89 Amino acid kinase family
NAD_binding_3        PF03447.11   117 seq504_BIOID51029    -            810   3.5e-24   85.3   0.0   1   1   1.8e-27   8.4e-24   84.1   0.0     1   116   465   599   465   600 0.98 Homoserine dehydrogenase, NAD binding domain
YjcZ                 PF13990.1    270 seq505_BIOID51029    -            301  1.4e-117  391.5   4.2   1   1  1.2e-121  1.6e-117  391.3   2.9     1   270    26   296    26   296 1.00 YjcZ-like protein
Na_H_Exchanger       PF00999.16   384 seq507_BIOID51029    -            549   3.4e-72  242.9  43.6   1   1   3.1e-76   4.2e-72  242.6  30.2     2   383     8   421     5   422 0.91 Sodium/hydrogen exchanger family
Omptin               PF01278.15   295 seq508_BIOID51029    -            317  9.4e-151  500.8  12.3   1   1  7.8e-155  1.1e-150  500.6   8.5     2   295    22   317    20   317 0.99 Omptin family
HyaE                 PF07449.6    107 seq509_BIOID51029    -            132   4.2e-40  135.8   0.0   1   1   3.5e-44   4.8e-40  135.6   0.0     1   107    10   116    10   116 0.99 Hydrogenase-1 expression protein HyaE
Acyl-CoA_dh_1        PF00441.19   150 seq512_BIOID51029    -            546   1.2e-32  112.9   0.8   1   1   2.2e-35     1e-31  109.9   0.3     1   148   290   443   290   445 0.97 Acyl-CoA dehydrogenase, C-terminal domain
Acyl-CoA_dh_M        PF02770.14    52 seq512_BIOID51029    -            546   4.8e-14   51.4   0.0   1   1     2e-17   8.9e-14   50.6   0.0     1    51   186   236   186   238 0.96 Acyl-CoA dehydrogenase, middle domain
Acyl-CoA_dh_2        PF08028.6    134 seq512_BIOID51029    -            546   2.1e-08   34.3   0.2   1   1   1.3e-11   5.8e-08   32.9   0.0    10   123   314   423   308   432 0.86 Acyl-CoA dehydrogenase, C-terminal domain
FCD                  PF07729.7    125 seq513_BIOID51029    -            226   5.6e-18   65.3  11.5   1   1   1.3e-21   8.7e-18   64.7   8.0     1   124    82   213    82   214 0.85 FCD domain
GntR                 PF00392.16    64 seq513_BIOID51029    -            226     1e-12   47.1   0.0   1   1   3.3e-16   2.2e-12   46.0   0.0     7    64    16    72    12    72 0.96 Bacterial regulatory proteins, gntR family
DUF2689              PF10894.3     61 seq514_BIOID51029    -            106   1.7e-45  152.5   3.4   1   1   2.5e-49   3.4e-45  151.5   2.2     1    61     1    61     1    61 1.00 Protein of unknown function (DUF2689)
BPD_transp_2         PF02653.11   267 seq515_BIOID51029    -            393   1.2e-50  171.8  42.6   1   1   8.6e-55   1.2e-50  171.8  29.5     2   267    57   383    56   383 0.98 Branched-chain amino acid transport system / permease component
HupH_C               PF04809.8    120 seq517_BIOID51029    -            285   1.5e-49  166.6   0.0   1   2   4.3e-11   5.9e-07   29.1   0.0     6    96    50   140    47   155 0.82 HupH hydrogenase expression protein, C-terminal conserved region
HupH_C               PF04809.8    120 seq517_BIOID51029    -            285   1.5e-49  166.6   0.0   2   2   4.5e-44   6.2e-40  135.5   0.0     1   119   163   279   163   280 0.99 HupH hydrogenase expression protein, C-terminal conserved region
Phage_ASH            PF10554.4    108 seq519_BIOID51029    -            284   4.3e-29  100.9   0.1   1   1     1e-32   7.1e-29  100.1   0.1     1   108    16   113    16   113 0.98 Ash protein family
Phage_pRha           PF09669.5     92 seq519_BIOID51029    -            284   7.4e-29   99.8   0.1   1   1   2.1e-32   1.5e-28   98.9   0.0     1    91   121   208   121   209 0.96 Phage regulatory protein Rha (Phage_pRha)
Aldo_ket_red         PF00248.16   283 seq520_BIOID51029    -            346   4.4e-75  251.9   0.0   1   1   3.7e-79   5.1e-75  251.7   0.0     2   282    28   332    27   333 0.96 Aldo/keto reductase family
AP_endonuc_2         PF01261.19   211 seq522_BIOID51029    -            258   6.7e-33  113.6   0.2   1   1   5.9e-37   8.1e-33  113.3   0.1     1   211    21   219    21   219 0.95 Xylose isomerase-like TIM barrel
Methyltransf_23      PF13489.1    162 seq523_BIOID51029    -            221   5.8e-13   48.7   0.0   1   1   2.2e-16   7.4e-13   48.3   0.0    20   161    37   203    22   204 0.78 Methyltransferase domain
Methyltransf_12      PF08242.7     99 seq523_BIOID51029    -            221   1.6e-09   37.9   0.0   1   1     1e-12   3.5e-09   36.9   0.0     1    97    44   145    44   147 0.76 Methyltransferase domain
Methyltransf_11      PF08241.7     95 seq523_BIOID51029    -            221   1.4e-05   25.3   0.0   1   1   7.5e-09   2.6e-05   24.5   0.0     1    94    44   148    44   149 0.81 Methyltransferase domain
TehB                 PF03848.9    192 seq523_BIOID51029    -            221   2.9e-05   23.2   1.1   1   1   1.5e-08   5.2e-05   22.3   0.2    28   135    37   153    23   162 0.71 Tellurite resistance protein TehB
NIF3                 PF01784.13   242 seq524_BIOID51029    -            247     1e-56  192.1   0.0   1   1   9.1e-61   1.2e-56  191.8   0.0     2   240     6   235     5   238 0.95 NIF3 (NGG1p interacting factor 3)
Ala_racemase_N       PF01168.15   217 seq526_BIOID51029    -            359   3.1e-61  206.6   0.0   1   1   5.7e-65   3.9e-61  206.2   0.0     1   217     8   219     8   219 0.94 Alanine racemase, N-terminal domain
Ala_racemase_C       PF00842.16   129 seq526_BIOID51029    -            359   4.3e-39  132.7   0.1   1   1   9.6e-43   6.5e-39  132.1   0.0     1   129   234   358   234   358 0.97 Alanine racemase, C-terminal domain
T2SF                 PF00482.18   124 seq527_BIOID51029    -            265   2.4e-14   53.2   0.0   1   1   2.5e-18   3.4e-14   52.7   0.0     1   124    27   155    27   155 0.95 Type II secretion system (T2SS), protein F
Patatin              PF01734.17   204 seq530_BIOID51029    -            356   1.5e-21   77.1   2.3   1   1   4.5e-25   6.1e-21   75.1   1.6     1   194     9   226     9   241 0.79 Patatin-like phospholipase
TraV                 PF09676.5    119 seq531_BIOID51029    -            171   7.6e-40  136.2   0.7   1   1   6.4e-44   8.7e-40  136.0   0.5     1   119    23   165    23   165 0.98 Type IV conjugative transfer system lipoprotein (TraV)
Methyltransf_27      PF13708.1    194 seq532_BIOID51029    -            238     9e-36  123.1   0.3   1   1     1e-39   1.4e-35  122.5   0.2     2   111    86   196    85   209 0.91 Methyltransferase domain
MFS_1                PF07690.11   354 seq533_BIOID51029    -            471     1e-49  169.1  51.1   1   1   1.5e-53     1e-49  169.1  35.4     1   353    15   405    15   406 0.91 Major Facilitator Superfamily
MFS_3                PF05977.8    524 seq533_BIOID51029    -            471   6.3e-10   37.6  14.0   1   1   9.3e-14   6.3e-10   37.6   9.7    20   187    20   183     6   246 0.85 Transmembrane secretion effector
Phage_integrase      PF00589.17   173 seq536_BIOID51029    -            342   5.4e-18   65.1   0.9   1   1   9.1e-21   6.2e-17   61.6   0.1    11   167   150   326   145   329 0.88 Phage integrase family
Phage_integr_N       PF02899.12    84 seq536_BIOID51029    -            342     1e-05   25.4   0.1   1   1   3.6e-09   2.5e-05   24.2   0.0     2    73    26    96    25   101 0.93 Phage integrase, N-terminal SAM-like domain
SeqA                 PF03925.8    189 seq537_BIOID51029    -            181   4.1e-71  238.4   0.1   1   1   3.4e-75   4.6e-71  238.3   0.1     1   189     1   181     1   181 0.91 SeqA protein
AceK                 PF06315.6    562 seq538_BIOID51029    -            578    7e-240  796.9   0.0   1   1  5.8e-244  7.9e-240  796.7   0.0     1   562     9   568     9   568 0.99 Isocitrate dehydrogenase kinase/phosphatase (AceK)
ACT_5                PF13710.1     63 seq539_BIOID51029    -             87   2.1e-26   91.4   0.1   1   1   1.9e-30   2.6e-26   91.0   0.1     2    63    13    73    12    73 0.98 ACT domain
GTP_EFTU             PF00009.22   188 seq541_BIOID51029    -            394   1.1e-60  204.1   0.0   1   1   3.4e-64   1.6e-60  203.7   0.0     1   187    10   201    10   202 0.93 Elongation factor Tu GTP binding domain
GTP_EFTU_D3          PF03143.12    97 seq541_BIOID51029    -            394   2.4e-34  117.3   0.1   1   1   1.4e-37   6.6e-34  115.9   0.0     1    96   298   392   298   393 0.98 Elongation factor Tu C-terminal domain
GTP_EFTU_D2          PF03144.20    74 seq541_BIOID51029    -            394     3e-18   65.5   6.3   1   1   1.2e-21   5.5e-18   64.7   3.9     1    74   225   294   225   294 0.96 Elongation factor Tu domain 2
CusF_Ec              PF11604.3     70 seq543_BIOID51029    -            110   1.2e-21   76.2   0.3   1   1   1.2e-25   1.6e-21   75.7   0.2     1    67    42   107    42   110 0.93 Copper binding periplasmic protein CusF
Abhydrolase_1        PF00561.15   230 seq544_BIOID51029    -            494   2.2e-38  131.9   0.0   1   1   3.3e-38   1.5e-34  119.4   0.0     1   227   120   377   120   380 0.96 alpha/beta hydrolase fold
Abhydrolase_4        PF08386.5    103 seq544_BIOID51029    -            494   2.7e-23   81.6   0.0   1   1   2.2e-26   9.9e-23   79.8   0.0     4   103   386   485   381   485 0.93 TAP-like protein
Abhydrolase_6        PF12697.2    228 seq544_BIOID51029    -            494   3.6e-10   40.0   0.0   1   1   1.4e-13   6.6e-10   39.1   0.0    13   217   108   457    91   467 0.64 Alpha/beta hydrolase family
HTH_Tnp_IS1          PF12759.2     50 seq545_BIOID51029    -             75   9.4e-31  104.9   0.1   1   1   1.8e-34   1.2e-30  104.5   0.0     1    50    23    72    23    72 0.99 InsA C-terminal domain
Zn_Tnp_IS1           PF03811.8     36 seq545_BIOID51029    -             75     2e-08   33.4   1.7   1   1   3.8e-12   2.6e-08   33.1   0.3    18    36     2    20     1    20 0.96 InsA N-terminal domain
Aminotran_4          PF01063.14   231 seq546_BIOID51029    -            309     2e-46  158.2   0.0   1   1   1.7e-50   2.4e-46  157.9   0.0     3   231    54   289    52   289 0.96 Aminotransferase class IV
rve                  PF00665.21   120 seq547_BIOID51029    -            514   3.5e-18   65.7   0.0   1   1   6.4e-21   1.3e-17   63.9   0.0     2   119   347   462   346   463 0.97 Integrase core domain
HTH_Tnp_1            PF01527.15    76 seq547_BIOID51029    -            514   2.8e-18   65.5   5.1   1   1   2.4e-11   4.7e-08   32.7   0.2     3    71    56   126    54   131 0.80 Transposase
rve_2                PF13333.1     52 seq547_BIOID51029    -            514   6.7e-14   51.5   0.6   1   1   1.5e-16     3e-13   49.5   0.0     1    49   453   507   453   509 0.91 Integrase core domain
HTH_21               PF13276.1     60 seq547_BIOID51029    -            514   1.3e-13   50.5   5.4   1   1   6.8e-17   1.3e-13   50.5   3.8     6    60   271   324   266   325 0.88 HTH-like domain
rve_3                PF13683.1     67 seq547_BIOID51029    -            514   2.6e-12   45.9   0.1   1   1   7.7e-15   1.5e-11   43.5   0.0     4    67   437   502   434   502 0.95 Integrase core domain
AHS1                 PF02682.11   202 seq551_BIOID51029    -            218   2.9e-69  232.4   0.0   1   1   2.4e-73   3.3e-69  232.2   0.0     2   202     5   202     4   202 0.95 Allophanate hydrolase subunit 1
Bac_Ubq_Cox          PF01654.12   436 seq552_BIOID51029    -            514    3e-184  612.3  24.2   1   1  2.9e-188  3.9e-184  611.9  16.8     1   435     7   502     7   503 0.97 Bacterial Cytochrome Ubiquinol Oxidase
PGM_PMM_I            PF02878.11   138 seq553_BIOID51029    -            563   8.9e-36  122.3   0.2   1   1     1e-38   3.4e-35  120.4   0.1     2   134    57   197    56   200 0.97 Phosphoglucomutase/phosphomannomutase, alpha/beta/alpha domain I
PGM_PMM_III          PF02880.11   111 seq553_BIOID51029    -            563   1.9e-27   95.3   0.0   1   1   1.1e-30   3.8e-27   94.4   0.0     1   111   337   457   337   457 0.93 Phosphoglucomutase/phosphomannomutase, alpha/beta/alpha domain III
PGM_PMM_II           PF02879.11   104 seq553_BIOID51029    -            563   3.7e-13   49.5   0.0   1   1   3.4e-16   1.2e-12   47.9   0.0     2   104   227   334   226   334 0.90 Phosphoglucomutase/phosphomannomutase, alpha/beta/alpha domain II
PGM_PMM_IV           PF00408.15    73 seq553_BIOID51029    -            563   3.7e-13   49.1   0.0   1   1   3.3e-16   1.1e-12   47.5   0.0    12    72   496   556   482   559 0.90 Phosphoglucomutase/phosphomannomutase, C-terminal domain
zf-dskA_traR         PF01258.12    36 seq554_BIOID51029    -             73   3.7e-13   48.8   2.8   1   1     4e-17   5.5e-13   48.2   2.0     5    35    35    66    30    67 0.90 Prokaryotic dksA/traR C4-type zinc finger
DUF2594              PF10769.4     74 seq555_BIOID51029    -             74   1.4e-42  143.4   2.3   1   1   1.1e-46   1.6e-42  143.3   1.6     1    74     1    74     1    74 1.00 Protein of unknown function (DUF2594)
NAD_binding_2        PF03446.10   162 seq556_BIOID51029    -            292   6.5e-49  165.8   0.7   1   1   2.2e-52   1.5e-48  164.6   0.3     2   161     1   160     1   162 0.97 NAD binding domain of 6-phosphogluconate dehydrogenase
F420_oxidored        PF03807.12    96 seq556_BIOID51029    -            292   1.9e-07   31.2   0.2   1   1   1.3e-10   9.2e-07   29.0   0.1     1    93     2    92     2    94 0.81 NADP oxidoreductase coenzyme F420-dependent
HlyD_2               PF12700.2    328 seq557_BIOID51029    -            407   1.3e-14   53.9   0.0   1   1   1.2e-17     8e-14   51.4   0.0   136   327   187   378    98   379 0.77 HlyD family secretion protein
HlyD_3               PF13437.1    105 seq557_BIOID51029    -            407   1.7e-13   50.6   0.2   1   1     2e-14   1.4e-10   41.3   0.0     1   105   209   310   209   310 0.96 HlyD family secretion protein
DDE_Tnp_IS1          PF03400.8    131 seq558_BIOID51029    -            125   1.9e-69  231.6   2.4   1   1   1.6e-73   2.1e-69  231.4   1.7     7   131     1   125     1   125 1.00 IS1 transposase
DUF465               PF04325.8     49 seq560_BIOID51029    -            113   5.3e-09   35.5   1.1   1   1   6.2e-13   8.5e-09   34.8   0.7    11    49    68   107    67   107 0.97 Protein of unknown function (DUF465)
Peripla_BP_3         PF13377.1    160 seq563_BIOID51029    -            392   2.7e-38  131.3   0.7   1   1   6.8e-40   2.3e-36  125.0   0.1     3   160   113   277   111   277 0.95 Periplasmic binding protein-like domain
HTH_AraC             PF00165.18    42 seq563_BIOID51029    -            392   3.3e-22   77.5   0.1   1   2   2.8e-11   9.7e-08   31.4   0.0     1    42   294   335   294   335 0.97 Bacterial regulatory helix-turn-helix proteins, AraC family
HTH_AraC             PF00165.18    42 seq563_BIOID51029    -            392   3.3e-22   77.5   0.1   2   2   9.9e-15   3.4e-11   42.4   0.1     6    41   348   384   346   385 0.95 Bacterial regulatory helix-turn-helix proteins, AraC family
HTH_18               PF12833.2     81 seq563_BIOID51029    -            392   8.3e-20   70.5   0.1   1   1   1.7e-22   5.8e-19   67.8   0.0     3    79   309   384   307   385 0.97 Helix-turn-helix domain
Peripla_BP_4         PF13407.1    258 seq563_BIOID51029    -            392   5.4e-13   48.7   0.0   1   1   2.6e-16   8.8e-13   48.0   0.0    75   258    72   258    52   258 0.85 Periplasmic binding protein domain
DUF3418              PF11898.3    586 seq564_BIOID51029    -           1300  1.2e-241  803.1   0.6   1   1  7.1e-245  1.6e-241  802.7   0.4     2   586   712  1298   711  1298 0.99 Domain of unknown function (DUF3418)
OB_NTP_bind          PF07717.11   111 seq564_BIOID51029    -           1300   1.1e-24   86.1   0.0   1   1   9.4e-28   2.1e-24   85.2   0.0     2   111   600   699   599   699 0.97 Oligonucleotide/oligosaccharide-binding (OB)-fold
HA2                  PF04408.18   102 seq564_BIOID51029    -           1300   2.7e-24   85.0   0.0   1   1   2.5e-27   5.8e-24   83.9   0.0     2   101   465   558   464   559 0.90 Helicase associated domain (HA2)
Helicase_C           PF00271.26    78 seq564_BIOID51029    -           1300   1.1e-10   41.0   0.1   1   1   1.1e-13   2.5e-10   39.9   0.1     2    77   312   403   311   404 0.94 Helicase conserved C-terminal domain
DEAD                 PF00270.24   173 seq564_BIOID51029    -           1300   5.9e-07   28.9   0.0   1   1     6e-10   1.4e-06   27.7   0.0     7   167    86   233    80   239 0.72 DEAD/DEAH box helicase
HTH_5                PF01022.15    47 seq569_BIOID51029    -             99   1.2e-14   53.5   0.1   1   1   7.3e-18     2e-14   52.8   0.1     1    47    23    70    23    70 0.97 Bacterial regulatory protein, arsR family
HTH_20               PF12840.2     61 seq569_BIOID51029    -             99   2.4e-11   43.1   0.4   1   1   1.3e-14   3.5e-11   42.6   0.3     2    58    16    72    15    75 0.96 Helix-turn-helix domain
MarR_2               PF12802.2     62 seq569_BIOID51029    -             99     2e-09   36.8   0.1   1   1   1.2e-12   3.3e-09   36.1   0.1     5    60    24    75    19    77 0.89 MarR family
HTH_24               PF13412.1     48 seq569_BIOID51029    -             99     2e-08   33.3   0.0   1   1   1.9e-11   5.1e-08   32.0   0.0     5    47    26    68    24    69 0.96 Winged helix-turn-helix DNA-binding
MarR                 PF01047.17    59 seq569_BIOID51029    -             99   6.7e-06   25.6   0.0   1   1   4.6e-09   1.3e-05   24.7   0.0     5    53    26    74    23    75 0.95 MarR family
rve                  PF00665.21   120 seq571_BIOID51029    -            507   2.2e-13   50.2   0.2   1   1   9.4e-17   4.3e-13   49.3   0.1     4   119   130   256   128   257 0.95 Integrase core domain
Pep_deformylase      PF01327.16   157 seq572_BIOID51029    -            169   6.4e-53  178.2   0.1   1   1   5.6e-57   7.6e-53  177.9   0.1     2   156     4   152     3   153 0.94 Polypeptide deformylase
PilS                 PF08805.6    133 seq573_BIOID51029    -            207   1.5e-43  147.3   7.7   1   1   1.4e-47     2e-43  146.9   5.3     2   125    54   195    53   201 0.95 PilS N terminal
TraC_F_IV            PF11130.3    235 seq574_BIOID51029    -            424   6.1e-59  199.1   0.0   1   1     6e-63   8.2e-59  198.7   0.0     2   235    37   277    36   277 0.98 F pilus assembly Type-IV secretion system for plasmid transfer
Acetyltransf_3       PF13302.1    142 seq577_BIOID51029    -            178   2.8e-21   76.2   0.0   1   1   7.2e-25   3.3e-21   75.9   0.0     2   141    11   150    10   151 0.86 Acetyltransferase (GNAT) domain
Acetyltransf_4       PF13420.1    155 seq577_BIOID51029    -            178   6.9e-11   42.2   0.1   1   1   1.8e-14     8e-11   41.9   0.0    25   154    39   170    22   171 0.85 Acetyltransferase (GNAT) domain
Acetyltransf_1       PF00583.19    83 seq577_BIOID51029    -            178     2e-10   40.4   0.0   1   1   6.8e-14   3.1e-10   39.8   0.0     3    82    74   150    72   151 0.96 Acetyltransferase (GNAT) family
Methyltransf_11      PF08241.7     95 seq578_BIOID51029    -            240   2.3e-12   47.1   0.0   1   1   2.6e-16   3.6e-12   46.4   0.0    45    95    67   125    50   125 0.83 Methyltransferase domain
Aminotran_1_2        PF00155.16   363 seq579_BIOID51029    -            411   1.2e-86  290.8   0.0   1   1     1e-90   1.4e-86  290.6   0.0     2   362    41   406    40   407 0.98 Aminotransferase class I and II
AHS2                 PF02626.10   272 seq582_BIOID51029    -            310  5.7e-100  333.9   0.0   1   1  4.9e-104  6.8e-100  333.7   0.0     2   272    24   288    23   288 0.98 Allophanate hydrolase subunit 2
Rhodanese            PF00581.15   113 seq584_BIOID51029    -            174   2.1e-11   44.0   0.0   1   1   4.8e-15   3.3e-11   43.4   0.0     2   112     8    98     7    99 0.82 Rhodanese-like domain
DUF2892              PF11127.3     66 seq584_BIOID51029    -            174   3.2e-11   42.7   3.2   1   1     7e-15   4.8e-11   42.2   2.2    10    60   115   170   112   174 0.88 Protein of unknown function (DUF2892)
DUF932               PF06067.6    239 seq586_BIOID51029    -            272   1.8e-58  197.5   0.0   1   1   1.5e-62   2.1e-58  197.3   0.0     2   239    37   261    36   261 0.99 Domain of unknown function (DUF932)
ABC_tran             PF00005.22   118 seq588_BIOID51029    -            637   8.7e-37  125.9   0.9   1   2   2.4e-18   3.3e-15   56.3   0.0     1   118    41   178    41   178 0.87 ABC transporter
ABC_tran             PF00005.22   118 seq588_BIOID51029    -            637   8.7e-37  125.9   0.9   2   2   2.6e-21   3.6e-18   65.9   0.0     1   118   352   459   352   459 0.92 ABC transporter
ABC_tran_2           PF12848.2     85 seq588_BIOID51029    -            637   6.6e-29   99.4   4.3   1   1   4.8e-32   6.6e-29   99.4   3.0     1    83   217   298   217   302 0.93 ABC transporter
AAA_21               PF13304.1    303 seq588_BIOID51029    -            637     5e-22   79.0   7.6   1   1   2.1e-10   2.9e-07   30.6   0.0   224   302   137   209    78   210 0.83 AAA domain
DUF3672              PF12421.3    136 seq590_BIOID51029    -            362   1.3e-39  135.3   0.2   1   1   1.9e-43   1.3e-39  135.3   0.2     1   136   179   321   179   321 0.94 Fibronectin type III protein
DUF1983              PF09327.6     81 seq590_BIOID51029    -            362   1.6e-25   88.7   0.1   1   1   7.2e-29   4.9e-25   87.1   0.0     1    81    75   155    75   155 0.99 Domain of unknown function (DUF1983)
ILVD_EDD             PF00920.16   521 seq591_BIOID51029    -            616  5.1e-195  648.6   1.9   1   1  4.3e-199  5.9e-195  648.5   1.3     1   521    34   607    34   607 0.95 Dehydratase family
HATPase_c            PF02518.21   111 seq592_BIOID51029    -            467   5.8e-24   83.8   0.0   1   1   2.7e-27   1.2e-23   82.7   0.0     1   111   349   460   349   460 0.98 Histidine kinase-, DNA gyrase B-, and HSP90-like ATPase
HAMP                 PF00672.20    70 seq592_BIOID51029    -            467   1.5e-17   63.4   0.4   1   1   3.3e-21   1.5e-17   63.4   0.2     2    69   168   235   167   236 0.96 HAMP domain
HisKA                PF00512.20    68 seq592_BIOID51029    -            467   9.5e-14   51.0   0.2   1   1   2.1e-17   9.5e-14   51.0   0.1     1    68   240   304   240   304 0.97 His Kinase A (phospho-acceptor) domain
Voltage_CLC          PF00654.15   355 seq594_BIOID51029    -            473   1.4e-90  303.8  35.9   1   1   1.1e-92   1.5e-88  297.1  20.9     2   354    89   437    88   438 0.94 Voltage gated chloride channel
adh_short_C2         PF13561.1    243 seq595_BIOID51029    -            294   4.9e-30  104.9   0.0   1   1   1.3e-33   5.7e-30  104.7   0.0     5   241    58   290    55   292 0.92 Enoyl-(Acyl carrier protein) reductase
adh_short            PF00106.20   167 seq595_BIOID51029    -            294   3.3e-26   92.0   0.2   1   1     9e-30   4.1e-26   91.7   0.1     3   166    52   217    50   218 0.95 short chain dehydrogenase
KR                   PF08659.5    181 seq595_BIOID51029    -            294   2.3e-08   33.7   0.0   1   1   6.9e-12   3.2e-08   33.3   0.0     4   167    53   221    51   234 0.77 KR domain
RHH_1                PF01402.16    39 seq596_BIOID51029    -            110   6.5e-08   32.0   0.0   1   1   1.2e-11   1.6e-07   30.7   0.0     2    38    19    55    18    56 0.94 Ribbon-helix-helix protein, copG family
Formyl_trans_N       PF00551.14   181 seq598_BIOID51029    -            315   9.4e-56  188.1   0.0   1   1     2e-59   1.3e-55  187.5   0.0     2   180     6   183     5   184 0.98 Formyl transferase
Formyl_trans_C       PF02911.13   100 seq598_BIOID51029    -            315   1.1e-33  115.1   0.1   1   1   2.5e-37   1.7e-33  114.5   0.0     1    99   207   304   207   305 0.98 Formyl transferase, C-terminal domain
SecE                 PF00584.15    57 seq600_BIOID51029    -            127   2.4e-21   74.9   1.0   1   1   1.8e-25   2.4e-21   74.9   0.7     2    56    68   122    67   123 0.97 SecE/Sec61-gamma subunits of protein translocation complex
MFS_1                PF07690.11   354 seq602_BIOID51029    -            472   1.5e-56  191.5  44.9   1   2   5.4e-52   7.4e-48  162.9  16.1     2   269    56   327    55   340 0.89 Major Facilitator Superfamily
MFS_1                PF07690.11   354 seq602_BIOID51029    -            472   1.5e-56  191.5  44.9   2   2   1.3e-12   1.8e-08   33.4  10.6    59   178   340   456   328   470 0.85 Major Facilitator Superfamily
Transp_cyt_pur       PF02133.10   439 seq605_BIOID51029    -            484  3.3e-140  467.4  42.6   1   1  2.7e-144  3.7e-140  467.2  29.5     1   439    19   457    19   457 0.99 Permease for cytosine/purines, uracil, thiamine, allantoin
MTHFR                PF02219.12   287 seq606_BIOID51029    -            296  4.3e-108  360.6   0.0   1   1  3.6e-112  4.9e-108  360.4   0.0     4   287    14   291    11   291 0.97 Methylenetetrahydrofolate reductase
YmgB                 PF10798.3     61 seq607_BIOID51029    -             97   1.1e-07   31.4   1.4   1   1   1.1e-11   1.5e-07   31.0   0.9     3    61    40    97    38    97 0.94 Biofilm development protein YmgB/AriR
Relaxase             PF03432.9    242 seq608_BIOID51029    -            899   4.8e-71  238.8   0.0   1   1   1.6e-67   2.2e-63  213.7   0.0     2   241    62   314    47   315 0.96 Relaxase/Mobilisation nuclease domain
ACR_tran             PF00873.14  1021 seq609_BIOID51029    -           1047  3.8e-237  789.2   2.4   1   1  3.5e-241  4.7e-237  788.9   1.6     2  1019     6  1037     2  1039 0.97 AcrB/AcrD/AcrF family
LysR_substrate       PF03466.15   209 seq610_BIOID51029    -            302   1.3e-39  135.3   0.0   1   1   2.6e-43   1.8e-39  134.9   0.0     2   208    91   297    90   298 0.96 LysR substrate binding domain
HTH_1                PF00126.22    60 seq610_BIOID51029    -            302   1.1e-20   73.0   0.4   1   1   3.4e-24   2.3e-20   71.9   0.3     1    60     7    66     7    66 0.97 Bacterial regulatory helix-turn-helix protein, lysR family
YihI                 PF04220.7    169 seq611_BIOID51029    -            169   3.4e-56  189.0  15.5   1   1   2.8e-60   3.9e-56  188.9  10.8     3   167     5   165     2   167 0.94 Der GTPase activator (YihI)
NusG                 PF02357.14    92 seq613_BIOID51029    -            181   5.3e-25   87.3   0.0   1   1   1.1e-28   7.7e-25   86.8   0.0     1    92     7   106     7   106 0.93 Transcription termination factor nusG
KOW                  PF00467.24    32 seq613_BIOID51029    -            181   1.3e-08   33.9   0.1   1   1   9.1e-12   6.2e-08   31.7   0.0     1    28   130   161   130   165 0.86 KOW motif
dUTPase              PF00692.14   129 seq614_BIOID51029    -            164   1.5e-13   50.1   0.0   1   1   1.8e-17   2.4e-13   49.5   0.0     6   128    16   147    12   148 0.78 dUTPase
Abhydrolase_5        PF12695.2    142 seq618_BIOID51029    -            249   5.3e-19   68.2   0.0   1   1     3e-22   6.9e-19   67.9   0.0     2   130    30   215    29   231 0.78 Alpha/beta hydrolase family
Abhydrolase_6        PF12697.2    228 seq618_BIOID51029    -            249   8.8e-17   61.6   1.9   1   1   1.7e-19   3.9e-16   59.5   1.3     1   205    30   215    30   242 0.66 Alpha/beta hydrolase family
Peptidase_S9         PF00326.16   213 seq618_BIOID51029    -            249   1.4e-10   40.6   0.0   1   1   8.2e-14   1.9e-10   40.2   0.0    44   190    87   234    44   249 0.76 Prolyl oligopeptidase family
DLH                  PF01738.13   218 seq618_BIOID51029    -            249   8.5e-07   28.3   0.0   1   1   2.6e-09   5.9e-06   25.6   0.0     2   188    13   231    12   235 0.84 Dienelactone hydrolase family
BAAT_C               PF08840.6    213 seq618_BIOID51029    -            249     2e-05   24.3   0.0   1   1     8e-08   0.00018   21.1   0.0    21   164   106   234    98   242 0.74 BAAT / Acyl-CoA thioester hydrolase C terminal
LamB_YcsF            PF03746.11   242 seq621_BIOID51029    -            244  3.3e-102  340.5   0.8   1   1  2.8e-106  3.8e-102  340.3   0.5     1   241     2   237     2   238 0.99 LamB/YcsF family
Cyto_ox_2            PF02322.10   328 seq622_BIOID51029    -            378  5.8e-112  373.9  33.8   1   1  4.8e-116  6.6e-112  373.7  23.4     1   328     6   362     6   362 0.99 Cytochrome oxidase subunit II
Peptidase_A24        PF01478.13   106 seq623_BIOID51029    -            218   7.8e-10   38.7   8.9   1   1   5.7e-14   7.8e-10   38.7   6.2     2    98    79   175    78   182 0.87 Type IV leader peptidase family
Antirestrict         PF03230.8     94 seq624_BIOID51029    -            161     5e-39  132.0   0.2   1   1   4.7e-43   6.4e-39  131.7   0.1     1    94    64   161    64   161 0.98 Antirestriction protein
IstB_IS21            PF01695.12   178 seq625_BIOID51029    -            299   1.5e-15   56.9   0.0   1   1   3.4e-19   2.3e-15   56.3   0.0    43   167   147   275   111   278 0.81 IstB-like ATP binding protein
Bac_DnaA             PF00308.13   219 seq625_BIOID51029    -            299   3.2e-06   26.8   0.0   1   1   7.8e-10   5.4e-06   26.1   0.0     6   157   119   277   116   283 0.77 Bacterial dnaA  protein
Cytochrom_C_asm      PF01578.15   214 seq627_BIOID51029    -            288   5.7e-45  153.3  17.3   1   1   4.2e-49   5.7e-45  153.3  12.0     5   212    62   286    58   288 0.97 Cytochrome C assembly protein
GST_C_2              PF13410.1     69 seq628_BIOID51029    -            304   5.3e-10   38.9   0.3   1   1   4.8e-13   1.3e-09   37.6   0.2     2    68   190   260   189   261 0.82 Glutathione S-transferase, C-terminal domain
GST_C                PF00043.20    95 seq628_BIOID51029    -            304   9.3e-09   35.0   0.0   1   1   5.9e-12   1.6e-08   34.2   0.0    33    95   199   266   162   266 0.87 Glutathione S-transferase, C-terminal domain
GST_N_2              PF13409.1     70 seq628_BIOID51029    -            304   1.8e-06   27.7   0.0   1   1   1.7e-09   4.7e-06   26.3   0.0     3    69    69   143    67   144 0.89 Glutathione S-transferase, N-terminal domain
GST_N                PF02798.15    76 seq628_BIOID51029    -            304   3.4e-05   23.7   0.0   1   1   4.2e-08   0.00012   22.1   0.0    17    76    82   143    74   143 0.91 Glutathione S-transferase, N-terminal domain
Methyltransf_23      PF13489.1    162 seq630_BIOID51029    -            222     1e-07   31.6   0.0   1   1     4e-11   1.4e-07   31.2   0.0    15   127    48   170    37   207 0.73 Methyltransferase domain
Methyltransf_12      PF08242.7     99 seq630_BIOID51029    -            222   2.4e-07   31.0   0.0   1   1   1.1e-10   3.7e-07   30.4   0.0     1    99    58   155    58   155 0.88 Methyltransferase domain
Methyltransf_11      PF08241.7     95 seq630_BIOID51029    -            222   3.2e-06   27.4   0.0   1   1   1.4e-09   4.9e-06   26.8   0.0     1    94    58   156    58   157 0.91 Methyltransferase domain
MTS                  PF05175.9    170 seq630_BIOID51029    -            222   8.6e-06   25.1   0.1   1   1   1.2e-08   4.2e-05   22.8   0.0    22   137    44   156    40   169 0.85 Methyltransferase small domain
SNARE_assoc          PF09335.6    123 seq631_BIOID51029    -            192   6.2e-18   65.0   2.1   1   1   4.6e-22   6.2e-18   65.0   1.5     3   122    23   143    21   144 0.92 SNARE associated Golgi protein
RNase_T              PF00929.19   164 seq632_BIOID51029    -            246     5e-40  137.3   0.4   1   1   9.7e-44   1.3e-39  135.9   0.1     1   164    12   178    12   178 0.93 Exonuclease
Methyltransf_27      PF13708.1    194 seq635_BIOID51029    -            277   5.7e-77  257.5   0.4   1   1   5.5e-81   7.5e-77  257.1   0.3     2   194    82   274    81   274 0.99 Methyltransferase domain
IstB_IS21            PF01695.12   178 seq638_BIOID51029    -            261   4.2e-67  224.9   0.1   1   1   1.6e-70   5.5e-67  224.5   0.0     2   177    55   230    54   231 0.98 IstB-like ATP binding protein
Bac_DnaA             PF00308.13   219 seq638_BIOID51029    -            261   1.7e-08   34.2   0.0   1   1   8.1e-12   2.8e-08   33.5   0.0    36   136   101   199    80   221 0.87 Bacterial dnaA  protein
PhoH                 PF02562.11   205 seq638_BIOID51029    -            261   1.7e-06   27.2   0.1   1   1   1.2e-09     4e-06   26.0   0.0     3    61    83   142    81   179 0.77 PhoH-like protein
AAA                  PF00004.24   132 seq638_BIOID51029    -            261   1.4e-05   25.1   0.0   1   1   7.1e-09   2.4e-05   24.4   0.0     1   111   102   202   102   230 0.70 ATPase family associated with various cellular activities (AAA)
Nol1_Nop2_Fmu        PF01189.12   283 seq639_BIOID51029    -            429  1.3e-104  349.4   0.0   1   1  8.4e-108  1.6e-104  349.1   0.0     1   282   164   426   164   427 0.99 NOL1/NOP2/sun family
NusB                 PF01029.13   134 seq639_BIOID51029    -            429   6.1e-26   90.8   0.0   1   1   5.1e-29   9.9e-26   90.1   0.0     1   134     5   127     5   127 0.97 NusB family
Methyltransf_26      PF13659.1    117 seq639_BIOID51029    -            429   3.7e-11   42.9   0.0   1   1   3.7e-14   7.3e-11   42.0   0.0     2   116   248   375   247   376 0.90 Methyltransferase domain
Methyltransf_18      PF12847.2    112 seq639_BIOID51029    -            429   2.3e-10   40.8   0.0   1   1   2.2e-13   4.2e-10   40.0   0.0     2   112   247   375   246   375 0.84 Methyltransferase domain
Methyltransf_31      PF13847.1    152 seq639_BIOID51029    -            429   1.9e-09   37.1   0.0   1   1   1.8e-12   3.5e-09   36.3   0.0     2   113   245   380   244   416 0.82 Methyltransferase domain
MTS                  PF05175.9    170 seq639_BIOID51029    -            429   1.1e-06   28.0   0.0   1   1   1.1e-09   2.1e-06   27.1   0.0    24   151   239   385   229   397 0.86 Methyltransferase small domain
FtsJ                 PF01728.14   181 seq639_BIOID51029    -            429   8.9e-05   22.4   0.0   1   1   9.1e-08   0.00018   21.4   0.0    19    99   242   323   233   400 0.60 FtsJ-like methyltransferase
Ail_Lom              PF06316.6    199 seq640_BIOID51029    -            219   5.8e-51  172.7   0.5   1   1     1e-54   6.8e-51  172.4   0.4     1   199    13   219    13   219 0.94 Enterobacterial Ail/Lom protein
OMP_b-brl            PF13505.1    176 seq640_BIOID51029    -            219   4.7e-20   72.1   2.8   1   1   8.6e-24   5.9e-20   71.8   1.9     4   176    25   219    19   219 0.74 Outer membrane protein beta-barrel domain
Radical_SAM          PF04055.16   166 seq642_BIOID51029    -            457   3.7e-15   56.3   0.0   1   1     8e-19   5.4e-15   55.8   0.0     2   164    57   227    56   229 0.79 Radical SAM superfamily
HemN_C               PF06969.11    66 seq642_BIOID51029    -            457     4e-12   45.8   0.3   1   1   2.7e-15   1.8e-11   43.7   0.0     1    66   363   431   363   431 0.94 HemN C-terminal domain
C4dic_mal_tran       PF03595.12   330 seq643_BIOID51029    -            366   4.1e-54  183.3  37.1   1   1   3.4e-58   4.7e-54  183.1  25.7     2   329    44   342    43   343 0.97 C4-dicarboxylate transporter/malic acid transport protein
Ribosomal_L11_N      PF03946.9     60 seq645_BIOID51029    -            142   3.2e-32  109.6   0.3   1   1   8.7e-36   5.9e-32  108.7   0.2     1    60     8    67     8    67 0.99 Ribosomal protein L11, N-terminal domain
Ribosomal_L11        PF00298.14    69 seq645_BIOID51029    -            142   6.6e-29   99.7   2.9   1   1   1.8e-32   1.2e-28   98.8   2.0     1    69    72   140    72   140 0.99 Ribosomal protein L11, RNA binding domain
RadC                 PF04002.10   123 seq646_BIOID51029    -            158   1.7e-46  156.7   0.0   1   1   1.6e-50   2.2e-46  156.4   0.0     2   123    37   158    36   158 0.98 RadC-like JAB domain
DUF2829              PF11195.3     75 seq647_BIOID51029    -            138   9.8e-16   57.8   0.0   1   1   1.2e-19   1.6e-15   57.2   0.0     2    75    54   137    53   137 0.93 Protein of unknown function (DUF2829)
Phytase-like         PF13449.1    326 seq648_BIOID51029    -            457   1.1e-33  116.7   0.0   1   1   1.4e-37   1.9e-33  115.9   0.0    60   311   146   396    50   410 0.85 Esterase-like activity of phytase
Response_reg         PF00072.19   112 seq649_BIOID51029    -            240   8.2e-25   86.8   0.0   1   1   1.8e-28   1.2e-24   86.3   0.0     1   112    13   122    13   122 0.98 Response regulator receiver domain
Trans_reg_C          PF00486.23    77 seq649_BIOID51029    -            240     1e-22   79.6   0.1   1   1   2.7e-26   1.8e-22   78.8   0.0     2    77   157   232   156   232 0.96 Transcriptional regulatory protein, C terminal
peroxidase           PF00141.18   229 seq651_BIOID51029    -            739   4.5e-87  291.2   0.0   1   2   4.1e-53   5.6e-49  166.5   0.0     3   229    89   409    87   409 0.87 Peroxidase
peroxidase           PF00141.18   229 seq651_BIOID51029    -            739   4.5e-87  291.2   0.0   2   2   1.3e-39   1.8e-35  122.4   0.0     3   229   416   713   414   713 0.88 Peroxidase
H2TH                 PF06831.9     93 seq652_BIOID51029    -            263   3.5e-18   65.0   0.0   1   1   1.4e-21   6.4e-18   64.1   0.0     1    77   126   205   126   215 0.85 Formamidopyrimidine-DNA glycosylase H2TH domain
Fapy_DNA_glyco       PF01149.19   116 seq652_BIOID51029    -            263   7.7e-15   55.1   0.0   1   1     3e-18   1.4e-14   54.3   0.0     1   106     2   104     2   110 0.88 Formamidopyrimidine-DNA glycosylase N-terminal domain
zf-FPG_IleRS         PF06827.9     30 seq652_BIOID51029    -            263   6.9e-07   28.6   2.7   1   1   2.8e-10   1.3e-06   27.8   1.9     1    29   235   263   235   263 0.97 Zinc finger found in FPG and IleRS
DUF1144              PF06610.8    143 seq653_BIOID51029    -            149   4.1e-71  237.2   7.6   1   1   3.3e-75   4.5e-71  237.0   5.3     4   143     3   142     1   142 0.98 Protein of unknown function (DUF1144)
Fe-S_biosyn          PF01521.15    91 seq655_BIOID51029    -            114   4.3e-29   99.9   0.0   1   1   3.7e-33     5e-29   99.7   0.0     1    91     9   100     9   100 0.99 Iron-sulphur cluster biosynthesis
Ribosomal_L1         PF00687.16   221 seq657_BIOID51029    -            234   9.2e-50  168.8   0.2   1   1   7.9e-54   1.1e-49  168.6   0.2    13   220    28   220     8   221 0.90 Ribosomal protein L1p/L10e family
DnaB_C               PF03796.10   265 seq658_BIOID51029    -            466   1.3e-72  243.6   0.0   1   1     4e-76   1.8e-72  243.2   0.0     2   256   180   427   179   436 0.95 DnaB-like helicase C terminal domain
AAA_25               PF13481.1    194 seq658_BIOID51029    -            466   1.3e-08   34.3   0.1   1   1   5.3e-12   2.4e-08   33.4   0.0    15   186   180   353   170   359 0.84 AAA domain
Smr                  PF01713.16    83 seq660_BIOID51029    -            187   3.7e-20   71.7   0.0   1   1   4.3e-24   5.9e-20   71.1   0.0     2    83    89   169    88   169 0.91 Smr domain
DUF21                PF01595.15   183 seq661_BIOID51029    -            420   3.5e-55  186.0   4.7   1   1   1.1e-58   4.9e-55  185.5   3.3     3   175     2   175     1   180 0.98 Domain of unknown function DUF21
CorC_HlyC            PF03471.12    81 seq661_BIOID51029    -            420   2.9e-20   71.7   0.2   1   1     2e-23   9.2e-20   70.1   0.1     2    79   335   410   334   412 0.95 Transporter associated domain
CBS                  PF00571.23    57 seq661_BIOID51029    -            420   9.6e-06   25.0   0.2   1   1   8.6e-08   0.00039   19.9   0.0     8    56   270   318   249   319 0.87 CBS domain
Amidohydro_4         PF13147.1    304 seq662_BIOID51029    -            453   4.4e-30  105.5   0.2   1   1   3.5e-33   1.2e-29  104.1   0.2     1   304    45   389    45   389 0.86 Amidohydrolase
Amidohydro_1         PF01979.15   333 seq662_BIOID51029    -            453   3.1e-19   69.6   0.0   1   1   2.1e-21   7.1e-18   65.2   0.0     1   332    50   391    50   392 0.67 Amidohydrolase family
Amidohydro_5         PF13594.1     68 seq662_BIOID51029    -            453   4.2e-17   61.6   0.9   1   1   2.9e-20   9.8e-17   60.4   0.6     1    68    23    88    23    88 0.84 Amidohydrolase
phage_tail_N         PF08400.5    134 seq663_BIOID51029    -            373   2.6e-61  205.1   0.2   1   1   5.7e-65   2.6e-61  205.1   0.1     1   134     1   134     1   134 0.99 Prophage tail fibre N-terminal
Collagen             PF01391.13    60 seq663_BIOID51029    -            373   4.9e-18   64.3  71.5   1   2   2.2e-13     1e-09   37.7  23.6     1    59   251   309   249   310 0.73 Collagen triple helix repeat (20 copies)
Collagen             PF01391.13    60 seq663_BIOID51029    -            373   4.9e-18   64.3  71.5   2   2   1.2e-10   5.3e-07   28.9  29.2     1    58   296   353   293   365 0.54 Collagen triple helix repeat (20 copies)
CarboxypepD_reg      PF13620.1     82 seq663_BIOID51029    -            373     2e-08   34.0   0.3   1   1   9.5e-12   4.3e-08   32.9   0.2     1    74     4    82     4    89 0.81 Carboxypeptidase regulatory-like domain
PALP                 PF00291.20   307 seq664_BIOID51029    -            514   9.6e-70  235.0   2.1   1   1   1.9e-73   1.3e-69  234.6   1.5     5   307    29   316    25   316 0.91 Pyridoxal-phosphate dependent enzyme
Thr_dehydrat_C       PF00585.13    91 seq664_BIOID51029    -            514   3.8e-64  212.2   0.0   1   2   3.6e-35   2.4e-31  107.0   0.0     1    91   329   419   329   419 0.98 C-terminal regulatory domain of Threonine dehydratase
Thr_dehydrat_C       PF00585.13    91 seq664_BIOID51029    -            514   3.8e-64  212.2   0.0   2   2   6.7e-34   4.6e-30  102.9   0.0     2    91   425   512   424   512 0.96 C-terminal regulatory domain of Threonine dehydratase
Alpha-amylase        PF00128.19   316 seq665_BIOID51029    -            676   2.5e-42  145.2   5.9   1   1   4.7e-46   6.4e-42  143.9   4.1     1   308   226   595   226   598 0.72 Alpha amylase, catalytic domain
DUF987               PF06174.6     66 seq666_BIOID51029    -             73   1.7e-43  145.8   0.2   1   1   1.4e-47   1.9e-43  145.6   0.1     1    66     1    66     1    66 0.99 Protein of unknown function (DUF987)
Abhydrolase_1        PF00561.15   230 seq667_BIOID51029    -            340     3e-26   92.2   0.0   1   1   2.6e-29     9e-26   90.7   0.0     4   218   105   312   102   315 0.96 alpha/beta hydrolase fold
Abhydrolase_6        PF12697.2    228 seq667_BIOID51029    -            340     3e-16   59.9   0.7   1   1   1.2e-19   4.2e-16   59.4   0.5     1   219    75   312    75   320 0.70 Alpha/beta hydrolase family
Abhydrolase_5        PF12695.2    142 seq667_BIOID51029    -            340   7.6e-11   41.8   0.4   1   1   7.2e-14   2.5e-10   40.1   0.2     2   141    75   308    74   309 0.65 Alpha/beta hydrolase family
His_Phos_2           PF00328.17   347 seq670_BIOID51029    -            442   1.5e-41  142.8   0.0   1   1   1.3e-45   1.7e-41  142.5   0.0     1   345    39   383    39   387 0.87 Histidine phosphatase superfamily (branch 2)
Acid_phosphat_B      PF03767.9    230 seq672_BIOID51029    -            237   3.8e-50  170.2   0.0   1   1   3.2e-54   4.3e-50  170.0   0.0     2   229    11   220    10   221 0.96 HAD superfamily, subfamily IIIB (Acid phosphatase)
YagB_YeeU_YfjZ       PF06154.6    105 seq674_BIOID51029    -            122   3.8e-52  174.8   0.0   1   1   3.3e-56   4.5e-52  174.6   0.0     2   104    16   118    15   119 0.98 YagB/YeeU/YfjZ family
AAA_5                PF07728.9    139 seq676_BIOID51029    -            684   1.2e-13   50.8   0.0   1   1   2.6e-13   1.8e-09   37.3   0.0    55   139   434   522   386   522 0.80 AAA domain (dynein-related subfamily)
DUF1508              PF07411.7     49 seq679_BIOID51029    -            123   8.1e-48  159.5   6.0   1   2   1.2e-27   1.7e-23   81.6   0.2     1    49    23    71    23    71 0.97 Domain of unknown function (DUF1508)
DUF1508              PF07411.7     49 seq679_BIOID51029    -            123   8.1e-48  159.5   6.0   2   2   2.5e-27   3.4e-23   80.7   0.9     1    48    74   121    74   122 0.97 Domain of unknown function (DUF1508)
TehB                 PF03848.9    192 seq680_BIOID51029    -            197  1.4e-102  340.6   0.1   1   1  7.9e-106  1.5e-102  340.5   0.0     1   192     1   193     1   193 0.99 Tellurite resistance protein TehB
Methyltransf_23      PF13489.1    162 seq680_BIOID51029    -            197   4.7e-12   45.7   0.0   1   1   2.9e-15   5.6e-12   45.5   0.0    20   115    28   133    10   173 0.77 Methyltransferase domain
Methyltransf_11      PF08241.7     95 seq680_BIOID51029    -            197   6.5e-12   45.6   0.0   1   1   6.8e-15   1.3e-11   44.6   0.0     1    93    35   130    35   132 0.96 Methyltransferase domain
Methyltransf_12      PF08242.7     99 seq680_BIOID51029    -            197   9.1e-11   42.0   0.0   1   1   7.4e-14   1.4e-10   41.3   0.0     1    98    35   129    35   130 0.95 Methyltransferase domain
Methyltransf_31      PF13847.1    152 seq680_BIOID51029    -            197   1.9e-10   40.4   0.0   1   1   1.2e-13   2.3e-10   40.1   0.0     5   110    32   134    29   183 0.89 Methyltransferase domain
MTS                  PF05175.9    170 seq680_BIOID51029    -            197   1.1e-09   37.7   0.0   1   1   7.2e-13   1.4e-09   37.4   0.0    23   106    22   103     3   145 0.83 Methyltransferase small domain
Methyltransf_18      PF12847.2    112 seq680_BIOID51029    -            197     6e-08   33.1   0.0   1   1   4.9e-11   9.5e-08   32.4   0.0     2   107    31   130    30   135 0.74 Methyltransferase domain
TrkA_N               PF02254.13   116 seq681_BIOID51029    -            458   4.2e-58  194.2   3.5   1   2   5.4e-33   5.3e-30  103.6   0.0     1   108     3   111     3   125 0.92 TrkA-N domain
TrkA_N               PF02254.13   116 seq681_BIOID51029    -            458   4.2e-58  194.2   3.5   2   2   5.9e-29   5.7e-26   90.6   0.7     1   116   235   350   235   350 0.95 TrkA-N domain
TrkA_C               PF02080.16    71 seq681_BIOID51029    -            458   1.9e-21   75.3   0.7   1   2   4.7e-13   4.5e-10   38.8   0.0     3    70   157   225   155   226 0.91 TrkA-C domain
TrkA_C               PF02080.16    71 seq681_BIOID51029    -            458   1.9e-21   75.3   0.7   2   2     2e-11   1.9e-08   33.6   0.2     8    70   390   451   388   452 0.89 TrkA-C domain
F420_oxidored        PF03807.12    96 seq681_BIOID51029    -            458   1.9e-12   47.2   2.2   1   2   1.5e-07   0.00015   22.0   0.0     1    52     2    49     2    88 0.87 NADP oxidoreductase coenzyme F420-dependent
F420_oxidored        PF03807.12    96 seq681_BIOID51029    -            458   1.9e-12   47.2   2.2   2   2   1.5e-07   0.00015   22.0   0.3     2    48   235   279   234   355 0.80 NADP oxidoreductase coenzyme F420-dependent
NAD_binding_7        PF13241.1    103 seq681_BIOID51029    -            458   1.2e-11   44.6   3.0   1   1   7.5e-08   7.3e-05   22.8   0.0     8    82   233   319   228   323 0.75 Putative NAD(P)-binding
Shikimate_DH         PF01488.15   135 seq681_BIOID51029    -            458   1.4e-11   44.4   0.6   1   1   5.3e-09   5.2e-06   26.4   0.2    12   102   232   332   222   367 0.77 Shikimate / quinate 5-dehydrogenase
Cys_Met_Meta_PP      PF01053.15   386 seq682_BIOID51029    -            440  1.4e-122  408.5   0.0   1   1  1.2e-126  1.6e-122  408.4   0.0     1   385    52   436    52   437 0.97 Cys/Met metabolism PLP-dependent enzyme
DUF1219              PF06755.7    117 seq683_BIOID51029    -             87   6.1e-40  135.2   0.0   1   1   5.1e-44   6.9e-40  135.0   0.0     1    73     1    73     1    81 0.97 Protein of unknown function (DUF1219)
Resolvase            PF00239.16   141 seq684_BIOID51029    -            196   1.1e-40  138.6   0.6   1   1   4.9e-44   2.2e-40  137.6   0.0     1   140     4   144     4   145 0.92 Resolvase, N terminal domain
HTH_7                PF02796.10    45 seq684_BIOID51029    -            196   4.3e-12   45.5   0.1   1   1   2.7e-15   1.2e-11   44.1   0.0     1    45   147   191   147   191 0.98 Helix-turn-helix domain of resolvase
DinI                 PF06183.8     65 seq685_BIOID51029    -             82   1.2e-25   89.1   0.1   1   1   1.1e-29   1.5e-25   88.8   0.1     1    65    16    80    16    80 0.97 DinI-like family
HTH_3                PF01381.17    55 seq686_BIOID51029    -            135   8.2e-16   57.4   0.0   1   1   3.6e-19   1.6e-15   56.5   0.0     1    55    12    66    12    66 0.98 Helix-turn-helix
HTH_19               PF12844.2     64 seq686_BIOID51029    -            135   2.3e-10   40.2   0.0   1   1   9.7e-14   4.4e-10   39.3   0.0     1    63     9    71     9    72 0.98 Helix-turn-helix domain
HTH_31               PF13560.1     64 seq686_BIOID51029    -            135   6.6e-08   32.5   0.0   1   1   3.2e-11   1.4e-07   31.4   0.0     2    58     8    63     7    71 0.95 Helix-turn-helix domain
Ribosomal_L10        PF00466.15   100 seq687_BIOID51029    -            165   2.5e-26   91.3   0.0   1   1   2.6e-30   3.6e-26   90.8   0.0     3   100     5   101     3   101 0.98 Ribosomal protein L10
UPF0270              PF06794.7     70 seq689_BIOID51029    -             72   9.2e-36  121.3   0.1   1   1   7.4e-40     1e-35  121.2   0.0     1    70     1    70     1    70 0.99 Uncharacterised protein family (UPF0270)
RHH_2                PF03693.9     81 seq690_BIOID51029    -             98   9.6e-21   73.6   0.4   1   1   1.7e-24   1.2e-20   73.3   0.2     1    75    16    92    16    97 0.92 Uncharacterised protein family (UPF0156)
RHH_1                PF01402.16    39 seq690_BIOID51029    -             98     8e-05   22.2   2.1   1   1   1.4e-08   9.3e-05   22.0   0.4     2    39    20    58    19    58 0.94 Ribbon-helix-helix protein, copG family
UPF0047              PF01894.12   118 seq692_BIOID51029    -            138   4.5e-39  132.8   0.0   1   1   3.7e-43   5.1e-39  132.6   0.0     1   117    17   135    17   136 0.97 Uncharacterised protein family UPF0047
Peptidase_S24        PF00717.18    70 seq694_BIOID51029    -            145   1.6e-15   56.3   0.0   1   1   1.8e-19   2.5e-15   55.7   0.0     2    67    60   125    59   127 0.92 Peptidase S24-like
Glutaredoxin         PF00462.19    60 seq695_BIOID51029    -             81   7.9e-14   51.2   0.0   1   1   6.6e-18     9e-14   51.0   0.0     1    57     3    58     3    61 0.95 Glutaredoxin
Phage_fiber_C        PF06820.7     64 seq697_BIOID51029    -            102   3.5e-35  119.8   0.5   1   1   3.7e-39   5.1e-35  119.3   0.3     3    64    43   102    41   102 0.98 Putative prophage tail fibre C-terminus
PRK                  PF00485.13   194 seq700_BIOID51029    -            289     3e-74  248.6   0.0   1   1   2.7e-78   3.6e-74  248.4   0.0     1   194     7   214     7   214 0.99 Phosphoribulokinase / Uridine kinase family
Plasmid_stabil       PF05016.9     90 seq701_BIOID51029    -             98   6.7e-13   48.7   0.0   1   1   5.5e-17   7.5e-13   48.5   0.0     1    89     4    90     4    91 0.92 Plasmid stabilisation system protein
Xan_ur_permease      PF00860.15   389 seq702_BIOID51029    -            435   6.4e-98  327.6  32.7   1   1  5.6e-102   7.7e-98  327.4  22.7     2   387    11   396    10   398 0.97 Permease family
DUF3313              PF11769.3    201 seq703_BIOID51029    -            222   9.3e-66  220.9   0.1   1   1   7.7e-70   1.1e-65  220.7   0.1     1   199    16   214    16   216 0.99 Protein of unknown function (DUF3313)
DUF957               PF06117.6     65 seq704_BIOID51029    -            192   9.8e-25   85.7   0.2   1   1   1.2e-28   1.6e-24   85.1   0.1     1    46    79   124    79   134 0.94 Enterobacterial protein of unknown function (DUF957)
S-methyl_trans       PF02574.11   305 seq706_BIOID51029    -           1232  1.4e-104  349.5   0.1   1   1  9.1e-108  2.5e-104  348.7   0.1     1   304    21   331    21   332 0.98 Homocysteine S-methyltransferase
Met_synt_B12         PF02965.12   136 seq706_BIOID51029    -           1232     9e-54  180.6   0.0   1   1     9e-57   2.4e-53  179.2   0.0     1   136  1060  1197  1060  1197 0.99 Vitamin B12 dependent methionine synthase, activation domain
Pterin_bind          PF00809.17   210 seq706_BIOID51029    -           1232     6e-47  159.6   0.5   1   1   6.5e-50   1.8e-46  158.0   0.4     1   210   361   573   361   573 0.98 Pterin binding enzyme
B12-binding_2        PF02607.12    79 seq706_BIOID51029    -           1232   4.4e-21   74.5   0.0   1   1   6.5e-24   1.8e-20   72.6   0.0     4    79   664   739   662   739 0.96 B12 binding domain
B12-binding          PF02310.14   121 seq706_BIOID51029    -           1232   6.6e-20   71.0   0.2   1   1   1.8e-22     5e-19   68.2   0.1     2    94   753   845   752   856 0.93 B12 binding domain
Flavodoxin_NdrI      PF07972.6    122 seq707_BIOID51029    -            136   5.1e-47  158.6   0.0   1   1   4.3e-51   5.8e-47  158.4   0.0     1   122     5   123     5   123 0.97 NrdI Flavodoxin like
DUF1391              PF07151.7     49 seq709_BIOID51029    -             51   5.1e-35  118.5   0.9   1   1     4e-39   5.5e-35  118.4   0.6     1    48     2    49     2    50 0.97 Protein of unknown function (DUF1391)
DUF419               PF04237.8     92 seq710_BIOID51029    -            118   1.2e-22   79.9   0.1   1   1   1.1e-26   1.5e-22   79.6   0.0     1    91    10   102    10   103 0.98 Protein of unknown function (DUF419)
Ribosomal_L12        PF00542.14    68 seq711_BIOID51029    -            121   1.8e-31  107.8   8.6   1   1   2.8e-35   3.8e-31  106.7   6.0     1    68    54   121    54   121 0.99 Ribosomal protein L7/L12 C-terminal domain
DUF968               PF06147.6    200 seq712_BIOID51029    -            331   2.8e-75  252.5   0.0   1   1   2.7e-79   3.6e-75  252.1   0.0     2   199   131   327   130   328 0.98 Protein of unknown function (DUF968)
Peptidase_U32        PF01136.14   233 seq714_BIOID51029    -            453   6.2e-95  316.4   0.0   1   1     6e-99   8.2e-95  316.0   0.0     1   232    75   344    75   345 0.98 Peptidase family U32
DUF218               PF02698.12   155 seq717_BIOID51029    -            266   3.1e-24   85.1   0.0   1   1   3.3e-28   4.6e-24   84.5   0.0     1   137    36   183    36   208 0.92 DUF218 domain
Ribonuc_L-PSP        PF01042.16   121 seq719_BIOID51029    -            115   3.4e-28   97.7   0.5   1   1   2.7e-32   3.7e-28   97.5   0.4     2   121     4   115     3   115 0.96 Endoribonuclease L-PSP
AA_permease          PF00324.16   479 seq720_BIOID51029    -            470    1e-115  386.7  42.2   1   1  1.7e-119  1.1e-115  386.5  29.3     1   464    39   462    39   470 0.93 Amino acid permease
AA_permease_2        PF13520.1    426 seq720_BIOID51029    -            470   2.2e-43  148.2  46.9   1   1   4.3e-47   2.9e-43  147.8  32.5     9   410    43   444    39   464 0.82 Amino acid permease
Ribonuc_red_lgC      PF02867.10   537 seq721_BIOID51029    -            714  1.2e-151  505.8   0.0   1   1  1.2e-153  5.5e-150  500.3   0.0     1   537   175   694   175   694 0.96 Ribonucleotide reductase, barrel domain
RNR_N                PF08343.5     82 seq721_BIOID51029    -            714     3e-29  100.5   0.1   1   1   1.7e-32   7.8e-29   99.2   0.1     1    82    16    97    16    97 0.99 Ribonucleotide reductase N-terminal
Ribonuc_red_lgN      PF00317.16    83 seq721_BIOID51029    -            714   3.8e-12   45.7   0.0   1   1   2.2e-15     1e-11   44.3   0.0     2    82    99   171    98   172 0.95 Ribonucleotide reductase, all-alpha domain
EIIC-GAT             PF03611.9    415 seq722_BIOID51029    -            465  3.5e-130  434.4  44.5   1   1  2.5e-134  3.5e-130  434.4  30.8     1   410    12   408    12   426 0.97 PTS system sugar-specific permease component
EamA                 PF00892.15   126 seq724_BIOID51029    -            301   1.2e-47  161.0  35.9   1   2   2.3e-25   1.5e-21   76.5  11.3     1   125    20   141    20   142 0.93 EamA-like transporter family
EamA                 PF00892.15   126 seq724_BIOID51029    -            301   1.2e-47  161.0  35.9   2   2   9.5e-30   6.5e-26   90.7   8.1     1   125   162   289   162   290 0.97 EamA-like transporter family
CorA                 PF01544.13   292 seq727_BIOID51029    -            327   4.7e-63  212.8   0.0   1   1     4e-67   5.5e-63  212.6   0.0     3   292    39   323    37   323 0.97 CorA-like Mg2+ transporter protein
MscL                 PF01741.13   128 seq729_BIOID51029    -            136   2.3e-57  192.5   3.1   1   1   1.9e-61   2.6e-57  192.3   2.2     1   128     3   132     3   132 0.98 Large-conductance mechanosensitive channel, MscL
SNARE_assoc          PF09335.6    123 seq731_BIOID51029    -            219   3.3e-19   69.1   5.8   1   1   2.4e-23   3.3e-19   69.1   4.0     1   122    48   173    48   174 0.96 SNARE associated Golgi protein
Aminotran_1_2        PF00155.16   363 seq732_BIOID51029    -            417     1e-21   77.2   0.0   1   1   2.4e-25   3.3e-21   75.5   0.0   126   348   165   391    33   405 0.79 Aminotransferase class I and II
RNA_pol_Rpb2_6       PF00562.23   386 seq733_BIOID51029    -           1342  4.7e-162  539.0   0.0   1   1  3.5e-162  7.9e-159  528.4   0.1     2   386   716  1264   715  1264 0.98 RNA polymerase Rpb2, domain 6
RNA_pol_Rpb2_7       PF04560.15    83 seq733_BIOID51029    -           1342   5.7e-32  109.6   0.1   1   1   8.2e-35   1.9e-31  108.0   0.0     1    82  1266  1341  1266  1342 0.98 RNA polymerase Rpb2, domain 7
RNA_pol_Rpb2_3       PF04565.11    68 seq733_BIOID51029    -           1342   7.1e-30  102.4   0.0   1   1   7.4e-33   1.7e-29  101.2   0.0     1    68   513   582   513   582 0.98 RNA polymerase Rpb2, domain 3
RNA_pol_Rpb2_45      PF10385.4     66 seq733_BIOID51029    -           1342   4.6e-29   99.9   0.3   1   1   1.5e-31   3.5e-28   97.0   0.2     1    66   591   656   591   656 1.00 RNA polymerase beta subunit external 1 domain
RNA_pol_Rpb2_1       PF04563.10   203 seq733_BIOID51029    -           1342   1.5e-26   92.4   0.0   1   1   1.4e-29   3.1e-26   91.4   0.0     2   203    27   509    26   509 0.98 RNA polymerase beta subunit
RNA_pol_Rpb2_2       PF04561.9    190 seq733_BIOID51029    -           1342   1.6e-25   89.5   0.9   1   2   8.4e-11   1.9e-07   30.5   0.0     1    74   151   225   151   276 0.82 RNA polymerase Rpb2, domain 2
RNA_pol_Rpb2_2       PF04561.9    190 seq733_BIOID51029    -           1342   1.6e-25   89.5   0.9   2   2   1.9e-18   4.4e-15   55.4   0.0    80   190   340   454   329   454 0.88 RNA polymerase Rpb2, domain 2
HD                   PF01966.17   122 seq734_BIOID51029    -            505   1.4e-09   37.9   0.1   1   1   6.6e-13   4.5e-09   36.2   0.0     1    55    66   137    66   182 0.86 HD domain
McrBC                PF10117.4    321 seq736_BIOID51029    -            436   2.9e-97  325.3   2.2   1   1  2.5e-101   3.4e-97  325.1   1.5     1   321    65   386    65   386 0.97 McrBC 5-methylcytosine restriction system component
DicB                 PF05358.6     62 seq738_BIOID51029    -             97   1.7e-37  126.6   0.6   1   1   1.7e-41   2.3e-37  126.1   0.0     1    62    36    97    36    97 0.99 DicB protein
OrfB_IS605           PF01385.14   227 seq739_BIOID51029    -            427   3.3e-50  170.4   3.1   1   1   9.9e-54   4.5e-50  170.0   2.2     1   224    94   300    94   303 0.97 Probable transposase
OrfB_Zn_ribbon       PF07282.6     69 seq739_BIOID51029    -            427   6.3e-25   86.5   0.7   1   1   1.4e-28   6.3e-25   86.5   0.5     1    67   329   396   329   398 0.98 Putative transposase DNA-binding domain
HTH_OrfB_IS605       PF12323.3     46 seq739_BIOID51029    -            427   1.7e-13   49.5   0.4   1   1   3.7e-17   1.7e-13   49.5   0.3     2    46    29    73    28    73 0.97 Helix-turn-helix domain
DUF1889              PF08986.5    119 seq740_BIOID51029    -             99   6.8e-64  213.3   1.0   1   1   5.6e-68   7.7e-64  213.1   0.7     1    93     1    93     1    98 0.98 Domain of unknown function (DUF1889)
RusA                 PF05866.6    116 seq742_BIOID51029    -            119   5.4e-19   68.6   0.0   1   1   4.5e-23   6.1e-19   68.4   0.0     1   115     7   115     7   116 0.88 Endodeoxyribonuclease RusA
IlvN                 PF07991.7    165 seq744_BIOID51029    -            491   6.6e-61  204.3   0.2   1   1   1.6e-64   1.1e-60  203.6   0.1     2   165    35   204    34   204 0.98 Acetohydroxy acid isomeroreductase, catalytic domain
IlvC                 PF01450.14   145 seq744_BIOID51029    -            491     4e-56  188.8   0.1   1   2   3.3e-21   2.3e-17   63.1   0.0     1   128   210   337   210   345 0.91 Acetohydroxy acid isomeroreductase, catalytic domain
IlvC                 PF01450.14   145 seq744_BIOID51029    -            491     4e-56  188.8   0.1   2   2   7.7e-40   5.3e-36  123.6   0.0    15   145   359   485   349   485 0.93 Acetohydroxy acid isomeroreductase, catalytic domain
NAD_kinase           PF01513.16   285 seq745_BIOID51029    -            292   6.2e-73  244.9   0.0   1   1   5.2e-77     7e-73  244.7   0.0     2   284     8   271     7   272 0.98 ATP-NAD kinase
Gly_kinase           PF02595.10   378 seq746_BIOID51029    -            381  5.5e-184  611.0  20.1   1   1  4.6e-188  6.2e-184  610.8  13.9     1   377     1   377     1   378 1.00 Glycerate kinase family
DUF1482              PF07358.6     57 seq747_BIOID51029    -             66   2.5e-28   97.3   0.2   1   1   2.1e-32   2.8e-28   97.1   0.1     1    57     7    65     7    65 0.98 Protein of unknown function (DUF1482)
Peptidase_M85        PF13678.1    251 seq748_BIOID51029    -             96   9.9e-21   74.1   0.1   1   1   8.4e-25   1.1e-20   73.9   0.1     2    64    34    96    33    96 0.98 NFkB-p65-degrading zinc protease
Aldedh               PF00171.17   462 seq749_BIOID51029    -            479  6.7e-165  548.7   1.2   1   1  1.1e-168  7.5e-165  548.6   0.8     8   462    22   475    15   475 0.98 Aldehyde dehydrogenase family
LuxC                 PF05893.9    400 seq749_BIOID51029    -            479   0.00013   20.7   0.0   1   1   3.7e-08   0.00025   19.7   0.0    88   285   142   335   138   356 0.81 Acyl-CoA reductase (LuxC)
cNMP_binding         PF00027.24    91 seq752_BIOID51029    -            210   8.9e-24   83.0   0.0   1   1     4e-27   1.4e-23   82.4   0.0     3    90    23   111    21   112 0.97 Cyclic nucleotide-binding domain
Crp                  PF00325.15    32 seq752_BIOID51029    -            210   2.1e-15   55.7   0.4   1   1   1.1e-18   3.9e-15   54.8   0.3     1    32   166   197   166   197 0.98 Bacterial regulatory proteins, crp family
HTH_Crp_2            PF13545.1     76 seq752_BIOID51029    -            210   2.2e-11   43.2   0.1   1   1   1.5e-14     5e-11   42.1   0.1     1    67   142   206   142   207 0.94 Crp-like helix-turn-helix domain
DUF1133              PF06576.6    176 seq753_BIOID51029    -            184   1.4e-99  330.3   0.4   1   1  1.2e-103   1.6e-99  330.1   0.3     1   175     5   179     5   180 0.99 Protein of unknown function (DUF1133)
Iso_dh               PF00180.15   348 seq756_BIOID51029    -            416  7.1e-116  386.8   0.0   1   1    6e-120  8.2e-116  386.6   0.0     2   348    29   412    28   412 0.98 Isocitrate/isopropylmalate dehydrogenase
IpaB_EvcA            PF03278.8    153 seq759_BIOID51029    -            194   1.4e-62  209.3   5.4   1   1   1.3e-66   1.7e-62  209.0   3.7     1   152    35   180    35   181 0.99 IpaB/EvcA family
Sugar_tr             PF00083.19   451 seq760_BIOID51029    -            438   6.5e-27   94.0  35.0   1   1   8.6e-29   3.9e-25   88.2  24.3     6   415    27   405    23   432 0.76 Sugar (and other) transporter
MFS_1                PF07690.11   354 seq760_BIOID51029    -            438   1.1e-26   93.2  50.2   1   2   2.7e-19   1.2e-15   57.0  17.1    38   258    70   296    27   301 0.69 Major Facilitator Superfamily
MFS_1                PF07690.11   354 seq760_BIOID51029    -            438   1.1e-26   93.2  50.2   2   2   2.3e-14   1.1e-10   40.7  15.7    22   172   276   430   263   437 0.76 Major Facilitator Superfamily
MFS_2                PF13347.1    427 seq760_BIOID51029    -            438   6.9e-09   34.4  22.0   1   1   1.5e-12   6.9e-09   34.4  15.2    32   343    54   372    41   383 0.78 MFS/sugar transport protein
Chorismate_bind      PF00425.13   257 seq762_BIOID51029    -            453   1.9e-91  305.8   0.0   1   1   3.5e-95   2.4e-91  305.5   0.0     2   257   190   443   189   443 0.98 chorismate binding enzyme
Anth_synt_I_N        PF04715.8    140 seq762_BIOID51029    -            453   1.2e-29  103.0   0.1   1   1   1.3e-32   9.1e-29  100.1   0.0     9   139    22   153    16   154 0.90 Anthranilate synthase component I, N terminal region
PTS_IIB              PF02302.12    90 seq763_BIOID51029    -            101   4.7e-14   52.4   0.1   1   1   3.8e-18   5.2e-14   52.3   0.1     1    79     4    79     4    90 0.90 PTS system, Lactose/Cellobiose specific IIB subunit
DEAD                 PF00270.24   173 seq767_BIOID51029    -            457   4.4e-46  156.3   0.0   1   1   2.3e-47   7.8e-44  149.0   0.0     1   170    27   191    27   194 0.95 DEAD/DEAH box helicase
Helicase_C           PF00271.26    78 seq767_BIOID51029    -            457   1.5e-23   82.3   0.0   1   1   8.4e-27   2.9e-23   81.4   0.0     3    78   261   336   259   336 0.97 Helicase conserved C-terminal domain
DbpA                 PF03880.10    74 seq767_BIOID51029    -            457   1.9e-21   75.3   0.0   1   1   1.1e-24   3.9e-21   74.3   0.0     2    73   384   455   383   456 0.98 DbpA RNA binding domain
ResIII               PF04851.10   184 seq767_BIOID51029    -            457     1e-05   25.3   0.0   1   1     7e-09   2.4e-05   24.1   0.0     4   183    26   188    23   189 0.73 Type III restriction enzyme, res subunit
AbiH                 PF14253.1    270 seq768_BIOID51029    -            321   1.3e-56  192.1  10.2   1   1   1.1e-60   1.5e-56  191.8   7.1     1   270     3   293     3   293 0.81 Bacteriophage abortive infection AbiH
PTS_EIIA_2           PF00359.17   142 seq769_BIOID51029    -            154   3.8e-34  117.3   0.0   1   1   3.1e-38   4.3e-34  117.1   0.0     2   140     7   148     6   150 0.96 Phosphoenolpyruvate-dependent sugar phosphotransferase system, EIIA 2
AAA_23               PF13476.1    202 seq771_BIOID51029    -            567   1.4e-18   67.8   3.7   1   1     1e-19   6.9e-16   59.0   2.6     1   195    18   229    18   395 0.48 AAA domain
SMC_N                PF02463.14   220 seq771_BIOID51029    -            567   9.2e-19   67.4   0.0   1   1   2.6e-22   1.8e-18   66.4   0.0     1   217    15   525    15   528 0.94 RecF/RecN/SMC N terminal domain
FUSC-like            PF12805.2    284 seq772_BIOID51029    -            696     3e-72  242.8   3.3   1   1   8.7e-76     3e-72  242.8   2.3     2   280    63   335    62   340 0.95 FUSC-like inner membrane protein yccS
FUSC_2               PF13515.1    128 seq772_BIOID51029    -            696   8.6e-20   70.8  11.0   1   1   2.5e-23   8.6e-20   70.8   7.6     2   126   377   498   375   500 0.90 Fusaric acid resistance protein-like
FUSC                 PF04632.7    650 seq772_BIOID51029    -            696   5.1e-08   31.7   4.2   1   1   1.5e-11   5.1e-08   31.7   2.9     7   280   369   659   363   690 0.80 Fusaric acid resistance protein family
ALMT                 PF11744.3    406 seq772_BIOID51029    -            696   1.5e-05   23.7   1.9   1   1   1.7e-08   5.7e-05   21.8   1.0    41   193   389   528   373   594 0.80 Aluminium activated malate transporter
Cytochrom_C552       PF02335.10   435 seq773_BIOID51029    -            478  1.7e-172  573.9   7.8   1   1  3.1e-176  2.1e-172  573.6   5.4     3   433    43   472    41   474 0.98 Cytochrome c552
Fe-ADH               PF00465.14   366 seq780_BIOID51029    -            387   6.4e-88  294.7   0.1   1   1   1.1e-91   7.5e-88  294.4   0.1     1   351     9   363     9   377 0.91 Iron-containing alcohol dehydrogenase
Fe-ADH_2             PF13685.1    250 seq780_BIOID51029    -            387   1.8e-13   50.2   0.1   1   1   3.3e-11   2.3e-07   30.3   0.0     4   101    16   111    13   114 0.81 Iron-containing alcohol dehydrogenase
OMPdecase            PF00215.19   226 seq781_BIOID51029    -            267   1.3e-30  106.3   0.6   1   1   1.1e-34   1.5e-30  106.1   0.4     2   225    56   257    55   258 0.94 Orotidine 5'-phosphate decarboxylase / HUMPS family
LrgA                 PF03788.9     96 seq782_BIOID51029    -            135   4.4e-29   99.9  10.2   1   1   4.3e-33   5.8e-29   99.5   7.1     1    94    24   117    24   119 0.98 LrgA family
PDZ                  PF00595.19    81 seq784_BIOID51029    -            474   3.1e-29  100.8   8.2   1   2   2.7e-19   9.1e-16   57.6   0.1     7    80   285   367   279   368 0.90 PDZ domain (Also known as DHR or GLGF)
PDZ                  PF00595.19    81 seq784_BIOID51029    -            474   3.1e-29  100.8   8.2   2   2   3.7e-15   1.3e-11   44.4   2.2    11    81   394   463   385   463 0.89 PDZ domain (Also known as DHR or GLGF)
PDZ_2                PF13180.1     82 seq784_BIOID51029    -            474   3.3e-26   90.8   2.8   1   2   1.2e-18   4.1e-15   55.3   0.0    12    82   300   380   285   380 0.88 PDZ domain
PDZ_2                PF13180.1     82 seq784_BIOID51029    -            474   3.3e-26   90.8   2.8   2   2   3.7e-12   1.3e-08   34.5   0.6     4    59   399   454   396   469 0.90 PDZ domain
Trypsin_2            PF13365.1    120 seq784_BIOID51029    -            474   8.2e-21   74.0   0.6   1   1   5.5e-24   1.9e-20   72.9   0.4     1   120   114   250   114   250 0.79 Trypsin-like peptidase domain
Trypsin              PF00089.21   220 seq784_BIOID51029    -            474   1.5e-20   73.6   0.3   1   1     7e-24   2.4e-20   72.9   0.2    27   218   114   275    86   277 0.83 Trypsin
Ribonuc_red_sm       PF00268.16   281 seq785_BIOID51029    -            319   1.1e-80  270.5   0.1   1   1   9.6e-85   1.3e-80  270.2   0.0     1   280     1   280     1   281 0.97 Ribonucleotide reductase, small chain
N6_N4_Mtase          PF01555.13   231 seq788_BIOID51029    -            349   5.2e-44  150.3   0.0   1   1   2.7e-47   1.9e-43  148.4   0.0     1   229    29   340    29   342 0.80 DNA methylase
Methyltransf_26      PF13659.1    117 seq788_BIOID51029    -            349   3.7e-13   49.4   0.0   1   1     4e-12   2.7e-08   33.7   0.0    51   116     9    82     5    83 0.82 Methyltransferase domain
LrgB                 PF04172.11   215 seq793_BIOID51029    -            231   1.2e-82  276.2  15.2   1   1   9.7e-87   1.3e-82  276.0  10.6     1   215    12   226    12   226 0.99 LrgB-like family
AMNp_N               PF10423.4    160 seq799_BIOID51029    -            519   9.2e-51  171.4   0.1   1   1     2e-54   1.4e-50  170.9   0.1     2   158    47   205    46   207 0.96 Bacterial AMP nucleoside phosphorylase N-terminus
PNP_UDP_1            PF01048.15   234 seq799_BIOID51029    -            519   5.3e-20   71.2   0.0   1   1   1.2e-23   8.5e-20   70.6   0.0    33   200   297   464   264   487 0.83 Phosphorylase superfamily
NUDIX                PF00293.23   135 seq801_BIOID51029    -            192   4.3e-16   58.6   0.0   1   1   4.3e-20   5.9e-16   58.2   0.0     4   124    33   151    29   159 0.87 NUDIX domain
AP_endonuc_2         PF01261.19   211 seq805_BIOID51029    -            284   2.2e-28   98.9   0.0   1   1   2.9e-32   3.9e-28   98.0   0.0     1   210    25   229    25   230 0.96 Xylose isomerase-like TIM barrel
SSB                  PF00436.20   104 seq811_BIOID51029    -            178   8.4e-43  144.3   0.5   1   1   7.4e-47     1e-42  144.1   0.4     1   103     6   112     6   113 0.97 Single-strand binding protein family
HTH_3                PF01381.17    55 seq815_BIOID51029    -            178     6e-17   61.1   0.0   1   1   3.7e-20   8.5e-17   60.6   0.0     1    53    12    64    12    66 0.97 Helix-turn-helix
Cupin_2              PF07883.6     71 seq815_BIOID51029    -            178   6.3e-11   41.4   0.3   1   1   4.3e-14   9.8e-11   40.8   0.2     3    69   104   171   102   173 0.93 Cupin domain
HTH_31               PF13560.1     64 seq815_BIOID51029    -            178   1.2e-10   41.2   0.0   1   1   8.9e-14     2e-10   40.5   0.0     4    57    10    62     8    74 0.94 Helix-turn-helix domain
HTH_19               PF12844.2     64 seq815_BIOID51029    -            178   1.1e-09   38.1   0.0   1   1   6.5e-13   1.5e-09   37.6   0.0     3    59    11    67     9    71 0.95 Helix-turn-helix domain
HTH_26               PF13443.1     63 seq815_BIOID51029    -            178   5.6e-06   26.3   0.0   1   1   3.7e-09   8.4e-06   25.7   0.0     2    59    12    68    11    72 0.93 Cro/C1-type HTH DNA-binding domain
HTH_25               PF13413.1     62 seq815_BIOID51029    -            178   4.7e-06   26.0   0.0   1   1   3.4e-09   7.9e-06   25.3   0.0     2    35    12    45    11    49 0.94 Helix-turn-helix domain
ABC_tran             PF00005.22   118 seq816_BIOID51029    -            467   5.3e-26   91.1   0.0   1   1   3.3e-29   1.1e-25   90.1   0.0     1   117   135   259   135   260 0.97 ABC transporter
CBS                  PF00571.23    57 seq816_BIOID51029    -            467   2.8e-06   26.7   0.0   1   1   4.2e-07    0.0014   18.0   0.0    32    55   436   459   413   461 0.86 CBS domain
Paired_CXXCH_1       PF09699.5     41 seq817_BIOID51029    -            190   1.5e-07   30.6  26.0   1   1     2e-08   6.7e-05   22.2   3.7     4    40   135   173   131   174 0.78 Doubled CXXCH motif (Paired_CXXCH_1)
Aldo_ket_red         PF00248.16   283 seq818_BIOID51029    -            275   1.5e-56  191.1   0.0   1   1   1.3e-60   1.8e-56  190.8   0.0     2   282    18   261    17   262 0.96 Aldo/keto reductase family
dCMP_cyt_deam_2      PF08211.6    124 seq820_BIOID51029    -            294   2.3e-50  169.6   0.2   1   1   6.8e-52   4.7e-48  162.1   0.0     1   123   157   278   157   279 0.98 Cytidine and deoxycytidylate deaminase zinc-binding region
dCMP_cyt_deam_1      PF00383.17   102 seq820_BIOID51029    -            294   1.4e-17   63.0   0.0   1   1   4.8e-18   3.3e-14   52.2   0.0    10    93    56   139    47   143 0.86 Cytidine and deoxycytidylate deaminase zinc-binding region
FliD_C               PF07195.7    239 seq821_BIOID51029    -            496   6.4e-57  192.4  15.5   1   1   9.4e-61   6.4e-57  192.4  10.7     1   239   252   481   252   481 0.97 Flagellar hook-associated protein 2 C-terminus
FliD_N               PF02465.13    99 seq821_BIOID51029    -            496   5.7e-26   90.6   6.0   1   1   8.4e-30   5.7e-26   90.6   4.1     1    99    36   133    36   133 0.98 Flagellar hook-associated protein 2 C-terminus
Ldh_2                PF02615.9    335 seq824_BIOID51029    -            332  1.1e-143  477.9   0.0   1   1  8.9e-148  1.2e-143  477.7   0.0     1   334     1   331     1   332 0.99 Malate/L-lactate dehydrogenase
GntR                 PF00392.16    64 seq825_BIOID51029    -            258   6.7e-23   79.7   0.2   1   1   1.9e-26   1.3e-22   78.8   0.1     1    64     9    72     9    72 0.99 Bacterial regulatory proteins, gntR family
FCD                  PF07729.7    125 seq825_BIOID51029    -            258   9.3e-19   67.8   5.0   1   1   2.1e-22   1.4e-18   67.2   3.5     1   125    96   220    96   220 0.90 FCD domain
UvrD_C               PF13361.1    319 seq827_BIOID51029    -            690   8.9e-93  311.1   0.0   1   1   3.7e-95   8.4e-92  307.9   0.0     1   318   288   630   288   631 0.97 UvrD-like helicase C-terminal domain
UvrD-helicase        PF00580.16   315 seq827_BIOID51029    -            690   2.2e-74  250.5   0.4   1   1   1.4e-76   3.1e-73  246.6   0.3     1   314    20   282    20   283 0.94 UvrD/REP helicase N-terminal domain
AAA_19               PF13245.1     76 seq827_BIOID51029    -            690   2.2e-13   49.6   0.6   1   1   2.1e-16   4.9e-13   48.5   0.4     8    75    32   104    25   105 0.82 Part of AAA domain
UvrD_C_2             PF13538.1    104 seq827_BIOID51029    -            690   2.2e-10   40.4   0.0   1   1   5.8e-13   1.3e-09   37.9   0.0    54   103   563   626   513   627 0.80 Family description
Na_Pi_cotrans        PF02690.10   142 seq828_BIOID51029    -            543   1.6e-44  150.9  30.2   1   2   1.4e-39   9.5e-36  122.5   7.0     1   140    13   148    13   150 0.98 Na+/Pi-cotransporter
Na_Pi_cotrans        PF02690.10   142 seq828_BIOID51029    -            543   1.6e-44  150.9  30.2   2   2   1.6e-13   1.1e-09   38.0  10.2     1   123   139   265   139   284 0.90 Na+/Pi-cotransporter
SDH_alpha            PF03313.10   283 seq829_BIOID51029    -            454  2.6e-103  344.8   5.2   1   1  4.9e-107  3.4e-103  344.4   3.6     3   282   184   449   182   450 0.96 Serine dehydratase alpha chain
SDH_beta             PF03315.10   158 seq829_BIOID51029    -            454   8.6e-56  188.2   0.0   1   1   2.2e-59   1.5e-55  187.4   0.0     1   157     3   158     3   159 0.96 Serine dehydratase beta chain
Cytochrom_B_N        PF00033.14   188 seq830_BIOID51029    -            188   6.7e-25   87.4   9.4   1   1   1.1e-28   7.6e-25   87.2   6.5     3   187    16   184    14   185 0.96 Cytochrome b(N-terminal)/b6/petB
Ni_hydr_CYTB         PF01292.15   182 seq830_BIOID51029    -            188     1e-21   77.0  10.2   1   1   1.7e-25   1.2e-21   76.8   7.0     1   181    16   184    16   185 0.92 Prokaryotic cytochrome b561
SmpA_OmlA            PF04355.8     71 seq831_BIOID51029    -            113   5.7e-27   93.0   0.3   1   1   5.1e-31     7e-27   92.7   0.2     1    70    35   104    35   105 0.98 SmpA / OmlA family
Diacid_rec           PF05651.8    135 seq836_BIOID51029    -            385   1.9e-52  176.1   0.9   1   1   4.7e-56   3.2e-52  175.4   0.6     1   135     6   140     6   140 0.99 Putative sugar diacid recognition
HTH_30               PF13556.1     59 seq836_BIOID51029    -            385   3.7e-22   77.5   3.4   1   1   7.2e-25   4.9e-21   73.9   2.1     1    59   323   381   323   381 0.98 PucR C-terminal helix-turn-helix domain
Aldolase_II          PF00596.16   183 seq837_BIOID51029    -            228   7.3e-47  159.2   0.2   1   1   6.9e-51   9.4e-47  158.9   0.1     1   182     6   193     6   194 0.88 Class II Aldolase and Adducin N-terminal domain
GTP_EFTU             PF00009.22   188 seq838_BIOID51029    -            607     1e-56  191.2   0.0   1   1   7.2e-60     2e-56  190.3   0.0     2   187     4   195     3   196 0.96 Elongation factor Tu GTP binding domain
EFG_C                PF00679.19    89 seq838_BIOID51029    -            607   1.9e-21   75.6   0.0   1   1   1.6e-24   4.3e-21   74.4   0.0     3    83   397   477   395   483 0.96 Elongation factor G C-terminus
GTP_EFTU_D2          PF03144.20    74 seq838_BIOID51029    -            607   7.4e-10   38.6   3.2   1   1   8.1e-13   2.2e-09   37.1   2.2     1    74   219   289   219   289 0.94 Elongation factor Tu domain 2
MMR_HSR1             PF01926.18   114 seq838_BIOID51029    -            607   1.3e-05   25.0   0.2   1   1   1.5e-08   4.1e-05   23.4   0.0     2   113     8   128     7   129 0.55 50S ribosome-binding GTPase
Peptidase_U32        PF01136.14   233 seq840_BIOID51029    -            667   1.1e-70  237.0   0.1   1   1   3.2e-71   2.2e-67  226.2   0.0     2   231    93   319    92   321 0.91 Peptidase family U32
DUF3656              PF12392.3    122 seq840_BIOID51029    -            667   2.4e-26   92.0   0.0   1   1   6.9e-30   4.7e-26   91.1   0.0     2   122   405   522   404   522 0.97 Collagenase
Fer4_11              PF13247.1     99 seq841_BIOID51029    -            223   1.4e-26   92.1  10.8   1   1     1e-29   1.4e-26   92.1   7.5     2    98    84   181    83   182 0.95 4Fe-4S dicluster domain
Fer4_7               PF12838.2     52 seq841_BIOID51029    -            223   4.5e-17   62.0  26.5   1   2   2.4e-12   3.3e-09   36.8   5.5     2    52    46   108    45   108 0.76 4Fe-4S dicluster domain
Fer4_7               PF12838.2     52 seq841_BIOID51029    -            223   4.5e-17   62.0  26.5   2   2   1.5e-09   2.1e-06   27.9   8.5     2    52   125   176   124   176 0.81 4Fe-4S dicluster domain
Fer4_9               PF13187.1     55 seq841_BIOID51029    -            223   1.1e-15   57.4  25.6   1   2   4.2e-10   5.7e-07   29.5   5.1     2    54    46   108    45   109 0.87 4Fe-4S dicluster domain
Fer4_9               PF13187.1     55 seq841_BIOID51029    -            223   1.1e-15   57.4  25.6   2   2     2e-11   2.8e-08   33.7   7.1     2    54   125   176   124   177 0.96 4Fe-4S dicluster domain
Fer4                 PF00037.22    24 seq841_BIOID51029    -            223   3.5e-13   48.4  40.5   1   1   2.7e-09   3.7e-06   26.1   2.2     2    21   119   138   118   141 0.90 4Fe-4S binding domain
Fer4_10              PF13237.1     52 seq841_BIOID51029    -            223   2.9e-12   46.0  49.9   1   2     8e-09   1.1e-05   25.0   8.7     7    52    90   136    84   136 0.93 4Fe-4S dicluster domain
Fer4_10              PF13237.1     52 seq841_BIOID51029    -            223   2.9e-12   46.0  49.9   2   2     2e-09   2.8e-06   26.9   7.0     4    52   120   173   117   173 0.85 4Fe-4S dicluster domain
Fer4_2               PF12797.2     22 seq841_BIOID51029    -            223     4e-10   38.8  36.2   1   1   9.6e-09   1.3e-05   24.6   1.2     2    20    38    56    37    64 0.89 4Fe-4S binding domain
Fer4_3               PF12798.2     15 seq841_BIOID51029    -            223   1.6e-09   37.5  44.1   1   3   2.8e-05     0.039   14.4   5.2     1    15    92   108    92   108 0.98 4Fe-4S binding domain
Fer4_3               PF12798.2     15 seq841_BIOID51029    -            223   1.6e-09   37.5  44.1   2   3   0.00027      0.37   11.3   3.7     1    13   125   137   125   139 0.94 4Fe-4S binding domain
Fer4_3               PF12798.2     15 seq841_BIOID51029    -            223   1.6e-09   37.5  44.1   3   3   2.6e-07   0.00036   20.7   1.5     1    15   152   176   152   176 0.98 4Fe-4S binding domain
Fer4_4               PF12800.2     17 seq841_BIOID51029    -            223   4.8e-07   29.4  37.0   1   3    0.0002      0.27   11.5   1.9     3    15    45    57    43    61 0.90 4Fe-4S binding domain
Fer4_4               PF12800.2     17 seq841_BIOID51029    -            223   4.8e-07   29.4  37.0   2   3   0.00016      0.22   11.8   3.0     2    17    90   107    89   107 0.86 4Fe-4S binding domain
Fer4_4               PF12800.2     17 seq841_BIOID51029    -            223   4.8e-07   29.4  37.0   3   3   1.9e-06    0.0026   17.8   2.4     2    17   123   138   122   138 0.91 4Fe-4S binding domain
HTH_18               PF12833.2     81 seq842_BIOID51029    -            278   6.7e-26   90.0   2.5   1   1   2.3e-29     8e-26   89.8   1.0     1    80   193   271   193   272 0.97 Helix-turn-helix domain
AraC_binding         PF02311.14   136 seq842_BIOID51029    -            278   7.2e-24   83.8   2.1   1   1   2.1e-27   7.2e-24   83.8   1.5     4   136    16   154    14   154 0.96 AraC-like ligand binding domain
HTH_AraC             PF00165.18    42 seq842_BIOID51029    -            278   7.7e-21   73.1   0.1   1   2   1.7e-11   5.8e-08   32.1   0.0     1    42   180   221   180   221 0.97 Bacterial regulatory helix-turn-helix proteins, AraC family
HTH_AraC             PF00165.18    42 seq842_BIOID51029    -            278   7.7e-21   73.1   0.1   2   2   1.3e-13   4.5e-10   38.9   0.0     1    42   232   271   232   271 0.93 Bacterial regulatory helix-turn-helix proteins, AraC family
DUF3521              PF12035.3     35 seq844_BIOID51029    -             54   8.9e-20   70.1   2.8   1   1   9.8e-24   1.3e-19   69.5   1.9     1    35    20    54    20    54 0.98 Protein of unknown function (DUF3521)
DUF1076              PF06416.7    113 seq845_BIOID51029    -            191   7.5e-44  147.9   0.1   1   1   8.5e-48   1.2e-43  147.3   0.1     1   113    81   189    79   189 0.96 Protein of unknown function (DUF1076)
DUF303               PF03629.13   255 seq847_BIOID51029    -            455   4.3e-30  104.6   0.0   1   1   7.7e-34   5.3e-30  104.3   0.0     1   201    64   300    64   375 0.80 Domain of unknown function (DUF303)
DUF1737              PF08410.5     54 seq847_BIOID51029    -            455   1.7e-17   62.8   0.0   1   1   5.8e-21   3.9e-17   61.6   0.0     1    53     1    50     1    51 0.96 Domain of unknown function (DUF1737)
DUF3828              PF12883.2    120 seq854_BIOID51029    -            308   2.4e-11   43.4   2.6   1   1   1.4e-10   9.5e-07   28.6   0.1     2   118    26   142    25   144 0.84 Protein of unknown function (DUF3828)
Lumazine_bd          PF12870.2    111 seq854_BIOID51029    -            308   3.1e-07   30.3   3.1   1   1   1.8e-08   0.00012   21.9   0.1    66   110   240   283   196   284 0.92 Lumazine-binding domain
DUF218               PF02698.12   155 seq856_BIOID51029    -            239   3.3e-21   75.2   0.0   1   1   3.3e-25   4.6e-21   74.8   0.0     4   132    47   172    45   186 0.93 DUF218 domain
RNA_pol_Rpb1_1       PF04997.7    338 seq858_BIOID51029    -           1407  1.8e-100  336.3   0.1   1   1  1.8e-103  4.8e-100  335.0   0.1     2   338    15   342    14   342 0.95 RNA polymerase Rpb1, domain 1
RNA_pol_Rpb1_5       PF04998.12   277 seq858_BIOID51029    -           1407   1.1e-80  270.7   0.0   1   1     8e-84   2.2e-80  269.7   0.0     1   276   766  1321   766  1322 1.00 RNA polymerase Rpb1, domain 5
RNA_pol_Rpb1_2       PF00623.15   166 seq858_BIOID51029    -           1407   6.1e-51  172.5   0.0   1   1   5.3e-53   1.5e-49  168.0   0.0     1   166   344   486   344   486 0.95 RNA polymerase Rpb1, domain 2
RNA_pol_Rpb1_3       PF04983.13   157 seq858_BIOID51029    -           1407   1.4e-27   96.2   0.0   1   1   1.2e-30   3.3e-27   95.0   0.0     1   157   489   644   489   644 0.93 RNA polymerase Rpb1, domain 3
RNA_pol_Rpb1_4       PF05000.12   108 seq858_BIOID51029    -           1407   2.5e-18   65.7   0.3   1   1   9.1e-22   2.5e-18   65.7   0.2     2   107   674   763   673   764 0.82 RNA polymerase Rpb1, domain 4
NrfD                 PF03916.9    313 seq860_BIOID51029    -            318  6.2e-112  373.9  32.3   1   1  5.1e-116  6.9e-112  373.7  22.4     2   313     5   318     4   318 0.99 Polysulphide reductase, NrfD
SNARE_assoc          PF09335.6    123 seq861_BIOID51029    -            220   1.6e-22   79.8   5.4   1   1   1.2e-26   1.6e-22   79.8   3.7     1   123    48   174    48   174 0.96 SNARE associated Golgi protein
Transcrip_reg        PF01709.15   234 seq862_BIOID51029    -            238   1.2e-82  276.4   0.7   1   1   9.8e-87   1.3e-82  276.2   0.5     1   233     3   235     3   236 0.98 Transcriptional regulator
BPD_transp_1         PF00528.17   185 seq863_BIOID51029    -            354   2.5e-26   92.2  16.2   1   1   1.8e-30   2.5e-26   92.2  11.2     1   176   163   324   163   332 0.91 Binding-protein-dependent transport system inner membrane component
AraC_binding         PF02311.14   136 seq864_BIOID51029    -            312   1.1e-22   80.0   1.3   1   1   5.1e-26   1.7e-22   79.4   0.2     7   129    52   175    48   186 0.88 AraC-like ligand binding domain
HTH_18               PF12833.2     81 seq864_BIOID51029    -            312   8.9e-22   76.8   0.1   1   1   5.5e-25   1.9e-21   75.8   0.1     2    79   229   305   228   307 0.97 Helix-turn-helix domain
HTH_AraC             PF00165.18    42 seq864_BIOID51029    -            312   1.4e-20   72.2   0.2   1   2   3.2e-10   1.1e-06   28.1   0.0     2    42   216   256   215   256 0.93 Bacterial regulatory helix-turn-helix proteins, AraC family
HTH_AraC             PF00165.18    42 seq864_BIOID51029    -            312   1.4e-20   72.2   0.2   2   2   1.6e-14   5.3e-11   41.8   0.0     2    42   268   306   267   306 0.94 Bacterial regulatory helix-turn-helix proteins, AraC family
Cupin_2              PF07883.6     71 seq864_BIOID51029    -            312   1.4e-06   27.5   0.0   1   1   8.3e-10   2.8e-06   26.6   0.0     7    60    57   109    53   116 0.92 Cupin domain
FliS                 PF02561.9    122 seq868_BIOID51029    -            136   1.5e-44  150.5   0.8   1   1   1.3e-48   1.7e-44  150.4   0.6     4   121     6   128     2   129 0.96 Flagellar protein FliS
SmpB                 PF01668.13    68 seq870_BIOID51029    -            160   1.3e-29  101.6   0.0   1   1   1.5e-33   2.1e-29  100.9   0.0     2    67    13    78    12    80 0.96 SmpB protein
DctQ                 PF04290.7    133 seq872_BIOID51029    -            157   1.2e-29  102.6   7.5   1   1   1.1e-33   1.5e-29  102.3   5.2     2   132    17   145    16   147 0.92 Tripartite ATP-independent periplasmic transporters, DctQ component
EAL                  PF00563.15   236 seq873_BIOID51029    -            532   1.2e-59  201.5   0.2   1   1   2.8e-63   1.9e-59  200.8   0.2     4   236   273   501   270   501 0.93 EAL domain
CSS-motif            PF12792.2    208 seq873_BIOID51029    -            532   3.8e-41  140.5   0.4   1   1   9.4e-45   6.4e-41  139.8   0.1     3   203    42   242    40   247 0.91 CSS motif domain associated with EAL
DUF2542              PF10808.3     79 seq874_BIOID51029    -             79     5e-46  154.7   5.7   1   1     4e-50   5.5e-46  154.6   3.9     1    79     1    79     1    79 1.00 Protein of unknown function (DUF2542)
Ail_Lom              PF06316.6    199 seq876_BIOID51029    -            182   1.5e-22   79.9   5.6   1   1   2.4e-26   1.6e-22   79.8   3.9    27   199    13   182     1   182 0.80 Enterobacterial Ail/Lom protein
OMP_b-brl            PF13505.1    176 seq876_BIOID51029    -            182   4.6e-21   75.4  11.3   1   1   7.3e-25     5e-21   75.2   7.8    22   176    15   182     1   182 0.89 Outer membrane protein beta-barrel domain
Ribosomal_S6         PF01250.12    92 seq878_BIOID51029    -            131   3.4e-33  113.2   0.1   1   1   3.2e-37   4.4e-33  112.8   0.0     1    91     2    91     2    92 0.98 Ribosomal protein S6
SecD-TM1             PF13721.1    101 seq880_BIOID51029    -            127   2.7e-16   59.5   0.0   1   1   2.6e-20   3.6e-16   59.1   0.0    11   101    17   105     8   105 0.91 SecD export protein N-terminal TM region
FliT                 PF05400.8     84 seq881_BIOID51029    -            121   3.4e-17   62.4   4.0   1   1   3.7e-21   5.1e-17   61.9   2.8     1    84    21   106    21   106 0.98 Flagellar protein FliT
DctM                 PF06808.7    416 seq887_BIOID51029    -            425  3.2e-128  427.7  50.4   1   1  5.5e-132  3.8e-128  427.4  34.9     2   415     8   415     7   416 0.99 DctM-like transporters
Ligase_CoA           PF00549.14   153 seq890_BIOID51029    -            555   1.5e-51  173.8   0.6   1   1   4.6e-55   3.2e-51  172.8   0.0     1   152   336   491   336   492 0.98 CoA-ligase
CoA_binding          PF02629.14    96 seq890_BIOID51029    -            555   9.6e-17   61.1   0.0   1   1   1.4e-19   9.6e-16   57.9   0.1     3    96   193   288   191   288 0.96 CoA binding domain
Cytochrom_C_asm      PF01578.15   214 seq891_BIOID51029    -            552   1.1e-49  168.8  21.0   1   1   7.9e-54   1.1e-49  168.8  14.5     1   212    72   279    72   281 0.97 Cytochrome C assembly protein
SSB                  PF00436.20   104 seq892_BIOID51029    -            104   2.9e-13   49.4   0.0   1   1   2.3e-17   3.2e-13   49.3   0.0     2    96     3    92     2   100 0.89 Single-strand binding protein family
Pyr_redox_2          PF07992.9    200 seq894_BIOID51029    -            412   4.2e-16   59.3   0.0   1   1   4.9e-18   5.6e-15   55.6   0.0     1   198   126   384   126   386 0.82 Pyridine nucleotide-disulphide oxidoreductase
Pyr_redox            PF00070.22    80 seq894_BIOID51029    -            412     8e-14   51.6   0.9   1   1     3e-10   3.5e-07   30.4   0.0     2    76   256   328   255   332 0.77 Pyridine nucleotide-disulphide oxidoreductase
NAD_binding_8        PF13450.1     68 seq894_BIOID51029    -            412   3.5e-09   36.4   0.0   1   1   7.6e-12   8.6e-09   35.1   0.0     1    37   129   165   129   185 0.91 NAD(P)-binding Rossmann-like domain
HI0933_like          PF03486.9    409 seq894_BIOID51029    -            412   1.7e-06   26.6   0.4   1   1   1.2e-08   1.4e-05   23.6   0.0     2    36   126   160   125   164 0.94 HI0933-like protein
FAD_binding_3        PF01494.14   356 seq894_BIOID51029    -            412   2.2e-05   23.5   0.3   1   1   9.8e-08   0.00011   21.2   0.0     3    35   126   158   125   171 0.92 FAD binding domain
Thi4                 PF01946.12   230 seq894_BIOID51029    -            412     5e-05   22.4   0.1   1   1     1e-07   0.00012   21.1   0.0    20    59   127   166   121   212 0.89 Thi4 family
Alpha-amylase        PF00128.19   316 seq898_BIOID51029    -            495   6.1e-26   91.4   0.4   1   1   2.5e-29   1.7e-25   90.0   0.2     8   304    26   367    21   376 0.68 Alpha amylase, catalytic domain
Glyco_hydro_70       PF02324.11   809 seq898_BIOID51029    -            495   1.4e-13   49.4   0.2   1   1   2.9e-10     2e-06   25.7   0.0   589   698    24   132    22   142 0.86 Glycosyl hydrolase family 70
DUF1090              PF06476.7    115 seq899_BIOID51029    -            127   2.1e-37  127.1  16.2   1   1   1.9e-41   2.6e-37  126.8  11.2     2   114    12   121    10   122 0.92 Protein of unknown function (DUF1090)
OpuAC                PF04069.7    257 seq900_BIOID51029    -            344   3.7e-56  190.2   3.6   1   1   3.3e-60   4.5e-56  189.9   2.5     2   256    44   326    43   327 0.94 Substrate binding domain of ABC-type glycine betaine transport system
GntR                 PF00392.16    64 seq901_BIOID51029    -            236   6.4e-20   70.2   0.0   1   1   1.4e-23   9.4e-20   69.7   0.0     2    64     8    70     7    70 0.97 Bacterial regulatory proteins, gntR family
UTRA                 PF07702.8    141 seq901_BIOID51029    -            236   1.3e-19   70.1   0.0   1   1   3.4e-23   2.3e-19   69.3   0.0     1   140    91   230    91   231 0.97 UTRA domain
Ribosomal_S18        PF01084.15    54 seq904_BIOID51029    -             75   2.7e-25   87.8   0.5   1   1   2.4e-29   3.3e-25   87.5   0.3     2    54    16    68    15    68 0.96 Ribosomal protein S18
HOK_GEF              PF01848.11    43 seq905_BIOID51029    -             50   7.7e-18   63.4   1.4   1   1   6.2e-22   8.5e-18   63.2   1.0     1    43     4    46     4    46 0.99 Hok/gef family
Lysis_S              PF04971.7     68 seq908_BIOID51029    -             71   1.4e-47  159.0   0.5   1   1   1.2e-51   1.6e-47  158.9   0.3     1    68     4    71     4    71 1.00 Lysis protein S
Phage_integrase      PF00589.17   173 seq910_BIOID51029    -            423   2.1e-22   79.5   0.3   1   1   7.9e-26   5.4e-22   78.1   0.0     2   169   232   396   231   399 0.90 Phage integrase family
DUF4102              PF13356.1     89 seq910_BIOID51029    -            423   1.5e-22   79.1   0.0   1   1   6.8e-26   4.7e-22   77.5   0.0     1    87    22   112    22   114 0.91 Domain of unknown function (DUF4102)
Ribosomal_L9_C       PF03948.9     87 seq912_BIOID51029    -            149   1.2e-26   92.4   1.8   1   1   2.9e-30     2e-26   91.7   1.2     2    87    63   149    62   149 0.97 Ribosomal protein L9, C-terminal domain
Ribosomal_L9_N       PF01281.14    48 seq912_BIOID51029    -            149   7.6e-23   79.3   0.3   1   1   2.2e-26   1.5e-22   78.4   0.2     1    48     1    48     1    48 0.97 Ribosomal protein L9, N-terminal domain
PseudoU_synth_2      PF00849.17   164 seq913_BIOID51029    -            290     1e-15   57.8   0.1   1   1   6.3e-18   4.3e-14   52.5   0.1     2   164    69   195    68   195 0.87 RNA pseudouridylate synthase
S4                   PF01479.20    48 seq913_BIOID51029    -            290   2.8e-14   52.1   1.5   1   1   1.1e-17   7.6e-14   50.7   0.0     1    48     7    52     7    52 0.98 S4 domain
DUF883               PF05957.8     94 seq914_BIOID51029    -            101   1.1e-31  108.9   1.7   1   1   9.3e-36   1.3e-31  108.7   1.2     2    94     9   101     8   101 0.99 Bacterial protein of unknown function (DUF883)
DUF1327              PF07041.6    113 seq917_BIOID51029    -            114   4.2e-62  206.9   0.0   1   1   3.4e-66   4.7e-62  206.7   0.0     1   112     1   112     1   113 0.99 Protein of unknown function (DUF1327)
DUF1469              PF07332.6    121 seq923_BIOID51029    -            134     1e-25   89.6   7.5   1   1   8.4e-30   1.1e-25   89.5   5.2     6   120    19   129    14   130 0.97 Protein of unknown function (DUF1469)
AP_endonuc_2         PF01261.19   211 seq924_BIOID51029    -            326   3.1e-14   52.6   0.1   1   1   3.4e-18   4.7e-14   52.0   0.1     1   204    41   222    41   229 0.91 Xylose isomerase-like TIM barrel
UPF0150              PF03681.10    48 seq926_BIOID51029    -            145   1.2e-12   47.0   0.1   1   1   2.8e-16   1.9e-12   46.4   0.1     1    45     9    53     9    56 0.95 Uncharacterised protein family (UPF0150)
HTH_3                PF01381.17    55 seq926_BIOID51029    -            145   2.1e-07   30.5   0.1   1   1   4.7e-11   3.2e-07   29.9   0.1     7    53    95   141    89   143 0.93 Helix-turn-helix
YmgB                 PF10798.3     61 seq927_BIOID51029    -             78   3.6e-05   23.3   0.0   1   1     4e-09   5.4e-05   22.7   0.0     4    35    27    58    25    63 0.93 Biofilm development protein YmgB/AriR
SBP_bac_7            PF03480.8    286 seq929_BIOID51029    -            328    2e-103  345.3   0.0   1   1  1.6e-107  2.2e-103  345.1   0.0     1   285    30   312    30   313 0.99 Bacterial extracellular solute-binding protein, family 7
YqjK                 PF13997.1     73 seq931_BIOID51029    -             99   3.6e-30  103.8   9.8   1   1   3.3e-34   4.5e-30  103.5   6.8     1    73    14    86    14    86 0.99 YqjK-like protein
DHO_dh               PF01180.16   293 seq932_BIOID51029    -            411   6.9e-35  120.3   0.0   1   1   1.9e-38   8.7e-35  120.0   0.0     2   293     6   304     5   304 0.84 Dihydroorotate dehydrogenase
Dus                  PF01207.12   310 seq932_BIOID51029    -            411   5.9e-08   31.7   0.1   1   1   2.4e-11   1.1e-07   30.9   0.1    43   153    91   198    80   203 0.83 Dihydrouridine synthase (Dus)
Sod_Fe_C             PF02777.13   106 seq934_BIOID51029    -            208   2.7e-40  136.3   0.5   1   1   5.9e-44     4e-40  135.8   0.1     4   106    98   204    95   204 0.91 Iron/manganese superoxide dismutases, C-terminal domain
Sod_Fe_N             PF00081.17    82 seq934_BIOID51029    -            208   9.6e-34  115.4   2.3   1   1   2.3e-37   1.5e-33  114.7   1.6     1    81     4    91     4    92 0.97 Iron/manganese superoxide dismutases, alpha-hairpin domain
Sdh_cyt              PF01127.17   121 seq937_BIOID51029    -            134   5.2e-30  103.6   5.0   1   1   4.4e-34   6.1e-30  103.4   3.5     2   120    11   128    10   129 0.90 Succinate dehydrogenase/Fumarate reductase transmembrane subunit
GntR                 PF00392.16    64 seq938_BIOID51029    -            273   8.6e-15   53.8   0.1   1   1   2.2e-18   3.1e-14   52.0   0.0     1    64     3    66     3    66 0.98 Bacterial regulatory proteins, gntR family
MFS_1                PF07690.11   354 seq939_BIOID51029    -            394   1.3e-36  126.0  68.9   1   2   5.2e-33   3.5e-29  101.5  26.1     2   287    17   289    16   289 0.85 Major Facilitator Superfamily
MFS_1                PF07690.11   354 seq939_BIOID51029    -            394   1.3e-36  126.0  68.9   2   2   8.9e-14   6.1e-10   38.2  16.1     4   175   219   387   216   394 0.88 Major Facilitator Superfamily
Sugar_tr             PF00083.19   451 seq939_BIOID51029    -            394   3.2e-12   45.6  16.5   1   1   4.7e-16   3.2e-12   45.6  11.4    43   188    39   181    11   184 0.83 Sugar (and other) transporter
CcmH                 PF03918.9    148 seq943_BIOID51029    -            127   5.8e-47  158.2   0.8   1   1     5e-51   6.8e-47  158.0   0.6     4   125     7   126     4   127 0.91 Cytochrome C biogenesis protein
DUF1116              PF06545.6    216 seq944_BIOID51029    -            419   3.3e-99  330.2   1.3   1   1  3.3e-103   4.5e-99  329.7   0.9     1   216    87   303    87   303 0.99 Protein of unknown function (DUF1116)
DoxX                 PF07681.7     85 seq945_BIOID51029    -            160   6.2e-18   64.8  12.8   1   1   1.5e-21   1.1e-17   64.1   8.9     2    84    39   117    38   118 0.98 DoxX
YmgB                 PF10798.3     61 seq946_BIOID51029    -             88   5.3e-29   99.7   2.6   1   1   3.8e-33   5.3e-29   99.7   1.8     1    61    28    88    28    88 0.98 Biofilm development protein YmgB/AriR
Phage_integrase      PF00589.17   173 seq947_BIOID51029    -            200     8e-49  165.5   0.0   1   1   6.6e-53   9.1e-49  165.3   0.0     1   171    11   181    11   183 0.98 Phage integrase family
Sdh_cyt              PF01127.17   121 seq949_BIOID51029    -            115   8.9e-12   44.7  15.1   1   1   7.9e-16   1.1e-11   44.5  10.5    18   120    11   104     2   113 0.83 Succinate dehydrogenase/Fumarate reductase transmembrane subunit
MFS_1                PF07690.11   354 seq951_BIOID51029    -            393   2.9e-24   85.3  57.9   1   1   2.7e-26   3.7e-22   78.4  34.5     2   328    14   320    10   325 0.83 Major Facilitator Superfamily
TPR_11               PF13414.1     69 seq952_BIOID51029    -            198   3.7e-15   55.2   9.6   1   1   2.2e-15     1e-11   44.1   4.9     1    68    71   140    71   141 0.90 TPR repeat
TPR_2                PF07719.12    34 seq952_BIOID51029    -            198     2e-06   27.1  11.9   1   2   6.1e-07    0.0028   17.3   1.1     2    32    74   104    73   106 0.90 Tetratricopeptide repeat
TPR_2                PF07719.12    34 seq952_BIOID51029    -            198     2e-06   27.1  11.9   2   2   4.4e-06      0.02   14.6   0.0     3    31   146   174   144   176 0.93 Tetratricopeptide repeat
TPR_1                PF00515.23    34 seq952_BIOID51029    -            198   6.3e-06   25.4   9.1   1   1   1.7e-07   0.00075   18.8   0.7     2    32    74   104    73   106 0.91 Tetratricopeptide repeat
MFS_1                PF07690.11   354 seq953_BIOID51029    -            421   3.2e-23   81.9  39.5   1   1   3.6e-27     5e-23   81.3  22.9    22   351    33   365    25   368 0.78 Major Facilitator Superfamily
PTS_IIB              PF02302.12    90 seq954_BIOID51029    -            106   5.2e-21   74.7   1.5   1   1   4.5e-25   6.1e-21   74.5   1.0     2    88     6    95     5    97 0.94 PTS system, Lactose/Cellobiose specific IIB subunit
FGGY_N               PF00370.16   245 seq957_BIOID51029    -            498   2.5e-91  305.2   0.0   1   1   4.8e-95   3.3e-91  304.8   0.0     1   245     4   250     4   250 0.99 FGGY family of carbohydrate kinases, N-terminal domain
FGGY_C               PF02782.11   197 seq957_BIOID51029    -            498     5e-21   75.1   0.4   1   1   2.8e-24   1.9e-20   73.2   0.2     3   196   261   441   259   442 0.80 FGGY family of carbohydrate kinases, C-terminal domain
KdgT                 PF03812.8    314 seq958_BIOID51029    -            341  1.1e-180  599.5  30.6   1   1    9e-185  1.2e-180  599.4  21.2     1   314    15   328    15   328 1.00 2-keto-3-deoxygluconate permease
FAD_binding_2        PF00890.19   421 seq959_BIOID51029    -            588  2.6e-117  392.1   6.1   1   1    7e-121  3.2e-117  391.8   4.2     1   421     9   405     9   405 0.98 FAD binding domain
Succ_DH_flav_C       PF02910.15   129 seq959_BIOID51029    -            588   3.1e-38  130.4   0.1   1   1   1.1e-41   5.1e-38  129.7   0.1     1   129   460   588   460   588 0.96 Fumarate reductase flavoprotein C-term
GST_N_2              PF13409.1     70 seq960_BIOID51029    -            333   1.5e-23   82.4   0.0   1   1   9.7e-27   3.3e-23   81.3   0.0     1    70    67   164    67   164 0.85 Glutathione S-transferase, N-terminal domain
GST_C_2              PF13410.1     69 seq960_BIOID51029    -            333     4e-14   52.1   0.0   1   1   2.4e-17   8.2e-14   51.1   0.0     1    54   208   261   208   285 0.89 Glutathione S-transferase, C-terminal domain
GST_C                PF00043.20    95 seq960_BIOID51029    -            333   8.9e-07   28.7   0.0   1   1   4.3e-10   1.5e-06   28.0   0.0    20    67   205   252   172   286 0.76 Glutathione S-transferase, C-terminal domain
Sulf_transp          PF04143.9     43 seq961_BIOID51029    -            401   3.2e-19   68.5  35.9   1   2     6e-14   8.2e-10   38.4   5.6     3    41   114   153   112   155 0.94 Sulphur transport
Sulf_transp          PF04143.9     43 seq961_BIOID51029    -            401   3.2e-19   68.5  35.9   2   2   1.2e-15   1.6e-11   43.8   5.0     3    42   290   329   288   336 0.93 Sulphur transport
Band_7               PF01145.20   179 seq962_BIOID51029    -            375   4.2e-25   88.5   0.4   1   1   4.1e-27   5.6e-23   81.6   0.2     2   178   147   318   146   320 0.94 SPFH domain / Band 7 family
Aminotran_1_2        PF00155.16   363 seq963_BIOID51029    -            203   1.1e-16   60.6   0.0   1   1     9e-21   1.2e-16   60.4   0.0   175   348     2   180     1   194 0.88 Aminotransferase class I and II
PFL                  PF02901.10   648 seq965_BIOID51029    -            765  3.8e-205  683.0   0.0   1   1  6.8e-209  4.7e-205  682.7   0.0     1   648     1   626     1   626 0.98 Pyruvate formate lyase
Gly_radical          PF01228.16   106 seq965_BIOID51029    -            765   2.7e-25   88.6   0.0   1   1   9.7e-29   6.6e-25   87.4   0.0     3   106   645   747   643   747 0.97 Glycine radical
EAL                  PF00563.15   236 seq969_BIOID51029    -            521   4.8e-63  212.6   0.0   1   1   1.2e-66   8.4e-63  211.8   0.0     2   236   265   500   264   500 0.96 EAL domain
CSS-motif            PF12792.2    208 seq969_BIOID51029    -            521     8e-30  103.6   0.0   1   1   1.6e-33   1.1e-29  103.1   0.0     3   207    44   238    42   239 0.90 CSS motif domain associated with EAL
AzlC                 PF03591.9    143 seq972_BIOID51029    -            245   1.3e-41  141.7  10.1   1   1   9.5e-46   1.3e-41  141.7   7.0     1   141    23   165    23   167 0.97 AzlC protein
CSD                  PF00313.17    66 seq973_BIOID51029    -             70   2.6e-33  113.5   0.3   1   1   4.1e-37   2.8e-33  113.3   0.2     1    65     5    69     5    70 0.98 'Cold-shock' DNA-binding domain
OB_RNB               PF08206.6     58 seq973_BIOID51029    -             70   1.5e-05   24.2   0.3   1   1   3.5e-09   2.4e-05   23.6   0.2     7    28    15    36    11    40 0.87 Ribonuclease B OB domain
Phage_integrase      PF00589.17   173 seq974_BIOID51029    -            198   1.4e-46  158.1   0.6   1   1   1.2e-50   1.6e-46  158.0   0.4     1   172     5   177     5   178 0.98 Phage integrase family
DUF2877              PF11392.3    111 seq975_BIOID51029    -            271   9.3e-29   99.7   0.0   1   1   1.5e-32   2.1e-28   98.6   0.0     1   110   158   265   158   266 0.91 Protein of unknown function (DUF2877)
SDF                  PF00375.13   390 seq977_BIOID51029    -            437  1.4e-120  402.5  38.5   1   1  1.2e-124  1.6e-120  402.3  26.7     1   390     8   411     8   411 0.97 Sodium:dicarboxylate symporter family
Thioredoxin          PF00085.15   104 seq978_BIOID51029    -            127   5.7e-34  115.8   0.0   1   1   1.5e-37   6.7e-34  115.5   0.0     2   103    23   124    22   125 0.98 Thioredoxin
Thioredoxin_2        PF13098.1    112 seq978_BIOID51029    -            127   2.6e-10   40.3   0.1   1   1   5.1e-13   2.3e-09   37.2   0.0     7   112    41   122    35   122 0.90 Thioredoxin-like domain
PTSIIB_sorb          PF03830.10   151 seq980_BIOID51029    -            323   1.5e-58  196.8   1.4   1   1   3.3e-62   2.2e-58  196.2   1.0     2   149   164   311   163   313 0.99 PTS system sorbose subfamily IIB component
EIIA-man             PF03610.11   116 seq980_BIOID51029    -            323   2.6e-35  120.8   0.1   1   1   9.9e-39   6.8e-35  119.5   0.0     1   114     4   117     4   119 0.98 PTS system fructose IIA component
SBP_bac_8            PF13416.1    281 seq981_BIOID51029    -            381   1.9e-26   93.3   4.0   1   1   5.3e-30   2.4e-26   92.9   2.8     2   265    56   326    55   333 0.83 Bacterial extracellular solute-binding protein
SBP_bac_1            PF01547.20   314 seq981_BIOID51029    -            381   1.9e-20   73.7   6.0   1   1   5.7e-24   2.6e-20   73.2   4.2    14   313    56   312    45   313 0.83 Bacterial extracellular solute-binding protein
SBP_bac_6            PF13343.1    242 seq981_BIOID51029    -            381   7.6e-17   61.3   1.9   1   1   1.7e-15   7.8e-12   44.9   0.1   107   216   215   325   179   350 0.85 Bacterial extracellular solute-binding protein
BATS                 PF06968.8     92 seq982_BIOID51029    -            346   1.7e-29  101.3   0.0   1   1   5.5e-33   3.7e-29  100.2   0.0     1    92   220   312   220   312 0.99 Biotin and Thiamin Synthesis associated domain
Radical_SAM          PF04055.16   166 seq982_BIOID51029    -            346   3.9e-19   69.3   0.0   1   1   4.6e-22   3.2e-18   66.3   0.0     4   160    50   203    47   209 0.92 Radical SAM superfamily
MOSC                 PF03473.12   133 seq987_BIOID51029    -            224   3.1e-27   94.5   0.0   1   1   6.2e-31   4.2e-27   94.1   0.0     2   132    38   161    37   162 0.97 MOSC domain
3-alpha              PF03475.9     47 seq987_BIOID51029    -            224   1.7e-16   59.5   0.1   1   1   4.6e-20   3.1e-16   58.6   0.0     1    47   168   214   168   214 0.97 3-alpha domain
Nuc-transf           PF10127.4    247 seq988_BIOID51029    -            263   1.7e-98  328.7   0.0   1   1  1.4e-102   1.9e-98  328.6   0.0     1   246    10   256    10   257 0.99 Predicted nucleotidyltransferase
Pyr_redox_2          PF07992.9    200 seq990_BIOID51029    -            847     4e-36  124.6   0.0   1   1   7.7e-39   1.7e-35  122.5   0.0     1   198     5   285     5   287 0.95 Pyridine nucleotide-disulphide oxidoreductase
NIR_SIR              PF01077.17   157 seq990_BIOID51029    -            847   2.8e-27   94.8   0.1   1   1   3.5e-30     8e-27   93.4   0.0     2   150   632   770   631   776 0.94 Nitrite and sulphite reductase 4Fe-4S domain
Fer2_BFD             PF04324.10    55 seq990_BIOID51029    -            847   2.8e-21   75.2   4.8   1   1     7e-19   1.6e-15   56.7   2.0     2    53   423   472   422   474 0.93 BFD-like [2Fe-2S] binding domain
Pyr_redox            PF00070.22    80 seq990_BIOID51029    -            847   1.5e-15   57.2   0.7   1   1   6.4e-19   1.5e-15   57.2   0.5     2    72   148   219   147   229 0.91 Pyridine nucleotide-disulphide oxidoreductase
NIR_SIR_ferr         PF03460.12    69 seq990_BIOID51029    -            847   4.4e-12   45.3   0.0   1   1     4e-15   9.1e-12   44.3   0.0     3    68   560   622   558   623 0.95 Nitrite/Sulfite reductase ferredoxin-like half domain
SirA                 PF01206.12    70 seq991_BIOID51029    -             77   2.7e-20   71.6   0.0   1   1   2.2e-24   2.9e-20   71.5   0.0     2    70     9    77     8    77 0.98 SirA-like protein
GnsAB                PF08178.6     54 seq992_BIOID51029    -             57   6.1e-33  112.1   4.2   1   1     5e-37   6.8e-33  111.9   2.9     1    54     1    54     1    54 1.00 GnsA/GnsB family
DUF805               PF05656.9    117 seq993_BIOID51029    -            128   1.7e-37  127.7   4.7   1   1   1.4e-41     2e-37  127.5   3.3     1   116    17   125    17   126 0.98 Protein of unknown function (DUF805)
DDE_Tnp_IS66         PF03050.9    271 seq996_BIOID51029    -            261   7.6e-52  176.0   0.1   1   1   1.3e-55   9.1e-52  175.8   0.1   121   271    55   211    33   211 0.95 Transposase IS66 family
DDE_Tnp_IS66_C       PF13817.1     39 seq996_BIOID51029    -            261   2.8e-17   62.3   0.0   1   1   9.3e-21   6.3e-17   61.1   0.0     1    39   217   255   217   255 0.98 IS66 C-terminal element
AzlD                 PF05437.7     99 seq997_BIOID51029    -            111   2.4e-12   46.5   5.6   1   1   2.1e-16   2.9e-12   46.2   3.9     1    98     5   104     5   105 0.92 Branched-chain amino acid transport protein (AzlD)
ATP-synt_ab          PF00006.20   215 seq998_BIOID51029    -            443   5.9e-42  143.4   0.0   1   1   2.9e-45   7.9e-42  143.0   0.0     3   214   183   388   181   389 0.95 ATP synthase alpha/beta family, nucleotide-binding domain
Rho_RNA_bind         PF07497.7     78 seq998_BIOID51029    -            443   6.5e-42  140.9   0.1   1   1   4.2e-45   1.1e-41  140.1   0.0     1    78    73   150    73   150 0.98 Rho termination factor, RNA-binding domain
Rho_N                PF07498.7     43 seq998_BIOID51029    -            443   8.2e-18   63.7   0.8   1   1   1.7e-20   4.8e-17   61.3   0.2     1    43    29    71    29    71 0.98 Rho termination factor, N-terminal domain
NACHT                PF05729.7    167 seq998_BIOID51029    -            443   8.9e-05   22.0   0.0   1   1   6.2e-08   0.00017   21.1   0.0    12    96   207   297   203   311 0.80 NACHT domain
OMPdecase            PF00215.19   226 seq999_BIOID51029    -            220   2.5e-28   98.9   0.2   1   1   2.1e-32   2.8e-28   98.7   0.1     2   223     5   204     4   207 0.94 Orotidine 5'-phosphate decarboxylase / HUMPS family
DUF159               PF02586.9    208 seq1001_BIOID51029   -            253   1.2e-46  158.7   0.0   1   1     1e-50   1.4e-46  158.5   0.0     1   207    32   246    32   247 0.90 Uncharacterised ACR, COG2135
AA_kinase            PF00696.23   241 seq1002_BIOID51029   -            297   4.3e-25   88.5   0.0   1   1   8.3e-29   1.1e-24   87.1   0.0     1   239     2   277     2   279 0.79 Amino acid kinase family
GD_AH_C              PF04295.8    397 seq1004_BIOID51029   -            523  1.6e-147  491.2   0.1   1   1  2.7e-151  1.8e-147  491.0   0.0     2   396   117   522   116   523 0.97 D-galactarate dehydratase / Altronate hydrolase, C terminus
SAF                  PF08666.7     63 seq1004_BIOID51029   -            523   5.1e-14   52.3   1.0   1   1   2.3e-17   1.6e-13   50.7   0.2     1    62    22    91    22    92 0.98 SAF domain
DUF2517              PF10725.4     63 seq1005_BIOID51029   -             68   1.6e-36  123.7   1.7   1   1   1.3e-40   1.7e-36  123.5   1.2     1    62     3    64     3    65 0.98 Protein of unknown function (DUF2517)
MarR                 PF01047.17    59 seq1006_BIOID51029   -            176   1.3e-17   63.1   2.8   1   1   1.3e-20     6e-17   60.9   0.1     1    58    53   112    53   113 0.98 MarR family
MarR_2               PF12802.2     62 seq1006_BIOID51029   -            176     1e-08   34.5   0.1   1   1   4.8e-12   2.2e-08   33.5   0.0     5    61    55   111    51   112 0.90 MarR family
HTH_27               PF13463.1     68 seq1006_BIOID51029   -            176   3.6e-07   30.2   0.1   1   1   1.8e-10   8.1e-07   29.1   0.0    17    68    70   121    54   121 0.86 Winged helix DNA-binding domain
Fimbrial             PF00419.15   145 seq1007_BIOID51029   -            184   9.4e-21   74.4   9.3   1   1   6.9e-25   9.4e-21   74.4   6.4     1   145    35   184    35   184 0.87 Fimbrial protein
Fer2_3               PF13085.1    110 seq1009_BIOID51029   -            238   3.8e-31  107.0   0.0   1   1   1.6e-34   5.5e-31  106.5   0.0     2   109     5   111     4   112 0.93 2Fe-2S iron-sulfur cluster binding domain
Fer4_17              PF13534.1     61 seq1009_BIOID51029   -            238     2e-10   40.7   0.8   1   1   1.1e-13   3.9e-10   39.8   0.5     1    61   148   221   148   221 0.80 4Fe-4S dicluster domain
Fer4_8               PF13183.1     57 seq1009_BIOID51029   -            238   1.3e-09   37.8   1.5   1   1     8e-13   2.7e-09   36.7   1.0     2    56   146   219   145   220 0.71 4Fe-4S dicluster domain
Fer4_18              PF13746.1     69 seq1009_BIOID51029   -            238   3.2e-07   30.5   1.1   1   1     1e-09   3.5e-06   27.2   0.1     2    67   155   221   154   223 0.97 4Fe-4S dicluster domain
EII-Sor              PF03609.9    237 seq1011_BIOID51029   -            266   7.1e-89  297.0  38.7   1   1   5.9e-93     8e-89  296.8  26.8     1   237     1   238     1   238 1.00 PTS system sorbose-specific iic component
Aminotran_1_2        PF00155.16   363 seq1014_BIOID51029   -            384     4e-68  229.8   0.0   1   1   6.6e-72   4.5e-68  229.7   0.0     2   362    40   379    39   380 0.96 Aminotransferase class I and II
Beta_elim_lyase      PF01212.16   290 seq1014_BIOID51029   -            384     2e-06   27.0   0.1   1   1   1.3e-09   9.1e-06   24.8   0.0    27    87    82   142    67   206 0.77 Beta-eliminating lyase
ABC_tran             PF00005.22   118 seq1017_BIOID51029   -            337   1.2e-22   80.3   0.0   1   1   1.3e-25   6.1e-22   78.0   0.0     1   117    44   162    44   163 0.88 ABC transporter
TOBE_2               PF08402.5     75 seq1017_BIOID51029   -            337   1.2e-16   60.3   0.0   1   1     6e-20   2.7e-16   59.1   0.0     2    73   257   331   256   333 0.92 TOBE domain
AP_endonuc_2         PF01261.19   211 seq1018_BIOID51029   -            286   1.7e-31  109.1   0.0   1   1   1.5e-35   2.1e-31  108.7   0.0     3   211    25   234    23   234 0.96 Xylose isomerase-like TIM barrel
RHS_repeat           PF05593.9     38 seq1021_BIOID51029   -            853   1.1e-49  165.5  82.1   1   6   1.5e-11   2.1e-07   30.8   1.3     1    38   425   463   425   463 0.97 RHS Repeat
RHS_repeat           PF05593.9     38 seq1021_BIOID51029   -            853   1.1e-49  165.5  82.1   2   6   3.4e-09   4.6e-05   23.3   1.4     1    26   489   514   489   528 0.90 RHS Repeat
RHS_repeat           PF05593.9     38 seq1021_BIOID51029   -            853   1.1e-49  165.5  82.1   3   6     1e-09   1.4e-05   25.0   0.1     1    36   533   568   533   570 0.92 RHS Repeat
RHS_repeat           PF05593.9     38 seq1021_BIOID51029   -            853   1.1e-49  165.5  82.1   4   6   8.1e-14   1.1e-09   38.0   0.4     1    37   575   611   575   612 0.98 RHS Repeat
RHS_repeat           PF05593.9     38 seq1021_BIOID51029   -            853   1.1e-49  165.5  82.1   5   6   5.6e-13   7.7e-09   35.3   0.5     1    38   637   674   637   674 0.99 RHS Repeat
RHS_repeat           PF05593.9     38 seq1021_BIOID51029   -            853   1.1e-49  165.5  82.1   6   6   8.1e-09   0.00011   22.1   1.7     1    31   699   729   699   735 0.94 RHS Repeat
Fimbrial             PF00419.15   145 seq1023_BIOID51029   -            223   1.3e-15   57.7   0.0   1   1   1.2e-19   1.6e-15   57.4   0.0     2   145    77   223    76   223 0.86 Fimbrial protein
DUF333               PF03891.10    50 seq1024_BIOID51029   -             88   2.4e-13   49.5   0.4   1   1   2.2e-17   3.1e-13   49.2   0.2     7    50    42    85    36    85 0.91 Domain of unknown function (DUF333)
HlyD                 PF00529.15   306 seq1027_BIOID51029   -            390   3.6e-79  266.1  15.0   1   1   1.3e-82   4.5e-79  265.8  10.4     1   306    60   343    60   343 0.99 HlyD family secretion protein
HlyD_2               PF12700.2    328 seq1027_BIOID51029   -            390   2.2e-17   63.1   1.3   1   1   9.2e-21   3.1e-17   62.6   0.9    20   234    60   290    51   316 0.77 HlyD family secretion protein
HlyD_3               PF13437.1    105 seq1027_BIOID51029   -            390   5.2e-16   58.7   3.5   1   1   1.4e-16   4.9e-13   49.2   0.2     2   105   218   338   217   338 0.79 HlyD family secretion protein
Biotin_lipoyl_2      PF13533.1     50 seq1027_BIOID51029   -            390   1.1e-08   34.4   1.6   1   1   5.4e-11   1.9e-07   30.5   0.1     2    49    61   108    60   109 0.91 Biotin-lipoyl like
DUF3521              PF12035.3     35 seq1028_BIOID51029   -             42   9.4e-09   34.8   0.3   1   1   1.8e-12   2.4e-08   33.5   0.2     1    35    11    38    11    38 0.98 Protein of unknown function (DUF3521)
Ribosomal_S2         PF00318.15   211 seq1029_BIOID51029   -            304   3.3e-85  284.5   0.0   1   1   2.9e-89   3.9e-85  284.2   0.0     1   211    72   288    72   288 0.99 Ribosomal protein S2
Radical_SAM          PF04055.16   166 seq1031_BIOID51029   -            292   1.8e-22   80.1   0.0   1   1   5.8e-26   2.6e-22   79.6   0.0     1   157    41   222    41   231 0.94 Radical SAM superfamily
Fer4_12              PF13353.1    139 seq1031_BIOID51029   -            292   1.1e-10   41.6   0.1   1   1   9.2e-14   4.2e-10   39.7   0.1     2    82    34   145    33   186 0.81 4Fe-4S single cluster domain
Fer4_14              PF13394.1    117 seq1031_BIOID51029   -            292     1e-06   28.7   0.6   1   1     6e-09   2.7e-05   24.0   0.4     3   103    42   171    40   183 0.83 4Fe-4S single cluster domain
Transket_pyr         PF02779.19   178 seq1033_BIOID51029   -            933   5.3e-67  224.6   0.0   1   1   1.3e-70     9e-67  223.8   0.0     3   178   591   785   589   785 0.99 Transketolase, pyrimidine binding domain
E1_dh                PF00676.15   300 seq1033_BIOID51029   -            933   1.7e-46  158.1   0.0   1   1   5.4e-50   3.7e-46  157.1   0.0    15   282   219   511   207   516 0.84 Dehydrogenase E1 component
EIID-AGA             PF03613.9    264 seq1034_BIOID51029   -            283  1.4e-114  381.3   0.8   1   1  1.2e-118  1.6e-114  381.2   0.6     1   264    11   281    11   281 0.99 PTS system mannose/fructose/sorbose family IID component
Pili_assembly_N      PF00345.15   122 seq1039_BIOID51029   -            241   1.1e-40  138.0   0.1   1   1   2.7e-44   1.9e-40  137.3   0.0     1   121    37   156    37   157 0.91 Gram-negative pili assembly chaperone, N-terminal domain
Pili_assembly_C      PF02753.12    68 seq1039_BIOID51029   -            241   9.5e-17   60.4   0.3   1   1   8.1e-20   5.6e-16   58.0   0.1     1    65   176   234   176   237 0.95 Gram-negative pili assembly chaperone, C-terminal domain
Glycos_transf_4      PF00953.16   159 seq1040_BIOID51029   -            367   1.1e-28   99.9  21.3   1   1   7.8e-33   1.1e-28   99.9  14.8     3   157    75   233    73   235 0.94 Glycosyl transferase family 4
Aldolase_II          PF00596.16   183 seq1041_BIOID51029   -            231   1.2e-45  155.2   1.1   1   1   1.1e-49   1.5e-45  154.9   0.8     2   181     8   196     7   198 0.91 Class II Aldolase and Adducin N-terminal domain
Esterase             PF00756.15   251 seq1042_BIOID51029   -            400   3.6e-49  167.3   0.0   1   1   5.2e-53   3.6e-49  167.3   0.0     1   251   172   391   172   391 0.98 Putative esterase
DUF3327              PF11806.3    122 seq1042_BIOID51029   -            400   1.9e-36  124.9   2.5   1   1   3.3e-40   2.2e-36  124.7   0.4     3   121    29   155    21   156 0.97 Domain of unknown function (DUF3327)
Autotransporter      PF03797.14   265 seq1043_BIOID51029   -            773   1.1e-44  152.6  18.4   1   1   1.6e-48   1.1e-44  152.6  12.8     3   265   488   759   486   762 0.95 Autotransporter beta-domain
Pertactin            PF03212.9    121 seq1043_BIOID51029   -            773   2.9e-09   36.5   1.1   1   1   4.2e-13   2.9e-09   36.5   0.8     1   120   297   422   297   423 0.83 Pertactin
BPD_transp_1         PF00528.17   185 seq1044_BIOID51029   -            313   1.4e-16   60.4  19.2   1   1   9.9e-21   1.4e-16   60.4  13.3     2   179   106   307   105   310 0.89 Binding-protein-dependent transport system inner membrane component
Methyltransf_11      PF08241.7     95 seq1045_BIOID51029   -            251   2.4e-24   85.5   0.0   1   1   3.2e-27   4.4e-24   84.6   0.0     1    95    47   138    47   138 0.98 Methyltransferase domain
Methyltransf_23      PF13489.1    162 seq1045_BIOID51029   -            251   6.9e-15   54.9   0.1   1   1   7.4e-18     1e-14   54.4   0.0     4   145    25   168    17   179 0.76 Methyltransferase domain
Methyltransf_31      PF13847.1    152 seq1045_BIOID51029   -            251   9.9e-15   54.3   0.0   1   1   9.6e-18   1.3e-14   53.9   0.0     5   118    44   147    40   190 0.84 Methyltransferase domain
Methyltransf_12      PF08242.7     99 seq1045_BIOID51029   -            251   2.2e-11   43.9   0.0   1   1   3.3e-14   4.6e-11   42.9   0.0     1    98    47   135    47   136 0.86 Methyltransferase domain
Methyltransf_18      PF12847.2    112 seq1045_BIOID51029   -            251     1e-09   38.8   0.0   1   1   1.4e-12   1.9e-09   37.9   0.0     4   110    45   139    42   141 0.79 Methyltransferase domain
Methyltransf_25      PF13649.1    101 seq1045_BIOID51029   -            251     3e-09   37.0   0.0   1   1     8e-12   1.1e-08   35.2   0.0     1   101    46   134    46   134 0.87 Methyltransferase domain
Ubie_methyltran      PF01209.13   233 seq1045_BIOID51029   -            251   2.1e-09   36.7   0.0   1   1     2e-12   2.8e-09   36.3   0.0    42   168    37   155     2   167 0.83 ubiE/COQ5 methyltransferase family
Methyltransf_8       PF05148.10   219 seq1045_BIOID51029   -            251   3.7e-06   26.6   0.0   1   1   3.9e-09   5.3e-06   26.0   0.0    58   156    29   138    16   158 0.77 Hypothetical methyltransferase
MTS                  PF05175.9    170 seq1045_BIOID51029   -            251   6.3e-05   22.3   0.0   1   1   7.2e-08   9.9e-05   21.6   0.0    19    74    30    83    22   108 0.83 Methyltransferase small domain
YscJ_FliF            PF01514.12   207 seq1046_BIOID51029   -            552   2.5e-65  219.3   0.0   1   1   1.7e-68   1.2e-64  217.1   0.0     9   205    28   223    17   225 0.96 Secretory protein of YscJ/FliF family
YscJ_FliF_C          PF08345.6    160 seq1046_BIOID51029   -            552   4.2e-52  176.2   4.9   1   1   6.1e-56   4.2e-52  176.2   3.4     1   160   250   429   250   429 0.88 Flagellar M-ring protein C-terminal
PTS_IIB              PF02302.12    90 seq1048_BIOID51029   -            113   7.1e-13   48.6   0.0   1   1   6.3e-17   8.6e-13   48.4   0.0     2    87     6    94     5    97 0.92 PTS system, Lactose/Cellobiose specific IIB subunit
MFS_1                PF07690.11   354 seq1051_BIOID51029   -            512   5.7e-55  186.3  38.3   1   1   4.2e-59   5.7e-55  186.3  26.5     1   353    19   413    19   414 0.89 Major Facilitator Superfamily
EF_TS                PF00889.14   221 seq1052_BIOID51029   -            283   2.3e-71  239.5   5.7   1   1   3.3e-75   2.3e-71  239.5   4.0     1   221    57   263    57   263 0.98 Elongation factor TS
UBA                  PF00627.26    37 seq1052_BIOID51029   -            283   3.5e-11   42.4   0.1   1   1   3.4e-14   2.3e-10   39.8   0.1     1    35     4    39     4    40 0.96 UBA/TS-N domain
DUF986               PF06173.7    149 seq1053_BIOID51029   -            152   3.7e-65  218.1   6.4   1   1     3e-69   4.1e-65  218.0   4.4     1   148     4   151     4   152 0.99 Protein of unknown function (DUF986)
Toxin_YhaV           PF11663.3    141 seq1054_BIOID51029   -            154   1.3e-60  203.0   0.1   1   1   1.1e-64   1.5e-60  202.9   0.1     2   140    12   152    11   153 0.98 Toxin with endonuclease activity YhaV
Usher                PF00577.15   552 seq1055_BIOID51029   -            878    8e-223  741.0  25.6   1   1  2.2e-226  9.9e-223  740.7  17.8     1   552   208   790   208   790 0.99 Type VII secretion system (T7SS), usher protein
PapC_N               PF13954.1    146 seq1055_BIOID51029   -            878     5e-48  162.2   0.0   1   1   2.8e-51   1.3e-47  160.9   0.0     2   146    48   194    47   194 0.98 PapC N-terminal domain
PapC_C               PF13953.1     68 seq1055_BIOID51029   -            878   1.4e-27   95.0   0.1   1   1   1.1e-30   4.8e-27   93.2   0.1     1    67   800   865   800   866 0.97 PapC C-terminal domain
Rieske_2             PF13806.1    104 seq1056_BIOID51029   -            108   2.3e-40  136.3   0.0   1   1   1.9e-44   2.6e-40  136.2   0.0     1   103     3   106     3   107 0.98 Rieske-like [2Fe-2S] domain
AAA_26               PF13500.1    199 seq1057_BIOID51029   -            225   7.2e-42  143.1   0.0   1   1   1.9e-45   8.5e-42  142.9   0.0     1   193     3   208     3   213 0.95 AAA domain
CbiA                 PF01656.18   195 seq1057_BIOID51029   -            225   3.5e-20   72.1   0.0   1   1   9.2e-24   4.2e-20   71.8   0.0     2   180     6   199     5   217 0.78 CobQ/CobB/MinD/ParA nucleotide binding domain
BPD_transp_1         PF00528.17   185 seq1059_BIOID51029   -            264   4.4e-13   49.0  14.3   1   1   3.2e-17   4.4e-13   49.0   9.9     2   167    80   247    79   258 0.78 Binding-protein-dependent transport system inner membrane component
Wzz                  PF02706.10   152 seq1060_BIOID51029   -            348   4.4e-15   55.6   1.9   1   1   7.4e-19     1e-14   54.5   1.3     1   113    15   188    15   246 0.66 Chain length determinant protein
Form_Nir_trans       PF01226.12   250 seq1061_BIOID51029   -            303   1.6e-61  207.2  29.6   1   1   1.5e-65     2e-61  206.9  20.5    16   249    55   283    16   284 0.93 Formate/nitrite transporter
LTXXQ                PF07813.7    100 seq1063_BIOID51029   -            167     4e-20   72.0  12.1   1   1   5.8e-24     4e-20   72.0   8.4     4   100    41   137    38   137 0.96 LTXXQ motif family protein
Metal_resist         PF13801.1    125 seq1063_BIOID51029   -            167   1.5e-09   37.7   9.4   1   1   2.2e-13   1.5e-09   37.7   6.5    19   124    30   131     8   132 0.85 Heavy-metal resistance
MbtH                 PF03621.8     54 seq1064_BIOID51029   -             72   1.8e-21   75.1   0.6   1   1   1.6e-25   2.1e-21   74.8   0.4     1    53     1    54     1    55 0.96 MbtH-like protein
DctA-YdbH            PF11739.3    207 seq1066_BIOID51029   -            879   6.6e-56  188.9   1.9   1   1     1e-59   1.4e-55  187.8   0.1     1   207   656   859   656   859 0.99 Dicarboxylate transport
AMP-binding          PF00501.23   418 seq1067_BIOID51029   -           1335  8.1e-117  389.9   0.0   1   1  3.9e-120  1.1e-116  389.5   0.0     1   417   524   928   524   929 0.96 AMP-binding enzyme
Condensation         PF00668.15   301 seq1067_BIOID51029   -           1335     2e-58  197.4   0.0   1   1   1.1e-61   3.1e-58  196.8   0.0     2   300    44   342    43   343 0.90 Condensation domain
Thioesterase         PF00975.15   229 seq1067_BIOID51029   -           1335   3.2e-46  158.2   0.6   1   1   1.1e-46   2.9e-43  148.6   0.0     2   216  1109  1320  1108  1333 0.95 Thioesterase domain
PP-binding           PF00550.20    67 seq1067_BIOID51029   -           1335   2.8e-09   37.0   0.1   1   1   3.1e-12   8.4e-09   35.4   0.1     3    65  1022  1082  1020  1084 0.90 Phosphopantetheine attachment site
Abhydrolase_6        PF12697.2    228 seq1067_BIOID51029   -           1335   1.4e-05   25.0   0.1   1   1     5e-09   1.4e-05   25.0   0.1     2   127  1111  1240  1110  1309 0.65 Alpha/beta hydrolase family
DUF204               PF02659.10    67 seq1069_BIOID51029   -            206   9.1e-39  131.3  23.3   1   2   1.2e-24   1.7e-20   72.7   1.6     1    67    31    99    31    99 0.98 Domain of unknown function DUF
DUF204               PF02659.10    67 seq1069_BIOID51029   -            206   9.1e-39  131.3  23.3   2   2   5.6e-22   7.6e-18   64.2   9.2     1    67   133   196   133   196 0.99 Domain of unknown function DUF
AA_kinase            PF00696.23   241 seq1071_BIOID51029   -            241   1.7e-27   96.3   0.2   1   1   1.9e-31   2.7e-27   95.7   0.2     1   241    10   219    10   219 0.77 Amino acid kinase family
Cation_efflux        PF01545.16   285 seq1074_BIOID51029   -            300   2.3e-65  220.4   5.4   1   1   1.9e-69   2.5e-65  220.2   3.7     2   283    14   289    13   291 0.97 Cation efflux family
FliG_C               PF01706.11   110 seq1075_BIOID51029   -            331   1.8e-39  134.0  15.8   1   1   3.2e-42   2.2e-38  130.5   2.3     2   109   216   323   215   324 0.98 FliG C-terminal domain
Aldedh               PF00171.17   462 seq1076_BIOID51029   -            474  4.3e-165  549.4   0.1   1   1  3.6e-169  4.9e-165  549.2   0.0     3   462    13   470    11   470 0.97 Aldehyde dehydrogenase family
LysR_substrate       PF03466.15   209 seq1077_BIOID51029   -            324     3e-16   59.0   0.0   1   1     8e-20   5.5e-16   58.1   0.0    55   207   147   303    91   305 0.81 LysR substrate binding domain
HTH_1                PF00126.22    60 seq1077_BIOID51029   -            324   1.5e-12   46.8   0.0   1   1     4e-16   2.7e-12   46.1   0.0     2    59     9    66     8    67 0.97 Bacterial regulatory helix-turn-helix protein, lysR family
PGI                  PF00342.14   486 seq1078_BIOID51029   -            549  8.9e-235  779.5   0.1   1   1  7.4e-239    1e-234  779.3   0.0     1   486    52   541    52   541 0.99 Phosphoglucose isomerase
TP_methylase         PF00590.15   210 seq1079_BIOID51029   -            457   9.3e-50  169.1   0.1   1   1   3.2e-53   1.5e-49  168.4   0.1     2   209   218   426   217   427 0.92 Tetrapyrrole (Corrin/Porphyrin) Methylases
NAD_binding_7        PF13241.1    103 seq1079_BIOID51029   -            457   6.1e-28   96.9   0.1   1   1   1.3e-29     6e-26   90.5   0.0     1   103     6   115     6   115 0.89 Putative NAD(P)-binding
CysG_dimeriser       PF10414.4     60 seq1079_BIOID51029   -            457   1.7e-19   68.9   0.9   1   1   3.7e-23   1.7e-19   68.9   0.6     2    60   150   209   149   209 0.97 Sirohaem synthase dimerisation region
UvrB                 PF12344.3     44 seq1083_BIOID51029   -            673   6.7e-23   79.8   0.9   1   1   1.3e-25   2.9e-22   77.7   0.1     1    43   552   594   552   595 0.97 Ultra-violet resistance protein B
Helicase_C           PF00271.26    78 seq1083_BIOID51029   -            673   1.2e-15   57.0   0.0   1   1   1.2e-18   2.8e-15   55.8   0.0     2    77   465   545   464   546 0.98 Helicase conserved C-terminal domain
ResIII               PF04851.10   184 seq1083_BIOID51029   -            673   1.1e-11   44.8   0.0   1   1     3e-14   6.9e-11   42.1   0.0     4    94    13   101    10   134 0.79 Type III restriction enzyme, res subunit
UVR                  PF02151.14    36 seq1083_BIOID51029   -            673   5.2e-07   28.8   1.1   1   1     7e-10   1.6e-06   27.3   0.8     2    35   634   667   633   668 0.93 UvrB/uvrC motif
Epimerase_2          PF02350.14   346 seq1084_BIOID51029   -            376  1.2e-126  422.0   0.0   1   1    1e-130  1.4e-126  421.8   0.0     2   346    22   370    21   370 0.97 UDP-N-acetylglucosamine 2-epimerase
Tagatose_6_P_K       PF08013.6    424 seq1085_BIOID51029   -            426  1.5e-207  689.0   0.0   1   1  1.2e-211  1.7e-207  688.8   0.0     1   423     1   424     1   425 1.00 Tagatose 6 phosphate kinase
Peripla_BP_1         PF00532.16   279 seq1087_BIOID51029   -            342   3.5e-94  315.0   0.0   1   1   5.9e-98     4e-94  314.8   0.0     1   279    44   337    44   337 0.98 Periplasmic binding proteins and sugar binding domain of LacI family
Peripla_BP_4         PF13407.1    258 seq1087_BIOID51029   -            342   1.6e-19   70.1   0.0   1   1     3e-23     2e-19   69.8   0.0     5   257    51   296    49   297 0.87 Periplasmic binding protein domain
2-oxoacid_dh         PF00198.18   231 seq1089_BIOID51029   -            405   7.7e-82  273.8   0.0   1   1   2.2e-85     1e-81  273.5   0.0     3   231   175   403   173   403 0.98 2-oxoacid dehydrogenases acyltransferase (catalytic domain)
Biotin_lipoyl        PF00364.17    74 seq1089_BIOID51029   -            405   7.4e-18   63.8   0.5   1   1   3.8e-21   1.7e-17   62.6   0.3     2    73     5    76     4    77 0.96 Biotin-requiring enzyme
E3_binding           PF02817.12    39 seq1089_BIOID51029   -            405   4.6e-15   54.8   2.3   1   1     1e-18   4.6e-15   54.8   0.1     5    39   114   148   111   148 0.96 e3 binding domain
RRF                  PF01765.14   165 seq1090_BIOID51029   -            185   3.9e-68  227.9   1.7   1   1   3.7e-72     5e-68  227.6   1.2     1   165    19   183    19   183 0.99 Ribosome recycling factor
tRNA-synt_1e         PF01406.14   301 seq1091_BIOID51029   -            461  4.5e-144  479.0   0.1   1   1  2.1e-147  5.7e-144  478.6   0.1     2   300    15   313    14   314 0.99 tRNA synthetases class I (C) catalytic domain
DALR_2               PF09190.6     63 seq1091_BIOID51029   -            461     2e-26   91.9   1.7   1   1   7.1e-30     2e-26   91.9   1.2     1    63   341   402   341   402 0.99 DALR domain
tRNA-synt_1g         PF09334.6    391 seq1091_BIOID51029   -            461   2.2e-16   59.4   1.6   1   2   3.9e-10   1.1e-06   27.5   0.1    13   112    35   133    29   147 0.82 tRNA synthetases class I (M)
tRNA-synt_1g         PF09334.6    391 seq1091_BIOID51029   -            461   2.2e-16   59.4   1.6   2   2   3.1e-11   8.6e-08   31.1   0.1   312   373   251   311   231   317 0.85 tRNA synthetases class I (M)
tRNA-synt_1f         PF01921.13   360 seq1091_BIOID51029   -            461   1.7e-07   30.1   0.0   1   1     2e-08   5.6e-05   21.8   0.0   276   317   261   301   214   329 0.85 tRNA synthetases class I (K)
tRNA-synt_1          PF00133.17   601 seq1091_BIOID51029   -            461   1.1e-06   26.8   0.2   1   1   3.5e-09   9.5e-06   23.7   0.0   515   596   221   300   206   305 0.81 tRNA synthetases class I (I, L, M and V)
FliH                 PF02108.11   128 seq1092_BIOID51029   -            228   2.6e-40  137.1   0.2   1   1   5.8e-44   2.6e-40  137.1   0.2     5   128    96   219    89   219 0.98 Flagellar assembly protein FliH
HrpE                 PF06188.7    191 seq1092_BIOID51029   -            228   2.7e-08   33.6   6.3   1   1   1.2e-11   5.3e-08   32.7   4.4    24   182    47   211    25   222 0.75 HrpE/YscL/FliH and V-type ATPase subunit E
PFK                  PF00365.15   282 seq1093_BIOID51029   -            304    2e-104  348.4   0.2   1   1  1.6e-108  2.2e-104  348.2   0.2     1   216    23   237    23   274 0.97 Phosphofructokinase
DXP_reductoisom      PF02670.11   129 seq1097_BIOID51029   -            398     6e-49  165.7   0.7   1   1   1.3e-52     6e-49  165.7   0.5     1   129     4   132     4   132 0.99 1-deoxy-D-xylulose 5-phosphate reductoisomerase
DXPR_C               PF13288.1    121 seq1097_BIOID51029   -            398   2.4e-45  153.3   0.3   1   1   1.1e-48   5.2e-45  152.2   0.2     1   121   271   389   271   389 0.99 DXP reductoisomerase C-terminal domain
DXP_redisom_C        PF08436.7     84 seq1097_BIOID51029   -            398   7.5e-34  115.3   0.0   1   1   4.4e-37     2e-33  113.9   0.0     1    84   146   239   146   239 0.96 1-deoxy-D-xylulose 5-phosphate reductoisomerase C-terminal
UDPG_MGDP_dh_N       PF03721.9    185 seq1099_BIOID51029   -            420   3.6e-61  205.6   0.2   1   1     1e-62   3.5e-59  199.2   0.0     2   183     5   189     4   191 0.96 UDP-glucose/GDP-mannose dehydrogenase family, NAD binding domain
UDPG_MGDP_dh         PF00984.14    96 seq1099_BIOID51029   -            420     4e-30  103.7   0.0   1   1   2.3e-33     8e-30  102.7   0.0     2    93   206   292   205   296 0.88 UDP-glucose/GDP-mannose dehydrogenase family, central domain
UDPG_MGDP_dh_C       PF03720.10   106 seq1099_BIOID51029   -            420   7.4e-19   67.7   0.0   1   1   5.7e-22   1.9e-18   66.4   0.0     1   104   324   419   324   420 0.91 UDP-glucose/GDP-mannose dehydrogenase family, UDP binding domain
NAD_binding_2        PF03446.10   162 seq1099_BIOID51029   -            420     7e-07   29.1   0.1   1   1   2.1e-09   7.1e-06   25.8   0.0     2   110     4   136     3   141 0.76 NAD binding domain of 6-phosphogluconate dehydrogenase
Fimbrial             PF00419.15   145 seq1101_BIOID51029   -            176   1.6e-21   76.9   4.0   1   1   1.4e-25   1.9e-21   76.7   2.8     1   145    27   176    27   176 0.94 Fimbrial protein
Hexapep              PF00132.19    36 seq1103_BIOID51029   -            269   3.9e-13   48.1  10.9   1   1   1.4e-13   1.9e-09   36.4   4.4     1    36   151   186   151   186 0.96 Bacterial transferase hexapeptide (six repeats)
ATP-synt_ab          PF00006.20   215 seq1104_BIOID51029   -            457   3.9e-69  232.3   0.0   1   1     4e-73   5.5e-69  231.8   0.0     1   215   161   373   161   373 1.00 ATP synthase alpha/beta family, nucleotide-binding domain
Trans_reg_C          PF00486.23    77 seq1105_BIOID51029   -            219   1.8e-22   78.8   0.5   1   1     5e-26   3.4e-22   78.0   0.1     1    77   145   216   145   216 0.98 Transcriptional regulatory protein, C terminal
Response_reg         PF00072.19   112 seq1105_BIOID51029   -            219   3.7e-21   75.0   0.0   1   1   7.5e-25   5.1e-21   74.6   0.0     1   111     3   112     3   113 0.98 Response regulator receiver domain
PTSIIB_sorb          PF03830.10   151 seq1106_BIOID51029   -            169   5.9e-55  185.1   0.3   1   1   4.9e-59   6.7e-55  184.9   0.2     1   149    15   162    15   164 0.99 PTS system sorbose subfamily IIB component
DUF4223              PF13978.1     56 seq1108_BIOID51029   -             55   1.2e-36  124.0   0.7   1   1   9.5e-41   1.3e-36  123.9   0.5     1    55     1    55     1    55 0.99 Protein of unknown function (DUF4223)
Autotransporter      PF03797.14   265 seq1110_BIOID51029   -            108   3.1e-09   36.4   0.1   1   1   2.5e-13   3.4e-09   36.3   0.1   168   262     3    91     1    94 0.93 Autotransporter beta-domain
ATP-grasp_2          PF08442.5    202 seq1111_BIOID51029   -            388   1.4e-82  275.8   0.0   1   1   5.7e-86   1.9e-82  275.4   0.0     1   202     2   203     2   203 1.00 ATP-grasp domain
Ligase_CoA           PF00549.14   153 seq1111_BIOID51029   -            388     1e-24   86.7   3.4   1   1   5.1e-28   1.8e-24   86.0   2.4     1   153   262   382   262   382 0.98 CoA-ligase
ATP-grasp_5          PF13549.1    222 seq1111_BIOID51029   -            388   1.5e-13   50.3   0.1   1   1   1.2e-16     4e-13   48.9   0.1    10   219     3   215     1   217 0.83 ATP-grasp domain
ATP-grasp_4          PF13535.1    184 seq1111_BIOID51029   -            388   7.1e-08   32.2   0.1   1   1   5.1e-11   1.7e-07   31.0   0.0     7   110     7   126     4   200 0.77 ATP-grasp domain
Fimbrial             PF00419.15   145 seq1113_BIOID51029   -            169   1.3e-09   38.3   8.2   1   1   1.2e-13   1.6e-09   37.9   5.7     1   144    30   168    30   169 0.74 Fimbrial protein
Lipoprotein_19       PF13617.1     59 seq1114_BIOID51029   -             61   4.8e-27   93.2   0.6   1   1   3.8e-31   5.3e-27   93.1   0.4     1    59     2    60     2    60 0.97 YnbE-like lipoprotein
YjbE                 PF11106.3     80 seq1115_BIOID51029   -             80   1.5e-43  146.4  27.9   1   1   1.2e-47   1.7e-43  146.3  19.3     1    80     1    80     1    80 0.99 Exopolysaccharide production protein YjbE
DUF1318              PF07027.7     95 seq1117_BIOID51029   -            133   7.9e-34  115.6   1.0   1   1   7.2e-38   9.9e-34  115.3   0.7     2    95    40   132    39   132 0.98 Protein of unknown function (DUF1318)
AA_permease_2        PF13520.1    426 seq1118_BIOID51029   -            462   6.6e-59  199.4  44.0   1   1   1.2e-62   8.2e-59  199.1  30.5     1   405    27   427    27   448 0.85 Amino acid permease
AA_permease          PF00324.16   479 seq1118_BIOID51029   -            462   3.1e-35  121.3  39.8   1   1   7.7e-39   5.3e-35  120.5  27.5     2   475    32   457    31   461 0.83 Amino acid permease
EII-Sor              PF03609.9    237 seq1119_BIOID51029   -            259   1.2e-79  266.8  26.2   1   1   9.9e-84   1.3e-79  266.6  18.2     1   236     1   236     1   237 1.00 PTS system sorbose-specific iic component
HATPase_c            PF02518.21   111 seq1121_BIOID51029   -            449   6.9e-19   67.4   0.0   1   1   2.3e-22   1.6e-18   66.3   0.0     4   106   351   447   348   449 0.93 Histidine kinase-, DNA gyrase B-, and HSP90-like ATPase
HisKA                PF00512.20    68 seq1121_BIOID51029   -            449   8.1e-13   48.0   1.6   1   1   2.9e-16     2e-12   46.7   1.1     3    67   238   301   236   302 0.96 His Kinase A (phospho-acceptor) domain
SBP_bac_11           PF13531.1    231 seq1122_BIOID51029   -            329   1.4e-44  152.3   0.2   1   1     5e-48   1.7e-44  152.0   0.1     4   231    28   280    25   280 0.87 Bacterial extracellular solute-binding protein
SBP_bac_1            PF01547.20   314 seq1122_BIOID51029   -            329   1.5e-18   67.5   2.8   1   1   5.5e-22   1.9e-18   67.1   2.0     4   314    32   272    29   272 0.88 Bacterial extracellular solute-binding protein
SBP_bac_8            PF13416.1    281 seq1122_BIOID51029   -            329   1.8e-13   50.7   1.2   1   1     9e-17   3.1e-13   49.9   0.8    85   262   108   281    34   300 0.75 Bacterial extracellular solute-binding protein
SBP_bac_6            PF13343.1    242 seq1122_BIOID51029   -            329   3.7e-13   49.2   1.1   1   1     2e-16   6.8e-13   48.3   0.8    53   235   112   303    77   306 0.83 Bacterial extracellular solute-binding protein
Cytochrom_NNT        PF03264.9    174 seq1123_BIOID51029   -            390   2.9e-65  218.8   7.6   1   1   4.6e-68   3.1e-64  215.4   4.3     2   174    11   184    10   184 0.98 NapC/NirT cytochrome c family, N-terminal region
DUF2886              PF11102.3    200 seq1124_BIOID51029   -            212     1e-56  191.5   1.2   1   1   8.3e-61   1.1e-56  191.4   0.8     1   199    13   206    13   207 0.98 Protein of unknown function (DUF2886)
NUDIX                PF00293.23   135 seq1126_BIOID51029   -            257   1.9e-21   75.9   0.1   1   1   1.3e-24     6e-21   74.3   0.0     6   125   132   240   127   249 0.90 NUDIX domain
zf-NADH-PPase        PF09297.6     32 seq1126_BIOID51029   -            257   2.8e-10   39.4   5.4   1   1     1e-13   4.8e-10   38.6   3.8     1    32    93   124    93   124 0.98 NADH pyrophosphatase zinc ribbon domain
NUDIX-like           PF09296.6     98 seq1126_BIOID51029   -            257   3.7e-06   27.0   0.1   1   1   1.6e-09   7.3e-06   26.1   0.1     2    97    11    90    10    91 0.96 NADH pyrophosphatase-like rudimentary NUDIX domain
FimH_man-bind        PF09160.5    147 seq1130_BIOID51029   -            303   1.5e-57  193.4   0.2   1   1     4e-61   2.8e-57  192.5   0.1     1   147    27   171    27   171 0.99 FimH, mannose binding
Fimbrial             PF00419.15   145 seq1130_BIOID51029   -            303   1.1e-09   38.4   7.6   1   1   1.7e-13   1.1e-09   38.4   5.3     7   145   176   303   170   303 0.85 Fimbrial protein
Epimerase            PF01370.16   236 seq1131_BIOID51029   -            355   5.5e-79  264.7   0.0   1   1     3e-82   6.9e-79  264.4   0.0     1   236     4   252     4   252 0.97 NAD dependent epimerase/dehydratase family
RmlD_sub_bind        PF04321.12   287 seq1131_BIOID51029   -            355   4.3e-17   61.8   0.0   1   1   2.8e-20   6.4e-17   61.2   0.0     2   235     3   274     1   332 0.81 RmlD substrate binding domain
Polysacc_synt_2      PF02719.10   294 seq1131_BIOID51029   -            355     2e-16   59.6   0.0   1   1   1.5e-19   3.3e-16   58.9   0.0     1   117     4   114     4   135 0.92 Polysaccharide biosynthesis protein
NAD_binding_4        PF07993.7    249 seq1131_BIOID51029   -            355   2.9e-15   55.7   0.1   1   1   2.9e-14   6.5e-11   41.5   0.0    87   197    74   189    62   250 0.85 Male sterility protein
3Beta_HSD            PF01073.14   280 seq1131_BIOID51029   -            355     3e-15   55.5   0.0   1   1   2.1e-18   4.7e-15   54.9   0.0     1   229     5   240     5   250 0.82 3-beta hydroxysteroid dehydrogenase/isomerase family
adh_short            PF00106.20   167 seq1131_BIOID51029   -            355   3.8e-08   33.3   0.3   1   1   2.7e-10   6.1e-07   29.3   0.0     3    96     4    91     2   126 0.79 short chain dehydrogenase
Esterase             PF00756.15   251 seq1132_BIOID51029   -            278   2.1e-72  243.4   0.0   1   1   7.1e-76   2.4e-72  243.2   0.0     1   251    21   271    21   271 0.99 Putative esterase
Abhydrolase_5        PF12695.2    142 seq1132_BIOID51029   -            278   8.9e-08   31.8   0.0   1   1   3.5e-11   1.2e-07   31.4   0.0     6   142    50   257    44   257 0.62 Alpha/beta hydrolase family
Peptidase_S9         PF00326.16   213 seq1132_BIOID51029   -            278   8.1e-07   28.3   0.0   1   1   3.7e-10   1.3e-06   27.7   0.0    54   208   127   274   118   278 0.77 Prolyl oligopeptidase family
Prenyltransf         PF01255.14   223 seq1133_BIOID51029   -            252   6.7e-82  273.8   0.0   1   1   5.6e-86   7.7e-82  273.6   0.0     1   222    23   243    23   244 0.99 Putative undecaprenyl diphosphate synthase
YobH                 PF13996.1     70 seq1135_BIOID51029   -             79   1.7e-36  123.8   1.2   1   1   1.4e-40   1.9e-36  123.6   0.8     1    70     2    71     2    71 0.99 YobH-like protein
EIID-AGA             PF03613.9    264 seq1136_BIOID51029   -            292   1.9e-96  321.9   9.1   1   1  1.6e-100   2.2e-96  321.7   6.3     2   263    35   291    34   292 0.99 PTS system mannose/fructose/sorbose family IID component
FliJ                 PF02050.11   123 seq1137_BIOID51029   -            147   2.5e-32  111.3  20.6   1   1   2.3e-36   3.1e-32  111.0  14.3     1   122    19   141    19   142 0.98 Flagellar FliJ protein
DUF2566              PF10753.4     55 seq1138_BIOID51029   -             82   3.4e-29  100.3   5.3   1   1   3.3e-33   4.5e-29  100.0   3.7     1    55    28    82    28    82 0.99 Protein of unknown function (DUF2566)
Caps_synth_GfcC      PF06251.6    229 seq1139_BIOID51029   -            245   8.3e-91  303.1   0.0   1   1   6.9e-95   9.4e-91  302.9   0.0     2   229    20   245    19   245 0.99 Capsule biosynthesis GfcC
CoA_binding          PF02629.14    96 seq1140_BIOID51029   -            289   1.7e-30  105.2   0.7   1   1   4.9e-34   1.7e-30  105.2   0.5     1    96     6    99     6    99 0.99 CoA binding domain
Ligase_CoA           PF00549.14   153 seq1140_BIOID51029   -            289   2.4e-20   72.5   0.6   1   1   1.2e-23     4e-20   71.8   0.4     1   152   151   271   151   272 0.96 CoA-ligase
Succ_CoA_lig         PF13607.1    138 seq1140_BIOID51029   -            289   8.7e-12   44.7   0.0   1   1   4.4e-15   1.5e-11   43.9   0.0     1   138   145   284   145   287 0.83 Succinyl-CoA ligase like flavodoxin domain
CesT                 PF05932.8    119 seq1141_BIOID51029   -            119   1.9e-16   59.8   0.2   1   1   1.5e-20   2.1e-16   59.7   0.2     1   115     4   111     4   115 0.94 Tir chaperone protein (CesT) family
TetR_N               PF00440.18    47 seq1142_BIOID51029   -            215   2.5e-15   55.7   0.0   1   1   2.8e-19   3.9e-15   55.1   0.0     1    47    15    61    15    61 0.97 Bacterial regulatory proteins, tetR family
Peptidase_A24        PF01478.13   106 seq1143_BIOID51029   -            155   2.3e-23   82.2   8.7   1   1   1.7e-27   2.3e-23   82.2   6.0     2   103    10   116     8   121 0.88 Type IV leader peptidase family
URO-D                PF01208.12   343 seq1146_BIOID51029   -            354  1.7e-140  467.7   0.0   1   1  1.4e-144  1.9e-140  467.5   0.0     2   342     5   347     4   348 0.98 Uroporphyrinogen decarboxylase (URO-D)
DUF2526              PF10735.4     77 seq1147_BIOID51029   -             77   3.1e-47  158.3   5.7   1   1   2.5e-51   3.4e-47  158.2   4.0     1    77     1    77     1    77 1.00 Protein of unknown function (DUF2526)
CDH                  PF02611.10   222 seq1148_BIOID51029   -            251     9e-96  319.2   0.0   1   1  7.5e-100     1e-95  319.0   0.0     2   221    31   250    30   251 0.99 CDP-diacylglycerol pyrophosphatase
Flg_hook             PF02120.11    85 seq1149_BIOID51029   -            375   4.5e-19   67.7   6.8   1   1   6.5e-23   8.8e-19   66.8   4.7     4    84   248   328   245   336 0.91 Flagellar hook-length control protein FliK
SIS                  PF01380.17   131 seq1152_BIOID51029   -            347   3.1e-21   75.2   0.0   1   2   1.2e-12   1.6e-08   34.0   0.0     5   122    51   170    48   175 0.87 SIS domain
SIS                  PF01380.17   131 seq1152_BIOID51029   -            347   3.1e-21   75.2   0.0   2   2     3e-14   4.1e-10   39.2   0.0     4    87   214   299   211   305 0.93 SIS domain
CTP_transf_1         PF01148.15   259 seq1153_BIOID51029   -            285   1.3e-63  214.9  19.9   1   1   1.1e-67   1.5e-63  214.7  13.8     2   257     4   279     3   281 0.88 Cytidylyltransferase family
Molybdopterin        PF00384.17   432 seq1154_BIOID51029   -            848  8.8e-106  354.0   0.0   1   1  1.6e-109  1.1e-105  353.8   0.0     1   431    99   572    99   573 0.95 Molybdopterin oxidoreductase
Molydop_binding      PF01568.16   109 seq1154_BIOID51029   -            848   1.7e-23   82.3   0.0   1   1   5.3e-27   3.6e-23   81.3   0.0     1   108   690   811   690   812 0.95 Molydopterin dinucleotide binding domain
Wzz                  PF02706.10   152 seq1155_BIOID51029   -            377   4.3e-25   88.1   0.9   1   1   3.2e-29   4.3e-25   88.1   0.6     1   150    25   173    25   175 0.92 Chain length determinant protein
NTP_transferase      PF00483.18   248 seq1156_BIOID51029   -            293   1.2e-72  244.0   0.0   1   1   2.1e-76   1.4e-72  243.8   0.0     1   246     2   238     2   240 0.98 Nucleotidyl transferase
NTP_transf_3         PF12804.2    179 seq1156_BIOID51029   -            293   1.1e-08   35.3   0.0   1   1     2e-12   1.4e-08   35.0   0.0     1   120     3   133     3   188 0.83 MobA-like NTP transferase domain
Mob_synth_C          PF06463.8    128 seq1157_BIOID51029   -            329   6.4e-36  122.7   0.0   1   1   3.1e-39   1.1e-35  122.0   0.0     1   127   186   312   186   313 0.98 Molybdenum Cofactor Synthesis C
Radical_SAM          PF04055.16   166 seq1157_BIOID51029   -            329   5.8e-27   94.7   0.0   1   1   2.3e-30   7.9e-27   94.3   0.0     2   166    19   181    18   181 0.97 Radical SAM superfamily
Fer4_12              PF13353.1    139 seq1157_BIOID51029   -            329   1.4e-07   31.6   0.0   1   1   7.6e-11   2.6e-07   30.7   0.0    15   116    24   125    13   131 0.84 4Fe-4S single cluster domain
Fer4_14              PF13394.1    117 seq1157_BIOID51029   -            329   5.1e-07   29.6   0.0   1   1   5.1e-10   1.7e-06   27.9   0.0     6    90    22   104    15   125 0.70 4Fe-4S single cluster domain
DUF940               PF06082.6    658 seq1158_BIOID51029   -            698  2.7e-258  858.7  13.5   1   1  2.3e-262  3.1e-258  858.6   9.3     1   658    29   693    29   693 0.97 Bacterial putative lipoprotein (DUF940)
EIIA-man             PF03610.11   116 seq1159_BIOID51029   -            144   3.5e-33  114.0   0.0   1   1   2.9e-37     4e-33  113.8   0.0     1   114     3   115     3   117 0.97 PTS system fructose IIA component
Aldedh               PF00171.17   462 seq1160_BIOID51029   -            499  2.3e-163  543.6   0.0   1   1  2.1e-167  2.8e-163  543.4   0.0     5   462    33   495    30   495 0.97 Aldehyde dehydrogenase family
MFS_1                PF07690.11   354 seq1164_BIOID51029   -            494   2.7e-50  171.0  47.5   1   1   5.8e-54   2.7e-50  171.0  32.9     2   353    59   449    58   450 0.90 Major Facilitator Superfamily
Sugar_tr             PF00083.19   451 seq1164_BIOID51029   -            494   1.4e-08   33.6  16.2   1   1     3e-12   1.4e-08   33.6  11.3    44   192    86   229    54   232 0.88 Sugar (and other) transporter
MFS_3                PF05977.8    524 seq1164_BIOID51029   -            494   0.00022   19.3  14.4   1   1   4.8e-08   0.00022   19.3  10.0    12   214    55   253    47   279 0.90 Transmembrane secretion effector
Amidohydro_4         PF13147.1    304 seq1165_BIOID51029   -            384   3.6e-14   53.3   9.8   1   1   1.8e-16   6.1e-13   49.3   6.8     6   304    53   364    50   364 0.82 Amidohydrolase
Amidohydro_1         PF01979.15   333 seq1165_BIOID51029   -            384     4e-14   52.8   0.9   1   1   1.7e-16   5.8e-13   49.0   0.6     2   333    54   367    53   367 0.64 Amidohydrolase family
Endonuclease_5       PF04493.9    206 seq1168_BIOID51029   -            223   1.1e-70  237.0   0.0   1   1   9.3e-75   1.3e-70  236.8   0.0     1   205     9   208     9   209 0.99 Endonuclease V
Flavodoxin_2         PF02525.12   199 seq1169_BIOID51029   -            193   6.5e-38  130.1   0.0   1   1   7.2e-42   9.8e-38  129.5   0.0     2   199     3   188     2   190 0.87 Flavodoxin-like fold
Fimbrial             PF00419.15   145 seq1170_BIOID51029   -            180     8e-20   71.4   7.7   1   1     7e-24   9.6e-20   71.1   5.3     1   145    30   180    30   180 0.87 Fimbrial protein
Peptidase_M50        PF02163.17   192 seq1171_BIOID51029   -            450   2.7e-70  235.1   0.3   1   1   6.9e-74   3.1e-70  234.9   0.2     2   192    11   446    10   446 0.99 Peptidase family M50
PDZ                  PF00595.19    81 seq1171_BIOID51029   -            450   8.1e-13   48.2   0.3   1   1     1e-13   4.6e-10   39.4   0.0     8    81   209   277   203   277 0.91 PDZ domain (Also known as DHR or GLGF)
PDZ_2                PF13180.1     82 seq1171_BIOID51029   -            450   7.3e-11   41.6   0.0   1   1   1.1e-11   5.1e-08   32.5   0.0    19    78   227   285   211   287 0.84 PDZ domain
AP_endonuc_2         PF01261.19   211 seq1175_BIOID51029   -            305   1.1e-31  109.6   0.0   1   1     1e-35   1.4e-31  109.3   0.0     1   210    48   254    48   255 0.97 Xylose isomerase-like TIM barrel
Acetyltransf_1       PF00583.19    83 seq1178_BIOID51029   -            224   6.6e-06   25.9   0.4   1   1   3.1e-09   2.1e-05   24.3   0.3    39    78   170   209   144   214 0.93 Acetyltransferase (GNAT) family
Acetyltransf_10      PF13673.1    117 seq1178_BIOID51029   -            224   1.8e-05   24.7   0.4   1   1   4.3e-09   2.9e-05   24.0   0.3     1   114    92   207    92   212 0.80 Acetyltransferase (GNAT) domain
FKBP_C               PF00254.23    94 seq1179_BIOID51029   -            206   3.6e-27   94.0   0.0   1   1   9.7e-31   6.6e-27   93.2   0.0     5    94   117   203   114   203 0.96 FKBP-type peptidyl-prolyl cis-trans isomerase
FKBP_N               PF01346.13   124 seq1179_BIOID51029   -            206   1.2e-23   83.3   0.0   1   1   2.2e-27   1.5e-23   83.0   0.0    17   124     5   108     1   108 0.96 Domain amino terminal to FKBP-type peptidyl-prolyl isomerase
FliL                 PF03748.9     99 seq1180_BIOID51029   -            154   7.5e-23   80.2   0.0   1   1   6.9e-27   9.4e-23   79.9   0.0     1    98    54   153    54   154 0.94 Flagellar basal body-associated protein FliL
ADH_zinc_N           PF00107.21   130 seq1181_BIOID51029   -            353   6.6e-18   64.3   0.0   1   1   1.6e-21   1.1e-17   63.7   0.0     1   122   169   304   169   311 0.92 Zinc-binding dehydrogenase
ADH_zinc_N_2         PF13602.1    127 seq1181_BIOID51029   -            353     6e-07   30.2   0.0   1   1   1.6e-10   1.1e-06   29.4   0.0     1   127   202   347   202   347 0.78 Zinc-binding dehydrogenase
MoCF_biosynth        PF00994.19   144 seq1183_BIOID51029   -            170   5.6e-31  106.7   0.0   1   1   5.1e-35     7e-31  106.4   0.0     1   143    14   156    12   157 0.92 Probable molybdopterin binding domain
Fels1                PF05666.6     45 seq1184_BIOID51029   -            122   9.7e-39  130.3   1.7   1   2   3.8e-21   5.3e-17   60.8   0.1     2    45    20    62    19    62 0.95 Fels-1 Prophage Protein-like
Fels1                PF05666.6     45 seq1184_BIOID51029   -            122   9.7e-39  130.3   1.7   2   2   7.8e-24   1.1e-19   69.4   0.1     1    45    66   121    66   121 0.98 Fels-1 Prophage Protein-like
FxsA                 PF04186.8    120 seq1185_BIOID51029   -            158   1.1e-36  124.9   8.3   1   1   9.6e-41   1.3e-36  124.7   5.7     1   113     6   118     6   127 0.93 FxsA cytoplasmic membrane protein
PTS_EIIA_2           PF00359.17   142 seq1186_BIOID51029   -            275   4.1e-32  110.7   0.0   1   1   9.6e-36   6.6e-32  110.0   0.0     5   141    29   170    25   171 0.95 Phosphoenolpyruvate-dependent sugar phosphotransferase system, EIIA 2
PTS_IIB              PF02302.12    90 seq1186_BIOID51029   -            275   1.5e-13   50.8   0.0   1   1   4.2e-17   2.8e-13   49.9   0.0     2    69   188   260   187   269 0.93 PTS system, Lactose/Cellobiose specific IIB subunit
ABM                  PF03992.11    78 seq1187_BIOID51029   -            104   5.2e-22   77.5   0.1   1   1   4.5e-26   6.2e-22   77.3   0.0     1    78     1    87     1    87 0.92 Antibiotic biosynthesis monooxygenase
DUF416               PF04222.7    191 seq1190_BIOID51029   -            196   2.2e-87  291.0   0.1   1   1   1.8e-91   2.5e-87  290.8   0.0     1   189     4   192     4   194 0.99 Protein of unknown function (DUF416)
Pili_assembly_N      PF00345.15   122 seq1192_BIOID51029   -            230   2.2e-37  127.4   0.2   1   1   8.4e-41   5.7e-37  126.0   0.0     1   121    26   145    26   146 0.91 Gram-negative pili assembly chaperone, N-terminal domain
Pili_assembly_C      PF02753.12    68 seq1192_BIOID51029   -            230   6.7e-17   60.9   0.2   1   1   1.8e-20   1.2e-16   60.1   0.1     1    65   165   223   165   226 0.96 Gram-negative pili assembly chaperone, C-terminal domain
FliM                 PF02154.10   192 seq1193_BIOID51029   -            334   1.2e-80  269.5   0.2   1   1   3.2e-84   2.2e-80  268.7   0.0     1   192    38   231    38   231 0.99 Flagellar motor switch protein FliM
SpoA                 PF01052.15    77 seq1193_BIOID51029   -            334   1.4e-15   56.4   0.0   1   1   4.4e-19     3e-15   55.4   0.0     3    75   252   322   250   323 0.96 Surface presentation of antigens (SPOA)
MoaC                 PF01967.16   136 seq1194_BIOID51029   -            161   1.5e-60  202.6   1.3   1   1   1.3e-64   1.7e-60  202.4   0.9     1   136    15   150    15   150 1.00 MoaC family
DegT_DnrJ_EryC1      PF01041.12   363 seq1195_BIOID51029   -            376   3.7e-87  292.6   0.0   1   1   9.7e-91   4.4e-87  292.3   0.0     7   361    13   370     9   372 0.93 DegT/DnrJ/EryC1/StrS aminotransferase family
Aminotran_1_2        PF00155.16   363 seq1195_BIOID51029   -            376   7.6e-11   41.4   0.1   1   1   3.7e-14   1.7e-10   40.3   0.0    67   189    46   154     9   187 0.88 Aminotransferase class I and II
Aminotran_5          PF00266.14   371 seq1195_BIOID51029   -            376   4.7e-08   32.0   0.1   1   1   1.6e-11   7.5e-08   31.3   0.0    62   182    47   159    33   204 0.90 Aminotransferase class-V
UxuA                 PF03786.8    351 seq1196_BIOID51029   -            394  4.2e-163  541.7   0.2   1   1    7e-167  4.8e-163  541.6   0.1     1   350     1   388     1   389 0.99 D-mannonate dehydratase (UxuA)
AP_endonuc_2         PF01261.19   211 seq1196_BIOID51029   -            394   7.7e-09   35.0   0.0   1   1   7.8e-12   5.3e-08   32.3   0.0     3   189    18   299    16   322 0.81 Xylose isomerase-like TIM barrel
PfkB                 PF00294.19   301 seq1198_BIOID51029   -            261   1.2e-37  129.5   0.1   1   1   1.2e-41   1.7e-37  129.1   0.1    34   294    22   260     7   261 0.87 pfkB family carbohydrate kinase
AA_permease          PF00324.16   479 seq1199_BIOID51029   -            470  1.5e-119  399.3  46.0   1   1  2.5e-123  1.7e-119  399.1  31.9     1   477    27   468    27   470 0.98 Amino acid permease
AA_permease_2        PF13520.1    426 seq1199_BIOID51029   -            470   5.5e-51  173.3  50.0   1   1     1e-54   7.1e-51  172.9  34.6     8   419    30   446    26   459 0.84 Amino acid permease
PTS_EIIC             PF02378.13   321 seq1203_BIOID51029   -            395   5.7e-12   45.0  35.2   1   1   7.4e-15     1e-10   40.9  24.4     2   268    49   299    48   375 0.72 Phosphotransferase system, EIIC
SIS                  PF01380.17   131 seq1205_BIOID51029   -            384   6.9e-53  177.6   0.0   1   2     2e-34   2.7e-30  104.5   0.0     2   130    49   188    48   189 0.98 SIS domain
SIS                  PF01380.17   131 seq1205_BIOID51029   -            384   6.9e-53  177.6   0.0   2   2   3.5e-24   4.8e-20   71.3   0.0     3   131   222   357   220   357 0.94 SIS domain
DUF805               PF05656.9    117 seq1206_BIOID51029   -            146   4.5e-20   71.5  11.9   1   1   7.1e-24   9.7e-20   70.4   8.3     2   116     7   134     6   135 0.82 Protein of unknown function (DUF805)
ThiS                 PF02597.15    78 seq1207_BIOID51029   -             81     5e-22   77.9   0.0   1   1   4.1e-26   5.6e-22   77.8   0.0     1    78     4    81     4    81 0.99 ThiS family
Bac_surface_Ag       PF01103.18   323 seq1208_BIOID51029   -            810  1.7e-100  336.4  16.0   1   1  1.1e-103  3.7e-100  335.4  11.1     1   323   448   810   448   810 0.96 Surface antigen
Surf_Ag_VNR          PF07244.10    78 seq1208_BIOID51029   -            810   3.1e-65  216.4  10.4   1   5   6.3e-10   2.2e-06   27.8   0.0     1    78    24    91    24    91 0.87 Surface antigen variable number repeat
Surf_Ag_VNR          PF07244.10    78 seq1208_BIOID51029   -            810   3.1e-65  216.4  10.4   2   5   5.9e-15     2e-11   44.0   0.0     1    78    92   172    92   172 0.93 Surface antigen variable number repeat
Surf_Ag_VNR          PF07244.10    78 seq1208_BIOID51029   -            810   3.1e-65  216.4  10.4   3   5   3.5e-17   1.2e-13   51.1   0.1     2    78   176   263   175   263 0.86 Surface antigen variable number repeat
Surf_Ag_VNR          PF07244.10    78 seq1208_BIOID51029   -            810   3.1e-65  216.4  10.4   4   5   5.8e-14     2e-10   40.8   0.0     1    78   266   344   266   344 0.92 Surface antigen variable number repeat
Surf_Ag_VNR          PF07244.10    78 seq1208_BIOID51029   -            810   3.1e-65  216.4  10.4   5   5     1e-18   3.5e-15   56.0   0.1     1    78   347   421   347   421 0.91 Surface antigen variable number repeat
Bac_DNA_binding      PF00216.16    90 seq1209_BIOID51029   -             90   3.2e-33  113.4   1.4   1   1   2.6e-37   3.6e-33  113.3   1.0     1    90     1    90     1    90 0.99 Bacterial DNA-binding protein
Usher                PF00577.15   552 seq1211_BIOID51029   -            820    3e-208  692.9  23.0   1   1  5.1e-212  3.5e-208  692.6  15.9     5   552   202   777   198   777 0.99 Type VII secretion system (T7SS), usher protein
PapC_N               PF13954.1    146 seq1211_BIOID51029   -            820   1.8e-48  163.6   0.0   1   1   4.7e-52   3.2e-48  162.8   0.0     2   146    38   189    37   189 0.98 PapC N-terminal domain
YcgL                 PF05166.8     74 seq1214_BIOID51029   -            108     3e-33  113.6   0.1   1   1   2.9e-37     4e-33  113.2   0.1     1    74    14    87    14    87 0.99 YcgL domain
FCD                  PF07729.7    125 seq1215_BIOID51029   -            221   1.6e-23   83.2   2.5   1   1   3.4e-27   2.3e-23   82.7   1.7     2   124    85   209    84   210 0.96 FCD domain
GntR                 PF00392.16    64 seq1215_BIOID51029   -            221   9.4e-12   44.0   0.1   1   1   3.9e-15   2.7e-11   42.6   0.1     2    64    13    74    12    74 0.95 Bacterial regulatory proteins, gntR family
Semialdhyde_dh       PF01118.19   121 seq1218_BIOID51029   -            334   6.7e-33  113.4   0.0   1   1   1.9e-36   1.3e-32  112.5   0.0     3   121     5   146     3   146 0.97 Semialdehyde dehydrogenase, NAD binding domain
Semialdhyde_dhC      PF02774.13   184 seq1218_BIOID51029   -            334     3e-20   72.7   0.0   1   1   6.6e-24   4.5e-20   72.1   0.0     1   184   163   311   163   311 0.95 Semialdehyde dehydrogenase, dimerisation domain
MoaE                 PF02391.12   117 seq1219_BIOID51029   -            150   2.5e-40  136.7   0.0   1   1   2.2e-44     3e-40  136.5   0.0     2   116     6   121     5   122 0.97 MoaE protein
DUF1481              PF07356.7    195 seq1220_BIOID51029   -            233   7.6e-71  237.5   0.6   1   1   1.3e-74   8.8e-71  237.2   0.4     1   195    44   229    44   229 0.99 Protein of unknown function (DUF1481)
LPAM_1               PF08139.7     26 seq1220_BIOID51029   -            233   3.2e-06   27.0   0.3   1   1     1e-09   6.9e-06   25.9   0.2     3    26    13    35     1    35 0.87 Prokaryotic membrane lipoprotein lipid attachment site
Nitrate_red_del      PF02613.10   136 seq1221_BIOID51029   -            199   1.9e-21   76.1   2.2   1   1   2.5e-25   3.5e-21   75.3   1.5     3   136    41   172    14   172 0.87 Nitrate reductase delta subunit
SpoA                 PF01052.15    77 seq1222_BIOID51029   -            137   2.9e-24   84.3   0.8   1   1   2.7e-28   3.7e-24   84.0   0.6     3    76    55   128    54   129 0.97 Surface presentation of antigens (SPOA)
Exonuc_X-T_C         PF08411.5    269 seq1223_BIOID51029   -            499  2.5e-104  347.9   0.2   1   1  4.6e-108  3.1e-104  347.6   0.1     1   268   236   497   236   498 0.99 Exonuclease C-terminal
RNase_T              PF00929.19   164 seq1223_BIOID51029   -            499     4e-25   88.8   0.0   1   1   1.1e-28   7.7e-25   87.9   0.0     2   162    37   216    36   218 0.95 Exonuclease
UTRA                 PF07702.8    141 seq1225_BIOID51029   -            265     2e-32  111.6   0.0   1   1   9.8e-36   4.5e-32  110.5   0.0     1   140   118   256   118   257 0.99 UTRA domain
GntR                 PF00392.16    64 seq1225_BIOID51029   -            265   8.6e-24   82.6   0.0   1   1   2.9e-27   1.3e-23   82.0   0.0     1    64    34    97    34    97 0.99 Bacterial regulatory proteins, gntR family
HTH_DeoR             PF08220.7     57 seq1225_BIOID51029   -            265   7.6e-05   22.0   0.0   1   1   3.8e-08   0.00017   20.9   0.0    18    54    61    97    46   100 0.88 DeoR-like helix-turn-helix domain
FAA_hydrolase        PF01557.13   217 seq1227_BIOID51029   -            219   3.5e-56  189.9   0.0   1   1   2.9e-60     4e-56  189.7   0.0     1   208    18   210    18   219 0.93 Fumarylacetoacetate (FAA) hydrolase family
PfkB                 PF00294.19   301 seq1228_BIOID51029   -            300   2.7e-63  213.7   0.5   1   1   2.3e-67   3.1e-63  213.5   0.4     3   299     5   287     3   289 0.93 pfkB family carbohydrate kinase
DUF406               PF04175.7     94 seq1229_BIOID51029   -             99     2e-28   98.5   3.2   1   1   1.6e-32   2.2e-28   98.4   2.2     4    94     3    96     1    96 0.96 Protein of unknown function (DUF406)
Polysacc_synt        PF01943.12   273 seq1230_BIOID51029   -            416     1e-13   51.0  19.1   1   1   7.7e-18     1e-13   51.0  13.3     1   272     3   283     3   284 0.84 Polysaccharide biosynthesis protein
PsiE                 PF06146.7     69 seq1231_BIOID51029   -            136   1.8e-16   59.9   5.7   1   1   1.3e-20   1.8e-16   59.9   3.9     5    69    62   123    58   123 0.95 Phosphate-starvation-inducible E
FliO                 PF04347.8     84 seq1232_BIOID51029   -            122   3.1e-24   84.7   0.2   1   1     3e-28   4.2e-24   84.2   0.1     1    84    37   118    37   118 0.88 Flagellar biosynthesis protein, FliO
Mannitol_dh_C        PF08125.8    245 seq1233_BIOID51029   -            486   1.8e-96  321.9   0.0   1   1  3.5e-100   2.4e-96  321.5   0.0     1   245   216   463   216   463 0.99 Mannitol dehydrogenase C-terminal domain
Mannitol_dh          PF01232.18   151 seq1233_BIOID51029   -            486   2.9e-54  182.9   0.0   1   1   7.2e-58   4.9e-54  182.2   0.0     2   151    24   188    23   188 0.99 Mannitol dehydrogenase Rossmann domain
Bax1-I               PF01027.15   205 seq1234_BIOID51029   -            234   3.6e-59  199.6  36.8   1   1     3e-63   4.1e-59  199.5  25.5     2   205    19   230    18   230 0.92 Inhibitor of apoptosis-promoting Bax1
Usp                  PF00582.21   140 seq1235_BIOID51029   -            142   3.2e-17   62.8   0.0   1   1   2.7e-21   3.7e-17   62.7   0.0     2   140     3   138     2   138 0.95 Universal stress protein family
Glyco_hydro_38       PF01074.17   277 seq1236_BIOID51029   -            877   5.8e-44  150.3   0.0   1   1     2e-47   9.3e-44  149.6   0.0     2   266     7   266     6   274 0.88 Glycosyl hydrolases family 38 N-terminal domain
Glyco_hydro_38C      PF07748.8    458 seq1236_BIOID51029   -            877   7.5e-31  107.2   0.0   1   1   2.4e-34   1.1e-30  106.7   0.0     2   417   386   843   385   862 0.77 Glycosyl hydrolases family 38 C-terminal domain
Alpha-mann_mid       PF09261.6     80 seq1236_BIOID51029   -            877   1.2e-06   28.4   0.0   1   1   6.3e-10   2.9e-06   27.2   0.0     2    79   280   356   279   357 0.88 Alpha mannosidase, middle domain
Cpn10                PF00166.16    93 seq1237_BIOID51029   -             97   5.2e-29   99.9   1.8   1   1   4.2e-33   5.7e-29   99.7   1.3     1    93     2    95     2    95 0.97 Chaperonin 10 Kd subunit
FliP                 PF00813.15   194 seq1238_BIOID51029   -            245   4.6e-81  271.0  10.9   1   1   4.8e-85   6.5e-81  270.5   7.5     2   193    48   239    47   240 0.99 FliP family
F_bP_aldolase        PF01116.15   287 seq1239_BIOID51029   -            286  9.8e-103  343.0   0.0   1   1    8e-107  1.1e-102  342.9   0.0     4   286     5   283     2   284 0.99 Fructose-bisphosphate aldolase class-II
AA_kinase            PF00696.23   241 seq1240_BIOID51029   -            258     1e-39  136.4   2.0   1   1   8.4e-44   1.1e-39  136.2   1.4     3   240     5   235     3   236 0.93 Amino acid kinase family
FliB                 PF03692.10    85 seq1242_BIOID51029   -            153   1.3e-08   35.0  10.3   1   1   1.7e-12   2.4e-08   34.2   7.1     2    85    29    97    28    97 0.97 Flagellin N-methylase
Cpn60_TCP1           PF00118.19   488 seq1244_BIOID51029   -            548  1.2e-126  423.1  10.9   1   1  9.8e-131  1.3e-126  422.9   7.5     1   486    23   523    23   525 0.94 TCP-1/cpn60 chaperonin family
DeoRC                PF00455.17   162 seq1245_BIOID51029   -            268   2.4e-50  170.1   1.3   1   1   2.7e-53   3.1e-50  169.8   0.9     2   161    85   244    84   245 0.99 DeoR C terminal sensor domain
HTH_DeoR             PF08220.7     57 seq1245_BIOID51029   -            268   5.8e-23   80.0   0.9   1   1   5.1e-26   5.8e-23   80.0   0.6     1    56    18    73    18    74 0.97 DeoR-like helix-turn-helix domain
HTH_11               PF08279.7     55 seq1245_BIOID51029   -            268   6.4e-10   38.4   0.1   1   1     1e-12   1.2e-09   37.5   0.1     4    44    21    60    18    67 0.87 HTH domain
MarR_2               PF12802.2     62 seq1245_BIOID51029   -            268   3.5e-07   29.6   0.1   1   1   7.3e-10   8.3e-07   28.4   0.1     5    61    17    70    11    71 0.88 MarR family
MarR                 PF01047.17    59 seq1245_BIOID51029   -            268   4.7e-07   29.2   0.1   1   1   8.8e-10     1e-06   28.2   0.0     8    50    22    64    16    66 0.94 MarR family
HTH_27               PF13463.1     68 seq1245_BIOID51029   -            268   5.2e-06   26.5   0.1   1   1   1.1e-08   1.2e-05   25.4   0.0     2    53    16    66    16    77 0.89 Winged helix DNA-binding domain
GntR                 PF00392.16    64 seq1245_BIOID51029   -            268   8.6e-06   24.9   0.0   1   1   1.7e-08   1.9e-05   23.8   0.0    27    60    34    67    26    70 0.93 Bacterial regulatory proteins, gntR family
HTH_24               PF13412.1     48 seq1245_BIOID51029   -            268   2.2e-05   23.6   0.1   1   1   4.6e-08   5.2e-05   22.4   0.1     7    48    21    62    16    62 0.95 Winged helix-turn-helix DNA-binding
HATPase_c            PF02518.21   111 seq1248_BIOID51029   -            458   1.5e-28   98.5   0.8   1   1   6.1e-32   4.2e-28   97.1   0.1     2   110   346   449   345   450 0.98 Histidine kinase-, DNA gyrase B-, and HSP90-like ATPase
HisKA                PF00512.20    68 seq1248_BIOID51029   -            458   1.5e-14   53.5   0.4   1   1     8e-18   5.5e-14   51.7   0.0     2    65   238   300   237   302 0.91 His Kinase A (phospho-acceptor) domain
Bax1-I               PF01027.15   205 seq1249_BIOID51029   -            215   7.4e-12   45.1  30.7   1   1   6.3e-16   8.6e-12   44.9  21.3     7   202     5   203     1   207 0.75 Inhibitor of apoptosis-promoting Bax1
MFS_1                PF07690.11   354 seq1251_BIOID51029   -            416   1.6e-25   89.5  61.2   1   2   3.7e-20   2.5e-16   59.2  19.0     1   224    22   237    22   242 0.81 Major Facilitator Superfamily
MFS_1                PF07690.11   354 seq1251_BIOID51029   -            416   1.6e-25   89.5  61.2   2   2   7.4e-13     5e-09   35.2  19.8    10   179   237   409   232   415 0.80 Major Facilitator Superfamily
MFS_3                PF05977.8    524 seq1251_BIOID51029   -            416   4.8e-21   74.3  33.9   1   1   9.1e-25   6.2e-21   73.9  23.5     9   396    16   400    12   414 0.89 Transmembrane secretion effector
Bac_export_3         PF01313.14    76 seq1252_BIOID51029   -             89   2.3e-30  103.9   9.5   1   1   1.9e-34   2.6e-30  103.8   6.6     2    75     5    78     4    79 0.97 Bacterial export proteins, family 3
Glyco_transf_56      PF07429.6    361 seq1253_BIOID51029   -            359  7.8e-193  640.1   0.0   1   1  1.3e-196  8.7e-193  640.0   0.0     1   360     1   358     1   359 0.99 4-alpha-L-fucosyltransferase glycosyl transferase group 56
Lyase_1              PF00206.15   312 seq1254_BIOID51029   -            457  3.8e-102  341.5   0.0   1   1  1.4e-105  1.9e-101  339.2   0.0     1   312     6   301     6   301 0.99 Lyase
Bac_export_1         PF01311.15   249 seq1256_BIOID51029   -            261   2.4e-76  256.1  28.4   1   1     2e-80   2.7e-76  256.0  19.7     2   248     8   251     7   252 0.99 Bacterial export proteins, family 1
PTSIIB_sorb          PF03830.10   151 seq1257_BIOID51029   -            158   2.7e-52  176.5   0.6   1   1   2.2e-56     3e-52  176.3   0.5     1   150     5   154     5   155 0.98 PTS system sorbose subfamily IIB component
Terminase_6          PF03237.10   384 seq1258_BIOID51029   -            603   8.5e-95  317.6   1.9   1   1   1.9e-98   8.5e-95  317.6   1.3     2   384   170   585   169   585 0.98 Terminase-like family
Terminase_5          PF06056.7     58 seq1258_BIOID51029   -            603   3.9e-22   77.4   0.5   1   1   2.2e-25     1e-21   76.1   0.1     1    58     7    64     7    64 0.98 Putative ATPase subunit of terminase (gpP-like)
HAD_2                PF13419.1    176 seq1261_BIOID51029   -            206   5.6e-29  101.5   0.1   1   1   1.9e-32   6.4e-29  101.3   0.1     2   176    11   191    10   191 0.85 Haloacid dehalogenase-like hydrolase
Hydrolase_like       PF13242.1     75 seq1261_BIOID51029   -            206   2.5e-08   33.3   0.0   1   1   1.7e-11   5.9e-08   32.2   0.0     2    50   146   193   145   205 0.93 HAD-hyrolase-like
Hydrolase            PF00702.21   204 seq1261_BIOID51029   -            206   1.9e-06   28.4   0.0   1   1   6.6e-10   2.2e-06   28.2   0.0   109   203    80   184    11   185 0.75 haloacid dehalogenase-like hydrolase
Bax1-I               PF01027.15   205 seq1262_BIOID51029   -            237   1.7e-12   47.2  24.9   1   1   1.6e-16   2.1e-12   46.9  17.3     3   201    19   220    17   225 0.82 Inhibitor of apoptosis-promoting Bax1
GntR                 PF00392.16    64 seq1263_BIOID51029   -            257   1.8e-23   81.5   1.4   1   1     7e-27   3.2e-23   80.8   0.2     1    64    10    73    10    73 0.99 Bacterial regulatory proteins, gntR family
FCD                  PF07729.7    125 seq1263_BIOID51029   -            257   7.8e-21   74.5   6.9   1   1   2.6e-24   1.2e-20   74.0   4.8     1   125    97   226    97   226 0.92 FCD domain
Rrf2                 PF02082.15    83 seq1263_BIOID51029   -            257   6.5e-05   22.8   0.1   1   1   3.8e-08   0.00017   21.4   0.0    28    67    36    74    23    80 0.88 Transcriptional regulator
Fimbrial             PF00419.15   145 seq1266_BIOID51029   -            335   8.5e-19   68.0   0.1   1   1   9.9e-23   1.4e-18   67.4   0.0     2   145   188   335   187   335 0.92 Fimbrial protein
EII-Sor              PF03609.9    237 seq1267_BIOID51029   -            267   1.4e-71  240.3  24.1   1   1   1.2e-75   1.6e-71  240.2  16.7     1   236     1   238     1   239 0.99 PTS system sorbose-specific iic component
Cons_hypoth698       PF03601.9    305 seq1268_BIOID51029   -            349  3.8e-117  390.1  25.3   1   1  3.3e-121  4.4e-117  389.9  17.5     1   305    18   326    18   326 0.98 Conserved hypothetical protein 698
WzyE                 PF06899.6    449 seq1271_BIOID51029   -            450  1.2e-277  920.6  45.5   1   1  9.8e-282  1.3e-277  920.4  31.5     1   448     1   449     1   450 1.00 WzyE protein
Virul_fac_BrkB       PF03631.10   260 seq1272_BIOID51029   -            290     1e-55  188.8  24.6   1   1   8.7e-60   1.2e-55  188.6  17.0     2   258    29   274    28   276 0.88 Virulence factor BrkB
Sigma54_activat      PF00158.21   168 seq1273_BIOID51029   -            441   1.5e-72  242.4   0.1   1   1   8.9e-76   2.4e-72  241.7   0.1     1   168   141   308   141   308 0.99 Sigma-54 interaction domain
Response_reg         PF00072.19   112 seq1273_BIOID51029   -            441   7.2e-30  103.1   0.2   1   1   5.4e-33   1.5e-29  102.1   0.1     1   111     8   117     8   118 0.98 Response regulator receiver domain
HTH_8                PF02954.14    42 seq1273_BIOID51029   -            441     2e-14   52.7   0.6   1   1   7.2e-18     2e-14   52.7   0.4     3    39   403   439   401   441 0.93 Bacterial regulatory protein, Fis family
AAA_5                PF07728.9    139 seq1273_BIOID51029   -            441   1.3e-07   31.2   0.0   1   1   9.7e-11   2.7e-07   30.3   0.0     2   123   165   283   164   301 0.84 AAA domain (dynein-related subfamily)
AAA                  PF00004.24   132 seq1273_BIOID51029   -            441   1.5e-05   25.0   0.0   1   1   1.2e-08   3.4e-05   23.9   0.0     1   126   165   296   165   302 0.72 ATPase family associated with various cellular activities (AAA)
DUF796               PF05638.7    134 seq1274_BIOID51029   -            172   7.2e-33  113.3   0.0   1   1     6e-37   8.3e-33  113.1   0.0     1   133     6   155     6   156 0.94 Protein of unknown function (DUF796)
Hexapep              PF00132.19    36 seq1275_BIOID51029   -            341   1.9e-32  109.1  41.0   1   3   1.2e-14   8.4e-11   40.7   2.6     2    36   110   144   109   144 0.95 Bacterial transferase hexapeptide (six repeats)
Hexapep              PF00132.19    36 seq1275_BIOID51029   -            341   1.9e-32  109.1  41.0   2   3   1.7e-12   1.2e-08   33.9   0.3     1    35   145   179   145   180 0.96 Bacterial transferase hexapeptide (six repeats)
Hexapep              PF00132.19    36 seq1275_BIOID51029   -            341   1.9e-32  109.1  41.0   3   3   1.8e-11   1.3e-07   30.7   6.3     1    35   222   256   222   257 0.94 Bacterial transferase hexapeptide (six repeats)
LpxD                 PF04613.9     72 seq1275_BIOID51029   -            341   1.9e-23   81.6   0.0   1   1   4.7e-27   3.2e-23   80.9   0.0     1    72    21    90    21    90 0.97 UDP-3-O-[3-hydroxymyristoyl] glucosamine N-acyltransferase, LpxD
PQQ_2                PF13360.1    238 seq1279_BIOID51029   -            353   1.1e-07   31.5   1.6   1   1   1.2e-10   3.2e-07   29.9   1.0     3   236    69   308    67   310 0.73 PQQ-like domain
DUF4156              PF13698.1     93 seq1280_BIOID51029   -            121   4.1e-32  109.8   0.1   1   1   3.6e-36   4.9e-32  109.5   0.0     2    93    27   119    26   119 0.98 Domain of unknown function (DUF4156)
GerE                 PF00196.14    58 seq1282_BIOID51029   -            158   3.7e-19   67.6   1.4   1   1   2.7e-23   3.7e-19   67.6   1.0     3    57    88   142    86   143 0.96 Bacterial regulatory proteins, luxR family
EIID-AGA             PF03613.9    264 seq1284_BIOID51029   -            263   9.9e-93  309.7   4.6   1   1   8.1e-97   1.1e-92  309.5   3.2     2   264     4   263     3   263 0.97 PTS system mannose/fructose/sorbose family IID component
IMS                  PF00817.15   148 seq1287_BIOID51029   -            422   8.3e-39  132.6   0.0   1   1     6e-42   2.1e-38  131.3   0.0     1   147     5   150     5   151 0.96 impB/mucB/samB family
DUF4113              PF13438.1     75 seq1287_BIOID51029   -            422   1.5e-28   98.3   0.3   1   1   1.9e-31   6.6e-28   96.3   0.0     1    75   347   421   347   421 0.98 Domain of unknown function (DUF4113)
IMS_C                PF11799.3    137 seq1287_BIOID51029   -            422     1e-08   35.5   0.0   1   1   6.1e-12   2.1e-08   34.5   0.0     3   122   214   333   212   344 0.89 impB/mucB/samB family C-terminal
IMS_HHH              PF11798.3     32 seq1287_BIOID51029   -            422   1.3e-07   31.0   0.0   1   1   1.1e-10   3.8e-07   29.6   0.0     4    32   172   200   169   200 0.92 IMS family HHH motif
Fimbrial             PF00419.15   145 seq1288_BIOID51029   -            171   5.2e-15   55.8   0.1   1   1   4.6e-19   6.2e-15   55.5   0.1     1   145    29   171    27   171 0.88 Fimbrial protein
Phage_GPD            PF05954.6    292 seq1291_BIOID51029   -            713   2.2e-62  210.7   0.0   1   1   4.6e-66   3.1e-62  210.2   0.0     2   291    28   328    27   329 0.92 Phage late control gene D protein (GPD)
Phage_base_V         PF04717.7     79 seq1291_BIOID51029   -            713   2.7e-27   94.4   0.1   1   1   7.7e-31   5.3e-27   93.4   0.1     1    77   366   458   366   460 0.91 Phage-related baseplate assembly protein
AP_endonuc_2         PF01261.19   211 seq1292_BIOID51029   -            285   7.7e-39  133.0   0.3   1   1   7.7e-43   1.1e-38  132.6   0.2     3   211    20   239    19   239 0.93 Xylose isomerase-like TIM barrel
MR_MLE_N             PF02746.11   117 seq1293_BIOID51029   -            424   3.6e-34  117.1   0.0   1   1   1.7e-37   7.8e-34  116.0   0.0    23   117    32   130    20   130 0.96 Mandelate racemase / muconate lactonizing enzyme, N-terminal domain
MR_MLE_C             PF13378.1    111 seq1293_BIOID51029   -            424   4.4e-26   90.9   0.0   1   1     2e-29   9.2e-26   89.8   0.0     1   110   283   394   283   395 0.89 Enolase C-terminal domain-like
MR_MLE               PF01188.16    67 seq1293_BIOID51029   -            424   4.1e-11   43.1   0.0   1   1   3.8e-14   1.7e-10   41.1   0.0     2    67   216   283   215   283 0.92 Mandelate racemase / muconate lactonizing enzyme, C-terminal domain
Tyr_Deacylase        PF02580.11   145 seq1294_BIOID51029   -            145   6.3e-55  185.0   0.1   1   1   5.1e-59     7e-55  184.8   0.0     2   144     3   144     2   145 0.99 D-Tyr-tRNA(Tyr) deacylase
SepZ                 PF06066.6     99 seq1295_BIOID51029   -            110     2e-50  168.7  11.7   1   1   1.6e-54   2.2e-50  168.5   8.1     1    99    11   110    11   110 0.98 SepZ
His_Phos_2           PF00328.17   347 seq1296_BIOID51029   -            413   6.3e-39  134.1   0.0   1   1   5.5e-43   7.5e-39  133.9   0.0     1   344    30   359    30   364 0.85 Histidine phosphatase superfamily (branch 2)
HxlR                 PF01638.12    91 seq1297_BIOID51029   -            126   1.8e-32  110.7   0.1   1   1   2.8e-36   3.8e-32  109.6   0.0     2    89    29   116    28   118 0.97 HxlR-like helix-turn-helix
OEP                  PF02321.13   188 seq1298_BIOID51029   -            495     7e-60  201.7  39.4   1   2   1.2e-30   1.7e-26   92.9  13.5     2   188    28   211    27   211 0.98 Outer membrane efflux protein
OEP                  PF02321.13   188 seq1298_BIOID51029   -            495     7e-60  201.7  39.4   2   2   1.8e-37   2.5e-33  115.1   8.2     2   188   234   429   233   429 0.98 Outer membrane efflux protein
Phage_portal         PF04860.7    347 seq1300_BIOID51029   -            353   1.3e-44  152.1   0.0   1   1   1.3e-48   1.7e-44  151.7   0.0    72   311   101   339    97   348 0.91 Phage portal protein
FabA                 PF07977.8    138 seq1302_BIOID51029   -            151   8.4e-43  145.0   0.0   1   1   7.2e-47   9.8e-43  144.8   0.0     1   137    17   141    17   142 0.97 FabA-like domain
DUF2525              PF10733.4     58 seq1303_BIOID51029   -             76   5.4e-38  128.5   4.1   1   1   5.1e-42     7e-38  128.1   2.9     1    58    19    76    19    76 0.99 Protein of unknown function (DUF2525)
Glucosamine_iso      PF01182.15   199 seq1304_BIOID51029   -            251   4.1e-20   72.2   0.0   1   1     4e-24   5.5e-20   71.8   0.0     4   198    30   226    28   227 0.81 Glucosamine-6-phosphate isomerases/6-phosphogluconolactonase
Glyco_tran_WecB      PF03808.8    172 seq1306_BIOID51029   -            246   3.1e-56  189.3   0.1   1   1   3.1e-60   4.2e-56  188.9   0.1     2   172    61   231    60   231 0.96 Glycosyl transferase WecB/TagA/CpsF family
YiiD_Cterm           PF09500.5    144 seq1307_BIOID51029   -            329     1e-48  164.4   0.0   1   1   4.3e-52   1.5e-48  163.9   0.0     1   143   174   313   174   314 0.99 Putative thioesterase (yiiD_Cterm)
Acetyltransf_7       PF13508.1     79 seq1307_BIOID51029   -            329   8.3e-13   48.2   0.0   1   1   4.5e-16   1.5e-12   47.3   0.0     3    77    60   138    58   140 0.87 Acetyltransferase (GNAT) domain
Acetyltransf_1       PF00583.19    83 seq1307_BIOID51029   -            329   2.9e-12   46.3   0.0   1   1   2.4e-15   8.2e-12   44.8   0.0     2    82    66   138    65   139 0.96 Acetyltransferase (GNAT) family
Acetyltransf_10      PF13673.1    117 seq1307_BIOID51029   -            329   1.6e-08   34.5   0.0   1   1   7.8e-12   2.7e-08   33.8   0.0    38   117    55   138    16   138 0.81 Acetyltransferase (GNAT) domain
MxiH                 PF09392.5     90 seq1310_BIOID51029   -            142     3e-12   46.8   0.9   1   1     3e-16   4.1e-12   46.3   0.6     2    90    56   141    55   141 0.96 Type III secretion needle MxiH like
RHS_repeat           PF05593.9     38 seq1311_BIOID51029   -           1411   1.6e-61  203.2 107.4   1   7   7.7e-11   3.5e-07   30.1   1.2     1    38   425   463   425   463 0.97 RHS Repeat
RHS_repeat           PF05593.9     38 seq1311_BIOID51029   -           1411   1.6e-61  203.2 107.4   2   7   1.8e-08   8.1e-05   22.5   1.4     1    26   489   514   489   528 0.90 RHS Repeat
RHS_repeat           PF05593.9     38 seq1311_BIOID51029   -           1411   1.6e-61  203.2 107.4   3   7   5.4e-09   2.5e-05   24.2   0.1     1    36   533   568   533   570 0.92 RHS Repeat
RHS_repeat           PF05593.9     38 seq1311_BIOID51029   -           1411   1.6e-61  203.2 107.4   4   7   4.4e-13     2e-09   37.2   0.4     1    37   575   611   575   612 0.98 RHS Repeat
RHS_repeat           PF05593.9     38 seq1311_BIOID51029   -           1411   1.6e-61  203.2 107.4   5   7   2.7e-12   1.2e-08   34.7   0.4     1    38   637   674   637   674 0.99 RHS Repeat
RHS_repeat           PF05593.9     38 seq1311_BIOID51029   -           1411   1.6e-61  203.2 107.4   6   7   2.7e-08   0.00012   21.9   1.2     1    31   699   729   699   734 0.95 RHS Repeat
RHS_repeat           PF05593.9     38 seq1311_BIOID51029   -           1411   1.6e-61  203.2 107.4   7   7   2.5e-12   1.2e-08   34.8   3.1     1    37   939   984   939   985 0.92 RHS Repeat
DUF4329              PF14220.1    124 seq1311_BIOID51029   -           1411     1e-36  125.7   1.0   1   1   6.8e-40   3.1e-36  124.2   0.7     2   116  1279  1396  1278  1402 0.95 Domain of unknown function (DUF4329)
RHS                  PF03527.9     41 seq1311_BIOID51029   -           1411   1.2e-23   82.4   1.4   1   1   2.3e-24   1.1e-20   73.0   0.3     1    41  1143  1183  1143  1183 0.98 RHS protein
PqiA                 PF04403.8    160 seq1312_BIOID51029   -            427   4.4e-83  276.5  28.0   1   2   1.2e-41   1.7e-37  128.3   5.9     1   160    65   221    65   221 0.96 Paraquat-inducible protein A
PqiA                 PF04403.8    160 seq1312_BIOID51029   -            427   4.4e-83  276.5  28.0   2   2   1.1e-49   1.5e-45  154.5   8.0     1   158   262   420   262   422 0.97 Paraquat-inducible protein A
Chorismate_bind      PF00425.13   257 seq1315_BIOID51029   -            391     2e-68  230.3   0.0   1   1   1.8e-72   2.5e-68  230.0   0.0     2   257   126   380   125   380 0.97 chorismate binding enzyme
PaaA_PaaC            PF05138.7    263 seq1316_BIOID51029   -            309  1.5e-100  335.3   0.5   1   1  1.2e-104  1.7e-100  335.2   0.3     4   263    17   291     1   291 0.97 Phenylacetic acid catabolic protein
Bac_Ubq_Cox          PF01654.12   436 seq1319_BIOID51029   -            523  1.2e-183  610.3  21.3   1   1    1e-187  1.4e-183  610.1  14.7     1   435     8   503     8   504 0.98 Bacterial Cytochrome Ubiquinol Oxidase
Acetyltransf_11      PF13720.1     83 seq1320_BIOID51029   -            262   2.4e-30  104.4   0.0   1   1   5.6e-34   3.8e-30  103.8   0.0     1    83   180   262   180   262 0.98 Udp N-acetylglucosamine O-acyltransferase; Domain 2
Hexapep              PF00132.19    36 seq1320_BIOID51029   -            262     5e-30  101.5  21.3   1   5   3.6e-09   2.5e-05   23.4   0.3     4    35     2    33     1    34 0.91 Bacterial transferase hexapeptide (six repeats)
Hexapep              PF00132.19    36 seq1320_BIOID51029   -            262     5e-30  101.5  21.3   2   5   5.4e-13   3.7e-09   35.5   3.3     1    36    17    52    17    52 0.96 Bacterial transferase hexapeptide (six repeats)
Hexapep              PF00132.19    36 seq1320_BIOID51029   -            262     5e-30  101.5  21.3   3   5   1.5e-07     0.001   18.3   1.1     1    35    35    69    35    69 0.92 Bacterial transferase hexapeptide (six repeats)
Hexapep              PF00132.19    36 seq1320_BIOID51029   -            262     5e-30  101.5  21.3   4   5   3.1e-07    0.0021   17.3   0.0     2    35    66    99    65   100 0.95 Bacterial transferase hexapeptide (six repeats)
Hexapep              PF00132.19    36 seq1320_BIOID51029   -            262     5e-30  101.5  21.3   5   5   1.9e-13   1.3e-09   37.0   0.1     2    36   109   143   108   143 0.96 Bacterial transferase hexapeptide (six repeats)
PfkB                 PF00294.19   301 seq1321_BIOID51029   -            362   1.1e-57  195.3   0.0   1   1   3.1e-61   1.4e-57  194.9   0.0     2   293    58   344    57   352 0.92 pfkB family carbohydrate kinase
HTH_24               PF13412.1     48 seq1321_BIOID51029   -            362   8.2e-11   41.0   2.4   1   1   4.9e-14   2.2e-10   39.6   1.7     1    48     1    48     1    48 0.98 Winged helix-turn-helix DNA-binding
HTH_11               PF08279.7     55 seq1321_BIOID51029   -            362   6.7e-05   22.3   0.8   1   1   4.1e-08   0.00019   20.9   0.5     1    52     4    50     4    53 0.83 HTH domain
Hydrolase_3          PF08282.7    254 seq1323_BIOID51029   -            271   8.8e-16   58.1   0.0   1   1   6.6e-18   4.5e-14   52.5   0.0     1   229    10   233    10   241 0.76 haloacid dehalogenase-like hydrolase
S6PP                 PF05116.8    247 seq1323_BIOID51029   -            271   7.7e-08   31.8   0.0   1   1   5.5e-09   3.7e-05   23.0   0.0   119   245   144   267   119   268 0.76 Sucrose-6F-phosphate phosphohydrolase
YscJ_FliF            PF01514.12   207 seq1324_BIOID51029   -            190   3.8e-59  199.1   4.0   1   1   3.3e-63   4.6e-59  198.9   2.8     3   196     3   185     1   189 0.97 Secretory protein of YscJ/FliF family
GPW_gp25             PF04965.9     99 seq1326_BIOID51029   -            130   6.7e-13   47.9   0.0   1   1   6.2e-17   8.4e-13   47.5   0.0     3    94    18   108    16   113 0.90 Gene 25-like lysozyme
Ogr_Delta            PF04606.7     47 seq1330_BIOID51029   -            108   1.1e-19   69.6   0.6   1   1   1.1e-23   1.5e-19   69.2   0.4     1    47    27    73    27    73 0.99 Ogr/Delta-like zinc finger
MFS_1                PF07690.11   354 seq1331_BIOID51029   -            427   3.5e-56  190.3  61.3   1   1   2.6e-58   1.8e-54  184.7  27.3     1   347    28   380    28   384 0.87 Major Facilitator Superfamily
AA_permease          PF00324.16   479 seq1332_BIOID51029   -            461   4.9e-99  331.7  55.9   1   1  9.1e-103   6.2e-99  331.3  38.8     1   435    16   427    16   455 0.94 Amino acid permease
AA_permease_2        PF13520.1    426 seq1332_BIOID51029   -            461   1.6e-43  148.7  59.1   1   1   3.1e-47   2.1e-43  148.3  41.0     9   425    20   440    15   441 0.88 Amino acid permease
Fimbrial             PF00419.15   145 seq1334_BIOID51029   -            194   3.6e-13   49.8   0.0   1   1   3.5e-17   4.8e-13   49.4   0.0     3   144    29   193    27   194 0.76 Fimbrial protein
PaaB                 PF06243.6     94 seq1335_BIOID51029   -             95   4.3e-35  119.6   0.0   1   1   3.4e-39   4.6e-35  119.5   0.0     3    94     6    95     4    95 0.97 Phenylacetic acid degradation B
LpxB                 PF02684.10   373 seq1336_BIOID51029   -            382    2e-153  510.3   0.0   1   1  1.7e-157  2.3e-153  510.1   0.0     1   373     9   377     9   377 1.00 Lipid-A-disaccharide synthetase
AMP-binding          PF00501.23   418 seq1343_BIOID51029   -            536   5.1e-85  285.2   0.0   1   1     9e-89   6.1e-85  284.9   0.0     1   416    50   460    50   462 0.95 AMP-binding enzyme
DUF4009              PF13193.1     41 seq1343_BIOID51029   -            536     8e-08   31.4   0.1   1   1   3.6e-11   2.4e-07   29.9   0.0     1    29   501   529   501   535 0.92 Domain of unknown function (DUF4009)
MCE                  PF02470.15    81 seq1344_BIOID51029   -            877   1.2e-64  214.2  10.4   1   3   3.5e-21   4.8e-17   61.6   0.1     2    81    46   137    45   137 0.97 mce related protein
MCE                  PF02470.15    81 seq1344_BIOID51029   -            877   1.2e-64  214.2  10.4   2   3   1.6e-11   2.1e-07   30.6   0.0     2    76   280   355   279   369 0.88 mce related protein
MCE                  PF02470.15    81 seq1344_BIOID51029   -            877   1.2e-64  214.2  10.4   3   3   1.2e-14   1.6e-10   40.7   0.0     4    81   636   724   634   724 0.96 mce related protein
PaaA_PaaC            PF05138.7    263 seq1345_BIOID51029   -            248   6.3e-97  323.5   0.7   1   1  5.1e-101     7e-97  323.3   0.5    17   263     3   248     1   248 0.99 Phenylacetic acid catabolic protein
DUF1190              PF06693.6    165 seq1347_BIOID51029   -            223   6.3e-56  188.8  12.3   1   1   5.7e-60   7.8e-56  188.5   8.5     2   164    40   210    39   211 0.96 Protein of unknown function (DUF1190)
Secretin             PF00263.16   165 seq1349_BIOID51029   -            514     3e-33  114.4   3.5   1   1   4.4e-37     3e-33  114.4   2.5     1   162   338   506   338   509 0.93 Bacterial type II and III secretion system protein
Secretin_N           PF03958.12    82 seq1349_BIOID51029   -            514   4.3e-25   87.5   2.7   1   1   1.2e-22   7.9e-19   67.5   0.2     1    82   182   277   182   277 0.99 Bacterial type II/III secretion system short domain
RHS_repeat           PF05593.9     38 seq1353_BIOID51029   -           1415   3.6e-61  202.1 118.9   1   8   2.8e-12   1.9e-08   34.1   1.4     1    38   437   475   437   475 0.97 RHS Repeat
RHS_repeat           PF05593.9     38 seq1353_BIOID51029   -           1415   3.6e-61  202.1 118.9   2   8   6.8e-11   4.7e-07   29.7   2.1     3    37   461   495   459   496 0.94 RHS Repeat
RHS_repeat           PF05593.9     38 seq1353_BIOID51029   -           1415   3.6e-61  202.1 118.9   3   8   3.2e-10   2.2e-06   27.5   3.1     1    38   501   540   501   540 0.89 RHS Repeat
RHS_repeat           PF05593.9     38 seq1353_BIOID51029   -           1415   3.6e-61  202.1 118.9   4   8   5.9e-08   0.00041   20.3   0.3     1    36   545   580   545   581 0.91 RHS Repeat
RHS_repeat           PF05593.9     38 seq1353_BIOID51029   -           1415   3.6e-61  202.1 118.9   5   8   5.5e-12   3.7e-08   33.2   0.1     1    37   587   623   587   624 0.98 RHS Repeat
RHS_repeat           PF05593.9     38 seq1353_BIOID51029   -           1415   3.6e-61  202.1 118.9   6   8   3.2e-11   2.2e-07   30.7   0.3     1    37   629   664   629   665 0.97 RHS Repeat
RHS_repeat           PF05593.9     38 seq1353_BIOID51029   -           1415   3.6e-61  202.1 118.9   7   8   3.6e-08   0.00025   21.0   0.9     1    31   732   765   732   774 0.79 RHS Repeat
RHS_repeat           PF05593.9     38 seq1353_BIOID51029   -           1415   3.6e-61  202.1 118.9   8   8   4.4e-10     3e-06   27.1   1.3     1    29   958   995   958  1004 0.90 RHS Repeat
RHS                  PF03527.9     41 seq1353_BIOID51029   -           1415   1.7e-20   72.3   4.4   1   1   3.5e-24   2.4e-20   71.9   0.4     1    41  1162  1202  1162  1202 0.98 RHS protein
Pili_assembly_N      PF00345.15   122 seq1356_BIOID51029   -            231   1.7e-41  140.7   0.0   1   1   4.5e-45   3.1e-41  139.8   0.0     1   122    25   145    25   145 0.94 Gram-negative pili assembly chaperone, N-terminal domain
Pili_assembly_C      PF02753.12    68 seq1356_BIOID51029   -            231     3e-17   62.0   0.2   1   1     1e-20   7.1e-17   60.8   0.1     1    67   164   226   164   227 0.91 Gram-negative pili assembly chaperone, C-terminal domain
Elong-fact-P_C       PF09285.6     56 seq1357_BIOID51029   -            188   5.3e-27   92.8   1.0   1   1   2.4e-30   1.1e-26   91.8   0.2     1    56   131   186   131   186 0.99 Elongation factor P, C-terminal
EFP                  PF01132.15    55 seq1357_BIOID51029   -            188   3.2e-24   84.2   0.1   1   1   1.2e-27   5.5e-24   83.4   0.0     3    55    71   123    69   123 0.97 Elongation factor P (EF-P) OB domain
EFP_N                PF08207.7     58 seq1357_BIOID51029   -            188   5.8e-24   83.6   0.0   1   1   4.5e-27     2e-23   81.8   0.0     3    57     7    61     5    62 0.97 Elongation factor P (EF-P) KOW-like domain
GST_N_3              PF13417.1     75 seq1358_BIOID51029   -            205   6.5e-09   35.7   0.0   1   1   1.7e-12   1.1e-08   35.0   0.0    15    72    17    79    13    84 0.88 Glutathione S-transferase, N-terminal domain
GST_N_2              PF13409.1     70 seq1358_BIOID51029   -            205   4.2e-06   26.5   0.0   1   1   1.1e-09   7.3e-06   25.7   0.0     9    67    16    74    12    77 0.89 Glutathione S-transferase, N-terminal domain
Cyto_ox_2            PF02322.10   328 seq1359_BIOID51029   -            379  7.9e-121  403.1  36.0   1   1  6.7e-125  9.2e-121  402.8  25.0     2   327     7   362     6   363 0.99 Cytochrome oxidase subunit II
DUF904               PF06005.7     72 seq1360_BIOID51029   -             79     3e-28   97.7  17.2   1   1   2.6e-32   3.6e-28   97.5  11.9     1    72     1    79     1    79 0.99 Protein of unknown function (DUF904)
YbhQ                 PF11076.3    135 seq1361_BIOID51029   -            136   4.3e-79  262.5  13.2   1   1   3.7e-83   5.1e-79  262.3   9.1     1   134     1   132     1   134 0.98 Putative inner membrane protein YbhQ
EII-GUT              PF03608.8    168 seq1362_BIOID51029   -            187     7e-77  256.8   0.7   1   1   5.9e-81     8e-77  256.6   0.5     2   168     5   171     4   171 0.99 PTS system enzyme II sorbitol-specific factor
GSP_synth            PF03738.9     97 seq1365_BIOID51029   -            386   7.7e-29   99.6   0.1   1   1   1.4e-32   1.9e-28   98.4   0.1     2    97   174   265   173   265 0.97 Glutathionylspermidine synthase preATP-grasp
DUF59                PF01883.14    72 seq1366_BIOID51029   -            172   6.5e-15   54.7   0.0   1   1     1e-18   1.4e-14   53.7   0.0     2    64    20    82    19    92 0.92 Domain of unknown function DUF59
KGG                  PF10685.4     23 seq1367_BIOID51029   -             67   4.9e-20   70.8  18.2   1   2   7.7e-14     1e-09   37.9   4.3     1    23    20    41    20    41 0.98 Stress-induced bacterial acidophilic repeat motif
KGG                  PF10685.4     23 seq1367_BIOID51029   -             67   4.9e-20   70.8  18.2   2   2   3.4e-14   4.7e-10   39.0   2.8     1    23    42    63    42    63 0.99 Stress-induced bacterial acidophilic repeat motif
RNase_HII            PF01351.13   198 seq1370_BIOID51029   -            198   6.2e-58  195.5   0.0   1   1   5.2e-62   7.1e-58  195.4   0.0     1   197    13   189    13   190 0.99 Ribonuclease HII
Inositol_P           PF00459.20   271 seq1371_BIOID51029   -            246   5.8e-58  196.2   0.0   1   1     5e-62   6.9e-58  195.9   0.0     8   253     4   238     1   243 0.86 Inositol monophosphatase family
LysR_substrate       PF03466.15   209 seq1372_BIOID51029   -            315   9.6e-55  184.8   0.6   1   1   1.9e-58   1.3e-54  184.3   0.4     4   208    99   303    96   304 0.99 LysR substrate binding domain
HTH_1                PF00126.22    60 seq1372_BIOID51029   -            315   8.8e-22   76.4   0.5   1   1   2.5e-25   1.7e-21   75.5   0.1     1    59    13    71    13    72 0.98 Bacterial regulatory helix-turn-helix protein, lysR family
Entericidin          PF08085.6     21 seq1373_BIOID51029   -             41   5.3e-09   35.3   0.0   1   1   4.6e-13   6.3e-09   35.1   0.0     1    21    20    40    20    40 0.99 Entericidin EcnA/B family
Fer2                 PF00111.22    78 seq1374_BIOID51029   -            426   1.4e-17   63.1   0.6   1   1   5.4e-21   2.5e-17   62.2   0.4     2    77   337   411   336   412 0.91 2Fe-2S iron-sulfur cluster binding domain
FAD_binding_6        PF00970.19    99 seq1374_BIOID51029   -            426   5.8e-16   58.3   0.0   1   1   2.1e-19   9.7e-16   57.5   0.0     2    99    77   175    76   175 0.91 Oxidoreductase FAD-binding domain
NAD_binding_1        PF00175.16   109 seq1374_BIOID51029   -            426   1.5e-15   57.6   0.0   1   1   5.4e-19   2.5e-15   56.8   0.0     2   107   188   295   187   297 0.92 Oxidoreductase NAD-binding domain
Usher                PF00577.15   552 seq1375_BIOID51029   -            838  1.7e-208  693.7  29.0   1   1  3.8e-212  1.7e-208  693.7  20.1     1   552   206   748   206   748 0.99 Type VII secretion system (T7SS), usher protein
PapC_N               PF13954.1    146 seq1375_BIOID51029   -            838   1.6e-47  160.6   0.1   1   1   6.9e-51   3.1e-47  159.6   0.0     1   146    43   192    43   192 0.98 PapC N-terminal domain
PapC_C               PF13953.1     68 seq1375_BIOID51029   -            838   5.1e-21   73.9   0.1   1   1   2.6e-24   1.2e-20   72.8   0.1     2    67   759   825   758   826 0.95 PapC C-terminal domain
HTH_31               PF13560.1     64 seq1376_BIOID51029   -             96   6.8e-11   42.0   0.0   1   1   7.9e-14   3.6e-10   39.7   0.0     4    46    35    76    34    93 0.82 Helix-turn-helix domain
HTH_3                PF01381.17    55 seq1376_BIOID51029   -             96   3.2e-09   36.3   0.1   1   1     2e-12   9.2e-09   34.9   0.0     1    38    37    74    37    85 0.96 Helix-turn-helix
HTH_19               PF12844.2     64 seq1376_BIOID51029   -             96     2e-08   34.0   0.0   1   1   2.1e-11   9.4e-08   31.8   0.0     3    55    36    87    36    95 0.83 Helix-turn-helix domain
EIIBC-GUT_N          PF03612.9    183 seq1377_BIOID51029   -            319   2.3e-71  239.0   2.0   1   1   6.3e-75   4.3e-71  238.1   1.4     2   183     3   171     2   171 0.95 Sorbitol phosphotransferase enzyme II N-terminus
EIIBC-GUT_C          PF07663.6     93 seq1377_BIOID51029   -            319   6.4e-48  160.7   5.0   1   1   9.3e-52   6.4e-48  160.7   3.5     1    93   226   318   226   318 0.99 Sorbitol phosphotransferase enzyme II C-terminus
Entericidin          PF08085.6     21 seq1380_BIOID51029   -             48   1.2e-08   34.2   2.6   1   1   1.2e-12   1.7e-08   33.7   1.8     1    21    23    43    23    43 0.98 Entericidin EcnA/B family
ABC_tran             PF00005.22   118 seq1382_BIOID51029   -            401   5.6e-22   78.2   0.0   1   1   3.6e-25   1.2e-21   77.0   0.0     1   117    73   191    73   192 0.92 ABC transporter
TOBE_2               PF08402.5     75 seq1382_BIOID51029   -            401   9.6e-12   44.6   0.3   1   1   1.2e-14   4.2e-11   42.5   0.1     1    75   313   385   313   385 0.95 TOBE domain
DNA_pol3_alpha       PF07733.7    426 seq1383_BIOID51029   -           1160    2e-177  589.7   0.0   1   1  5.8e-181  2.6e-177  589.4   0.0     2   426   291   735   290   735 0.96 Bacterial DNA polymerase III alpha subunit
PHP                  PF02811.14   175 seq1383_BIOID51029   -           1160   3.9e-30  104.7   0.0   1   1   2.4e-33   1.1e-29  103.3   0.0     1   170     7   178     7   192 0.96 PHP domain
tRNA_anti            PF01336.20    76 seq1383_BIOID51029   -           1160   1.2e-08   34.4   0.1   1   1   5.4e-12   2.5e-08   33.5   0.1     2    75  1000  1072   994  1073 0.88 OB-fold nucleic acid binding domain
Isochorismatase      PF00857.15   174 seq1386_BIOID51029   -            285   5.9e-38  130.3   0.0   1   1   1.1e-41   7.6e-38  130.0   0.0     2   173    32   204    31   205 0.97 Isochorismatase family
PP-binding           PF00550.20    67 seq1386_BIOID51029   -            285   2.5e-08   33.9   0.0   1   1   9.9e-12   6.8e-08   32.5   0.0     2    62   217   275   216   280 0.86 Phosphopantetheine attachment site
Multi_Drug_Res       PF00893.14    93 seq1388_BIOID51029   -            105   1.9e-33  114.6  10.1   1   1   1.7e-37   2.4e-33  114.3   7.0     1    93     1    93     1    93 0.99 Small Multidrug Resistance protein
Radical_SAM          PF04055.16   166 seq1389_BIOID51029   -            411   6.2e-13   49.1   0.0   1   1     3e-16     1e-12   48.4   0.0     6   160    20   182    16   208 0.84 Radical SAM superfamily
DUF4008              PF13186.1     64 seq1389_BIOID51029   -            411     2e-12   47.1   0.6   1   1   1.3e-15   4.3e-12   46.0   0.4     4    64   282   343   276   343 0.90 Domain of unknown function (DUF4008)
Fer4_12              PF13353.1    139 seq1389_BIOID51029   -            411   4.8e-07   29.8   0.0   1   1   2.7e-10   9.1e-07   28.9   0.0    13   115    19   126    17   150 0.60 4Fe-4S single cluster domain
YbgT_YccB            PF08173.6     28 seq1390_BIOID51029   -             37   6.1e-16   57.8   4.2   1   1   4.9e-20   6.7e-16   57.6   2.9     1    28     1    28     1    28 0.97 Membrane bound YbgT-like protein
TPR_3                PF07720.7     36 seq1392_BIOID51029   -            151   2.9e-10   39.6   0.2   1   1   5.5e-14   7.6e-10   38.2   0.2     1    36    32    65    32    65 0.96 Tetratricopeptide repeat
FadR_C               PF07840.7    164 seq1394_BIOID51029   -            239   6.9e-73  243.5   0.0   1   1   1.9e-76   8.5e-73  243.2   0.0     1   163    72   234    72   235 0.99 FadR C-terminal domain
GntR                 PF00392.16    64 seq1394_BIOID51029   -            239   2.3e-20   71.6   0.0   1   1     1e-23   4.7e-20   70.6   0.0     4    64    11    71     8    71 0.96 Bacterial regulatory proteins, gntR family
Cyd_oper_YbgE        PF09600.5     82 seq1395_BIOID51029   -             97   1.5e-33  114.6   7.9   1   1   1.4e-37   1.9e-33  114.3   5.5     1    81    16    96    16    97 0.97 Cyd operon protein YbgE (Cyd_oper_YbgE)
RHH_1                PF01402.16    39 seq1399_BIOID51029   -             81   4.8e-11   41.9   0.5   1   1   5.7e-15   7.7e-11   41.2   0.4     2    39    15    52    14    52 0.96 Ribbon-helix-helix protein, copG family
PTSIIA_gutA          PF03829.8    117 seq1401_BIOID51029   -            123   4.8e-45  151.8   0.0   1   1   4.3e-49   5.8e-45  151.6   0.0     1   116     1   116     1   118 0.98 PTS system glucitol/sorbitol-specific IIA component
4HBT                 PF03061.17    79 seq1402_BIOID51029   -            134     8e-19   67.4   0.4   1   1   2.4e-22   1.1e-18   66.9   0.3     1    77    20   103    20   105 0.98 Thioesterase superfamily
4HBT_2               PF13279.1    121 seq1402_BIOID51029   -            134   2.7e-12   47.0   0.2   1   1   7.1e-16   3.2e-12   46.8   0.1     3   117    14   128    12   132 0.88 Thioesterase-like superfamily
Acyl-ACP_TE          PF01643.12   249 seq1402_BIOID51029   -            134   1.3e-05   24.2   0.1   1   1   3.1e-09   1.4e-05   24.0   0.0    31   132    33   132     4   134 0.79 Acyl-ACP thioesterase
HisG                 PF01634.13   163 seq1403_BIOID51029   -            299   8.2e-55  184.7   0.0   1   1   1.7e-58   1.2e-54  184.1   0.0     1   163    53   221    53   221 0.94 ATP phosphoribosyltransferase
HisG_C               PF08029.6     75 seq1403_BIOID51029   -            299   5.6e-28   96.5   0.1   1   1   2.2e-31   1.5e-27   95.2   0.0     1    75   222   297   222   297 0.98 HisG, C-terminal domain
ECH                  PF00378.15   245 seq1406_BIOID51029   -             86   1.8e-15   56.6   0.1   1   1   1.5e-19     2e-15   56.4   0.1     4    78     8    80     6    86 0.89 Enoyl-CoA hydratase/isomerase family
adh_short_C2         PF13561.1    243 seq1408_BIOID51029   -            258   1.9e-29  103.1   0.1   1   1   5.1e-33   2.3e-29  102.7   0.1     3   242    24   254    22   255 0.93 Enoyl-(Acyl carrier protein) reductase
adh_short            PF00106.20   167 seq1408_BIOID51029   -            258   1.6e-27   96.3   9.2   1   1   2.3e-30     1e-26   93.7   6.4     2   164    17   170    16   173 0.89 short chain dehydrogenase
KR                   PF08659.5    181 seq1408_BIOID51029   -            258   1.3e-10   41.1   8.7   1   1   4.9e-13   2.2e-09   37.1   5.8    54   160    55   165    17   183 0.90 KR domain
adh_short            PF00106.20   167 seq1411_BIOID51029   -            259     1e-25   90.4   1.7   1   1   2.8e-29   1.3e-25   90.1   1.1     2   166     4   172     3   173 0.93 short chain dehydrogenase
adh_short_C2         PF13561.1    243 seq1411_BIOID51029   -            259     7e-16   58.6   0.0   1   1   2.2e-19     1e-15   58.1   0.0     7   241    13   255     9   256 0.87 Enoyl-(Acyl carrier protein) reductase
cNMP_binding         PF00027.24    91 seq1413_BIOID51029   -            232   1.2e-13   50.5   0.0   1   1   1.5e-17     2e-13   49.8   0.0     3    83    35   115    33   121 0.95 Cyclic nucleotide-binding domain
MotA_ExbB            PF01618.11   139 seq1414_BIOID51029   -            230   6.2e-47  158.6   0.2   1   1     6e-51   8.1e-47  158.2   0.1     2   138    74   210    73   211 0.98 MotA/TolQ/ExbB proton channel family
DUF1107              PF06526.7     64 seq1415_BIOID51029   -             68   6.4e-31  105.8   0.8   1   1   5.1e-35     7e-31  105.7   0.5     1    64     1    64     1    64 0.99 Protein of unknown function (DUF1107)
ECH                  PF00378.15   245 seq1416_BIOID51029   -            168   2.5e-52  177.3   1.8   1   1   2.1e-56   2.8e-52  177.1   1.2    87   245     2   160     1   160 0.99 Enoyl-CoA hydratase/isomerase family
LamB                 PF02264.10   398 seq1417_BIOID51029   -            446    6e-169  562.1  24.0   1   1    5e-173  6.8e-169  562.0  16.6     1   398    28   446    28   446 0.97 LamB porin
LacAB_rpiB           PF02502.13   140 seq1419_BIOID51029   -            149   6.8e-53  177.9   0.1   1   1   5.6e-57   7.7e-53  177.7   0.1     1   139     3   141     3   142 0.99 Ribose/Galactose Isomerase
Nol1_Nop2_Fmu        PF01189.12   283 seq1420_BIOID51029   -            481  2.9e-109  364.7   0.0   1   2   2.7e-31   7.4e-28   97.6   0.0    12   177    42   210    31   211 0.88 NOL1/NOP2/sun family
Nol1_Nop2_Fmu        PF01189.12   283 seq1420_BIOID51029   -            481  2.9e-109  364.7   0.0   2   2   8.4e-85   2.3e-81  273.1   0.0     9   282   201   480   201   481 0.99 NOL1/NOP2/sun family
Nol1_Nop2_Fmu_2      PF13636.1    102 seq1420_BIOID51029   -            481   7.3e-23   80.4   0.0   1   1   4.6e-26   1.3e-22   79.7   0.0     3   102   368   470   366   470 0.91 pre-rRNA processing and ribosome biogenesis
Methyltransf_26      PF13659.1    117 seq1420_BIOID51029   -            481   3.2e-07   30.2   0.2   1   1   3.1e-10   8.4e-07   28.9   0.1     2   116   121   249   120   250 0.87 Methyltransferase domain
Methyltransf_18      PF12847.2    112 seq1420_BIOID51029   -            481   5.6e-07   30.0   0.0   1   1   3.8e-10     1e-06   29.1   0.0     3   112   121   249   119   249 0.87 Methyltransferase domain
Zip                  PF02535.17   319 seq1426_BIOID51029   -            265   2.2e-32  112.2  21.1   1   1   4.2e-31   5.7e-27   94.4   3.7   150   317    94   254    89   256 0.96 ZIP Zinc transporter
EamA                 PF00892.15   126 seq1430_BIOID51029   -            306   1.6e-36  125.0  35.4   1   2   3.2e-25   4.3e-21   75.1   7.0     1   125    18   140    18   141 0.93 EamA-like transporter family
EamA                 PF00892.15   126 seq1430_BIOID51029   -            306   1.6e-36  125.0  35.4   2   2   3.1e-19   4.2e-15   55.7  12.0     1   125   160   284   160   285 0.87 EamA-like transporter family
Histidinol_dh        PF00815.15   413 seq1431_BIOID51029   -            434  1.7e-182  606.5   1.3   1   1  1.4e-186  1.9e-182  606.3   0.9     2   413    18   428    17   428 0.99 Histidinol dehydrogenase
ECH                  PF00378.15   245 seq1432_BIOID51029   -            262   2.2e-62  210.2   0.0   1   1   1.8e-66   2.5e-62  210.1   0.0     3   244     8   253     6   254 0.96 Enoyl-CoA hydratase/isomerase family
PTS_2-RNA            PF01885.11   186 seq1433_BIOID51029   -            184   1.7e-52  177.3   0.0   1   1   1.5e-56     2e-52  177.0   0.0     2   180     6   175     5   180 0.96 RNA 2'-phosphotransferase, Tpt1 / KptA family
4HBT                 PF03061.17    79 seq1435_BIOID51029   -            137   7.5e-17   61.1   0.1   1   1   8.9e-21   1.2e-16   60.4   0.1     1    79    50   127    50   127 0.98 Thioesterase superfamily
ExbD                 PF02472.11   130 seq1438_BIOID51029   -            142     5e-23   81.3   0.1   1   1   4.1e-27   5.6e-23   81.2   0.1     2   129    10   141     9   142 0.89 Biopolymer transport protein ExbD/TolR
HEAT_2               PF13646.1     88 seq1443_BIOID51029   -            252   1.8e-23   82.4   0.1   1   1   3.4e-11   1.2e-07   31.8   0.0    11    56   144   189   134   197 0.91 HEAT repeats
HEAT                 PF02985.17    31 seq1443_BIOID51029   -            252     3e-16   57.8   1.0   1   1   2.1e-07   0.00073   19.3   0.0     2    24   166   188   165   189 0.95 HEAT repeat
HEAT_PBS             PF03130.11    27 seq1443_BIOID51029   -            252   1.7e-05   24.7   0.8   1   1   3.8e-06     0.013   15.8   0.0     1    27   149   175   149   175 0.98 PBS lyase HEAT-like repeat
GutM                 PF06923.6    109 seq1444_BIOID51029   -            119   5.3e-37  125.7   0.0   1   1   4.4e-41     6e-37  125.5   0.0     2   109     3   110     2   110 0.98 Glucitol operon activator protein (GutM)
SLT                  PF01464.15   121 seq1447_BIOID51029   -            154   1.3e-32  111.7   1.2   1   1   1.1e-36   1.5e-32  111.4   0.9     1   120    21   140    21   141 0.97 Transglycosylase SLT domain
Fimbrial             PF00419.15   145 seq1448_BIOID51029   -            363     3e-21   76.0   0.5   1   1   2.2e-25     3e-21   76.0   0.3     2   143   211   361   210   363 0.85 Fimbrial protein
TetR_N               PF00440.18    47 seq1449_BIOID51029   -            234   1.3e-13   50.2   2.0   1   1   1.5e-17   2.1e-13   49.5   0.1     1    46    34    80    34    81 0.95 Bacterial regulatory proteins, tetR family
TolA                 PF06519.6     96 seq1450_BIOID51029   -            421   2.2e-38  129.9   0.0   1   1   3.3e-42   2.2e-38  129.9   0.0     1    96   325   419   325   419 0.98 TolA C-terminal
TonB_2               PF13103.1     85 seq1450_BIOID51029   -            421   3.2e-05   23.7   0.0   1   1   1.4e-08   9.4e-05   22.2   0.0     2    73   338   405   337   414 0.86 TonB C terminal
CstA                 PF02554.9    376 seq1451_BIOID51029   -            701  5.2e-156  518.8  28.7   1   1  7.7e-160  5.2e-156  518.8  19.9     1   359    32   420    32   436 0.95 Carbon starvation protein CstA
DUF4161              PF13722.1    127 seq1451_BIOID51029   -            701   1.8e-46  157.4   7.5   1   1   2.7e-50   1.8e-46  157.4   5.2     3   127   467   596   464   596 0.98 C-terminal domain on CstA (DUF4161)
DeoRC                PF00455.17   162 seq1452_BIOID51029   -            257   8.3e-53  178.2   0.7   1   1   2.8e-56   1.3e-52  177.6   0.3     3   161    74   232    72   233 0.97 DeoR C terminal sensor domain
HTH_DeoR             PF08220.7     57 seq1452_BIOID51029   -            257     9e-22   76.2   0.1   1   1   3.8e-25   1.7e-21   75.3   0.1     1    56     6    61     6    62 0.98 DeoR-like helix-turn-helix domain
HTH_11               PF08279.7     55 seq1452_BIOID51029   -            257   5.3e-09   35.4   0.1   1   1   3.9e-12   1.8e-08   33.8   0.0     1    46     6    50     6    56 0.92 HTH domain
3HCDH_N              PF02737.13   180 seq1453_BIOID51029   -            490   7.6e-65  217.8   1.4   1   1   2.2e-68   7.6e-65  217.8   0.9     1   178    22   199    22   201 0.99 3-hydroxyacyl-CoA dehydrogenase, NAD binding domain
3HCDH                PF00725.17    97 seq1453_BIOID51029   -            490   1.3e-46  156.8   0.0   1   2   5.5e-32   1.9e-28   98.5   0.0     1    97   203   300   203   300 0.98 3-hydroxyacyl-CoA dehydrogenase, C-terminal domain
3HCDH                PF00725.17    97 seq1453_BIOID51029   -            490   1.3e-46  156.8   0.0   2   2   1.3e-18   4.6e-15   55.6   0.0     1    80   402   481   402   486 0.96 3-hydroxyacyl-CoA dehydrogenase, C-terminal domain
NAD_binding_2        PF03446.10   162 seq1453_BIOID51029   -            490   1.3e-06   28.3   2.3   1   1   4.4e-10   1.5e-06   28.0   0.2     2    95    21   137    20   164 0.76 NAD binding domain of 6-phosphogluconate dehydrogenase
MalM                 PF07148.7    136 seq1455_BIOID51029   -            306   3.8e-50  168.7   0.1   1   1   4.1e-54   5.6e-50  168.2   0.0     2   136    75   210    74   210 0.98 Maltose operon periplasmic protein precursor (MalM)
DUF1480              PF07351.8     80 seq1456_BIOID51029   -             78   3.5e-42  142.1   0.0   1   1   2.8e-46   3.8e-42  142.0   0.0     3    79     2    77     1    78 0.98 Protein of unknown function (DUF1480)
RHS                  PF03527.9     41 seq1457_BIOID51029   -            312   8.1e-21   73.4   1.9   1   1   6.3e-25   8.6e-21   73.3   0.3     1    41    46    86    46    86 0.98 RHS protein
DUF1422              PF07226.6    118 seq1459_BIOID51029   -            119   1.1e-54  183.0   1.2   1   1   9.1e-59   1.2e-54  182.9   0.9     3   116     2   115     1   117 0.97 Protein of unknown function (DUF1422)
DAO                  PF01266.19   358 seq1460_BIOID51029   -            432   5.6e-74  249.0   0.5   1   1   4.8e-77   6.5e-74  248.8   0.3     2   358     3   397     2   397 0.95 FAD dependent oxidoreductase
Pyr_redox_2          PF07992.9    200 seq1460_BIOID51029   -            432   7.5e-09   35.6   0.3   1   1   3.9e-08   5.3e-05   23.0   0.2     1    36     2    37     2    65 0.92 Pyridine nucleotide-disulphide oxidoreductase
Pyr_redox            PF00070.22    80 seq1460_BIOID51029   -            432   3.2e-08   33.7   0.2   1   1     7e-09   9.6e-06   25.7   0.2     1    33     2    34     2    47 0.91 Pyridine nucleotide-disulphide oxidoreductase
NAD_binding_8        PF13450.1     68 seq1460_BIOID51029   -            432   8.6e-07   28.7   0.1   1   1   5.6e-09   7.6e-06   25.7   0.0     1    34     5    38     5    69 0.85 NAD(P)-binding Rossmann-like domain
ApbA                 PF02558.11   151 seq1460_BIOID51029   -            432   2.3e-05   23.7   0.2   1   1   3.8e-08   5.3e-05   22.6   0.1     1    33     3    34     3    48 0.87 Ketopantoate reductase PanE/ApbA
AlaDh_PNT_C          PF01262.16   168 seq1460_BIOID51029   -            432   0.00013   21.5   0.1   1   1   1.7e-07   0.00023   20.6   0.1    22    59     2    39     1    52 0.85 Alanine dehydrogenase/PNT, C-terminal domain
Aminotran_1_2        PF00155.16   363 seq1462_BIOID51029   -            359   7.8e-67  225.6   0.0   1   1     7e-71   9.6e-67  225.3   0.0    31   363    49   354    33   354 0.93 Aminotransferase class I and II
DUF1482              PF07358.6     57 seq1463_BIOID51029   -             91     5e-32  109.1   0.1   1   1   4.4e-36     6e-32  108.9   0.1     1    57    29    86    29    86 0.99 Protein of unknown function (DUF1482)
SIS                  PF01380.17   131 seq1465_BIOID51029   -            321   4.5e-27   94.1   0.0   1   1   9.9e-31   6.8e-27   93.5   0.0     2   130    39   169    38   170 0.98 SIS domain
CBS                  PF00571.23    57 seq1465_BIOID51029   -            321     9e-15   53.9   0.0   1   2   6.1e-08   0.00042   19.8   0.0     1    56   199   256   199   257 0.91 CBS domain
CBS                  PF00571.23    57 seq1465_BIOID51029   -            321     9e-15   53.9   0.0   2   2   1.9e-10   1.3e-06   27.8   0.0     2    51   266   315   265   318 0.89 CBS domain
ACCA                 PF03255.9    145 seq1468_BIOID51029   -            319     6e-65  217.1   0.2   1   1   1.3e-68   8.7e-65  216.5   0.1     2   145     5   151     4   151 0.97 Acetyl co-enzyme A carboxylase carboxyltransferase alpha subunit
Carboxyl_trans       PF01039.17   493 seq1468_BIOID51029   -            319   4.2e-19   68.1   0.0   1   1   7.6e-23   5.2e-19   67.8   0.0   272   473    85   288    58   300 0.84 Carboxyl transferase domain
BMFP                 PF04380.8     79 seq1469_BIOID51029   -            108   3.1e-27   94.3   6.0   1   1   2.7e-31   3.7e-27   94.1   4.2     1    78    13    90    13    91 0.98 Membrane fusogenic activity
PD40                 PF07676.7     39 seq1470_BIOID51029   -            431   1.2e-35  120.5   5.0   1   4   2.5e-08   8.6e-05   21.9   0.0    11    34   203   224   198   227 0.82 WD40-like Beta Propeller Repeat
PD40                 PF07676.7     39 seq1470_BIOID51029   -            431   1.2e-35  120.5   5.0   2   4   8.4e-13   2.9e-09   36.2   0.0     2    39   238   273   237   273 0.95 WD40-like Beta Propeller Repeat
PD40                 PF07676.7     39 seq1470_BIOID51029   -            431   1.2e-35  120.5   5.0   3   4   6.4e-13   2.2e-09   36.6   0.1     2    38   282   316   281   317 0.96 WD40-like Beta Propeller Repeat
PD40                 PF07676.7     39 seq1470_BIOID51029   -            431   1.2e-35  120.5   5.0   4   4   4.2e-07    0.0014   18.0   0.0     3    30   370   397   368   403 0.93 WD40-like Beta Propeller Repeat
TolB_N               PF04052.8    105 seq1470_BIOID51029   -            431   9.2e-32  109.1   0.0   1   1   7.2e-35   2.5e-31  107.7   0.0     1    99    24   122    24   127 0.97 TolB amino-terminal domain
DPPIV_N              PF00930.16   353 seq1470_BIOID51029   -            431   1.6e-13   49.8   0.0   1   1   2.3e-13     8e-10   37.7   0.0   239   348   249   353   220   358 0.87 Dipeptidyl peptidase IV (DPP IV) N-terminal region
DDE_Tnp_1_assoc      PF13808.1     90 seq1473_BIOID51029   -            248   1.2e-32  111.2   0.0   1   1   2.8e-36   1.9e-32  110.6   0.0     1    90     6    95     6    95 0.99 DDE_Tnp_1-associated
DDE_Tnp_1            PF01609.16   211 seq1473_BIOID51029   -            248   3.6e-14   52.7   0.0   1   1   7.3e-18     5e-14   52.2   0.0     4   125   103   222   100   243 0.80 Transposase DDE domain
Bac_surface_Ag       PF01103.18   323 seq1475_BIOID51029   -            621   1.6e-59  201.8   7.0   1   1   3.9e-63   2.6e-59  201.1   4.9     1   322   334   620   334   621 0.92 Surface antigen
Surf_Ag_VNR          PF07244.10    78 seq1475_BIOID51029   -            621   1.4e-15   57.3   0.3   1   1     1e-12     7e-09   35.8   0.0     1    67   233   293   233   307 0.83 Surface antigen variable number repeat
4HBT                 PF03061.17    79 seq1476_BIOID51029   -            140   5.8e-22   77.4   0.2   1   1   7.2e-26   9.8e-22   76.7   0.0     3    79    50   123    48   123 0.96 Thioesterase superfamily
SopA                 PF13981.1    135 seq1477_BIOID51029   -            526   1.7e-30  105.7   5.7   1   1   9.6e-34   3.3e-30  104.7   3.9     3   134   293   425   291   426 0.97 SopA-like central domain
Pentapeptide_4       PF13599.1     78 seq1477_BIOID51029   -            526   1.2e-18   66.5  17.6   1   1   5.3e-18   1.8e-14   53.1   4.5     6    78   174   249   169   253 0.94 Pentapeptide repeats (9 copies)
Pentapeptide_3       PF13576.1     48 seq1477_BIOID51029   -            526   4.6e-11   42.3  19.6   1   1   8.4e-11   2.9e-07   30.1   1.5     1    47   186   232   186   233 0.91 Pentapeptide repeats (9 copies)
IGPD                 PF00475.13   145 seq1479_BIOID51029   -            355   8.7e-65  216.8   0.4   1   1   4.5e-68   1.5e-64  216.0   0.3     1   145   196   338   196   338 0.99 Imidazoleglycerol-phosphate dehydratase
HAD_2                PF13419.1    176 seq1479_BIOID51029   -            355   5.6e-07   29.8   0.1   1   1   5.7e-09   1.9e-05   24.8   0.0    76   173    30   145    20   148 0.80 Haloacid dehalogenase-like hydrolase
PNK3P                PF08645.6    158 seq1479_BIOID51029   -            355   5.6e-06   25.7   0.0   1   1   2.8e-09   9.7e-06   25.0   0.0     5   129     8   134     4   181 0.75 Polynucleotide kinase 3 phosphatase
Hydrolase_like       PF13242.1     75 seq1479_BIOID51029   -            355   8.7e-06   25.2   0.0   1   1   5.5e-09   1.9e-05   24.1   0.0     2    44   103   144   102   148 0.88 HAD-hyrolase-like
Ala_racemase_N       PF01168.15   217 seq1482_BIOID51029   -            356   5.2e-59  199.3   0.1   1   1   9.8e-63   6.7e-59  198.9   0.0     2   217    10   217     9   217 0.95 Alanine racemase, N-terminal domain
Ala_racemase_C       PF00842.16   129 seq1482_BIOID51029   -            356   2.4e-39  133.5   0.4   1   1   6.2e-43   4.2e-39  132.7   0.3     1   127   232   354   232   356 0.97 Alanine racemase, C-terminal domain
LppC                 PF04348.8    536 seq1483_BIOID51029   -            662  2.7e-135  451.8  23.2   1   2   1.2e-51   1.6e-47  162.1  13.0     2   283    41   316    40   346 0.89 LppC putative lipoprotein
LppC                 PF04348.8    536 seq1483_BIOID51029   -            662  2.7e-135  451.8  23.2   2   2   4.5e-91   6.1e-87  292.2   0.1   248   536   349   656   342   656 0.96 LppC putative lipoprotein
Thiolase_N           PF00108.18   264 seq1486_BIOID51029   -            401   9.2e-81  270.5   0.1   1   1   1.7e-84   1.2e-80  270.1   0.1     1   264     1   269     1   269 0.95 Thiolase, N-terminal domain
Thiolase_C           PF02803.13   123 seq1486_BIOID51029   -            401   2.3e-46  156.0   0.2   1   1   6.8e-50   4.6e-46  155.1   0.2     2   123   277   400   276   400 0.96 Thiolase, C-terminal domain
DDE_Tnp_1            PF01609.16   211 seq1490_BIOID51029   -             66   1.7e-06   27.6   0.2   1   1   1.4e-10   1.9e-06   27.5   0.1   143   197     7    65     2    66 0.94 Transposase DDE domain
OKR_DC_1             PF01276.15   417 seq1492_BIOID51029   -            713    2e-194  645.8   0.0   1   1  5.3e-198  2.4e-194  645.5   0.0     1   417   130   545   130   545 1.00 Orn/Lys/Arg decarboxylase, major domain
OKR_DC_1_C           PF03711.10   137 seq1492_BIOID51029   -            713   1.2e-52  177.4   0.0   1   1   6.1e-56   2.8e-52  176.2   0.0     1   135   570   702   570   704 0.99 Orn/Lys/Arg decarboxylase, C-terminal domain
OKR_DC_1_N           PF03709.10   115 seq1492_BIOID51029   -            713   8.4e-27   93.4   0.0   1   1   3.8e-30   1.7e-26   92.4   0.0     1   115    14   124    14   124 0.99 Orn/Lys/Arg decarboxylase, N-terminal domain
DUF466               PF04328.8     65 seq1493_BIOID51029   -             65   4.2e-32  109.6   0.4   1   1   3.3e-36   4.5e-32  109.5   0.3     1    65     1    65     1    65 0.99 Protein of unknown function (DUF466)
TonB_dep_Rec         PF00593.19   276 seq1495_BIOID51029   -            628   1.4e-30  107.0  21.3   1   1     2e-34   1.4e-30  107.0  14.8     1   276   404   627   404   627 0.90 TonB dependent receptor
Plug                 PF07715.10   108 seq1495_BIOID51029   -            628   6.4e-30  103.5   1.5   1   1   9.4e-34   6.4e-30  103.5   1.0     4   108    55   160    52   160 0.97 TonB-dependent Receptor Plug Domain
Usher                PF00577.15   552 seq1497_BIOID51029   -            837  1.5e-177  591.5  30.2   1   1  4.1e-181  1.9e-177  591.2  21.0     3   551   198   749   196   750 0.96 Type VII secretion system (T7SS), usher protein
PapC_N               PF13954.1    146 seq1497_BIOID51029   -            837   3.6e-38  130.3   0.1   1   1   2.1e-41   9.4e-38  128.9   0.1     1   146    37   182    37   182 0.98 PapC N-terminal domain
PapC_C               PF13953.1     68 seq1497_BIOID51029   -            837     3e-14   52.2   0.4   1   1   3.6e-16   1.7e-12   46.7   0.0     3    59   762   816   761   823 0.91 PapC C-terminal domain
DDE_Tnp_1            PF01609.16   211 seq1502_BIOID51029   -            353   3.2e-30  105.1   0.3   1   1   6.7e-34   4.6e-30  104.6   0.2     3   211    77   318    75   318 0.93 Transposase DDE domain
DDE_Tnp_1_assoc      PF13808.1     90 seq1502_BIOID51029   -            353   2.8e-22   78.0   0.0   1   1   1.4e-25   9.5e-22   76.3   0.0    23    90     3    70     1    70 0.97 DDE_Tnp_1-associated
OmpA                 PF00691.15    97 seq1503_BIOID51029   -            173   1.1e-19   70.5   0.0   1   1   1.4e-23     2e-19   69.6   0.0     1    97    72   167    72   167 0.95 OmpA family
GATase               PF00117.23   192 seq1504_BIOID51029   -            196   9.7e-29  100.0   0.0   1   1   3.3e-32   1.1e-28   99.8   0.0     1   189     4   194     4   196 0.81 Glutamine amidotransferase class-I
GATase_3             PF07685.9    158 seq1504_BIOID51029   -            196   4.9e-06   26.0   0.0   1   1   2.2e-09   7.7e-06   25.4   0.0     5    79    36   100    32   106 0.86 CobB/CobQ-like glutamine amidotransferase domain
TetR_C_3             PF08362.6    143 seq1507_BIOID51029   -            212   5.4e-59  197.9   0.0   1   1     1e-62   7.1e-59  197.5   0.0     1   143    70   212    70   212 0.99 YcdC-like protein, C-terminal region
TetR_N               PF00440.18    47 seq1507_BIOID51029   -            212   1.3e-16   59.8   0.2   1   1   2.9e-20     2e-16   59.2   0.1     1    47    23    69    23    69 0.98 Bacterial regulatory proteins, tetR family
DEAD                 PF00270.24   173 seq1508_BIOID51029   -            454   2.3e-49  167.0   0.1   1   1   5.9e-52   2.7e-48  163.5   0.0     1   172    25   196    25   197 0.94 DEAD/DEAH box helicase
Helicase_C           PF00271.26    78 seq1508_BIOID51029   -            454   8.2e-26   89.5   0.0   1   1   4.8e-29   2.2e-25   88.2   0.0     2    77   264   339   263   340 0.98 Helicase conserved C-terminal domain
AMP-binding          PF00501.23   418 seq1510_BIOID51029   -            462   4.9e-26   90.9   0.1   1   1   3.1e-29   4.3e-25   87.8   0.1   130   413   103   379    18   381 0.87 AMP-binding enzyme
TPR_6                PF13174.1     33 seq1512_BIOID51029   -            263   1.8e-22   78.0   1.7   1   3   2.8e-07   0.00047   20.3   0.0     4    33   146   176   145   176 0.86 Tetratricopeptide repeat
TPR_6                PF13174.1     33 seq1512_BIOID51029   -            263   1.8e-22   78.0   1.7   2   3   2.2e-08   3.8e-05   23.7   0.1     3    33   183   213   181   213 0.95 Tetratricopeptide repeat
TPR_6                PF13174.1     33 seq1512_BIOID51029   -            263   1.8e-22   78.0   1.7   3   3   7.2e-11   1.2e-07   31.5   0.0     1    33   218   250   218   250 0.96 Tetratricopeptide repeat
TPR_16               PF13432.1     65 seq1512_BIOID51029   -            263   6.3e-12   45.7   0.0   1   1   1.6e-09   2.7e-06   27.7   0.0     2    65   147   214   146   214 0.92 Tetratricopeptide repeat
TPR_2                PF07719.12    34 seq1512_BIOID51029   -            263   1.1e-09   37.3   0.2   1   2   2.1e-06    0.0035   17.0   0.1     2    33   181   212   180   213 0.93 Tetratricopeptide repeat
TPR_2                PF07719.12    34 seq1512_BIOID51029   -            263   1.1e-09   37.3   0.2   2   2   5.3e-06    0.0091   15.7   0.0     1    33   217   249   217   250 0.95 Tetratricopeptide repeat
TPR_8                PF13181.1     34 seq1512_BIOID51029   -            263   2.9e-06   26.5   0.9   1   2   0.00027      0.46   10.2   0.2     2    29   181   208   180   213 0.89 Tetratricopeptide repeat
TPR_8                PF13181.1     34 seq1512_BIOID51029   -            263   2.9e-06   26.5   0.9   2   2   2.7e-05     0.046   13.3   0.0     5    29   221   245   217   250 0.85 Tetratricopeptide repeat
DUF490               PF04357.8    379 seq1515_BIOID51029   -           1259   1.3e-80  271.2  36.8   1   1   1.1e-83   7.8e-80  268.6   2.6     6   379   922  1259   914  1259 0.92 Family of unknown function (DUF490)
His_biosynth         PF00977.16   228 seq1517_BIOID51029   -            245   1.3e-74  250.1   0.4   1   1   4.4e-78   1.5e-74  250.0   0.3     1   228     1   234     1   234 0.98 Histidine biosynthesis protein
Trp_syntA            PF00290.15   259 seq1517_BIOID51029   -            245   4.2e-06   25.2   1.1   1   1     2e-08   6.8e-05   21.3   0.1   174   232    51   108    32   114 0.85 Tryptophan synthase alpha chain
Chor_lyase           PF04345.8    168 seq1518_BIOID51029   -            165   6.6e-31  106.8   0.0   1   1   5.8e-35     8e-31  106.6   0.0    13   163    18   165    12   165 0.90 Chorismate lyase
Lactamase_B          PF00753.22   194 seq1521_BIOID51029   -            479   5.4e-28   97.8   0.2   1   1   1.6e-31   7.4e-28   97.4   0.1     2   158    31   179    30   246 0.90 Metallo-beta-lactamase superfamily
Rubredoxin           PF00301.15    47 seq1521_BIOID51029   -            479   1.2e-19   69.8   2.7   1   1   4.7e-23   2.2e-19   68.9   1.9     1    47   425   471   425   471 0.98 Rubredoxin
Flavodoxin_1         PF00258.20   143 seq1521_BIOID51029   -            479     1e-11   44.9   0.0   1   1   3.8e-15   1.7e-11   44.1   0.0     1   142   256   388   256   389 0.78 Flavodoxin
tRNA-synt_2          PF00152.15   335 seq1523_BIOID51029   -            335   5.4e-70  235.6   0.0   1   1     5e-74   6.9e-70  235.3   0.0    21   333    25   333    14   335 0.88 tRNA synthetases class II (D, K and N)
Aminotran_1_2        PF00155.16   363 seq1525_BIOID51029   -            386   6.2e-58  196.3   0.0   1   1   2.1e-61   7.1e-58  196.1   0.0     3   363    32   383    30   383 0.94 Aminotransferase class I and II
Cys_Met_Meta_PP      PF01053.15   386 seq1525_BIOID51029   -            386   4.9e-08   31.5   0.0   1   1   2.4e-11   8.4e-08   30.7   0.0    75   180    96   205    62   212 0.85 Cys/Met metabolism PLP-dependent enzyme
DegT_DnrJ_EryC1      PF01041.12   363 seq1525_BIOID51029   -            386   1.4e-05   24.2   0.0   1   1   9.6e-09   3.3e-05   23.0   0.0    46   146    97   202    86   204 0.88 DegT/DnrJ/EryC1/StrS aminotransferase family
Aminotran_5          PF00266.14   371 seq1525_BIOID51029   -            386   3.1e-05   22.7   0.0   1   1   1.3e-08   4.5e-05   22.2   0.0    46   165    74   189    48   236 0.80 Aminotransferase class-V
DNA_pol3_theta       PF06440.6     75 seq1526_BIOID51029   -             82   1.8e-38  129.8   0.3   1   1   1.5e-42   2.1e-38  129.6   0.2     3    74     9    80     7    81 0.97 DNA polymerase III, theta subunit
Porin_1              PF00267.16   337 seq1528_BIOID51029   -            367  3.8e-122  407.6  31.4   1   1  6.3e-126  4.3e-122  407.4  21.7     1   337    37   367    37   367 0.96 Gram-negative porin
Porin_4              PF13609.1    311 seq1528_BIOID51029   -            367   4.1e-19   69.1  41.0   1   1   5.9e-23   4.1e-19   69.1  28.4     6   306    22   341    16   348 0.78 Gram-negative porin
UPF0102              PF02021.12    93 seq1530_BIOID51029   -            131   1.3e-35  121.0   0.1   1   1   1.1e-39   1.5e-35  120.8   0.1     2    92    23   115    22   116 0.98 Uncharacterised protein family UPF0102
UbiA                 PF01040.13   257 seq1531_BIOID51029   -            290   8.5e-41  139.7  25.0   1   1   7.6e-45     1e-40  139.4  17.3     2   256    26   277    25   283 0.85 UbiA prenyltransferase family
His_biosynth         PF00977.16   228 seq1533_BIOID51029   -            258     4e-78  261.6   0.7   1   1   1.3e-81   4.6e-78  261.5   0.5     1   227     5   239     5   240 0.96 Histidine biosynthesis protein
CN_hydrolase         PF00795.17   184 seq1534_BIOID51029   -            218   3.8e-14   52.3   0.0   1   1   3.4e-18   4.7e-14   52.0   0.0     1   119     5   114     5   150 0.92 Carbon-nitrogen hydrolase
Asp_Glu_race         PF01177.17   217 seq1536_BIOID51029   -            285   3.4e-30  105.4   0.1   1   1   3.4e-34   4.7e-30  105.0   0.0     2   215    25   234    24   236 0.86 Asp/Glu/Hydantoin racemase
SIS_2                PF13580.1    138 seq1537_BIOID51029   -            196   1.2e-31  109.1   1.0   1   1   2.2e-35   1.5e-31  108.8   0.7     3   138    10   144     8   144 0.95 SIS domain
SIS                  PF01380.17   131 seq1537_BIOID51029   -            196   6.2e-07   28.9   0.3   1   1   7.1e-10   4.8e-06   26.0   0.0    49   105   105   164    77   182 0.82 SIS domain
Glyoxalase           PF00903.20   128 seq1541_BIOID51029   -            129   7.8e-23   80.7   0.0   1   1   1.9e-26   8.7e-23   80.5   0.0     2   128     7   126     6   126 0.97 Glyoxalase/Bleomycin resistance protein/Dioxygenase superfamily
Glyoxalase_2         PF12681.2    108 seq1541_BIOID51029   -            129   3.8e-18   65.9   0.0   1   1   9.7e-22   4.4e-18   65.7   0.0     1   108    12   127    12   127 0.79 Glyoxalase-like domain
Glyoxalase_4         PF13669.1    110 seq1541_BIOID51029   -            129   2.6e-13   49.8   0.0   1   1   6.9e-17   3.2e-13   49.5   0.0     1    96     8   102     8   115 0.85 Glyoxalase/Bleomycin resistance protein/Dioxygenase superfamily
Adenylate_cycl       PF01295.13   605 seq1542_BIOID51029   -            848    9e-275  912.5   0.0   1   1  1.6e-278  1.1e-274  912.3   0.0     1   601   228   826   228   830 0.98 Adenylate cyclase, class-I
Adenyl_cycl_N        PF12633.2    204 seq1542_BIOID51029   -            848   3.3e-87  291.1   0.0   1   1   2.2e-86   1.5e-82  275.9   0.0     1   203     1   200     1   201 0.96 Adenylate cyclase NT domain
PaaX_C               PF08223.6    172 seq1545_BIOID51029   -            316   2.9e-55  186.4   3.5   1   1   5.8e-59     4e-55  186.0   2.5     1   172   104   274   104   274 0.98 PaaX-like protein C-terminal domain
PaaX                 PF07848.7     70 seq1545_BIOID51029   -            316   3.2e-29  100.6   0.5   1   1   9.4e-33   6.4e-29   99.6   0.4     3    70    20    87    18    87 0.98 PaaX-like protein
AA_permease_2        PF13520.1    426 seq1547_BIOID51029   -            514     2e-32  112.1  60.9   1   1   4.1e-36   2.8e-32  111.6  42.2     2   419    23   482    22   497 0.77 Amino acid permease
AA_permease          PF00324.16   479 seq1547_BIOID51029   -            514   2.4e-14   52.4  52.7   1   1   2.2e-17   1.5e-13   49.8  36.5    12   446    33   479    22   500 0.71 Amino acid permease
RNase_T              PF00929.19   164 seq1548_BIOID51029   -            220     4e-18   66.1   0.0   1   1   7.2e-22   9.8e-18   64.8   0.0     2   164     4   147     3   147 0.91 Exonuclease
PRA-CH               PF01502.13    75 seq1549_BIOID51029   -            203   2.2e-34  116.8   0.0   1   1   6.1e-38   4.1e-34  115.9   0.0     1    74    33   106    33   107 0.99 Phosphoribosyl-AMP cyclohydrolase
PRA-PH               PF01503.12    83 seq1549_BIOID51029   -            203   4.2e-13   49.2   0.4   1   1   8.6e-17   5.9e-13   48.7   0.3     2    82   116   201   115   202 0.95 Phosphoribosyl-ATP pyrophosphohydrolase
BON                  PF04972.12    64 seq1550_BIOID51029   -            191   2.5e-32  110.3   8.7   1   2   2.7e-19   3.6e-15   55.3   0.8     3    62    53   113    51   115 0.96 BON domain
BON                  PF04972.12    64 seq1550_BIOID51029   -            191   2.5e-32  110.3   8.7   2   2   1.8e-20   2.4e-16   59.1   0.8     1    57   129   184   129   188 0.97 BON domain
Pyr_redox_2          PF07992.9    200 seq1552_BIOID51029   -            377   9.1e-27   94.1   0.0   1   1   2.1e-29   3.1e-26   92.3   0.0     2   198     5   277     4   279 0.90 Pyridine nucleotide-disulphide oxidoreductase
Pyr_redox            PF00070.22    80 seq1552_BIOID51029   -            377   2.9e-18   65.8   0.0   1   1   4.2e-20   6.4e-17   61.6   0.0     1    75   143   216   143   223 0.95 Pyridine nucleotide-disulphide oxidoreductase
Pyr_redox_3          PF13738.1    203 seq1552_BIOID51029   -            377   3.9e-11   43.2   0.0   1   1   5.7e-10   8.6e-07   29.0   0.0    66   199    38   173     8   177 0.76 Pyridine nucleotide-disulphide oxidoreductase
K_oxygenase          PF13434.1    341 seq1552_BIOID51029   -            377     1e-09   37.6   0.1   1   1   2.9e-09   4.5e-06   25.7   0.0   139   216    91   167    68   187 0.85 L-lysine 6-monooxygenase (NADPH-requiring)
ATP_bind_3           PF01171.15   182 seq1553_BIOID51029   -            432   8.1e-60  201.3   0.0   1   1   2.4e-63   1.1e-59  200.8   0.0     1   180    14   191    14   193 0.97 PP-loop family
TilS_C               PF11734.3     74 seq1553_BIOID51029   -            432   2.9e-26   90.3   0.0   1   1   2.4e-29   1.1e-25   88.5   0.0     1    74   356   427   356   427 0.91 TilS substrate C-terminal domain
TilS                 PF09179.6     69 seq1553_BIOID51029   -            432     1e-22   79.8   5.2   1   1   2.2e-26     1e-22   79.8   3.6     1    69   241   309   241   309 0.99 TilS substrate binding domain
Ivy                  PF08816.6    118 seq1554_BIOID51029   -            149   5.8e-35  119.7   0.1   1   1   5.1e-39     7e-35  119.4   0.1     1   118    29   144    29   144 0.98 Inhibitor of vertebrate lysozyme (Ivy)
HTH_3                PF01381.17    55 seq1556_BIOID51029   -             99   6.2e-07   29.0   0.0   1   1   6.4e-11   8.7e-07   28.5   0.0     2    45    10    53     9    59 0.88 Helix-turn-helix
Pili_assembly_N      PF00345.15   122 seq1557_BIOID51029   -            252   1.2e-35  121.8   1.7   1   1     3e-39   2.1e-35  121.0   1.2     2   121    30   147    29   148 0.90 Gram-negative pili assembly chaperone, N-terminal domain
Pili_assembly_C      PF02753.12    68 seq1557_BIOID51029   -            252   3.2e-07   29.9   1.1   1   1   7.9e-11   5.4e-07   29.2   0.3     2    64   171   230   170   234 0.84 Gram-negative pili assembly chaperone, C-terminal domain
Helicase_C_2         PF13307.1    167 seq1559_BIOID51029   -            761   4.9e-26   91.5   0.0   1   1   2.3e-29   7.7e-26   90.9   0.0     8   165   578   733   571   735 0.93 Helicase C-terminal domain
DEAD                 PF00270.24   173 seq1559_BIOID51029   -            761   3.5e-09   36.2   0.1   1   1     2e-09   6.8e-06   25.5   0.0    12    78    88   153    73   171 0.74 DEAD/DEAH box helicase
DEAD_2               PF06733.10   174 seq1559_BIOID51029   -            761   1.3e-08   34.3   0.0   1   1   6.7e-12   2.3e-08   33.5   0.0   103   167   245   308   195   314 0.87 DEAD_2
Ribosomal_L31        PF01197.13    69 seq1560_BIOID51029   -             70   1.4e-30  104.9   0.2   1   1   1.1e-34   1.5e-30  104.8   0.1     1    67     1    65     1    67 0.98 Ribosomal protein L31
HTH_36               PF13730.1     55 seq1561_BIOID51029   -            313   9.1e-11   41.6   0.0   1   1   4.9e-14   2.2e-10   40.3   0.0     5    55    20    70    16    70 0.91 Helix-turn-helix domain
GntR                 PF00392.16    64 seq1561_BIOID51029   -            313   2.5e-07   29.8   0.0   1   1   1.2e-10   5.4e-07   28.8   0.0    25    60    41    76    35    78 0.95 Bacterial regulatory proteins, gntR family
NadA                 PF02445.11   296 seq1562_BIOID51029   -            347  2.3e-105  351.5   0.0   1   1  1.9e-109  2.6e-105  351.3   0.0     2   295    31   340    30   341 0.98 Quinolinate synthetase A protein
Phage_integrase      PF00589.17   173 seq1563_BIOID51029   -            335   3.9e-30  104.6   1.5   1   1     5e-34   6.9e-30  103.8   0.1     2   171   164   307   163   309 0.91 Phage integrase family
DJ-1_PfpI            PF01965.19   147 seq1564_BIOID51029   -            283   4.2e-12   45.6   0.0   1   1   5.2e-16   7.1e-12   44.8   0.0    22   143   125   274   108   278 0.81 DJ-1/PfpI family
PTS_EIIA_2           PF00359.17   142 seq1565_BIOID51029   -            637   6.7e-33  113.2   0.0   1   1   2.5e-36   1.1e-32  112.5   0.0     5   140   498   634   495   636 0.95 Phosphoenolpyruvate-dependent sugar phosphotransferase system, EIIA 2
PTS_EIIC             PF02378.13   321 seq1565_BIOID51029   -            637     3e-19   68.9  32.6   1   1   6.6e-23     3e-19   68.9  22.6     1   321    17   277    17   277 0.92 Phosphotransferase system, EIIC
PTS_IIB              PF02302.12    90 seq1565_BIOID51029   -            637   1.9e-09   37.7   0.3   1   1   1.1e-12   4.9e-09   36.3   0.0     1    79   379   453   379   458 0.87 PTS system, Lactose/Cellobiose specific IIB subunit
Hexapep              PF00132.19    36 seq1566_BIOID51029   -            196   3.9e-16   57.6  12.6   1   2   9.6e-10   1.3e-05   24.3   0.0     3    36    12    45    10    45 0.90 Bacterial transferase hexapeptide (six repeats)
Hexapep              PF00132.19    36 seq1566_BIOID51029   -            196   3.9e-16   57.6  12.6   2   2     1e-12   1.4e-08   33.7   1.6     1    35    88   122    88   123 0.95 Bacterial transferase hexapeptide (six repeats)
RHS_repeat           PF05593.9     38 seq1567_BIOID51029   -           1176   2.7e-61  202.5 107.7   1   7   2.2e-11     3e-07   30.3   1.3     1    38   425   463   425   463 0.97 RHS Repeat
RHS_repeat           PF05593.9     38 seq1567_BIOID51029   -           1176   2.7e-61  202.5 107.7   2   7   4.9e-09   6.6e-05   22.8   1.4     1    26   489   514   489   528 0.90 RHS Repeat
RHS_repeat           PF05593.9     38 seq1567_BIOID51029   -           1176   2.7e-61  202.5 107.7   3   7   1.5e-09     2e-05   24.5   0.1     1    36   533   568   533   570 0.92 RHS Repeat
RHS_repeat           PF05593.9     38 seq1567_BIOID51029   -           1176   2.7e-61  202.5 107.7   4   7   1.2e-13   1.6e-09   37.5   0.4     1    37   575   611   575   612 0.98 RHS Repeat
RHS_repeat           PF05593.9     38 seq1567_BIOID51029   -           1176   2.7e-61  202.5 107.7   5   7   7.3e-13   9.9e-09   35.0   0.4     1    38   637   674   637   674 0.99 RHS Repeat
RHS_repeat           PF05593.9     38 seq1567_BIOID51029   -           1176   2.7e-61  202.5 107.7   6   7   1.1e-08   0.00015   21.7   1.7     1    31   699   729   699   737 0.93 RHS Repeat
RHS_repeat           PF05593.9     38 seq1567_BIOID51029   -           1176   2.7e-61  202.5 107.7   7   7   6.8e-13   9.3e-09   35.1   3.1     1    37   939   984   939   985 0.92 RHS Repeat
Fimbrial             PF00419.15   145 seq1568_BIOID51029   -            354   1.9e-10   41.0   0.7   1   1   2.7e-14   3.6e-10   40.0   0.1    13   145   219   354   204   354 0.90 Fimbrial protein
SLT                  PF01464.15   121 seq1570_BIOID51029   -            219   1.7e-25   88.7   0.1   1   1   1.6e-29   2.2e-25   88.3   0.1     3   120    59   184    57   185 0.95 Transglycosylase SLT domain
EspG                 PF06872.6    383 seq1571_BIOID51029   -            398  3.4e-194  644.3   2.1   1   1  2.8e-198  3.8e-194  644.2   1.5     1   383    15   397    15   397 1.00 EspG protein
HTH_Tnp_1            PF01527.15    76 seq1572_BIOID51029   -            216   8.8e-24   83.1   0.0   1   1   3.1e-25   1.4e-21   76.0   0.0     2    69    92   163    91   182 0.86 Transposase
PerC                 PF06069.6     90 seq1573_BIOID51029   -            162   1.3e-09   37.8   2.7   1   1   1.5e-13   2.1e-09   37.1   1.9     5    56    98   149    94   154 0.93 PerC transcriptional activator
NMN_transporter      PF04973.7    182 seq1575_BIOID51029   -            239   1.6e-46  157.9  27.1   1   1   1.3e-48   1.8e-44  151.2  18.8     1   180    23   227    23   229 0.94 Nicotinamide mononucleotide transporter
Dam                  PF05869.6    181 seq1579_BIOID51029   -            217   2.2e-64  216.1   0.0   1   1   1.9e-68   2.5e-64  215.9   0.0     2   181    15   207    14   207 0.98 DNA N-6-adenine-methyltransferase (Dam)
YaeQ                 PF07152.7    175 seq1580_BIOID51029   -            181   1.3e-71  239.3   1.2   1   1   1.1e-75   1.5e-71  239.1   0.8     1   174     1   175     1   176 0.99 YaeQ protein
Epimerase            PF01370.16   236 seq1581_BIOID51029   -             84   3.9e-13   49.2   0.1   1   1   9.3e-17   4.3e-13   49.1   0.0     2    73     4    83     3    84 0.85 NAD dependent epimerase/dehydratase family
adh_short            PF00106.20   167 seq1581_BIOID51029   -             84   1.4e-07   31.5   0.0   1   1   3.2e-11   1.5e-07   31.3   0.0     3    73     3    73     1    83 0.80 short chain dehydrogenase
3Beta_HSD            PF01073.14   280 seq1581_BIOID51029   -             84    0.0001   20.9   0.0   1   1   2.5e-08   0.00011   20.8   0.0     1    74     4    83     4    84 0.72 3-beta hydroxysteroid dehydrogenase/isomerase family
TnpB_IS66            PF05717.8    108 seq1582_BIOID51029   -            115   5.3e-45  151.1   0.0   1   1   4.3e-49   5.8e-45  151.0   0.0     2   107     7   110     6   111 0.96 IS66 Orf2 like protein
AIG2                 PF06094.7    102 seq1583_BIOID51029   -            113   1.1e-18   67.4   0.1   1   1   9.9e-23   1.3e-18   67.1   0.1     1   102     3    94     3    94 0.95 AIG2-like family
MFS_1                PF07690.11   354 seq1587_BIOID51029   -            392   6.7e-44  149.9  67.9   1   2   6.7e-41   9.2e-37  126.4  27.1     2   353    21   355    20   356 0.90 Major Facilitator Superfamily
MFS_1                PF07690.11   354 seq1587_BIOID51029   -            392   6.7e-44  149.9  67.9   2   2     9e-14   1.2e-09   37.2  14.5    49   172   268   387   267   392 0.91 Major Facilitator Superfamily
Epimerase            PF01370.16   236 seq1588_BIOID51029   -            199   2.5e-20   72.8   0.0   1   1     2e-24   2.8e-20   72.6   0.0   129   222     5    95     1   126 0.91 NAD dependent epimerase/dehydratase family
DUF1449              PF07290.6    202 seq1590_BIOID51029   -            209  4.6e-112  372.0   0.3   1   1  3.8e-116  5.2e-112  371.9   0.2     1   202     4   205     4   205 1.00 Protein of unknown function (DUF1449)
Glycos_trans_3N      PF02885.12    66 seq1591_BIOID51029   -            320   2.8e-15   55.5   0.0   1   1   3.6e-19     5e-15   54.7   0.0     2    65     3    70     2    71 0.97 Glycosyl transferase family, helical bundle domain
DDE_Tnp_IS1          PF03400.8    131 seq1592_BIOID51029   -             97     2e-30  105.4   0.2   1   1   1.8e-34   2.5e-30  105.1   0.1     1    61    37    97    37    97 0.98 IS1 transposase
Mannitol_dh_C        PF08125.8    245 seq1593_BIOID51029   -            425   1.8e-71  240.0   0.0   1   1   5.1e-75   3.5e-71  239.1   0.0     1   244   191   416   191   417 0.98 Mannitol dehydrogenase C-terminal domain
Mannitol_dh          PF01232.18   151 seq1593_BIOID51029   -            425   2.6e-27   95.5   0.1   1   1   7.3e-31     5e-27   94.5   0.0     1   151    44   166    44   166 0.97 Mannitol dehydrogenase Rossmann domain
RF-1                 PF00472.15   114 seq1594_BIOID51029   -            140   5.7e-29  100.1   0.6   1   1   4.9e-33   6.7e-29   99.8   0.4     4   114     4   132     1   138 0.91 RF-1 domain
DJ-1_PfpI            PF01965.19   147 seq1595_BIOID51029   -            172   1.6e-42  144.3   0.0   1   1   2.7e-46   1.9e-42  144.1   0.0     1   147    31   171    31   171 0.97 DJ-1/PfpI family
DUF4066              PF13278.1    166 seq1595_BIOID51029   -            172   3.4e-13   49.1   0.0   1   1   5.9e-17     4e-13   48.8   0.0     1   151     8   153     8   155 0.89 Putative amidotransferase
DAGK_cat             PF00781.19   130 seq1597_BIOID51029   -            299   1.6e-26   92.1   0.3   1   1   3.7e-30   2.5e-26   91.4   0.2     3   129     8   131     6   132 0.96 Diacylglycerol kinase catalytic domain
NAD_kinase           PF01513.16   285 seq1597_BIOID51029   -            299   7.2e-06   24.8   0.1   1   1   1.3e-09   8.6e-06   24.6   0.1    64   134    45   121    12   196 0.82 ATP-NAD kinase
LexA_DNA_bind        PF01726.11    65 seq1598_BIOID51029   -            108   1.4e-19   69.2   0.0   1   1   1.4e-23   1.9e-19   68.8   0.0     1    65     1    65     1    65 0.99 LexA DNA binding domain
DAGK_prokar          PF01219.14   104 seq1599_BIOID51029   -            122   5.5e-39  131.8   8.1   1   1   4.6e-43   6.3e-39  131.6   5.6     2   104    16   118    15   118 0.99 Prokaryotic diacylglycerol kinase
Antitoxin-MazE       PF04014.13    47 seq1601_BIOID51029   -             83   4.2e-09   35.8   0.0   1   1   4.7e-13   6.4e-09   35.2   0.0     1    45     6    49     6    51 0.94 Antidote-toxin recognition MazE
SdiA-regulated       PF06977.6    249 seq1604_BIOID51029   -            260   5.4e-73  244.9   0.1   1   1   8.7e-77     6e-73  244.7   0.1     5   248    18   256    14   257 0.96 SdiA-regulated
DDE_Tnp_IS1          PF03400.8    131 seq1605_BIOID51029   -             69   1.6e-36  125.1   0.8   1   1   1.3e-40   1.8e-36  125.0   0.6    63   131     1    69     1    69 0.99 IS1 transposase
Transgly_assoc       PF04226.8     48 seq1607_BIOID51029   -             84   1.2e-13   50.7  14.4   1   1   8.6e-18   1.2e-13   50.7   9.9     2    48    34    83    33    83 0.98 Transglycosylase associated protein
RusA                 PF05866.6    116 seq1608_BIOID51029   -            129   7.4e-21   74.6   0.0   1   1   6.2e-25   8.5e-21   74.4   0.0     1   115     5   120     5   121 0.92 Endodeoxyribonuclease RusA
NlpE                 PF04170.7     87 seq1609_BIOID51029   -            236   1.6e-35  121.2   0.0   1   1   1.9e-39   2.6e-35  120.5   0.0     1    86    45   130    45   131 0.99 NlpE N-terminal domain
PemK                 PF02452.12   110 seq1610_BIOID51029   -            116   1.2e-20   73.6   0.0   1   1   9.4e-25   1.3e-20   73.5   0.0     1   109     8   114     8   115 0.93 PemK-like protein
SIS_2                PF13580.1    138 seq1612_BIOID51029   -            246   3.1e-31  107.7   0.3   1   1   9.4e-35   6.4e-31  106.7   0.2    15   138    78   200    56   200 0.92 SIS domain
SIS                  PF01380.17   131 seq1612_BIOID51029   -            246   5.9e-08   32.2   0.0   1   1   2.3e-11   1.6e-07   30.9   0.0    51   104   163   216   152   229 0.91 SIS domain
LexA_DNA_bind        PF01726.11    65 seq1616_BIOID51029   -            202   6.6e-32  108.7   0.1   1   1   1.5e-35   1.1e-31  108.1   0.1     1    65     1    65     1    65 0.99 LexA DNA binding domain
Peptidase_S24        PF00717.18    70 seq1616_BIOID51029   -            202   8.9e-17   60.3   0.8   1   1   1.9e-20   1.3e-16   59.8   0.5     1    68   114   180   114   182 0.96 Peptidase S24-like
Band_7               PF01145.20   179 seq1617_BIOID51029   -            553     7e-19   68.3   2.9   1   1   5.1e-23     7e-19   68.3   2.0     5   151    38   189    34   222 0.84 SPFH domain / Band 7 family
SSF                  PF00474.12   406 seq1619_BIOID51029   -            502  1.1e-146  488.5  29.9   1   1  1.3e-150  1.7e-146  487.8  20.7     1   406    35   437    35   437 0.99 Sodium:solute symporter family
DUF497               PF04365.8     80 seq1620_BIOID51029   -             98   8.4e-27   92.7   0.7   1   1   7.1e-31   9.7e-27   92.6   0.5     1    80    10    92    10    92 0.96 Protein of unknown function (DUF497)
KilA-N               PF04383.8    111 seq1621_BIOID51029   -            201     9e-21   73.4   0.0   1   1   9.3e-25   1.3e-20   72.9   0.0     6   108     8   108     4   111 0.93 KilA-N domain
DUF4415              PF14384.1     62 seq1623_BIOID51029   -            100     4e-18   65.1   0.1   1   1   4.3e-22   5.8e-18   64.6   0.1     1    62    37    93    37    93 0.96 Domain of unknown function (DUF4415)
GIY-YIG              PF01541.19    80 seq1624_BIOID51029   -            100   9.2e-10   38.6   0.0   1   1   8.1e-14   1.1e-09   38.3   0.0     2    76     4    73     3    77 0.91 GIY-YIG catalytic domain
Ldh_2                PF02615.9    335 seq1627_BIOID51029   -            361  4.3e-138  459.5   0.0   1   1  3.6e-142  4.9e-138  459.3   0.0     1   334     5   340     5   341 0.99 Malate/L-lactate dehydrogenase
DUF3521              PF12035.3     35 seq1629_BIOID51029   -             43   8.4e-11   41.4   0.1   1   1     1e-14   1.4e-10   40.6   0.0     1    35     1    32     1    32 0.98 Protein of unknown function (DUF3521)
Transthyretin        PF00576.16   112 seq1630_BIOID51029   -            137   1.9e-42  143.5   0.1   1   1   1.6e-46   2.2e-42  143.3   0.1     2   112    28   136    27   136 0.98 HIUase/Transthyretin family
MatE                 PF01554.13   162 seq1631_BIOID51029   -            459   4.6e-39  133.5  30.5   1   2   8.5e-35   1.2e-30  106.2   5.9     1   161    35   195    35   196 0.99 MatE
MatE                 PF01554.13   162 seq1631_BIOID51029   -            459   4.6e-39  133.5  30.5   2   2   2.5e-13   3.5e-09   36.3   6.9     2   143   259   400   259   422 0.91 MatE
Elong-fact-P_C       PF09285.6     56 seq1632_BIOID51029   -            275   2.4e-21   74.7   0.0   1   1   1.2e-24   5.2e-21   73.6   0.0     1    56   218   273   218   273 0.99 Elongation factor P, C-terminal
EFP                  PF01132.15    55 seq1632_BIOID51029   -            275   4.9e-14   51.6   2.2   1   1     2e-17   8.9e-14   50.7   1.5     1    54   154   209   154   210 0.91 Elongation factor P (EF-P) OB domain
EFP_N                PF08207.7     58 seq1632_BIOID51029   -            275   3.1e-13   49.2   0.1   1   1   2.1e-16   9.5e-13   47.7   0.1     2    57    89   146    88   147 0.88 Elongation factor P (EF-P) KOW-like domain
MtlR                 PF05068.7    170 seq1634_BIOID51029   -            195   4.1e-76  254.0   0.0   1   1   3.5e-80   4.8e-76  253.8   0.0     5   169    26   188     2   189 0.96 Mannitol repressor
GATase_4             PF13230.1    272 seq1641_BIOID51029   -            255  3.2e-107  357.1   0.0   1   1  7.7e-111  3.5e-107  357.0   0.0     1   252     1   252     1   255 0.99 Glutamine amidotransferases class-II
GATase_2             PF00310.16   361 seq1641_BIOID51029   -            255   3.3e-17   62.1   0.1   1   1   2.1e-15   9.7e-12   44.1   0.1   189   359    65   215    60   217 0.87 Glutamine amidotransferases class-II
DAHP_synth_1         PF00793.15   272 seq1642_BIOID51029   -            350  1.3e-105  351.8   0.0   1   1  1.1e-109  1.5e-105  351.6   0.0     8   271    40   338    25   339 0.96 DAHP synthetase I family
AhpC-TSA             PF00578.16   124 seq1643_BIOID51029   -            187   1.5e-33  114.9   0.1   1   1   4.3e-37     2e-33  114.6   0.1     4   123     7   133     4   134 0.94 AhpC/TSA family
Redoxin              PF08534.5    146 seq1643_BIOID51029   -            187   1.8e-13   50.1   0.0   1   1   4.7e-17   2.2e-13   49.9   0.0    15   140    18   146     4   152 0.84 Redoxin
1-cysPrx_C           PF10417.4     40 seq1643_BIOID51029   -            187   1.6e-06   27.4   0.1   1   1   6.5e-10     3e-06   26.6   0.1     1    31   154   182   154   186 0.88 C-terminal domain of 1-Cys peroxiredoxin
DUF968               PF06147.6    200 seq1644_BIOID51029   -            331   4.8e-78  261.5   0.0   1   1   4.7e-82   6.5e-78  261.1   0.0     2   200   131   328   130   328 0.99 Protein of unknown function (DUF968)
Oxidored_molyb       PF00174.14   169 seq1648_BIOID51029   -            334   8.3e-41  139.0   0.0   1   1   9.6e-45   1.3e-40  138.4   0.0    11   168   108   268    97   269 0.94 Oxidoreductase molybdopterin binding domain
Peripla_BP_4         PF13407.1    258 seq1649_BIOID51029   -            318   3.2e-44  151.1   6.8   1   1   8.7e-48     4e-44  150.8   4.7     1   243    26   274    26   287 0.91 Periplasmic binding protein domain
Peripla_BP_1         PF00532.16   279 seq1649_BIOID51029   -            318     1e-16   60.8   0.1   1   1   2.8e-20   1.3e-16   60.5   0.1    15   224    37   253    25   298 0.84 Periplasmic binding proteins and sugar binding domain of LacI family
ATP-grasp            PF02222.17   172 seq1655_BIOID51029   -            392   3.5e-56  189.1   0.0   1   1     2e-59   5.5e-56  188.4   0.0     2   171   123   294   122   295 0.98 ATP-grasp domain
ATP-grasp_4          PF13535.1    184 seq1655_BIOID51029   -            392   6.1e-19   68.3   0.0   1   1   4.3e-22   1.2e-18   67.4   0.0    10   179   120   284   110   289 0.86 ATP-grasp domain
Dala_Dala_lig_C      PF07478.8    203 seq1655_BIOID51029   -            392   4.6e-08   32.5   0.0   1   1   1.8e-10     5e-07   29.2   0.0    23   175   139   284   113   295 0.76 D-ala D-ala ligase C-terminus
ATP-grasp_3          PF02655.9    161 seq1655_BIOID51029   -            392   3.3e-07   30.1   0.0   1   1   3.7e-10     1e-06   28.6   0.0     9   159   118   285   113   287 0.82 ATP-grasp domain
CPSase_L_D2          PF02786.12   211 seq1655_BIOID51029   -            392   2.1e-06   27.1   0.0   1   1   1.3e-09   3.5e-06   26.3   0.0    15    89   126   198   114   218 0.81 Carbamoyl-phosphate synthase L chain, ATP binding domain
Mannitol_dh          PF01232.18   151 seq1656_BIOID51029   -            215   1.3e-54  184.1   0.0   1   1   1.1e-58   1.5e-54  183.8   0.0     2   151    26   188    25   188 0.99 Mannitol dehydrogenase Rossmann domain
Pyr_redox_2          PF07992.9    200 seq1657_BIOID51029   -            531   1.5e-32  113.0   0.0   1   1   2.4e-34   4.7e-31  108.1   0.0     1   199   224   503   224   504 0.91 Pyridine nucleotide-disulphide oxidoreductase
Pyr_redox            PF00070.22    80 seq1657_BIOID51029   -            531   1.9e-14   53.6   7.3   1   1   1.4e-17   2.7e-14   53.2   0.3     1    75   367   437   367   442 0.93 Pyridine nucleotide-disulphide oxidoreductase
Pyr_redox_3          PF13738.1    203 seq1657_BIOID51029   -            531   3.9e-11   43.2   1.9   1   1   7.1e-13   1.4e-09   38.2   0.6    15   196   216   394   213   400 0.80 Pyridine nucleotide-disulphide oxidoreductase
Thioredoxin_3        PF13192.1     76 seq1657_BIOID51029   -            531   2.5e-08   33.4   0.0   1   1   3.9e-11   7.6e-08   31.9   0.0     4    74   132   205   129   207 0.82 Thioredoxin domain
DUF2810              PF10928.3     54 seq1660_BIOID51029   -            120   3.1e-32  109.9   2.6   1   1   2.4e-36   3.3e-32  109.8   1.1     1    53    66   118    66   119 0.96 Protein of unknown function (DUF2810)
Transgly             PF00912.17   178 seq1661_BIOID51029   -            858   1.4e-67  226.3   0.0   1   1   4.3e-71   2.9e-67  225.2   0.0     1   177    62   237    62   238 0.98 Transglycosylase
Transpeptidase       PF00905.17   304 seq1661_BIOID51029   -            858   2.9e-28   98.6   3.2   1   1   1.5e-29     1e-25   90.3   0.0     2   204   436   617   435   681 0.79 Penicillin binding protein transpeptidase domain
Peptidase_U32        PF01136.14   233 seq1663_BIOID51029   -            331   7.3e-62  208.2   0.0   1   1   6.9e-66   9.4e-62  207.8   0.0     3   232    76   330    74   331 0.94 Peptidase family U32
Phage_antitermQ      PF06530.7    126 seq1665_BIOID51029   -            127     3e-57  191.5   0.4   1   1   2.5e-61   3.4e-57  191.3   0.3     1   125     1   125     1   126 0.99 Phage antitermination protein Q
CsbD                 PF05532.7     53 seq1666_BIOID51029   -             69   1.5e-21   75.6   8.3   1   1   1.3e-25   1.8e-21   75.4   5.8     1    53     4    56     4    56 0.97 CsbD-like
Ferric_reduct        PF01794.14   125 seq1667_BIOID51029   -            211   3.5e-13   49.6  11.2   1   1   2.6e-17   3.5e-13   49.6   7.8     5   124    51   161    18   162 0.90 Ferric reductase like transmembrane component
FTR1                 PF03239.9    306 seq1668_BIOID51029   -            276   1.8e-76  256.9  18.6   1   1   1.4e-80     2e-76  256.7  12.9     1   304     1   274     1   276 0.98 Iron permease FTR1 family
ABC_tran             PF00005.22   118 seq1670_BIOID51029   -            500   1.2e-37  128.8   0.0   1   2   2.1e-25   5.8e-22   78.1   0.0     1   118    49   174    49   174 0.95 ABC transporter
ABC_tran             PF00005.22   118 seq1670_BIOID51029   -            500   1.2e-37  128.8   0.0   2   2     3e-16   8.3e-13   48.6   0.0     5   117   304   430   300   431 0.88 ABC transporter
Mannitol_dh_C        PF08125.8    245 seq1673_BIOID51029   -            265   3.4e-92  307.9   0.0   1   1   2.9e-96     4e-92  307.7   0.0     9   245     1   239     1   239 0.99 Mannitol dehydrogenase C-terminal domain
PTS_EIIC             PF02378.13   321 seq1676_BIOID51029   -            485     5e-42  143.7  31.2   1   1   7.2e-46     5e-42  143.7  21.6     3   321   113   396   111   396 0.92 Phosphotransferase system, EIIC
PTS_EIIB             PF00367.15    35 seq1676_BIOID51029   -            485   1.5e-16   59.2   0.2   1   1   3.6e-20   2.4e-16   58.5   0.1     1    35     9    43     9    43 0.98 phosphotransferase system, EIIB
DUF3251              PF11622.3    165 seq1677_BIOID51029   -            227   6.2e-07   28.8   4.8   1   1   3.3e-10   4.5e-06   26.0   3.3     9   152    54   203    35   215 0.68 Protein of unknown function (DUF3251)
Peptidase_U32        PF01136.14   233 seq1679_BIOID51029   -            292   1.3e-34  119.0   0.0   1   1   1.2e-38   1.7e-34  118.6   0.0     5   195    82   263    76   287 0.89 Peptidase family U32
YodA                 PF09223.6    182 seq1680_BIOID51029   -            223   1.8e-86  288.3   5.1   1   1   1.6e-90   2.1e-86  288.0   3.5     2   182    43   223    42   223 0.99 YodA lipocalin-like domain
Peptidase_M75        PF09375.5    285 seq1681_BIOID51029   -            375   7.5e-52  176.3   4.7   1   1   1.4e-55   9.8e-52  175.9   3.2     1   285   135   368   135   368 0.96 Imelysin
Cupredoxin_1         PF13473.1    104 seq1681_BIOID51029   -            375   5.5e-25   87.1   0.1   1   1   1.3e-28   9.1e-25   86.4   0.1     4   104    13   115    10   115 0.95 Cupredoxin-like domain
NLPC_P60             PF00877.14   105 seq1686_BIOID51029   -            257   4.6e-31  106.6   0.0   1   1   1.2e-34   8.2e-31  105.8   0.0     1   105   139   249   139   249 0.98 NlpC/P60 family
cobW                 PF02492.14   178 seq1687_BIOID51029   -            328   9.6e-36  122.7   0.0   1   1   1.9e-39   1.3e-35  122.3   0.0     4   168     6   170     3   180 0.91 CobW/HypB/UreG, nucleotide-binding domain
CobW_C               PF07683.9     94 seq1687_BIOID51029   -            328     2e-06   27.2   0.4   1   1   6.4e-10   4.4e-06   26.2   0.0     2    92   241   321   240   323 0.90 Cobalamin synthesis protein cobW C-terminal domain
HIM                  PF05662.9     21 seq1690_BIOID51029   -           1616   3.5e-84  273.2 100.3   1   8   1.7e-09   4.8e-06   25.9   0.2     1    21   382   405   382   405 0.99 Haemagglutinin
HIM                  PF05662.9     21 seq1690_BIOID51029   -           1616   3.5e-84  273.2 100.3   2   8   7.3e-11     2e-07   30.3   1.2     2    21   570   592   569   592 0.97 Haemagglutinin
HIM                  PF05662.9     21 seq1690_BIOID51029   -           1616   3.5e-84  273.2 100.3   3   8   3.5e-11   9.5e-08   31.3   0.9     2    21   655   677   654   677 0.97 Haemagglutinin
HIM                  PF05662.9     21 seq1690_BIOID51029   -           1616   3.5e-84  273.2 100.3   4   8   3.1e-11   8.4e-08   31.5   0.7     3    21  1028  1049  1026  1049 0.97 Haemagglutinin
HIM                  PF05662.9     21 seq1690_BIOID51029   -           1616   3.5e-84  273.2 100.3   5   8   1.3e-09   3.5e-06   26.4   0.0     1    21  1183  1203  1183  1203 0.98 Haemagglutinin
HIM                  PF05662.9     21 seq1690_BIOID51029   -           1616   3.5e-84  273.2 100.3   6   8   3.6e-12   9.8e-09   34.4   1.9     1    21  1319  1339  1319  1339 0.98 Haemagglutinin
HIM                  PF05662.9     21 seq1690_BIOID51029   -           1616   3.5e-84  273.2 100.3   7   8   7.9e-13   2.2e-09   36.5   1.6     1    21  1440  1460  1440  1460 0.98 Haemagglutinin
HIM                  PF05662.9     21 seq1690_BIOID51029   -           1616   3.5e-84  273.2 100.3   8   8   6.1e-10   1.7e-06   27.4   1.5     1    21  1493  1513  1493  1513 0.96 Haemagglutinin
Hep_Hag              PF05658.9     28 seq1690_BIOID51029   -           1616   2.8e-71  232.6 183.7   1  13   1.1e-07   0.00031   20.7   0.0     1    27   130   156   130   157 0.94 Hep_Hag
Hep_Hag              PF05658.9     28 seq1690_BIOID51029   -           1616   2.8e-71  232.6 183.7   2  13   5.9e-09   1.6e-05   24.7   1.5     1    26   158   183   158   185 0.94 Hep_Hag
Hep_Hag              PF05658.9     28 seq1690_BIOID51029   -           1616   2.8e-71  232.6 183.7   3  13   1.1e-08     3e-05   23.9   1.5     1    27   200   226   200   227 0.95 Hep_Hag
Hep_Hag              PF05658.9     28 seq1690_BIOID51029   -           1616   2.8e-71  232.6 183.7   4  13   3.5e-09   9.5e-06   25.5   0.2     1    27   214   240   214   241 0.95 Hep_Hag
Hep_Hag              PF05658.9     28 seq1690_BIOID51029   -           1616   2.8e-71  232.6 183.7   5  13     7e-09   1.9e-05   24.5   2.5     1    26   228   253   228   255 0.96 Hep_Hag
Hep_Hag              PF05658.9     28 seq1690_BIOID51029   -           1616   2.8e-71  232.6 183.7   6  13   7.3e-09     2e-05   24.4   2.2     3    27   257   281   256   282 0.94 Hep_Hag
Hep_Hag              PF05658.9     28 seq1690_BIOID51029   -           1616   2.8e-71  232.6 183.7   7  13     6e-10   1.6e-06   27.9   0.5     1    28   269   296   269   296 0.97 Hep_Hag
Hep_Hag              PF05658.9     28 seq1690_BIOID51029   -           1616   2.8e-71  232.6 183.7   8  13   1.3e-09   3.5e-06   26.8   2.2     1    28   297   324   297   324 0.95 Hep_Hag
Hep_Hag              PF05658.9     28 seq1690_BIOID51029   -           1616   2.8e-71  232.6 183.7   9  13   4.2e-09   1.1e-05   25.2   2.4     3    27   327   351   325   352 0.94 Hep_Hag
Hep_Hag              PF05658.9     28 seq1690_BIOID51029   -           1616   2.8e-71  232.6 183.7  10  13   2.2e-08     6e-05   22.9   2.5     1    27   353   379   353   380 0.96 Hep_Hag
Hep_Hag              PF05658.9     28 seq1690_BIOID51029   -           1616   2.8e-71  232.6 183.7  11  13   3.4e-10   9.3e-07   28.6   3.9     1    27  1099  1125  1099  1126 0.95 Hep_Hag
Hep_Hag              PF05658.9     28 seq1690_BIOID51029   -           1616   2.8e-71  232.6 183.7  12  13   1.3e-07   0.00034   20.5   4.4     1    28  1259  1286  1259  1286 0.96 Hep_Hag
Hep_Hag              PF05658.9     28 seq1690_BIOID51029   -           1616   2.8e-71  232.6 183.7  13  13     3e-10   8.2e-07   28.8   4.5     1    28  1397  1424  1397  1424 0.96 Hep_Hag
YadA                 PF03895.10    78 seq1690_BIOID51029   -           1616   7.5e-24   83.4  10.1   1   1   2.7e-27   7.5e-24   83.4   7.0     2    78  1539  1616  1538  1616 0.98 YadA-like C-terminal region
ESPR                 PF13018.1     24 seq1690_BIOID51029   -           1616   1.7e-09   36.7   1.3   1   1   3.8e-12     1e-08   34.3   0.2     1    24     1    24     1    24 0.98 Extended Signal Peptide of Type V secretion system
DUF2713              PF10897.3    246 seq1691_BIOID51029   -            246  2.3e-167  554.2   5.8   1   1  1.9e-171  2.6e-167  554.0   4.0     1   246     1   246     1   246 1.00 Protein of unknown function (DUF2713)
DDE_Tnp_1            PF01609.16   211 seq1692_BIOID51029   -            370   2.5e-29  102.2   0.0   1   1   2.3e-33   3.2e-29  101.9   0.0     2   211   107   348   106   348 0.96 Transposase DDE domain
LPAM_2               PF13627.1     24 seq1693_BIOID51029   -             67   2.1e-08   33.5   2.0   1   1     2e-12   2.7e-08   33.1   1.4     1    24     6    29     6    29 0.93 Prokaryotic lipoprotein-attachment site
DAP_epimerase        PF01678.14   121 seq1697_BIOID51029   -            275   1.3e-77  257.4   0.7   1   2   1.8e-43   1.2e-39  134.8   0.0     1   120     4   124     4   125 0.98 Diaminopimelate epimerase
DAP_epimerase        PF01678.14   121 seq1697_BIOID51029   -            275   1.3e-77  257.4   0.7   2   2   2.5e-39   1.7e-35  121.4   0.1     2   121   153   268   152   268 0.97 Diaminopimelate epimerase
PhzC-PhzF            PF02567.11   282 seq1697_BIOID51029   -            275   3.6e-05   23.0   0.0   1   1   7.7e-09   5.2e-05   22.5   0.0    45   224    51   224    46   229 0.86 Phenazine biosynthesis-like protein
BPD_transp_2         PF02653.11   267 seq1698_BIOID51029   -            341   4.1e-48  163.5  43.8   1   1   4.1e-52   5.6e-48  163.1  30.4     4   267    58   321    55   321 0.91 Branched-chain amino acid transport system / permease component
RNase_T              PF00929.19   164 seq1702_BIOID51029   -            204   4.9e-34  117.8   0.0   1   1   4.2e-38   5.7e-34  117.6   0.0     1   163    32   193    32   194 0.97 Exonuclease
Cytochrom_B_N        PF00033.14   188 seq1705_BIOID51029   -            176   1.4e-22   79.8  12.3   1   1   2.4e-26   1.6e-22   79.6   8.5     2   187     2   173     1   174 0.96 Cytochrome b(N-terminal)/b6/petB
Ni_hydr_CYTB         PF01292.15   182 seq1705_BIOID51029   -            176     1e-18   67.2  11.5   1   1   1.8e-22   1.2e-18   67.0   8.0     1   181     3   173     3   174 0.85 Prokaryotic cytochrome b561
Bac_luciferase       PF00296.15   307 seq1706_BIOID51029   -            335   1.6e-31  109.4   0.4   1   1   2.1e-34   2.9e-30  105.3   0.2    18   300    23   299     8   306 0.77 Luciferase-like monooxygenase
ADH_N                PF08240.7    109 seq1708_BIOID51029   -            412   2.4e-30  104.3   0.2   1   1   1.2e-33   5.4e-30  103.2   0.1     2   106    26   151    25   154 0.94 Alcohol dehydrogenase GroES-like domain
ADH_N_assoc          PF13823.1     23 seq1708_BIOID51029   -            412   3.7e-13   48.7   0.1   1   1   1.5e-16     7e-13   47.8   0.1     1    23     1    23     1    23 0.99 Alcohol dehydrogenase GroES-associated
ADH_zinc_N           PF00107.21   130 seq1708_BIOID51029   -            412   2.3e-12   46.4   0.2   1   1   4.5e-13     2e-09   36.9   0.0     1    69   197   268   197   286 0.90 Zinc-binding dehydrogenase
Glyco_hydro_1        PF00232.13   455 seq1709_BIOID51029   -            476  8.2e-133  442.7   0.3   1   1  7.4e-137    1e-132  442.4   0.2     4   454     5   472     2   473 0.92 Glycosyl hydrolase family 1
Dynamin_N            PF00350.18   168 seq1714_BIOID51029   -            742   1.1e-18   67.4   0.0   1   1     8e-22   3.7e-18   65.7   0.0     1   148    72   278    72   300 0.79 Dynamin family
MMR_HSR1             PF01926.18   114 seq1714_BIOID51029   -            742     4e-08   33.1   0.0   1   1   1.1e-10   5.1e-07   29.5   0.0     2   114    72   298    71   298 0.78 50S ribosome-binding GTPase
Dyp_perox            PF04261.7    313 seq1715_BIOID51029   -            185   1.1e-32  112.9   0.0   1   1   9.2e-37   1.3e-32  112.7   0.0     1   116    61   185    61   185 0.98 Dyp-type peroxidase family
PAP2                 PF01569.16   129 seq1717_BIOID51029   -            249   5.6e-17   61.5   4.8   1   1   4.1e-21   5.6e-17   61.5   3.3     3   122   105   227   103   233 0.89 PAP2 superfamily
Lysis_S              PF04971.7     68 seq1718_BIOID51029   -             71   2.5e-47  158.3   0.6   1   1     2e-51   2.8e-47  158.1   0.4     1    68     4    71     4    71 1.00 Lysis protein S
MCPsignal            PF00015.16   213 seq1719_BIOID51029   -            551   3.9e-74  248.6  37.0   1   1   2.1e-75   9.7e-72  240.8  18.4     1   213   324   518   324   518 0.99 Methyl-accepting chemotaxis protein (MCP) signalling domain
TarH                 PF02203.10   171 seq1719_BIOID51029   -            551   1.1e-52  178.1   3.4   1   1   2.5e-56   1.1e-52  178.1   2.4     1   169     1   175     1   177 0.96 Tar ligand binding domain homologue
HAMP                 PF00672.20    70 seq1719_BIOID51029   -            551   3.1e-14   52.7   0.4   1   1   6.8e-18   3.1e-14   52.7   0.3     1    68   196   263   196   265 0.95 HAMP domain
HTH_Tnp_IS1          PF12759.2     50 seq1720_BIOID51029   -             91   2.2e-32  110.1   0.1   1   1   4.8e-36   3.3e-32  109.6   0.1     1    50    39    88    39    88 0.99 InsA C-terminal domain
Zn_Tnp_IS1           PF03811.8     36 seq1720_BIOID51029   -             91     3e-21   74.4   3.8   1   1   8.7e-25   5.9e-21   73.5   2.6     1    36     1    36     1    36 0.99 InsA N-terminal domain
Phage_lysozyme       PF00959.14   110 seq1721_BIOID51029   -            165   3.1e-32  111.0   0.3   1   1   2.8e-36   3.8e-32  110.7   0.2     1   109    48   154    48   155 0.98 Phage lysozyme
DUF484               PF04340.7    225 seq1722_BIOID51029   -            235   1.1e-89  299.6   0.4   1   1   9.5e-94   1.3e-89  299.4   0.3     1   224    10   232    10   233 0.99 Protein of unknown function, DUF484
Dyp_perox            PF04261.7    313 seq1725_BIOID51029   -            235   1.4e-69  234.1   0.0   1   1   1.2e-73   1.6e-69  233.9   0.0   121   312     2   222     1   223 0.98 Dyp-type peroxidase family
BPD_transp_2         PF02653.11   267 seq1726_BIOID51029   -            331     3e-44  150.8  43.6   1   1   3.4e-48   4.6e-44  150.2  30.2     2   266    35   304    34   305 0.88 Branched-chain amino acid transport system / permease component
DDE_Tnp_IS1          PF03400.8    131 seq1727_BIOID51029   -            125   4.5e-74  246.6   1.5   1   1   3.6e-78   4.9e-74  246.4   1.1     7   131     1   125     1   125 1.00 IS1 transposase
Phage_lysis          PF03245.8    125 seq1730_BIOID51029   -            153   5.9e-49  165.1  13.7   1   1   4.9e-53   6.7e-49  164.9   9.5     1   125    29   153    29   153 0.99 Bacteriophage lysis protein
Rz1                  PF06085.6     40 seq1733_BIOID51029   -             60   7.9e-24   82.6   8.5   1   1   7.4e-28     1e-23   82.3   5.9     1    40    20    60    20    60 0.98 Lipoprotein Rz1 precursor
Phage_integrase      PF00589.17   173 seq1735_BIOID51029   -            298   4.6e-50  169.5   0.0   1   1   1.1e-53   7.7e-50  168.8   0.0     3   172   114   281   112   282 0.97 Phage integrase family
Phage_integr_N       PF02899.12    84 seq1735_BIOID51029   -            298   7.9e-27   93.1   0.7   1   1   2.9e-30     2e-26   91.8   0.5     1    83     8    90     8    91 0.98 Phage integrase, N-terminal SAM-like domain
NLPC_P60             PF00877.14   105 seq1737_BIOID51029   -            188   1.2e-34  118.1   0.1   1   1   1.3e-38   1.7e-34  117.6   0.0     1   105    79   183    79   183 0.98 NlpC/P60 family
IgaA                 PF07095.6    706 seq1738_BIOID51029   -            711         0 1234.6   0.0   1   1         0         0 1234.3   0.0     1   705     1   706     1   707 1.00 Intracellular growth attenuator protein IgaA
PhoH                 PF02562.11   205 seq1743_BIOID51029   -            307   1.5e-74  249.6   0.0   1   1   1.4e-78   1.9e-74  249.2   0.0     2   204   102   306   101   307 0.98 PhoH-like protein
Sigma54_activat      PF00158.21   168 seq1744_BIOID51029   -            642   6.1e-36  123.3   0.0   1   1   4.9e-39   1.1e-35  122.4   0.0     5   168   334   494   330   494 0.96 Sigma-54 interaction domain
PAS                  PF00989.19   113 seq1744_BIOID51029   -            642   5.8e-14   51.7   0.0   1   1     6e-17   1.4e-13   50.5   0.0     2   113   207   309   206   309 0.97 PAS fold
HTH_8                PF02954.14    42 seq1744_BIOID51029   -            642   1.7e-13   49.7   0.1   1   1   7.4e-17   1.7e-13   49.7   0.1     2    42   591   631   590   631 0.96 Bacterial regulatory protein, Fis family
GAF                  PF01590.21   154 seq1744_BIOID51029   -            642   9.5e-06   25.7   0.3   1   1   1.1e-08   2.5e-05   24.3   0.2     4   151    58   189    56   192 0.92 GAF domain
PAS_8                PF13188.1     64 seq1744_BIOID51029   -            642   0.00012   21.6   0.0   1   1   1.4e-07   0.00032   20.3   0.0     2    46   207   255   206   276 0.70 PAS domain
EAL                  PF00563.15   236 seq1745_BIOID51029   -            518   1.3e-61  207.9   0.0   1   1   3.1e-65   2.1e-61  207.3   0.0     4   236   268   500   265   500 0.96 EAL domain
CSS-motif            PF12792.2    208 seq1745_BIOID51029   -            518   3.8e-45  153.6   0.0   1   1   8.1e-49   5.5e-45  153.1   0.0     3   206    39   243    37   245 0.97 CSS motif domain associated with EAL
HAD_2                PF13419.1    176 seq1746_BIOID51029   -            238   8.5e-20   71.6   0.1   1   1   2.4e-23   1.1e-19   71.2   0.0     1   176    13   207    13   207 0.76 Haloacid dehalogenase-like hydrolase
Hydrolase_like       PF13242.1     75 seq1746_BIOID51029   -            238   4.5e-09   35.7   0.0   1   1   2.2e-12   9.9e-09   34.6   0.0     2    50   161   209   160   223 0.93 HAD-hyrolase-like
Hydrolase            PF00702.21   204 seq1746_BIOID51029   -            238   1.3e-08   35.4   0.0   1   1   4.1e-12   1.9e-08   34.9   0.0     1   202    10   199    10   201 0.71 haloacid dehalogenase-like hydrolase
YafO_toxin           PF13957.1    109 seq1747_BIOID51029   -            144   1.2e-24   86.1   0.0   1   1   1.2e-28   1.7e-24   85.6   0.0     1   106    34   141    34   143 0.89 Toxin YafO, type II toxin-antitoxin system
YjcZ                 PF13990.1    270 seq1748_BIOID51029   -            283  1.5e-109  365.1   4.4   1   1  1.4e-113    2e-109  364.8   3.1     1   270    21   278    21   278 0.99 YjcZ-like protein
Carb_kinase          PF01256.12   242 seq1751_BIOID51029   -            515   6.1e-83  277.6   4.2   1   1   5.5e-86   3.7e-82  275.1   1.2     2   242   258   496   257   496 0.99 Carbohydrate kinase
YjeF_N               PF03853.10   173 seq1751_BIOID51029   -            515   7.8e-47  158.9   0.1   1   1     2e-50   1.4e-46  158.1   0.0     2   173    35   199    34   199 0.98 YjeF-related protein N-terminus
OmpA                 PF00691.15    97 seq1752_BIOID51029   -            256   4.1e-15   55.8   0.1   1   1   1.2e-18   1.6e-14   53.9   0.0     1    92   115   208   115   212 0.86 OmpA family
UvrD_C               PF13361.1    319 seq1757_BIOID51029   -            738   1.3e-99  333.6   0.0   1   1  7.6e-103   1.7e-99  333.1   0.0     1   318   295   634   295   635 0.98 UvrD-like helicase C-terminal domain
UvrD-helicase        PF00580.16   315 seq1757_BIOID51029   -            738   2.2e-76  257.0   0.0   1   1   2.7e-79   6.1e-76  255.6   0.0     1   314    28   289    28   290 0.98 UvrD/REP helicase N-terminal domain
AAA_19               PF13245.1     76 seq1757_BIOID51029   -            738   5.5e-14   51.5   0.2   1   1   8.5e-17   1.9e-13   49.8   0.1     1    75    34   111    34   112 0.85 Part of AAA domain
UvrD_C_2             PF13538.1    104 seq1757_BIOID51029   -            738   1.1e-10   41.4   0.0   1   1   1.1e-13   2.6e-10   40.2   0.0    54   103   561   630   509   631 0.77 Family description
Mur_ligase_M         PF08245.7    189 seq1758_BIOID51029   -            457   4.5e-17   62.5   0.0   1   1   1.4e-20   6.4e-17   62.1   0.0     1   189   108   291   108   291 0.77 Mur ligase middle domain
Mur_ligase           PF01225.20    83 seq1758_BIOID51029   -            457   9.2e-16   57.5   0.0   1   1   4.7e-19   2.1e-15   56.4   0.0     1    80     2   100     2   103 0.96 Mur ligase family, catalytic domain
Mur_ligase_C         PF02875.16    91 seq1758_BIOID51029   -            457   1.5e-10   40.8   0.0   1   1   1.3e-13     6e-10   38.9   0.0     2    50   312   361   311   390 0.83 Mur ligase family, glutamate ligase domain
HTH_6                PF01418.12    77 seq1763_BIOID51029   -            289   2.3e-33  113.6   0.2   1   1   2.4e-36   1.1e-32  111.4   0.0     1    76     1    76     1    77 0.99 Helix-turn-helix domain, rpiR family
SIS                  PF01380.17   131 seq1763_BIOID51029   -            289     3e-27   94.7   0.1   1   1   1.1e-30     5e-27   93.9   0.1     2   130   125   252   124   253 0.98 SIS domain
SIS_2                PF13580.1    138 seq1763_BIOID51029   -            289     1e-12   47.8   0.9   1   1   1.2e-11   5.3e-08   32.5   0.0    99   138   171   210   157   210 0.89 SIS domain
IMS                  PF00817.15   148 seq1764_BIOID51029   -            351   9.7e-48  161.6   0.0   1   1   3.4e-51   1.6e-47  160.9   0.0     1   148     7   154     7   154 0.98 impB/mucB/samB family
IMS_C                PF11799.3    137 seq1764_BIOID51029   -            351   2.1e-09   37.7   0.1   1   1   8.2e-13   3.7e-09   36.9   0.0     3    99   211   309   210   327 0.85 impB/mucB/samB family C-terminal
IMS_HHH              PF11798.3     32 seq1764_BIOID51029   -            351   1.3e-08   34.2   0.0   1   1   7.1e-12   3.2e-08   33.0   0.0     1    32   166   197   166   197 0.96 IMS family HHH motif
Hydrolase_like       PF13242.1     75 seq1765_BIOID51029   -            190   6.6e-14   51.2   0.1   1   1     3e-17     1e-13   50.6   0.1     1    75   108   179   108   179 0.90 HAD-hyrolase-like
Hydrolase            PF00702.21   204 seq1765_BIOID51029   -            190   3.1e-08   34.2   0.0   1   1   2.1e-11   7.2e-08   33.0   0.0   122   204    32   148    12   148 0.86 haloacid dehalogenase-like hydrolase
PNK3P                PF08645.6    158 seq1765_BIOID51029   -            190   4.4e-08   32.6   0.0   1   1   2.7e-11   9.2e-08   31.5   0.0    21   126    23   137     7   148 0.80 Polynucleotide kinase 3 phosphatase
Sugar_tr             PF00083.19   451 seq1766_BIOID51029   -            508   9.3e-71  238.6  25.4   1   1   3.7e-74   1.3e-70  238.1  17.6     3   446    36   456    33   461 0.95 Sugar (and other) transporter
MFS_1                PF07690.11   354 seq1766_BIOID51029   -            508   5.1e-37  127.3  39.4   1   2   4.3e-30   1.5e-26   92.9  10.8     9   257    46   318    38   319 0.75 Major Facilitator Superfamily
MFS_1                PF07690.11   354 seq1766_BIOID51029   -            508   5.1e-37  127.3  39.4   2   2   2.1e-14   7.3e-11   41.2  14.2    38   171   309   445   307   475 0.79 Major Facilitator Superfamily
Osmo_CC              PF08946.5     46 seq1766_BIOID51029   -            508   3.8e-25   87.5   8.5   1   1   2.2e-28   7.4e-25   86.6   5.9     1    46   462   507   462   507 0.99 Osmosensory transporter coiled coil
HAD_2                PF13419.1    176 seq1768_BIOID51029   -            237   4.6e-23   82.2   0.1   1   1   8.7e-27     6e-23   81.8   0.1     1   174    28   205    28   206 0.87 Haloacid dehalogenase-like hydrolase
Methyltransf_10      PF05971.7    299 seq1769_BIOID51029   -            335  4.8e-154  511.7   0.0   1   1  8.2e-158  5.6e-154  511.4   0.0     2   299    30   323    29   323 0.99 Protein of unknown function (DUF890)
MTS                  PF05175.9    170 seq1769_BIOID51029   -            335   3.9e-05   22.9   0.0   1   1   1.2e-08   8.3e-05   21.9   0.0    30   115   128   222   114   232 0.77 Methyltransferase small domain
Phage_Nu1            PF07471.7    164 seq1770_BIOID51029   -            181   5.2e-92  305.5   1.4   1   1   4.3e-96   5.9e-92  305.4   1.0     1   164     1   164     1   164 0.99 Phage DNA packaging protein Nu1
SBP_bac_5            PF00496.17   374 seq1771_BIOID51029   -            604     4e-67  226.5  10.3   1   1   4.2e-71   5.8e-67  226.0   7.1     2   369    98   503    97   508 0.93 Bacterial extracellular solute-binding proteins, family 5 Middle
UPF0079              PF02367.12   123 seq1776_BIOID51029   -            153   3.3e-45  152.5   0.0   1   1   2.8e-49   3.9e-45  152.3   0.0     1   121    14   134    14   136 0.98 Uncharacterised P-loop hydrolase UPF0079
PK                   PF00224.16   348 seq1778_BIOID51029   -            527  8.8e-144  478.2   4.6   1   1  1.8e-147  1.2e-143  477.8   3.2     2   345    53   394    52   397 0.98 Pyruvate kinase, barrel domain
PK_C                 PF02887.11   117 seq1778_BIOID51029   -            527   1.7e-31  108.0   1.5   1   1   7.7e-35   5.3e-31  106.4   1.1     2   116   410   524   409   525 0.98 Pyruvate kinase, alpha/beta domain
Terminase_GpA        PF05876.7    557 seq1782_BIOID51029   -            641  4.9e-178  592.8   0.4   1   1  4.6e-182  6.2e-178  592.5   0.3     1   547    39   600    39   607 0.97 Phage terminase large subunit (GpA)
Nuc_H_symport        PF03825.11   400 seq1783_BIOID51029   -            425  2.4e-185  615.8  31.9   1   1    4e-189  2.8e-185  615.6  22.1     1   400     1   405     1   405 0.99 Nucleoside H+ symporter
MFS_1                PF07690.11   354 seq1783_BIOID51029   -            425   6.3e-21   74.4  63.2   1   1   2.1e-20   1.4e-16   60.0  30.7     2   353     8   353     7   354 0.76 Major Facilitator Superfamily
S4                   PF01479.20    48 seq1784_BIOID51029   -            133   7.9e-13   47.5   0.0   1   1   9.3e-17   1.3e-12   46.8   0.0     1    46     9    53     9    55 0.95 S4 domain
SH3_3                PF08239.6     52 seq1786_BIOID51029   -            206   9.6e-06   25.0   0.1   1   1   1.4e-09   1.9e-05   24.0   0.0     5    46    36    80    30    86 0.91 Bacterial SH3 domain
Acetyltransf_10      PF13673.1    117 seq1787_BIOID51029   -            150   1.4e-20   73.4   0.0   1   1   5.1e-24   1.7e-20   73.1   0.0     1   117    13   124    13   124 0.92 Acetyltransferase (GNAT) domain
Acetyltransf_7       PF13508.1     79 seq1787_BIOID51029   -            150     7e-10   38.8   0.0   1   1   4.1e-13   1.4e-09   37.8   0.0     3    78    56   125    54   126 0.90 Acetyltransferase (GNAT) domain
Acetyltransf_9       PF13527.1    128 seq1787_BIOID51029   -            150   1.6e-07   31.1   0.0   1   1   8.1e-10   2.8e-06   27.1   0.0     1   128     5   127     5   127 0.93 Acetyltransferase (GNAT) domain
Acetyltransf_1       PF00583.19    83 seq1787_BIOID51029   -            150     7e-07   29.0   0.0   1   1   5.2e-10   1.8e-06   27.7   0.0    25    83    75   125    34   125 0.77 Acetyltransferase (GNAT) family
Amidase_3            PF01520.13   175 seq1789_BIOID51029   -            445   3.7e-49  166.7   0.0   1   1   9.5e-53   6.5e-49  165.9   0.0     1   174   194   413   194   414 0.99 N-acetylmuramoyl-L-alanine amidase
ADH_N                PF08240.7    109 seq1790_BIOID51029   -            340   3.8e-34  116.5   1.6   1   1     2e-37   6.8e-34  115.8   1.1     2   108    28   133    27   134 0.97 Alcohol dehydrogenase GroES-like domain
ADH_zinc_N           PF00107.21   130 seq1790_BIOID51029   -            340   3.9e-24   84.5   0.1   1   1   1.9e-27   6.6e-24   83.7   0.0     1   129   173   300   173   301 0.98 Zinc-binding dehydrogenase
AlaDh_PNT_C          PF01262.16   168 seq1790_BIOID51029   -            340     1e-06   28.3   0.3   1   1   6.7e-10   2.3e-06   27.1   0.2    21    60   164   203   154   217 0.91 Alanine dehydrogenase/PNT, C-terminal domain
Lactate_perm         PF02652.9    522 seq1793_BIOID51029   -            560  1.9e-234  778.9  41.6   1   1  1.6e-238  2.1e-234  778.7  28.9     1   522    25   551    25   551 0.99 L-lactate permease
HSP33                PF01430.14   280 seq1795_BIOID51029   -            294     1e-97  326.5   0.0   1   1  8.3e-102   1.1e-97  326.3   0.0     1   279     6   275     6   276 0.96 Hsp33 protein
PolyA_pol            PF01743.15   126 seq1798_BIOID51029   -            412   2.6e-28   98.6   0.0   1   1   1.3e-31   6.1e-28   97.4   0.0     1   126     3   122     3   122 0.88 Poly A polymerase head domain
PolyA_pol_RNAbd      PF12627.2     64 seq1798_BIOID51029   -            412   5.4e-17   61.0   0.1   1   1   3.3e-20   1.5e-16   59.5   0.1     1    62   149   212   149   214 0.97 Probable RNA and SrmB- binding site of polymerase A
HD                   PF01966.17   122 seq1798_BIOID51029   -            412   4.3e-13   49.2   0.1   1   1   5.7e-16   2.6e-12   46.6   0.0     2   121   229   328   228   329 0.96 HD domain
UPF0027              PF01139.12   420 seq1799_BIOID51029   -            388   6.6e-96  321.7   0.0   1   2   1.1e-28   1.5e-24   86.6   0.0     6    98    23   115    19   124 0.94 Uncharacterized protein family UPF0027
UPF0027              PF01139.12   420 seq1799_BIOID51029   -            388   6.6e-96  321.7   0.0   2   2     3e-73   4.1e-69  233.4   0.0   144   419   127   381   113   382 0.90 Uncharacterized protein family UPF0027
PmbA_TldD            PF01523.11   293 seq1802_BIOID51029   -            450   5.2e-66  222.7   0.0   1   1   5.9e-70     8e-66  222.1   0.0     1   292    34   326    34   327 0.97 Putative modulator of DNA gyrase
BPD_transp_1         PF00528.17   185 seq1803_BIOID51029   -            364     4e-41  140.4  14.1   1   1   2.9e-45     4e-41  140.4   9.8     2   183   152   359   151   361 0.99 Binding-protein-dependent transport system inner membrane component
ADP_ribosyl_GH       PF03747.9    289 seq1804_BIOID51029   -            334   2.2e-62  211.3   2.0   1   1   1.9e-66   2.6e-62  211.1   1.4     1   287     8   303     8   305 0.95 ADP-ribosylglycohydrolase
DNA_mis_repair       PF01119.14   119 seq1806_BIOID51029   -            615   5.2e-37  125.8   0.0   1   1   2.5e-40   8.6e-37  125.1   0.0     2   118   213   330   212   331 0.95 DNA mismatch repair protein, C-terminal domain
MutL_C               PF08676.6    144 seq1806_BIOID51029   -            615   1.6e-23   82.7   0.2   1   1   4.7e-27   1.6e-23   82.7   0.1     2   134   435   563   434   572 0.92 MutL C terminal dimerisation domain
HATPase_c_3          PF13589.1    137 seq1806_BIOID51029   -            615   1.1e-13   50.9   0.0   1   1   5.6e-17   1.9e-13   50.1   0.0     4   103    24   123    21   142 0.81 Histidine kinase-, DNA gyrase B-, and HSP90-like ATPase
HATPase_c            PF02518.21   111 seq1806_BIOID51029   -            615   5.7e-11   42.0   0.0   1   1   3.8e-14   1.3e-10   40.8   0.0     2    72    19    87    18   147 0.79 Histidine kinase-, DNA gyrase B-, and HSP90-like ATPase
DUF2592              PF10766.4     41 seq1811_BIOID51029   -             49     1e-26   91.8   4.7   1   1   8.2e-31   1.1e-26   91.7   3.3     1    41     4    44     4    44 0.98 Protein of unknown function (DUF2592)
gpW                  PF02831.10    68 seq1812_BIOID51029   -             68   3.5e-37  125.6   1.1   1   1   2.7e-41   3.8e-37  125.5   0.8     1    68     1    68     1    68 0.99 gpW
RF-1                 PF00472.15   114 seq1814_BIOID51029   -            204   2.7e-23   81.8   1.9   1   1   3.5e-27   4.8e-23   81.0   1.3     9   103   103   196    97   200 0.84 RF-1 domain
FCD                  PF07729.7    125 seq1816_BIOID51029   -            258   3.1e-23   82.3   2.7   1   1   4.6e-27   3.1e-23   82.3   1.9     1   124   100   223   100   224 0.90 FCD domain
GntR                 PF00392.16    64 seq1816_BIOID51029   -            258   2.1e-22   78.2   0.4   1   1   6.1e-26   4.2e-22   77.2   0.3     1    64     8    71     8    71 0.98 Bacterial regulatory proteins, gntR family
Phage_portal_2       PF05136.8    355 seq1817_BIOID51029   -            533  4.2e-105  351.0   1.5   1   1  3.8e-109  5.1e-105  350.7   1.0     2   355    30   401    29   401 0.98 Phage portal protein, lambda family
CorA                 PF01544.13   292 seq1818_BIOID51029   -            316   4.9e-56  189.7   0.4   1   1   4.4e-60     6e-56  189.5   0.2     4   292    26   312    24   312 0.95 CorA-like Mg2+ transporter protein
SBP_bac_11           PF13531.1    231 seq1820_BIOID51029   -            257   2.9e-55  187.3   4.6   1   1     5e-59   3.4e-55  187.0   3.2     1   231    29   255    29   255 0.95 Bacterial extracellular solute-binding protein
SBP_bac_1            PF01547.20   314 seq1820_BIOID51029   -            257   4.9e-17   62.5   6.8   1   1     9e-21   6.2e-17   62.1   4.7     1   313    34   246    34   247 0.90 Bacterial extracellular solute-binding protein
PfkB                 PF00294.19   301 seq1821_BIOID51029   -            321   9.1e-51  172.6   0.0   1   1     8e-55   1.1e-50  172.3   0.0     4   294    19   305    16   311 0.91 pfkB family carbohydrate kinase
Cytochrom_B562       PF07361.6    103 seq1822_BIOID51029   -            128   2.2e-34  117.8   5.4   1   1   1.9e-38   2.6e-34  117.6   3.7     1   103    23   128    23   128 0.99 Cytochrome b562
BPD_transp_1         PF00528.17   185 seq1823_BIOID51029   -            341     2e-28   99.0  11.7   1   1   2.7e-32   3.7e-28   98.1   8.1     1   182   158   338   155   341 0.89 Binding-protein-dependent transport system inner membrane component
FMN_dh               PF01070.13   357 seq1827_BIOID51029   -            396    2e-124  414.9   0.0   1   1  5.9e-128  2.7e-124  414.5   0.0     1   355    13   375    13   377 0.96 FMN-dependent dehydrogenase
NMO                  PF03060.10   330 seq1827_BIOID51029   -            396   2.9e-05   23.2   2.7   1   1   9.3e-09   4.2e-05   22.7   1.9   138   225   248   335   244   370 0.87 Nitronate monooxygenase
BPD_transp_1         PF00528.17   185 seq1828_BIOID51029   -            229   3.6e-22   78.6  13.6   1   1   3.3e-26   4.5e-22   78.3   9.4     2   175    26   215    25   227 0.78 Binding-protein-dependent transport system inner membrane component
IPPT                 PF01715.12   253 seq1831_BIOID51029   -            316  8.7e-108  359.0   0.0   1   1  1.5e-111    1e-107  358.7   0.0     2   252    45   297    44   298 0.99 IPP transferase
IPT                  PF01745.11   233 seq1831_BIOID51029   -            316   6.5e-07   28.6   0.0   1   1   1.7e-08   0.00012   21.2   0.0     5   100    14   109    10   120 0.80 Isopentenyl transferase
ABC_tran             PF00005.22   118 seq1832_BIOID51029   -            529   1.1e-44  151.4   0.1   1   2   8.2e-23   1.6e-19   70.2   0.0    15   118    68   185    51   185 0.89 ABC transporter
ABC_tran             PF00005.22   118 seq1832_BIOID51029   -            529   1.1e-44  151.4   0.1   2   2   1.7e-25   3.4e-22   78.9   0.0     6   118   331   454   326   454 0.90 ABC transporter
AAA_21               PF13304.1    303 seq1832_BIOID51029   -            529   6.6e-22   78.6   4.5   1   2   1.3e-10   2.5e-07   30.8   0.0   233   302   153   220   148   221 0.95 AAA domain
AAA_21               PF13304.1    303 seq1832_BIOID51029   -            529   6.6e-22   78.6   4.5   2   2   1.3e-11   2.6e-08   34.0   0.3   227   302   416   489   372   490 0.83 AAA domain
oligo_HPY            PF08352.7     64 seq1832_BIOID51029   -            529   4.7e-12   45.9   0.1   1   2   2.9e-10   5.6e-07   29.7   0.1     1    32   236   267   236   280 0.90 Oligopeptide/dipeptide transporter, C-terminal region
oligo_HPY            PF08352.7     64 seq1832_BIOID51029   -            529   4.7e-12   45.9   0.1   2   2   2.5e-05     0.049   13.8   0.0     1    23   505   527   505   529 0.96 Oligopeptide/dipeptide transporter, C-terminal region
G3P_acyltransf       PF02660.10   178 seq1834_BIOID51029   -            205   3.4e-57  192.7  10.4   1   1   2.9e-61   3.9e-57  192.5   7.2     1   177    10   184    10   185 0.96 Glycerol-3-phosphate acyltransferase
PEPCK_ATP            PF01293.15   467 seq1835_BIOID51029   -            540  2.4e-216  718.6   0.0   1   1    2e-220  2.8e-216  718.4   0.0     3   467    21   493    19   493 0.98 Phosphoenolpyruvate carboxykinase
ABC_tran             PF00005.22   118 seq1836_BIOID51029   -            352   6.3e-26   90.9   0.0   1   1   2.9e-29   1.3e-25   89.9   0.0     1   117    38   156    38   157 0.91 ABC transporter
TOBE                 PF03459.12    64 seq1836_BIOID51029   -            352   1.6e-19   69.6   0.0   1   1     2e-20   9.2e-17   60.7   0.0     1    62   290   350   290   352 0.97 TOBE domain
Peptidase_S49        PF01343.13   154 seq1837_BIOID51029   -            439   1.8e-46  157.6   0.6   1   1   5.1e-50   3.5e-46  156.6   0.4     2   151   149   297   148   300 0.96 Peptidase family S49
SpoU_methylase       PF00588.14   142 seq1841_BIOID51029   -            157   2.4e-34  118.0   0.0   1   1     2e-38   2.7e-34  117.9   0.0     1   142     1   142     1   142 0.95 SpoU rRNA Methylase family
Pribosyltran         PF00156.22   125 seq1845_BIOID51029   -            152   2.2e-11   43.4   0.0   1   1   2.3e-15   3.2e-11   42.9   0.0     2   112     4   105     3   112 0.87 Phosphoribosyl transferase domain
LSM                  PF01423.17    68 seq1846_BIOID51029   -            102   7.6e-09   34.8   0.2   1   1   1.1e-12   1.4e-08   33.9   0.1     6    68    17    64    10    64 0.85 LSM domain
CorA                 PF01544.13   292 seq1849_BIOID51029   -             67   1.4e-12   47.1   2.5   1   1   1.3e-16   1.8e-12   46.8   1.7   246   292    20    63    18    63 0.95 CorA-like Mg2+ transporter protein
MMR_HSR1             PF01926.18   114 seq1851_BIOID51029   -            426   3.4e-21   75.2   0.1   1   1   3.3e-24   9.1e-21   73.8   0.1     2   114   200   318   199   318 0.83 50S ribosome-binding GTPase
GTP-bdg_N            PF13167.1     95 seq1851_BIOID51029   -            426   1.6e-15   56.9   0.0   1   1   1.4e-18   3.8e-15   55.6   0.0     8    95    25   112    18   112 0.96 GTP-binding GTPase N-terminal
FeoB_N               PF02421.13   189 seq1851_BIOID51029   -            426     1e-08   34.5   0.1   1   1   7.5e-12   2.1e-08   33.5   0.0     2   168   199   369   198   390 0.81 Ferrous iron transport protein B
Arf                  PF00025.16   175 seq1851_BIOID51029   -            426   1.2e-05   24.4   0.6   1   1   2.8e-08   7.6e-05   21.9   0.4    19   132   202   326   190   360 0.79 ADP-ribosylation factor family
DUF1100              PF06500.6    411 seq1852_BIOID51029   -            414  1.2e-221  735.4   0.0   1   1  2.8e-225  1.3e-221  735.2   0.0     1   411     1   414     1   414 0.99 Alpha/beta hydrolase of unknown function (DUF1100)
Abhydrolase_5        PF12695.2    142 seq1852_BIOID51029   -            414   2.3e-08   33.7   0.0   1   1   9.2e-12   4.2e-08   32.9   0.0     1   121   196   375   196   392 0.75 Alpha/beta hydrolase family
Abhydrolase_6        PF12697.2    228 seq1852_BIOID51029   -            414   2.1e-06   27.6   0.5   1   1   9.1e-10   4.2e-06   26.7   0.1    12   107   208   326   197   390 0.70 Alpha/beta hydrolase family
HDPD                 PF02924.9    118 seq1855_BIOID51029   -            112   2.8e-15   56.0   1.0   1   1   2.4e-19   3.3e-15   55.8   0.7    19   114    22   108     4   111 0.84 Bacteriophage lambda head decoration protein D
ABC_tran             PF00005.22   118 seq1856_BIOID51029   -            251   3.4e-21   75.6   0.0   1   1   8.5e-25   5.8e-21   74.9   0.0     1   118    44   149    44   149 0.90 ABC transporter
AAA_21               PF13304.1    303 seq1856_BIOID51029   -            251   2.8e-10   40.5   0.0   1   1   4.8e-11   3.3e-07   30.4   0.0     4   302    35   184    32   186 0.87 AAA domain
Fumerase             PF05681.9    271 seq1860_BIOID51029   -            303   9.1e-82  274.0   0.0   1   1   7.6e-86     1e-81  273.8   0.0     1   268    14   284    14   287 0.96 Fumarate hydratase (Fumerase)
GGDEF                PF00990.16   161 seq1861_BIOID51029   -            452   1.7e-50  170.6   0.0   1   1   1.8e-54   2.4e-50  170.1   0.0     1   161   282   439   282   439 0.98 GGDEF domain
Phage_cap_E          PF03864.10   329 seq1862_BIOID51029   -            350   1.5e-63  214.5   0.2   1   1   1.3e-67   1.7e-63  214.4   0.2     1   328    13   348    13   349 0.93 Phage major capsid protein E
Phage_pRha           PF09669.5     92 seq1865_BIOID51029   -            382   1.7e-29  101.8   0.0   1   1   4.2e-33   2.9e-29  101.1   0.0     1    92   221   309   221   309 0.97 Phage regulatory protein Rha (Phage_pRha)
Phage_ASH            PF10554.4    108 seq1865_BIOID51029   -            382   2.2e-25   88.9   0.5   1   1   7.3e-29     5e-25   87.8   0.3     1   107   117   212   117   213 0.96 Ash protein family
DUF2583              PF10762.4     89 seq1867_BIOID51029   -             92     1e-51  172.9   1.0   1   1   8.5e-56   1.2e-51  172.7   0.7     1    89     1    89     1    89 0.99 Protein of unknown function (DUF2583)
Lactonase            PF10282.4    344 seq1868_BIOID51029   -            331   6.2e-87  291.7   0.0   1   1   1.7e-90   7.8e-87  291.4   0.0     2   343     5   327     4   328 0.95 Lactonase, 7-bladed beta-propeller
ABC-3                PF00950.12   258 seq1869_BIOID51029   -            261   1.6e-87  292.9  26.0   1   1   2.6e-91   1.8e-87  292.7  18.0     2   257     2   257     1   258 0.99 ABC 3 transport family
FecCD                PF01032.13   311 seq1869_BIOID51029   -            261   8.9e-07   27.9  27.7   1   1   1.3e-10   8.9e-07   27.9  19.2   103   309    56   255    29   257 0.76 FecCD transport family
HATPase_c            PF02518.21   111 seq1870_BIOID51029   -            572     2e-19   69.1   0.0   1   1     1e-22   3.5e-19   68.4   0.0     2   110   449   559   448   560 0.95 Histidine kinase-, DNA gyrase B-, and HSP90-like ATPase
PAS_8                PF13188.1     64 seq1870_BIOID51029   -            572   2.9e-06   26.8   0.0   1   1   4.1e-09   1.4e-05   24.6   0.0     2    49   243   296   242   312 0.73 PAS domain
PAS                  PF00989.19   113 seq1870_BIOID51029   -            572   1.2e-05   24.9   0.0   1   1     1e-08   3.5e-05   23.4   0.0     4    64   245   305   242   313 0.88 PAS fold
Band_7               PF01145.20   179 seq1871_BIOID51029   -            419   4.9e-33  114.4   1.1   1   1   1.2e-36   8.4e-33  113.6   0.7     1   178    98   271    98   272 0.96 SPFH domain / Band 7 family
HflK_N               PF12221.3     42 seq1871_BIOID51029   -            419   7.8e-17   60.6  18.5   1   1   4.1e-20   2.8e-16   58.8  12.8     1    42     1    60     1    60 0.96 Bacterial membrane protein N terminal
Crl                  PF07417.7    127 seq1872_BIOID51029   -            133     1e-54  183.5   0.1   1   1   8.7e-59   1.2e-54  183.3   0.1     2   122     3   123     2   131 0.96 Transcriptional regulator Crl
Fumerase_C           PF05683.7    206 seq1873_BIOID51029   -            201   1.8e-48  164.3   0.0   1   1   1.5e-52     2e-48  164.1   0.0    31   203     5   178     1   181 0.97 Fumarase C-terminus
Packaging_FI         PF14000.1    125 seq1875_BIOID51029   -            132   3.4e-43  146.6   2.4   1   1   2.8e-47   3.8e-43  146.5   1.6     1   125     2   129     2   129 0.99 DNA packaging protein FI
HypA                 PF01155.14   113 seq1879_BIOID51029   -            120   9.1e-33  112.2   6.4   1   1   7.4e-37     1e-32  112.0   4.4     1   112     5   117     5   118 0.98 Hydrogenase expression/synthesis hypA family
HTH_36               PF13730.1     55 seq1881_BIOID51029   -            272   7.4e-11   41.8   0.0   1   1   1.8e-14   1.2e-10   41.1   0.0     7    55    19    67    16    67 0.94 Helix-turn-helix domain
Phage_attach         PF05354.6    117 seq1883_BIOID51029   -            117     5e-63  209.7   0.1   1   1     8e-67   5.5e-63  209.6   0.1     1   117     1   117     1   117 1.00 Phage Head-Tail Attachment
Gifsy-2              PF13856.1     95 seq1883_BIOID51029   -            117   3.7e-31  106.9   0.0   1   1   6.2e-35   4.3e-31  106.8   0.0     1    95     4   105     4   105 0.99 ATP-binding sugar transporter from pro-phage
Na_sulph_symp        PF00939.14   471 seq1884_BIOID51029   -            487  1.7e-180  600.8  41.6   1   1  1.4e-184  1.9e-180  600.6  28.8     2   468     5   485     4   487 0.99 Sodium:sulfate symporter transmembrane region
cobW                 PF02492.14   178 seq1886_BIOID51029   -            290     1e-48  165.0   0.0   1   1   9.8e-53   1.3e-48  164.6   0.0     2   177   106   267   105   268 0.98 CobW/HypB/UreG, nucleotide-binding domain
NicO                 PF03824.11   282 seq1887_BIOID51029   -            274   7.2e-59  199.2  19.3   1   1   1.8e-62     8e-59  199.1  13.3     1   280    13   273    13   274 0.93 High-affinity nickel-transport protein
DsbD_2               PF13386.1    199 seq1887_BIOID51029   -            274   4.7e-08   32.8  17.3   1   1     5e-11   2.3e-07   30.6   0.9   104   186   154   240   139   249 0.86 Family description
DUF2910              PF11139.3    214 seq1887_BIOID51029   -            274   4.4e-08   32.3   0.2   1   1   1.7e-11   7.6e-08   31.5   0.1    34   213    53   269    21   270 0.87 Protein of unknown function (DUF2910)
Minor_tail_Z         PF06763.6    189 seq1889_BIOID51029   -            192   1.4e-91  305.1  15.3   1   1   1.2e-95   1.6e-91  305.0  10.6     1   189     3   192     3   192 1.00 Prophage minor tail protein Z (GPZ)
PLA1                 PF02253.10   260 seq1890_BIOID51029   -            289   1.6e-93  312.8   5.0   1   1   1.4e-97   1.9e-93  312.5   3.4     8   260    39   286    33   286 0.98 Phospholipase A1
[truncated: 1,437,421 more chars]
