# Supplementary material for: A domain sequence approach to pangenomics: applications to Escherichia coli
Source: F1000Res. 2013 May 29;1:19. Originally published 2012 Oct 1. [Version 2] doi: 10.12688/f1000research.1-19.v2 (PMC3901455; doi:10.12688/f1000research.1-19.v2)
Supplement: The 347 text files show the results from scanning each of the fasta-files against the Pfam-A database [file f1000research-1-1101-s0002.tgz › Escherichia_coli_DEC13A_BIOID51031.txt]

#                                                                            --- full sequence --- -------------- this domain -------------   hmm coord   ali coord   env coord
# target name        accession   tlen query name           accession   qlen   E-value  score  bias   #  of  c-Evalue  i-Evalue  score  bias  from    to  from    to  from    to  acc description of target
#------------------- ---------- ----- -------------------- ---------- ----- --------- ------ ----- --- --- --------- --------- ------ ----- ----- ----- ----- ----- ----- ----- ---- ---------------------
Phage_P2_GpU         PF06995.6    121 seq2_BIOID51031      -            164   1.6e-43  146.8   0.0   1   1   1.4e-47   1.9e-43  146.5   0.0     1   121     8   128     8   128 0.99 Phage P2 GpU
Bro-N                PF02498.12    87 seq6_BIOID51031      -            278   2.2e-07   30.9   0.0   1   1   5.3e-11   7.2e-07   29.2   0.0     1    75    14   105    14   113 0.74 BRO family, N-terminal domain
rve                  PF00665.21   120 seq7_BIOID51031      -            295   1.6e-25   89.4   0.0   1   1   1.5e-28     4e-25   88.1   0.0     2   119   125   239   124   240 0.97 Integrase core domain
HTH_21               PF13276.1     60 seq7_BIOID51031      -            295   1.7e-16   59.8   3.0   1   1   1.7e-19   4.7e-16   58.4   2.1     2    60    46   103    44   103 0.94 HTH-like domain
rve_3                PF13683.1     67 seq7_BIOID51031      -            295   2.4e-11   42.8   0.1   1   1     2e-14   5.4e-11   41.7   0.0     6    67   216   277   211   277 0.93 Integrase core domain
DDE_Tnp_IS240        PF13610.1    140 seq7_BIOID51031      -            295   1.5e-06   28.1   0.0   1   1   8.1e-10   2.2e-06   27.5   0.0     2   137   130   267   129   269 0.92 DDE domain
rve_2                PF13333.1     52 seq7_BIOID51031      -            295   8.4e-06   25.6   0.0   1   1   6.1e-09   1.7e-05   24.6   0.0     1    46   230   279   230   284 0.85 Integrase core domain
SBP_bac_11           PF13531.1    231 seq8_BIOID51031      -            329   1.4e-44  152.3   0.2   1   1     5e-48   1.7e-44  152.0   0.1     4   231    28   280    25   280 0.87 Bacterial extracellular solute-binding protein
SBP_bac_1            PF01547.20   314 seq8_BIOID51031      -            329   1.5e-18   67.5   2.8   1   1   5.5e-22   1.9e-18   67.1   2.0     4   314    32   272    29   272 0.88 Bacterial extracellular solute-binding protein
SBP_bac_8            PF13416.1    281 seq8_BIOID51031      -            329   1.8e-13   50.7   1.2   1   1     9e-17   3.1e-13   49.9   0.8    85   262   108   281    34   300 0.75 Bacterial extracellular solute-binding protein
SBP_bac_6            PF13343.1    242 seq8_BIOID51031      -            329   3.7e-13   49.2   1.1   1   1     2e-16   6.8e-13   48.3   0.8    53   235   112   303    77   306 0.83 Bacterial extracellular solute-binding protein
Phage_tail_X         PF05489.7     60 seq9_BIOID51031      -             61   2.9e-19   68.1   0.0   1   1   2.2e-23   3.1e-19   68.1   0.0     7    57     2    51     1    54 0.94 Phage Tail Protein X
HATPase_c            PF02518.21   111 seq13_BIOID51031     -            621   2.2e-24   85.1   0.0   1   1   2.1e-27   4.1e-24   84.3   0.0     2   109   509   612   508   614 0.96 Histidine kinase-, DNA gyrase B-, and HSP90-like ATPase
PAS                  PF00989.19   113 seq13_BIOID51031     -            621   2.2e-22   78.8   0.5   1   1   4.9e-25   9.5e-22   76.8   0.0     4   112   278   382   275   383 0.97 PAS fold
HisKA                PF00512.20    68 seq13_BIOID51031     -            621   4.2e-17   61.7   0.3   1   1   1.2e-19   2.3e-16   59.3   0.0     2    65   402   463   401   466 0.95 His Kinase A (phospho-acceptor) domain
PAS_9                PF13426.1    104 seq13_BIOID51031     -            621   5.4e-15   55.5   0.0   1   1   7.7e-18   1.5e-14   54.1   0.0     2   103   286   384   285   385 0.96 PAS domain
PAS_4                PF08448.5    110 seq13_BIOID51031     -            621     2e-11   43.7   0.2   1   1     6e-14   1.2e-10   41.3   0.0     2   110   282   388   281   388 0.89 PAS fold
HAMP                 PF00672.20    70 seq13_BIOID51031     -            621   1.3e-06   28.3   1.3   1   1   2.5e-09   4.8e-06   26.5   0.9     2    70   206   272   205   272 0.88 HAMP domain
PAS_8                PF13188.1     64 seq13_BIOID51031     -            621   8.8e-06   25.2   0.0   1   1   1.9e-08   3.6e-05   23.3   0.0     6    47   280   325   274   341 0.78 PAS domain
Phage_holin_3        PF05106.7    100 seq16_BIOID51031     -             71     2e-08   34.0   0.5   1   1   1.6e-12   2.2e-08   33.8   0.4     6    68     7    69     2    71 0.92 Phage holin family (Lysis protein S)
Plasmid_stab_B       PF10784.4     72 seq18_BIOID51031     -            104   1.4e-28   98.1   0.0   1   1   1.2e-32   1.7e-28   97.9   0.0     1    70     6    75     6    77 0.98 Plasmid stability protein
Phage_holin_3        PF05106.7    100 seq19_BIOID51031     -             47   3.3e-05   23.7   0.1   1   1   2.5e-09   3.4e-05   23.6   0.0    63   100     4    41     1    41 0.91 Phage holin family (Lysis protein S)
DUF1161              PF06649.7     52 seq20_BIOID51031     -            102   1.3e-25   88.9   0.0   1   1   1.2e-29   1.6e-25   88.6   0.0     1    52    27    80    27    80 0.99 Protein of unknown function (DUF1161)
Peptidase_M15_4      PF13539.1     67 seq21_BIOID51031     -            130   2.4e-14   53.3   0.2   1   1   2.6e-18   3.6e-14   52.8   0.1     4    67    58   123    55   123 0.71 D-alanyl-D-alanine carboxypeptidase
Phage_sheath_1       PF04984.9    464 seq23_BIOID51031     -            394   8.2e-44  149.6   0.0   1   2   5.3e-15   7.3e-11   41.0   0.0     1    88     1    90     1   102 0.93 Phage tail sheath protein
Phage_sheath_1       PF04984.9    464 seq23_BIOID51031     -            394   8.2e-44  149.6   0.0   2   2   3.5e-35   4.8e-31  107.6   0.0   177   459   100   375    90   380 0.90 Phage tail sheath protein
rve                  PF00665.21   120 seq27_BIOID51031     -            324   1.9e-20   73.0   0.0   1   1   2.5e-24   3.4e-20   72.2   0.0     3   118   101   225   100   227 0.96 Integrase core domain
DUF2570              PF10828.3    110 seq28_BIOID51031     -            135     2e-05   24.0   0.0   1   1   1.7e-09   2.4e-05   23.7   0.0     3   100     3    99     1   108 0.85 Protein of unknown function (DUF2570)
CDH                  PF02611.10   222 seq30_BIOID51031     -            300   1.6e-95  318.4   0.0   1   1   1.4e-99   1.9e-95  318.2   0.0     2   221    80   299    79   300 0.99 CDP-diacylglycerol pyrophosphatase
rve_3                PF13683.1     67 seq31_BIOID51031     -             88     2e-18   65.5   0.0   1   1   1.8e-22   2.5e-18   65.2   0.0     2    67     3    68     2    68 0.98 Integrase core domain
Molybdopterin        PF00384.17   432 seq34_BIOID51031     -            808     4e-96  322.2   0.0   1   1   1.1e-99     5e-96  321.9   0.0     1   432   111   566   111   566 0.92 Molybdopterin oxidoreductase
Molydop_binding      PF01568.16   109 seq34_BIOID51031     -            808   1.1e-27   95.8   0.0   1   1   5.8e-31   2.6e-27   94.6   0.0     1   107   687   800   687   802 0.96 Molydopterin dinucleotide binding domain
Molybdop_Fe4S4       PF04879.11    55 seq34_BIOID51031     -            808   2.2e-14   52.9   0.8   1   1   8.4e-18   3.8e-14   52.1   0.5     1    55    49   108    49   108 0.97 Molybdopterin oxidoreductase Fe4S4 domain
UPF0126              PF03458.8     81 seq35_BIOID51031     -            205   1.5e-44  149.3  24.6   1   2   3.2e-25   4.3e-21   74.1   4.6     2    78     4    80     3    83 0.96 UPF0126 domain
UPF0126              PF03458.8     81 seq35_BIOID51031     -            205   1.5e-44  149.3  24.6   2   2   1.8e-28   2.5e-24   84.5   4.1     1    79    89   166    89   168 0.97 UPF0126 domain
FKBP_C               PF00254.23    94 seq37_BIOID51031     -            206   3.6e-27   94.0   0.0   1   1   9.7e-31   6.6e-27   93.2   0.0     5    94   117   203   114   203 0.96 FKBP-type peptidyl-prolyl cis-trans isomerase
FKBP_N               PF01346.13   124 seq37_BIOID51031     -            206   1.2e-23   83.3   0.0   1   1   2.2e-27   1.5e-23   83.0   0.0    17   124     5   108     1   108 0.96 Domain amino terminal to FKBP-type peptidyl-prolyl isomerase
DUF413               PF04219.7     94 seq38_BIOID51031     -            112   1.5e-38  130.2   0.1   1   1   1.4e-42   1.9e-38  129.9   0.1     1    90    10    99    10   102 0.97 Protein of unknown function, DUF
Phage_GPD            PF05954.6    292 seq43_BIOID51031     -            413   1.9e-55  188.0   0.1   1   1   1.7e-59   2.3e-55  187.7   0.1     1   292    89   394    89   394 0.90 Phage late control gene D protein (GPD)
Exonuc_X-T_C         PF08411.5    269 seq44_BIOID51031     -            491    3e-104  347.6   0.1   1   1  5.5e-108  3.8e-104  347.3   0.1     1   268   228   489   228   490 0.99 Exonuclease C-terminal
RNase_T              PF00929.19   164 seq44_BIOID51031     -            491     1e-24   87.5   0.0   1   1   2.8e-28   1.9e-24   86.6   0.0     2   162    29   208    28   210 0.95 Exonuclease
P2_Phage_GpR         PF06891.6    135 seq46_BIOID51031     -            155   2.1e-37  127.8   0.0   1   1   1.8e-41   2.4e-37  127.6   0.0     1   135     1   130     1   130 0.98 P2 phage tail completion protein R (GpR)
Phage_GPO            PF05929.6    276 seq47_BIOID51031     -            278   4.4e-68  229.4   0.8   1   1   3.7e-72     5e-68  229.2   0.5     2   275    10   277     9   278 0.91 Phage capsid scaffolding protein (GPO) serine peptidase
IstB_IS21            PF01695.12   178 seq53_BIOID51031     -            258   4.8e-71  237.7   0.1   1   1     3e-74     1e-70  236.6   0.0     1   178    55   234    55   234 0.98 IstB-like ATP binding protein
Bac_DnaA             PF00308.13   219 seq53_BIOID51031     -            258   1.4e-07   31.2   0.0   1   1   6.2e-11   2.1e-07   30.6   0.0    37   136   104   201    74   206 0.85 Bacterial dnaA  protein
AAA                  PF00004.24   132 seq53_BIOID51031     -            258   2.3e-05   24.4   0.0   1   1   1.3e-08   4.4e-05   23.5   0.0     1    74   104   179   104   212 0.77 ATPase family associated with various cellular activities (AAA)
PhoH                 PF02562.11   205 seq53_BIOID51031     -            258   1.4e-05   24.2   0.1   1   1   1.6e-08   5.4e-05   22.3   0.0    11    48    93   130    82   141 0.80 PhoH-like protein
Phage_tube           PF04985.9    167 seq54_BIOID51031     -            170   3.3e-58  195.7   0.0   1   1   2.7e-62   3.7e-58  195.5   0.0     1   167     2   169     2   169 0.99 Phage tail tube protein FII
Caudo_TAP            PF02413.12   130 seq55_BIOID51031     -            177   6.8e-34  116.7   2.3   1   1   7.5e-38     1e-33  116.1   1.6     1   130    39   177    39   177 0.99 Caudovirales tail fibre assembly protein
Phage_tail_S         PF05069.8    148 seq57_BIOID51031     -            214   7.8e-28   96.9   4.0   1   2   2.6e-15   3.6e-11   42.9   1.2     4    61     9    68     6    91 0.85 Phage virion morphogenesis family
Phage_tail_S         PF05069.8    148 seq57_BIOID51031     -            214   7.8e-28   96.9   4.0   2   2   6.9e-19   9.4e-15   54.5   0.0    59   144   124   206   116   210 0.85 Phage virion morphogenesis family
DUF2756              PF10956.3    104 seq58_BIOID51031     -            146     1e-53  179.8  30.3   1   1   7.3e-58     1e-53  179.8  21.0     1   104     1   105     1   105 0.99 Protein of unknown function (DUF2756)
Sigma54_activat      PF00158.21   168 seq61_BIOID51031     -            461   7.6e-74  246.6   0.2   1   1   4.6e-77   1.3e-73  245.9   0.1     2   167   146   311   145   312 0.99 Sigma-54 interaction domain
Response_reg         PF00072.19   112 seq61_BIOID51031     -            461   3.4e-31  107.4   0.3   1   1   2.6e-34   7.2e-31  106.3   0.2     1   108     7   113     7   117 0.98 Response regulator receiver domain
HTH_8                PF02954.14    42 seq61_BIOID51031     -            461   5.9e-14   51.2   2.7   1   1   4.9e-17   1.4e-13   50.0   1.9     3    42   415   454   413   454 0.96 Bacterial regulatory protein, Fis family
AAA_5                PF07728.9    139 seq61_BIOID51031     -            461   5.3e-07   29.3   0.2   1   1   9.3e-10   2.5e-06   27.1   0.0     2   123   169   287   168   297 0.80 AAA domain (dynein-related subfamily)
AAA                  PF00004.24   132 seq61_BIOID51031     -            461   2.8e-06   27.4   0.2   1   1   1.3e-08   3.5e-05   23.9   0.0     1   112   169   290   169   309 0.77 ATPase family associated with various cellular activities (AAA)
AA_permease          PF00324.16   479 seq63_BIOID51031     -            470  1.5e-119  399.3  46.0   1   1  2.5e-123  1.7e-119  399.1  31.9     1   477    27   468    27   470 0.98 Amino acid permease
AA_permease_2        PF13520.1    426 seq63_BIOID51031     -            470   5.5e-51  173.3  50.0   1   1     1e-54   7.1e-51  172.9  34.6     8   419    30   446    26   459 0.84 Amino acid permease
FxsA                 PF04186.8    120 seq67_BIOID51031     -            158   1.1e-36  124.9   8.3   1   1   9.6e-41   1.3e-36  124.7   5.7     1   113     6   118     6   127 0.93 FxsA cytoplasmic membrane protein
Phage_cap_P2         PF05125.7    333 seq68_BIOID51031     -            350  6.2e-109  363.8   0.6   1   1  5.1e-113    7e-109  363.6   0.4     2   329    11   343    10   347 0.95 Phage major capsid protein, P2 family
Phage_base_V         PF04717.7     79 seq74_BIOID51031     -            193   2.4e-25   88.1   0.5   1   1   3.6e-29   4.9e-25   87.1   0.2     1    78    16    90    16    91 0.98 Phage-related baseplate assembly protein
Phage_GPD            PF05954.6    292 seq76_BIOID51031     -            379   5.4e-54  183.2   0.1   1   1   4.7e-58   6.4e-54  183.0   0.1     1   292    55   360    55   360 0.90 Phage late control gene D protein (GPD)
Ogr_Delta            PF04606.7     47 seq77_BIOID51031     -             86   3.9e-18   64.7   4.0   1   1   3.8e-22   5.1e-18   64.3   2.8     1    46     3    50     3    51 0.97 Ogr/Delta-like zinc finger
PfkB                 PF00294.19   301 seq78_BIOID51031     -            337   5.5e-70  235.7   0.0   1   1   4.9e-74   6.7e-70  235.4   0.0     2   297    31   331    30   335 0.97 pfkB family carbohydrate kinase
PduV-EutP            PF10662.4    143 seq79_BIOID51031     -            121   1.7e-14   53.3   0.0   1   1   2.4e-18   3.3e-14   52.4   0.0    86   142    60   115    47   116 0.93 Ethanolamine utilisation - propanediol utilisation
DUF796               PF05638.7    134 seq83_BIOID51031     -            172   9.9e-35  119.3   0.0   1   1   8.3e-39   1.1e-34  119.1   0.0     1   133     6   155     6   156 0.94 Protein of unknown function (DUF796)
Phage_P2_GpE         PF06528.7     39 seq84_BIOID51031     -             42   7.2e-21   73.2   0.5   1   1   5.6e-25   7.6e-21   73.1   0.3     1    39     1    39     1    40 0.96 Phage P2 GpE
HOK_GEF              PF01848.11    43 seq88_BIOID51031     -             46   7.3e-18   63.5   1.7   1   1   5.7e-22   7.8e-18   63.4   1.2     2    43     3    44     2    44 0.96 Hok/gef family
GPW_gp25             PF04965.9     99 seq89_BIOID51031     -            116   1.9e-21   75.3   0.0   1   1   1.9e-25   2.5e-21   74.9   0.0     5    93    17   105    14   111 0.93 Gene 25-like lysozyme
DDE_Tnp_1_assoc      PF13808.1     90 seq93_BIOID51031     -             84   2.4e-27   94.3   0.0   1   1     2e-31   2.7e-27   94.1   0.0     1    75     6    80     6    83 0.98 DDE_Tnp_1-associated
Phage_term_smal      PF05944.7    132 seq94_BIOID51031     -            266   2.9e-42  143.3   0.1   1   1   4.4e-46     6e-42  142.3   0.0     2   132    36   170    35   170 0.95 Phage small terminase subunit
Phage_GPD            PF05954.6    292 seq95_BIOID51031     -            713   2.2e-62  210.7   0.0   1   1   4.6e-66   3.1e-62  210.2   0.0     2   291    28   328    27   329 0.92 Phage late control gene D protein (GPD)
Phage_base_V         PF04717.7     79 seq95_BIOID51031     -            713   2.7e-27   94.4   0.1   1   1   7.7e-31   5.3e-27   93.4   0.1     1    77   366   458   366   460 0.91 Phage-related baseplate assembly protein
Molybdopterin        PF00384.17   432 seq96_BIOID51031     -            808   1.8e-88  297.0   0.0   1   1   4.8e-92   2.2e-88  296.7   0.0     1   432   115   566   115   566 0.93 Molybdopterin oxidoreductase
Molydop_binding      PF01568.16   109 seq96_BIOID51031     -            808   5.3e-27   93.6   0.0   1   1   2.2e-30     1e-26   92.7   0.0     1   107   687   800   687   802 0.97 Molydopterin dinucleotide binding domain
Molybdop_Fe4S4       PF04879.11    55 seq96_BIOID51031     -            808   2.7e-13   49.4   0.9   1   1     1e-16   4.7e-13   48.6   0.6     1    55    53   112    53   112 0.96 Molybdopterin oxidoreductase Fe4S4 domain
Baseplate_J          PF04865.9    243 seq97_BIOID51031     -            298     6e-49  166.4   2.0   1   1   1.1e-49   1.5e-45  155.3   0.8    96   243   112   258   107   258 0.97 Baseplate J-like protein
DUF805               PF05656.9    117 seq98_BIOID51031     -            146   2.4e-20   72.4  11.7   1   1   3.8e-24   5.2e-20   71.3   8.1     2   116     7   134     6   135 0.82 Protein of unknown function (DUF805)
Hexapep              PF00132.19    36 seq99_BIOID51031     -            120   9.5e-14   50.0   7.6   1   2   5.7e-11   7.8e-07   28.2   0.7     3    33    18    47    16    48 0.94 Bacterial transferase hexapeptide (six repeats)
Hexapep              PF00132.19    36 seq99_BIOID51031     -            120   9.5e-14   50.0   7.6   2   2   4.2e-12   5.8e-08   31.7   0.5     1    34    33    66    33    68 0.95 Bacterial transferase hexapeptide (six repeats)
Guanylate_kin        PF00625.16   183 seq102_BIOID51031    -            207   1.6e-70  236.1   0.0   1   1   1.3e-74   1.8e-70  235.9   0.0     2   183     4   186     3   186 0.98 Guanylate kinase
CoA_trans            PF01144.18   217 seq103_BIOID51031    -            220   5.9e-71  237.9   0.2   1   1   4.9e-75   6.6e-71  237.8   0.1     2   216     6   215     5   216 0.99 Coenzyme A transferase
TPP_enzyme_N         PF02776.13   172 seq105_BIOID51031    -            548   2.7e-58  196.1   0.4   1   1   5.9e-62   2.7e-58  196.1   0.2     1   169     1   167     1   170 0.98 Thiamine pyrophosphate enzyme, N-terminal TPP binding domain
TPP_enzyme_C         PF02775.16   153 seq105_BIOID51031    -            548   1.7e-51  173.6   0.6   1   1   5.3e-54   2.4e-50  169.9   0.0     1   153   374   522   374   522 0.98 Thiamine pyrophosphate enzyme, C-terminal TPP binding domain
TPP_enzyme_M         PF00205.17   137 seq105_BIOID51031    -            548     2e-41  140.8   0.1   1   1   1.1e-44   4.9e-41  139.5   0.1     1   137   186   321   186   321 0.98 Thiamine pyrophosphate enzyme, central domain
DDE_Tnp_1_assoc      PF13808.1     90 seq108_BIOID51031    -            228   2.5e-22   78.2   0.0   1   1   6.4e-26   4.4e-22   77.4   0.0    23    90     3    70     1    70 0.97 DDE_Tnp_1-associated
DDE_Tnp_1            PF01609.16   211 seq108_BIOID51031    -            228   6.7e-19   68.1   0.2   1   1   1.2e-22   8.1e-19   67.9   0.1     3   152    77   210    75   224 0.87 Transposase DDE domain
HTS                  PF04204.11   298 seq114_BIOID51031    -            309  2.3e-131  436.7   0.0   1   1  1.9e-135  2.6e-131  436.6   0.0     1   298     2   299     2   299 1.00 Homoserine O-succinyltransferase
DUF406               PF04175.7     94 seq115_BIOID51031    -             99     2e-28   98.5   3.2   1   1   1.6e-32   2.2e-28   98.4   2.2     4    94     3    96     1    96 0.96 Protein of unknown function (DUF406)
Cpn10                PF00166.16    93 seq117_BIOID51031    -             97   5.2e-29   99.9   1.8   1   1   4.2e-33   5.7e-29   99.7   1.3     1    93     2    95     2    95 0.97 Chaperonin 10 Kd subunit
CoA_trans            PF01144.18   217 seq118_BIOID51031    -            216     8e-44  149.2   0.2   1   1   1.3e-47     9e-44  149.1   0.2     2   214     5   195     4   198 0.96 Coenzyme A transferase
RNA_pol_Rpb6         PF01192.17    57 seq119_BIOID51031    -             91     1e-17   63.4   0.1   1   1   9.7e-22   1.3e-17   63.1   0.1     1    56     7    62     7    63 0.95 RNA polymerase Rpb6
Phage_GPL            PF05926.6    140 seq120_BIOID51031    -            164   4.3e-51  172.3   0.1   1   1   3.6e-55   4.9e-51  172.1   0.1     2   140    26   164    25   164 0.99 Phage head completion protein (GPL)
Tail_P2_I            PF09684.5    139 seq123_BIOID51031    -            202   9.9e-56  187.0   0.1   1   1   9.5e-60   1.3e-55  186.6   0.1     1   139     6   142     6   142 0.99 Phage tail protein (Tail_P2_I)
Aldo_ket_red         PF00248.16   283 seq125_BIOID51031    -            267   4.9e-57  192.7   0.6   1   1   4.6e-61   6.3e-57  192.4   0.4     2   281     6   250     5   251 0.95 Aldo/keto reductase family
MurB_C               PF02873.11   105 seq126_BIOID51031    -            342   5.3e-42  141.7   0.0   1   1   1.3e-45   9.1e-42  140.9   0.0     1   105   203   330   203   330 0.99 UDP-N-acetylenolpyruvoylglucosamine reductase, C-terminal domain
FAD_binding_4        PF01565.18   139 seq126_BIOID51031    -            342   7.3e-28   96.6   0.0   1   1   8.6e-31   5.9e-27   93.7   0.0     2   138    18   149    17   150 0.91 FAD binding domain
Usp                  PF00582.21   140 seq128_BIOID51031    -            142   3.2e-17   62.8   0.0   1   1   2.7e-21   3.7e-17   62.7   0.0     2   140     3   138     2   138 0.95 Universal stress protein family
DUF2594              PF10769.4     74 seq129_BIOID51031    -             74   1.4e-42  143.4   2.3   1   1   1.1e-46   1.6e-42  143.3   1.6     1    74     1    74     1    74 1.00 Protein of unknown function (DUF2594)
HD_4                 PF13328.1    153 seq130_BIOID51031    -            702   6.5e-54  181.6   1.2   1   1   2.4e-57   6.5e-54  181.6   0.8     2   152    27   175    26   176 0.97 HD domain
RelA_SpoT            PF04607.12   116 seq130_BIOID51031    -            702   1.1e-36  125.2   0.5   1   1   1.1e-39   3.1e-36  123.7   0.0     1   115   235   345   235   346 0.98 Region found in RelA / SpoT proteins
TGS                  PF02824.16    60 seq130_BIOID51031    -            702   6.9e-22   76.9   0.0   1   1   6.1e-25   1.7e-21   75.7   0.0     1    60   388   447   388   447 0.99 TGS domain
ACT_4                PF13291.1     80 seq130_BIOID51031    -            702   2.2e-18   66.2   2.5   1   1   2.1e-21   5.7e-18   64.9   1.0     2    80   622   699   621   699 0.97 ACT domain
HD                   PF01966.17   122 seq130_BIOID51031    -            702   1.3e-13   50.8   1.9   1   1   1.7e-16   4.7e-13   49.0   0.3     1   122    45   144    45   144 0.81 HD domain
Cpn60_TCP1           PF00118.19   488 seq131_BIOID51031    -            548  1.2e-126  423.1  10.9   1   1  9.8e-131  1.3e-126  422.9   7.5     1   486    23   523    23   525 0.94 TCP-1/cpn60 chaperonin family
YfiO                 PF13525.1    203 seq132_BIOID51031    -            245   1.1e-84  282.8   5.8   1   1   2.8e-88   1.3e-84  282.6   4.0     1   202    28   236    28   238 0.97 Outer membrane lipoprotein
TPR_18               PF13512.1    142 seq132_BIOID51031    -            245   5.1e-65  217.7   7.3   1   1     3e-68   1.4e-64  216.3   1.2     2   142    24   167    23   167 0.98 Tetratricopeptide repeat
DUF1722              PF08349.6    117 seq133_BIOID51031    -            169   7.6e-38  128.8   0.1   1   1   6.8e-42   9.3e-38  128.6   0.0     1   116    41   157    41   158 0.98 Protein of unknown function (DUF1722)
Ogr_Delta            PF04606.7     47 seq134_BIOID51031    -             86     4e-18   64.6   4.0   1   1   3.8e-22   5.1e-18   64.3   2.8     1    46     3    50     3    51 0.97 Ogr/Delta-like zinc finger
Phage_tail_X         PF05489.7     60 seq138_BIOID51031    -             66   1.1e-21   75.8   0.0   1   1   8.9e-26   1.2e-21   75.7   0.0     1    57     1    56     1    59 0.95 Phage Tail Protein X
SCFA_trans           PF02667.9    453 seq140_BIOID51031    -            440  3.2e-231  767.7  24.5   1   1  2.6e-235  3.5e-231  767.5  17.0     1   453     1   440     1   440 1.00 Short chain fatty acid transporter
DUF3751              PF12571.3    159 seq141_BIOID51031    -            531   6.2e-48  162.5   0.2   1   1     3e-51   1.4e-47  161.3   0.1     1   159     1   153     1   153 0.99 Phage tail-collar fibre protein
Phage_fiber_2        PF03406.8     44 seq141_BIOID51031    -            531   9.2e-45  149.9  14.9   1   2   2.7e-26   1.3e-22   79.0   2.5     1    43   169   211   169   212 0.97 Phage tail fibre repeat
Phage_fiber_2        PF03406.8     44 seq141_BIOID51031    -            531   9.2e-45  149.9  14.9   2   2   3.3e-25   1.5e-21   75.6   2.5     1    43   213   255   213   256 0.96 Phage tail fibre repeat
Collar               PF07484.7     57 seq141_BIOID51031    -            531   3.8e-13   48.8   0.8   1   1   1.5e-16   6.8e-13   48.0   0.1     1    57   389   436   389   436 0.98 Phage Tail Collar Domain
Phage_holin_3        PF05106.7    100 seq142_BIOID51031    -            107   2.9e-18   65.5   0.8   1   1   2.5e-22   3.4e-18   65.3   0.5     6   100     7   101     2   101 0.95 Phage holin family (Lysis protein S)
Malate_synthase      PF01274.17   523 seq143_BIOID51031    -            539  1.9e-214  712.4   0.0   1   1  1.5e-218  2.1e-214  712.2   0.0     3   522    19   538    17   539 0.99 Malate synthase
FAD_binding_7        PF03441.9    277 seq145_BIOID51031    -            472  2.7e-107  357.9   0.9   1   1  5.1e-111  3.5e-107  357.6   0.6     3   276   205   468   203   469 0.96 FAD binding domain of DNA photolyase
DNA_photolyase       PF00875.13   165 seq145_BIOID51031    -            472   5.3e-46  156.2   0.2   1   1   1.8e-49   1.2e-45  155.0   0.1     2   159     5   168     4   174 0.93 DNA photolyase
HOK_GEF              PF01848.11    43 seq146_BIOID51031    -             46   1.7e-17   62.3   1.3   1   1   1.3e-21   1.8e-17   62.2   0.9     2    43     3    44     2    44 0.96 Hok/gef family
Phage_GPO            PF05929.6    276 seq148_BIOID51031    -            284  4.2e-140  465.6   0.5   1   1  3.4e-144  4.7e-140  465.4   0.3     1   276     6   284     6   284 1.00 Phage capsid scaffolding protein (GPO) serine peptidase
ACT_5                PF13710.1     63 seq150_BIOID51031    -             87   2.1e-26   91.4   0.1   1   1   1.9e-30   2.6e-26   91.0   0.1     2    63    13    73    12    73 0.98 ACT domain
Peptidase_M15_4      PF13539.1     67 seq152_BIOID51031    -            130   2.4e-14   53.3   0.2   1   1   2.6e-18   3.6e-14   52.8   0.1     4    67    58   123    55   123 0.71 D-alanyl-D-alanine carboxypeptidase
DUF1040              PF06288.8     86 seq153_BIOID51031    -             89   1.6e-46  156.3   0.5   1   1   1.3e-50   1.8e-46  156.2   0.3     1    86     1    86     1    86 1.00 Protein of unknown function (DUF1040)
BPL_LplA_LipB        PF03099.14   125 seq157_BIOID51031    -            321   5.1e-21   74.8   0.0   1   1   1.7e-24   7.6e-21   74.2   0.0     4   125    86   208    83   208 0.89 Biotin/lipoate A/B protein ligase family
HTH_11               PF08279.7     55 seq157_BIOID51031    -            321   8.4e-13   47.6   0.0   1   1   4.4e-16     2e-12   46.4   0.0     4    54     9    58     8    59 0.92 HTH domain
BPL_C                PF02237.12    48 seq157_BIOID51031    -            321   1.6e-11   43.5   0.2   1   1   8.9e-15   4.1e-11   42.2   0.1     1    48   271   317   271   317 0.97 Biotin protein ligase C terminal domain
Aminotran_4          PF01063.14   231 seq159_BIOID51031    -            331   1.3e-46  158.8   0.0   1   1   1.2e-50   1.6e-46  158.5   0.0     3   231    76   311    74   311 0.96 Aminotransferase class IV
Ribosomal_S30AE      PF02482.14    94 seq161_BIOID51031    -            113   3.8e-29  100.7   0.1   1   1   3.5e-33   4.8e-29  100.4   0.1     2    92     3    93     2    95 0.97 Sigma 54 modulation protein / S30EA ribosomal protein
RHS_repeat           PF05593.9     38 seq162_BIOID51031    -           1417   1.8e-64  212.6 111.4   1   8   2.8e-12   1.9e-08   34.1   1.4     1    38   434   472   434   472 0.97 RHS Repeat
RHS_repeat           PF05593.9     38 seq162_BIOID51031    -           1417   1.8e-64  212.6 111.4   2   8   6.8e-11   4.7e-07   29.7   2.1     3    37   458   492   456   493 0.94 RHS Repeat
RHS_repeat           PF05593.9     38 seq162_BIOID51031    -           1417   1.8e-64  212.6 111.4   3   8   5.4e-10   3.7e-06   26.8   2.1     1    38   498   537   498   537 0.89 RHS Repeat
RHS_repeat           PF05593.9     38 seq162_BIOID51031    -           1417   1.8e-64  212.6 111.4   4   8   5.9e-08   0.00041   20.3   0.3     1    36   542   577   542   578 0.91 RHS Repeat
RHS_repeat           PF05593.9     38 seq162_BIOID51031    -           1417   1.8e-64  212.6 111.4   5   8   5.3e-12   3.6e-08   33.2   0.1     1    37   584   620   584   621 0.98 RHS Repeat
RHS_repeat           PF05593.9     38 seq162_BIOID51031    -           1417   1.8e-64  212.6 111.4   6   8   3.2e-11   2.2e-07   30.7   0.3     1    37   626   661   626   662 0.97 RHS Repeat
RHS_repeat           PF05593.9     38 seq162_BIOID51031    -           1417   1.8e-64  212.6 111.4   7   8   3.3e-08   0.00023   21.1   1.1     1    31   667   697   667   701 0.93 RHS Repeat
RHS_repeat           PF05593.9     38 seq162_BIOID51031    -           1417   1.8e-64  212.6 111.4   8   8     3e-08    0.0002   21.2   0.3     1    31   729   762   729   770 0.89 RHS Repeat
RHS                  PF03527.9     41 seq162_BIOID51031    -           1417   1.7e-20   72.3   4.8   1   1   4.6e-24   3.1e-20   71.5   0.6     1    41  1153  1193  1153  1193 0.97 RHS protein
APH                  PF01636.18   239 seq163_BIOID51031    -            328   1.6e-41  142.5   1.8   1   1   3.7e-45   2.5e-41  141.8   1.2     2   232    31   259    30   269 0.84 Phosphotransferase enzyme family
EcKinase             PF02958.15   293 seq163_BIOID51031    -            328   0.00012   21.2   0.0   1   1   3.1e-08   0.00021   20.4   0.0   197   280   176   252   149   257 0.79 Ecdysteroid kinase
DUF2570              PF10828.3    110 seq164_BIOID51031    -            135   7.3e-05   22.2   0.0   1   1   6.2e-09   8.5e-05   22.0   0.0     4   100     4    99     1   108 0.82 Protein of unknown function (DUF2570)
Fer4_11              PF13247.1     99 seq166_BIOID51031    -            205   1.2e-31  108.4  10.9   1   1   8.5e-35   1.2e-31  108.4   7.5     3    97    60   153    58   155 0.97 4Fe-4S dicluster domain
Fer4_2               PF12797.2     22 seq166_BIOID51031    -            205   1.1e-13   50.0  30.8   1   1   6.7e-10   9.1e-07   28.3   0.6     2    20     6    24     5    33 0.89 4Fe-4S binding domain
Fer4                 PF00037.22    24 seq166_BIOID51031    -            205   9.1e-13   47.1  35.1   1   1   8.5e-11   1.2e-07   30.9   3.3     1    23    92   114    92   115 0.94 4Fe-4S binding domain
Fer4_7               PF12838.2     52 seq166_BIOID51031    -            205   2.4e-12   46.9  28.1   1   1   9.2e-10   1.3e-06   28.6   7.3     2    50    99   147    98   149 0.87 4Fe-4S dicluster domain
Fer4_9               PF13187.1     55 seq166_BIOID51031    -            205   8.2e-12   45.0  26.6   1   1   5.5e-10   7.5e-07   29.2   7.4     2    53    99   148    98   150 0.95 4Fe-4S dicluster domain
Fer4_10              PF13237.1     52 seq166_BIOID51031    -            205   4.5e-11   42.2  30.2   1   1   8.2e-09   1.1e-05   24.9   8.0     2    52    92   146    91   146 0.76 4Fe-4S dicluster domain
Fer4_4               PF12800.2     17 seq166_BIOID51031    -            205   1.7e-10   40.2  32.5   1   3     3e-05      0.04   14.1   2.3     1    15    11    25    11    29 0.90 4Fe-4S binding domain
Fer4_4               PF12800.2     17 seq166_BIOID51031    -            205   1.7e-10   40.2  32.5   2   3   3.3e-05     0.045   13.9   2.0     2    16    65    81    64    85 0.86 4Fe-4S binding domain
Fer4_4               PF12800.2     17 seq166_BIOID51031    -            205   1.7e-10   40.2  32.5   3   3   2.9e-07    0.0004   20.3   2.0     2    17    97   112    96   112 0.91 4Fe-4S binding domain
Fer4_6               PF12837.2     24 seq166_BIOID51031    -            205   2.4e-10   39.7  39.6   1   1   3.1e-09   4.2e-06   26.2   3.2     1    23    91   113    91   114 0.95 4Fe-4S binding domain
Fer4_3               PF12798.2     15 seq166_BIOID51031    -            205   7.3e-07   29.1  40.1   1   2   9.4e-06     0.013   15.9   4.2     1    15    67    83    67    83 0.98 4Fe-4S binding domain
Fer4_3               PF12798.2     15 seq166_BIOID51031    -            205   7.3e-07   29.1  40.1   2   2   4.8e-05     0.065   13.7   1.6     1    13   126   147   126   149 0.94 4Fe-4S binding domain
HTH_3                PF01381.17    55 seq168_BIOID51031    -            148   1.5e-09   37.4   0.1   1   1   7.4e-13   2.5e-09   36.7   0.1    11    52    27    68    18    71 0.92 Helix-turn-helix
HTH_19               PF12844.2     64 seq168_BIOID51031    -            148   1.8e-09   37.3   0.0   1   1   8.8e-13     3e-09   36.6   0.0     2    62    16    75    15    77 0.92 Helix-turn-helix domain
HTH_26               PF13443.1     63 seq168_BIOID51031    -            148   3.7e-06   26.9   0.0   1   1   2.1e-09   7.3e-06   25.9   0.0    12    57    27    71     7    73 0.89 Cro/C1-type HTH DNA-binding domain
Phage_cap_P2         PF05125.7    333 seq169_BIOID51031    -            357  4.7e-178  591.0   0.7   1   1  3.9e-182  5.4e-178  590.8   0.5     1   333     6   342     6   342 0.99 Phage major capsid protein, P2 family
Alpha-amylase        PF00128.19   316 seq170_BIOID51031    -            750     4e-13   49.3   0.6   1   1   2.2e-16   1.5e-12   47.4   0.4    22   303   246   588   240   593 0.68 Alpha amylase, catalytic domain
Alpha-amylase_C      PF02806.13    96 seq170_BIOID51031    -            750   2.8e-06   27.2   0.0   1   1   5.3e-09   3.6e-05   23.6   0.0     8    90   649   737   647   741 0.82 Alpha amylase, C-terminal all-beta domain
PDT                  PF00800.13   182 seq172_BIOID51031    -            386   2.9e-60  202.8   0.2   1   1   6.3e-64   4.3e-60  202.2   0.2     1   180   106   286   106   288 0.96 Prephenate dehydratase
CM_2                 PF01817.16    81 seq172_BIOID51031    -            386   1.9e-22   79.0   2.0   1   1   6.3e-26   4.3e-22   77.8   1.4     1    80    11    90    11    91 0.99 Chorismate mutase type II
Thiolase_N           PF00108.18   264 seq173_BIOID51031    -            394  4.4e-107  356.8   6.6   1   1  8.2e-111  5.6e-107  356.5   4.6     1   264     1   263     1   263 0.99 Thiolase, N-terminal domain
Thiolase_C           PF02803.13   123 seq173_BIOID51031    -            394   8.6e-54  180.0   1.2   1   1   1.3e-57   8.6e-54  180.0   0.8     1   123   270   392   270   392 0.99 Thiolase, C-terminal domain
DmsC                 PF04976.7    276 seq174_BIOID51031    -            364  6.8e-116  386.2  20.0   1   1  6.1e-120  8.3e-116  385.9  13.9     1   276    81   354    81   354 0.99 DMSO reductase anchor subunit (DmsC)
P2_Phage_GpR         PF06891.6    135 seq175_BIOID51031    -            155   2.9e-37  127.3   0.0   1   1   2.4e-41   3.3e-37  127.1   0.0     1   135     1   130     1   130 0.98 P2 phage tail completion protein R (GpR)
HxlR                 PF01638.12    91 seq176_BIOID51031    -            126   1.8e-32  110.7   0.1   1   1   2.8e-36   3.8e-32  109.6   0.0     2    89    29   116    28   118 0.97 HxlR-like helix-turn-helix
Exo_endo_phos        PF03372.18   251 seq177_BIOID51031    -            259   5.8e-12   45.9   0.4   1   1   7.6e-16     1e-11   45.1   0.3     2   251    41   245    40   245 0.65 Endonuclease/Exonuclease/phosphatase family
DUF4156              PF13698.1     93 seq178_BIOID51031    -            121   4.1e-32  109.8   0.1   1   1   3.6e-36   4.9e-32  109.5   0.0     2    93    27   119    26   119 0.98 Domain of unknown function (DUF4156)
Caudo_TAP            PF02413.12   130 seq179_BIOID51031    -            203     1e-29  103.2   0.5   1   1     1e-33   1.4e-29  102.7   0.3     1   129    78   198    78   199 0.96 Caudovirales tail fibre assembly protein
ILVD_EDD             PF00920.16   521 seq182_BIOID51031    -            616  5.1e-195  648.6   1.9   1   1  4.3e-199  5.9e-195  648.5   1.3     1   521    34   607    34   607 0.95 Dehydratase family
Hydrolase_like       PF13242.1     75 seq186_BIOID51031    -            191   6.7e-14   51.2   0.1   1   1     3e-17     1e-13   50.6   0.1     1    75   108   179   108   179 0.90 HAD-hyrolase-like
Hydrolase            PF00702.21   204 seq186_BIOID51031    -            191   3.2e-08   34.2   0.0   1   1   2.2e-11   7.4e-08   33.0   0.0   122   204    32   148    12   148 0.86 haloacid dehalogenase-like hydrolase
PNK3P                PF08645.6    158 seq186_BIOID51031    -            191   4.4e-08   32.6   0.0   1   1   2.7e-11   9.4e-08   31.5   0.0    21   126    23   137     7   148 0.80 Polynucleotide kinase 3 phosphatase
SpoU_methylase       PF00588.14   142 seq187_BIOID51031    -            229   4.7e-37  126.9   0.1   1   1   9.5e-41   6.5e-37  126.4   0.1     2   142    20   159    19   159 0.96 SpoU rRNA Methylase family
SpoU_methylas_C      PF12105.3     57 seq187_BIOID51031    -            229   1.1e-25   88.8   1.7   1   1   2.2e-29   1.5e-25   88.3   0.4     1    57   163   221   163   221 0.99 SpoU, rRNA methylase, C-terminal
DSBA                 PF01323.15   193 seq189_BIOID51031    -            208   6.8e-32  110.4   3.3   1   1   7.9e-35   5.4e-31  107.5   2.3     1   192    40   197    40   198 0.95 DSBA-like thioredoxin domain
Thioredoxin_4        PF13462.1    163 seq189_BIOID51031    -            208   4.4e-10   39.7   0.0   1   1   9.2e-14   6.3e-10   39.1   0.0    16   149    40   180    33   191 0.69 Thioredoxin
ICL                  PF00463.16   526 seq190_BIOID51031    -            439  3.2e-200  665.6   1.7   1   2  4.6e-118  3.2e-114  381.9   0.0     1   255    12   262    12   264 0.99 Isocitrate lyase family
ICL                  PF00463.16   526 seq190_BIOID51031    -            439  3.2e-200  665.6   1.7   2   2   1.5e-88     1e-84  284.5   1.0   353   526   262   439   260   439 0.98 Isocitrate lyase family
PEP_mutase           PF13714.1    238 seq190_BIOID51031    -            439   4.8e-19   68.4   0.0   1   1   2.3e-22   1.6e-18   66.7   0.0    26   198    86   320    74   352 0.86 Phosphoenolpyruvate phosphomutase
Phage_tail_S         PF05069.8    148 seq191_BIOID51031    -            214     1e-27   96.6   4.4   1   2   3.2e-15   4.4e-11   42.6   1.4     4    61     9    68     6    91 0.85 Phage virion morphogenesis family
Phage_tail_S         PF05069.8    148 seq191_BIOID51031    -            214     1e-27   96.6   4.4   2   2   6.9e-19   9.4e-15   54.5   0.0    59   144   124   206   116   210 0.85 Phage virion morphogenesis family
DEDD_Tnp_IS110       PF01548.12   144 seq194_BIOID51031    -            326   4.2e-44  149.5   0.2   1   1   2.4e-47   1.7e-43  147.6   0.1     1   144     7   151     7   151 0.99 Transposase
Transposase_20       PF02371.11    87 seq194_BIOID51031    -            326   7.4e-27   93.1   0.4   1   1   1.9e-30   1.3e-26   92.3   0.3     2    85   196   280   195   282 0.96 Transposase IS116/IS110/IS902 family
Phage_term_smal      PF05944.7    132 seq200_BIOID51031    -            247   3.1e-47  159.4   0.1   1   1   3.3e-51   4.6e-47  158.8   0.1     1   132    34   165    34   165 0.99 Phage small terminase subunit
Methyltransf_11      PF08241.7     95 seq201_BIOID51031    -            256   1.3e-24   86.3   0.0   1   1   2.2e-27   2.3e-24   85.5   0.0     1    95    49   145    49   145 0.97 Methyltransferase domain
Methyltransf_31      PF13847.1    152 seq201_BIOID51031    -            256   9.2e-21   73.9   0.0   1   1   1.1e-23   1.2e-20   73.5   0.0     4   112    45   149    43   234 0.86 Methyltransferase domain
Methyltransf_23      PF13489.1    162 seq201_BIOID51031    -            256   2.4e-19   69.4   0.0   1   1   3.2e-22   3.4e-19   68.9   0.0     7   159    31   191    26   194 0.82 Methyltransferase domain
Ubie_methyltran      PF01209.13   233 seq201_BIOID51031    -            256   9.3e-18   64.0   0.0   1   1   1.2e-20   1.2e-17   63.6   0.0    39   158    36   152     2   162 0.83 ubiE/COQ5 methyltransferase family
Methyltransf_18      PF12847.2    112 seq201_BIOID51031    -            256   2.8e-16   59.9   0.1   1   1   5.4e-19   5.7e-16   58.9   0.0     2   109    45   145    44   148 0.90 Methyltransferase domain
Methyltransf_12      PF08242.7     99 seq201_BIOID51031    -            256   4.2e-14   52.7   0.0   1   1   6.7e-17     7e-14   51.9   0.0     1    98    49   142    49   143 0.93 Methyltransferase domain
Methyltransf_25      PF13649.1    101 seq201_BIOID51031    -            256   2.1e-13   50.3   0.3   1   1   3.9e-16   4.1e-13   49.4   0.1     1   101    48   141    48   141 0.92 Methyltransferase domain
Methyltransf_26      PF13659.1    117 seq201_BIOID51031    -            256   3.3e-11   43.1   0.8   1   1   6.8e-14   7.2e-11   42.0   0.2     3   113    47   145    45   147 0.92 Methyltransferase domain
MTS                  PF05175.9    170 seq201_BIOID51031    -            256   2.3e-09   36.7   0.1   1   1   4.3e-12   4.5e-09   35.8   0.0    25   144    38   150    32   175 0.79 Methyltransferase small domain
Methyltransf_8       PF05148.10   219 seq201_BIOID51031    -            256   5.3e-08   32.6   0.0   1   1   3.9e-10   4.1e-07   29.7   0.0    49   164    15   153     6   177 0.69 Hypothetical methyltransferase
Methyltransf_29      PF03141.11   506 seq201_BIOID51031    -            256   7.1e-08   31.1   0.1   1   1   8.5e-11     9e-08   30.7   0.0   115   218    42   146     8   170 0.78 Putative S-adenosyl-L-methionine-dependent methyltransferase
TehB                 PF03848.9    192 seq201_BIOID51031    -            256   9.1e-06   24.8   0.0   1   1   1.7e-08   1.8e-05   23.9   0.0    31   135    45   149    14   157 0.79 Tellurite resistance protein TehB
PrmA                 PF06325.8    295 seq201_BIOID51031    -            256   6.6e-05   22.0   0.0   1   1   8.6e-08     9e-05   21.6   0.0   161   262    44   150    29   188 0.74 Ribosomal protein L11 methyltransferase (PrmA)
DEAD                 PF00270.24   173 seq203_BIOID51031    -            704   3.2e-23   81.9   0.3   1   1   3.8e-25   8.7e-22   77.2   0.0     4   169   284   445   281   449 0.80 DEAD/DEAH box helicase
Helicase_C           PF00271.26    78 seq203_BIOID51031    -            704   7.1e-17   60.9   0.0   1   1     3e-18   6.9e-15   54.5   0.0     3    77   524   599   522   600 0.95 Helicase conserved C-terminal domain
ResIII               PF04851.10   184 seq203_BIOID51031    -            704   8.8e-09   35.3   0.0   1   1   9.1e-12   2.1e-08   34.1   0.0    29   182   304   441   278   443 0.75 Type III restriction enzyme, res subunit
tRNA_anti            PF01336.20    76 seq203_BIOID51031    -            704   2.8e-07   30.1   0.0   1   1   2.5e-10   5.8e-07   29.1   0.0     2    74    74   145    73   147 0.96 OB-fold nucleic acid binding domain
SecA_DEAD            PF07517.9    266 seq203_BIOID51031    -            704   5.4e-07   29.0   0.0   1   1   5.1e-10   1.2e-06   27.9   0.0    95   163   305   373   238   409 0.84 SecA DEAD-like domain
SNF2_N               PF00176.18   296 seq203_BIOID51031    -            704   5.2e-05   22.1   0.0   1   1   4.3e-08   9.8e-05   21.2   0.0    27   172   308   446   285   451 0.80 SNF2 family N-terminal domain
Nitrate_red_del      PF02613.10   136 seq204_BIOID51031    -            204     4e-31  107.5   1.1   1   1   4.1e-35   5.6e-31  107.0   0.7     7   134    41   164    19   166 0.93 Nitrate reductase delta subunit
DUF945               PF06097.6    459 seq206_BIOID51031    -            476  3.6e-106  355.5  11.8   1   1  3.1e-110  4.3e-106  355.3   8.2     3   459     4   467     2   467 0.98 Bacterial protein of unknown function (DUF945)
Resolvase            PF00239.16   141 seq207_BIOID51031    -            254   2.3e-50  170.0   0.1   1   1   5.7e-54   3.9e-50  169.2   0.0     2   140    58   190    57   191 0.98 Resolvase, N terminal domain
HTH_7                PF02796.10    45 seq207_BIOID51031    -            254   2.6e-11   43.0   0.5   1   1   8.8e-15     6e-11   41.9   0.3     1    43   193   235   193   236 0.98 Helix-turn-helix domain of resolvase
Pep_deformylase      PF01327.16   157 seq209_BIOID51031    -            169   6.4e-53  178.2   0.1   1   1   5.6e-57   7.6e-53  177.9   0.1     2   156     4   152     3   153 0.94 Polypeptide deformylase
Phage_GPL            PF05926.6    140 seq212_BIOID51031    -            169   3.5e-54  182.3   0.2   1   1   2.9e-58     4e-54  182.1   0.2     1   140    30   169    30   169 0.99 Phage head completion protein (GPL)
Voltage_CLC          PF00654.15   355 seq215_BIOID51031    -            430     8e-73  245.3  34.1   1   1   5.9e-77     8e-73  245.3  23.6     5   354    75   414    71   415 0.91 Voltage gated chloride channel
Formyl_trans_N       PF00551.14   181 seq217_BIOID51031    -            315   3.3e-55  186.3   0.0   1   1     7e-59   4.8e-55  185.8   0.0     2   180     6   183     5   184 0.98 Formyl transferase
Formyl_trans_C       PF02911.13   100 seq217_BIOID51031    -            315   1.1e-33  115.1   0.1   1   1   2.5e-37   1.7e-33  114.5   0.0     1    99   207   304   207   305 0.98 Formyl transferase, C-terminal domain
GTP_EFTU             PF00009.22   188 seq219_BIOID51031    -            394   1.1e-60  204.1   0.0   1   1   3.4e-64   1.6e-60  203.7   0.0     1   187    10   201    10   202 0.93 Elongation factor Tu GTP binding domain
GTP_EFTU_D3          PF03143.12    97 seq219_BIOID51031    -            394   2.4e-34  117.3   0.1   1   1   1.4e-37   6.6e-34  115.9   0.0     1    96   298   392   298   393 0.98 Elongation factor Tu C-terminal domain
GTP_EFTU_D2          PF03144.20    74 seq219_BIOID51031    -            394     3e-18   65.5   6.3   1   1   1.2e-21   5.5e-18   64.7   3.9     1    74   225   294   225   294 0.96 Elongation factor Tu domain 2
AceK                 PF06315.6    562 seq220_BIOID51031    -            578    7e-240  796.9   0.0   1   1  5.8e-244  7.9e-240  796.7   0.0     1   562     9   568     9   568 0.99 Isocitrate dehydrogenase kinase/phosphatase (AceK)
NIF3                 PF01784.13   242 seq221_BIOID51031    -            247     8e-56  189.1   0.0   1   1     7e-60   9.6e-56  188.9   0.0     2   240     6   235     5   238 0.95 NIF3 (NGG1p interacting factor 3)
PALP                 PF00291.20   307 seq222_BIOID51031    -            514   9.6e-70  235.0   2.1   1   1   1.9e-73   1.3e-69  234.6   1.5     5   307    29   316    25   316 0.91 Pyridoxal-phosphate dependent enzyme
Thr_dehydrat_C       PF00585.13    91 seq222_BIOID51031    -            514   3.8e-64  212.2   0.0   1   2   3.6e-35   2.4e-31  107.0   0.0     1    91   329   419   329   419 0.98 C-terminal regulatory domain of Threonine dehydratase
Thr_dehydrat_C       PF00585.13    91 seq222_BIOID51031    -            514   3.8e-64  212.2   0.0   2   2   6.7e-34   4.6e-30  102.9   0.0     2    91   425   512   424   512 0.96 C-terminal regulatory domain of Threonine dehydratase
Phage_tail_X         PF05489.7     60 seq223_BIOID51031    -             67   7.7e-36  121.2   0.4   1   1   6.4e-40   8.7e-36  121.0   0.3     1    60     1    60     1    60 0.98 Phage Tail Protein X
CsiD                 PF08943.5    297 seq225_BIOID51031    -            360  1.1e-148  493.8   0.2   1   1  2.6e-152  1.8e-148  493.1   0.0     1   297    55   350    55   350 1.00 CsiD
TauD                 PF02668.11   258 seq225_BIOID51031    -            360   4.7e-11   42.7   0.1   1   1     1e-14   6.8e-11   42.1   0.1    33   256   123   344    99   346 0.80 Taurine catabolism dioxygenase TauD, TfdA family
DUF1602              PF07673.9     39 seq226_BIOID51031    -             47   8.8e-10   37.7   3.5   1   1   8.9e-14   1.2e-09   37.3   2.4     1    30    17    46    17    47 0.96 Protein of unknown function (DUF1602)
Phage_holin_2        PF04550.7     90 seq227_BIOID51031    -             93   6.6e-40  134.9   4.6   1   1   5.4e-44   7.4e-40  134.8   3.2     1    89     1    89     1    90 0.98 Phage holin family 2
HisG                 PF01634.13   163 seq230_BIOID51031    -            299   1.9e-54  183.5   0.0   1   1     4e-58   2.7e-54  183.0   0.0     1   163    53   221    53   221 0.94 ATP phosphoribosyltransferase
HisG_C               PF08029.6     75 seq230_BIOID51031    -            299   5.5e-28   96.5   0.1   1   1   2.2e-31   1.5e-27   95.2   0.0     1    75   222   297   222   297 0.98 HisG, C-terminal domain
Inositol_P           PF00459.20   271 seq232_BIOID51031    -            246   6.5e-58  196.0   0.0   1   1   5.6e-62   7.6e-58  195.8   0.0     8   253     4   238     1   243 0.86 Inositol monophosphatase family
Phage_lysozyme       PF00959.14   110 seq234_BIOID51031    -            165   1.1e-19   70.5   0.0   1   1     1e-23   1.4e-19   70.2   0.0     1   110    34   152    34   152 0.98 Phage lysozyme
AHS1                 PF02682.11   202 seq235_BIOID51031    -            218   2.6e-69  232.6   0.0   1   1   2.2e-73     3e-69  232.4   0.0     2   202     5   202     4   202 0.95 Allophanate hydrolase subunit 1
Nol1_Nop2_Fmu        PF01189.12   283 seq236_BIOID51031    -            429  2.7e-104  348.3   0.0   1   1  1.8e-107  3.4e-104  348.0   0.0     1   282   164   426   164   427 0.99 NOL1/NOP2/sun family
NusB                 PF01029.13   134 seq236_BIOID51031    -            429   6.1e-26   90.8   0.0   1   1   5.1e-29   9.9e-26   90.1   0.0     1   134     5   127     5   127 0.97 NusB family
Methyltransf_26      PF13659.1    117 seq236_BIOID51031    -            429   3.7e-11   42.9   0.0   1   1   3.7e-14   7.3e-11   42.0   0.0     2   116   248   375   247   376 0.90 Methyltransferase domain
Methyltransf_18      PF12847.2    112 seq236_BIOID51031    -            429   2.3e-10   40.9   0.0   1   1   2.2e-13   4.2e-10   40.0   0.0     2   112   247   375   246   375 0.84 Methyltransferase domain
Methyltransf_31      PF13847.1    152 seq236_BIOID51031    -            429   1.9e-09   37.1   0.0   1   1   1.8e-12   3.5e-09   36.3   0.0     2   113   245   380   244   416 0.82 Methyltransferase domain
MTS                  PF05175.9    170 seq236_BIOID51031    -            429   1.1e-06   28.0   0.0   1   1   1.1e-09   2.1e-06   27.1   0.0    24   151   239   385   229   397 0.86 Methyltransferase small domain
FtsJ                 PF01728.14   181 seq236_BIOID51031    -            429   8.9e-05   22.4   0.0   1   1   9.1e-08   0.00018   21.4   0.0    19    99   242   323   233   400 0.60 FtsJ-like methyltransferase
TraD                 PF06412.6     65 seq238_BIOID51031    -            103     2e-11   43.2   0.4   1   1   1.4e-15     2e-11   43.2   0.3     2    64    35    97    34    98 0.94 Conjugal transfer protein TraD
DUF904               PF06005.7     72 seq245_BIOID51031    -             79     3e-28   97.7  17.2   1   1   2.6e-32   3.6e-28   97.5  11.9     1    72     1    79     1    79 0.99 Protein of unknown function (DUF904)
SecE                 PF00584.15    57 seq246_BIOID51031    -            127   2.4e-21   74.9   1.0   1   1   1.8e-25   2.4e-21   74.9   0.7     2    56    68   122    67   123 0.97 SecE/Sec61-gamma subunits of protein translocation complex
AHS2                 PF02626.10   272 seq248_BIOID51031    -            310  1.4e-100  335.9   0.0   1   1  1.2e-104  1.6e-100  335.7   0.0     2   272    24   288    23   288 0.98 Allophanate hydrolase subunit 2
DAO                  PF01266.19   358 seq249_BIOID51031    -            422   8.2e-63  212.3   0.0   1   1   7.1e-67   9.8e-63  212.0   0.0     1   356     3   390     3   392 0.86 FAD dependent oxidoreductase
DUF2799              PF10973.3     89 seq250_BIOID51031    -            134   3.4e-17   62.1   0.9   1   1   3.3e-21   4.5e-17   61.7   0.6     1    88    44   126    44   127 0.93 Protein of unknown function (DUF2799)
Histidinol_dh        PF00815.15   413 seq251_BIOID51031    -            434  1.2e-182  606.9   1.2   1   1    1e-186  1.4e-182  606.7   0.8     2   413    18   428    17   428 0.99 Histidinol dehydrogenase
NusG                 PF02357.14    92 seq257_BIOID51031    -            181   5.3e-25   87.3   0.0   1   1   1.1e-28   7.7e-25   86.8   0.0     1    92     7   106     7   106 0.93 Transcription termination factor nusG
KOW                  PF00467.24    32 seq257_BIOID51031    -            181   1.3e-08   33.9   0.1   1   1   9.1e-12   6.2e-08   31.7   0.0     1    28   130   161   130   165 0.86 KOW motif
Abhydrolase_5        PF12695.2    142 seq259_BIOID51031    -            293   5.3e-27   94.2   0.0   1   1     3e-30   6.7e-27   93.8   0.0     1   141    89   265    89   266 0.89 Alpha/beta hydrolase family
Abhydrolase_6        PF12697.2    228 seq259_BIOID51031    -            293   2.5e-16   60.1   0.3   1   1   6.6e-15   1.5e-11   44.5   0.0     1   102    90   194    90   212 0.88 Alpha/beta hydrolase family
Abhydrolase_1        PF00561.15   230 seq259_BIOID51031    -            293   5.1e-11   42.4   0.2   1   1   2.2e-09   4.9e-06   26.1   0.0     1    79   115   193   115   217 0.91 alpha/beta hydrolase fold
Peptidase_S9         PF00326.16   213 seq259_BIOID51031    -            293   1.2e-10   40.9   0.0   1   1   3.5e-13   7.9e-10   38.1   0.0     8   212   108   291   103   292 0.71 Prolyl oligopeptidase family
Hydrolase_4          PF12146.3     79 seq259_BIOID51031    -            293   2.1e-07   30.5   0.0   1   1   6.9e-10   1.6e-06   27.7   0.0    11    61    82   132    76   149 0.82 Putative lysophospholipase
DNA_pol_A            PF00476.15   383 seq261_BIOID51031    -            928  6.7e-160  531.7   0.0   1   1  2.6e-163    9e-160  531.3   0.0     2   383   548   927   547   927 0.99 DNA polymerase family A
5_3_exonuc_N         PF02739.11   169 seq261_BIOID51031    -            928   3.4e-59  198.8   0.0   1   1   2.3e-62   7.8e-59  197.7   0.0     2   169     8   169     7   169 0.99 5'-3' exonuclease, N-terminal resolvase-like domain
DNA_pol_A_exo1       PF01612.15   174 seq261_BIOID51031    -            928   6.4e-45  152.5   0.1   1   1   3.6e-48   1.2e-44  151.6   0.1     1   174   330   517   330   517 0.97 3'-5' exonuclease
5_3_exonuc           PF01367.15   101 seq261_BIOID51031    -            928     3e-31  107.5   0.0   1   1   2.2e-34   7.5e-31  106.2   0.0     1    99   171   275   171   277 0.97 5'-3' exonuclease, C-terminal SAM fold
Methyltransf_11      PF08241.7     95 seq262_BIOID51031    -            240   2.3e-12   47.1   0.0   1   1   2.6e-16   3.6e-12   46.4   0.0    45    95    67   125    50   125 0.83 Methyltransferase domain
DUF4154              PF13689.1    145 seq263_BIOID51031    -            172     6e-33  113.3   0.0   1   1   5.4e-37   7.3e-33  113.0   0.0     6   145    32   168    27   168 0.95 Domain of unknown function (DUF4154)
HrpB_C               PF08482.5    133 seq264_BIOID51031    -            824   7.4e-56  187.8   0.1   1   1   5.1e-59   1.8e-55  186.6   0.1     1   133   679   811   679   811 1.00 ATP-dependent helicase C-terminal
DEAD                 PF00270.24   173 seq264_BIOID51031    -            824   6.8e-11   41.8   0.0   1   1   5.1e-14   1.7e-10   40.4   0.0    16   168    37   177    22   182 0.77 DEAD/DEAH box helicase
Helicase_C           PF00271.26    78 seq264_BIOID51031    -            824   4.1e-10   39.2   0.0   1   1   2.3e-13   7.9e-10   38.3   0.0    10    77   257   342   252   343 0.96 Helicase conserved C-terminal domain
HA2                  PF04408.18   102 seq264_BIOID51031    -            824   6.9e-10   38.7   0.1   1   1   5.3e-13   1.8e-09   37.4   0.0     2    64   404   465   403   522 0.83 Helicase associated domain (HA2)
P2_Phage_GpR         PF06891.6    135 seq267_BIOID51031    -            155   2.8e-41  140.3   0.0   1   1   2.3e-45   3.2e-41  140.1   0.0     1   135     1   131     1   131 0.99 P2 phage tail completion protein R (GpR)
Elong-fact-P_C       PF09285.6     56 seq268_BIOID51031    -            188   5.3e-27   92.8   1.0   1   1   2.4e-30   1.1e-26   91.8   0.2     1    56   131   186   131   186 0.99 Elongation factor P, C-terminal
EFP                  PF01132.15    55 seq268_BIOID51031    -            188   3.2e-24   84.2   0.1   1   1   1.2e-27   5.5e-24   83.4   0.0     3    55    71   123    69   123 0.97 Elongation factor P (EF-P) OB domain
EFP_N                PF08207.7     58 seq268_BIOID51031    -            188   5.8e-24   83.6   0.0   1   1   4.5e-27     2e-23   81.8   0.0     3    57     7    61     5    62 0.97 Elongation factor P (EF-P) KOW-like domain
DUF1107              PF06526.7     64 seq269_BIOID51031    -             68   6.4e-31  105.8   0.8   1   1   5.1e-35     7e-31  105.7   0.5     1    64     1    64     1    64 0.99 Protein of unknown function (DUF1107)
TrkA_N               PF02254.13   116 seq270_BIOID51031    -            458   4.2e-58  194.2   3.5   1   2   5.4e-33   5.3e-30  103.6   0.0     1   108     3   111     3   125 0.92 TrkA-N domain
TrkA_N               PF02254.13   116 seq270_BIOID51031    -            458   4.2e-58  194.2   3.5   2   2   5.9e-29   5.7e-26   90.6   0.7     1   116   235   350   235   350 0.95 TrkA-N domain
TrkA_C               PF02080.16    71 seq270_BIOID51031    -            458   1.9e-21   75.3   0.7   1   2   4.7e-13   4.5e-10   38.8   0.0     3    70   157   225   155   226 0.91 TrkA-C domain
TrkA_C               PF02080.16    71 seq270_BIOID51031    -            458   1.9e-21   75.3   0.7   2   2     2e-11   1.9e-08   33.6   0.2     8    70   390   451   388   452 0.89 TrkA-C domain
F420_oxidored        PF03807.12    96 seq270_BIOID51031    -            458   1.9e-12   47.2   2.2   1   2   1.5e-07   0.00015   22.0   0.0     1    52     2    49     2    88 0.87 NADP oxidoreductase coenzyme F420-dependent
F420_oxidored        PF03807.12    96 seq270_BIOID51031    -            458   1.9e-12   47.2   2.2   2   2   1.5e-07   0.00015   22.0   0.3     2    48   235   279   234   355 0.80 NADP oxidoreductase coenzyme F420-dependent
NAD_binding_7        PF13241.1    103 seq270_BIOID51031    -            458   1.2e-11   44.6   3.0   1   1   7.5e-08   7.3e-05   22.8   0.0     8    82   233   319   228   323 0.75 Putative NAD(P)-binding
Shikimate_DH         PF01488.15   135 seq270_BIOID51031    -            458   1.4e-11   44.4   0.6   1   1   5.3e-09   5.2e-06   26.4   0.2    12   102   232   332   222   367 0.77 Shikimate / quinate 5-dehydrogenase
LamB_YcsF            PF03746.11   242 seq271_BIOID51031    -            244  5.8e-103  343.0   0.5   1   1  4.9e-107  6.6e-103  342.8   0.4     1   241     2   237     2   238 0.99 LamB/YcsF family
DDE_Tnp_1            PF01609.16   211 seq272_BIOID51031    -            353   3.3e-30  105.1   0.2   1   1   6.6e-34   4.5e-30  104.6   0.2     3   211    77   318    75   318 0.93 Transposase DDE domain
DDE_Tnp_1_assoc      PF13808.1     90 seq272_BIOID51031    -            353   2.7e-22   78.1   0.0   1   1   1.4e-25   9.5e-22   76.3   0.0    23    90     3    70     1    70 0.97 DDE_Tnp_1-associated
Ribosomal_L11_N      PF03946.9     60 seq273_BIOID51031    -            142   3.2e-32  109.6   0.3   1   1   8.7e-36   5.9e-32  108.7   0.2     1    60     8    67     8    67 0.99 Ribosomal protein L11, N-terminal domain
Ribosomal_L11        PF00298.14    69 seq273_BIOID51031    -            142   6.6e-29   99.7   2.9   1   1   1.8e-32   1.2e-28   98.8   2.0     1    69    72   140    72   140 0.99 Ribosomal protein L11, RNA binding domain
GGDEF                PF00990.16   161 seq276_BIOID51031    -            408   5.3e-45  152.7   0.5   1   1   6.1e-49   8.4e-45  152.1   0.3     1   159   249   403   249   405 0.96 GGDEF domain
Phage_tail_S         PF05069.8    148 seq277_BIOID51031    -            150   3.9e-42  143.4   0.6   1   1   3.1e-46   4.3e-42  143.2   0.4     2   148     3   149     2   149 0.97 Phage virion morphogenesis family
Aldedh               PF00171.17   462 seq279_BIOID51031    -            482    2e-175  583.4   0.1   1   1  1.6e-179  2.2e-175  583.3   0.1     1   461    19   477    19   478 0.99 Aldehyde dehydrogenase family
IlvN                 PF07991.7    165 seq280_BIOID51031    -            491   6.6e-61  204.3   0.2   1   1   1.6e-64   1.1e-60  203.6   0.1     2   165    35   204    34   204 0.98 Acetohydroxy acid isomeroreductase, catalytic domain
IlvC                 PF01450.14   145 seq280_BIOID51031    -            491     4e-56  188.8   0.1   1   2   3.3e-21   2.3e-17   63.1   0.0     1   128   210   337   210   345 0.91 Acetohydroxy acid isomeroreductase, catalytic domain
IlvC                 PF01450.14   145 seq280_BIOID51031    -            491     4e-56  188.8   0.1   2   2   7.7e-40   5.3e-36  123.6   0.0    15   145   359   485   349   485 0.93 Acetohydroxy acid isomeroreductase, catalytic domain
Aminotran_1_2        PF00155.16   363 seq281_BIOID51031    -            356   3.7e-68  230.0   0.0   1   1   3.3e-72   4.5e-68  229.7   0.0    31   363    46   351    30   351 0.94 Aminotransferase class I and II
PRD                  PF00874.15    90 seq282_BIOID51031    -            433   4.7e-25   87.4   0.0   1   2   3.6e-13   4.9e-09   36.0   0.0     2    89   138   224   137   225 0.97 PRD domain
PRD                  PF00874.15    90 seq282_BIOID51031    -            433   4.7e-25   87.4   0.0   2   2   2.6e-17   3.6e-13   49.3   0.0     2    89   247   335   246   336 0.97 PRD domain
Entericidin          PF08085.6     21 seq283_BIOID51031    -             41   5.3e-09   35.3   0.0   1   1   4.6e-13   6.3e-09   35.1   0.0     1    21    20    40    20    40 0.99 Entericidin EcnA/B family
Ribosomal_L1         PF00687.16   221 seq286_BIOID51031    -            234   9.2e-50  168.8   0.2   1   1   7.9e-54   1.1e-49  168.6   0.2    13   220    28   220     8   221 0.90 Ribosomal protein L1p/L10e family
Entericidin          PF08085.6     21 seq288_BIOID51031    -             48   1.2e-08   34.2   2.6   1   1   1.2e-12   1.7e-08   33.7   1.8     1    21    23    43    23    43 0.98 Entericidin EcnA/B family
H2TH                 PF06831.9     93 seq289_BIOID51031    -            263   3.5e-18   65.0   0.0   1   1   1.4e-21   6.4e-18   64.1   0.0     1    77   126   205   126   215 0.85 Formamidopyrimidine-DNA glycosylase H2TH domain
Fapy_DNA_glyco       PF01149.19   116 seq289_BIOID51031    -            263   7.4e-15   55.2   0.0   1   1     3e-18   1.4e-14   54.3   0.0     1   106     2   104     2   110 0.88 Formamidopyrimidine-DNA glycosylase N-terminal domain
zf-FPG_IleRS         PF06827.9     30 seq289_BIOID51031    -            263   6.9e-07   28.6   2.7   1   1   2.8e-10   1.3e-06   27.8   1.9     1    29   235   263   235   263 0.97 Zinc finger found in FPG and IleRS
Phage_base_V         PF04717.7     79 seq290_BIOID51031    -            211   7.4e-28   96.1   1.1   1   1   3.8e-31   5.1e-27   93.5   0.2     1    79    21    96    21    96 0.97 Phage-related baseplate assembly protein
RNase_T              PF00929.19   164 seq291_BIOID51031    -            246     5e-40  137.3   0.4   1   1   9.7e-44   1.3e-39  135.9   0.1     1   164    12   178    12   178 0.93 Exonuclease
Multi_Drug_Res       PF00893.14    93 seq293_BIOID51031    -            105   5.3e-33  113.2  10.3   1   1   4.9e-37   6.7e-33  112.9   7.2     1    93     1    93     1    93 0.99 Small Multidrug Resistance protein
Xan_ur_permease      PF00860.15   389 seq294_BIOID51031    -            463  4.4e-113  377.5  39.0   1   1  4.4e-117    6e-113  377.1  27.0     2   388    34   427    33   428 0.97 Permease family
MscL                 PF01741.13   128 seq297_BIOID51031    -            136     1e-56  190.4   3.2   1   1   8.4e-61   1.1e-56  190.2   2.2     1   128     3   132     3   132 0.98 Large-conductance mechanosensitive channel, MscL
OmpA                 PF00691.15    97 seq298_BIOID51031    -            160   3.6e-18   65.6   0.1   1   1     4e-22   5.5e-18   65.0   0.1     1    97    55   151    55   151 0.95 OmpA family
GPW_gp25             PF04965.9     99 seq300_BIOID51031    -            115   1.2e-19   69.5   0.0   1   1   1.1e-23   1.5e-19   69.2   0.0     5    92    17   104    14   111 0.93 Gene 25-like lysozyme
IGPD                 PF00475.13   145 seq301_BIOID51031    -            355   1.4e-64  216.2   0.3   1   1   6.7e-68   2.3e-64  215.5   0.2     1   145   196   338   196   338 0.99 Imidazoleglycerol-phosphate dehydratase
HAD_2                PF13419.1    176 seq301_BIOID51031    -            355   2.4e-07   31.0   0.0   1   1   2.3e-09   7.9e-06   26.1   0.0    76   173    30   145    19   148 0.81 Haloacid dehalogenase-like hydrolase
PNK3P                PF08645.6    158 seq301_BIOID51031    -            355     6e-07   28.9   0.0   1   1   3.1e-10   1.1e-06   28.1   0.0     5   129     8   134     4   183 0.77 Polynucleotide kinase 3 phosphatase
Hydrolase_like       PF13242.1     75 seq301_BIOID51031    -            355   9.4e-07   28.3   0.0   1   1   5.7e-10   1.9e-06   27.3   0.0     1    44   102   144   102   149 0.93 HAD-hyrolase-like
Ribosomal_L10        PF00466.15   100 seq302_BIOID51031    -            165   2.5e-26   91.3   0.0   1   1   2.6e-30   3.6e-26   90.8   0.0     3   100     5   101     3   101 0.98 Ribosomal protein L10
Baseplate_J          PF04865.9    243 seq304_BIOID51031    -            302   1.1e-60  204.8   2.8   1   1   3.7e-63   5.1e-59  199.4   2.0     2   243    86   262    85   262 0.99 Baseplate J-like protein
Aminotran_3          PF00202.16   339 seq305_BIOID51031    -            426  1.2e-121  405.5   0.1   1   1  1.1e-125  1.5e-121  405.3   0.1     2   338    27   360    26   361 0.98 Aminotransferase class-III
MFS_1                PF07690.11   354 seq306_BIOID51031    -            417   1.2e-38  132.6  62.7   1   2     7e-31   4.8e-27   94.5  19.0     1   224    41   261    40   270 0.82 Major Facilitator Superfamily
MFS_1                PF07690.11   354 seq306_BIOID51031    -            417   1.2e-38  132.6  62.7   2   2   9.1e-15   6.2e-11   41.5  23.0     7   168   249   407   247   415 0.82 Major Facilitator Superfamily
Sugar_tr             PF00083.19   451 seq306_BIOID51031    -            417   2.1e-14   52.8  34.2   1   1   6.7e-18   4.5e-14   51.7   6.9    46   197    71   217    11   223 0.90 Sugar (and other) transporter
FliD_C               PF07195.7    239 seq311_BIOID51031    -            468   9.3e-60  201.7  20.4   1   1   1.4e-63   9.3e-60  201.7  14.1     1   239   222   452   222   452 0.98 Flagellar hook-associated protein 2 C-terminus
FliD_N               PF02465.13    99 seq311_BIOID51031    -            468   1.2e-23   83.2  12.7   1   1   1.7e-27   1.2e-23   83.2   8.8     1    99    10   107    10   107 0.96 Flagellar hook-associated protein 2 C-terminus
Ribosomal_L12        PF00542.14    68 seq313_BIOID51031    -            121   1.8e-31  107.8   8.6   1   1   2.8e-35   3.8e-31  106.7   6.0     1    68    54   121    54   121 0.99 Ribosomal protein L7/L12 C-terminal domain
S-methyl_trans       PF02574.11   305 seq314_BIOID51031    -           1232  1.4e-104  349.6   0.1   1   1  9.1e-108  2.5e-104  348.7   0.1     1   304    21   331    21   332 0.98 Homocysteine S-methyltransferase
Met_synt_B12         PF02965.12   136 seq314_BIOID51031    -           1232   9.2e-54  180.5   0.0   1   1     9e-57   2.4e-53  179.2   0.0     1   136  1060  1197  1060  1197 0.99 Vitamin B12 dependent methionine synthase, activation domain
Pterin_bind          PF00809.17   210 seq314_BIOID51031    -           1232   1.5e-48  164.8   0.4   1   1   1.7e-51   4.6e-48  163.2   0.3     1   210   361   573   361   573 0.98 Pterin binding enzyme
B12-binding_2        PF02607.12    79 seq314_BIOID51031    -           1232   4.4e-21   74.5   0.0   1   1   6.5e-24   1.8e-20   72.6   0.0     4    79   664   739   662   739 0.96 B12 binding domain
B12-binding          PF02310.14   121 seq314_BIOID51031    -           1232   6.7e-20   71.0   0.2   1   1   1.8e-22     5e-19   68.2   0.1     2    94   753   845   752   856 0.93 B12 binding domain
Ivy                  PF08816.6    118 seq315_BIOID51031    -            149   5.8e-35  119.7   0.1   1   1   5.1e-39     7e-35  119.4   0.1     1   118    29   144    29   144 0.98 Inhibitor of vertebrate lysozyme (Ivy)
Transgly             PF00912.17   178 seq316_BIOID51031    -            844   2.6e-56  189.6   0.0   1   1     6e-60   4.1e-56  188.9   0.0    10   177   209   380   198   381 0.95 Transglycosylase
Transpeptidase       PF00905.17   304 seq316_BIOID51031    -            844   1.1e-25   90.2   0.2   1   1   1.3e-28   8.9e-25   87.2   0.2     2   284   473   725   472   744 0.86 Penicillin binding protein transpeptidase domain
GATase               PF00117.23   192 seq318_BIOID51031    -            196   6.2e-28   97.4   0.0   1   1   2.1e-31   7.1e-28   97.2   0.0     1   189     4   194     4   196 0.81 Glutamine amidotransferase class-I
GATase_3             PF07685.9    158 seq318_BIOID51031    -            196   9.7e-06   25.1   0.0   1   1   4.3e-09   1.5e-05   24.5   0.0     8    79    39   100    32   106 0.87 CobB/CobQ-like glutamine amidotransferase domain
AsmA                 PF05170.9    604 seq320_BIOID51031    -            577  7.8e-168  559.7   7.9   1   1  2.1e-171  9.7e-168  559.3   5.5     1   568     9   561     9   574 0.98 AsmA family
Bac_surface_Ag       PF01103.18   323 seq321_BIOID51031    -            577   1.3e-59  202.1   7.0   1   1   3.2e-63   2.2e-59  201.4   4.9     1   322   290   576   290   577 0.92 Surface antigen
Surf_Ag_VNR          PF07244.10    78 seq321_BIOID51031    -            577     1e-15   57.7   0.3   1   1   9.2e-13   6.3e-09   36.0   0.0     1    67   189   249   189   263 0.83 Surface antigen variable number repeat
Tail_P2_I            PF09684.5    139 seq322_BIOID51031    -            176   2.6e-57  192.1   0.1   1   1   2.2e-61     3e-57  191.9   0.1     1   139     7   143     7   143 0.98 Phage tail protein (Tail_P2_I)
Toxin_15             PF07906.8    284 seq325_BIOID51031    -            371   1.8e-89  299.8   0.0   1   1   1.7e-93   2.4e-89  299.4   0.0     7   257   121   371   111   371 0.98 ShET2 enterotoxin, N-terminal region
RNA_pol_Rpb2_6       PF00562.23   386 seq327_BIOID51031    -           1342  4.7e-162  539.0   0.0   1   1  3.5e-162  7.9e-159  528.4   0.1     2   386   716  1264   715  1264 0.98 RNA polymerase Rpb2, domain 6
RNA_pol_Rpb2_7       PF04560.15    83 seq327_BIOID51031    -           1342   5.7e-32  109.6   0.1   1   1   8.2e-35   1.9e-31  108.0   0.0     1    82  1266  1341  1266  1342 0.98 RNA polymerase Rpb2, domain 7
RNA_pol_Rpb2_3       PF04565.11    68 seq327_BIOID51031    -           1342   7.1e-30  102.4   0.0   1   1   7.4e-33   1.7e-29  101.2   0.0     1    68   513   582   513   582 0.98 RNA polymerase Rpb2, domain 3
RNA_pol_Rpb2_45      PF10385.4     66 seq327_BIOID51031    -           1342   4.6e-29   99.9   0.3   1   1   1.5e-31   3.5e-28   97.0   0.2     1    66   591   656   591   656 1.00 RNA polymerase beta subunit external 1 domain
RNA_pol_Rpb2_1       PF04563.10   203 seq327_BIOID51031    -           1342   1.5e-26   92.4   0.0   1   1   1.4e-29   3.1e-26   91.4   0.0     2   203    27   509    26   509 0.98 RNA polymerase beta subunit
RNA_pol_Rpb2_2       PF04561.9    190 seq327_BIOID51031    -           1342   1.6e-25   89.5   0.9   1   2   8.4e-11   1.9e-07   30.5   0.0     1    74   151   225   151   276 0.82 RNA polymerase Rpb2, domain 2
RNA_pol_Rpb2_2       PF04561.9    190 seq327_BIOID51031    -           1342   1.6e-25   89.5   0.9   2   2   1.9e-18   4.4e-15   55.4   0.0    80   190   340   454   329   454 0.88 RNA polymerase Rpb2, domain 2
UvrD_C               PF13361.1    319 seq328_BIOID51031    -            690   8.9e-93  311.1   0.0   1   1   3.7e-95   8.4e-92  307.9   0.0     1   318   288   630   288   631 0.97 UvrD-like helicase C-terminal domain
UvrD-helicase        PF00580.16   315 seq328_BIOID51031    -            690   2.2e-74  250.5   0.4   1   1   1.4e-76   3.1e-73  246.6   0.3     1   314    20   282    20   283 0.94 UvrD/REP helicase N-terminal domain
AAA_19               PF13245.1     76 seq328_BIOID51031    -            690   2.2e-13   49.6   0.6   1   1   2.1e-16   4.9e-13   48.5   0.4     8    75    32   104    25   105 0.82 Part of AAA domain
UvrD_C_2             PF13538.1    104 seq328_BIOID51031    -            690   2.2e-10   40.4   0.0   1   1   5.8e-13   1.3e-09   37.9   0.0    54   103   563   626   513   627 0.80 Family description
DUF3749              PF12568.3    128 seq329_BIOID51031    -            127   5.2e-48  161.7   0.0   1   1   4.3e-52   5.8e-48  161.5   0.0     1   128     2   125     2   125 0.98 Acetyltransferase (GNAT) domain
His_biosynth         PF00977.16   228 seq331_BIOID51031    -            245   5.8e-76  254.6   0.2   1   1   1.9e-79   6.4e-76  254.4   0.2     1   228     1   234     1   234 0.98 Histidine biosynthesis protein
Trp_syntA            PF00290.15   259 seq331_BIOID51031    -            245   2.1e-06   26.2   0.8   1   1   1.2e-08   4.3e-05   21.9   0.1   174   231    51   107    33   113 0.89 Tryptophan synthase alpha chain
DUF3751              PF12571.3    159 seq332_BIOID51031    -            454   1.8e-42  144.7   0.4   1   1   7.8e-46   5.4e-42  143.2   0.0     1   159     1   154     1   154 0.98 Phage tail-collar fibre protein
Phage_fiber_2        PF03406.8     44 seq332_BIOID51031    -            454   2.5e-19   68.5   0.7   1   1   9.8e-23   6.7e-19   67.1   0.5     1    43   170   212   170   213 0.96 Phage tail fibre repeat
HTH_Tnp_1            PF01527.15    76 seq333_BIOID51031    -            136   4.5e-19   68.0   0.6   1   1   1.2e-22     8e-19   67.2   0.4     2    74    23   102    22   104 0.89 Transposase
HTH_28               PF13518.1     52 seq333_BIOID51031    -            136   2.1e-06   27.4   0.5   1   1   6.5e-10   4.4e-06   26.4   0.0     1    43    32    75    32    78 0.93 Helix-turn-helix domain
AA_permease          PF00324.16   479 seq334_BIOID51031    -            487    1e-121  406.5  48.0   1   1  1.7e-125  1.2e-121  406.3  33.2     1   476    39   476    39   479 0.98 Amino acid permease
AA_permease_2        PF13520.1    426 seq334_BIOID51031    -            487   1.6e-42  145.4  47.8   1   1   2.9e-46     2e-42  145.1  33.1     5   424    39   460    35   466 0.86 Amino acid permease
FliS                 PF02561.9    122 seq336_BIOID51031    -            136   2.5e-45  153.1   1.2   1   1   2.1e-49   2.9e-45  152.9   0.8     2   121     4   128     2   129 0.97 Flagellar protein FliS
Asr                  PF06392.6     19 seq337_BIOID51031    -            111   7.1e-07   29.3  23.9   1   1   5.2e-11   7.1e-07   29.3  16.6     1    19    53    71    53    71 0.99 Acid shock protein repeat
rve                  PF00665.21   120 seq340_BIOID51031    -            301   2.7e-24   85.4   0.0   1   1   1.1e-27   4.9e-24   84.6   0.0     3   119   123   243   121   244 0.97 Integrase core domain
rve_3                PF13683.1     67 seq340_BIOID51031    -            301   1.4e-17   62.8   0.1   1   1   9.9e-21   4.5e-17   61.2   0.0     2    67   216   281   215   281 0.98 Integrase core domain
HTH_21               PF13276.1     60 seq340_BIOID51031    -            301   3.7e-17   61.9   1.4   1   1     7e-19   3.2e-15   55.7   0.4     6    57    49   106    44   109 0.80 HTH-like domain
His_biosynth         PF00977.16   228 seq341_BIOID51031    -            258   1.8e-78  262.8   0.6   1   1   5.9e-82     2e-78  262.6   0.4     1   227     5   239     5   240 0.96 Histidine biosynthesis protein
YihI                 PF04220.7    169 seq343_BIOID51031    -            169   3.4e-56  189.0  15.5   1   1   2.8e-60   3.9e-56  188.9  10.8     3   167     5   165     2   167 0.94 Der GTPase activator (YihI)
FliT                 PF05400.8     84 seq345_BIOID51031    -            121     6e-17   61.7   4.1   1   1   6.5e-21   8.8e-17   61.1   2.8     1    84    21   106    21   106 0.98 Flagellar protein FliT
Ring_hydroxyl_A      PF00848.14   209 seq347_BIOID51031    -            453   2.4e-32  112.1   0.0   1   1   4.9e-36   3.4e-32  111.6   0.0     2   208   164   433   163   435 0.90 Ring hydroxylating alpha subunit (catalytic domain)
Rieske               PF00355.21    98 seq347_BIOID51031    -            453   2.5e-24   84.5   0.1   1   1   6.3e-28   4.3e-24   83.7   0.1     1    86    42   125    42   142 0.90 Rieske [2Fe-2S] domain
Trypsin              PF00089.21   220 seq348_BIOID51031    -            273   1.3e-11   44.4   0.0   1   1     6e-15   4.1e-11   42.7   0.0     9   198    50   244    44   266 0.74 Trypsin
Trypsin_2            PF13365.1    120 seq348_BIOID51031    -            273   1.3e-07   31.5   0.0   1   1   3.1e-11   2.1e-07   30.8   0.0     1   120    69   240    69   240 0.67 Trypsin-like peptidase domain
DUF490               PF04357.8    379 seq349_BIOID51031    -           1259   1.4e-80  271.1  37.0   1   1   5.8e-84   7.9e-80  268.6   2.6     6   379   922  1259   914  1259 0.92 Family of unknown function (DUF490)
Alpha-amylase        PF00128.19   316 seq351_BIOID51031    -            495   5.6e-26   91.5   0.4   1   1   2.1e-29   1.4e-25   90.2   0.3     8   304    26   367    21   376 0.69 Alpha amylase, catalytic domain
Glyco_hydro_70       PF02324.11   809 seq351_BIOID51031    -            495   1.4e-13   49.5   0.2   1   1   2.9e-10     2e-06   25.8   0.0   589   698    24   132    22   143 0.86 Glycosyl hydrolase family 70
PRA-CH               PF01502.13    75 seq355_BIOID51031    -            203   1.1e-32  111.3   0.0   1   1   3.1e-36   2.2e-32  110.4   0.0     1    74    33   106    33   107 0.99 Phosphoribosyl-AMP cyclohydrolase
PRA-PH               PF01503.12    83 seq355_BIOID51031    -            203   1.7e-13   50.5   0.5   1   1   3.5e-17   2.4e-13   50.0   0.3     2    82   116   201   115   202 0.96 Phosphoribosyl-ATP pyrophosphohydrolase
Radical_SAM          PF04055.16   166 seq356_BIOID51031    -            457   3.7e-15   56.3   0.0   1   1     8e-19   5.4e-15   55.8   0.0     2   164    57   227    56   229 0.79 Radical SAM superfamily
HemN_C               PF06969.11    66 seq356_BIOID51031    -            457     4e-12   45.8   0.3   1   1   2.7e-15   1.8e-11   43.7   0.0     1    66   363   431   363   431 0.94 HemN C-terminal domain
FCD                  PF07729.7    125 seq358_BIOID51031    -            220   5.2e-18   65.4  11.5   1   1   1.2e-21   8.1e-18   64.8   8.0     1   124    76   207    76   208 0.85 FCD domain
GntR                 PF00392.16    64 seq358_BIOID51031    -            220   9.6e-13   47.2   0.0   1   1   3.1e-16   2.1e-12   46.1   0.0     7    64    10    66     6    66 0.96 Bacterial regulatory proteins, gntR family
Phage_CP76           PF06892.6    162 seq361_BIOID51031    -            169     9e-66  220.0   0.2   1   1   7.3e-70     1e-65  219.8   0.1     1   161     3   160     3   161 0.99 Phage regulatory protein CII (CP76)
TonB_dep_Rec         PF00593.19   276 seq362_BIOID51031    -            747   7.1e-28   98.1  10.2   1   1     1e-31   7.1e-28   98.1   7.1     1   276   510   746   510   746 0.98 TonB dependent receptor
Plug                 PF07715.10   108 seq362_BIOID51031    -            747     2e-21   76.2   0.1   1   1   6.6e-25   4.5e-21   75.0   0.1     2   107    76   180    75   181 0.94 TonB-dependent Receptor Plug Domain
SIS_2                PF13580.1    138 seq365_BIOID51031    -            198     2e-31  108.4   0.3   1   1   5.1e-35   3.5e-31  107.6   0.2    15   138    30   152     8   152 0.92 SIS domain
SIS                  PF01380.17   131 seq365_BIOID51031    -            198   5.2e-08   32.4   0.0   1   1   1.5e-11     1e-07   31.5   0.0    51   104   115   168   104   183 0.91 SIS domain
Ring_hydroxyl_B      PF00866.13   145 seq366_BIOID51031    -            172   2.4e-47  160.1   5.2   1   1     2e-51   2.7e-47  159.9   3.6     1   145    19   166    19   166 0.98 Ring hydroxylating beta subunit
DUF2724              PF10893.3     68 seq367_BIOID51031    -             66   1.4e-34  117.6   0.7   1   1   1.1e-38   1.5e-34  117.5   0.5     1    66     1    64     1    66 0.94 Protein of unknown function (DUF2724)
Rieske               PF00355.21    98 seq374_BIOID51031    -            106   1.7e-17   62.6   0.0   1   1   2.8e-21   1.9e-17   62.4   0.0     3    97     4    94     2    95 0.85 Rieske [2Fe-2S] domain
Rieske_2             PF13806.1    104 seq374_BIOID51031    -            106   1.9e-12   46.6   0.0   1   1   3.3e-16   2.2e-12   46.4   0.0    18   103    17    99     4   100 0.82 Rieske-like [2Fe-2S] domain
DUF2732              PF10809.3     77 seq377_BIOID51031    -             75   1.8e-35  120.1   5.4   1   1   1.5e-39     2e-35  120.0   3.7     1    77     1    75     1    75 0.99 Protein of unknown function (DUF2732)
PfkB                 PF00294.19   301 seq378_BIOID51031    -            310     1e-59  202.0   0.4   1   1   1.9e-63   1.3e-59  201.7   0.3     8   298    15   297     8   300 0.92 pfkB family carbohydrate kinase
Phos_pyr_kin         PF08543.7    246 seq378_BIOID51031    -            310   1.2e-08   34.4   0.3   1   1   4.1e-12   2.8e-08   33.1   0.1   117   223   179   279   156   292 0.87 Phosphomethylpyrimidine kinase
UPF0118              PF01594.11   327 seq380_BIOID51031    -            344   5.1e-74  249.0  42.7   1   1   4.2e-78   5.8e-74  248.8  29.6     2   326    14   328    13   329 0.99 Domain of unknown function DUF20
Na_Pi_cotrans        PF02690.10   142 seq381_BIOID51031    -            543   1.6e-44  150.9  30.2   1   2   1.4e-39   9.5e-36  122.5   7.0     1   140    13   148    13   150 0.98 Na+/Pi-cotransporter
Na_Pi_cotrans        PF02690.10   142 seq381_BIOID51031    -            543   1.6e-44  150.9  30.2   2   2   1.6e-13   1.1e-09   38.0  10.2     1   123   139   265   139   284 0.90 Na+/Pi-cotransporter
GATase_4             PF13230.1    272 seq382_BIOID51031    -            255  3.2e-107  357.1   0.0   1   1  7.7e-111  3.5e-107  357.0   0.0     1   252     1   252     1   255 0.99 Glutamine amidotransferases class-II
GATase_2             PF00310.16   361 seq382_BIOID51031    -            255   3.3e-17   62.1   0.1   1   1   2.1e-15   9.7e-12   44.1   0.1   189   359    65   215    60   217 0.87 Glutamine amidotransferases class-II
zf-dskA_traR         PF01258.12    36 seq383_BIOID51031    -             73   2.8e-12   46.0   2.9   1   1   3.4e-16   4.6e-12   45.3   2.0     4    35    32    64    29    65 0.92 Prokaryotic dksA/traR C4-type zinc finger
adh_short            PF00106.20   167 seq384_BIOID51031    -            270     2e-22   79.7   0.3   1   1   7.4e-26   3.4e-22   79.0   0.2     2   166     8   174     7   175 0.87 short chain dehydrogenase
adh_short_C2         PF13561.1    243 seq384_BIOID51031    -            270   1.9e-13   50.7   0.0   1   1   4.7e-17   2.2e-13   50.4   0.0     6   184    16   189    13   257 0.76 Enoyl-(Acyl carrier protein) reductase
KR                   PF08659.5    181 seq384_BIOID51031    -            270   2.1e-06   27.4   0.0   1   1   1.2e-09   5.5e-06   26.0   0.0     4   103    10   103     8   122 0.84 KR domain
HTH_5                PF01022.15    47 seq385_BIOID51031    -             99   1.2e-14   53.5   0.1   1   1   7.3e-18     2e-14   52.8   0.1     1    47    23    70    23    70 0.97 Bacterial regulatory protein, arsR family
HTH_20               PF12840.2     61 seq385_BIOID51031    -             99   2.4e-11   43.1   0.4   1   1   1.3e-14   3.5e-11   42.6   0.3     2    58    16    72    15    75 0.96 Helix-turn-helix domain
MarR_2               PF12802.2     62 seq385_BIOID51031    -             99     2e-09   36.8   0.1   1   1   1.2e-12   3.3e-09   36.1   0.1     5    60    24    75    19    77 0.89 MarR family
HTH_24               PF13412.1     48 seq385_BIOID51031    -             99     2e-08   33.3   0.0   1   1   1.9e-11   5.1e-08   32.0   0.0     5    47    26    68    24    69 0.96 Winged helix-turn-helix DNA-binding
MarR                 PF01047.17    59 seq385_BIOID51031    -             99   6.7e-06   25.6   0.0   1   1   4.6e-09   1.3e-05   24.7   0.0     5    53    26    74    23    75 0.95 MarR family
Sulf_transp          PF04143.9     43 seq387_BIOID51031    -            401   3.2e-19   68.5  35.9   1   2     6e-14   8.2e-10   38.4   5.6     3    41   114   153   112   155 0.94 Sulphur transport
Sulf_transp          PF04143.9     43 seq387_BIOID51031    -            401   3.2e-19   68.5  35.9   2   2   1.2e-15   1.6e-11   43.8   5.0     3    42   290   329   288   336 0.93 Sulphur transport
Caudo_TAP            PF02413.12   130 seq388_BIOID51031    -            175   3.4e-38  130.6   1.2   1   1   3.2e-42   4.4e-38  130.2   0.8     2   130    40   175    39   175 0.97 Caudovirales tail fibre assembly protein
Rhodanese            PF00581.15   113 seq390_BIOID51031    -            174   2.1e-11   44.0   0.0   1   1   4.8e-15   3.3e-11   43.4   0.0     2   112     8    98     7    99 0.82 Rhodanese-like domain
DUF2892              PF11127.3     66 seq390_BIOID51031    -            174   3.2e-11   42.7   3.2   1   1     7e-15   4.8e-11   42.2   2.2    10    60   115   170   112   174 0.88 Protein of unknown function (DUF2892)
DUF3850              PF12961.2     72 seq391_BIOID51031    -             93   1.1e-22   79.6   0.0   1   1   1.6e-26   2.2e-22   78.6   0.0     1    72     5    84     5    84 0.90 Domain of Unknown Function with PDB structure (DUF3850)
tRNA-synt_2          PF00152.15   335 seq393_BIOID51031    -            335   5.4e-70  235.6   0.0   1   1     5e-74   6.9e-70  235.3   0.0    21   333    25   333    14   335 0.88 tRNA synthetases class II (D, K and N)
Phage_GPA            PF05840.8    371 seq394_BIOID51031    -            744  1.4e-153  510.8   0.0   1   1  1.5e-157  2.1e-153  510.3   0.0     3   370   142   509   140   510 0.98 Bacteriophage replication gene A protein (GPA)
RNA_pol_Rpb1_1       PF04997.7    338 seq395_BIOID51031    -           1407  1.8e-100  336.3   0.1   1   1  1.8e-103  4.8e-100  335.0   0.1     2   338    15   342    14   342 0.95 RNA polymerase Rpb1, domain 1
RNA_pol_Rpb1_5       PF04998.12   277 seq395_BIOID51031    -           1407   1.1e-80  270.7   0.0   1   1     8e-84   2.2e-80  269.7   0.0     1   276   766  1321   766  1322 1.00 RNA polymerase Rpb1, domain 5
RNA_pol_Rpb1_2       PF00623.15   166 seq395_BIOID51031    -           1407   6.1e-51  172.5   0.0   1   1   5.3e-53   1.5e-49  168.0   0.0     1   166   344   486   344   486 0.95 RNA polymerase Rpb1, domain 2
RNA_pol_Rpb1_3       PF04983.13   157 seq395_BIOID51031    -           1407   1.4e-27   96.2   0.0   1   1   1.2e-30   3.3e-27   95.0   0.0     1   157   489   644   489   644 0.93 RNA polymerase Rpb1, domain 3
RNA_pol_Rpb1_4       PF05000.12   108 seq395_BIOID51031    -           1407   2.5e-18   65.7   0.3   1   1   9.1e-22   2.5e-18   65.7   0.2     2   107   674   763   673   764 0.82 RNA polymerase Rpb1, domain 4
DUF2622              PF11080.3     96 seq396_BIOID51031    -             96   3.1e-49  164.6   0.6   1   1   2.5e-53   3.4e-49  164.5   0.4     1    95     1    95     1    96 0.99 Protein of unknown function (DUF2622)
Pyr_redox_2          PF07992.9    200 seq397_BIOID51031    -            400   2.7e-28   99.0   0.0   1   1   1.2e-30   1.7e-27   96.5   0.0     2   196     6   277     5   281 0.89 Pyridine nucleotide-disulphide oxidoreductase
Pyr_redox            PF00070.22    80 seq397_BIOID51031    -            400   7.9e-20   70.9   1.2   1   1   4.2e-20   5.8e-17   61.7   0.1     1    77   146   222   146   226 0.92 Pyridine nucleotide-disulphide oxidoreductase
ABC_tran             PF00005.22   118 seq402_BIOID51031    -            265   1.1e-20   74.1   0.0   1   1   2.3e-24   1.6e-20   73.5   0.0     1   118    51   176    51   176 0.94 ABC transporter
Fructosamin_kin      PF03881.9    288 seq404_BIOID51031    -            286  7.5e-111  369.6   0.0   1   1  1.2e-114  8.3e-111  369.4   0.0     1   287     1   285     1   286 0.99 Fructosamine kinase
APH                  PF01636.18   239 seq404_BIOID51031    -            286     3e-21   76.1   3.1   1   1   5.8e-25     4e-21   75.7   2.2     4   223    23   239    21   251 0.87 Phosphotransferase enzyme family
Ribosomal_L31        PF01197.13    69 seq405_BIOID51031    -             70   1.4e-30  104.9   0.2   1   1   1.1e-34   1.5e-30  104.8   0.1     1    67     1    65     1    67 0.98 Ribosomal protein L31
SirA                 PF01206.12    70 seq406_BIOID51031    -             77   2.7e-20   71.6   0.0   1   1   2.2e-24   2.9e-20   71.5   0.0     2    70     9    77     8    77 0.98 SirA-like protein
RHS_repeat           PF05593.9     38 seq407_BIOID51031    -           1394   6.5e-61  201.3 110.9   1   9     1e-10   4.6e-07   29.7   1.4     1    38   425   463   425   463 0.97 RHS Repeat
RHS_repeat           PF05593.9     38 seq407_BIOID51031    -           1394   6.5e-61  201.3 110.9   2   9   8.4e-11   3.8e-07   29.9   0.1     1    37   468   504   468   505 0.97 RHS Repeat
RHS_repeat           PF05593.9     38 seq407_BIOID51031    -           1394   6.5e-61  201.3 110.9   3   9   2.7e-09   1.2e-05   25.2   0.8     1    26   489   514   489   528 0.90 RHS Repeat
RHS_repeat           PF05593.9     38 seq407_BIOID51031    -           1394   6.5e-61  201.3 110.9   4   9   1.3e-08     6e-05   22.9   0.1     1    36   533   568   533   570 0.92 RHS Repeat
RHS_repeat           PF05593.9     38 seq407_BIOID51031    -           1394   6.5e-61  201.3 110.9   5   9   1.2e-11   5.3e-08   32.7   0.3     1    37   575   611   575   612 0.98 RHS Repeat
RHS_repeat           PF05593.9     38 seq407_BIOID51031    -           1394   6.5e-61  201.3 110.9   6   9   2.1e-08   9.8e-05   22.3   0.5     1    37   617   652   617   654 0.96 RHS Repeat
RHS_repeat           PF05593.9     38 seq407_BIOID51031    -           1394   6.5e-61  201.3 110.9   7   9   4.1e-12   1.9e-08   34.1   0.8     1    38   637   674   637   674 0.99 RHS Repeat
RHS_repeat           PF05593.9     38 seq407_BIOID51031    -           1394   6.5e-61  201.3 110.9   8   9   1.4e-08   6.6e-05   22.8   0.9     1    31   699   729   699   733 0.94 RHS Repeat
RHS_repeat           PF05593.9     38 seq407_BIOID51031    -           1394   6.5e-61  201.3 110.9   9   9   1.7e-10   7.8e-07   28.9   4.3     1    37   939   984   939   985 0.92 RHS Repeat
DUF4329              PF14220.1    124 seq407_BIOID51031    -           1394   2.3e-35  121.4   1.2   1   1   1.2e-38   5.7e-35  120.1   0.9     2   123  1256  1393  1255  1394 0.97 Domain of unknown function (DUF4329)
RHS                  PF03527.9     41 seq407_BIOID51031    -           1394   4.3e-21   74.2   4.4   1   1   2.3e-23     1e-19   69.8   0.3     1    41  1143  1183  1143  1183 0.98 RHS protein
AA_permease_2        PF13520.1    426 seq409_BIOID51031    -            514   1.9e-32  112.2  60.8   1   1   3.7e-36   2.6e-32  111.8  42.2     2   419    23   482    22   497 0.77 Amino acid permease
AA_permease          PF00324.16   479 seq409_BIOID51031    -            514   1.8e-14   52.8  52.6   1   1   1.7e-17   1.2e-13   50.1  36.5    12   446    33   479    22   498 0.71 Amino acid permease
DUF159               PF02586.9    208 seq412_BIOID51031    -            222   1.8e-46  158.1   0.0   1   1   1.5e-50     2e-46  158.0   0.0     1   207     1   215     1   216 0.90 Uncharacterised ACR, COG2135
AIG2                 PF06094.7    102 seq414_BIOID51031    -            113   1.1e-18   67.4   0.1   1   1   9.9e-23   1.3e-18   67.1   0.1     1   102     3    94     3    94 0.95 AIG2-like family
Thioredoxin          PF00085.15   104 seq415_BIOID51031    -            109   3.5e-34  116.5   0.0   1   1   8.4e-38   3.8e-34  116.3   0.0     2   103     5   106     4   107 0.98 Thioredoxin
Thioredoxin_2        PF13098.1    112 seq415_BIOID51031    -            109   1.6e-10   41.0   0.1   1   1   3.2e-13   1.4e-09   37.9   0.0     7   112    23   104    17   104 0.90 Thioredoxin-like domain
Peripla_BP_2         PF01497.13   238 seq416_BIOID51031    -            296   4.3e-27   94.6   0.0   1   1   3.7e-31     5e-27   94.4   0.0     1   235    38   270    38   273 0.94 Periplasmic binding protein
DUF1144              PF06610.8    143 seq417_BIOID51031    -            149   4.1e-71  237.2   7.6   1   1   3.3e-75   4.5e-71  237.0   5.3     4   143     3   142     1   142 0.98 Protein of unknown function (DUF1144)
DoxX                 PF07681.7     85 seq418_BIOID51031    -            155   9.8e-17   61.0  14.4   1   1   2.5e-20   1.7e-16   60.2  10.0     1    85    31   113    31   113 0.98 DoxX
SURF4                PF02077.10   267 seq418_BIOID51031    -            155   4.6e-08   32.6   5.5   1   1   2.9e-11     2e-07   30.5   3.8   154   262    30   154    23   155 0.74 SURF4 family
Phage_sheath_1       PF04984.9    464 seq420_BIOID51031    -            396   9.2e-78  261.6   1.8   1   2   5.9e-21   8.1e-17   60.6   0.1     1    89     1    91     1   102 0.93 Phage tail sheath protein
Phage_sheath_1       PF04984.9    464 seq420_BIOID51031    -            396   9.2e-78  261.6   1.8   2   2   1.4e-63   1.9e-59  201.2   0.1   175   464   101   382    92   382 0.98 Phage tail sheath protein
NLPC_P60             PF00877.14   105 seq422_BIOID51031    -            257   3.3e-31  107.0   0.0   1   1   8.7e-35     6e-31  106.2   0.0     1   105   139   249   139   249 0.98 NlpC/P60 family
Antitoxin-MazE       PF04014.13    47 seq426_BIOID51031    -             83   4.2e-09   35.8   0.0   1   1   4.7e-13   6.4e-09   35.2   0.0     1    45     6    49     6    51 0.94 Antidote-toxin recognition MazE
ATP-synt_ab          PF00006.20   215 seq427_BIOID51031    -            443   5.9e-42  143.4   0.0   1   1   2.9e-45   7.9e-42  143.0   0.0     3   214   183   388   181   389 0.95 ATP synthase alpha/beta family, nucleotide-binding domain
Rho_RNA_bind         PF07497.7     78 seq427_BIOID51031    -            443   6.5e-42  140.9   0.1   1   1   4.2e-45   1.1e-41  140.1   0.0     1    78    73   150    73   150 0.98 Rho termination factor, RNA-binding domain
Rho_N                PF07498.7     43 seq427_BIOID51031    -            443   8.2e-18   63.7   0.8   1   1   1.7e-20   4.8e-17   61.3   0.2     1    43    29    71    29    71 0.98 Rho termination factor, N-terminal domain
NACHT                PF05729.7    167 seq427_BIOID51031    -            443   8.9e-05   22.0   0.0   1   1   6.2e-08   0.00017   21.1   0.0    12    96   207   297   203   311 0.80 NACHT domain
PseudoU_synth_2      PF00849.17   164 seq428_BIOID51031    -            290   9.9e-16   57.8   0.1   1   1   6.3e-18   4.3e-14   52.5   0.1     2   164    69   195    68   195 0.87 RNA pseudouridylate synthase
S4                   PF01479.20    48 seq428_BIOID51031    -            290   2.7e-14   52.1   1.5   1   1   1.1e-17   7.6e-14   50.7   0.0     1    48     7    52     7    52 0.98 S4 domain
PemK                 PF02452.12   110 seq429_BIOID51031    -            116   1.2e-20   73.6   0.0   1   1   9.4e-25   1.3e-20   73.5   0.0     1   109     8   114     8   115 0.93 PemK-like protein
Methyltransf_23      PF13489.1    162 seq431_BIOID51031    -            256   2.9e-24   85.4   0.0   1   1   4.5e-27   4.7e-24   84.7   0.0    23   121    73   198    51   227 0.76 Methyltransferase domain
Methyltransf_31      PF13847.1    152 seq431_BIOID51031    -            256   8.9e-20   70.6   0.0   1   1   1.1e-22   1.2e-19   70.3   0.0     4   112    73   177    72   226 0.88 Methyltransferase domain
Methyltransf_11      PF08241.7     95 seq431_BIOID51031    -            256   2.7e-19   69.3   0.1   1   1   3.9e-22   4.1e-19   68.7   0.1     1    95    77   173    77   173 0.96 Methyltransferase domain
Methyltransf_12      PF08242.7     99 seq431_BIOID51031    -            256   3.7e-14   52.8   0.0   1   1   5.8e-17   6.1e-14   52.1   0.0     1    98    77   170    77   171 0.84 Methyltransferase domain
Methyltransf_18      PF12847.2    112 seq431_BIOID51031    -            256   1.4e-13   51.2   0.0   1   1   2.2e-16   2.3e-13   50.6   0.0     2   110    73   174    73   176 0.90 Methyltransferase domain
Methyltransf_25      PF13649.1    101 seq431_BIOID51031    -            256   4.6e-12   46.0   0.1   1   1     7e-15   7.3e-12   45.4   0.1     1   101    76   169    76   169 0.92 Methyltransferase domain
Ubie_methyltran      PF01209.13   233 seq431_BIOID51031    -            256   1.1e-09   37.5   0.0   1   1   1.3e-12   1.4e-09   37.3   0.0    38   151    63   173    29   199 0.87 ubiE/COQ5 methyltransferase family
Methyltransf_26      PF13659.1    117 seq431_BIOID51031    -            256     3e-09   36.8   0.1   1   1   7.4e-12   7.8e-09   35.4   0.1     1   115    73   175    73   177 0.89 Methyltransferase domain
CMAS                 PF02353.15   273 seq431_BIOID51031    -            256   2.3e-08   33.3   0.0   1   1   2.9e-11     3e-08   32.9   0.0    63   193    73   200    53   232 0.81 Mycolic acid cyclopropane synthetase
NodS                 PF05401.6    201 seq431_BIOID51031    -            256   7.7e-08   31.8   0.0   1   1   9.1e-11   9.5e-08   31.5   0.0    46   175    75   204    30   212 0.83 Nodulation protein S (NodS)
MTS                  PF05175.9    170 seq431_BIOID51031    -            256   8.4e-07   28.4   0.0   1   1   1.2e-09   1.2e-06   27.9   0.0    32   103    73   143    63   186 0.89 Methyltransferase small domain
Methyltransf_9       PF08003.6    315 seq431_BIOID51031    -            256   9.9e-06   24.3   0.0   1   1   1.3e-08   1.3e-05   23.9   0.0   114   229    71   185    62   219 0.80 Protein of unknown function (DUF1698)
PrmA                 PF06325.8    295 seq431_BIOID51031    -            256     2e-05   23.7   0.0   1   1   2.7e-08   2.8e-05   23.2   0.0   162   258    73   174    67   190 0.79 Ribosomal protein L11 methyltransferase (PrmA)
HAD_2                PF13419.1    176 seq434_BIOID51031    -            222   1.1e-22   80.9   0.0   1   1   2.9e-26   1.3e-22   80.7   0.0     2   176    11   191    10   191 0.91 Haloacid dehalogenase-like hydrolase
Hydrolase            PF00702.21   204 seq434_BIOID51031    -            222   5.1e-13   49.9   0.0   1   1   3.1e-16   1.4e-12   48.4   0.0     3   203     9   184     7   185 0.83 haloacid dehalogenase-like hydrolase
Hydrolase_like       PF13242.1     75 seq434_BIOID51031    -            222   3.1e-05   23.4   0.0   1   1   1.1e-08   4.9e-05   22.8   0.0     2    49   146   192   145   208 0.92 HAD-hyrolase-like
FecCD                PF01032.13   311 seq435_BIOID51031    -            660  1.7e-145  483.5  84.2   1   2   3.4e-73   4.6e-69  232.5  27.5     7   310    13   324     7   325 0.93 FecCD transport family
FecCD                PF01032.13   311 seq435_BIOID51031    -            660  1.7e-145  483.5  84.2   2   2   1.1e-80   1.5e-76  257.0  25.3     1   311   357   657   343   657 0.96 FecCD transport family
DUF2819              PF10995.3    317 seq436_BIOID51031    -            523  3.2e-129  430.1   0.0   1   1    3e-133  4.1e-129  429.7   0.0     2   317   163   474   162   474 0.99 Protein of unknown function (DUF2819)
MFS_1                PF07690.11   354 seq437_BIOID51031    -            394   5.2e-37  127.2  48.1   1   1   7.7e-39     1e-34  119.7  20.8     2   353    20   357    19   358 0.90 Major Facilitator Superfamily
DUF883               PF05957.8     94 seq441_BIOID51031    -            113   6.7e-27   93.6   1.0   1   1   5.8e-31   7.9e-27   93.3   0.7     1    94    19   111    19   111 0.97 Bacterial protein of unknown function (DUF883)
DinI                 PF06183.8     65 seq445_BIOID51031    -             77   2.5e-25   88.1   0.1   1   1   2.1e-29   2.9e-25   87.9   0.1     2    65    14    77    13    77 0.97 DinI-like family
Cons_hypoth95        PF03602.10   183 seq446_BIOID51031    -            198   5.4e-61  205.0   0.0   1   1   8.9e-65   6.1e-61  204.8   0.0     1   183    12   188    12   188 0.95 Conserved hypothetical protein 95
MTS                  PF05175.9    170 seq446_BIOID51031    -            198   7.7e-05   22.0   0.0   1   1   1.6e-08   0.00011   21.5   0.0    26   113    46   136    34   145 0.82 Methyltransferase small domain
YscJ_FliF            PF01514.12   207 seq448_BIOID51031    -            552   2.5e-65  219.3   0.0   1   1   1.7e-68   1.2e-64  217.1   0.0     9   205    28   223    17   225 0.96 Secretory protein of YscJ/FliF family
YscJ_FliF_C          PF08345.6    160 seq448_BIOID51031    -            552   4.2e-52  176.2   4.9   1   1   6.1e-56   4.2e-52  176.2   3.4     1   160   250   429   250   429 0.88 Flagellar M-ring protein C-terminal
ABC_tran             PF00005.22   118 seq450_BIOID51031    -            511   1.4e-28   99.5   0.1   1   2   4.3e-21     3e-17   62.9   0.0     1   118    51   169    51   169 0.95 ABC transporter
ABC_tran             PF00005.22   118 seq450_BIOID51031    -            511   1.4e-28   99.5   0.1   2   2   3.1e-12   2.1e-08   34.4   0.0     3   117   305   431   303   432 0.75 ABC transporter
Phage_tube           PF04985.9    167 seq451_BIOID51031    -            172   1.5e-68  229.3   0.1   1   1   1.2e-72   1.7e-68  229.1   0.1     1   167     2   172     2   172 0.99 Phage tail tube protein FII
DUF457               PF04307.9    157 seq453_BIOID51031    -            196   9.2e-30  102.9   7.1   1   1   8.6e-34   1.2e-29  102.5   4.9     3   152     5   161     3   166 0.85 Predicted membrane-bound metal-dependent hydrolase (DUF457)
Glutaredoxin         PF00462.19    60 seq455_BIOID51031    -             81   7.9e-14   51.2   0.0   1   1   6.6e-18     9e-14   51.0   0.0     1    57     3    58     3    61 0.95 Glutaredoxin
Sdh_cyt              PF01127.17   121 seq458_BIOID51031    -            134   4.5e-30  103.8   5.0   1   1   3.8e-34   5.2e-30  103.6   3.4     2   120    11   128    10   129 0.90 Succinate dehydrogenase/Fumarate reductase transmembrane subunit
OEP                  PF02321.13   188 seq459_BIOID51031    -            460   2.8e-51  173.6  39.5   1   2   7.3e-27     1e-22   80.5  12.6     3   188    65   247    63   247 0.97 Outer membrane efflux protein
OEP                  PF02321.13   188 seq459_BIOID51031    -            460   2.8e-51  173.6  39.5   2   2   1.3e-32   1.7e-28   99.3   9.3     7   188   275   455   270   455 0.94 Outer membrane efflux protein
Flavodoxin_NdrI      PF07972.6    122 seq462_BIOID51031    -            136   3.2e-47  159.3   0.0   1   1   2.6e-51   3.6e-47  159.1   0.0     1   122     5   123     5   123 0.97 NrdI Flavodoxin like
DUF1145              PF06611.7     61 seq463_BIOID51031    -             90   1.1e-25   88.8   6.8   1   1   8.3e-30   1.1e-25   88.8   4.7     1    60     2    61     2    62 0.97 Protein of unknown function (DUF1145)
Peripla_BP_4         PF13407.1    258 seq464_BIOID51031    -            318   3.2e-44  151.1   6.8   1   1   8.7e-48     4e-44  150.8   4.7     1   243    26   274    26   287 0.91 Periplasmic binding protein domain
Peripla_BP_1         PF00532.16   279 seq464_BIOID51031    -            318     1e-16   60.8   0.1   1   1   2.8e-20   1.3e-16   60.5   0.1    15   224    37   253    25   298 0.84 Periplasmic binding proteins and sugar binding domain of LacI family
Glycos_transf_4      PF00953.16   159 seq465_BIOID51031    -            367   1.1e-28   99.9  21.3   1   1   7.8e-33   1.1e-28   99.9  14.8     3   157    75   233    73   235 0.94 Glycosyl transferase family 4
FluMu_gp41           PF10109.4     82 seq466_BIOID51031    -             91     5e-14   51.8   0.1   1   1   4.1e-18   5.6e-14   51.7   0.1     1    81     6    85     6    86 0.97 Mu-like prophage FluMu protein gp41
Sdh_cyt              PF01127.17   121 seq467_BIOID51031    -            115   8.9e-12   44.7  15.1   1   1   7.9e-16   1.1e-11   44.5  10.5    18   120    11   104     2   113 0.83 Succinate dehydrogenase/Fumarate reductase transmembrane subunit
EamA                 PF00892.15   126 seq469_BIOID51031    -            307   8.4e-36  122.6  40.2   1   2   5.3e-20   7.3e-16   58.2   9.5     1   126    16   145    16   145 0.85 EamA-like transporter family
EamA                 PF00892.15   126 seq469_BIOID51031    -            307   8.4e-36  122.6  40.2   2   2   7.7e-24   1.1e-19   70.6  12.8     1   126   167   291   167   291 0.96 EamA-like transporter family
Band_7               PF01145.20   179 seq470_BIOID51031    -            375   1.3e-24   86.9   0.2   1   1   4.1e-27   5.6e-23   81.6   0.2     2   178   147   318   146   320 0.94 SPFH domain / Band 7 family
Ribonuc_red_lgC      PF02867.10   537 seq471_BIOID51031    -            714    5e-151  503.8   0.0   1   1    5e-153  2.3e-149  498.3   0.0     1   537   175   694   175   694 0.96 Ribonucleotide reductase, barrel domain
RNR_N                PF08343.5     82 seq471_BIOID51031    -            714   2.5e-29  100.8   0.1   1   1   1.7e-32   7.8e-29   99.2   0.1     1    82    16    97    16    97 0.99 Ribonucleotide reductase N-terminal
Ribonuc_red_lgN      PF00317.16    83 seq471_BIOID51031    -            714   3.9e-12   45.6   0.0   1   1   2.2e-15     1e-11   44.3   0.0     2    82    99   171    98   172 0.95 Ribonucleotide reductase, all-alpha domain
SDF                  PF00375.13   390 seq473_BIOID51031    -            463  1.3e-102  343.3  34.3   1   1  1.2e-106  1.6e-102  343.1  23.8     1   390    29   443    29   443 0.96 Sodium:dicarboxylate symporter family
Phage_P2_GpE         PF06528.7     39 seq474_BIOID51031    -             51   1.4e-23   81.9   0.0   1   1   1.2e-27   1.7e-23   81.6   0.0     1    39    13    51    13    51 0.98 Phage P2 GpE
DUF1471              PF07338.8     56 seq475_BIOID51031    -            314   4.1e-62  205.5   5.4   1   3   2.8e-22   3.9e-18   64.7   0.0     2    56    34    90    33    90 0.98 Protein of unknown function (DUF1471)
DUF1471              PF07338.8     56 seq475_BIOID51031    -            314   4.1e-62  205.5   5.4   2   3     3e-22   4.1e-18   64.6   0.1     3    56   119   174   117   174 0.98 Protein of unknown function (DUF1471)
DUF1471              PF07338.8     56 seq475_BIOID51031    -            314   4.1e-62  205.5   5.4   3   3   3.1e-26   4.3e-22   77.3   0.1     2    56   259   314   258   314 0.99 Protein of unknown function (DUF1471)
DUF2636              PF11120.3     62 seq476_BIOID51031    -             63   5.2e-33  112.2   0.6   1   1   4.2e-37   5.7e-33  112.1   0.4     1    62     2    63     2    63 0.99 Protein of unknown function (DUF2636)
FAD_binding_2        PF00890.19   421 seq477_BIOID51031    -            588  2.6e-117  392.1   6.1   1   1    7e-121  3.2e-117  391.8   4.2     1   421     9   405     9   405 0.98 FAD binding domain
Succ_DH_flav_C       PF02910.15   129 seq477_BIOID51031    -            588   3.1e-38  130.4   0.1   1   1   1.1e-41   5.1e-38  129.7   0.1     1   129   460   588   460   588 0.96 Fumarate reductase flavoprotein C-term
PhageMin_Tail        PF10145.4    202 seq478_BIOID51031    -            815   3.2e-44  150.8  21.4   1   1   2.4e-48   3.2e-44  150.8  14.8     1   202   238   440   238   440 0.98 Phage-related minor tail protein
DUF3260              PF11658.3    518 seq481_BIOID51031    -            559  1.6e-231  768.8   0.0   1   1  1.4e-235  1.9e-231  768.6   0.0     2   518    24   554    23   554 0.99 Protein of unknown function (DUF3260)
GTP_EFTU             PF00009.22   188 seq482_BIOID51031    -            607     1e-56  191.2   0.0   1   1   7.2e-60     2e-56  190.3   0.0     2   187     4   195     3   196 0.96 Elongation factor Tu GTP binding domain
EFG_C                PF00679.19    89 seq482_BIOID51031    -            607   1.9e-21   75.6   0.0   1   1   1.6e-24   4.3e-21   74.4   0.0     3    83   397   477   395   483 0.96 Elongation factor G C-terminus
GTP_EFTU_D2          PF03144.20    74 seq482_BIOID51031    -            607   7.4e-10   38.6   3.2   1   1   8.1e-13   2.2e-09   37.1   2.2     1    74   219   289   219   289 0.94 Elongation factor Tu domain 2
MMR_HSR1             PF01926.18   114 seq482_BIOID51031    -            607   1.3e-05   25.0   0.2   1   1   1.5e-08   4.1e-05   23.4   0.0     2   113     8   128     7   129 0.55 50S ribosome-binding GTPase
YhhN                 PF07947.9    185 seq483_BIOID51031    -            208   2.2e-39  134.6  23.2   1   1     2e-43   2.7e-39  134.3  16.1     1   185    25   206    25   206 0.99 YhhN-like protein
BPD_transp_2         PF02653.11   267 seq485_BIOID51031    -            342   8.4e-46  155.9  43.3   1   1   8.5e-50   1.2e-45  155.5  30.0     5   267    40   301    36   301 0.97 Branched-chain amino acid transport system / permease component
FliG_C               PF01706.11   110 seq487_BIOID51031    -            331   1.8e-39  134.0  15.8   1   1   3.2e-42   2.2e-38  130.5   2.3     2   109   216   323   215   324 0.98 FliG C-terminal domain
ABC_tran             PF00005.22   118 seq488_BIOID51031    -            500     1e-37  129.0   0.0   1   2   1.8e-25     5e-22   78.3   0.0     1   118    49   174    49   174 0.95 ABC transporter
ABC_tran             PF00005.22   118 seq488_BIOID51031    -            500     1e-37  129.0   0.0   2   2     3e-16   8.3e-13   48.6   0.0     5   117   304   430   300   431 0.88 ABC transporter
AAA_21               PF13304.1    303 seq488_BIOID51031    -            500   4.8e-14   52.8   1.4   1   1   5.7e-12   1.6e-08   34.8   0.1     1   297    37   203    37   203 0.84 AAA domain
CusF_Ec              PF11604.3     70 seq491_BIOID51031    -            110   1.3e-21   76.0   0.3   1   1   1.3e-25   1.7e-21   75.6   0.2     1    67    42   107    42   110 0.93 Copper binding periplasmic protein CusF
Wzz                  PF02706.10   152 seq492_BIOID51031    -            348   4.4e-15   55.6   1.9   1   1   7.4e-19     1e-14   54.5   1.3     1   113    15   188    15   246 0.66 Chain length determinant protein
Nuc-transf           PF10127.4    247 seq493_BIOID51031    -            263   1.1e-96  322.8   0.0   1   1  9.1e-101   1.2e-96  322.6   0.0     1   246    10   256    10   257 0.99 Predicted nucleotidyltransferase
E1-E2_ATPase         PF00122.15   230 seq494_BIOID51031    -            732   1.4e-47  161.5   0.0   1   1     1e-50   2.7e-47  160.6   0.0     1   230   205   426   205   426 0.98 E1-E2 ATPase
Hydrolase            PF00702.21   204 seq494_BIOID51031    -            732   1.8e-35  123.2   7.2   1   1   1.3e-38   3.5e-35  122.2   5.0     3   203   432   639   430   640 0.87 haloacid dehalogenase-like hydrolase
HAD                  PF12710.2    191 seq494_BIOID51031    -            732   3.5e-13   50.0   0.0   1   1   2.7e-16   7.3e-13   48.9   0.0     1   191   433   637   433   637 0.65 haloacid dehalogenase-like hydrolase
HMA                  PF00403.21    62 seq494_BIOID51031    -            732   5.2e-13   48.8   0.2   1   1     4e-16   1.1e-12   47.8   0.2     3    61    53   109    52   110 0.96 Heavy-metal-associated domain
Hydrolase_3          PF08282.7    254 seq494_BIOID51031    -            732   1.8e-07   30.8   1.8   1   1   2.1e-09   5.8e-06   25.9   0.8   187   254   610   672   608   672 0.86 haloacid dehalogenase-like hydrolase
HlyD_2               PF12700.2    328 seq496_BIOID51031    -            407     1e-14   54.3   0.0   1   1   8.7e-18     6e-14   51.8   0.0   136   327   187   378    98   379 0.77 HlyD family secretion protein
HlyD_3               PF13437.1    105 seq496_BIOID51031    -            407   1.6e-13   50.7   0.2   1   1     2e-14   1.4e-10   41.3   0.0     1   105   209   310   209   310 0.96 HlyD family secretion protein
AA_permease_2        PF13520.1    426 seq497_BIOID51031    -            460   1.4e-79  267.5  39.9   1   1   1.2e-83   1.6e-79  267.2  27.7     1   420     5   441     5   449 0.91 Amino acid permease
OmpA                 PF00691.15    97 seq498_BIOID51031    -            256   3.2e-15   56.1   0.1   1   1     9e-19   1.2e-14   54.3   0.0     1    94   115   209   115   212 0.83 OmpA family
BPD_transp_2         PF02653.11   267 seq502_BIOID51031    -            330   4.7e-47  160.0  43.0   1   1   4.2e-51   5.8e-47  159.7  29.8     3   267    36   305    34   305 0.94 Branched-chain amino acid transport system / permease component
FliH                 PF02108.11   128 seq503_BIOID51031    -            228   4.9e-40  136.2   0.3   1   1   1.1e-43   4.9e-40  136.2   0.2     5   128    96   219    89   219 0.98 Flagellar assembly protein FliH
HrpE                 PF06188.7    191 seq503_BIOID51031    -            228   3.1e-08   33.4   6.4   1   1   1.3e-11   6.1e-08   32.5   4.5    24   182    47   211    25   222 0.75 HrpE/YscL/FliH and V-type ATPase subunit E
Fer2_3               PF13085.1    110 seq508_BIOID51031    -            238   3.8e-31  107.0   0.0   1   1   1.6e-34   5.5e-31  106.5   0.0     2   109     5   111     4   112 0.93 2Fe-2S iron-sulfur cluster binding domain
Fer4_17              PF13534.1     61 seq508_BIOID51031    -            238     2e-10   40.7   0.8   1   1   1.1e-13   3.9e-10   39.8   0.5     1    61   148   221   148   221 0.80 4Fe-4S dicluster domain
Fer4_8               PF13183.1     57 seq508_BIOID51031    -            238   1.3e-09   37.8   1.5   1   1     8e-13   2.7e-09   36.7   1.0     2    56   146   219   145   220 0.71 4Fe-4S dicluster domain
Fer4_18              PF13746.1     69 seq508_BIOID51031    -            238   3.2e-07   30.5   1.1   1   1     1e-09   3.5e-06   27.2   0.1     2    67   155   221   154   223 0.97 4Fe-4S dicluster domain
Epimerase_2          PF02350.14   346 seq509_BIOID51031    -            376  1.3e-126  421.9   0.0   1   1  1.1e-130  1.5e-126  421.7   0.0     2   346    22   370    21   370 0.97 UDP-N-acetylglucosamine 2-epimerase
Voltage_CLC          PF00654.15   355 seq510_BIOID51031    -            473   1.4e-90  303.8  35.9   1   1   1.1e-92   1.5e-88  297.1  20.9     2   354    89   437    88   438 0.94 Voltage gated chloride channel
Ribonuc_red_sm       PF00268.16   281 seq512_BIOID51031    -            319   1.1e-80  270.5   0.1   1   1   9.6e-85   1.3e-80  270.2   0.0     1   280     1   280     1   281 0.97 Ribonucleotide reductase, small chain
IMS                  PF00817.15   148 seq513_BIOID51031    -            351   9.6e-48  161.6   0.0   1   1   3.4e-51   1.6e-47  160.9   0.0     1   148     7   154     7   154 0.98 impB/mucB/samB family
IMS_C                PF11799.3    137 seq513_BIOID51031    -            351   1.6e-09   38.1   0.1   1   1   5.8e-13   2.6e-09   37.4   0.0     3    99   211   309   209   327 0.85 impB/mucB/samB family C-terminal
IMS_HHH              PF11798.3     32 seq513_BIOID51031    -            351   1.3e-08   34.2   0.0   1   1   7.1e-12   3.2e-08   33.0   0.0     1    32   166   197   166   197 0.96 IMS family HHH motif
BPD_transp_2         PF02653.11   267 seq514_BIOID51031    -            340     8e-48  162.6  44.3   1   1   7.6e-52     1e-47  162.2  30.7     4   267    57   320    54   320 0.92 Branched-chain amino acid transport system / permease component
UTRA                 PF07702.8    141 seq515_BIOID51031    -            236   2.2e-20   72.5   0.0   1   1   5.9e-24     4e-20   71.7   0.0     1   140    91   230    91   231 0.97 UTRA domain
GntR                 PF00392.16    64 seq515_BIOID51031    -            236   6.3e-20   70.2   0.0   1   1   1.4e-23   9.4e-20   69.7   0.0     2    64     8    70     7    70 0.97 Bacterial regulatory proteins, gntR family
ATP-synt_ab          PF00006.20   215 seq517_BIOID51031    -            457   3.9e-69  232.3   0.0   1   1     4e-73   5.5e-69  231.8   0.0     1   215   161   373   161   373 1.00 ATP synthase alpha/beta family, nucleotide-binding domain
ACR_tran             PF00873.14  1021 seq518_BIOID51031    -           1047  7.9e-238  791.5   1.7   1   1  7.3e-242    1e-237  791.1   1.2     2  1019     6  1037     2  1039 0.98 AcrB/AcrD/AcrF family
adh_short            PF00106.20   167 seq520_BIOID51031    -            240   5.3e-16   58.8   0.2   1   1   1.6e-19   7.1e-16   58.4   0.1     3   166     9   170     8   171 0.87 short chain dehydrogenase
adh_short_C2         PF13561.1    243 seq520_BIOID51031    -            240   1.3e-07   31.5   0.0   1   1   3.6e-11   1.7e-07   31.2   0.0     8   192    18   193    13   238 0.73 Enoyl-(Acyl carrier protein) reductase
KR                   PF08659.5    181 seq520_BIOID51031    -            240     1e-06   28.4   0.4   1   1     4e-10   1.8e-06   27.6   0.3     4   172    10   175     8   184 0.85 KR domain
Phage_P2_GpU         PF06995.6    121 seq521_BIOID51031    -            159   1.5e-47  159.8   0.0   1   1   1.4e-51   1.9e-47  159.5   0.0     1   120     6   125     6   126 0.99 Phage P2 GpU
Phage_GPO            PF05929.6    276 seq523_BIOID51031    -            284  5.7e-129  429.1   0.4   1   1  4.7e-133  6.4e-129  428.9   0.3     1   276     6   284     6   284 1.00 Phage capsid scaffolding protein (GPO) serine peptidase
Peripla_BP_4         PF13407.1    258 seq525_BIOID51031    -            340   5.6e-52  176.5   3.6   1   1   5.1e-56     7e-52  176.2   2.5     1   256    30   285    30   287 0.95 Periplasmic binding protein domain
Transket_pyr         PF02779.19   178 seq528_BIOID51031    -            933   5.3e-67  224.6   0.0   1   1   1.3e-70     9e-67  223.8   0.0     3   178   591   785   589   785 0.99 Transketolase, pyrimidine binding domain
E1_dh                PF00676.15   300 seq528_BIOID51031    -            933   1.7e-46  158.1   0.0   1   1   5.4e-50   3.7e-46  157.1   0.0    15   282   219   511   207   516 0.84 Dehydrogenase E1 component
Catalase             PF00199.14   384 seq529_BIOID51031    -            753  2.6e-170  566.1   0.1   1   1    5e-174  3.4e-170  565.7   0.1     1   382    81   467    81   469 0.99 Catalase
Catalase-rel         PF06628.7     68 seq529_BIOID51031    -            753     4e-20   71.3   0.0   1   1   1.3e-23   8.7e-20   70.2   0.0     1    68   495   563   495   563 0.98 Catalase-related immune-responsive
AP_endonuc_2         PF01261.19   211 seq532_BIOID51031    -            326   3.1e-14   52.6   0.1   1   1   3.4e-18   4.7e-14   52.0   0.1     1   204    41   222    41   229 0.91 Xylose isomerase-like TIM barrel
UDPG_MGDP_dh_N       PF03721.9    185 seq534_BIOID51031    -            420   3.6e-61  205.6   0.2   1   1     1e-62   3.5e-59  199.2   0.0     2   183     5   189     4   191 0.96 UDP-glucose/GDP-mannose dehydrogenase family, NAD binding domain
UDPG_MGDP_dh         PF00984.14    96 seq534_BIOID51031    -            420     4e-30  103.7   0.0   1   1   2.3e-33     8e-30  102.7   0.0     2    93   206   292   205   296 0.88 UDP-glucose/GDP-mannose dehydrogenase family, central domain
UDPG_MGDP_dh_C       PF03720.10   106 seq534_BIOID51031    -            420   7.4e-19   67.7   0.0   1   1   5.7e-22   1.9e-18   66.4   0.0     1   104   324   419   324   420 0.91 UDP-glucose/GDP-mannose dehydrogenase family, UDP binding domain
NAD_binding_2        PF03446.10   162 seq534_BIOID51031    -            420     7e-07   29.1   0.1   1   1   2.1e-09   7.1e-06   25.8   0.0     2   110     4   136     3   141 0.76 NAD binding domain of 6-phosphogluconate dehydrogenase
Phage_GPD            PF05954.6    292 seq535_BIOID51031    -            387   1.4e-58  198.2   0.6   1   1   1.3e-62   1.8e-58  197.9   0.4     1   292    42   365    42   365 0.91 Phage late control gene D protein (GPD)
ABC_tran             PF00005.22   118 seq537_BIOID51031    -            467   5.4e-26   91.1   0.0   1   1   3.3e-29   1.1e-25   90.1   0.0     1   117   135   259   135   260 0.97 ABC transporter
CBS                  PF00571.23    57 seq537_BIOID51031    -            467   2.8e-06   26.7   0.0   1   1   4.2e-07    0.0014   18.0   0.0    32    55   436   459   413   461 0.86 CBS domain
Acetyltransf_10      PF13673.1    117 seq538_BIOID51031    -            124   2.9e-17   62.7   0.0   1   1   7.8e-21   3.5e-17   62.4   0.0    17   117     4    98     1    98 0.92 Acetyltransferase (GNAT) domain
Acetyltransf_7       PF13508.1     79 seq538_BIOID51031    -            124   4.4e-10   39.4   0.0   1   1   1.9e-13   8.5e-10   38.5   0.0     3    78    30    99    28   100 0.90 Acetyltransferase (GNAT) domain
Acetyltransf_1       PF00583.19    83 seq538_BIOID51031    -            124   4.1e-07   29.8   0.0   1   1   2.4e-10   1.1e-06   28.4   0.0    25    83    49    99     8    99 0.77 Acetyltransferase (GNAT) family
BPD_transp_2         PF02653.11   267 seq539_BIOID51031    -            331     3e-44  150.8  43.6   1   1   3.4e-48   4.6e-44  150.2  30.2     2   266    35   304    34   305 0.88 Branched-chain amino acid transport system / permease component
Trp_Tyr_perm         PF03222.8    394 seq543_BIOID51031    -            444   4.2e-05   22.4  38.4   1   1   5.5e-09   7.6e-05   21.5  26.6     7   374    42   425    38   436 0.76 Tryptophan/tyrosine permease family
Fe-S_biosyn          PF01521.15    91 seq544_BIOID51031    -            114   4.3e-29   99.9   0.0   1   1   3.7e-33     5e-29   99.7   0.0     1    91     9   100     9   100 0.99 Iron-sulphur cluster biosynthesis
Phage_cap_P2         PF05125.7    333 seq546_BIOID51031    -            355  1.5e-179  595.9   3.3   1   1  1.2e-183  1.7e-179  595.7   2.3     1   333     6   342     6   342 0.99 Phage major capsid protein, P2 family
DeoC                 PF01791.4    236 seq547_BIOID51031    -            291     2e-16   59.8   0.1   1   1   1.9e-20   2.6e-16   59.5   0.1     1   235    51   258    51   259 0.90 DeoC/LacD family aldolase
Ribonuc_red_lgC      PF02867.10   537 seq549_BIOID51031    -            761  6.7e-135  450.5   0.0   1   1  3.2e-137  1.5e-133  446.1   0.0     1   536   222   731   222   732 0.95 Ribonucleotide reductase, barrel domain
ATP-cone             PF03477.11    90 seq549_BIOID51031    -            761   5.9e-15   55.3   0.1   1   1   2.8e-18   1.3e-14   54.2   0.1     3    90     7    92     5    92 0.97 ATP cone domain
Ribonuc_red_lgN      PF00317.16    83 seq549_BIOID51031    -            761   1.5e-12   47.0   1.0   1   1     5e-16   2.3e-12   46.4   0.1     2    82   142   219   141   220 0.93 Ribonucleotide reductase, all-alpha domain
Trans_reg_C          PF00486.23    77 seq550_BIOID51031    -            251   1.2e-20   73.0   0.2   1   1   6.4e-24   4.3e-20   71.2   0.0     2    77   170   245   169   245 0.98 Transcriptional regulatory protein, C terminal
Response_reg         PF00072.19   112 seq550_BIOID51031    -            251   2.7e-20   72.3   0.1   1   1   6.2e-24   4.2e-20   71.7   0.0     2   111    17   124    16   125 0.97 Response regulator receiver domain
Cys_Met_Meta_PP      PF01053.15   386 seq551_BIOID51031    -            445  4.4e-140  466.2   0.0   1   1  1.1e-143  5.1e-140  466.0   0.0     1   385    65   439    65   440 0.99 Cys/Met metabolism PLP-dependent enzyme
Aminotran_1_2        PF00155.16   363 seq551_BIOID51031    -            445   1.2e-07   30.9   0.0   1   1   3.8e-11   1.7e-07   30.3   0.0    49   192   116   237   102   270 0.84 Aminotransferase class I and II
Aminotran_5          PF00266.14   371 seq551_BIOID51031    -            445   0.00011   20.9   0.0   1   1     4e-08   0.00018   20.2   0.0    68   201   132   257   103   273 0.84 Aminotransferase class-V
DUF165               PF02592.10   145 seq552_BIOID51031    -            221   6.2e-35  120.3  11.9   1   1   7.8e-39   1.1e-34  119.5   8.3     1   145    43   186    43   186 0.90 Uncharacterized ACR, YhhQ family COG1738
FliJ                 PF02050.11   123 seq553_BIOID51031    -            147   2.5e-32  111.3  20.6   1   1   2.3e-36   3.1e-32  111.0  14.3     1   122    19   141    19   142 0.98 Flagellar FliJ protein
UPF0027              PF01139.12   420 seq554_BIOID51031    -            388   1.3e-97  327.4   0.0   1   2   1.8e-28   2.5e-24   85.9   0.0     6    98    23   115    19   124 0.93 Uncharacterized protein family UPF0027
UPF0027              PF01139.12   420 seq554_BIOID51031    -            388   1.3e-97  327.4   0.0   2   2   4.3e-75   5.9e-71  239.5   0.0   146   419   129   381   117   382 0.92 Uncharacterized protein family UPF0027
MFS_1                PF07690.11   354 seq555_BIOID51031    -            291   1.3e-19   70.0  21.3   1   1   1.2e-23   1.6e-19   69.7  14.8    21   258    32   266    10   282 0.84 Major Facilitator Superfamily
Flg_hook             PF02120.11    85 seq556_BIOID51031    -            375   4.5e-19   67.7   6.8   1   1   6.5e-23   8.8e-19   66.8   4.7     4    84   248   328   245   336 0.91 Flagellar hook-length control protein FliK
Epimerase            PF01370.16   236 seq558_BIOID51031    -            355   2.4e-79  265.9   0.0   1   1   1.3e-82   2.9e-79  265.7   0.0     1   236     4   252     4   252 0.97 NAD dependent epimerase/dehydratase family
RmlD_sub_bind        PF04321.12   287 seq558_BIOID51031    -            355   2.8e-17   62.4   0.0   1   1   1.7e-20   3.9e-17   61.9   0.0     2   254     3   296     1   333 0.79 RmlD substrate binding domain
Polysacc_synt_2      PF02719.10   294 seq558_BIOID51031    -            355   1.8e-16   59.8   0.0   1   1   1.3e-19   2.9e-16   59.1   0.0     1   117     4   114     4   135 0.93 Polysaccharide biosynthesis protein
NAD_binding_4        PF07993.7    249 seq558_BIOID51031    -            355   2.8e-15   55.8   0.1   1   1   2.7e-14   6.2e-11   41.5   0.0    87   197    74   189    56   250 0.85 Male sterility protein
3Beta_HSD            PF01073.14   280 seq558_BIOID51031    -            355   2.9e-15   55.6   0.0   1   1     2e-18   4.6e-15   54.9   0.0     1   229     5   240     5   250 0.82 3-beta hydroxysteroid dehydrogenase/isomerase family
adh_short            PF00106.20   167 seq558_BIOID51031    -            355   4.3e-08   33.1   0.3   1   1   3.1e-10     7e-07   29.1   0.0     3    96     4    91     2   126 0.79 short chain dehydrogenase
Ogr_Delta            PF04606.7     47 seq559_BIOID51031    -             72   3.7e-21   74.4   7.3   1   1   3.1e-25   4.2e-21   74.2   5.1     1    47     3    49     3    49 0.99 Ogr/Delta-like zinc finger
HATPase_c            PF02518.21   111 seq561_BIOID51031    -            433   1.9e-22   78.9   0.0   1   1   8.1e-26   3.7e-22   78.0   0.0     6   110   320   423   316   424 0.96 Histidine kinase-, DNA gyrase B-, and HSP90-like ATPase
HisKA                PF00512.20    68 seq561_BIOID51031    -            433   6.3e-08   32.3   1.3   1   1   3.7e-11   1.7e-07   30.9   0.9     1    67   211   270   211   271 0.90 His Kinase A (phospho-acceptor) domain
HAMP                 PF00672.20    70 seq561_BIOID51031    -            433   1.6e-06   28.0   0.0   1   1   3.6e-10   1.6e-06   28.0   0.0     3    69   140   206   139   207 0.90 HAMP domain
DUF1795              PF08786.6    130 seq563_BIOID51031    -            185   5.8e-05   22.8   1.0   1   1   7.3e-09    0.0001   22.0   0.7     2   130    50   182    49   182 0.90 Domain of unknown function (DUF1795)
RNase_T              PF00929.19   164 seq564_BIOID51031    -            204   5.4e-34  117.7   0.0   1   1   4.6e-38   6.3e-34  117.5   0.0     1   163    32   193    32   194 0.97 Exonuclease
BPD_transp_1         PF00528.17   185 seq565_BIOID51031    -            354   2.5e-26   92.2  16.2   1   1   1.8e-30   2.5e-26   92.2  11.2     1   176   163   324   163   332 0.91 Binding-protein-dependent transport system inner membrane component
ABM                  PF03992.11    78 seq566_BIOID51031    -             96   5.4e-16   58.2   0.1   1   1   4.4e-20     6e-16   58.1   0.1     1    77     1    76     1    77 0.95 Antibiotic biosynthesis monooxygenase
Phage_term_smal      PF05944.7    132 seq568_BIOID51031    -            249   3.3e-42  143.1   0.0   1   1   3.8e-46   5.3e-42  142.5   0.0     1   132    34   163    34   163 0.99 Phage small terminase subunit
PGI                  PF00342.14   486 seq570_BIOID51031    -            549  8.9e-235  779.5   0.1   1   1  7.4e-239    1e-234  779.3   0.0     1   486    52   541    52   541 0.99 Phosphoglucose isomerase
Cation_efflux        PF01545.16   285 seq571_BIOID51031    -            300   2.3e-65  220.4   5.4   1   1   1.9e-69   2.5e-65  220.2   3.7     2   283    14   289    13   291 0.97 Cation efflux family
Methyltransf_23      PF13489.1    162 seq572_BIOID51031    -            252     5e-18   65.1   0.0   1   1   5.2e-21   7.2e-18   64.6   0.0     2   159    13   176     9   178 0.81 Methyltransferase domain
Methyltransf_31      PF13847.1    152 seq572_BIOID51031    -            252   3.9e-16   58.8   0.0   1   1   3.5e-19   4.8e-16   58.5   0.0     5   117    33   145    29   201 0.83 Methyltransferase domain
Methyltransf_18      PF12847.2    112 seq572_BIOID51031    -            252   1.1e-15   58.0   0.0   1   1   6.9e-18   9.4e-15   55.0   0.0     5   111    35   130    31   131 0.89 Methyltransferase domain
Methyltransf_11      PF08241.7     95 seq572_BIOID51031    -            252   2.1e-14   53.6   0.0   1   1   1.5e-16     2e-13   50.4   0.0     2    94    37   127    36   128 0.95 Methyltransferase domain
Methyltransf_25      PF13649.1    101 seq572_BIOID51031    -            252   1.9e-10   40.8   0.0   1   1   5.2e-13   7.1e-10   39.0   0.0     1   101    35   124    35   124 0.89 Methyltransferase domain
Methyltransf_12      PF08242.7     99 seq572_BIOID51031    -            252   2.1e-10   40.8   0.0   1   1   2.7e-13   3.7e-10   40.0   0.0     2    99    37   126    36   126 0.91 Methyltransferase domain
MTS                  PF05175.9    170 seq572_BIOID51031    -            252   1.8e-05   24.0   0.0   1   1   1.9e-08   2.6e-05   23.5   0.0    19   113    20   108    11   145 0.77 Methyltransferase small domain
RF-1                 PF00472.15   114 seq573_BIOID51031    -            204   2.6e-23   81.8   1.9   1   1   3.5e-27   4.8e-23   81.0   1.3     9   103   103   196    97   200 0.84 RF-1 domain
Homoserine_dh        PF00742.14   179 seq575_BIOID51031    -            810   6.9e-51  172.3   0.0   1   1   2.3e-54   1.1e-50  171.7   0.0     1   178   608   803   608   804 0.99 Homoserine dehydrogenase
AA_kinase            PF00696.23   241 seq575_BIOID51031    -            810   1.8e-42  145.4   0.0   1   1   8.3e-46   3.8e-42  144.3   0.0     2   238    12   284    11   287 0.89 Amino acid kinase family
NAD_binding_3        PF03447.11   117 seq575_BIOID51031    -            810   3.5e-24   85.3   0.0   1   1   1.8e-27   8.4e-24   84.1   0.0     1   116   465   599   465   600 0.98 Homoserine dehydrogenase, NAD binding domain
NTP_transferase      PF00483.18   248 seq578_BIOID51031    -            293   1.2e-72  244.0   0.0   1   1   2.1e-76   1.4e-72  243.8   0.0     1   246     2   238     2   240 0.98 Nucleotidyl transferase
NTP_transf_3         PF12804.2    179 seq578_BIOID51031    -            293   1.1e-08   35.3   0.0   1   1     2e-12   1.4e-08   35.0   0.0     1   120     3   133     3   188 0.83 MobA-like NTP transferase domain
Mur_ligase_M         PF08245.7    189 seq579_BIOID51031    -            457   4.5e-17   62.5   0.0   1   1   1.4e-20   6.4e-17   62.1   0.0     1   189   108   291   108   291 0.77 Mur ligase middle domain
Mur_ligase           PF01225.20    83 seq579_BIOID51031    -            457   9.2e-16   57.5   0.0   1   1   4.7e-19   2.1e-15   56.4   0.0     1    80     2   100     2   103 0.96 Mur ligase family, catalytic domain
Mur_ligase_C         PF02875.16    91 seq579_BIOID51031    -            457   1.5e-10   40.8   0.0   1   1   1.3e-13     6e-10   38.9   0.0     2    50   312   361   311   390 0.83 Mur ligase family, glutamate ligase domain
FliL                 PF03748.9     99 seq580_BIOID51031    -            154   7.5e-23   80.2   0.0   1   1   6.9e-27   9.4e-23   79.9   0.0     1    98    54   153    54   154 0.94 Flagellar basal body-associated protein FliL
Phage_GPL            PF05926.6    140 seq581_BIOID51031    -            169     1e-51  174.3   0.1   1   1   8.5e-56   1.2e-51  174.1   0.1     1   139    29   168    29   169 0.98 Phage head completion protein (GPL)
Adenine_deam_C       PF13382.1    171 seq582_BIOID51031    -            588   1.9e-57  193.0   0.0   1   1   1.1e-60   2.9e-57  192.4   0.0    24   171   434   581   416   581 0.95 Adenine deaminase C-terminal domain
Amidohydro_1         PF01979.15   333 seq582_BIOID51031    -            588   3.3e-38  132.0   0.0   1   1   4.8e-41   1.3e-37  130.0   0.0     2   333    82   347    81   347 0.95 Amidohydrolase family
Amidohydro_5         PF13594.1     68 seq582_BIOID51031    -            588   2.1e-12   46.5   0.2   1   1   2.9e-15   7.9e-12   44.7   0.1     1    68    52   115    52   115 0.85 Amidohydrolase
Amidohydro_4         PF13147.1    304 seq582_BIOID51031    -            588   3.1e-11   43.7   0.2   1   1   8.7e-12   2.4e-08   34.2   0.1     1   304    76   344    76   344 0.77 Amidohydrolase
AA_permease          PF00324.16   479 seq584_BIOID51031    -            470    1e-115  386.7  42.2   1   1  1.7e-119  1.1e-115  386.5  29.3     1   464    39   462    39   470 0.93 Amino acid permease
AA_permease_2        PF13520.1    426 seq584_BIOID51031    -            470   2.2e-43  148.2  46.9   1   1   4.3e-47   2.9e-43  147.8  32.5     9   410    43   444    39   464 0.82 Amino acid permease
2-oxoacid_dh         PF00198.18   231 seq585_BIOID51031    -            405   7.8e-82  273.8   0.0   1   1   2.2e-85     1e-81  273.5   0.0     3   231   175   403   173   403 0.98 2-oxoacid dehydrogenases acyltransferase (catalytic domain)
Biotin_lipoyl        PF00364.17    74 seq585_BIOID51031    -            405   6.9e-18   63.9   0.3   1   1   3.6e-21   1.6e-17   62.7   0.2     2    73     5    76     4    77 0.96 Biotin-requiring enzyme
E3_binding           PF02817.12    39 seq585_BIOID51031    -            405   4.6e-15   54.8   2.3   1   1     1e-18   4.6e-15   54.8   0.1     5    39   114   148   111   148 0.96 e3 binding domain
OpuAC                PF04069.7    257 seq586_BIOID51031    -            330   1.4e-55  188.3   3.7   1   1   1.2e-59   1.7e-55  188.0   2.6     2   256    30   312    29   313 0.94 Substrate binding domain of ABC-type glycine betaine transport system
PFK                  PF00365.15   282 seq588_BIOID51031    -            340  1.5e-129  430.8   2.2   1   1  1.3e-133  1.8e-129  430.5   1.6     1   281    23   297    23   298 0.98 Phosphofructokinase
Ter                  PF05472.6    290 seq591_BIOID51031    -             57   2.8e-08   33.1   0.2   1   1   2.4e-12   3.3e-08   32.9   0.1     2    40     9    47     8    50 0.95 DNA replication terminus site-binding protein (Ter protein)
FliM                 PF02154.10   192 seq592_BIOID51031    -            349   1.4e-80  269.3   0.2   1   1   3.6e-84   2.5e-80  268.6   0.0     1   192    53   246    53   246 0.99 Flagellar motor switch protein FliM
SpoA                 PF01052.15    77 seq592_BIOID51031    -            349   1.6e-15   56.3   0.0   1   1   4.7e-19   3.2e-15   55.3   0.0     3    75   267   337   265   338 0.96 Surface presentation of antigens (SPOA)
Phage_tail_X         PF05489.7     60 seq593_BIOID51031    -             67   8.3e-34  114.7   0.2   1   1   6.8e-38   9.3e-34  114.5   0.1     1    60     1    60     1    60 0.98 Phage Tail Protein X
Ter                  PF05472.6    290 seq594_BIOID51031    -            252   1.3e-95  319.7   3.2   1   1     1e-99   1.4e-95  319.6   2.2    52   290     2   250     1   250 0.99 DNA replication terminus site-binding protein (Ter protein)
Ribonuc_red_sm       PF00268.16   281 seq595_BIOID51031    -            376   7.3e-30  103.8   2.5   1   2   4.3e-17   5.8e-13   48.3   0.3    13   143    31   158    22   165 0.91 Ribonucleotide reductase, small chain
Ribonuc_red_sm       PF00268.16   281 seq595_BIOID51031    -            376   7.3e-30  103.8   2.5   2   2   2.8e-19   3.9e-15   55.5   0.1   155   274   200   329   182   336 0.89 Ribonucleotide reductase, small chain
HD                   PF01966.17   122 seq596_BIOID51031    -            505   1.4e-09   37.8   0.0   1   1   6.9e-13   4.7e-09   36.1   0.0     1    55    66   137    66   180 0.87 HD domain
Acetyltransf_1       PF00583.19    83 seq599_BIOID51031    -            224   6.6e-06   25.9   0.4   1   1   3.1e-09   2.1e-05   24.3   0.3    39    78   170   209   144   214 0.93 Acetyltransferase (GNAT) family
Acetyltransf_10      PF13673.1    117 seq599_BIOID51031    -            224   1.8e-05   24.7   0.4   1   1   4.3e-09   2.9e-05   24.0   0.3     1   114    92   207    92   212 0.80 Acetyltransferase (GNAT) domain
UPF0118              PF01594.11   327 seq600_BIOID51031    -            376   6.9e-80  268.3  39.1   1   1   5.7e-84   7.8e-80  268.1  27.1     2   326    41   355    40   356 0.99 Domain of unknown function DUF20
Phage_lysozyme       PF00959.14   110 seq601_BIOID51031    -            169   9.6e-22   77.2   0.0   1   1   8.5e-26   1.2e-21   76.9   0.0     1   110    53   159    53   159 0.98 Phage lysozyme
Peptidase_A24        PF01478.13   106 seq602_BIOID51031    -            155   2.3e-23   82.2   8.7   1   1   1.7e-27   2.3e-23   82.2   6.0     2   103    10   116     8   121 0.88 Type IV leader peptidase family
YjbE                 PF11106.3     80 seq604_BIOID51031    -             80   1.5e-43  146.4  27.9   1   1   1.2e-47   1.7e-43  146.3  19.3     1    80     1    80     1    80 0.99 Exopolysaccharide production protein YjbE
SpoA                 PF01052.15    77 seq607_BIOID51031    -            137   2.9e-24   84.3   0.8   1   1   2.7e-28   3.7e-24   84.0   0.6     3    76    55   128    54   129 0.97 Surface presentation of antigens (SPOA)
DegT_DnrJ_EryC1      PF01041.12   363 seq608_BIOID51031    -            376   3.7e-87  292.6   0.0   1   1   9.7e-91   4.4e-87  292.3   0.0     7   361    13   370     9   372 0.93 DegT/DnrJ/EryC1/StrS aminotransferase family
Aminotran_1_2        PF00155.16   363 seq608_BIOID51031    -            376   7.6e-11   41.4   0.1   1   1   3.7e-14   1.7e-10   40.3   0.0    67   189    46   154     9   187 0.88 Aminotransferase class I and II
Aminotran_5          PF00266.14   371 seq608_BIOID51031    -            376   4.7e-08   32.0   0.1   1   1   1.6e-11   7.5e-08   31.3   0.0    62   182    47   159    33   204 0.90 Aminotransferase class-V
ATP-grasp_2          PF08442.5    202 seq609_BIOID51031    -            388   1.4e-82  275.8   0.0   1   1   5.7e-86   1.9e-82  275.4   0.0     1   202     2   203     2   203 1.00 ATP-grasp domain
Ligase_CoA           PF00549.14   153 seq609_BIOID51031    -            388     1e-24   86.7   3.4   1   1   5.1e-28   1.8e-24   86.0   2.4     1   153   262   382   262   382 0.98 CoA-ligase
ATP-grasp_5          PF13549.1    222 seq609_BIOID51031    -            388   1.5e-13   50.3   0.1   1   1   1.2e-16     4e-13   48.9   0.1    10   219     3   215     1   217 0.83 ATP-grasp domain
ATP-grasp_4          PF13535.1    184 seq609_BIOID51031    -            388   7.1e-08   32.2   0.1   1   1   5.1e-11   1.7e-07   31.0   0.0     7   110     7   126     4   200 0.77 ATP-grasp domain
MFS_1                PF07690.11   354 seq611_BIOID51031    -            394   1.1e-36  126.1  55.2   1   2   1.5e-29     1e-25   90.1  17.3     2   188    17   198    16   220 0.86 Major Facilitator Superfamily
MFS_1                PF07690.11   354 seq611_BIOID51031    -            394   1.1e-36  126.1  55.2   2   2     1e-14   7.2e-11   41.3  16.1     3   175   218   387   216   394 0.89 Major Facilitator Superfamily
Sugar_tr             PF00083.19   451 seq611_BIOID51031    -            394   3.2e-12   45.6  16.5   1   1   4.7e-16   3.2e-12   45.6  11.4    43   188    39   181    11   184 0.83 Sugar (and other) transporter
Carb_kinase          PF01256.12   242 seq613_BIOID51031    -            515   5.5e-83  277.8   4.4   1   1   6.7e-86   4.6e-82  274.8   1.2     2   242   258   496   257   496 0.99 Carbohydrate kinase
YjeF_N               PF03853.10   173 seq613_BIOID51031    -            515   7.2e-48  162.2   0.0   1   1   1.9e-51   1.3e-47  161.4   0.0     2   173    35   199    34   199 0.98 YjeF-related protein N-terminus
DUF2886              PF11102.3    200 seq614_BIOID51031    -            212   1.7e-56  190.8   1.3   1   1   1.4e-60   1.9e-56  190.6   0.9     1   199    13   206    13   207 0.98 Protein of unknown function (DUF2886)
Fer2                 PF00111.22    78 seq616_BIOID51031    -             84   9.2e-11   41.2   2.6   1   1   7.5e-15     1e-10   41.0   1.8     7    78    10    77     4    77 0.83 2Fe-2S iron-sulfur cluster binding domain
ROK                  PF00480.15   179 seq619_BIOID51031    -            397   1.2e-27   96.8   0.0   1   1   1.2e-31   1.6e-27   96.3   0.0    26   179   111   267    85   267 0.89 ROK family
FliO                 PF04347.8     84 seq620_BIOID51031    -            121     3e-24   84.7   0.2   1   1     3e-28   4.1e-24   84.3   0.1     1    84    36   117    36   117 0.88 Flagellar biosynthesis protein, FliO
Pribosyltran         PF00156.22   125 seq621_BIOID51031    -            152   2.2e-11   43.4   0.0   1   1   2.3e-15   3.2e-11   42.9   0.0     2   112     4   105     3   112 0.87 Phosphoribosyl transferase domain
P2_Phage_GpR         PF06891.6    135 seq622_BIOID51031    -            155   3.1e-39  133.7   0.0   1   1   2.6e-43   3.5e-39  133.5   0.0     1   135     1   131     1   131 0.99 P2 phage tail completion protein R (GpR)
ACPS                 PF01648.15   113 seq625_BIOID51031    -            195   9.4e-12   44.7   0.0   1   1   1.1e-15   1.5e-11   44.0   0.0     2    73    88   155    87   189 0.80 4'-phosphopantetheinyl transferase superfamily
PmbA_TldD            PF01523.11   293 seq626_BIOID51031    -            450   6.2e-66  222.5   0.0   1   1   7.1e-70   9.7e-66  221.8   0.0     1   292    34   326    34   327 0.96 Putative modulator of DNA gyrase
Caps_synth_GfcC      PF06251.6    229 seq627_BIOID51031    -            277   2.5e-91  304.8   0.0   1   1   2.1e-95   2.9e-91  304.6   0.0     2   229    52   277    51   277 0.99 Capsule biosynthesis GfcC
FliP                 PF00813.15   194 seq629_BIOID51031    -            245   4.7e-81  271.0  10.9   1   1   4.8e-85   6.5e-81  270.5   7.5     2   193    48   239    47   240 0.99 FliP family
PDZ                  PF00595.19    81 seq631_BIOID51031    -            474   3.1e-29  100.8   8.2   1   2   2.7e-19   9.1e-16   57.6   0.1     7    80   285   367   279   368 0.90 PDZ domain (Also known as DHR or GLGF)
PDZ                  PF00595.19    81 seq631_BIOID51031    -            474   3.1e-29  100.8   8.2   2   2   3.7e-15   1.3e-11   44.4   2.2    11    81   394   463   385   463 0.89 PDZ domain (Also known as DHR or GLGF)
PDZ_2                PF13180.1     82 seq631_BIOID51031    -            474   1.9e-26   91.6   2.4   1   2   1.2e-18   4.1e-15   55.3   0.0    12    82   300   380   285   380 0.88 PDZ domain
PDZ_2                PF13180.1     82 seq631_BIOID51031    -            474   1.9e-26   91.6   2.4   2   2   2.5e-12   8.6e-09   35.0   0.4     4    59   399   454   396   471 0.87 PDZ domain
Trypsin_2            PF13365.1    120 seq631_BIOID51031    -            474   8.2e-21   74.0   0.6   1   1   5.5e-24   1.9e-20   72.9   0.4     1   120   114   250   114   250 0.79 Trypsin-like peptidase domain
Trypsin              PF00089.21   220 seq631_BIOID51031    -            474   1.4e-20   73.7   0.3   1   1   6.5e-24   2.2e-20   73.0   0.2    21   218   114   275    87   277 0.83 Trypsin
Phage_tail_S         PF05069.8    148 seq632_BIOID51031    -            149   1.4e-46  157.8   5.1   1   1   1.1e-50   1.5e-46  157.6   3.5     2   147     3   147     2   148 0.98 Phage virion morphogenesis family
MTHFR                PF02219.12   287 seq633_BIOID51031    -            296  1.1e-108  362.5   0.0   1   1    9e-113  1.2e-108  362.4   0.0     4   287    14   291    11   291 0.97 Methylenetetrahydrofolate reductase
DUF1100              PF06500.6    411 seq634_BIOID51031    -            414    3e-222  737.3   0.0   1   1  9.7e-226  3.3e-222  737.2   0.0     1   411     1   414     1   414 0.99 Alpha/beta hydrolase of unknown function (DUF1100)
Abhydrolase_5        PF12695.2    142 seq634_BIOID51031    -            414   8.1e-09   35.2   0.0   1   1   4.3e-12   1.5e-08   34.4   0.0     1   121   196   375   196   392 0.75 Alpha/beta hydrolase family
Abhydrolase_6        PF12697.2    228 seq634_BIOID51031    -            414   4.8e-07   29.8   0.4   1   1   2.9e-10   9.8e-07   28.7   0.0    12   107   208   326   197   390 0.70 Alpha/beta hydrolase family
NUDIX                PF00293.23   135 seq635_BIOID51031    -            257   1.9e-21   75.9   0.1   1   1   1.3e-24     6e-21   74.3   0.0     6   125   132   240   127   249 0.90 NUDIX domain
zf-NADH-PPase        PF09297.6     32 seq635_BIOID51031    -            257   2.8e-10   39.4   5.4   1   1     1e-13   4.8e-10   38.6   3.8     1    32    93   124    93   124 0.98 NADH pyrophosphatase zinc ribbon domain
NUDIX-like           PF09296.6     98 seq635_BIOID51031    -            257   3.7e-06   27.0   0.1   1   1   1.6e-09   7.3e-06   26.1   0.1     2    97    11    90    10    91 0.96 NADH pyrophosphatase-like rudimentary NUDIX domain
Polysacc_synt        PF01943.12   273 seq636_BIOID51031    -            416     1e-13   51.0  19.1   1   1   7.7e-18     1e-13   51.0  13.3     1   272     3   283     3   284 0.84 Polysaccharide biosynthesis protein
CoA_binding          PF02629.14    96 seq637_BIOID51031    -            289   1.7e-30  105.2   0.7   1   1   4.9e-34   1.7e-30  105.2   0.5     1    96     6    99     6    99 0.99 CoA binding domain
Ligase_CoA           PF00549.14   153 seq637_BIOID51031    -            289   2.4e-20   72.5   0.6   1   1   1.2e-23     4e-20   71.8   0.4     1   152   151   271   151   272 0.96 CoA-ligase
Succ_CoA_lig         PF13607.1    138 seq637_BIOID51031    -            289   8.7e-12   44.7   0.0   1   1   4.4e-15   1.5e-11   43.9   0.0     1   138   145   284   145   287 0.83 Succinyl-CoA ligase like flavodoxin domain
SBP_bac_5            PF00496.17   374 seq638_BIOID51031    -            524   1.8e-88  296.8   2.1   1   1   1.5e-92   2.1e-88  296.5   1.5     2   370    68   437    67   441 0.90 Bacterial extracellular solute-binding proteins, family 5 Middle
AzlC                 PF03591.9    143 seq639_BIOID51031    -            245   7.3e-42  142.5  10.2   1   1   5.3e-46   7.3e-42  142.5   7.1     1   141    23   165    23   167 0.97 AzlC protein
Phage_base_V         PF04717.7     79 seq640_BIOID51031    -            211   1.8e-27   94.9   0.7   1   1   2.4e-31   3.3e-27   94.1   0.5     1    79    21    96    21    96 0.98 Phage-related baseplate assembly protein
DUF940               PF06082.6    658 seq642_BIOID51031    -            698  1.1e-257  856.8  12.6   1   1  8.9e-262  1.2e-257  856.6   8.7     1   657    29   692    29   693 0.97 Bacterial putative lipoprotein (DUF940)
UPF0079              PF02367.12   123 seq644_BIOID51031    -            153   5.6e-45  151.8   0.0   1   1   4.8e-49   6.6e-45  151.5   0.0     1   121    14   134    14   136 0.98 Uncharacterised P-loop hydrolase UPF0079
NAD_binding_2        PF03446.10   162 seq645_BIOID51031    -            292     2e-47  160.9   1.9   1   1     6e-51   2.7e-47  160.5   1.3     1   160     1   162     1   164 0.98 NAD binding domain of 6-phosphogluconate dehydrogenase
F420_oxidored        PF03807.12    96 seq645_BIOID51031    -            292   5.4e-07   29.8   0.2   1   1   2.4e-10   1.1e-06   28.8   0.2     1    75     3    71     3    96 0.79 NADP oxidoreductase coenzyme F420-dependent
Bac_export_1         PF01311.15   249 seq646_BIOID51031    -            261   2.9e-76  255.9  29.1   1   1   2.4e-80   3.3e-76  255.7  20.2     2   248     8   251     7   252 0.99 Bacterial export proteins, family 1
URO-D                PF01208.12   343 seq647_BIOID51031    -            354  1.7e-140  467.7   0.0   1   1  1.4e-144  1.9e-140  467.5   0.0     2   342     5   347     4   348 0.98 Uroporphyrinogen decarboxylase (URO-D)
AzlD                 PF05437.7     99 seq651_BIOID51031    -            111   1.8e-12   46.9   5.7   1   1   1.5e-16   2.1e-12   46.7   4.0     1    98     5   104     5   105 0.92 Branched-chain amino acid transport protein (AzlD)
GPW_gp25             PF04965.9     99 seq652_BIOID51031    -            115   1.1e-20   72.8   0.0   1   1   1.1e-24   1.5e-20   72.4   0.0     5    92    17   104    15   111 0.94 Gene 25-like lysozyme
peroxidase           PF00141.18   229 seq653_BIOID51031    -            739   4.5e-87  291.2   0.0   1   2   4.1e-53   5.6e-49  166.5   0.0     3   229    89   409    87   409 0.87 Peroxidase
peroxidase           PF00141.18   229 seq653_BIOID51031    -            739   4.5e-87  291.2   0.0   2   2   1.3e-39   1.8e-35  122.4   0.0     3   229   416   713   414   713 0.88 Peroxidase
Amidase_3            PF01520.13   175 seq654_BIOID51031    -            445   3.7e-49  166.7   0.0   1   1   9.5e-53   6.5e-49  165.9   0.0     1   174   194   413   194   414 0.99 N-acetylmuramoyl-L-alanine amidase
Cytochrom_B562       PF07361.6    103 seq655_BIOID51031    -            128   5.4e-35  119.8   5.5   1   1   4.5e-39   6.2e-35  119.6   3.8     1   103    23   128    23   128 0.99 Cytochrome b562
Crl                  PF07417.7    127 seq656_BIOID51031    -            133     1e-54  183.5   0.1   1   1   8.7e-59   1.2e-54  183.3   0.1     2   122     3   123     2   131 0.96 Transcriptional regulator Crl
Glyco_transf_56      PF07429.6    361 seq657_BIOID51031    -            359  1.7e-193  642.3   0.0   1   1  2.8e-197  1.9e-193  642.1   0.0     1   360     1   358     1   359 0.99 4-alpha-L-fucosyltransferase glycosyl transferase group 56
Diacid_rec           PF05651.8    135 seq658_BIOID51031    -            385   1.9e-52  176.1   0.9   1   1   4.7e-56   3.2e-52  175.4   0.6     1   135     6   140     6   140 0.99 Putative sugar diacid recognition
HTH_30               PF13556.1     59 seq658_BIOID51031    -            385     3e-23   81.0   2.8   1   1     6e-26   4.1e-22   77.3   1.7     1    59   323   381   323   381 0.98 PucR C-terminal helix-turn-helix domain
Baseplate_J          PF04865.9    243 seq659_BIOID51031    -            302   1.3e-59  201.4   3.1   1   1   4.2e-62   5.8e-58  195.9   2.2     2   243    86   262    85   262 0.96 Baseplate J-like protein
MarR                 PF01047.17    59 seq660_BIOID51031    -            176   1.6e-17   62.8   2.8   1   1   1.3e-20     6e-17   60.9   0.1     1    58    53   112    53   113 0.98 MarR family
MarR_2               PF12802.2     62 seq660_BIOID51031    -            176     1e-08   34.5   0.1   1   1   4.8e-12   2.2e-08   33.5   0.0     5    61    55   111    51   112 0.90 MarR family
HTH_27               PF13463.1     68 seq660_BIOID51031    -            176   3.6e-07   30.3   0.1   1   1   1.8e-10   8.1e-07   29.1   0.0    17    68    70   121    54   121 0.86 Winged helix DNA-binding domain
DeoC                 PF01791.4    236 seq661_BIOID51031    -            295   8.6e-35  120.0   0.0   1   1   7.3e-39     1e-34  119.8   0.0     2   235    21   261    20   262 0.94 DeoC/LacD family aldolase
BPD_transp_1         PF00528.17   185 seq665_BIOID51031    -            314   8.5e-45  152.4   9.9   1   1   6.2e-49   8.5e-45  152.4   6.9     2   185   117   308   116   308 0.99 Binding-protein-dependent transport system inner membrane component
Endonuclease_5       PF04493.9    206 seq667_BIOID51031    -            223   1.8e-70  236.3   0.0   1   1   1.5e-74   2.1e-70  236.1   0.0     1   205     9   208     9   209 0.99 Endonuclease V
PTS_EIIA_2           PF00359.17   142 seq669_BIOID51031    -            658   4.9e-31  107.2   0.0   1   1   1.8e-34   8.1e-31  106.5   0.0     5   141    29   170    25   171 0.95 Phosphoenolpyruvate-dependent sugar phosphotransferase system, EIIA 2
PTS_IIB              PF02302.12    90 seq669_BIOID51031    -            658   1.4e-15   57.3   0.1   1   1   5.6e-19   2.6e-15   56.5   0.1     2    90   188   279   187   279 0.95 PTS system, Lactose/Cellobiose specific IIB subunit
PTS_EIIC             PF02378.13   321 seq669_BIOID51031    -            658   3.9e-11   42.2  35.1   1   1   5.9e-14   2.7e-10   39.4  23.9     2   268   312   562   311   632 0.72 Phosphotransferase system, EIIC
HlyD                 PF00529.15   306 seq672_BIOID51031    -            390   3.6e-79  266.1  15.0   1   1   1.3e-82   4.5e-79  265.8  10.4     1   306    60   343    60   343 0.99 HlyD family secretion protein
HlyD_2               PF12700.2    328 seq672_BIOID51031    -            390   2.2e-17   63.1   1.3   1   1   9.2e-21   3.1e-17   62.6   0.9    20   234    60   290    51   316 0.77 HlyD family secretion protein
HlyD_3               PF13437.1    105 seq672_BIOID51031    -            390   5.2e-16   58.7   3.5   1   1   1.4e-16   4.9e-13   49.2   0.2     2   105   218   338   217   338 0.79 HlyD family secretion protein
Biotin_lipoyl_2      PF13533.1     50 seq672_BIOID51031    -            390   1.1e-08   34.4   1.6   1   1   5.4e-11   1.9e-07   30.5   0.1     2    49    61   108    60   109 0.91 Biotin-lipoyl like
GerE                 PF00196.14    58 seq673_BIOID51031    -            106   9.8e-20   69.5   1.4   1   1   1.1e-23   1.4e-19   68.9   1.0     3    57    36    90    34    91 0.96 Bacterial regulatory proteins, luxR family
PMI_typeI            PF01238.16   373 seq674_BIOID51031    -            417  2.2e-124  415.1   0.1   1   1  2.5e-127  1.7e-123  412.1   0.0     1   373    27   383    27   383 0.98 Phosphomannose isomerase type I
Globin               PF00042.17   108 seq675_BIOID51031    -            403   3.4e-15   56.1   0.0   1   1   1.7e-18   7.7e-15   55.0   0.0     2   107    14   109    13   110 0.96 Globin
NAD_binding_1        PF00175.16   109 seq675_BIOID51031    -            403   1.8e-14   54.0   0.0   1   1   7.5e-18   3.4e-14   53.2   0.0     1   108   271   379   271   380 0.82 Oxidoreductase NAD-binding domain
FAD_binding_6        PF00970.19    99 seq675_BIOID51031    -            403     1e-13   51.0   0.0   1   1   4.8e-17   2.2e-13   50.0   0.0     2    97   162   259   161   261 0.90 Oxidoreductase FAD-binding domain
Tail_P2_I            PF09684.5    139 seq676_BIOID51031    -            202   1.2e-53  180.3   0.2   1   1     1e-57   1.4e-53  180.0   0.1     1   139     6   142     6   142 0.98 Phage tail protein (Tail_P2_I)
WzyE                 PF06899.6    449 seq678_BIOID51031    -            450  1.2e-277  920.6  45.5   1   1  9.8e-282  1.3e-277  920.4  31.5     1   448     1   449     1   450 1.00 WzyE protein
DNA_mis_repair       PF01119.14   119 seq679_BIOID51031    -            615   5.3e-37  125.8   0.0   1   1   2.5e-40   8.6e-37  125.1   0.0     2   118   213   330   212   331 0.95 DNA mismatch repair protein, C-terminal domain
MutL_C               PF08676.6    144 seq679_BIOID51031    -            615   1.6e-23   82.7   0.2   1   1   4.7e-27   1.6e-23   82.7   0.1     2   134   435   563   434   572 0.92 MutL C terminal dimerisation domain
HATPase_c_3          PF13589.1    137 seq679_BIOID51031    -            615   1.1e-13   50.9   0.0   1   1   5.6e-17   1.9e-13   50.1   0.0     4   103    24   123    21   142 0.81 Histidine kinase-, DNA gyrase B-, and HSP90-like ATPase
HATPase_c            PF02518.21   111 seq679_BIOID51031    -            615   5.7e-11   42.0   0.0   1   1   3.8e-14   1.3e-10   40.8   0.0     2    72    19    87    18   147 0.79 Histidine kinase-, DNA gyrase B-, and HSP90-like ATPase
ADH_N                PF08240.7    109 seq680_BIOID51031    -            336   6.3e-32  109.4   0.4   1   1   2.8e-35   1.3e-31  108.5   0.3     1   107    29   134    29   136 0.98 Alcohol dehydrogenase GroES-like domain
ADH_zinc_N           PF00107.21   130 seq680_BIOID51031    -            336   5.7e-13   48.4   0.1   1   1   2.8e-16   1.3e-12   47.2   0.1     2   130   177   296   176   296 0.91 Zinc-binding dehydrogenase
ThiF                 PF00899.16   136 seq680_BIOID51031    -            336   4.7e-05   23.1   0.8   1   1     2e-08   9.2e-05   22.1   0.1     4    36   168   200   165   204 0.93 ThiF family
DUF416               PF04222.7    191 seq683_BIOID51031    -            196   2.2e-87  291.0   0.1   1   1   1.8e-91   2.5e-87  290.8   0.0     1   189     4   192     4   194 0.99 Protein of unknown function (DUF416)
BPD_transp_1         PF00528.17   185 seq686_BIOID51031    -            277   6.8e-29  100.5  11.6   1   1     5e-33   6.8e-29  100.5   8.0     1   183    89   271    86   273 0.98 Binding-protein-dependent transport system inner membrane component
DUF2525              PF10733.4     58 seq687_BIOID51031    -             76   5.4e-38  128.5   4.1   1   1   5.1e-42     7e-38  128.1   2.9     1    58    19    76    19    76 0.99 Protein of unknown function (DUF2525)
DUF3751              PF12571.3    159 seq688_BIOID51031    -            348   1.6e-48  164.3   0.1   1   1   3.5e-52   2.4e-48  163.8   0.1     1   159     1   153     1   153 0.99 Phage tail-collar fibre protein
Collar               PF07484.7     57 seq688_BIOID51031    -            348   2.4e-12   46.3   0.2   1   1   8.6e-16   5.9e-12   45.0   0.1     1    57   193   240   193   240 0.97 Phage Tail Collar Domain
AA_kinase            PF00696.23   241 seq692_BIOID51031    -            396   4.4e-43  147.4   2.1   1   1   8.2e-47   5.6e-43  147.1   1.5     2   240    35   263    34   264 0.93 Amino acid kinase family
PUA                  PF01472.15    74 seq692_BIOID51031    -            396     1e-22   79.4   0.1   1   1   4.6e-26   3.1e-22   77.9   0.1     1    74   305   379   305   379 0.98 PUA domain
PsiE                 PF06146.7     69 seq696_BIOID51031    -            136   1.8e-16   59.9   5.7   1   1   1.3e-20   1.8e-16   59.9   3.9     5    69    62   123    58   123 0.95 Phosphate-starvation-inducible E
MFS_1                PF07690.11   354 seq698_BIOID51031    -            512   5.7e-55  186.3  38.3   1   1   4.2e-59   5.7e-55  186.3  26.5     1   353    19   413    19   414 0.89 Major Facilitator Superfamily
NAD_synthase         PF02540.12   242 seq699_BIOID51031    -            275   5.8e-79  264.2   0.0   1   1   4.9e-83   6.7e-79  264.0   0.0     2   242    23   265    22   265 0.98 NAD synthase
Bac_DNA_binding      PF00216.16    90 seq700_BIOID51031    -             90   3.2e-33  113.4   1.4   1   1   2.6e-37   3.6e-33  113.3   1.0     1    90     1    90     1    90 0.99 Bacterial DNA-binding protein
EamA                 PF00892.15   126 seq701_BIOID51031    -            312   1.3e-47  160.8  35.9   1   2   2.4e-25   1.7e-21   76.4  11.3     1   125    31   152    31   153 0.93 EamA-like transporter family
EamA                 PF00892.15   126 seq701_BIOID51031    -            312   1.3e-47  160.8  35.9   2   2     1e-29   7.1e-26   90.6   8.1     1   125   173   300   173   301 0.97 EamA-like transporter family
Hydrolase_3          PF08282.7    254 seq702_BIOID51031    -            271   1.8e-15   57.1   0.0   1   1   4.6e-17   3.1e-13   49.7   0.0     1   229    10   233    10   241 0.75 haloacid dehalogenase-like hydrolase
S6PP                 PF05116.8    247 seq702_BIOID51031    -            271   1.3e-07   31.0   0.0   1   1   7.2e-10   4.9e-06   25.9   0.0     3   245     8   267     6   268 0.76 Sucrose-6F-phosphate phosphohydrolase
DAO                  PF01266.19   358 seq703_BIOID51031    -            542   1.2e-56  192.0   2.9   1   1   5.5e-60   1.9e-56  191.4   2.0     1   344    10   343    10   367 0.86 FAD dependent oxidoreductase
FAD_binding_2        PF00890.19   421 seq703_BIOID51031    -            542     5e-08   32.0   8.6   1   1     3e-10     1e-06   27.7   6.0     1   206    10   215    10   234 0.78 FAD binding domain
FAD_binding_3        PF01494.14   356 seq703_BIOID51031    -            542   1.3e-06   27.5   3.7   1   1   4.2e-09   1.4e-05   24.1   2.7     2   173     9   214     8   225 0.85 FAD binding domain
Fer2_BFD             PF04324.10    55 seq703_BIOID51031    -            542   2.2e-06   27.4   2.4   1   1   6.5e-10   2.2e-06   27.4   1.7     2    45   432   480   431   486 0.87 BFD-like [2Fe-2S] binding domain
DUF945               PF06097.6    459 seq705_BIOID51031    -            502  1.7e-150  501.6  18.0   1   1  1.4e-154  1.9e-150  501.4  12.5     1   459     1   482     1   482 0.99 Bacterial protein of unknown function (DUF945)
HOK_GEF              PF01848.11    43 seq706_BIOID51031    -             50   7.7e-18   63.4   1.4   1   1   6.2e-22   8.5e-18   63.2   1.0     1    43     4    46     4    46 0.99 Hok/gef family
ABC_tran             PF00005.22   118 seq707_BIOID51031    -            254   1.3e-14   54.4   0.0   1   1   2.1e-18   2.9e-14   53.3   0.0     9   118    55   169    47   169 0.81 ABC transporter
Sugar_tr             PF00083.19   451 seq708_BIOID51031    -            477   2.6e-30  105.2  35.0   1   1   7.4e-34   3.4e-30  104.9  24.2    50   432    72   452    33   463 0.82 Sugar (and other) transporter
MFS_1                PF07690.11   354 seq708_BIOID51031    -            477   1.5e-25   89.6  45.8   1   1   3.2e-29   1.5e-25   89.6  31.7     4   352    41   421    37   422 0.80 Major Facilitator Superfamily
MFS_2                PF13347.1    427 seq708_BIOID51031    -            477   2.3e-14   52.5  24.2   1   1   8.1e-13   3.7e-09   35.3   4.9   222   351    24   158    11   162 0.79 MFS/sugar transport protein
DUF1481              PF07356.7    195 seq709_BIOID51031    -            211   5.4e-71  237.9   0.6   1   1   4.5e-75   6.2e-71  237.7   0.4     1   195    22   207    22   207 0.99 Protein of unknown function (DUF1481)
Glyco_tran_WecB      PF03808.8    172 seq711_BIOID51031    -            246   3.1e-56  189.3   0.1   1   1   3.1e-60   4.2e-56  188.9   0.1     2   172    61   231    60   231 0.96 Glycosyl transferase WecB/TagA/CpsF family
HOK_GEF              PF01848.11    43 seq712_BIOID51031    -             83   7.1e-18   63.5   1.4   1   1   6.8e-22   9.3e-18   63.1   1.0     1    43    37    79    37    79 0.99 Hok/gef family
Caudo_TAP            PF02413.12   130 seq713_BIOID51031    -            198     2e-35  121.7   2.9   1   1   2.1e-39   2.8e-35  121.2   2.0     1   130    78   198    78   198 0.97 Caudovirales tail fibre assembly protein
Glyco_hydro_38       PF01074.17   277 seq714_BIOID51031    -            877   4.1e-44  150.8   0.0   1   1   1.4e-47   6.6e-44  150.1   0.0     2   266     7   266     6   274 0.88 Glycosyl hydrolases family 38 N-terminal domain
Glyco_hydro_38C      PF07748.8    458 seq714_BIOID51031    -            877   7.5e-31  107.2   0.0   1   1   2.4e-34   1.1e-30  106.7   0.0     2   417   386   843   385   862 0.77 Glycosyl hydrolases family 38 C-terminal domain
Alpha-mann_mid       PF09261.6     80 seq714_BIOID51031    -            877   1.2e-06   28.4   0.0   1   1   6.3e-10   2.9e-06   27.2   0.0     2    79   280   356   279   357 0.88 Alpha mannosidase, middle domain
Aldedh               PF00171.17   462 seq716_BIOID51031    -            417   6.1e-21   74.1   3.3   1   1   1.2e-20   1.6e-16   59.6   0.9    37   298     8   282     2   305 0.82 Aldehyde dehydrogenase family
IPPT                 PF01715.12   253 seq719_BIOID51031    -            316  8.7e-108  359.0   0.0   1   1  1.5e-111    1e-107  358.7   0.0     2   252    45   297    44   298 0.99 IPP transferase
IPT                  PF01745.11   233 seq719_BIOID51031    -            316   6.5e-07   28.6   0.0   1   1   1.7e-08   0.00012   21.2   0.0     5   100    14   109    10   120 0.80 Isopentenyl transferase
ABC_tran             PF00005.22   118 seq721_BIOID51031    -            268   9.9e-26   90.3   0.1   1   1   2.3e-29   1.6e-25   89.6   0.0     1   117    52   179    52   180 0.92 ABC transporter
GIY-YIG              PF01541.19    80 seq722_BIOID51031    -            295   2.9e-05   24.2   0.0   1   1   4.2e-09   5.8e-05   23.2   0.0     2    76    35   104    34   109 0.76 GIY-YIG catalytic domain
Phage_sheath_1       PF04984.9    464 seq724_BIOID51031    -            392   2.4e-78  263.5   2.0   1   2   4.8e-20   6.6e-16   57.6   0.2     1    95     1    97     1    98 0.95 Phage tail sheath protein
Phage_sheath_1       PF04984.9    464 seq724_BIOID51031    -            392   2.4e-78  263.5   2.0   2   2   1.4e-65   1.9e-61  207.8   0.1   170   464    93   379    90   379 0.97 Phage tail sheath protein
AA_permease          PF00324.16   479 seq725_BIOID51031    -            461   4.9e-99  331.7  55.9   1   1  9.1e-103   6.2e-99  331.3  38.8     1   435    16   427    16   455 0.94 Amino acid permease
AA_permease_2        PF13520.1    426 seq725_BIOID51031    -            461   1.6e-43  148.7  59.1   1   1   3.1e-47   2.1e-43  148.3  41.0     9   425    20   440    15   441 0.88 Amino acid permease
LysR_substrate       PF03466.15   209 seq727_BIOID51031    -            293   3.6e-45  153.5   0.1   1   1   8.4e-49   5.7e-45  152.8   0.0     2   204    85   282    84   285 0.98 LysR substrate binding domain
HTH_1                PF00126.22    60 seq727_BIOID51031    -            293   2.5e-18   65.4   0.9   1   1   6.9e-22   4.7e-18   64.5   0.6     1    60     3    62     3    62 0.97 Bacterial regulatory helix-turn-helix protein, lysR family
FAD_binding_2        PF00890.19   421 seq728_BIOID51031    -            419   8.2e-57  192.8   0.0   1   1   1.4e-60   9.4e-57  192.6   0.0     1   421     4   399     4   399 0.95 FAD binding domain
HATPase_c            PF02518.21   111 seq729_BIOID51031    -            458   1.5e-28   98.5   0.8   1   1   6.1e-32   4.2e-28   97.1   0.1     2   110   346   449   345   450 0.98 Histidine kinase-, DNA gyrase B-, and HSP90-like ATPase
HisKA                PF00512.20    68 seq729_BIOID51031    -            458   1.5e-14   53.5   0.4   1   1     8e-18   5.5e-14   51.7   0.0     2    65   238   300   237   302 0.91 His Kinase A (phospho-acceptor) domain
NikR_C               PF08753.6     79 seq731_BIOID51031    -            133   3.2e-30  103.7   4.0   1   1   6.9e-34   4.7e-30  103.1   2.8     2    78    54   130    53   131 0.97 NikR C terminal nickel binding domain
RHH_1                PF01402.16    39 seq731_BIOID51031    -            133   2.3e-10   39.7   0.5   1   1   5.4e-14   3.7e-10   39.1   0.3     1    38     3    41     3    42 0.95 Ribbon-helix-helix protein, copG family
Sugar_tr             PF00083.19   451 seq732_BIOID51031    -            449   1.3e-37  129.3  27.3   1   1   5.7e-39   2.6e-35  121.7  18.9     4   443    22   430    20   438 0.78 Sugar (and other) transporter
MFS_1                PF07690.11   354 seq732_BIOID51031    -            449   9.9e-31  106.6  45.4   1   1   7.5e-31   3.4e-27   95.0  23.4    30   314    54   353    25   360 0.75 Major Facilitator Superfamily
MFS_2                PF13347.1    427 seq732_BIOID51031    -            449   7.3e-11   40.9  21.0   1   1   2.2e-13     1e-09   37.2   7.8   126   385   144   404   139   428 0.75 MFS/sugar transport protein
LSM                  PF01423.17    68 seq734_BIOID51031    -            102   7.6e-09   34.8   0.2   1   1   1.1e-12   1.4e-08   33.9   0.1     6    68    17    64    10    64 0.85 LSM domain
MMR_HSR1             PF01926.18   114 seq737_BIOID51031    -            426   3.4e-21   75.2   0.1   1   1   3.3e-24   9.1e-21   73.8   0.1     2   114   200   318   199   318 0.83 50S ribosome-binding GTPase
GTP-bdg_N            PF13167.1     95 seq737_BIOID51031    -            426   1.6e-15   56.9   0.0   1   1   1.4e-18   3.8e-15   55.6   0.0     8    95    25   112    18   112 0.96 GTP-binding GTPase N-terminal
FeoB_N               PF02421.13   189 seq737_BIOID51031    -            426     1e-08   34.5   0.1   1   1   7.5e-12   2.1e-08   33.5   0.0     2   168   199   369   198   390 0.81 Ferrous iron transport protein B
Arf                  PF00025.16   175 seq737_BIOID51031    -            426   1.2e-05   24.4   0.6   1   1   2.8e-08   7.6e-05   21.9   0.4    19   132   202   326   190   360 0.79 ADP-ribosylation factor family
Phage_tube           PF04985.9    167 seq738_BIOID51031    -            172   2.5e-69  231.8   0.1   1   1     2e-73   2.8e-69  231.7   0.0     1   167     2   172     2   172 0.99 Phage tail tube protein FII
HTH_Tnp_1            PF01527.15    76 seq739_BIOID51031    -            108   9.2e-11   41.4   1.2   1   1   2.7e-14   3.8e-10   39.4   0.8     1    74     1    87     1    88 0.85 Transposase
rve                  PF00665.21   120 seq743_BIOID51031    -            296   2.7e-25   88.6   0.1   1   1   2.8e-28   9.6e-25   86.9   0.0     2   119   126   240   125   241 0.97 Integrase core domain
HTH_21               PF13276.1     60 seq743_BIOID51031    -            296   9.2e-17   60.6   3.5   1   1   6.3e-20   2.2e-16   59.5   2.4     2    60    47   104    45   104 0.94 HTH-like domain
rve_3                PF13683.1     67 seq743_BIOID51031    -            296   1.3e-11   43.7   0.1   1   1   8.8e-15     3e-11   42.5   0.0     6    67   217   278   212   278 0.93 Integrase core domain
rve_2                PF13333.1     52 seq743_BIOID51031    -            296   2.8e-06   27.1   0.0   1   1   1.7e-09   5.8e-06   26.1   0.0     1    44   231   277   231   284 0.88 Integrase core domain
CCG                  PF02754.11    85 seq744_BIOID51031    -            396   2.2e-33  113.9   0.6   1   2     3e-19   8.3e-16   57.6   0.0     1    85   163   249   163   249 0.94 Cysteine-rich domain
CCG                  PF02754.11    85 seq744_BIOID51031    -            396   2.2e-33  113.9   0.6   2   2   2.5e-18     7e-15   54.7   0.0     1    84   293   376   293   377 0.95 Cysteine-rich domain
Fer4_8               PF13183.1     57 seq744_BIOID51031    -            396   6.4e-10   38.8   5.9   1   1   2.3e-13   6.4e-10   38.8   4.1     2    57     6    70     5    71 0.81 4Fe-4S dicluster domain
Fer4_17              PF13534.1     61 seq744_BIOID51031    -            396     3e-07   30.5   6.3   1   1   1.1e-10     3e-07   30.5   4.4     1    60     8    70     8    71 0.78 4Fe-4S dicluster domain
Sigma54_activat      PF00158.21   168 seq746_BIOID51031    -            441   1.5e-72  242.4   0.1   1   1   8.9e-76   2.4e-72  241.7   0.1     1   168   141   308   141   308 0.99 Sigma-54 interaction domain
Response_reg         PF00072.19   112 seq746_BIOID51031    -            441   7.2e-30  103.1   0.2   1   1   5.4e-33   1.5e-29  102.1   0.1     1   111     8   117     8   118 0.98 Response regulator receiver domain
HTH_8                PF02954.14    42 seq746_BIOID51031    -            441     2e-14   52.7   0.6   1   1   7.2e-18     2e-14   52.7   0.4     3    39   403   439   401   441 0.93 Bacterial regulatory protein, Fis family
AAA_5                PF07728.9    139 seq746_BIOID51031    -            441   1.3e-07   31.2   0.0   1   1   9.7e-11   2.7e-07   30.3   0.0     2   123   165   283   164   301 0.84 AAA domain (dynein-related subfamily)
AAA                  PF00004.24   132 seq746_BIOID51031    -            441   1.5e-05   25.0   0.0   1   1   1.2e-08   3.4e-05   23.9   0.0     1   126   165   296   165   302 0.72 ATPase family associated with various cellular activities (AAA)
FluMu_gp41           PF10109.4     82 seq747_BIOID51031    -            111   5.3e-15   54.9   0.1   1   1   5.8e-19   7.9e-15   54.4   0.1     1    81    26   105    26   106 0.97 Mu-like prophage FluMu protein gp41
Aldose_epim          PF01263.15   301 seq748_BIOID51031    -            295   8.9e-21   74.1   0.0   1   1   8.7e-25   1.2e-20   73.7   0.0     2   197    28   213    27   228 0.86 Aldose 1-epimerase
Radical_SAM          PF04055.16   166 seq752_BIOID51031    -            411   2.1e-13   50.6   0.0   1   1   9.8e-17   3.3e-13   50.0   0.0     6   166    20   188    16   188 0.86 Radical SAM superfamily
DUF4008              PF13186.1     64 seq752_BIOID51031    -            411   1.9e-12   47.1   0.6   1   1   1.3e-15   4.3e-12   46.0   0.4     4    64   282   343   276   343 0.90 Domain of unknown function (DUF4008)
Fer4_12              PF13353.1    139 seq752_BIOID51031    -            411   4.7e-07   29.8   0.0   1   1   2.6e-10   8.9e-07   28.9   0.0    13   115    19   126    17   151 0.61 4Fe-4S single cluster domain
Phage_P2_GpE         PF06528.7     39 seq753_BIOID51031    -             39   4.7e-24   83.4   0.0   1   1   3.6e-28     5e-24   83.3   0.0     1    39     1    39     1    39 0.98 Phage P2 GpE
PhageMin_Tail        PF10145.4    202 seq754_BIOID51031    -            813   7.8e-39  133.2  17.4   1   1   5.7e-43   7.8e-39  133.2  12.1     1   202   238   440   238   440 0.97 Phage-related minor tail protein
Band_7               PF01145.20   179 seq756_BIOID51031    -            419   4.9e-33  114.4   1.1   1   1   1.2e-36   8.4e-33  113.6   0.7     1   178    98   271    98   272 0.96 SPFH domain / Band 7 family
HflK_N               PF12221.3     42 seq756_BIOID51031    -            419   7.8e-17   60.6  18.5   1   1   4.1e-20   2.8e-16   58.8  12.8     1    42     1    60     1    60 0.96 Bacterial membrane protein N terminal
TisB_toxin           PF13939.1     28 seq757_BIOID51031    -             29   4.8e-16   57.9  11.3   1   1   3.7e-20   5.1e-16   57.8   7.8     1    28     1    28     1    28 0.99 Toxin TisB, type I toxin-antitoxin system
MFS_1                PF07690.11   354 seq758_BIOID51031    -            396   3.6e-34  117.9  59.3   1   1   2.6e-38   3.6e-34  117.9  41.1     2   353    19   349    18   350 0.89 Major Facilitator Superfamily
SlyX                 PF04102.7     69 seq760_BIOID51031    -             72   4.1e-26   91.0   2.4   1   1   3.4e-30   4.6e-26   90.8   1.7     1    69     5    72     5    72 0.99 SlyX
EamA                 PF00892.15   126 seq761_BIOID51031    -            306   8.4e-37  125.9  34.2   1   2   1.9e-25   2.6e-21   75.8   7.2     1   125    18   140    18   141 0.93 EamA-like transporter family
EamA                 PF00892.15   126 seq761_BIOID51031    -            306   8.4e-37  125.9  34.2   2   2   2.7e-19   3.8e-15   55.9  11.0     1   125   160   284   160   285 0.92 EamA-like transporter family
Bac_Ubq_Cox          PF01654.12   436 seq762_BIOID51031    -            523  1.2e-183  610.3  21.3   1   1    1e-187  1.4e-183  610.1  14.7     1   435     8   503     8   504 0.98 Bacterial Cytochrome Ubiquinol Oxidase
HAD_2                PF13419.1    176 seq765_BIOID51031    -            199   4.9e-29  101.7   0.1   1   1   1.7e-32   5.7e-29  101.5   0.1     2   176     4   184     3   184 0.85 Haloacid dehalogenase-like hydrolase
Hydrolase_like       PF13242.1     75 seq765_BIOID51031    -            199   2.5e-08   33.3   0.0   1   1   1.6e-11   5.5e-08   32.2   0.0     2    50   139   186   138   198 0.93 HAD-hyrolase-like
Hydrolase            PF00702.21   204 seq765_BIOID51031    -            199   1.8e-06   28.4   0.0   1   1   6.1e-10   2.1e-06   28.3   0.0   109   203    73   177     6   178 0.76 haloacid dehalogenase-like hydrolase
Esterase             PF00756.15   251 seq766_BIOID51031    -            400   1.2e-49  168.9   0.0   1   1   1.7e-53   1.2e-49  168.9   0.0     1   251   172   391   172   391 0.98 Putative esterase
DUF3327              PF11806.3    122 seq766_BIOID51031    -            400   1.8e-37  128.2   2.5   1   1   4.2e-41   2.9e-37  127.5   0.3     3   121    29   155    21   156 0.97 Domain of unknown function (DUF3327)
MFS_1                PF07690.11   354 seq767_BIOID51031    -            396   7.9e-39  133.2  45.7   1   1   1.7e-42   7.9e-39  133.2  31.6     2   352    16   351    15   353 0.83 Major Facilitator Superfamily
MFS_3                PF05977.8    524 seq767_BIOID51031    -            396   6.8e-08   30.9   6.3   1   1   1.5e-11   6.8e-08   30.9   4.3    32   206    32   201     5   207 0.84 Transmembrane secretion effector
TRI12                PF06609.8    599 seq767_BIOID51031    -            396   2.8e-06   25.7   4.5   1   1   6.2e-10   2.8e-06   25.7   3.1    87   212    54   179    14   190 0.80 Fungal trichothecene efflux pump (TRI12)
Ribosomal_S2         PF00318.15   211 seq769_BIOID51031    -            304   3.3e-85  284.5   0.0   1   1   2.9e-89   3.9e-85  284.2   0.0     1   211    72   288    72   288 0.99 Ribosomal protein S2
Band_7               PF01145.20   179 seq774_BIOID51031    -            334   1.4e-37  129.2   0.7   1   1   1.5e-41   2.1e-37  128.6   0.5     2   178    22   243    21   245 0.97 SPFH domain / Band 7 family
MbtH                 PF03621.8     54 seq779_BIOID51031    -             72   3.9e-21   74.0   0.6   1   1   3.5e-25   4.8e-21   73.7   0.4     1    53     1    54     1    55 0.96 MbtH-like protein
AMP-binding          PF00501.23   418 seq780_BIOID51031    -           1335  5.9e-117  390.4   0.0   1   1  2.3e-120  7.8e-117  390.0   0.0     1   417   524   928   524   929 0.97 AMP-binding enzyme
Condensation         PF00668.15   301 seq780_BIOID51031    -           1335   4.1e-60  203.0   0.0   1   1   1.8e-63   6.2e-60  202.4   0.0     2   300    44   342    43   343 0.91 Condensation domain
Thioesterase         PF00975.15   229 seq780_BIOID51031    -           1335   1.1e-44  153.2   0.6   1   1   1.8e-45   6.1e-42  144.2   0.0     2   223  1109  1327  1108  1333 0.95 Thioesterase domain
PP-binding           PF00550.20    67 seq780_BIOID51031    -           1335   4.2e-11   42.8   0.1   1   1   3.8e-14   1.3e-10   41.2   0.1     3    65  1022  1082  1020  1084 0.91 Phosphopantetheine attachment site
Transposase_31       PF04754.7    205 seq784_BIOID51031    -            300   1.4e-81  272.6   0.1   1   1   1.4e-85     2e-81  272.1   0.0     2   204     9   209     8   210 0.99 Putative transposase, YhgA-like
Tyr_Deacylase        PF02580.11   145 seq785_BIOID51031    -            145   6.3e-55  185.0   0.1   1   1   5.1e-59     7e-55  184.8   0.0     2   144     3   144     2   145 0.99 D-Tyr-tRNA(Tyr) deacylase
Cyto_ox_2            PF02322.10   328 seq786_BIOID51031    -            379  7.9e-121  403.1  36.0   1   1  6.7e-125  9.2e-121  402.8  25.0     2   327     7   362     6   363 0.99 Cytochrome oxidase subunit II
EF_TS                PF00889.14   221 seq788_BIOID51031    -            283   2.3e-71  239.5   5.7   1   1   3.3e-75   2.3e-71  239.5   4.0     1   221    57   263    57   263 0.98 Elongation factor TS
UBA                  PF00627.26    37 seq788_BIOID51031    -            283   3.5e-11   42.4   0.1   1   1   3.4e-14   2.3e-10   39.8   0.1     1    35     4    39     4    40 0.96 UBA/TS-N domain
MarR                 PF01047.17    59 seq789_BIOID51031    -            144   5.2e-18   64.3   0.0   1   1   1.9e-21   8.8e-18   63.6   0.0     1    59    38    96    38    96 0.98 MarR family
MarR_2               PF12802.2     62 seq789_BIOID51031    -            144   1.4e-13   50.1   0.0   1   1   5.2e-17   2.4e-13   49.4   0.0     1    62    36    95    36    95 0.98 MarR family
HTH_27               PF13463.1     68 seq789_BIOID51031    -            144   3.5e-09   36.7   0.0   1   1   1.8e-12   8.1e-09   35.5   0.0     1    68    38   104    38   104 0.93 Winged helix DNA-binding domain
E1-E2_ATPase         PF00122.15   230 seq790_BIOID51031    -            898     8e-57  191.7   1.7   1   1   3.5e-60     8e-57  191.7   1.2     1   229   123   362   123   363 0.97 E1-E2 ATPase
Hydrolase            PF00702.21   204 seq790_BIOID51031    -            898   1.9e-24   87.2   0.5   1   1   1.9e-27   4.2e-24   86.0   0.2     1   204   367   653   367   653 0.83 haloacid dehalogenase-like hydrolase
HAD                  PF12710.2    191 seq790_BIOID51031    -            898   1.6e-16   60.9   0.1   1   1   1.4e-19   3.3e-16   59.9   0.0     2   191   371   650   370   650 0.78 haloacid dehalogenase-like hydrolase
Cation_ATPase_N      PF00690.21    69 seq790_BIOID51031    -            898   2.2e-15   55.7   0.0   1   1   2.2e-18   5.1e-15   54.5   0.0     4    69    48   112    46   112 0.97 Cation transporter/ATPase, N-terminus
Hydrolase_like2      PF13246.1     91 seq790_BIOID51031    -            898   5.2e-11   42.2   0.0   1   1   4.8e-14   1.1e-10   41.1   0.0    40    91   411   481   369   481 0.68 Putative hydrolase of sodium-potassium ATPase alpha subunit
Phage_P2_GpU         PF06995.6    121 seq792_BIOID51031    -            161   7.4e-46  154.3   0.0   1   1   6.6e-50   9.1e-46  154.0   0.0     1   120     6   125     6   126 0.99 Phage P2 GpU
DUF2065              PF09838.4     57 seq793_BIOID51031    -             65   9.4e-23   79.5   3.3   1   1   7.6e-27     1e-22   79.4   2.3     1    57     5    61     5    61 0.98 Uncharacterized protein conserved in bacteria (DUF2065)
YiiD_Cterm           PF09500.5    144 seq794_BIOID51031    -            329   6.7e-49  165.0   0.0   1   1   2.9e-52   9.9e-49  164.4   0.0     1   143   174   313   174   314 0.99 Putative thioesterase (yiiD_Cterm)
Acetyltransf_7       PF13508.1     79 seq794_BIOID51031    -            329   8.3e-13   48.1   0.0   1   1   4.5e-16   1.5e-12   47.3   0.0     3    77    60   138    58   140 0.87 Acetyltransferase (GNAT) domain
Acetyltransf_1       PF00583.19    83 seq794_BIOID51031    -            329   2.9e-12   46.3   0.0   1   1   2.4e-15   8.2e-12   44.8   0.0     2    82    66   138    65   139 0.96 Acetyltransferase (GNAT) family
Acetyltransf_10      PF13673.1    117 seq794_BIOID51031    -            329   1.6e-08   34.5   0.0   1   1   7.8e-12   2.7e-08   33.8   0.0    38   117    55   138    16   138 0.81 Acetyltransferase (GNAT) domain
ABC_tran             PF00005.22   118 seq797_BIOID51031    -            401   5.6e-22   78.2   0.0   1   1   3.6e-25   1.2e-21   77.0   0.0     1   117    73   191    73   192 0.92 ABC transporter
TOBE_2               PF08402.5     75 seq797_BIOID51031    -            401   9.6e-12   44.6   0.3   1   1   1.2e-14   4.2e-11   42.5   0.1     1    75   313   385   313   385 0.95 TOBE domain
HTH_18               PF12833.2     81 seq798_BIOID51031    -            129   1.1e-19   70.2   0.3   1   1   2.1e-23   1.4e-19   69.8   0.2     2    79    34   110    33   112 0.96 Helix-turn-helix domain
HTH_AraC             PF00165.18    42 seq798_BIOID51031    -            129   5.4e-18   64.0   0.2   1   2     2e-09   1.4e-05   24.6   0.0     1    42    20    61    20    61 0.97 Bacterial regulatory helix-turn-helix proteins, AraC family
HTH_AraC             PF00165.18    42 seq798_BIOID51031    -            129   5.4e-18   64.0   0.2   2   2     2e-13   1.4e-09   37.3   0.0     2    41    73   110    68   111 0.93 Bacterial regulatory helix-turn-helix proteins, AraC family
Adenylsucc_synt      PF00709.16   421 seq799_BIOID51031    -            432  3.4e-177  589.2   0.0   1   1  2.8e-181  3.9e-177  588.9   0.0     2   420     5   424     4   425 0.99 Adenylosuccinate synthetase
Phage_GPD            PF05954.6    292 seq801_BIOID51031    -            389     4e-62  209.9   0.3   1   1   3.8e-66   5.2e-62  209.5   0.2     1   292    42   366    42   366 0.90 Phage late control gene D protein (GPD)
AA_kinase            PF00696.23   241 seq803_BIOID51031    -            241   1.7e-27   96.3   0.2   1   1   1.9e-31   2.7e-27   95.7   0.2     1   241    10   219    10   219 0.77 Amino acid kinase family
MarB                 PF13999.1     66 seq804_BIOID51031    -             72   6.1e-35  118.4   0.5   1   1     5e-39   6.8e-35  118.3   0.3     2    66     6    70     5    70 0.98 MarB protein
YbgT_YccB            PF08173.6     28 seq807_BIOID51031    -             37   6.1e-16   57.8   4.2   1   1   4.9e-20   6.7e-16   57.6   2.9     1    28     1    28     1    28 0.97 Membrane bound YbgT-like protein
Cyd_oper_YbgE        PF09600.5     82 seq808_BIOID51031    -             97   1.5e-33  114.6   7.9   1   1   1.4e-37   1.9e-33  114.3   5.5     1    81    16    96    16    97 0.97 Cyd operon protein YbgE (Cyd_oper_YbgE)
4HBT                 PF03061.17    79 seq813_BIOID51031    -            134     8e-19   67.4   0.4   1   1   2.4e-22   1.1e-18   66.9   0.3     1    77    20   103    20   105 0.98 Thioesterase superfamily
4HBT_2               PF13279.1    121 seq813_BIOID51031    -            134   2.7e-12   47.0   0.2   1   1   7.1e-16   3.2e-12   46.8   0.1     3   117    14   128    12   132 0.88 Thioesterase-like superfamily
Acyl-ACP_TE          PF01643.12   249 seq813_BIOID51031    -            134   1.3e-05   24.2   0.1   1   1   3.1e-09   1.4e-05   24.0   0.0    31   132    33   132     4   134 0.79 Acyl-ACP thioesterase
LamB                 PF02264.10   398 seq814_BIOID51031    -            446  1.6e-168  560.7  24.8   1   1  1.3e-172  1.8e-168  560.6  17.2     1   398    28   446    28   446 0.97 LamB porin
PTS_IIB              PF02302.12    90 seq817_BIOID51031    -            106   5.2e-21   74.7   1.5   1   1   4.5e-25   6.1e-21   74.5   1.0     2    88     6    95     5    97 0.94 PTS system, Lactose/Cellobiose specific IIB subunit
RRF                  PF01765.14   165 seq820_BIOID51031    -            185   3.9e-68  227.9   1.7   1   1   3.7e-72     5e-68  227.6   1.2     1   165    19   183    19   183 0.99 Ribosome recycling factor
MotA_ExbB            PF01618.11   139 seq821_BIOID51031    -            230   6.2e-47  158.6   0.2   1   1     6e-51   8.1e-47  158.2   0.1     2   138    74   210    73   211 0.98 MotA/TolQ/ExbB proton channel family
Rrf2                 PF02082.15    83 seq822_BIOID51031    -            141   2.1e-25   88.5   0.1   1   1   2.4e-29   3.3e-25   87.9   0.1     1    82     1    82     1    83 0.99 Transcriptional regulator
PFL                  PF02901.10   648 seq823_BIOID51031    -            765  1.5e-204  681.0   0.0   1   1  2.6e-208  1.8e-204  680.7   0.0     1   648     1   626     1   626 0.98 Pyruvate formate lyase
Gly_radical          PF01228.16   106 seq823_BIOID51031    -            765   2.6e-25   88.6   0.0   1   1   9.7e-29   6.6e-25   87.4   0.0     3   106   645   747   643   747 0.97 Glycine radical
DUF1440              PF07274.7    136 seq824_BIOID51031    -            204   3.9e-55  185.4   2.3   1   1   3.4e-59   4.7e-55  185.1   1.6     1   136    26   182    26   182 0.99 Protein of unknown function (DUF1440)
RNB                  PF00773.14   325 seq827_BIOID51031    -            827    5e-105  351.2   0.0   1   1  2.1e-108  7.3e-105  350.7   0.0     1   325   274   602   274   602 0.97 RNB domain
OB_RNB               PF08206.6     58 seq827_BIOID51031    -            827   1.9e-29  100.8   9.9   1   2   2.4e-25   8.1e-22   76.3   0.1     1    58   101   158   101   158 0.99 Ribonuclease B OB domain
OB_RNB               PF08206.6     58 seq827_BIOID51031    -            827   1.9e-29  100.8   9.9   2   2     2e-09   6.7e-06   25.4   0.0     6    58   172   227   170   227 0.96 Ribonuclease B OB domain
S1                   PF00575.18    74 seq827_BIOID51031    -            827   8.7e-20   70.4   0.4   1   1   6.9e-23   2.4e-19   69.0   0.3     2    73   655   738   654   739 0.98 S1 RNA binding domain
HTH_12               PF08461.5     66 seq827_BIOID51031    -            827   1.7e-13   49.9   0.8   1   1   1.1e-16   3.8e-13   48.8   0.5     2    64    37    97    36    99 0.93 Ribonuclease R winged-helix domain
DXP_reductoisom      PF02670.11   129 seq829_BIOID51031    -            398     6e-49  165.7   0.7   1   1   1.3e-52     6e-49  165.7   0.5     1   129     4   132     4   132 0.99 1-deoxy-D-xylulose 5-phosphate reductoisomerase
DXPR_C               PF13288.1    121 seq829_BIOID51031    -            398   2.4e-45  153.3   0.3   1   1   1.1e-48   5.2e-45  152.2   0.2     1   121   271   389   271   389 0.99 DXP reductoisomerase C-terminal domain
DXP_redisom_C        PF08436.7     84 seq829_BIOID51031    -            398   7.5e-34  115.3   0.0   1   1   4.4e-37     2e-33  113.9   0.0     1    84   146   239   146   239 0.96 1-deoxy-D-xylulose 5-phosphate reductoisomerase C-terminal
ExbD                 PF02472.11   130 seq831_BIOID51031    -            142     5e-23   81.3   0.1   1   1   4.1e-27   5.6e-23   81.2   0.1     2   129    10   141     9   142 0.89 Biopolymer transport protein ExbD/TolR
Porin_1              PF00267.16   337 seq833_BIOID51031    -            397  9.1e-134  445.8  30.3   1   1  1.5e-137    1e-133  445.6  21.0     1   337    37   397    37   397 0.98 Gram-negative porin
Porin_4              PF13609.1    311 seq833_BIOID51031    -            397   1.2e-15   57.7  49.3   1   1   1.9e-19   1.3e-15   57.6  32.4     6   304    22   367    16   376 0.78 Gram-negative porin
HTH_31               PF13560.1     64 seq834_BIOID51031    -             96   6.8e-11   42.0   0.0   1   1   7.9e-14   3.6e-10   39.7   0.0     4    46    35    76    34    93 0.82 Helix-turn-helix domain
HTH_3                PF01381.17    55 seq834_BIOID51031    -             96   3.2e-09   36.3   0.1   1   1     2e-12   9.2e-09   34.9   0.0     1    38    37    74    37    85 0.96 Helix-turn-helix
HTH_19               PF12844.2     64 seq834_BIOID51031    -             96     2e-08   34.0   0.0   1   1   2.1e-11   9.4e-08   31.8   0.0     3    55    36    87    36    95 0.83 Helix-turn-helix domain
SBP_bac_3            PF00497.15   225 seq837_BIOID51031    -            518   1.1e-30  106.5   0.0   1   1   4.4e-34     2e-30  105.6   0.0    10   224    52   267    45   268 0.91 Bacterial extracellular solute-binding proteins, family 3
SLT                  PF01464.15   121 seq837_BIOID51031    -            518   4.8e-27   93.7   0.1   1   1   1.7e-30     8e-27   93.0   0.1     5   118   295   404   292   407 0.95 Transglycosylase SLT domain
Lysozyme_like        PF13702.1    160 seq837_BIOID51031    -            518   1.5e-06   27.7   0.0   1   1   1.2e-09   5.3e-06   25.8   0.0     8   100   291   391   283   448 0.65 Lysozyme-like
MalM                 PF07148.7    136 seq838_BIOID51031    -            306   2.3e-50  169.4   0.1   1   1   2.4e-54   3.3e-50  168.9   0.0     2   136    75   210    74   210 0.98 Maltose operon periplasmic protein precursor (MalM)
TolA                 PF06519.6     96 seq840_BIOID51031    -            421   2.2e-38  129.9   0.0   1   1   3.3e-42   2.2e-38  129.9   0.0     1    96   325   419   325   419 0.98 TolA C-terminal
TonB_2               PF13103.1     85 seq840_BIOID51031    -            421   3.2e-05   23.7   0.0   1   1   1.4e-08   9.4e-05   22.2   0.0     2    73   338   405   337   414 0.86 TonB C terminal
NUDIX                PF00293.23   135 seq844_BIOID51031    -            141   4.3e-21   74.8   0.1   1   1   3.7e-25   5.1e-21   74.6   0.0     2   130     3   136     2   140 0.88 NUDIX domain
PTS_EIIC             PF02378.13   321 seq846_BIOID51031    -            598     8e-83  277.8  29.3   1   1   1.2e-86     8e-83  277.8  20.3     1   321    87   429    87   429 0.94 Phosphotransferase system, EIIC
PTS_EIIB             PF00367.15    35 seq846_BIOID51031    -            598   1.4e-16   59.2   0.1   1   1   4.6e-20   3.1e-16   58.1   0.1     3    35   522   554   520   554 0.97 phosphotransferase system, EIIB
RHH_1                PF01402.16    39 seq848_BIOID51031    -             81   4.8e-11   41.9   0.5   1   1   5.7e-15   7.7e-11   41.2   0.4     2    39    15    52    14    52 0.96 Ribbon-helix-helix protein, copG family
Abhydrolase_1        PF00561.15   230 seq849_BIOID51031    -            340     3e-26   92.2   0.0   1   1   2.6e-29     9e-26   90.7   0.0     4   218   105   312   102   315 0.96 alpha/beta hydrolase fold
Abhydrolase_6        PF12697.2    228 seq849_BIOID51031    -            340     3e-16   59.9   0.7   1   1   1.2e-19   4.2e-16   59.4   0.5     1   219    75   312    75   320 0.70 Alpha/beta hydrolase family
Abhydrolase_5        PF12695.2    142 seq849_BIOID51031    -            340   7.6e-11   41.8   0.4   1   1   7.2e-14   2.5e-10   40.1   0.2     2   141    75   308    74   309 0.65 Alpha/beta hydrolase family
Wzz                  PF02706.10   152 seq852_BIOID51031    -            377   3.9e-24   85.1   0.9   1   1   2.8e-28   3.9e-24   85.1   0.6     1   150    25   173    25   175 0.93 Chain length determinant protein
Prenyltransf         PF01255.14   223 seq853_BIOID51031    -            252   6.7e-82  273.8   0.0   1   1   5.6e-86   7.7e-82  273.6   0.0     1   222    23   243    23   244 0.99 Putative undecaprenyl diphosphate synthase
Adenylate_cycl       PF01295.13   605 seq858_BIOID51031    -            848    9e-275  912.5   0.0   1   1  1.6e-278  1.1e-274  912.3   0.0     1   601   228   826   228   830 0.98 Adenylate cyclase, class-I
Adenyl_cycl_N        PF12633.2    204 seq858_BIOID51031    -            848   3.3e-87  291.1   0.0   1   1   2.2e-86   1.5e-82  275.9   0.0     1   203     1   200     1   201 0.96 Adenylate cyclase NT domain
Radical_SAM          PF04055.16   166 seq860_BIOID51031    -            292   1.9e-22   80.1   0.0   1   1   5.8e-26   2.6e-22   79.6   0.0     1   157    41   222    41   231 0.94 Radical SAM superfamily
Fer4_12              PF13353.1    139 seq860_BIOID51031    -            292   1.1e-10   41.6   0.1   1   1   9.2e-14   4.2e-10   39.7   0.1     2    82    34   145    33   186 0.81 4Fe-4S single cluster domain
Fer4_14              PF13394.1    117 seq860_BIOID51031    -            292     1e-06   28.6   0.6   1   1     6e-09   2.7e-05   24.0   0.4     3   103    42   171    40   183 0.83 4Fe-4S single cluster domain
Adenine_glyco        PF03352.8    179 seq861_BIOID51031    -            242   4.5e-84  280.2   0.0   1   1     4e-88   5.4e-84  280.0   0.0     1   177    61   237    61   239 0.99 Methyladenine glycosylase
Pentapeptide_4       PF13599.1     78 seq863_BIOID51031    -            315   1.4e-17   63.1  17.9   1   1   9.8e-17   3.3e-13   49.1   4.1     6    78    90   165    85   169 0.92 Pentapeptide repeats (9 copies)
SopA                 PF13981.1    135 seq863_BIOID51031    -            315   6.3e-15   55.2   6.1   1   1   1.9e-18   6.3e-15   55.2   4.2     3    94   209   301   207   307 0.95 SopA-like central domain
PD40                 PF07676.7     39 seq865_BIOID51031    -            431   1.2e-35  120.5   5.0   1   4   2.5e-08   8.6e-05   21.9   0.0    11    34   203   224   198   227 0.82 WD40-like Beta Propeller Repeat
PD40                 PF07676.7     39 seq865_BIOID51031    -            431   1.2e-35  120.5   5.0   2   4   8.4e-13   2.9e-09   36.2   0.0     2    39   238   273   237   273 0.95 WD40-like Beta Propeller Repeat
PD40                 PF07676.7     39 seq865_BIOID51031    -            431   1.2e-35  120.5   5.0   3   4   6.4e-13   2.2e-09   36.6   0.1     2    38   282   316   281   317 0.96 WD40-like Beta Propeller Repeat
PD40                 PF07676.7     39 seq865_BIOID51031    -            431   1.2e-35  120.5   5.0   4   4   4.2e-07    0.0014   18.0   0.0     3    30   370   397   368   403 0.93 WD40-like Beta Propeller Repeat
TolB_N               PF04052.8    105 seq865_BIOID51031    -            431   9.2e-32  109.1   0.0   1   1   7.2e-35   2.5e-31  107.7   0.0     1    99    24   122    24   127 0.97 TolB amino-terminal domain
DPPIV_N              PF00930.16   353 seq865_BIOID51031    -            431   1.6e-13   49.8   0.0   1   1   2.3e-13     8e-10   37.7   0.0   239   348   249   353   220   358 0.87 Dipeptidyl peptidase IV (DPP IV) N-terminal region
CTP_transf_1         PF01148.15   259 seq867_BIOID51031    -            285   1.3e-63  214.9  19.9   1   1   1.1e-67   1.5e-63  214.7  13.8     2   257     4   279     3   281 0.88 Cytidylyltransferase family
DegT_DnrJ_EryC1      PF01041.12   363 seq868_BIOID51031    -            385  6.9e-133  443.0   0.1   1   1  2.8e-136  7.7e-133  442.8   0.0     3   363    18   380    16   380 0.98 DegT/DnrJ/EryC1/StrS aminotransferase family
Aminotran_1_2        PF00155.16   363 seq868_BIOID51031    -            385     2e-09   36.7   0.1   1   1   2.7e-12   7.3e-09   34.9   0.0    46   197    41   170    23   216 0.88 Aminotransferase class I and II
Cys_Met_Meta_PP      PF01053.15   386 seq868_BIOID51031    -            385   3.1e-08   32.1   0.1   1   1   1.6e-11   4.4e-08   31.6   0.1    54   193    38   176    36   252 0.81 Cys/Met metabolism PLP-dependent enzyme
Beta_elim_lyase      PF01212.16   290 seq868_BIOID51031    -            385   6.8e-07   28.6   0.0   1   1   4.1e-10   1.1e-06   27.8   0.0    29   235    39   245    30   302 0.72 Beta-eliminating lyase
Aminotran_5          PF00266.14   371 seq868_BIOID51031    -            385   2.8e-06   26.2   0.2   1   1   1.4e-09   3.8e-06   25.7   0.1    55   296    48   282    41   326 0.80 Aminotransferase class-V
UPF0270              PF06794.7     70 seq869_BIOID51031    -             72   9.2e-36  121.3   0.1   1   1   7.4e-40     1e-35  121.2   0.0     1    70     1    70     1    70 0.99 Uncharacterised protein family (UPF0270)
HTH_AraC             PF00165.18    42 seq870_BIOID51031    -            307   1.1e-21   75.8   0.1   1   2   2.4e-14   1.1e-10   40.8   0.0     1    41   203   243   203   244 0.96 Bacterial regulatory helix-turn-helix proteins, AraC family
HTH_AraC             PF00165.18    42 seq870_BIOID51031    -            307   1.1e-21   75.8   0.1   2   2   7.6e-12   3.5e-08   32.9   0.0     1    41   255   293   255   294 0.93 Bacterial regulatory helix-turn-helix proteins, AraC family
HTH_18               PF12833.2     81 seq870_BIOID51031    -            307   8.6e-17   60.9   0.1   1   1   2.8e-20   1.3e-16   60.3   0.0     2    80   217   294   216   295 0.94 Helix-turn-helix domain
AraC_binding         PF02311.14   136 seq870_BIOID51031    -            307     6e-07   29.1   0.1   1   1   3.9e-10   1.8e-06   27.5   0.1    27    90    75   138    65   168 0.86 AraC-like ligand binding domain
PRK                  PF00485.13   194 seq872_BIOID51031    -            289     3e-74  248.6   0.0   1   1   2.7e-78   3.6e-74  248.4   0.0     1   194     7   214     7   214 0.99 Phosphoribulokinase / Uridine kinase family
SpoU_methylase       PF00588.14   142 seq877_BIOID51031    -            243     7e-42  142.5   0.0   1   1   1.9e-45   1.3e-41  141.6   0.0     2   142    96   236    95   236 0.96 SpoU rRNA Methylase family
SpoU_sub_bind        PF08032.7     76 seq877_BIOID51031    -            243   3.1e-19   68.7   0.1   1   1   2.9e-22     2e-18   66.2   0.0     1    72     4    76     4    80 0.96 RNA 2'-O ribose methyltransferase substrate binding
Acetyltransf_10      PF13673.1    117 seq879_BIOID51031    -            146   3.4e-14   52.8   0.0   1   1   1.3e-17   4.3e-14   52.5   0.0     7   117    12   120     8   120 0.81 Acetyltransferase (GNAT) domain
Acetyltransf_7       PF13508.1     79 seq879_BIOID51031    -            146   1.2e-13   50.8   0.1   1   1   4.7e-17   1.6e-13   50.4   0.1     3    78    48   121    46   122 0.92 Acetyltransferase (GNAT) domain
Acetyltransf_1       PF00583.19    83 seq879_BIOID51031    -            146   1.5e-12   47.2   0.1   1   1   7.5e-16   2.6e-12   46.5   0.1     1    83    53   121    53   121 0.97 Acetyltransferase (GNAT) family
Aminotran_1_2        PF00155.16   363 seq880_BIOID51031    -            390   7.8e-60  202.6   0.0   1   1   6.5e-64   8.8e-60  202.4   0.0     3   360    30   379    28   382 0.94 Aminotransferase class I and II
PTS_IIB              PF02302.12    90 seq881_BIOID51031    -            113   7.1e-13   48.6   0.0   1   1   6.3e-17   8.6e-13   48.4   0.0     2    87     6    94     5    97 0.92 PTS system, Lactose/Cellobiose specific IIB subunit
Exo_endo_phos        PF03372.18   251 seq884_BIOID51031    -            272   1.6e-26   93.6   0.0   1   1   1.3e-30   1.8e-26   93.4   0.0     1   251     8   263     8   263 0.80 Endonuclease/Exonuclease/phosphatase family
Peptidase_M50        PF02163.17   192 seq887_BIOID51031    -            450   2.7e-70  235.1   0.3   1   1   6.9e-74   3.1e-70  234.9   0.2     2   192    11   446    10   446 0.99 Peptidase family M50
PDZ                  PF00595.19    81 seq887_BIOID51031    -            450   8.1e-13   48.2   0.3   1   1     1e-13   4.6e-10   39.4   0.0     8    81   209   277   203   277 0.91 PDZ domain (Also known as DHR or GLGF)
PDZ_2                PF13180.1     82 seq887_BIOID51031    -            450   7.3e-11   41.6   0.0   1   1   1.1e-11   5.1e-08   32.5   0.0    19    78   227   285   211   287 0.84 PDZ domain
SIS                  PF01380.17   131 seq890_BIOID51031    -            306   1.7e-30  105.2   0.5   1   1   4.3e-34     3e-30  104.4   0.3     1   131   152   282   152   282 0.99 SIS domain
HTH_6                PF01418.12    77 seq890_BIOID51031    -            306   1.1e-29  101.9   0.2   1   1   3.1e-33   2.1e-29  100.9   0.1     1    76    25   100    25   101 0.98 Helix-turn-helix domain, rpiR family
OmpA                 PF00691.15    97 seq891_BIOID51031    -            173   1.1e-19   70.5   0.0   1   1   1.4e-23     2e-19   69.6   0.0     1    97    72   167    72   167 0.95 OmpA family
Glycos_transf_2      PF00535.21   169 seq892_BIOID51031    -            322   1.1e-30  106.4   0.0   1   1   3.2e-34   1.4e-30  106.0   0.0     1   165    11   171    11   175 0.85 Glycosyl transferase family 2
Glyco_tranf_2_3      PF13641.1    230 seq892_BIOID51031    -            322   3.5e-12   46.5   0.0   1   1   1.2e-15   5.4e-12   45.9   0.0     2   132     9   135     8   205 0.81 Glycosyltransferase like family 2
Glyco_tranf_2_2      PF10111.4    281 seq892_BIOID51031    -            322   9.6e-06   24.7   0.0   1   1   3.1e-09   1.4e-05   24.2   0.0     1   104    11   108    11   120 0.81 Glycosyltransferase like family 2
Cytochrom_C_asm      PF01578.15   214 seq893_BIOID51031    -            288   5.7e-45  153.3  17.3   1   1   4.2e-49   5.7e-45  153.3  12.0     5   212    62   286    58   288 0.97 Cytochrome C assembly protein
DUF2170              PF09938.4    140 seq894_BIOID51031    -            133   1.5e-42  144.1   1.5   1   1   1.2e-46   1.7e-42  143.9   1.0     3   139     2   132     1   133 0.96 Uncharacterized protein conserved in bacteria (DUF2170)
Chor_lyase           PF04345.8    168 seq895_BIOID51031    -            165   5.8e-31  107.0   0.0   1   1     5e-35   6.8e-31  106.8   0.0    13   163    18   165    11   165 0.90 Chorismate lyase
TPR_6                PF13174.1     33 seq897_BIOID51031    -            263   1.8e-22   78.0   1.7   1   3   2.8e-07   0.00047   20.3   0.0     4    33   146   176   145   176 0.86 Tetratricopeptide repeat
TPR_6                PF13174.1     33 seq897_BIOID51031    -            263   1.8e-22   78.0   1.7   2   3   2.2e-08   3.8e-05   23.7   0.1     3    33   183   213   181   213 0.95 Tetratricopeptide repeat
TPR_6                PF13174.1     33 seq897_BIOID51031    -            263   1.8e-22   78.0   1.7   3   3   7.2e-11   1.2e-07   31.5   0.0     1    33   218   250   218   250 0.96 Tetratricopeptide repeat
TPR_16               PF13432.1     65 seq897_BIOID51031    -            263   6.3e-12   45.7   0.0   1   1   1.6e-09   2.7e-06   27.7   0.0     2    65   147   214   146   214 0.92 Tetratricopeptide repeat
TPR_2                PF07719.12    34 seq897_BIOID51031    -            263   1.1e-09   37.3   0.2   1   2   2.1e-06    0.0035   17.0   0.1     2    33   181   212   180   213 0.93 Tetratricopeptide repeat
TPR_2                PF07719.12    34 seq897_BIOID51031    -            263   1.1e-09   37.3   0.2   2   2   5.3e-06    0.0091   15.7   0.0     1    33   217   249   217   250 0.95 Tetratricopeptide repeat
TPR_8                PF13181.1     34 seq897_BIOID51031    -            263   2.9e-06   26.5   0.9   1   2   0.00027      0.46   10.2   0.2     2    29   181   208   180   213 0.89 Tetratricopeptide repeat
TPR_8                PF13181.1     34 seq897_BIOID51031    -            263   2.9e-06   26.5   0.9   2   2   2.7e-05     0.046   13.3   0.0     5    29   221   245   217   250 0.85 Tetratricopeptide repeat
SNARE_assoc          PF09335.6    123 seq898_BIOID51031    -            236   4.7e-27   94.5   6.4   1   1   3.4e-31   4.7e-27   94.5   4.4     1   121    63   180    63   182 0.98 SNARE associated Golgi protein
PspA_IM30            PF04012.7    221 seq899_BIOID51031    -            232   4.3e-57  192.8  28.8   1   1   3.5e-61   4.8e-57  192.7  20.0     1   221     2   232     2   232 0.97 PspA/IM30 family
A_deaminase          PF00962.17   330 seq900_BIOID51031    -            333  6.3e-101  337.5   0.0   1   1  5.2e-105  7.1e-101  337.3   0.0     2   329     6   328     5   329 0.99 Adenosine/AMP deaminase
UbiA                 PF01040.13   257 seq901_BIOID51031    -            290   8.5e-41  139.7  25.0   1   1   7.6e-45     1e-40  139.4  17.3     2   256    26   277    25   283 0.85 UbiA prenyltransferase family
cNMP_binding         PF00027.24    91 seq903_BIOID51031    -            210   8.9e-24   83.0   0.0   1   1     4e-27   1.4e-23   82.4   0.0     3    90    23   111    21   112 0.97 Cyclic nucleotide-binding domain
Crp                  PF00325.15    32 seq903_BIOID51031    -            210   2.1e-15   55.7   0.4   1   1   1.1e-18   3.9e-15   54.8   0.3     1    32   166   197   166   197 0.98 Bacterial regulatory proteins, crp family
HTH_Crp_2            PF13545.1     76 seq903_BIOID51031    -            210   2.2e-11   43.2   0.1   1   1   1.5e-14     5e-11   42.1   0.1     1    67   142   206   142   207 0.94 Crp-like helix-turn-helix domain
TetR_N               PF00440.18    47 seq904_BIOID51031    -            197   8.9e-13   47.5   0.1   1   1   1.5e-16   2.1e-12   46.3   0.0     2    46    22    66    21    67 0.95 Bacterial regulatory proteins, tetR family
UTRA                 PF07702.8    141 seq905_BIOID51031    -            232   1.1e-32  112.5   0.0   1   1   3.3e-36   1.5e-32  112.0   0.0     2   136    87   220    86   225 0.97 UTRA domain
GntR                 PF00392.16    64 seq905_BIOID51031    -            232     1e-19   69.5   0.0   1   1   3.8e-23   1.7e-19   68.8   0.0     3    64     4    65     3    65 0.98 Bacterial regulatory proteins, gntR family
HTH_DeoR             PF08220.7     57 seq905_BIOID51031    -            232   2.6e-05   23.5   0.1   1   1     1e-08   4.6e-05   22.7   0.0    19    55    30    66    27    68 0.91 DeoR-like helix-turn-helix domain
DUF21                PF01595.15   183 seq909_BIOID51031    -            420   3.5e-55  186.0   4.7   1   1   1.1e-58   4.9e-55  185.5   3.3     3   175     2   175     1   180 0.98 Domain of unknown function DUF21
CorC_HlyC            PF03471.12    81 seq909_BIOID51031    -            420   3.1e-20   71.6   0.2   1   1   2.2e-23   9.8e-20   70.0   0.1     2    79   335   410   334   412 0.95 Transporter associated domain
CBS                  PF00571.23    57 seq909_BIOID51031    -            420   9.3e-06   25.1   0.2   1   1   8.6e-08   0.00039   19.9   0.0     8    56   270   318   249   319 0.87 CBS domain
Fer4_10              PF13237.1     52 seq910_BIOID51031    -             86   4.7e-13   48.5  11.7   1   1   2.4e-16   6.4e-13   48.1   8.1     4    52     5    55     2    55 0.88 4Fe-4S dicluster domain
Fer4_7               PF12838.2     52 seq910_BIOID51031    -             86   2.2e-08   34.2  10.7   1   1     1e-11   2.8e-08   33.9   7.4     1    49     8    55     8    70 0.90 4Fe-4S dicluster domain
Fer4_9               PF13187.1     55 seq910_BIOID51031    -             86   3.4e-07   30.3  11.0   1   1   1.7e-10   4.6e-07   29.8   7.7     1    51     8    55     8    72 0.94 4Fe-4S dicluster domain
Fer4                 PF00037.22    24 seq910_BIOID51031    -             86   9.1e-07   28.1  17.0   1   1   1.3e-09   3.5e-06   26.2   1.9     5    24     6    25     3    25 0.92 4Fe-4S binding domain
Epimerase            PF01370.16   236 seq912_BIOID51031    -            660   1.7e-41  142.1   0.0   1   1     8e-45   2.7e-41  141.4   0.0     1   236   318   566   318   566 0.91 NAD dependent epimerase/dehydratase family
Formyl_trans_N       PF00551.14   181 seq912_BIOID51031    -            660   5.4e-25   87.8   0.0   1   1   2.4e-28   8.1e-25   87.2   0.0    67   178    63   174    20   177 0.90 Formyl transferase
Formyl_trans_C       PF02911.13   100 seq912_BIOID51031    -            660   2.3e-20   72.4   0.0   1   1   1.2e-23   4.3e-20   71.5   0.0     3    98   202   295   200   297 0.95 Formyl transferase, C-terminal domain
3Beta_HSD            PF01073.14   280 seq912_BIOID51031    -            660   5.8e-06   25.0   0.0   1   1   2.4e-09   8.2e-06   24.5   0.0     1   157   319   474   319   504 0.79 3-beta hydroxysteroid dehydrogenase/isomerase family
Bac_surface_Ag       PF01103.18   323 seq913_BIOID51031    -            810  1.7e-100  336.4  16.0   1   1  1.1e-103  3.7e-100  335.4  11.1     1   323   448   810   448   810 0.96 Surface antigen
Surf_Ag_VNR          PF07244.10    78 seq913_BIOID51031    -            810   3.1e-65  216.4  10.4   1   5   6.3e-10   2.2e-06   27.8   0.0     1    78    24    91    24    91 0.87 Surface antigen variable number repeat
Surf_Ag_VNR          PF07244.10    78 seq913_BIOID51031    -            810   3.1e-65  216.4  10.4   2   5   5.9e-15     2e-11   44.0   0.0     1    78    92   172    92   172 0.93 Surface antigen variable number repeat
Surf_Ag_VNR          PF07244.10    78 seq913_BIOID51031    -            810   3.1e-65  216.4  10.4   3   5   3.5e-17   1.2e-13   51.1   0.1     2    78   176   263   175   263 0.86 Surface antigen variable number repeat
Surf_Ag_VNR          PF07244.10    78 seq913_BIOID51031    -            810   3.1e-65  216.4  10.4   4   5   5.8e-14     2e-10   40.8   0.0     1    78   266   344   266   344 0.92 Surface antigen variable number repeat
Surf_Ag_VNR          PF07244.10    78 seq913_BIOID51031    -            810   3.1e-65  216.4  10.4   5   5     1e-18   3.5e-15   56.0   0.1     1    78   347   421   347   421 0.91 Surface antigen variable number repeat
DUF2491              PF10679.4    212 seq918_BIOID51031    -            219   1.1e-68  230.3   0.0   1   1   8.5e-73   1.2e-68  230.2   0.0     2   212     5   217     1   217 0.98 Protein of unknown function (DUF2491)
FUSC-like            PF12805.2    284 seq921_BIOID51031    -            696     3e-72  242.8   3.3   1   1   8.7e-76     3e-72  242.8   2.3     2   280    63   335    62   340 0.95 FUSC-like inner membrane protein yccS
FUSC_2               PF13515.1    128 seq921_BIOID51031    -            696   8.6e-20   70.8  11.0   1   1   2.5e-23   8.6e-20   70.8   7.6     2   126   377   498   375   500 0.90 Fusaric acid resistance protein-like
FUSC                 PF04632.7    650 seq921_BIOID51031    -            696   5.1e-08   31.7   4.2   1   1   1.5e-11   5.1e-08   31.7   2.9     7   280   369   659   363   690 0.80 Fusaric acid resistance protein family
ALMT                 PF11744.3    406 seq921_BIOID51031    -            696   1.5e-05   23.7   1.9   1   1   1.7e-08   5.7e-05   21.8   1.0    41   193   389   528   373   594 0.80 Aluminium activated malate transporter
DUF386               PF04074.7    153 seq924_BIOID51031    -            150   4.9e-52  175.4   0.0   1   1   3.9e-56   5.4e-52  175.2   0.0     1   152     1   149     1   150 0.99 Domain of unknown function (DUF386)
DUF2776              PF10951.3    347 seq925_BIOID51031    -            383  1.1e-165  550.7  33.0   1   1  9.5e-170  1.3e-165  550.5  22.9     1   347    34   381    34   381 0.99 Protein of unknown function (DUF2776)
Transthyretin        PF00576.16   112 seq926_BIOID51031    -            137   1.9e-42  143.5   0.1   1   1   1.6e-46   2.2e-42  143.3   0.1     2   112    28   136    27   136 0.98 HIUase/Transthyretin family
LPAM_2               PF13627.1     24 seq927_BIOID51031    -             67   1.6e-08   33.8   3.3   1   1   1.6e-12   2.1e-08   33.4   2.3     1    24     6    29     6    29 0.94 Prokaryotic lipoprotein-attachment site
EII-GUT              PF03608.8    168 seq928_BIOID51031    -            187     7e-77  256.8   0.7   1   1   5.9e-81     8e-77  256.6   0.5     2   168     5   171     4   171 0.99 PTS system enzyme II sorbitol-specific factor
SNARE_assoc          PF09335.6    123 seq929_BIOID51031    -            235     6e-25   87.7   7.8   1   1   4.4e-29     6e-25   87.7   5.4     1   122    80   197    78   198 0.96 SNARE associated Golgi protein
DUF350               PF03994.9     54 seq930_BIOID51031    -            132   1.6e-31  107.6  11.9   1   2   2.3e-22   3.1e-18   65.1   0.4     1    53    13    65    13    66 0.98 Domain of Unknown Function (DUF350)
DUF350               PF03994.9     54 seq930_BIOID51031    -            132   1.6e-31  107.6  11.9   2   2   8.5e-17   1.2e-12   47.2   3.4     1    54    78   130    78   130 0.99 Domain of Unknown Function (DUF350)
DAP_epimerase        PF01678.14   121 seq931_BIOID51031    -            275   1.3e-77  257.4   0.7   1   2   1.8e-43   1.2e-39  134.8   0.0     1   120     4   124     4   125 0.98 Diaminopimelate epimerase
DAP_epimerase        PF01678.14   121 seq931_BIOID51031    -            275   1.3e-77  257.4   0.7   2   2   2.5e-39   1.7e-35  121.4   0.1     2   121   153   268   152   268 0.97 Diaminopimelate epimerase
PhzC-PhzF            PF02567.11   282 seq931_BIOID51031    -            275   3.6e-05   23.0   0.0   1   1   7.7e-09   5.2e-05   22.5   0.0    45   224    51   224    46   229 0.86 Phenazine biosynthesis-like protein
MFS_1                PF07690.11   354 seq932_BIOID51031    -            416   1.6e-25   89.5  61.2   1   2   3.7e-20   2.5e-16   59.2  19.0     1   224    22   237    22   242 0.81 Major Facilitator Superfamily
MFS_1                PF07690.11   354 seq932_BIOID51031    -            416   1.6e-25   89.5  61.2   2   2   7.4e-13     5e-09   35.2  19.8    10   179   237   409   232   415 0.80 Major Facilitator Superfamily
MFS_3                PF05977.8    524 seq932_BIOID51031    -            416   4.8e-21   74.3  33.9   1   1   9.1e-25   6.2e-21   73.9  23.5     9   396    16   400    12   414 0.89 Transmembrane secretion effector
OmpA                 PF00691.15    97 seq938_BIOID51031    -            219   1.2e-23   83.2   0.1   1   1     4e-27   1.8e-23   82.6   0.1     1    97   115   210   115   210 0.97 OmpA family
Gly-zipper_Omp       PF13488.1     46 seq938_BIOID51031    -            219   1.2e-12   47.1  16.5   1   1   2.7e-16   1.2e-12   47.1  11.4     1    46    37    85    37    85 0.95 Glycine zipper
Gly-zipper_YMGG      PF13441.1     45 seq938_BIOID51031    -            219   6.8e-09   34.9  18.1   1   1   1.5e-12   6.8e-09   34.9  12.5     5    45    33    80    29    80 0.81 YMGG-like Gly-zipper
Oxidored_molyb       PF00174.14   169 seq940_BIOID51031    -            334     8e-41  139.1   0.0   1   1   9.6e-45   1.3e-40  138.4   0.0    11   168   108   268    97   269 0.94 Oxidoreductase molybdopterin binding domain
EIIBC-GUT_N          PF03612.9    183 seq941_BIOID51031    -            319   9.6e-72  240.3   1.8   1   1   2.7e-75   1.8e-71  239.3   1.3     2   183     3   171     2   171 0.95 Sorbitol phosphotransferase enzyme II N-terminus
EIIBC-GUT_C          PF07663.6     93 seq941_BIOID51031    -            319   6.4e-48  160.7   5.0   1   1   9.3e-52   6.4e-48  160.7   3.5     1    93   226   318   226   318 0.99 Sorbitol phosphotransferase enzyme II C-terminus
DUF1190              PF06693.6    165 seq942_BIOID51031    -            212   3.9e-36  124.4   3.2   1   1   3.5e-40   4.8e-36  124.1   2.2     1   165    63   212    63   212 0.91 Protein of unknown function (DUF1190)
UTRA                 PF07702.8    141 seq943_BIOID51031    -            291   8.6e-32  109.5   0.0   1   1   1.2e-34   4.2e-31  107.3   0.0     1   140   139   277   139   278 0.98 UTRA domain
GntR                 PF00392.16    64 seq943_BIOID51031    -            291   1.5e-21   75.5   0.3   1   1   1.6e-24   5.4e-21   73.6   0.0     2    63    56   117    55   118 0.98 Bacterial regulatory proteins, gntR family
HTH_11               PF08279.7     55 seq943_BIOID51031    -            291   3.3e-06   26.5   0.1   1   1   4.1e-09   1.4e-05   24.5   0.0    19    45    82   108    81   115 0.88 HTH domain
HTH_DeoR             PF08220.7     57 seq943_BIOID51031    -            291   4.3e-06   26.0   0.3   1   1   7.5e-09   2.6e-05   23.5   0.0    18    50    82   114    82   121 0.92 DeoR-like helix-turn-helix domain
MFS_1                PF07690.11   354 seq945_BIOID51031    -            395     5e-29  101.0  52.7   1   1   1.2e-32   8.2e-29  100.3  27.3     2   344    13   341    12   344 0.81 Major Facilitator Superfamily
CMD                  PF02627.15    85 seq946_BIOID51031    -            182   5.3e-09   35.6   0.1   1   1   2.6e-12   3.6e-08   33.0   0.0    14    85    52   122    43   122 0.92 Carboxymuconolactone decarboxylase family
DUF484               PF04340.7    225 seq947_BIOID51031    -            235   1.1e-89  299.6   0.4   1   1   9.5e-94   1.3e-89  299.4   0.3     1   224    10   232    10   233 0.99 Protein of unknown function, DUF484
NadA                 PF02445.11   296 seq948_BIOID51031    -            347  2.3e-105  351.5   0.0   1   1  1.9e-109  2.6e-105  351.3   0.0     2   295    31   340    30   341 0.98 Quinolinate synthetase A protein
NAD_kinase           PF01513.16   285 seq949_BIOID51031    -            292   6.2e-73  244.9   0.0   1   1   5.2e-77     7e-73  244.7   0.0     2   284     8   271     7   272 0.98 ATP-NAD kinase
Polysacc_deac_1      PF01522.16   124 seq950_BIOID51031    -            296   2.5e-14   52.8   0.0   1   1   4.5e-18   6.1e-14   51.6   0.0    16   123    15   169     6   170 0.93 Polysaccharide deacetylase
2-Hacid_dh_C         PF02826.14   178 seq952_BIOID51031    -            328   1.4e-62  209.8   0.0   1   1   4.9e-66   2.3e-62  209.2   0.0     1   178   112   291   112   291 0.97 D-isomer specific 2-hydroxyacid dehydrogenase, NAD binding domain
2-Hacid_dh           PF00389.25   133 seq952_BIOID51031    -            328   1.7e-31  108.3   0.1   1   1   4.2e-35   1.9e-31  108.1   0.1     1   133     9   323     9   323 0.97 D-isomer specific 2-hydroxyacid dehydrogenase, catalytic domain
NAD_binding_2        PF03446.10   162 seq952_BIOID51031    -            328   3.1e-05   23.8   0.1   1   1     3e-08   0.00014   21.7   0.0     2   116   150   263   149   271 0.85 NAD binding domain of 6-phosphogluconate dehydrogenase
GSP_synth            PF03738.9     97 seq954_BIOID51031    -            387   1.5e-25   89.1   0.0   1   1   3.7e-29     5e-25   87.4   0.0     2    97   172   263   171   263 0.93 Glutathionylspermidine synthase preATP-grasp
SBP_bac_8            PF13416.1    281 seq958_BIOID51031    -            388   6.5e-30  104.7   0.1   1   1   1.6e-33   1.1e-29  103.9   0.0    10   265    60   342    52   352 0.83 Bacterial extracellular solute-binding protein
SBP_bac_1            PF01547.20   314 seq958_BIOID51031    -            388   1.6e-05   24.6   1.6   1   1   2.9e-09     2e-05   24.3   0.7    19   313    57   326    41   327 0.78 Bacterial extracellular solute-binding protein
Ferric_reduct        PF01794.14   125 seq960_BIOID51031    -            211   3.5e-13   49.6  11.2   1   1   2.6e-17   3.5e-13   49.6   7.8     5   124    51   161    18   162 0.90 Ferric reductase like transmembrane component
PTSIIA_gutA          PF03829.8    117 seq961_BIOID51031    -            123   6.9e-44  148.1   0.0   1   1   6.1e-48   8.4e-44  147.8   0.0     1   116     1   116     1   118 0.98 PTS system glucitol/sorbitol-specific IIA component
HHA                  PF05321.6     57 seq962_BIOID51031    -             71   3.8e-25   87.6   0.0   1   1   3.2e-29   4.3e-25   87.4   0.0     1    57     8    68     8    68 0.97 Haemolysin expression modulating protein
Phage_integrase      PF00589.17   173 seq964_BIOID51031    -            298   4.6e-50  169.5   0.0   1   1   1.1e-53   7.7e-50  168.8   0.0     3   172   114   281   112   282 0.97 Phage integrase family
Phage_integr_N       PF02899.12    84 seq964_BIOID51031    -            298   7.9e-27   93.1   0.7   1   1   2.9e-30     2e-26   91.8   0.5     1    83     8    90     8    91 0.98 Phage integrase, N-terminal SAM-like domain
OmpH                 PF03938.9    158 seq965_BIOID51031    -            161   6.2e-23   81.3  16.0   1   1   5.4e-27   7.4e-23   81.1  11.1     3   157    10   160     6   161 0.93 Outer membrane protein (OmpH-like)
DUF2569              PF10754.4    149 seq966_BIOID51031    -            146     4e-48  163.2  10.5   1   1   3.3e-52   4.5e-48  163.1   7.3     2   149     4   145     3   145 0.99 Protein of unknown function (DUF2569)
adh_short            PF00106.20   167 seq968_BIOID51031    -            259   1.3e-25   90.1   1.7   1   1   3.4e-29   1.5e-25   89.8   1.2     2   166     4   172     3   173 0.94 short chain dehydrogenase
adh_short_C2         PF13561.1    243 seq968_BIOID51031    -            259     8e-17   61.7   0.0   1   1   2.6e-20   1.2e-16   61.1   0.0     7   241    13   255     9   256 0.87 Enoyl-(Acyl carrier protein) reductase
PMT                  PF02366.13   245 seq969_BIOID51031    -            550   1.4e-54  184.9  21.1   1   1   2.1e-58   1.4e-54  184.9  14.7     3   245     5   237     3   237 0.98 Dolichyl-phosphate-mannose-protein mannosyltransferase
PMT_2                PF13231.1    159 seq969_BIOID51031    -            550   6.8e-12   45.4  22.0   1   1     1e-15   6.8e-12   45.4  15.3     2   159    61   222    60   222 0.80 Dolichyl-phosphate-mannose-protein mannosyltransferase
SMC_N                PF02463.14   220 seq970_BIOID51031    -            553   8.4e-19   67.5   0.0   1   1   2.4e-22   1.6e-18   66.5   0.0     1   217     1   511     1   514 0.94 RecF/RecN/SMC N terminal domain
AAA_23               PF13476.1    202 seq970_BIOID51031    -            553     2e-18   67.3   4.3   1   1   1.5e-19   9.9e-16   58.5   3.0     1   195     4   215     4   381 0.48 AAA domain
NMN_transporter      PF04973.7    182 seq972_BIOID51031    -            239   1.6e-46  157.9  27.1   1   1   1.3e-48   1.8e-44  151.2  18.8     1   180    23   227    23   229 0.94 Nicotinamide mononucleotide transporter
Hexapep              PF00132.19    36 seq973_BIOID51031    -            341   4.3e-32  108.0  41.1   1   3   1.2e-14   8.4e-11   40.7   2.6     2    36   110   144   109   144 0.95 Bacterial transferase hexapeptide (six repeats)
Hexapep              PF00132.19    36 seq973_BIOID51031    -            341   4.3e-32  108.0  41.1   2   3   1.7e-12   1.2e-08   33.9   0.3     1    35   145   179   145   180 0.96 Bacterial transferase hexapeptide (six repeats)
Hexapep              PF00132.19    36 seq973_BIOID51031    -            341   4.3e-32  108.0  41.1   3   3   4.2e-11   2.9e-07   29.5   6.4     1    35   222   256   222   257 0.94 Bacterial transferase hexapeptide (six repeats)
LpxD                 PF04613.9     72 seq973_BIOID51031    -            341   1.9e-23   81.6   0.0   1   1   4.7e-27   3.2e-23   80.9   0.0     1    72    21    90    21    90 0.97 UDP-3-O-[3-hydroxymyristoyl] glucosamine N-acyltransferase, LpxD
YodA                 PF09223.6    182 seq975_BIOID51031    -            223   1.8e-86  288.3   5.1   1   1   1.6e-90   2.1e-86  288.0   3.5     2   182    43   223    42   223 0.99 YodA lipocalin-like domain
Rnf-Nqr              PF02508.9    190 seq976_BIOID51031    -            193   2.6e-71  239.0  21.0   1   1   2.1e-75   2.9e-71  238.8  14.6     1   189     1   191     1   192 0.99 Rnf-Nqr subunit, membrane protein
Acyl-CoA_dh_1        PF00441.19   150 seq977_BIOID51031    -            546   6.2e-32  110.6   0.7   1   1   1.3e-34   5.9e-31  107.4   0.2     1   148   290   443   290   445 0.97 Acyl-CoA dehydrogenase, C-terminal domain
Acyl-CoA_dh_M        PF02770.14    52 seq977_BIOID51031    -            546   4.8e-14   51.4   0.0   1   1     2e-17   8.9e-14   50.6   0.0     1    51   186   236   186   238 0.96 Acyl-CoA dehydrogenase, middle domain
Acyl-CoA_dh_2        PF08028.6    134 seq977_BIOID51031    -            546   4.8e-08   33.2   0.2   1   1   4.3e-11     2e-07   31.2   0.0    10   123   314   423   308   432 0.86 Acyl-CoA dehydrogenase, C-terminal domain
DAGK_prokar          PF01219.14   104 seq979_BIOID51031    -            122   5.5e-39  131.8   8.1   1   1   4.6e-43   6.3e-39  131.6   5.6     2   104    16   118    15   118 0.99 Prokaryotic diacylglycerol kinase
BPD_transp_1         PF00528.17   185 seq980_BIOID51031    -            511   1.2e-08   34.5  17.3   1   1   9.1e-13   1.2e-08   34.5  12.0    26   183   346   503   344   505 0.91 Binding-protein-dependent transport system inner membrane component
HAD_2                PF13419.1    176 seq981_BIOID51031    -            238   8.5e-20   71.6   0.1   1   1   2.4e-23   1.1e-19   71.2   0.0     1   176    13   207    13   207 0.76 Haloacid dehalogenase-like hydrolase
Hydrolase_like       PF13242.1     75 seq981_BIOID51031    -            238   4.5e-09   35.7   0.0   1   1   2.2e-12   9.9e-09   34.6   0.0     2    50   161   209   160   223 0.93 HAD-hyrolase-like
Hydrolase            PF00702.21   204 seq981_BIOID51031    -            238   1.3e-08   35.4   0.0   1   1   4.1e-12   1.9e-08   34.9   0.0     1   202    10   199    10   201 0.71 haloacid dehalogenase-like hydrolase
GutM                 PF06923.6    109 seq983_BIOID51031    -            119   6.1e-37  125.5   0.0   1   1   5.1e-41   6.9e-37  125.3   0.0     2   109     3   110     2   110 0.98 Glucitol operon activator protein (GutM)
PHO4                 PF01384.15   326 seq985_BIOID51031    -            499  4.3e-100  334.4  19.9   1   1  3.7e-104    5e-100  334.2  13.8     1   326    30   488    30   488 0.88 Phosphate transporter family
Chorismate_bind      PF00425.13   257 seq986_BIOID51031    -            391     2e-68  230.3   0.0   1   1   1.8e-72   2.5e-68  230.0   0.0     2   257   126   380   125   380 0.97 chorismate binding enzyme
FeS                  PF04060.8     35 seq987_BIOID51031    -            192     1e-14   53.6   5.2   1   1   1.9e-17   2.8e-14   52.2   3.6     1    35    43    77    43    77 0.97 Putative Fe-S cluster
Fer4                 PF00037.22    24 seq987_BIOID51031    -            192   8.5e-13   47.2  25.0   1   2     1e-10   1.5e-07   30.5   4.8     2    23   111   132   110   133 0.95 4Fe-4S binding domain
Fer4                 PF00037.22    24 seq987_BIOID51031    -            192   8.5e-13   47.2  25.0   2   2   2.5e-09   3.8e-06   26.1   2.4     2    24   141   163   140   163 0.91 4Fe-4S binding domain
Fer4_9               PF13187.1     55 seq987_BIOID51031    -            192   2.1e-10   40.5  31.8   1   1   1.1e-10   1.6e-07   31.3  10.3     1    55   116   162   116   162 0.95 4Fe-4S dicluster domain
Fer4_6               PF12837.2     24 seq987_BIOID51031    -            192   2.9e-08   33.0  28.2   1   1   4.9e-10   7.5e-07   28.6   4.5     1    24   109   132   109   132 0.96 4Fe-4S binding domain
Fer4_10              PF13237.1     52 seq987_BIOID51031    -            192   3.3e-08   33.0  25.8   1   1   1.2e-10   1.8e-07   30.7   9.6     3    52   111   158   109   158 0.86 4Fe-4S dicluster domain
Fer4_2               PF12797.2     22 seq987_BIOID51031    -            192   1.6e-07   30.6  20.1   1   1   8.7e-09   1.3e-05   24.6   2.9     3    22   110   129   108   129 0.93 4Fe-4S binding domain
LexA_DNA_bind        PF01726.11    65 seq988_BIOID51031    -            202   6.6e-32  108.7   0.1   1   1   1.5e-35   1.1e-31  108.1   0.1     1    65     1    65     1    65 0.99 LexA DNA binding domain
Peptidase_S24        PF00717.18    70 seq988_BIOID51031    -            202   8.9e-17   60.3   0.8   1   1   1.9e-20   1.3e-16   59.8   0.5     1    68   114   180   114   182 0.96 Peptidase S24-like
DUF1260              PF06877.6    104 seq990_BIOID51031    -            138   1.8e-34  118.3   1.1   1   1   1.7e-38   2.3e-34  118.0   0.8     2   104    10   113     9   113 0.98 Protein of unknown function (DUF1260)
DeoRC                PF00455.17   162 seq993_BIOID51031    -            257   6.9e-53  178.4   0.6   1   1   2.4e-56   1.1e-52  177.8   0.3     3   161    74   232    72   233 0.97 DeoR C terminal sensor domain
HTH_DeoR             PF08220.7     57 seq993_BIOID51031    -            257     9e-22   76.2   0.1   1   1   3.8e-25   1.7e-21   75.3   0.1     1    56     6    61     6    62 0.98 DeoR-like helix-turn-helix domain
HTH_11               PF08279.7     55 seq993_BIOID51031    -            257   5.3e-09   35.4   0.1   1   1   3.9e-12   1.8e-08   33.8   0.0     1    46     6    50     6    56 0.92 HTH domain
Cytochrom_B_N        PF00033.14   188 seq996_BIOID51031    -            176   3.4e-22   78.6  12.1   1   1   5.6e-26   3.8e-22   78.4   8.4     2   187     2   173     1   174 0.96 Cytochrome b(N-terminal)/b6/petB
Ni_hydr_CYTB         PF01292.15   182 seq996_BIOID51031    -            176   1.6e-18   66.6  11.3   1   1   2.7e-22   1.9e-18   66.4   7.8     1   181     3   173     3   174 0.85 Prokaryotic cytochrome b561
HTH_3                PF01381.17    55 seq997_BIOID51031    -             96   8.2e-06   25.4   0.0   1   1   8.4e-10   1.2e-05   24.9   0.0     1    43    38    80    38    82 0.95 Helix-turn-helix
UvrD_C               PF13361.1    319 seq998_BIOID51031    -            738   1.3e-99  333.6   0.0   1   1  7.6e-103   1.7e-99  333.1   0.0     1   318   295   634   295   635 0.98 UvrD-like helicase C-terminal domain
UvrD-helicase        PF00580.16   315 seq998_BIOID51031    -            738   2.2e-76  257.0   0.0   1   1   2.7e-79   6.1e-76  255.6   0.0     1   314    28   289    28   290 0.98 UvrD/REP helicase N-terminal domain
AAA_19               PF13245.1     76 seq998_BIOID51031    -            738   5.5e-14   51.5   0.2   1   1   8.5e-17   1.9e-13   49.8   0.1     1    75    34   111    34   112 0.85 Part of AAA domain
UvrD_C_2             PF13538.1    104 seq998_BIOID51031    -            738   1.1e-10   41.4   0.0   1   1   1.1e-13   2.6e-10   40.2   0.0    54   103   561   630   509   631 0.77 Family description
FabA                 PF07977.8    138 seq999_BIOID51031    -            151   8.4e-43  145.0   0.0   1   1   7.2e-47   9.8e-43  144.8   0.0     1   137    17   141    17   142 0.97 FabA-like domain
Complex1_51K         PF01512.12   151 seq1001_BIOID51031   -            740   1.7e-48  164.0   1.6   1   1   2.2e-51   2.4e-48  163.5   0.0     1   151   139   284   139   284 0.98 Respiratory-chain NADH dehydrogenase 51 Kd subunit
RnfC_N               PF13375.1    101 seq1001_BIOID51031   -            740   2.1e-34  117.1   0.2   1   1   7.2e-37   7.6e-34  115.3   0.0     1   101    14   115    14   115 0.96 RnfC Barrel sandwich hybrid domain
SLBB                 PF10531.4     59 seq1001_BIOID51031   -            740   2.3e-11   43.2   0.1   1   1   5.8e-14   6.1e-11   41.9   0.0     1    58   296   344   296   345 0.95 SLBB domain
Fer4_7               PF12838.2     52 seq1001_BIOID51031   -            740   1.6e-09   37.8   8.8   1   1   5.3e-12   5.6e-09   36.1   6.1     1    52   376   430   376   430 0.81 4Fe-4S dicluster domain
Fer4_8               PF13183.1     57 seq1001_BIOID51031   -            740   4.9e-09   35.9   5.1   1   1   1.4e-11   1.5e-08   34.4   3.5     3    57   375   430   373   460 0.79 4Fe-4S dicluster domain
Fer4_10              PF13237.1     52 seq1001_BIOID51031   -            740   6.1e-08   32.2  10.5   1   1   1.6e-10   1.7e-07   30.8   7.3     6    52   374   427   370   427 0.91 4Fe-4S dicluster domain
Fer4_9               PF13187.1     55 seq1001_BIOID51031   -            740   3.7e-07   30.1   8.6   1   1   1.3e-09   1.4e-06   28.3   5.9     2    53   377   429   376   430 0.71 4Fe-4S dicluster domain
Fer4_4               PF12800.2     17 seq1001_BIOID51031   -            740   5.3e-07   29.3  11.4   1   2   5.7e-06     0.006   16.7   2.0     2    16   375   389   374   395 0.90 4Fe-4S binding domain
Fer4_4               PF12800.2     17 seq1001_BIOID51031   -            740   5.3e-07   29.3  11.4   2   2   5.4e-06    0.0057   16.7   1.0     3    16   415   428   413   436 0.91 4Fe-4S binding domain
Fer4_17              PF13534.1     61 seq1001_BIOID51031   -            740   1.4e-06   28.4  10.3   1   1   1.2e-08   1.3e-05   25.3   6.9     2    61   377   431   376   431 0.82 4Fe-4S dicluster domain
MatE                 PF01554.13   162 seq1003_BIOID51031   -            459   4.6e-39  133.5  30.5   1   2   8.5e-35   1.2e-30  106.2   5.9     1   161    35   195    35   196 0.99 MatE
MatE                 PF01554.13   162 seq1003_BIOID51031   -            459   4.6e-39  133.5  30.5   2   2   2.5e-13   3.5e-09   36.3   6.9     2   143   259   400   259   422 0.91 MatE
EamA                 PF00892.15   126 seq1004_BIOID51031   -            111   3.2e-10   40.0   8.9   1   1   8.4e-14   3.8e-10   39.7   6.2    24   124     3   107     1   109 0.84 EamA-like transporter family
Multi_Drug_Res       PF00893.14    93 seq1004_BIOID51031   -            111   3.4e-08   33.7   4.9   1   1     1e-11   4.6e-08   33.2   3.4     1    93     1   100     1   100 0.87 Small Multidrug Resistance protein
Acetyltransf_11      PF13720.1     83 seq1007_BIOID51031   -            262   2.4e-30  104.4   0.0   1   1   5.6e-34   3.8e-30  103.8   0.0     1    83   180   262   180   262 0.98 Udp N-acetylglucosamine O-acyltransferase; Domain 2
Hexapep              PF00132.19    36 seq1007_BIOID51031   -            262     5e-30  101.5  21.3   1   5   3.6e-09   2.5e-05   23.4   0.3     4    35     2    33     1    34 0.91 Bacterial transferase hexapeptide (six repeats)
Hexapep              PF00132.19    36 seq1007_BIOID51031   -            262     5e-30  101.5  21.3   2   5   5.4e-13   3.7e-09   35.5   3.3     1    36    17    52    17    52 0.96 Bacterial transferase hexapeptide (six repeats)
Hexapep              PF00132.19    36 seq1007_BIOID51031   -            262     5e-30  101.5  21.3   3   5   1.5e-07     0.001   18.3   1.1     1    35    35    69    35    69 0.92 Bacterial transferase hexapeptide (six repeats)
Hexapep              PF00132.19    36 seq1007_BIOID51031   -            262     5e-30  101.5  21.3   4   5   3.1e-07    0.0021   17.3   0.0     2    35    66    99    65   100 0.95 Bacterial transferase hexapeptide (six repeats)
Hexapep              PF00132.19    36 seq1007_BIOID51031   -            262     5e-30  101.5  21.3   5   5   1.9e-13   1.3e-09   37.0   0.1     2    36   109   143   108   143 0.96 Bacterial transferase hexapeptide (six repeats)
CSD                  PF00313.17    66 seq1008_BIOID51031   -             70   3.6e-33  113.0   0.2   1   1   5.8e-37   3.9e-33  112.9   0.1     1    65     5    69     5    70 0.98 'Cold-shock' DNA-binding domain
OB_RNB               PF08206.6     58 seq1008_BIOID51031   -             70   9.9e-06   24.8   0.4   1   1     2e-09   1.4e-05   24.4   0.3     7    29    15    37     7    39 0.86 Ribonuclease B OB domain
SmpA_OmlA            PF04355.8     71 seq1009_BIOID51031   -            113   5.7e-27   93.0   0.3   1   1   5.1e-31     7e-27   92.7   0.2     1    70    35   104    35   105 0.98 SmpA / OmlA family
SIS                  PF01380.17   131 seq1010_BIOID51031   -            321   3.8e-27   94.3   0.0   1   1   9.9e-31   6.8e-27   93.5   0.0     2   130    39   169    38   170 0.98 SIS domain
CBS                  PF00571.23    57 seq1010_BIOID51031   -            321   2.9e-15   55.5   0.0   1   2   1.9e-08   0.00013   21.4   0.0     1    56   199   256   199   257 0.92 CBS domain
CBS                  PF00571.23    57 seq1010_BIOID51031   -            321   2.9e-15   55.5   0.0   2   2   1.9e-10   1.3e-06   27.8   0.0     2    51   266   315   265   318 0.89 CBS domain
FdhD-NarQ            PF02634.10   236 seq1011_BIOID51031   -            277   7.6e-73  244.7   0.0   1   1   6.6e-77     9e-73  244.4   0.0     1   235    38   275    38   276 0.92 FdhD/NarQ family
ABC_tran             PF00005.22   118 seq1015_BIOID51031   -            228   3.8e-19   69.0   0.0   1   1   3.7e-23     5e-19   68.6   0.0     1   117    52   172    52   173 0.86 ABC transporter
AMP-binding          PF00501.23   418 seq1016_BIOID51031   -            536   2.9e-85  286.0   0.0   1   1   5.1e-89   3.5e-85  285.7   0.0     1   417    50   461    50   462 0.95 AMP-binding enzyme
DUF4009              PF13193.1     41 seq1016_BIOID51031   -            536     8e-08   31.4   0.1   1   1   3.6e-11   2.4e-07   29.9   0.0     1    29   501   529   501   535 0.92 Domain of unknown function (DUF4009)
DUF898               PF05987.8    339 seq1017_BIOID51031   -            407     2e-77  260.2  28.2   1   1   1.6e-80   2.2e-76  256.8  19.6     3   328    21   387    19   395 0.97 Bacterial protein of unknown function (DUF898)
HTH_Tnp_1            PF01527.15    76 seq1018_BIOID51031   -            141   1.2e-18   66.7   0.1   1   1   6.1e-22   2.8e-18   65.5   0.1     3    53    10    61     8    97 0.80 Transposase
HTH_28               PF13518.1     52 seq1018_BIOID51031   -            141   6.3e-06   25.9   0.0   1   1   2.1e-09   9.5e-06   25.3   0.0     1    41    18    59    18    63 0.95 Helix-turn-helix domain
HTH_23               PF13384.1     50 seq1018_BIOID51031   -            141   7.6e-06   25.2   0.1   1   1   2.6e-09   1.2e-05   24.6   0.0     7    45    19    58    18    64 0.91 Homeodomain-like domain
CinA                 PF02464.12   155 seq1019_BIOID51031   -            172   9.4e-48  161.4   1.1   1   1   7.9e-52   1.1e-47  161.2   0.8     2   155    18   171    17   171 0.98 Competence-damaged protein
DUF1375              PF07119.7     76 seq1021_BIOID51031   -            135     1e-21   76.4   0.9   1   1   1.2e-25   1.6e-21   75.7   0.6     6    75    40   102    31   103 0.92 Protein of unknown function (DUF1375)
DAHP_synth_1         PF00793.15   272 seq1023_BIOID51031   -            350  1.3e-105  351.8   0.0   1   1  1.1e-109  1.5e-105  351.6   0.0     8   271    40   338    25   339 0.96 DAHP synthetase I family
TnpB_IS66            PF05717.8    108 seq1026_BIOID51031   -            116   4.3e-41  138.5   0.0   1   1   3.6e-45   4.9e-41  138.4   0.0     2   106     7   109     6   111 0.96 IS66 Orf2 like protein
LpxB                 PF02684.10   373 seq1027_BIOID51031   -            382  4.4e-154  512.5   0.0   1   1  3.6e-158    5e-154  512.3   0.0     1   373     9   377     9   377 1.00 Lipid-A-disaccharide synthetase
Rhodanese            PF00581.15   113 seq1029_BIOID51031   -            440   3.7e-29  101.2   0.1   1   2   8.1e-15   1.1e-10   41.7   0.0    22   112   183   268   161   269 0.81 Rhodanese-like domain
Rhodanese            PF00581.15   113 seq1029_BIOID51031   -            440   3.7e-29  101.2   0.1   2   2   8.6e-15   1.2e-10   41.6   0.0     5   112   304   423   300   424 0.83 Rhodanese-like domain
DUF3829              PF12889.2    277 seq1031_BIOID51031   -            346   1.7e-79  266.8  12.0   1   1   1.4e-83   1.9e-79  266.6   8.3     2   277    66   346    65   346 0.98 Protein of unknown function (DUF3829)
DDE_Tnp_IS66         PF03050.9    271 seq1032_BIOID51031   -            493   9.8e-87  290.4   0.1   1   1   2.2e-90   9.8e-87  290.4   0.1     1   259   196   475   196   486 0.97 Transposase IS66 family
HTH_Tnp_IS66         PF13005.2     59 seq1032_BIOID51031   -            493   1.2e-14   53.6   4.2   1   1   2.7e-18   1.2e-14   53.6   2.9     1    59   134   190   134   190 0.98 putative Helix-turn-helix domain of transposase IS66
LZ_Tnp_IS66          PF13007.2     78 seq1032_BIOID51031   -            493   1.3e-12   48.1   9.6   1   1   2.8e-16   1.3e-12   48.1   6.7     1    77    59   131    59   132 0.75 Transposase C of IS166 homeodomain
CsbD                 PF05532.7     53 seq1033_BIOID51031   -             69   1.5e-21   75.6   8.3   1   1   1.3e-25   1.8e-21   75.4   5.8     1    53     4    56     4    56 0.97 CsbD-like
Semialdhyde_dh       PF01118.19   121 seq1034_BIOID51031   -            334   6.7e-33  113.4   0.0   1   1   1.9e-36   1.3e-32  112.5   0.0     3   121     5   146     3   146 0.97 Semialdehyde dehydrogenase, NAD binding domain
Semialdhyde_dhC      PF02774.13   184 seq1034_BIOID51031   -            334     3e-20   72.7   0.0   1   1   6.6e-24   4.5e-20   72.1   0.0     1   184   163   311   163   311 0.95 Semialdehyde dehydrogenase, dimerisation domain
Usp                  PF00582.21   140 seq1035_BIOID51031   -            144   5.2e-21   75.1   0.0   1   1   4.3e-25   5.9e-21   75.0   0.0     2   140     3   138     2   138 0.98 Universal stress protein family
Abhydrolase_5        PF12695.2    142 seq1036_BIOID51031   -            249   7.4e-19   67.8   0.0   1   1   4.9e-22   9.6e-19   67.4   0.0     2   130    30   215    29   231 0.78 Alpha/beta hydrolase family
Abhydrolase_6        PF12697.2    228 seq1036_BIOID51031   -            249   2.9e-16   59.9   3.0   1   1   5.9e-19   1.1e-15   57.9   2.1     1   205    30   215    30   242 0.66 Alpha/beta hydrolase family
Peptidase_S9         PF00326.16   213 seq1036_BIOID51031   -            249   2.6e-11   43.0   0.0   1   1   1.7e-14   3.2e-11   42.7   0.0    43   190    86   234    43   249 0.74 Prolyl oligopeptidase family
DLH                  PF01738.13   218 seq1036_BIOID51031   -            249   5.2e-06   25.7   0.0   1   1   1.7e-08   3.3e-05   23.1   0.0     2   188    13   231    12   234 0.84 Dienelactone hydrolase family
BAAT_C               PF08840.6    213 seq1036_BIOID51031   -            249   1.5e-05   24.7   0.0   1   1   4.1e-08   8.1e-05   22.3   0.0    21   165   106   235    98   244 0.75 BAAT / Acyl-CoA thioester hydrolase C terminal
SmpB                 PF01668.13    68 seq1038_BIOID51031   -            160   1.3e-29  101.6   0.0   1   1   1.5e-33   2.1e-29  100.9   0.0     2    67    13    78    12    80 0.96 SmpB protein
MFS_1                PF07690.11   354 seq1039_BIOID51031   -            393     2e-24   85.8  58.2   1   1   1.3e-26   1.8e-22   79.4  34.4     2   328    14   320    10   327 0.84 Major Facilitator Superfamily
Isochorismatase      PF00857.15   174 seq1042_BIOID51031   -            285     6e-38  130.3   0.0   1   1   1.1e-41   7.6e-38  130.0   0.0     2   173    32   204    31   205 0.97 Isochorismatase family
PP-binding           PF00550.20    67 seq1042_BIOID51031   -            285   2.5e-08   33.9   0.0   1   1   9.9e-12   6.8e-08   32.5   0.0     2    62   217   275   216   280 0.86 Phosphopantetheine attachment site
NQR2_RnfD_RnfE       PF03116.10   314 seq1043_BIOID51031   -            352  8.2e-122  406.1  15.5   1   1  6.8e-126  9.3e-122  405.9  10.7     3   314     4   350     2   350 0.93 NQR2, RnfD, RnfE family
DUF3442              PF11924.3    280 seq1045_BIOID51031   -           1417  1.3e-106  356.1   0.5   1   1  1.2e-109  4.1e-106  354.5   0.3     2   280    71   350    70   350 0.99 Protein of unknown function (DUF3442)
Big_1                PF02369.11   100 seq1045_BIOID51031   -           1417     7e-55  182.9 107.3   1   3   9.8e-16   3.4e-12   46.0   6.8     5    97   994  1086   990  1088 0.84 Bacterial Ig-like domain (group 1)
Big_1                PF02369.11   100 seq1045_BIOID51031   -           1417     7e-55  182.9 107.3   2   3     5e-17   1.7e-13   50.2   3.4     9    97  1101  1187  1089  1190 0.84 Bacterial Ig-like domain (group 1)
Big_1                PF02369.11   100 seq1045_BIOID51031   -           1417     7e-55  182.9 107.3   3   3   2.2e-16   7.5e-13   48.1  10.0     4    95  1195  1287  1191  1292 0.84 Bacterial Ig-like domain (group 1)
RNase_HII            PF01351.13   198 seq1046_BIOID51031   -            198   6.2e-58  195.5   0.0   1   1   5.2e-62   7.1e-58  195.4   0.0     1   197    13   189    13   190 0.99 Ribonuclease HII
PTR2                 PF00854.16   373 seq1048_BIOID51031   -            489   2.3e-79  266.7  24.6   1   1   4.4e-83     3e-79  266.3  17.1     2   372    82   427    81   428 0.97 POT family
MFS_1                PF07690.11   354 seq1048_BIOID51031   -            489   7.5e-15   54.4  59.6   1   1   3.1e-16   2.1e-12   46.3  21.2    12   298    30   288    16   339 0.65 Major Facilitator Superfamily
AA_kinase            PF00696.23   241 seq1049_BIOID51031   -            258     1e-39  136.4   2.0   1   1   8.4e-44   1.1e-39  136.2   1.4     3   240     5   235     3   236 0.93 Amino acid kinase family
FAD_binding_3        PF01494.14   356 seq1052_BIOID51031   -            360   9.4e-10   37.9   0.1   1   1   9.5e-10   1.3e-05   24.3   0.0   148   179   141   172   115   241 0.83 FAD binding domain
DUF2713              PF10897.3    246 seq1053_BIOID51031   -            182  6.9e-120  398.7   2.8   1   1  5.6e-124  7.6e-120  398.6   2.0     1   177     1   179     1   182 0.99 Protein of unknown function (DUF2713)
DUF4102              PF13356.1     89 seq1054_BIOID51031   -            231   1.5e-23   82.3   0.1   1   1   2.2e-27     3e-23   81.4   0.1     1    87     8    95     8    97 0.94 Domain of unknown function (DUF4102)
DNA_pol3_alpha       PF07733.7    426 seq1056_BIOID51031   -           1160  3.4e-177  589.0   0.0   1   1  9.7e-181  4.4e-177  588.6   0.0     2   426   291   735   290   735 0.96 Bacterial DNA polymerase III alpha subunit
PHP                  PF02811.14   175 seq1056_BIOID51031   -           1160   3.9e-30  104.7   0.0   1   1   2.4e-33   1.1e-29  103.3   0.0     1   170     7   178     7   192 0.96 PHP domain
tRNA_anti            PF01336.20    76 seq1056_BIOID51031   -           1160   1.2e-08   34.4   0.1   1   1   5.4e-12   2.5e-08   33.5   0.1     2    75  1000  1072   994  1073 0.88 OB-fold nucleic acid binding domain
adh_short_C2         PF13561.1    243 seq1057_BIOID51031   -            258   5.9e-29  101.4   0.1   1   1   1.7e-32   7.5e-29  101.1   0.1     3   242    24   254    22   255 0.92 Enoyl-(Acyl carrier protein) reductase
adh_short            PF00106.20   167 seq1057_BIOID51031   -            258   2.8e-27   95.5   9.7   1   1   5.8e-30   2.6e-26   92.3   6.7     2   164    17   170    16   173 0.88 short chain dehydrogenase
KR                   PF08659.5    181 seq1057_BIOID51031   -            258     3e-11   43.2   8.6   1   1   9.9e-14   4.5e-10   39.3   5.5    56   160    57   165    17   171 0.90 KR domain
DDE_Tnp_IS66_C       PF13817.1     39 seq1058_BIOID51031   -             61   1.8e-20   72.5   0.1   1   1   1.6e-24   2.1e-20   72.3   0.1     2    39    18    55    17    55 0.99 IS66 C-terminal element
Lactamase_B          PF00753.22   194 seq1061_BIOID51031   -            479   5.5e-28   97.8   0.2   1   1   1.6e-31   7.4e-28   97.4   0.1     2   158    31   179    30   246 0.90 Metallo-beta-lactamase superfamily
Rubredoxin           PF00301.15    47 seq1061_BIOID51031   -            479   1.1e-19   69.9   2.7   1   1   4.7e-23   2.2e-19   68.9   1.9     1    47   425   471   425   471 0.98 Rubredoxin
Flavodoxin_1         PF00258.20   143 seq1061_BIOID51031   -            479     1e-11   44.9   0.0   1   1   3.8e-15   1.7e-11   44.1   0.0     1   142   256   388   256   389 0.78 Flavodoxin
FMN_bind             PF04205.9     81 seq1062_BIOID51031   -            206   2.6e-18   65.8   0.1   1   1     4e-22   5.5e-18   64.7   0.0     1    77    99   187    99   191 0.98 FMN-binding domain
NUDIX                PF00293.23   135 seq1063_BIOID51031   -            135   6.8e-21   74.2   0.2   1   1   6.7e-25   9.2e-21   73.7   0.1     5   132     6   125     3   128 0.83 NUDIX domain
Pyr_redox_2          PF07992.9    200 seq1065_BIOID51031   -            847   1.9e-36  125.7   0.0   1   1   3.9e-39   8.8e-36  123.5   0.0     1   198     5   285     5   287 0.95 Pyridine nucleotide-disulphide oxidoreductase
NIR_SIR              PF01077.17   157 seq1065_BIOID51031   -            847   2.8e-27   94.9   0.1   1   1   3.5e-30     8e-27   93.4   0.0     2   150   632   770   631   776 0.94 Nitrite and sulphite reductase 4Fe-4S domain
Fer2_BFD             PF04324.10    55 seq1065_BIOID51031   -            847   2.8e-21   75.2   4.8   1   1     7e-19   1.6e-15   56.7   2.0     2    53   423   472   422   474 0.93 BFD-like [2Fe-2S] binding domain
Pyr_redox            PF00070.22    80 seq1065_BIOID51031   -            847   1.5e-15   57.2   0.7   1   1   6.4e-19   1.5e-15   57.2   0.5     2    72   148   219   147   229 0.91 Pyridine nucleotide-disulphide oxidoreductase
NIR_SIR_ferr         PF03460.12    69 seq1065_BIOID51031   -            847   4.4e-12   45.3   0.0   1   1     4e-15   9.1e-12   44.3   0.0     3    68   560   622   558   623 0.95 Nitrite/Sulfite reductase ferredoxin-like half domain
Pyr_redox_3          PF13738.1    203 seq1065_BIOID51031   -            847     2e-08   34.3   0.4   1   1   1.5e-09   3.5e-06   27.1   0.0    78   196    55   174    42   179 0.83 Pyridine nucleotide-disulphide oxidoreductase
CorA                 PF01544.13   292 seq1066_BIOID51031   -            316   4.9e-56  189.7   0.4   1   1   4.4e-60     6e-56  189.5   0.2     4   292    26   312    24   312 0.95 CorA-like Mg2+ transporter protein
Lyase_1              PF00206.15   312 seq1067_BIOID51031   -            457  3.8e-102  341.5   0.0   1   1  1.4e-105  1.9e-101  339.2   0.0     1   312     6   301     6   301 0.99 Lyase
DUF2713              PF10897.3    246 seq1068_BIOID51031   -             69   1.9e-40  138.6   1.7   1   1   1.5e-44     2e-40  138.4   1.2   178   246     1    69     1    69 0.99 Protein of unknown function (DUF2713)
adh_short            PF00106.20   167 seq1070_BIOID51031   -            248   2.5e-34  118.4   0.0   1   1   1.2e-37   3.2e-34  118.1   0.0     2   166     2   165     1   166 0.93 short chain dehydrogenase
adh_short_C2         PF13561.1    243 seq1070_BIOID51031   -            248   2.5e-14   53.5   0.0   1   1   1.1e-17   3.1e-14   53.2   0.0     3   222     9   218     7   232 0.89 Enoyl-(Acyl carrier protein) reductase
KR                   PF08659.5    181 seq1070_BIOID51031   -            248   2.2e-13   50.1   0.0   1   1   1.1e-16   3.1e-13   49.6   0.0     3   173     3   170     2   177 0.89 KR domain
Epimerase            PF01370.16   236 seq1070_BIOID51031   -            248   1.4e-06   27.8   0.1   1   1   1.6e-09   4.3e-06   26.2   0.0     1   117     3   135     3   176 0.80 NAD dependent epimerase/dehydratase family
NAD_binding_10       PF13460.1    183 seq1070_BIOID51031   -            248   2.8e-06   27.3   0.0   1   1   1.3e-09   3.7e-06   26.9   0.0     1    60     3    67     3   173 0.77 NADH(P)-binding
MtfA                 PF06167.7    253 seq1071_BIOID51031   -            278   4.2e-75  252.3   0.1   1   1   3.7e-79   5.1e-75  252.0   0.1    11   253    18   256     9   256 0.95 Phosphoenolpyruvate:glucose-phosphotransferase regulator
HTH_Tnp_1            PF01527.15    76 seq1072_BIOID51031   -            108   9.2e-11   41.4   1.2   1   1   2.7e-14   3.8e-10   39.4   0.8     1    74     1    87     1    88 0.85 Transposase
4HBT                 PF03061.17    79 seq1075_BIOID51031   -            137   7.5e-17   61.1   0.1   1   1   8.9e-21   1.2e-16   60.4   0.1     1    79    50   127    50   127 0.98 Thioesterase superfamily
Rnf-Nqr              PF02508.9    190 seq1076_BIOID51031   -            231   7.9e-59  198.3   9.5   1   1   6.7e-63   9.1e-59  198.1   6.6     1   189     1   200     1   201 0.98 Rnf-Nqr subunit, membrane protein
Dus                  PF01207.12   310 seq1078_BIOID51031   -            345  7.9e-100  333.5   0.0   1   1  6.8e-104  9.3e-100  333.3   0.0     2   308    30   340    29   342 0.98 Dihydrouridine synthase (Dus)
rve                  PF00665.21   120 seq1079_BIOID51031   -            278   1.4e-25   89.5   0.0   1   1   1.3e-28   3.5e-25   88.3   0.0     2   119   108   222   107   223 0.97 Integrase core domain
HTH_21               PF13276.1     60 seq1079_BIOID51031   -            278   1.7e-16   59.8   3.0   1   1   1.5e-19   4.2e-16   58.5   2.1     2    60    29    86    27    86 0.94 HTH-like domain
rve_3                PF13683.1     67 seq1079_BIOID51031   -            278   2.2e-11   42.9   0.1   1   1   1.8e-14   4.9e-11   41.8   0.0     6    67   199   260   194   260 0.93 Integrase core domain
DDE_Tnp_IS240        PF13610.1    140 seq1079_BIOID51031   -            278   1.3e-06   28.3   0.0   1   1     7e-10   1.9e-06   27.7   0.0     2   137   113   250   112   252 0.92 DDE domain
rve_2                PF13333.1     52 seq1079_BIOID51031   -            278   7.5e-06   25.8   0.0   1   1   5.6e-09   1.5e-05   24.8   0.0     1    46   213   262   213   267 0.85 Integrase core domain
ELFV_dehydrog        PF00208.16   244 seq1080_BIOID51031   -            447   2.3e-88  295.7   2.4   1   1   5.3e-92   3.6e-88  295.1   1.7     1   244   202   445   202   445 0.96 Glutamate/Leucine/Phenylalanine/Valine dehydrogenase
ELFV_dehydrog_N      PF02812.13   131 seq1080_BIOID51031   -            447   8.3e-47  157.9   0.0   1   1   3.5e-50   2.4e-46  156.4   0.0     1   130    57   186    57   187 0.99 Glu/Leu/Phe/Val dehydrogenase, dimerisation domain
FCD                  PF07729.7    125 seq1081_BIOID51031   -            228   1.6e-26   92.9   5.9   1   1   3.5e-30   2.4e-26   92.3   4.1     5   124    89   208    87   209 0.99 FCD domain
GntR                 PF00392.16    64 seq1081_BIOID51031   -            228   9.3e-18   63.3   0.0   1   1   3.6e-21   2.4e-17   61.9   0.0     3    64    15    75    13    75 0.98 Bacterial regulatory proteins, gntR family
CstA                 PF02554.9    376 seq1082_BIOID51031   -            701  5.2e-156  518.8  28.7   1   1  7.7e-160  5.2e-156  518.8  19.9     1   359    32   420    32   436 0.95 Carbon starvation protein CstA
DUF4161              PF13722.1    127 seq1082_BIOID51031   -            701   1.8e-46  157.4   7.5   1   1   2.7e-50   1.8e-46  157.4   5.2     3   127   467   596   464   596 0.98 C-terminal domain on CstA (DUF4161)
Pyr_redox_2          PF07992.9    200 seq1084_BIOID51031   -            377   1.2e-25   90.5   0.0   1   1   1.8e-28   2.7e-25   89.3   0.0     2   198     5   277     4   279 0.90 Pyridine nucleotide-disulphide oxidoreductase
Pyr_redox            PF00070.22    80 seq1084_BIOID51031   -            377   3.2e-18   65.7   0.1   1   1   4.2e-20   6.4e-17   61.6   0.0     1    75   143   216   143   223 0.95 Pyridine nucleotide-disulphide oxidoreductase
Pyr_redox_3          PF13738.1    203 seq1084_BIOID51031   -            377   3.3e-11   43.5   0.0   1   1   4.3e-10   6.5e-07   29.4   0.0    65   199    37   173     8   177 0.76 Pyridine nucleotide-disulphide oxidoreductase
K_oxygenase          PF13434.1    341 seq1084_BIOID51031   -            377   1.2e-09   37.4   0.1   1   1   3.6e-09   5.5e-06   25.4   0.0   139   216    91   167    78   179 0.85 L-lysine 6-monooxygenase (NADPH-requiring)
EIIC-GAT             PF03611.9    415 seq1085_BIOID51031   -            484  1.2e-130  435.9  44.4   1   1  8.5e-135  1.2e-130  435.9  30.8     1   395    31   426    31   445 0.97 PTS system sugar-specific permease component
HhH-GPD              PF00730.20   121 seq1086_BIOID51031   -            211   9.8e-19   67.6   0.0   1   1   3.1e-22   1.4e-18   67.1   0.0     1   120    34   168    34   169 0.95 HhH-GPD superfamily base excision DNA repair protein
HHH                  PF00633.18    30 seq1086_BIOID51031   -            211   7.1e-08   31.6   0.0   1   1   3.7e-11   1.7e-07   30.4   0.0     2    29   100   127    99   128 0.94 Helix-hairpin-helix motif
EndIII_4Fe-2S        PF10576.4     17 seq1086_BIOID51031   -            211   9.7e-05   22.2   3.3   1   1   3.7e-08   0.00017   21.5   2.3     1    17   187   203   187   203 0.99 Iron-sulfur binding domain of endonuclease III
Acyl_transf_3        PF01757.17   340 seq1088_BIOID51031   -            331     3e-33  114.9  33.5   1   1   2.7e-37   3.7e-33  114.6  23.3     2   339     6   318     5   322 0.86 Acyltransferase family
LysR_substrate       PF03466.15   209 seq1090_BIOID51031   -            315   9.6e-55  184.8   0.6   1   1   1.9e-58   1.3e-54  184.3   0.4     4   208    99   303    96   304 0.99 LysR substrate binding domain
HTH_1                PF00126.22    60 seq1090_BIOID51031   -            315   8.8e-22   76.4   0.5   1   1   2.5e-25   1.7e-21   75.5   0.1     1    59    13    71    13    72 0.98 Bacterial regulatory helix-turn-helix protein, lysR family
Phageshock_PspG      PF09583.5     65 seq1093_BIOID51031   -             80   1.4e-25   89.0  25.7   1   1   1.1e-29   1.5e-25   88.8  17.8     1    64     1    64     1    65 0.98 Phage shock protein G (Phageshock_PspG)
YdfZ                 PF14001.1     64 seq1094_BIOID51031   -             67     2e-33  114.3   0.1   1   1   1.6e-37   2.2e-33  114.1   0.1     1    64     2    65     2    65 0.99 YdfZ protein
Big_1                PF02369.11   100 seq1096_BIOID51031   -           1744  4.7e-256  828.5 187.5   1  11     3e-21   8.2e-18   64.0   8.8     2    94   585   673   580   679 0.88 Bacterial Ig-like domain (group 1)
Big_1                PF02369.11   100 seq1096_BIOID51031   -           1744  4.7e-256  828.5 187.5   2  11     2e-25   5.5e-22   77.4   8.0     3    99   681   775   678   776 0.93 Bacterial Ig-like domain (group 1)
Big_1                PF02369.11   100 seq1096_BIOID51031   -           1744  4.7e-256  828.5 187.5   3  11   2.1e-28   5.7e-25   87.0   2.0     2    98   778   876   777   878 0.95 Bacterial Ig-like domain (group 1)
Big_1                PF02369.11   100 seq1096_BIOID51031   -           1744  4.7e-256  828.5 187.5   4  11   8.3e-28   2.3e-24   85.1   7.0     4   100   890   982   887   982 0.94 Bacterial Ig-like domain (group 1)
Big_1                PF02369.11   100 seq1096_BIOID51031   -           1744  4.7e-256  828.5 187.5   5  11   7.8e-23   2.1e-19   69.1   7.3     4   100   988  1082   985  1082 0.84 Bacterial Ig-like domain (group 1)
Big_1                PF02369.11   100 seq1096_BIOID51031   -           1744  4.7e-256  828.5 187.5   6  11   1.1e-27   3.1e-24   84.6   6.7     2   100  1093  1195  1092  1195 0.93 Bacterial Ig-like domain (group 1)
Big_1                PF02369.11   100 seq1096_BIOID51031   -           1744  4.7e-256  828.5 187.5   7  11   1.8e-24   4.8e-21   74.4   3.3     2    98  1197  1293  1196  1295 0.90 Bacterial Ig-like domain (group 1)
Big_1                PF02369.11   100 seq1096_BIOID51031   -           1744  4.7e-256  828.5 187.5   8  11   6.5e-30   1.8e-26   91.8   7.5     6    99  1301  1397  1297  1398 0.94 Bacterial Ig-like domain (group 1)
Big_1                PF02369.11   100 seq1096_BIOID51031   -           1744  4.7e-256  828.5 187.5   9  11   8.5e-29   2.3e-25   88.2   6.2     2    99  1400  1499  1399  1500 0.95 Bacterial Ig-like domain (group 1)
Big_1                PF02369.11   100 seq1096_BIOID51031   -           1744  4.7e-256  828.5 187.5  10  11   6.5e-25   1.8e-21   75.8   3.9     7    97  1512  1596  1504  1599 0.92 Bacterial Ig-like domain (group 1)
Big_1                PF02369.11   100 seq1096_BIOID51031   -           1744  4.7e-256  828.5 187.5  11  11   1.2e-24   3.4e-21   74.9   2.1     8    96  1609  1696  1603  1699 0.87 Bacterial Ig-like domain (group 1)
DUF3442              PF11924.3    280 seq1096_BIOID51031   -           1744   9.1e-98  327.1   2.9   1   1  3.3e-101   9.1e-98  327.1   2.0    19   280     2   264     1   264 0.99 Protein of unknown function (DUF3442)
PTR2                 PF00854.16   373 seq1097_BIOID51031   -            509   2.6e-75  253.4  26.1   1   1   1.1e-78     5e-75  252.5  15.9     2   370    98   437    97   440 0.97 POT family
MFS_1                PF07690.11   354 seq1097_BIOID51031   -            509   9.8e-21   73.7  53.5   1   1   3.1e-21   1.4e-17   63.3  25.0    10   299    44   379    35   389 0.78 Major Facilitator Superfamily
MFS_2                PF13347.1    427 seq1097_BIOID51031   -            509     2e-09   36.2   1.8   1   1   4.4e-13     2e-09   36.2   1.2   200   344     6   151     1   157 0.91 MFS/sugar transport protein
Rieske_2             PF13806.1    104 seq1098_BIOID51031   -            108   2.3e-40  136.3   0.0   1   1   1.9e-44   2.6e-40  136.2   0.0     1   103     3   106     3   107 0.98 Rieske-like [2Fe-2S] domain
CorA                 PF01544.13   292 seq1099_BIOID51031   -             39   9.5e-09   34.5   1.2   1   1   7.6e-13     1e-08   34.4   0.8   256   292     1    35     1    35 0.98 CorA-like Mg2+ transporter protein
PTS_IIB              PF02302.12    90 seq1100_BIOID51031   -            101   2.7e-14   53.2   0.1   1   1   2.2e-18   2.9e-14   53.1   0.1     1    79     4    79     4    90 0.90 PTS system, Lactose/Cellobiose specific IIB subunit
Form_Nir_trans       PF01226.12   250 seq1101_BIOID51031   -            268   4.6e-62  209.0  28.1   1   1     4e-66   5.5e-62  208.7  19.5    16   249    20   248     4   249 0.92 Formate/nitrite transporter
PTS_EIIA_2           PF00359.17   142 seq1102_BIOID51031   -            154   3.8e-34  117.3   0.0   1   1   3.1e-38   4.3e-34  117.1   0.0     2   140     7   148     6   150 0.96 Phosphoenolpyruvate-dependent sugar phosphotransferase system, EIIA 2
FAD_binding_2        PF00890.19   421 seq1103_BIOID51031   -            540  2.8e-107  359.0   1.8   1   1  9.8e-111  3.3e-107  358.8   1.3     1   421    10   392    10   392 0.95 FAD binding domain
Succ_DH_flav_C       PF02910.15   129 seq1103_BIOID51031   -            540   3.1e-19   68.9   0.2   1   1   1.6e-22   5.5e-19   68.1   0.1     2    88   441   521   440   526 0.96 Fumarate reductase flavoprotein C-term
Pyr_redox_2          PF07992.9    200 seq1103_BIOID51031   -            540   4.1e-11   43.0   3.3   1   1   3.6e-12   1.2e-08   34.9   2.3     1   196    10   377    10   380 0.79 Pyridine nucleotide-disulphide oxidoreductase
ACCA                 PF03255.9    145 seq1105_BIOID51031   -            319     6e-65  217.1   0.2   1   1   1.9e-68   8.7e-65  216.5   0.1     2   145     5   151     4   151 0.97 Acetyl co-enzyme A carboxylase carboxyltransferase alpha subunit
Carboxyl_trans       PF01039.17   493 seq1105_BIOID51031   -            319   1.5e-18   66.3   0.1   1   1   4.1e-22   1.9e-18   66.0   0.0   272   473    85   288    58   300 0.84 Carboxyl transferase domain
MdcE                 PF06833.6    234 seq1105_BIOID51031   -            319   6.6e-06   25.3   0.0   1   1     2e-09   9.1e-06   24.9   0.0     5   176    88   262    84   313 0.81 Malonate decarboxylase gamma subunit (MdcE)
DUF466               PF04328.8     65 seq1111_BIOID51031   -             65   2.9e-32  110.1   0.5   1   1   2.3e-36   3.1e-32  110.0   0.3     1    65     1    65     1    65 0.99 Protein of unknown function (DUF466)
DnaB_C               PF03796.10   265 seq1112_BIOID51031   -            471  4.1e-108  360.1   0.2   1   1  1.2e-111  5.4e-108  359.7   0.1     1   263   206   463   206   465 0.97 DnaB-like helicase C terminal domain
DnaB                 PF00772.16   103 seq1112_BIOID51031   -            471   8.7e-38  128.2   0.0   1   1   4.2e-41   1.9e-37  127.1   0.0     1   103    26   128    26   128 0.99 DnaB-like helicase N terminal domain
AAA_25               PF13481.1    194 seq1112_BIOID51031   -            471     1e-13   51.0   0.1   1   1   3.6e-17   1.6e-13   50.3   0.0    29   190   220   386   179   390 0.84 AAA domain
OMPdecase            PF00215.19   226 seq1113_BIOID51031   -            267   1.3e-30  106.3   0.6   1   1   1.1e-34   1.5e-30  106.1   0.4     2   225    56   257    55   258 0.94 Orotidine 5'-phosphate decarboxylase / HUMPS family
DUF519               PF04378.8    245 seq1114_BIOID51031   -            280  1.3e-115  384.4   0.0   1   1  1.1e-119  1.5e-115  384.2   0.0     1   245    33   278    33   278 1.00 Protein of unknown function (DUF519)
TP_methylase         PF00590.15   210 seq1117_BIOID51031   -            457   9.2e-50  169.1   0.1   1   1   3.2e-53   1.5e-49  168.4   0.1     2   209   218   426   217   427 0.92 Tetrapyrrole (Corrin/Porphyrin) Methylases
NAD_binding_7        PF13241.1    103 seq1117_BIOID51031   -            457   6.1e-28   96.9   0.1   1   1   1.3e-29     6e-26   90.5   0.0     1   103     6   115     6   115 0.89 Putative NAD(P)-binding
CysG_dimeriser       PF10414.4     60 seq1117_BIOID51031   -            457   7.4e-20   70.0   0.9   1   1   1.6e-23   7.4e-20   70.0   0.6     2    60   150   209   149   209 0.97 Sirohaem synthase dimerisation region
YjgP_YjgQ            PF03739.9    354 seq1119_BIOID51031   -            359   5.7e-68  229.1   6.5   1   1   4.9e-72   6.7e-68  228.8   4.5     4   351     1   338     1   341 0.97 Predicted permease YjgP/YjgQ family
GST_C                PF00043.20    95 seq1120_BIOID51031   -            201     3e-15   55.8   0.1   1   1   1.9e-18   5.3e-15   55.0   0.1     5    95   104   189   100   189 0.94 Glutathione S-transferase, C-terminal domain
GST_N_2              PF13409.1     70 seq1120_BIOID51031   -            201   2.7e-11   43.1   0.0   1   1   3.9e-14   1.1e-10   41.2   0.0     5    69    11    75     9    76 0.95 Glutathione S-transferase, N-terminal domain
GST_N_3              PF13417.1     75 seq1120_BIOID51031   -            201   4.4e-10   39.5   0.0   1   1   3.4e-13   9.2e-10   38.5   0.0    15    73    16    79    11    81 0.89 Glutathione S-transferase, N-terminal domain
GST_C_2              PF13410.1     69 seq1120_BIOID51031   -            201   7.2e-10   38.4   0.1   1   1   3.8e-13   1.1e-09   37.9   0.0     7    69   125   184    71   184 0.90 Glutathione S-transferase, C-terminal domain
GST_N                PF02798.15    76 seq1120_BIOID51031   -            201     2e-08   34.1   0.0   1   1   2.2e-11   5.9e-08   32.6   0.0     3    76     1    75     1    75 0.94 Glutathione S-transferase, N-terminal domain
AP_endonuc_2         PF01261.19   211 seq1122_BIOID51031   -            284   1.5e-28   99.4   0.0   1   1     2e-32   2.7e-28   98.6   0.0     1   210    25   229    25   230 0.97 Xylose isomerase-like TIM barrel
OKR_DC_1             PF01276.15   417 seq1123_BIOID51031   -            713    2e-194  645.8   0.0   1   1  5.3e-198  2.4e-194  645.5   0.0     1   417   130   545   130   545 1.00 Orn/Lys/Arg decarboxylase, major domain
OKR_DC_1_C           PF03711.10   137 seq1123_BIOID51031   -            713   8.5e-53  177.9   0.0   1   1   4.3e-56   1.9e-52  176.8   0.0     1   135   570   702   570   704 0.99 Orn/Lys/Arg decarboxylase, C-terminal domain
OKR_DC_1_N           PF03709.10   115 seq1123_BIOID51031   -            713   2.3e-26   92.0   0.0   1   1     1e-29   4.6e-26   91.0   0.0     1   115    14   124    14   124 0.99 Orn/Lys/Arg decarboxylase, N-terminal domain
TetR_N               PF00440.18    47 seq1125_BIOID51031   -            234   1.3e-13   50.2   2.0   1   1   1.5e-17   2.1e-13   49.5   0.1     1    46    34    80    34    81 0.95 Bacterial regulatory proteins, tetR family
Aldo_ket_red         PF00248.16   283 seq1126_BIOID51031   -            294     1e-46  158.8   0.0   1   1   9.4e-51   1.3e-46  158.6   0.0     2   281    20   267    19   269 0.92 Aldo/keto reductase family
Pyr_redox_2          PF07992.9    200 seq1127_BIOID51031   -            450   4.6e-43  147.3   1.5   1   1   2.2e-46   7.4e-43  146.6   0.7     2   196     7   305     6   308 0.95 Pyridine nucleotide-disulphide oxidoreductase
Pyr_redox_dim        PF02852.17   110 seq1127_BIOID51031   -            450   3.9e-37  126.5   0.7   1   1   1.8e-39   6.1e-36  122.6   0.2     1   110   339   450   339   450 0.99 Pyridine nucleotide-disulphide oxidoreductase, dimerisation domain
Pyr_redox            PF00070.22    80 seq1127_BIOID51031   -            450   5.3e-18   65.0   0.0   1   1   5.6e-21   1.9e-17   63.2   0.0     1    80   169   249   169   250 0.96 Pyridine nucleotide-disulphide oxidoreductase
Pyr_redox_3          PF13738.1    203 seq1127_BIOID51031   -            450   3.3e-09   36.9   0.1   1   1   7.3e-11   2.5e-07   30.8   0.0     3   200    10   200     8   203 0.77 Pyridine nucleotide-disulphide oxidoreductase
Aminotran_1_2        PF00155.16   363 seq1128_BIOID51031   -            386   7.9e-58  196.0   0.0   1   1   2.6e-61     9e-58  195.8   0.0     3   363    32   383    30   383 0.94 Aminotransferase class I and II
Cys_Met_Meta_PP      PF01053.15   386 seq1128_BIOID51031   -            386   4.9e-08   31.5   0.0   1   1   2.5e-11   8.4e-08   30.7   0.0    75   180    96   205    63   212 0.85 Cys/Met metabolism PLP-dependent enzyme
DegT_DnrJ_EryC1      PF01041.12   363 seq1128_BIOID51031   -            386   1.4e-05   24.2   0.0   1   1   9.6e-09   3.3e-05   23.0   0.0    46   146    97   202    86   204 0.88 DegT/DnrJ/EryC1/StrS aminotransferase family
Aminotran_5          PF00266.14   371 seq1128_BIOID51031   -            386   3.1e-05   22.7   0.0   1   1   1.3e-08   4.5e-05   22.2   0.0    46   165    74   189    48   236 0.80 Aminotransferase class-V
Ala_racemase_N       PF01168.15   217 seq1129_BIOID51031   -            359   3.1e-61  206.5   0.0   1   1   5.7e-65   3.9e-61  206.2   0.0     1   217     8   219     8   219 0.94 Alanine racemase, N-terminal domain
Ala_racemase_C       PF00842.16   129 seq1129_BIOID51031   -            359     8e-40  135.1   0.1   1   1   1.8e-43   1.2e-39  134.5   0.1     1   129   234   358   234   358 0.97 Alanine racemase, C-terminal domain
Aldolase_II          PF00596.16   183 seq1132_BIOID51031   -            228   7.3e-47  159.2   0.2   1   1   6.9e-51   9.4e-47  158.9   0.1     1   182     6   193     6   194 0.88 Class II Aldolase and Adducin N-terminal domain
DUF1422              PF07226.6    118 seq1133_BIOID51031   -            119   1.1e-54  183.0   1.2   1   1   9.1e-59   1.2e-54  182.9   0.9     3   116     2   115     1   117 0.97 Protein of unknown function (DUF1422)
YjgP_YjgQ            PF03739.9    354 seq1134_BIOID51031   -            360   8.9e-69  231.7   5.4   1   1   7.6e-73     1e-68  231.5   3.7     1   354     9   358     9   358 0.98 Predicted permease YjgP/YjgQ family
PLA1                 PF02253.10   260 seq1135_BIOID51031   -            289   1.6e-93  312.8   5.0   1   1   1.4e-97   1.9e-93  312.5   3.4     8   260    39   286    33   286 0.98 Phospholipase A1
DUF4223              PF13978.1     56 seq1137_BIOID51031   -             55   1.2e-36  124.0   0.7   1   1   9.5e-41   1.3e-36  123.9   0.5     1    55     1    55     1    55 0.99 Protein of unknown function (DUF4223)
DEAD                 PF00270.24   173 seq1138_BIOID51031   -            444   1.3e-45  154.7   0.0   1   1   1.1e-48   5.1e-45  152.8   0.0     1   171    28   197    28   199 0.92 DEAD/DEAH box helicase
Helicase_C           PF00271.26    78 seq1138_BIOID51031   -            444   5.9e-27   93.2   0.0   1   1   2.5e-30   1.1e-26   92.3   0.0     3    78   268   343   266   343 0.98 Helicase conserved C-terminal domain
ResIII               PF04851.10   184 seq1138_BIOID51031   -            444   8.1e-05   22.4   0.2   1   1   3.8e-08   0.00017   21.3   0.0    31   183    47   192    18   193 0.73 Type III restriction enzyme, res subunit
DUF1440              PF07274.7    136 seq1140_BIOID51031   -            183   3.4e-52  175.9   3.2   1   1     3e-56   4.1e-52  175.6   2.2     1   135    29   163    29   164 0.97 Protein of unknown function (DUF1440)
AA_permease_2        PF13520.1    426 seq1141_BIOID51031   -            445   1.1e-59  201.9  45.6   1   1     2e-63   1.4e-59  201.6  31.6     1   405    10   410    10   431 0.85 Amino acid permease
AA_permease          PF00324.16   479 seq1141_BIOID51031   -            445   1.6e-36  125.5  41.2   1   1   4.1e-40   2.8e-36  124.7  28.5     2   475    15   440    14   444 0.83 Amino acid permease
Lactamase_B_2        PF12706.2    194 seq1142_BIOID51031   -            305     2e-27   95.8   0.0   1   1     5e-31   3.4e-27   95.1   0.0     3   193    35   270    34   271 0.82 Beta-lactamase superfamily domain
Lactamase_B          PF00753.22   194 seq1142_BIOID51031   -            305   3.1e-14   52.9   0.2   1   1   5.5e-17   3.8e-13   49.4   0.0     3   128    16   142    14   149 0.92 Metallo-beta-lactamase superfamily
Aminotran_1_2        PF00155.16   363 seq1144_BIOID51031   -            411   1.2e-86  290.8   0.0   1   1     1e-90   1.4e-86  290.6   0.0     2   362    41   406    40   407 0.98 Aminotransferase class I and II
RQC                  PF09382.5    106 seq1146_BIOID51031   -            611   4.3e-28   96.9   0.0   1   1   3.5e-31   1.2e-27   95.6   0.0     1   104   413   514   413   516 0.97 RQC domain
Helicase_C           PF00271.26    78 seq1146_BIOID51031   -            611   4.5e-24   83.9   0.0   1   1   2.6e-24   8.9e-21   73.4   0.1     3    78   258   333   256   333 0.98 Helicase conserved C-terminal domain
HRDC                 PF00570.18    68 seq1146_BIOID51031   -            611   8.1e-24   83.0   0.1   1   1   6.4e-27   2.2e-23   81.6   0.0     2    68   535   601   534   601 0.97 HRDC domain
DEAD                 PF00270.24   173 seq1146_BIOID51031   -            611   2.6e-21   75.7   0.0   1   1   8.5e-24   2.9e-20   72.3   0.0     2   168    30   189    29   194 0.85 DEAD/DEAH box helicase
Glyoxalase           PF00903.20   128 seq1148_BIOID51031   -            129   7.8e-23   80.7   0.0   1   1   1.9e-26   8.7e-23   80.5   0.0     2   128     7   126     6   126 0.97 Glyoxalase/Bleomycin resistance protein/Dioxygenase superfamily
Glyoxalase_2         PF12681.2    108 seq1148_BIOID51031   -            129   3.8e-18   65.9   0.0   1   1   9.7e-22   4.4e-18   65.7   0.0     1   108    12   127    12   127 0.79 Glyoxalase-like domain
Glyoxalase_4         PF13669.1    110 seq1148_BIOID51031   -            129   2.6e-13   49.8   0.0   1   1   6.9e-17   3.2e-13   49.5   0.0     1    96     8   102     8   115 0.85 Glyoxalase/Bleomycin resistance protein/Dioxygenase superfamily
HTH_5                PF01022.15    47 seq1150_BIOID51031   -            117   2.6e-18   65.2   1.9   1   1   6.1e-22   4.2e-18   64.6   1.3     1    45    15    60    15    62 0.98 Bacterial regulatory protein, arsR family
HTH_20               PF12840.2     61 seq1150_BIOID51031   -            117   4.7e-11   42.2   0.3   1   1   9.9e-15   6.8e-11   41.7   0.2     2    61     8    67     7    67 0.97 Helix-turn-helix domain
Peripla_BP_4         PF13407.1    258 seq1151_BIOID51031   -            330   1.4e-62  211.2  13.0   1   1   2.4e-66   1.6e-62  211.0   9.0    13   258    40   286    28   286 0.95 Periplasmic binding protein domain
Peripla_BP_1         PF00532.16   279 seq1151_BIOID51031   -            330     3e-13   49.5   1.9   1   1   1.1e-16   7.4e-13   48.2   1.3    23   214    47   244    26   278 0.78 Periplasmic binding proteins and sugar binding domain of LacI family
ATP_bind_3           PF01171.15   182 seq1153_BIOID51031   -            432   8.1e-60  201.3   0.0   1   1   2.4e-63   1.1e-59  200.8   0.0     1   180    14   191    14   193 0.97 PP-loop family
TilS_C               PF11734.3     74 seq1153_BIOID51031   -            432   2.9e-26   90.3   0.0   1   1   2.4e-29   1.1e-25   88.5   0.0     1    74   356   427   356   427 0.91 TilS substrate C-terminal domain
TilS                 PF09179.6     69 seq1153_BIOID51031   -            432     1e-22   79.8   5.2   1   1   2.2e-26     1e-22   79.8   3.6     1    69   241   309   241   309 0.99 TilS substrate binding domain
TonB_dep_Rec         PF00593.19   276 seq1155_BIOID51031   -            628   1.4e-30  107.0  21.3   1   1     2e-34   1.4e-30  107.0  14.8     1   276   404   627   404   627 0.90 TonB dependent receptor
Plug                 PF07715.10   108 seq1155_BIOID51031   -            628   6.4e-30  103.5   1.5   1   1   9.4e-34   6.4e-30  103.5   1.0     4   108    55   160    52   160 0.97 TonB-dependent Receptor Plug Domain
DUF2592              PF10766.4     41 seq1157_BIOID51031   -             49     1e-26   91.8   4.7   1   1   8.2e-31   1.1e-26   91.7   3.3     1    41     4    44     4    44 0.98 Protein of unknown function (DUF2592)
Peptidase_C48        PF02902.14   216 seq1158_BIOID51031   -            406   1.7e-31  109.4   0.9   1   1   1.7e-35   2.4e-31  108.9   0.6     2   215   168   365   167   366 0.96 Ulp1 protease family, C-terminal catalytic domain
Ribosomal_S6         PF01250.12    92 seq1160_BIOID51031   -            131   3.4e-33  113.2   0.1   1   1   3.2e-37   4.4e-33  112.8   0.0     1    91     2    91     2    92 0.98 Ribosomal protein S6
ArsB                 PF02040.10   423 seq1161_BIOID51031   -            429  1.7e-230  765.0  39.1   1   1  2.9e-234    2e-230  764.9  27.1     1   423     3   425     3   425 1.00 Arsenical pump membrane protein
CitMHS               PF03600.11   349 seq1161_BIOID51031   -            429   2.2e-15   55.9  35.6   1   1   4.5e-19   3.1e-15   55.5  24.7     3   343     7   363     5   369 0.82 Citrate transporter
PTS_EIIC             PF02378.13   321 seq1162_BIOID51031   -            485   4.6e-42  143.8  31.5   1   1   6.7e-46   4.6e-42  143.8  21.8     3   321   113   396   111   396 0.92 Phosphotransferase system, EIIC
PTS_EIIB             PF00367.15    35 seq1162_BIOID51031   -            485   1.5e-16   59.2   0.2   1   1   3.6e-20   2.4e-16   58.5   0.1     1    35     9    43     9    43 0.98 phosphotransferase system, EIIB
DEDD_Tnp_IS110       PF01548.12   144 seq1163_BIOID51031   -            326   4.2e-44  149.5   0.2   1   1   2.4e-47   1.7e-43  147.6   0.1     1   144     7   151     7   151 0.99 Transposase
Transposase_20       PF02371.11    87 seq1163_BIOID51031   -            326   1.1e-27   95.7   0.4   1   1     3e-31     2e-27   94.9   0.3     2    85   196   280   195   282 0.96 Transposase IS116/IS110/IS902 family
SIS                  PF01380.17   131 seq1166_BIOID51031   -            347   3.1e-21   75.2   0.0   1   2   1.2e-12   1.6e-08   34.0   0.0     5   122    51   170    48   175 0.87 SIS domain
SIS                  PF01380.17   131 seq1166_BIOID51031   -            347   3.1e-21   75.2   0.0   2   2     3e-14   4.1e-10   39.2   0.0     4    87   214   299   211   305 0.93 SIS domain
Peptidase_S49        PF01343.13   154 seq1168_BIOID51031   -            618  3.3e-102  338.6   0.1   1   2   3.2e-49   2.2e-45  154.1   0.0     2   152   141   294   140   296 0.98 Peptidase family S49
Peptidase_S49        PF01343.13   154 seq1168_BIOID51031   -            618  3.3e-102  338.6   0.1   2   2   7.2e-58   4.9e-54  182.1   0.0     2   154   392   543   391   543 0.98 Peptidase family S49
Big_1                PF02369.11   100 seq1169_BIOID51031   -            447   1.3e-29  101.8  29.5   1   2   1.1e-11   7.5e-08   32.0   2.5    63   100     2    39     1    39 0.96 Bacterial Ig-like domain (group 1)
Big_1                PF02369.11   100 seq1169_BIOID51031   -            447   1.3e-29  101.8  29.5   2   2   9.3e-24   6.4e-20   70.8   8.4     3   100    44   142    42   142 0.94 Bacterial Ig-like domain (group 1)
SBP_bac_11           PF13531.1    231 seq1171_BIOID51031   -            204   1.7e-46  158.6   2.1   1   1   2.7e-50   1.9e-46  158.4   1.5    27   231     2   202     1   202 0.94 Bacterial extracellular solute-binding protein
SBP_bac_1            PF01547.20   314 seq1171_BIOID51031   -            204   1.6e-12   47.6   4.4   1   1   3.1e-16   2.1e-12   47.3   3.0    31   313     7   193     2   194 0.86 Bacterial extracellular solute-binding protein
SSB                  PF00436.20   104 seq1172_BIOID51031   -            104   2.9e-13   49.4   0.0   1   1   2.3e-17   3.2e-13   49.3   0.0     2    96     3    92     2   100 0.89 Single-strand binding protein family
TerC                 PF03741.11   184 seq1174_BIOID51031   -            540   4.9e-49  166.1  13.4   1   1   1.6e-52   7.4e-49  165.5   9.3     1   183    27   216    27   217 0.94 Integral membrane protein TerC family
CorC_HlyC            PF03471.12    81 seq1174_BIOID51031   -            540   2.4e-20   72.0   0.1   1   1   5.5e-23   2.5e-19   68.7   0.0     2    79   453   529   452   531 0.93 Transporter associated domain
CBS                  PF00571.23    57 seq1174_BIOID51031   -            540   4.1e-16   58.2   1.1   1   2   5.1e-09   2.3e-05   23.8   0.3     1    53   315   371   315   374 0.94 CBS domain
CBS                  PF00571.23    57 seq1174_BIOID51031   -            540   4.1e-16   58.2   1.1   2   2   9.7e-12   4.4e-08   32.5   0.0     3    53   382   432   381   436 0.93 CBS domain
Ribosomal_S18        PF01084.15    54 seq1177_BIOID51031   -             75   2.7e-25   87.8   0.5   1   1   2.4e-29   3.3e-25   87.5   0.3     2    54    16    68    15    68 0.96 Ribosomal protein S18
ABC_tran             PF00005.22   118 seq1178_BIOID51031   -            513   3.6e-35  120.7   0.2   1   2   4.3e-23   2.9e-19   69.4   0.1     1   118    44   171    44   171 0.89 ABC transporter
ABC_tran             PF00005.22   118 seq1178_BIOID51031   -            513   3.6e-35  120.7   0.2   2   2   8.3e-17   5.7e-13   49.1   0.0    15   117   316   433   302   434 0.83 ABC transporter
Cupin_6              PF12852.2    186 seq1179_BIOID51031   -            284   2.6e-26   92.2   0.5   1   1   1.8e-29     8e-26   90.6   0.3     1   186     2   162     2   162 0.93 Cupin
HTH_18               PF12833.2     81 seq1179_BIOID51031   -            284   1.5e-20   72.9   0.2   1   1   2.3e-23     1e-19   70.2   0.1     1    81   199   278   199   278 0.97 Helix-turn-helix domain
HTH_AraC             PF00165.18    42 seq1179_BIOID51031   -            284   2.6e-15   55.5   0.0   1   2   1.1e-08   4.9e-05   22.9   0.0     7    41   192   226   188   227 0.94 Bacterial regulatory helix-turn-helix proteins, AraC family
HTH_AraC             PF00165.18    42 seq1179_BIOID51031   -            284   2.6e-15   55.5   0.0   2   2   4.5e-11   2.1e-07   30.4   0.0    13    41   247   276   238   277 0.92 Bacterial regulatory helix-turn-helix proteins, AraC family
DUF1283              PF06932.6     85 seq1181_BIOID51031   -            113     1e-46  156.7   6.7   1   1   8.7e-51   1.2e-46  156.5   4.7     1    85    29   113    29   113 0.99 Protein of unknown function (DUF1283)
BPD_transp_1         PF00528.17   185 seq1182_BIOID51031   -            229   9.1e-22   77.3  13.6   1   1   8.5e-26   1.2e-21   77.0   9.5     2   175    26   215    25   227 0.78 Binding-protein-dependent transport system inner membrane component
Ribosomal_L9_C       PF03948.9     87 seq1183_BIOID51031   -            149   1.2e-26   92.4   1.8   1   1   2.9e-30     2e-26   91.7   1.2     2    87    63   149    62   149 0.97 Ribosomal protein L9, C-terminal domain
Ribosomal_L9_N       PF01281.14    48 seq1183_BIOID51031   -            149   7.6e-23   79.3   0.3   1   1   2.2e-26   1.5e-22   78.4   0.2     1    48     1    48     1    48 0.97 Ribosomal protein L9, N-terminal domain
LysE                 PF01810.13   191 seq1184_BIOID51031   -            206   5.7e-54  182.1  12.2   1   1   4.9e-58   6.7e-54  181.9   8.5     2   190    14   205    13   206 0.98 LysE type translocator
AP_endonuc_2         PF01261.19   211 seq1185_BIOID51031   -            276   8.1e-32  110.1   0.0   1   1   7.5e-36     1e-31  109.7   0.0     1   210    19   225    19   226 0.97 Xylose isomerase-like TIM barrel
Acetyltransf_3       PF13302.1    142 seq1186_BIOID51031   -            186   5.7e-23   81.6   0.0   1   1     4e-26   7.7e-23   81.2   0.0     3   141     8   140     7   141 0.80 Acetyltransferase (GNAT) domain
Acetyltransf_4       PF13420.1    155 seq1186_BIOID51031   -            186   7.2e-15   55.1   0.6   1   1   4.7e-18   9.1e-15   54.8   0.4     1   152     9   158     9   160 0.93 Acetyltransferase (GNAT) domain
Acetyltransf_1       PF00583.19    83 seq1186_BIOID51031   -            186     6e-15   54.9   0.1   1   1   4.5e-18   8.9e-15   54.3   0.1     2    82    63   140    62   141 0.97 Acetyltransferase (GNAT) family
Acetyltransf_8       PF13523.1    152 seq1186_BIOID51031   -            186   1.2e-13   51.1   0.2   1   1   8.2e-17   1.6e-13   50.6   0.2     1   141     9   145     9   157 0.89 Acetyltransferase (GNAT) domain
Acetyltransf_7       PF13508.1     79 seq1186_BIOID51031   -            186   3.7e-07   30.1   0.2   1   1   3.4e-10   6.7e-07   29.2   0.1     2    78    56   141    55   142 0.80 Acetyltransferase (GNAT) domain
Acetyltransf_10      PF13673.1    117 seq1186_BIOID51031   -            186   1.3e-05   25.1   0.0   1   1   9.3e-09   1.8e-05   24.7   0.0     1   117    16   140    16   140 0.75 Acetyltransferase (GNAT) domain
FR47                 PF08445.5     86 seq1186_BIOID51031   -            186   2.1e-05   24.0   0.0   1   1   1.9e-08   3.8e-05   23.2   0.0    26    79    87   142    69   150 0.92 FR47-like protein
ArsC                 PF03960.10   110 seq1187_BIOID51031   -            141     9e-32  109.3   0.0   1   1   7.8e-36   1.1e-31  109.0   0.0     1   109     7   114     7   115 0.99 ArsC family
Acid_phosphat_B      PF03767.9    230 seq1190_BIOID51031   -            237   2.6e-50  170.8   0.0   1   1   2.1e-54   2.9e-50  170.6   0.0     2   229    11   220    10   221 0.96 HAD superfamily, subfamily IIIB (Acid phosphatase)
Glyco_hydro_1        PF00232.13   455 seq1193_BIOID51031   -            476  7.8e-133  442.8   0.3   1   1  7.1e-137  9.7e-133  442.5   0.2     4   454     5   472     2   473 0.92 Glycosyl hydrolase family 1
HTH_18               PF12833.2     81 seq1195_BIOID51031   -            262   4.6e-26   90.6   2.2   1   1   1.8e-29     6e-26   90.2   0.8     1    80   177   255   177   256 0.97 Helix-turn-helix domain
AraC_binding         PF02311.14   136 seq1195_BIOID51031   -            262   3.3e-23   81.7   2.4   1   1   9.5e-27   3.3e-23   81.7   1.6     7   136     3   138     1   138 0.96 AraC-like ligand binding domain
HTH_AraC             PF00165.18    42 seq1195_BIOID51031   -            262   7.2e-21   73.2   0.1   1   2   1.7e-11     6e-08   32.1   0.0     1    42   164   205   164   205 0.97 Bacterial regulatory helix-turn-helix proteins, AraC family
HTH_AraC             PF00165.18    42 seq1195_BIOID51031   -            262   7.2e-21   73.2   0.1   2   2   1.2e-13   4.1e-10   39.0   0.0     1    42   216   255   216   255 0.93 Bacterial regulatory helix-turn-helix proteins, AraC family
Cupin_2              PF07883.6     71 seq1195_BIOID51031   -            262   5.2e-05   22.5   3.0   1   1   2.5e-08   8.5e-05   21.8   2.1     7    61     8    61     6    68 0.94 Cupin domain
Asp_Glu_race         PF01177.17   217 seq1196_BIOID51031   -            285   3.4e-30  105.4   0.1   1   1   3.4e-34   4.7e-30  105.0   0.0     2   215    25   234    24   236 0.86 Asp/Glu/Hydantoin racemase
ABC_tran             PF00005.22   118 seq1197_BIOID51031   -            352   7.1e-26   90.7   0.0   1   1   3.3e-29   1.5e-25   89.7   0.0     1   117    38   156    38   157 0.91 ABC transporter
TOBE                 PF03459.12    64 seq1197_BIOID51031   -            352   3.6e-19   68.5   0.0   1   1     2e-20   9.2e-17   60.7   0.0     1    62   290   350   290   352 0.97 TOBE domain
YaeQ                 PF07152.7    175 seq1199_BIOID51031   -            181   2.8e-72  241.5   1.2   1   1   2.3e-76   3.2e-72  241.3   0.8     1   174     1   175     1   176 0.99 YaeQ protein
PfkB                 PF00294.19   301 seq1203_BIOID51031   -            261   3.7e-37  127.9   0.2   1   1   3.8e-41   5.1e-37  127.4   0.1    34   294    22   260     7   261 0.87 pfkB family carbohydrate kinase
HTH_Tnp_1            PF01527.15    76 seq1204_BIOID51031   -            215   1.8e-20   72.5   0.0   1   1   1.2e-23   5.3e-20   71.0   0.0     2    69    91   162    90   169 0.87 Transposase
UPF0047              PF01894.12   118 seq1205_BIOID51031   -            138   1.6e-38  131.0   0.0   1   1   1.3e-42   1.8e-38  130.8   0.0     1   117    17   135    17   136 0.97 Uncharacterised protein family UPF0047
LysE                 PF01810.13   191 seq1206_BIOID51031   -            195   6.2e-14   51.5  17.2   1   1   5.3e-18   7.2e-14   51.3  11.9     1   188    14   194    14   195 0.81 LysE type translocator
DUF1877              PF08974.5    167 seq1207_BIOID51031   -            167     3e-45  153.7   0.0   1   1   2.4e-49   3.3e-45  153.6   0.0     1   167     1   165     1   165 0.99 Domain of unknown function (DUF1877)
BPD_transp_2         PF02653.11   267 seq1208_BIOID51031   -            393   1.2e-50  171.8  42.6   1   1   8.6e-55   1.2e-50  171.8  29.5     2   267    57   383    56   383 0.98 Branched-chain amino acid transport system / permease component
RF-1                 PF00472.15   114 seq1209_BIOID51031   -            140   5.7e-29  100.1   0.6   1   1   4.9e-33   6.7e-29   99.8   0.4     4   114     4   132     1   138 0.91 RF-1 domain
Asparaginase         PF00710.15   313 seq1210_BIOID51031   -            338  2.1e-112  374.9   0.0   1   1  1.8e-116  2.4e-112  374.7   0.0     2   313     6   323     5   323 0.97 Asparaginase
CCG                  PF02754.11    85 seq1212_BIOID51031   -            239   9.7e-30  102.3   0.2   1   2   2.2e-17   3.1e-13   49.4   0.0     1    84     3    84     3    85 0.95 Cysteine-rich domain
CCG                  PF02754.11    85 seq1212_BIOID51031   -            239   9.7e-30  102.3   0.2   2   2   6.3e-18   8.6e-14   51.2   0.0     2    84   133   216   132   217 0.92 Cysteine-rich domain
DUF4102              PF13356.1     89 seq1213_BIOID51031   -            258   2.7e-29  100.7   0.2   1   1   3.5e-33   4.8e-29   99.9   0.1     1    88    25   111    25   112 0.97 Domain of unknown function (DUF4102)
AraC_binding         PF02311.14   136 seq1216_BIOID51031   -            312   2.2e-22   79.0   1.3   1   1   9.9e-26   3.4e-22   78.4   0.2     7   120    52   170    48   186 0.89 AraC-like ligand binding domain
HTH_18               PF12833.2     81 seq1216_BIOID51031   -            312   9.1e-22   76.8   0.1   1   1   5.5e-25   1.9e-21   75.8   0.1     2    79   229   305   228   307 0.97 Helix-turn-helix domain
HTH_AraC             PF00165.18    42 seq1216_BIOID51031   -            312   1.5e-20   72.2   0.2   1   2   3.2e-10   1.1e-06   28.1   0.0     2    42   216   256   215   256 0.93 Bacterial regulatory helix-turn-helix proteins, AraC family
HTH_AraC             PF00165.18    42 seq1216_BIOID51031   -            312   1.5e-20   72.2   0.2   2   2   1.6e-14   5.3e-11   41.8   0.0     2    42   268   306   267   306 0.94 Bacterial regulatory helix-turn-helix proteins, AraC family
Cupin_2              PF07883.6     71 seq1216_BIOID51031   -            312   1.4e-06   27.5   0.0   1   1   8.3e-10   2.8e-06   26.6   0.0     7    60    57   109    53   116 0.92 Cupin domain
Abhydrolase_1        PF00561.15   230 seq1218_BIOID51031   -            340   1.8e-29  102.8   0.0   1   1   6.8e-33   2.3e-29  102.4   0.0     1   228    82   319    82   321 0.97 alpha/beta hydrolase fold
Hydrolase_4          PF12146.3     79 seq1218_BIOID51031   -            340     4e-24   84.1   0.5   1   1   1.9e-27   6.4e-24   83.4   0.3     3    79    42   122    40   122 0.90 Putative lysophospholipase
Abhydrolase_6        PF12697.2    228 seq1218_BIOID51031   -            340   1.4e-18   67.5   3.3   1   1   6.1e-22   2.1e-18   66.9   2.3     2   220    58   310    57   316 0.72 Alpha/beta hydrolase family
Abhydrolase_5        PF12695.2    142 seq1218_BIOID51031   -            340   1.3e-11   44.3   0.0   1   1   6.2e-15   2.1e-11   43.6   0.0     1   141    56   305    56   306 0.77 Alpha/beta hydrolase family
Rick_17kDa_Anti      PF05433.10    42 seq1220_BIOID51031   -            155   1.4e-07   30.9  26.2   1   1   1.8e-11   2.5e-07   30.1  18.2     1    42    62   103    62   103 0.96 Glycine zipper 2TM domain
DUF419               PF04237.8     92 seq1222_BIOID51031   -            118   1.2e-22   79.9   0.1   1   1   1.1e-26   1.5e-22   79.6   0.0     1    91    10   102    10   103 0.98 Protein of unknown function (DUF419)
NlpE                 PF04170.7     87 seq1223_BIOID51031   -            236   1.6e-35  121.2   0.0   1   1   1.9e-39   2.6e-35  120.5   0.0     1    86    45   130    45   131 0.99 NlpE N-terminal domain
TnpB_IS66            PF05717.8    108 seq1225_BIOID51031   -            115   1.3e-44  149.9   0.0   1   1     1e-48   1.4e-44  149.8   0.0     2   107     7   110     6   111 0.96 IS66 Orf2 like protein
UTRA                 PF07702.8    141 seq1226_BIOID51031   -            265     2e-32  111.6   0.0   1   1   9.8e-36   4.5e-32  110.5   0.0     1   140   118   256   118   257 0.99 UTRA domain
GntR                 PF00392.16    64 seq1226_BIOID51031   -            265   8.6e-24   82.6   0.0   1   1   2.9e-27   1.3e-23   82.0   0.0     1    64    34    97    34    97 0.99 Bacterial regulatory proteins, gntR family
HTH_DeoR             PF08220.7     57 seq1226_BIOID51031   -            265   7.6e-05   22.0   0.0   1   1   3.8e-08   0.00017   20.9   0.0    18    54    61    97    46   100 0.88 DeoR-like helix-turn-helix domain
AhpC-TSA             PF00578.16   124 seq1228_BIOID51031   -            187   1.5e-33  114.9   0.1   1   1   4.3e-37     2e-33  114.6   0.1     4   123     7   133     4   134 0.94 AhpC/TSA family
Redoxin              PF08534.5    146 seq1228_BIOID51031   -            187   1.8e-13   50.1   0.0   1   1   4.7e-17   2.2e-13   49.9   0.0    15   140    18   146     4   152 0.84 Redoxin
1-cysPrx_C           PF10417.4     40 seq1228_BIOID51031   -            187   1.6e-06   27.4   0.1   1   1   6.5e-10     3e-06   26.6   0.1     1    31   154   182   154   186 0.88 C-terminal domain of 1-Cys peroxiredoxin
DUF162               PF02589.10   189 seq1231_BIOID51031   -            475   6.8e-51  172.3   0.1   1   1   6.2e-54   9.4e-51  171.9   0.1     3   189    72   294    70   294 0.99 Uncharacterised ACR, YkgG family COG1556
Fer4_8               PF13183.1     57 seq1231_BIOID51031   -            475   1.3e-11   44.2   2.1   1   1   1.9e-14   2.9e-11   43.1   1.5     2    57   309   376   308   376 0.79 4Fe-4S dicluster domain
DUF3390              PF11870.3     93 seq1231_BIOID51031   -            475   1.2e-09   37.8   0.5   1   1   1.9e-12   2.9e-09   36.5   0.3    13    90   387   468   379   471 0.82 Domain of unknown function (DUF3390)
Fer4_9               PF13187.1     55 seq1231_BIOID51031   -            475   1.1e-08   35.0   0.5   1   1   2.2e-11   3.3e-08   33.5   0.4     1    53   311   375   311   376 0.94 4Fe-4S dicluster domain
Fer4_17              PF13534.1     61 seq1231_BIOID51031   -            475   1.2e-07   31.8   1.9   1   1   2.5e-10   3.8e-07   30.2   1.3     1    60   311   376   311   377 0.71 4Fe-4S dicluster domain
Fer4_7               PF12838.2     52 seq1231_BIOID51031   -            475   1.8e-07   31.2   4.3   1   1   3.2e-10   4.8e-07   29.9   2.9     1    51   311   375   311   376 0.77 4Fe-4S dicluster domain
Fer4_10              PF13237.1     52 seq1231_BIOID51031   -            475   1.8e-07   30.6   5.0   1   1   4.5e-10   6.9e-07   28.8   3.7     7    52   310   373   305   373 0.69 4Fe-4S dicluster domain
DDE_Tnp_IS66         PF03050.9    271 seq1234_BIOID51031   -            523  1.2e-102  342.6   0.3   1   1  3.5e-106  1.2e-102  342.6   0.2     1   270   186   472   186   473 0.99 Transposase IS66 family
DDE_Tnp_IS66_C       PF13817.1     39 seq1234_BIOID51031   -            523   3.3e-19   68.4   0.4   1   1   3.6e-22   1.2e-18   66.6   0.3     1    39   479   517   479   517 0.98 IS66 C-terminal element
HTH_Tnp_IS66         PF13005.2     59 seq1234_BIOID51031   -            523   8.8e-17   60.5   7.9   1   1   5.5e-20   1.9e-16   59.5   5.5     2    59   125   180   124   180 0.98 putative Helix-turn-helix domain of transposase IS66
LZ_Tnp_IS66          PF13007.2     78 seq1234_BIOID51031   -            523   1.5e-12   47.8   7.7   1   1   1.2e-15     4e-12   46.5   5.3     2    77    46   121    45   122 0.83 Transposase C of IS166 homeodomain
Isochorismatase      PF00857.15   174 seq1236_BIOID51031   -            219   1.1e-38  132.7   0.0   1   1   9.9e-43   1.4e-38  132.4   0.0     2   174    11   213    10   213 0.94 Isochorismatase family
Hydrolase_3          PF08282.7    254 seq1241_BIOID51031   -            266   2.8e-61  207.2   0.0   1   1   6.9e-65   3.1e-61  207.0   0.0     1   254     5   260     5   260 0.96 haloacid dehalogenase-like hydrolase
S6PP                 PF05116.8    247 seq1241_BIOID51031   -            266   3.9e-16   59.0   0.0   1   2     4e-09   1.8e-05   24.0   0.0     4    75     4    73     1    91 0.89 Sucrose-6F-phosphate phosphohydrolase
S6PP                 PF05116.8    247 seq1241_BIOID51031   -            266   3.9e-16   59.0   0.0   2   2   6.8e-12   3.1e-08   33.1   0.0   135   218   159   242   141   253 0.83 Sucrose-6F-phosphate phosphohydrolase
Hydrolase            PF00702.21   204 seq1241_BIOID51031   -            266   2.6e-11   44.3   0.1   1   1     2e-13   9.2e-10   39.2   0.1     2   204     3   226     2   226 0.59 haloacid dehalogenase-like hydrolase
Peripla_BP_3         PF13377.1    160 seq1242_BIOID51031   -            392   2.7e-38  131.3   0.7   1   1   6.8e-40   2.3e-36  125.0   0.1     3   160   113   277   111   277 0.95 Periplasmic binding protein-like domain
HTH_AraC             PF00165.18    42 seq1242_BIOID51031   -            392   3.3e-22   77.5   0.1   1   2   2.8e-11   9.7e-08   31.4   0.0     1    42   294   335   294   335 0.97 Bacterial regulatory helix-turn-helix proteins, AraC family
HTH_AraC             PF00165.18    42 seq1242_BIOID51031   -            392   3.3e-22   77.5   0.1   2   2   9.9e-15   3.4e-11   42.4   0.1     6    41   348   384   346   385 0.95 Bacterial regulatory helix-turn-helix proteins, AraC family
HTH_18               PF12833.2     81 seq1242_BIOID51031   -            392   8.3e-20   70.5   0.1   1   1   1.7e-22   5.8e-19   67.8   0.0     3    79   309   384   307   385 0.97 Helix-turn-helix domain
Peripla_BP_4         PF13407.1    258 seq1242_BIOID51031   -            392   5.4e-13   48.7   0.0   1   1   2.6e-16   8.8e-13   48.0   0.0    75   258    72   258    52   258 0.85 Periplasmic binding protein domain
UDG                  PF03167.14   152 seq1244_BIOID51031   -            229   1.5e-30  105.5   0.0   1   1   1.6e-34   2.2e-30  105.0   0.0     6   152    54   211    50   211 0.96 Uracil DNA glycosylase superfamily
Lactonase            PF10282.4    344 seq1245_BIOID51031   -            331   1.1e-86  290.9   0.0   1   1     3e-90   1.4e-86  290.6   0.0     2   343     5   327     4   328 0.95 Lactonase, 7-bladed beta-propeller
DUF1656              PF07869.7     58 seq1248_BIOID51031   -             78   3.3e-18   65.1   9.6   1   1   2.4e-22   3.3e-18   65.1   6.7     3    57    16    70    14    72 0.95 Protein of unknown function (DUF1656)
Pyr_redox_2          PF07992.9    200 seq1249_BIOID51031   -            531   1.5e-32  113.0   0.0   1   1   2.4e-34   4.7e-31  108.1   0.0     1   199   224   503   224   504 0.91 Pyridine nucleotide-disulphide oxidoreductase
Pyr_redox            PF00070.22    80 seq1249_BIOID51031   -            531   1.9e-14   53.6   7.3   1   1   1.4e-17   2.7e-14   53.2   0.3     1    75   367   437   367   442 0.93 Pyridine nucleotide-disulphide oxidoreductase
Pyr_redox_3          PF13738.1    203 seq1249_BIOID51031   -            531   3.9e-11   43.2   1.9   1   1   7.1e-13   1.4e-09   38.2   0.6    15   196   216   394   213   400 0.80 Pyridine nucleotide-disulphide oxidoreductase
Thioredoxin_3        PF13192.1     76 seq1249_BIOID51031   -            531   2.5e-08   33.4   0.0   1   1   3.9e-11   7.6e-08   31.9   0.0     4    74   132   205   129   207 0.82 Thioredoxin domain
HlyD                 PF00529.15   306 seq1251_BIOID51031   -            285   3.9e-46  157.6   5.4   1   2   2.1e-22   5.8e-19   68.3   1.4     2    78    44   120    43   128 0.92 HlyD family secretion protein
HlyD                 PF00529.15   306 seq1251_BIOID51031   -            285   3.9e-46  157.6   5.4   2   2   1.7e-29   4.6e-26   91.7   0.1   139   302   127   278   115   282 0.92 HlyD family secretion protein
HlyD_2               PF12700.2    328 seq1251_BIOID51031   -            285   8.1e-22   77.6   0.3   1   1   4.1e-25   1.1e-21   77.2   0.2    15   239    38   229    31   242 0.88 HlyD family secretion protein
HlyD_3               PF13437.1    105 seq1251_BIOID51031   -            285   5.9e-19   68.2   0.1   1   1   1.3e-15   3.4e-12   46.4   0.0     1    82   153   232   153   248 0.90 HlyD family secretion protein
Biotin_lipoyl_2      PF13533.1     50 seq1251_BIOID51031   -            285   4.6e-18   64.5   1.6   1   1   2.9e-18   8.1e-15   54.1   0.5     2    50    44    92    42   103 0.88 Biotin-lipoyl like
EamA                 PF00892.15   126 seq1256_BIOID51031   -            299   3.3e-18   65.8  28.8   1   2   5.4e-10   7.4e-06   25.9   9.3     1   124     9   128     9   130 0.91 EamA-like transporter family
EamA                 PF00892.15   126 seq1256_BIOID51031   -            299   3.3e-18   65.8  28.8   2   2   2.7e-16   3.8e-12   46.2   5.2     1   123   149   274   149   277 0.89 EamA-like transporter family
DUF162               PF02589.10   189 seq1257_BIOID51031   -            231   1.4e-36  125.7   0.1   1   1   1.5e-40     2e-36  125.1   0.0    19   189    65   228    47   228 0.91 Uncharacterised ACR, YkgG family COG1556
Sod_Fe_C             PF02777.13   106 seq1259_BIOID51031   -            208   2.6e-40  136.4   0.5   1   1   5.9e-44     4e-40  135.8   0.1     4   106    98   204    95   204 0.91 Iron/manganese superoxide dismutases, C-terminal domain
Sod_Fe_N             PF00081.17    82 seq1259_BIOID51031   -            208   9.7e-34  115.3   2.7   1   1   2.3e-37   1.6e-33  114.7   1.9     1    82     4    92     4    92 0.97 Iron/manganese superoxide dismutases, alpha-hairpin domain
FUSC                 PF04632.7    650 seq1260_BIOID51031   -            670  2.8e-161  538.1  50.4   1   1  4.6e-165  3.1e-161  537.9  34.9     1   649    20   662    20   663 0.98 Fusaric acid resistance protein family
FUSC_2               PF13515.1    128 seq1260_BIOID51031   -            670   2.7e-16   59.5  13.2   1   1     4e-20   2.7e-16   59.5   9.2     1   125    33   163    31   166 0.86 Fusaric acid resistance protein-like
Gp_dh_C              PF02800.15   157 seq1261_BIOID51031   -            331   4.2e-75  250.3   0.1   1   1   8.7e-79   5.9e-75  249.8   0.0     1   157   155   312   155   312 1.00 Glyceraldehyde 3-phosphate dehydrogenase, C-terminal domain
Gp_dh_N              PF00044.19   151 seq1261_BIOID51031   -            331   3.1e-60  202.3   0.6   1   1     8e-64   5.5e-60  201.5   0.1     1   151     3   150     3   150 0.99 Glyceraldehyde 3-phosphate dehydrogenase, NAD binding domain
Slp                  PF03843.8    160 seq1262_BIOID51031   -            243     1e-45  154.4   0.0   1   1   9.7e-50   1.3e-45  154.1   0.0     1   157    71   228    71   231 0.91 Outer membrane lipoprotein Slp family
KdgT                 PF03812.8    314 seq1263_BIOID51031   -            341  8.3e-181  599.9  30.9   1   1  6.9e-185  9.5e-181  599.7  21.4     1   314    15   328    15   328 1.00 2-keto-3-deoxygluconate permease
Thioredoxin          PF00085.15   104 seq1264_BIOID51031   -            139   4.4e-30  103.3   0.9   1   1   2.9e-32   6.6e-29   99.5   0.0     2   102    37   136    36   138 0.94 Thioredoxin
Thioredoxin_2        PF13098.1    112 seq1264_BIOID51031   -            139   1.4e-12   47.6   0.0   1   1     4e-15     9e-12   45.0   0.0     7   112    54   135    49   135 0.88 Thioredoxin-like domain
Thioredoxin_7        PF13899.1     82 seq1264_BIOID51031   -            139   5.9e-08   32.5   0.4   1   1     3e-10   6.7e-07   29.1   0.0     7    81    42   114    36   115 0.82 Thioredoxin-like
Redoxin              PF08534.5    146 seq1264_BIOID51031   -            139   2.6e-06   26.9   0.0   1   1     4e-08     9e-05   21.9   0.0    28    73    52    95    34   103 0.87 Redoxin
HyaE                 PF07449.6    107 seq1264_BIOID51031   -            139   8.6e-05   22.2   0.0   1   1   6.1e-08   0.00014   21.6   0.0    52   100    76   124    67   129 0.87 Hydrogenase-1 expression protein HyaE
PrpF                 PF04303.8    371 seq1272_BIOID51031   -            350  1.2e-160  534.2   1.8   1   1  1.9e-164  1.3e-160  534.0   1.2     1   371     1   350     1   350 0.99 PrpF protein
MFS_1                PF07690.11   354 seq1274_BIOID51031   -            438   3.2e-27   95.1  51.3   1   2   2.6e-19   1.2e-15   57.0  17.3    38   258    70   296    27   301 0.69 Major Facilitator Superfamily
MFS_1                PF07690.11   354 seq1274_BIOID51031   -            438   3.2e-27   95.1  51.3   2   2   7.9e-15   3.6e-11   42.3  14.7    44   172   298   431   288   438 0.84 Major Facilitator Superfamily
Sugar_tr             PF00083.19   451 seq1274_BIOID51031   -            438   1.1e-26   93.2  35.4   1   1   2.1e-28   9.5e-25   86.9  24.5     6   417    27   407    23   433 0.75 Sugar (and other) transporter
MFS_2                PF13347.1    427 seq1274_BIOID51031   -            438   1.1e-08   33.8   9.6   1   1   2.4e-12   1.1e-08   33.8   6.6   153   343   173   372   147   382 0.75 MFS/sugar transport protein
Alpha-amylase        PF00128.19   316 seq1275_BIOID51031   -            676     1e-42  146.5   5.9   1   1   1.9e-46   2.6e-42  145.2   4.1     1   308   226   595   226   598 0.74 Alpha amylase, catalytic domain
GGDEF                PF00990.16   161 seq1276_BIOID51031   -           1105   8.2e-44  148.9   0.3   1   1     1e-46   1.7e-43  147.8   0.2     1   160   682   838   682   839 0.97 GGDEF domain
MASE1                PF05231.9    299 seq1276_BIOID51031   -           1105   1.6e-33  115.9  42.3   1   1   9.1e-37   1.6e-33  115.9  29.3     2   298    19   294    18   295 0.88 MASE1
PAS_9                PF13426.1    104 seq1276_BIOID51031   -           1105   1.8e-29  102.0   0.0   1   2   1.3e-15   2.2e-12   47.1   0.0     3   104   314   416   312   416 0.96 PAS domain
PAS_9                PF13426.1    104 seq1276_BIOID51031   -           1105   1.8e-29  102.0   0.0   2   2   3.7e-12   6.4e-09   36.0   0.0     2   104   566   670   565   670 0.92 PAS domain
PAS_3                PF08447.6     91 seq1276_BIOID51031   -           1105   5.4e-26   90.4   0.0   1   2   9.6e-13   1.6e-09   37.5   0.0     4    89   327   409   324   411 0.93 PAS fold
PAS_3                PF08447.6     91 seq1276_BIOID51031   -           1105   5.4e-26   90.4   0.0   2   2   1.3e-13   2.3e-10   40.3   0.0     2    91   452   537   451   537 0.96 PAS fold
PAS_4                PF08448.5    110 seq1276_BIOID51031   -           1105   5.7e-24   84.1   0.0   1   2   4.4e-10   7.5e-07   29.0   0.0     7   110   314   419   309   419 0.90 PAS fold
PAS_4                PF08448.5    110 seq1276_BIOID51031   -           1105   5.7e-24   84.1   0.0   2   2   1.1e-13     2e-10   40.5   0.0     1   109   561   672   561   673 0.94 PAS fold
PAS                  PF00989.19   113 seq1276_BIOID51031   -           1105   1.9e-23   82.2   0.1   1   2   1.2e-12   2.1e-09   37.0   0.0     2   113   303   414   302   414 0.92 PAS fold
PAS                  PF00989.19   113 seq1276_BIOID51031   -           1105   1.9e-23   82.2   0.1   2   2   5.8e-11   9.9e-08   31.6   0.0     7   113   561   668   555   668 0.94 PAS fold
EAL                  PF00563.15   236 seq1276_BIOID51031   -           1105   6.4e-19   68.2   0.2   1   1     1e-21   1.8e-18   66.8   0.1    37   233   896  1087   891  1090 0.93 EAL domain
PAS_8                PF13188.1     64 seq1276_BIOID51031   -           1105   1.6e-11   43.5   0.0   1   2   1.2e-06    0.0021   17.7   0.0     2    51   303   358   302   371 0.72 PAS domain
PAS_8                PF13188.1     64 seq1276_BIOID51031   -           1105   1.6e-11   43.5   0.0   2   2   1.6e-07   0.00027   20.5   0.0     1    52   555   607   555   619 0.80 PAS domain
DTW                  PF03942.10   204 seq1277_BIOID51031   -            240   7.5e-60  201.5   0.0   1   1   6.5e-64   8.8e-60  201.2   0.0     1   202    35   224    35   226 0.97 DTW domain
GerE                 PF00196.14    58 seq1278_BIOID51031   -            176   9.6e-09   34.3   1.3   1   1   1.3e-12   1.8e-08   33.4   0.9     3    56   115   168   113   170 0.96 Bacterial regulatory proteins, luxR family
ADH_N_assoc          PF13823.1     23 seq1279_BIOID51031   -             67     3e-14   52.2   0.1   1   1   6.4e-18   4.4e-14   51.6   0.1     1    23     1    23     1    23 0.99 Alcohol dehydrogenase GroES-associated
ADH_N                PF08240.7    109 seq1279_BIOID51031   -             67   3.1e-10   39.6   0.1   1   1   5.8e-14     4e-10   39.3   0.0     2    41    26    64    25    65 0.96 Alcohol dehydrogenase GroES-like domain
SSB                  PF00436.20   104 seq1280_BIOID51031   -            178   8.4e-43  144.3   0.5   1   1   7.4e-47     1e-42  144.1   0.4     1   103     6   112     6   113 0.97 Single-strand binding protein family
Meth_synt_2          PF01717.13   324 seq1282_BIOID51031   -            753  3.4e-162  538.8   0.0   1   2   1.4e-10   9.9e-07   27.9   0.0   119   186   153   221   113   237 0.83 Cobalamin-independent synthase, Catalytic domain
Meth_synt_2          PF01717.13   324 seq1282_BIOID51031   -            753  3.4e-162  538.8   0.0   2   2  7.8e-157  5.3e-153  508.5   0.0     1   324   426   749   426   749 1.00 Cobalamin-independent synthase, Catalytic domain
Meth_synt_1          PF08267.7    311 seq1282_BIOID51031   -            753  8.7e-140  465.2   0.0   1   2  2.3e-128  1.6e-124  415.1   0.0     2   308     5   313     4   316 0.98 Cobalamin-independent synthase, N-terminal domain
Meth_synt_1          PF08267.7    311 seq1282_BIOID51031   -            753  8.7e-140  465.2   0.0   2   2   3.6e-14   2.5e-10   40.0   0.0   141   285   538   690   528   715 0.80 Cobalamin-independent synthase, N-terminal domain
ADH_N                PF08240.7    109 seq1284_BIOID51031   -            359   4.8e-15   55.1   0.1   1   1   2.6e-18   1.2e-14   53.8   0.1    38   106     8    98     2   101 0.91 Alcohol dehydrogenase GroES-like domain
ADH_zinc_N           PF00107.21   130 seq1284_BIOID51031   -            359   1.5e-12   47.0   0.2   1   1   3.5e-13   1.6e-09   37.2   0.0     1    69   144   215   144   233 0.90 Zinc-binding dehydrogenase
Aldose_epim          PF01263.15   301 seq1285_BIOID51031   -            294   1.1e-46  159.1   0.1   1   1     1e-50   1.4e-46  158.9   0.1     1   284    27   274    27   287 0.90 Aldose 1-epimerase
MOSC                 PF03473.12   133 seq1289_BIOID51031   -            224   4.3e-26   90.8   0.0   1   1   8.6e-30   5.9e-26   90.3   0.0     2   132    38   161    37   162 0.97 MOSC domain
3-alpha              PF03475.9     47 seq1289_BIOID51031   -            224   1.7e-16   59.5   0.1   1   1   4.6e-20   3.1e-16   58.6   0.0     1    47   168   214   168   214 0.97 3-alpha domain
ATP-grasp_5          PF13549.1    222 seq1292_BIOID51031   -            886   3.7e-75  251.8   0.2   1   1   3.9e-78     9e-75  250.5   0.1     1   221   472   693   472   694 0.96 ATP-grasp domain
Succ_CoA_lig         PF13607.1    138 seq1292_BIOID51031   -            886   1.3e-46  157.5   0.1   1   1   1.1e-49   2.4e-46  156.6   0.1     1   138   147   280   147   280 0.97 Succinyl-CoA ligase like flavodoxin domain
CoA_binding_2        PF13380.1    115 seq1292_BIOID51031   -            886   1.9e-23   82.6   0.0   1   1   1.1e-25   2.6e-22   79.0   0.0     1   113    13   130    13   132 0.95 CoA binding domain
Acetyltransf_1       PF00583.19    83 seq1292_BIOID51031   -            886     1e-10   41.3   0.0   1   1   1.6e-13   3.7e-10   39.5   0.0    10    82   781   863   775   864 0.81 Acetyltransferase (GNAT) family
Acetyltransf_3       PF13302.1    142 seq1292_BIOID51031   -            886   1.8e-09   37.8   0.0   1   1   1.7e-12   3.9e-09   36.8   0.0     1   142   725   864   725   864 0.80 Acetyltransferase (GNAT) domain
Acetyltransf_4       PF13420.1    155 seq1292_BIOID51031   -            886     1e-06   28.6   0.0   1   1   4.8e-08   0.00011   22.0   0.0     4   135   731   864   728   871 0.80 Acetyltransferase (GNAT) domain
Na_sulph_symp        PF00939.14   471 seq1295_BIOID51031   -            477  2.7e-177  590.2  46.3   1   1  2.3e-181  3.1e-177  590.0  32.1     2   471     4   474     3   474 0.99 Sodium:sulfate symporter transmembrane region
AMNp_N               PF10423.4    160 seq1298_BIOID51031   -            519   2.1e-50  170.3   0.1   1   1   4.5e-54     3e-50  169.7   0.1     2   158    47   205    46   207 0.96 Bacterial AMP nucleoside phosphorylase N-terminus
PNP_UDP_1            PF01048.15   234 seq1298_BIOID51031   -            519   7.4e-20   70.8   0.0   1   1   1.7e-23   1.2e-19   70.1   0.0    33   200   297   464   264   487 0.82 Phosphorylase superfamily
Ribosomal_L34        PF00468.12    44 seq1299_BIOID51031   -             46   5.1e-25   86.7  10.1   1   1   4.1e-29   5.5e-25   86.6   7.0     1    44     1    44     1    44 0.99 Ribosomal protein L34
EAL                  PF00563.15   236 seq1300_BIOID51031   -            528     6e-66  222.1   0.4   1   1   1.3e-69   8.8e-66  221.6   0.3     2   235   273   505   272   506 0.96 EAL domain
CSS-motif            PF12792.2    208 seq1300_BIOID51031   -            528   2.2e-38  131.5   1.0   1   1   4.6e-42   3.2e-38  131.0   0.7     2   207    37   246    36   247 0.91 CSS motif domain associated with EAL
Ribonuclease_P       PF00825.13   111 seq1302_BIOID51031   -            108   2.9e-29  101.0   0.3   1   1   2.3e-33   3.2e-29  100.9   0.2     9   109     3   100     1   102 0.97 Ribonuclease P
60KD_IMP             PF02096.15   196 seq1306_BIOID51031   -            548   3.4e-67  225.7  14.3   1   1   2.5e-71   3.4e-67  225.7   9.9     1   193   352   533   352   536 0.94 60Kd inner membrane protein
Aminotran_1_2        PF00155.16   363 seq1307_BIOID51031   -            452   1.4e-21   76.7   0.0   1   1   3.1e-25   4.3e-21   75.1   0.0   127   348   201   426    68   440 0.79 Aminotransferase class I and II
DUF308               PF03729.8     72 seq1309_BIOID51031   -            190   3.5e-19   68.4  37.0   1   2   1.1e-15   1.5e-11   43.9   9.4     2    71    27    97    26    98 0.93 Short repeat of unknown function (DUF308)
DUF308               PF03729.8     72 seq1309_BIOID51031   -            190   3.5e-19   68.4  37.0   2   2   6.2e-13   8.5e-09   35.1   9.2     1    71    84   153    84   154 0.94 Short repeat of unknown function (DUF308)
Aconitase            PF00330.15   465 seq1311_BIOID51031   -            753   8.1e-48  162.9   0.1   1   1   1.7e-51   1.2e-47  162.3   0.0    91   450   113   456    38   471 0.87 Aconitase family (aconitate hydratase)
Aconitase_C          PF00694.14   131 seq1311_BIOID51031   -            753   6.8e-06   26.1   0.0   1   1     2e-09   1.4e-05   25.1   0.0    84   129   637   683   624   685 0.89 Aconitase C-terminal domain
TetR_N               PF00440.18    47 seq1312_BIOID51031   -            199   2.5e-11   42.9   0.0   1   1   2.9e-15   3.9e-11   42.2   0.0     1    46    13    58    13    59 0.93 Bacterial regulatory proteins, tetR family
Transcrip_reg        PF01709.15   234 seq1313_BIOID51031   -            238   9.7e-83  276.7   0.8   1   1     8e-87   1.1e-82  276.5   0.6     1   233     3   235     3   236 0.98 Transcriptional regulator
AAA_PrkA             PF08298.6    358 seq1314_BIOID51031   -            644  1.3e-180  599.6   0.0   1   1  2.6e-184  1.8e-180  599.1   0.0     2   358    20   380    19   380 0.99 PrkA AAA domain
PrkA                 PF06798.7    254 seq1314_BIOID51031   -            644   6.8e-86  287.5   2.2   1   1   2.2e-89   1.5e-85  286.4   1.5     1   254   382   636   382   636 0.98 PrkA serine protein kinase C-terminal domain
Oxidored_FMN         PF00724.15   341 seq1316_BIOID51031   -            365   2.3e-90  302.9   0.0   1   1   1.9e-94   2.6e-90  302.7   0.0     1   340     5   343     5   344 0.93 NADH:flavin oxidoreductase / NADH oxidase family
MerR-DNA-bind        PF09278.6     65 seq1317_BIOID51031   -            154     7e-15   55.0   0.1   1   1   2.6e-18   1.2e-14   54.3   0.0     2    65    55   119    54   119 0.96 MerR, DNA binding
MerR                 PF00376.18    38 seq1317_BIOID51031   -            154   4.6e-14   51.5   0.3   1   1   2.5e-17   1.1e-13   50.3   0.1     1    38    13    49    13    49 0.98 MerR family regulatory protein
MerR_1               PF13411.1     69 seq1317_BIOID51031   -            154   2.8e-12   46.1   0.0   1   1     1e-15   4.6e-12   45.4   0.0     2    65    13    76    12    78 0.96 MerR HTH family regulatory protein
PLDc_2               PF13091.1    126 seq1319_BIOID51031   -            451   1.4e-22   79.6   0.0   1   1   3.2e-19   2.2e-15   56.4   0.0     4   123   259   406   256   409 0.84 PLD-like domain
PLDc                 PF00614.17    28 seq1319_BIOID51031   -            451   1.3e-13   50.0   2.2   1   1   2.4e-11   1.6e-07   30.7   0.1     2    28   353   379   352   379 0.94 Phospholipase D Active site motif
PNP_UDP_1            PF01048.15   234 seq1320_BIOID51031   -            253   1.2e-41  142.1   1.5   1   1   9.9e-46   1.3e-41  141.9   1.0     2   227    21   247    20   253 0.85 Phosphorylase superfamily
LTXXQ                PF07813.7    100 seq1321_BIOID51031   -            167     4e-20   72.0  12.1   1   1   5.8e-24     4e-20   72.0   8.4     4   100    41   137    38   137 0.96 LTXXQ motif family protein
Metal_resist         PF13801.1    125 seq1321_BIOID51031   -            167   1.5e-09   37.7   9.4   1   1   2.2e-13   1.5e-09   37.7   6.5    19   124    30   131     8   132 0.85 Heavy-metal resistance
GerE                 PF00196.14    58 seq1322_BIOID51031   -            186   8.2e-06   24.9   0.9   1   1   1.3e-09   1.8e-05   23.8   0.6     8    55   131   178   126   180 0.89 Bacterial regulatory proteins, luxR family
TrmE_N               PF10396.4    114 seq1324_BIOID51031   -            454   2.5e-43  146.5   0.0   1   1   3.9e-46   7.6e-43  144.9   0.0     1   114     6   120     6   120 0.99 GTP-binding protein TrmE N-terminus
GTPase_Cys_C         PF12631.2     73 seq1324_BIOID51031   -            454   1.5e-22   79.6   2.9   1   1   1.5e-25     3e-22   78.6   0.2     3    73   381   451   379   451 0.98 Catalytic cysteine-containing C-terminus of GTPase, MnmE
MMR_HSR1             PF01926.18   114 seq1324_BIOID51031   -            454   3.9e-22   78.2   0.0   1   1   4.7e-25   9.1e-22   77.1   0.0     1   114   218   336   218   336 0.77 50S ribosome-binding GTPase
Miro                 PF08477.8    119 seq1324_BIOID51031   -            454   3.6e-11   43.4   0.0   1   1   5.6e-14   1.1e-10   41.9   0.0     1   119   218   338   218   338 0.85 Miro-like protein
FeoB_N               PF02421.13   189 seq1324_BIOID51031   -            454   5.9e-09   35.2   0.0   1   1   2.4e-10   4.7e-07   29.0   0.0     2    89   218   306   217   311 0.84 Ferrous iron transport protein B
BCCT                 PF02028.12   485 seq1328_BIOID51031   -            677  1.6e-173  577.3  44.2   1   1  1.3e-177  1.8e-173  577.1  30.6     1   484    17   502    17   503 0.99 BCCT family transporter
HSP70                PF00012.15   602 seq1329_BIOID51031   -            471   1.8e-24   85.4   0.0   1   2   1.6e-18   2.2e-14   52.2   0.0     2   207    24   249    23   280 0.76 Hsp70 protein
HSP70                PF00012.15   602 seq1329_BIOID51031   -            471   1.8e-24   85.4   0.0   2   2   9.6e-12   1.3e-07   29.8   0.0   250   352   350   444   326   469 0.80 Hsp70 protein
Xan_ur_permease      PF00860.15   389 seq1331_BIOID51031   -            449   1.7e-88  296.6  48.3   1   1   1.6e-92   2.1e-88  296.3  33.5     1   388    26   409    26   410 0.99 Permease family
RmuC                 PF02646.11   305 seq1332_BIOID51031   -            475  7.2e-112  373.0   2.2   1   1  5.3e-116  7.2e-112  373.0   1.5     1   304   135   437   135   438 0.99 RmuC family
Glyoxalase           PF00903.20   128 seq1333_BIOID51031   -            135   3.7e-25   88.2   0.0   1   1   9.3e-29   4.2e-25   88.0   0.0     2   128     3   123     2   123 0.92 Glyoxalase/Bleomycin resistance protein/Dioxygenase superfamily
Glyoxalase_2         PF12681.2    108 seq1333_BIOID51031   -            135   3.6e-18   66.0   0.0   1   1   9.1e-22   4.2e-18   65.8   0.0     1   108     8   124     8   124 0.77 Glyoxalase-like domain
Glyoxalase_4         PF13669.1    110 seq1333_BIOID51031   -            135   5.7e-09   35.8   0.0   1   1   6.2e-12   2.8e-08   33.6   0.0     2   106     5   108     4   112 0.88 Glyoxalase/Bleomycin resistance protein/Dioxygenase superfamily
HlyD                 PF00529.15   306 seq1334_BIOID51031   -            385   2.4e-73  247.0  15.9   1   1   9.5e-77   3.2e-73  246.5  11.0     1   306    60   357    60   357 0.98 HlyD family secretion protein
HlyD_2               PF12700.2    328 seq1334_BIOID51031   -            385   2.6e-21   75.9   2.4   1   1   1.1e-24   3.7e-21   75.5   1.7    11   328    50   357    40   357 0.86 HlyD family secretion protein
HlyD_3               PF13437.1    105 seq1334_BIOID51031   -            385   3.8e-09   36.7   5.4   1   1   6.4e-11   2.2e-07   31.0   0.7     2   105   172   286   171   286 0.85 HlyD family secretion protein
Biotin_lipoyl_2      PF13533.1     50 seq1334_BIOID51031   -            385   3.5e-08   32.8   0.1   1   1     1e-11   3.5e-08   32.8   0.1     1    47    60   106    60   109 0.94 Biotin-lipoyl like
DUF2279              PF10043.4     85 seq1336_BIOID51031   -             90   5.2e-33  113.0   4.0   1   1   4.2e-37   5.8e-33  112.9   2.8     2    84     3    87     2    88 0.96 Predicted periplasmic lipoprotein (DUF2279)
RNase_T              PF00929.19   164 seq1337_BIOID51031   -            215   9.4e-37  126.7   0.1   1   1   7.9e-41   1.1e-36  126.5   0.0     1   164    20   194    20   194 0.96 Exonuclease
Ldh_2                PF02615.9    335 seq1338_BIOID51031   -            332  1.1e-143  477.9   0.0   1   1  8.9e-148  1.2e-143  477.7   0.0     1   334     1   331     1   332 0.99 Malate/L-lactate dehydrogenase
DUF444               PF04285.7    421 seq1341_BIOID51031   -            427  3.1e-200  665.1   2.7   1   1  2.5e-204  3.4e-200  664.9   1.9     1   420     1   422     1   423 1.00 Protein of unknown function (DUF444)
Beta_elim_lyase      PF01212.16   290 seq1342_BIOID51031   -            476   1.8e-97  325.8   0.0   1   1  3.1e-101   2.1e-97  325.6   0.0     1   289    54   442    54   443 0.99 Beta-eliminating lyase
DEAD_assoc           PF08494.6    187 seq1343_BIOID51031   -           1538   7.6e-59  198.4   0.0   1   1   6.4e-62   2.2e-58  196.9   0.0     2   186   679   867   678   868 0.96 DEAD/H associated
DEAD                 PF00270.24   173 seq1343_BIOID51031   -           1538   1.6e-27   95.9   0.0   1   1   1.2e-30     4e-27   94.6   0.0     1   167    31   218    31   224 0.88 DEAD/DEAH box helicase
Helicase_C           PF00271.26    78 seq1343_BIOID51031   -           1538     2e-13   49.8   0.1   1   1   1.9e-16   6.6e-13   48.2   0.0    12    75   354   417   348   419 0.96 Helicase conserved C-terminal domain
ResIII               PF04851.10   184 seq1343_BIOID51031   -           1538   1.6e-07   31.1   0.0   1   1   1.1e-10   3.8e-07   30.0   0.0     8   182    29   217    23   219 0.73 Type III restriction enzyme, res subunit
Phage_Cox            PF10743.4     87 seq1345_BIOID51031   -             90   7.7e-41  137.8   0.2   1   1   6.7e-45   9.1e-41  137.6   0.2     3    87     5    90     3    90 0.98 Regulatory phage protein cox
ACR_tran             PF00873.14  1021 seq1346_BIOID51031   -           1037         0 1418.0  26.3   1   1         0         0 1417.8  18.3     1  1020     1  1027     1  1028 1.00 AcrB/AcrD/AcrF family
MMPL                 PF03176.10   333 seq1346_BIOID51031   -           1037   1.2e-06   27.3  11.3   1   1   2.7e-10   1.2e-06   27.3   7.8   139   305   334   499   288   523 0.84 MMPL family
Na_H_Exchanger       PF00999.16   384 seq1347_BIOID51031   -            549   3.4e-72  242.9  43.6   1   1   3.1e-76   4.2e-72  242.6  30.2     2   383     8   421     5   422 0.91 Sodium/hydrogen exchanger family
Ubie_methyltran      PF01209.13   233 seq1349_BIOID51031   -            251  5.9e-114  378.8   0.0   1   1  5.4e-117  6.7e-114  378.6   0.0     2   233    15   250    14   250 0.99 ubiE/COQ5 methyltransferase family
Methyltransf_31      PF13847.1    152 seq1349_BIOID51031   -            251   3.9e-23   81.5   0.0   1   1   4.7e-26   5.8e-23   81.0   0.0     3   113    63   179    61   229 0.81 Methyltransferase domain
Methyltransf_11      PF08241.7     95 seq1349_BIOID51031   -            251   1.5e-21   76.5   0.1   1   1   3.2e-24   3.9e-21   75.2   0.0     1    94    68   167    68   168 0.97 Methyltransferase domain
Methyltransf_23      PF13489.1    162 seq1349_BIOID51031   -            251   5.1e-19   68.4   0.0   1   1   5.9e-22   7.3e-19   67.9   0.0    20   160    61   233    43   235 0.85 Methyltransferase domain
Methyltransf_25      PF13649.1    101 seq1349_BIOID51031   -            251   9.4e-17   61.1   0.0   1   1     2e-19   2.5e-16   59.7   0.0     1   101    67   164    67   164 0.93 Methyltransferase domain
Methyltransf_12      PF08242.7     99 seq1349_BIOID51031   -            251     4e-14   52.7   0.0   1   1   6.8e-17   8.4e-14   51.7   0.0     1    99    68   166    68   166 0.93 Methyltransferase domain
Methyltransf_18      PF12847.2    112 seq1349_BIOID51031   -            251   2.3e-13   50.5   0.0   1   1   3.3e-16   4.1e-13   49.7   0.0     2   109    64   168    63   171 0.88 Methyltransferase domain
Methyltransf_26      PF13659.1    117 seq1349_BIOID51031   -            251   5.2e-09   36.0   0.0   1   1   8.1e-12     1e-08   35.1   0.0     1   114    64   169    64   171 0.91 Methyltransferase domain
PCMT                 PF01135.14   210 seq1349_BIOID51031   -            251   4.5e-07   29.5   0.0   1   1   5.7e-10   7.1e-07   28.8   0.0    71   171    61   168    51   179 0.86 Protein-L-isoaspartate(D-aspartate) O-methyltransferase (PCMT)
MTS                  PF05175.9    170 seq1349_BIOID51031   -            251   5.3e-06   25.8   0.0   1   1   7.6e-09   9.5e-06   24.9   0.0    31   140    63   169    53   188 0.85 Methyltransferase small domain
DUF386               PF04074.7    153 seq1352_BIOID51031   -            155   1.4e-54  183.6   0.0   1   1   1.2e-58   1.6e-54  183.4   0.0     1   152     1   151     1   152 0.99 Domain of unknown function (DUF386)
HypA                 PF01155.14   113 seq1355_BIOID51031   -            120   9.1e-33  112.2   6.4   1   1   7.4e-37     1e-32  112.0   4.4     1   112     5   117     5   118 0.98 Hydrogenase expression/synthesis hypA family
cobW                 PF02492.14   178 seq1358_BIOID51031   -            290     1e-48  165.0   0.0   1   1   9.8e-53   1.3e-48  164.6   0.0     2   177   106   267   105   268 0.98 CobW/HypB/UreG, nucleotide-binding domain
GGDEF                PF00990.16   161 seq1359_BIOID51031   -            491   2.3e-44  150.7   0.0   1   1   2.4e-48   3.3e-44  150.2   0.0     1   161   328   485   328   485 0.98 GGDEF domain
SCP2                 PF02036.12   101 seq1360_BIOID51031   -            201   8.4e-20   70.8   0.0   1   1   9.4e-24   1.3e-19   70.2   0.0     1   100    15   112    15   113 0.97 SCP-2 sterol transfer family
DctQ                 PF04290.7    133 seq1361_BIOID51031   -            157   1.2e-29  102.6   7.5   1   1   1.1e-33   1.5e-29  102.3   5.2     2   132    17   145    16   147 0.92 Tripartite ATP-independent periplasmic transporters, DctQ component
DUF2732              PF10809.3     77 seq1362_BIOID51031   -             74   1.7e-11   43.3   1.1   1   1   1.4e-15   1.9e-11   43.2   0.7    20    72    14    66     2    70 0.93 Protein of unknown function (DUF2732)
EAL                  PF00563.15   236 seq1365_BIOID51031   -            362   6.5e-59  199.1   0.0   1   1   2.1e-62   9.5e-59  198.6   0.0     3   236   112   346   111   346 0.94 EAL domain
GerE                 PF00196.14    58 seq1365_BIOID51031   -            362   6.1e-11   41.3   0.2   1   1   2.8e-14   1.3e-10   40.3   0.1     4    52    25    73    23    77 0.95 Bacterial regulatory proteins, luxR family
Trp_Tyr_perm         PF03222.8    394 seq1367_BIOID51031   -            415  1.7e-149  497.8  35.6   1   1  1.4e-153  1.9e-149  497.6  24.7     1   394     7   403     7   403 0.99 Tryptophan/tyrosine permease family
DctM                 PF06808.7    416 seq1370_BIOID51031   -            425  3.2e-128  427.7  50.4   1   1  5.5e-132  3.8e-128  427.4  34.9     2   415     8   415     7   416 0.99 DctM-like transporters
zf-dskA_traR         PF01258.12    36 seq1371_BIOID51031   -             74   4.6e-11   42.1   1.4   1   1     5e-15   6.8e-11   41.5   1.0     5    35    34    64    29    65 0.91 Prokaryotic dksA/traR C4-type zinc finger
ABC1                 PF03109.11   119 seq1372_BIOID51031   -            546   1.9e-35  121.3   0.0   1   1   2.7e-39   3.7e-35  120.3   0.0     4   119   115   232   112   232 0.97 ABC1 family
HupF_HypC            PF01455.13    68 seq1376_BIOID51031   -             90   1.9e-25   88.4   0.2   1   1   1.7e-29   2.3e-25   88.2   0.1     1    68     1    72     1    72 0.98 HupF/HypC family
Phage_GPA            PF05840.8    371 seq1378_BIOID51031   -            758  1.7e-147  490.8   0.8   1   1  1.6e-151  2.1e-147  490.5   0.5     1   370   133   514   133   515 0.98 Bacteriophage replication gene A protein (GPA)
HypD                 PF01924.11   356 seq1380_BIOID51031   -            373  9.8e-154  511.2   0.0   1   1  8.2e-158  1.1e-153  511.0   0.0     5   355    13   368     9   369 0.96 Hydrogenase formation hypA family
DUF2314              PF10077.4    133 seq1381_BIOID51031   -            153     4e-24   85.0   0.1   1   1   3.9e-28   5.4e-24   84.6   0.1     2   127    33   149    32   151 0.90 Uncharacterized protein conserved in bacteria (DUF2314)
GGDEF                PF00990.16   161 seq1382_BIOID51031   -            556   2.4e-38  131.1   0.3   1   1   3.1e-42   4.2e-38  130.3   0.2     3   160   406   554   404   555 0.95 GGDEF domain
BATS                 PF06968.8     92 seq1385_BIOID51031   -            346   1.7e-29  101.3   0.0   1   1   5.5e-33   3.7e-29  100.2   0.0     1    92   220   312   220   312 0.99 Biotin and Thiamin Synthesis associated domain
Radical_SAM          PF04055.16   166 seq1385_BIOID51031   -            346   3.9e-19   69.3   0.0   1   1   4.6e-22   3.2e-18   66.3   0.0     4   160    50   203    47   209 0.92 Radical SAM superfamily
SBP_bac_7            PF03480.8    286 seq1386_BIOID51031   -            328  1.7e-103  345.5   0.0   1   1  1.4e-107  1.9e-103  345.4   0.0     1   285    30   312    30   313 0.99 Bacterial extracellular solute-binding protein, family 7
MFS_1                PF07690.11   354 seq1387_BIOID51031   -            391   2.3e-43  148.1  38.3   1   1   5.1e-47   2.3e-43  148.1  26.6     3   350    10   342     8   346 0.85 Major Facilitator Superfamily
Sugar_tr             PF00083.19   451 seq1387_BIOID51031   -            391   1.1e-12   47.1   7.3   1   1   2.5e-16   1.1e-12   47.1   5.0    42   191    34   177    21   183 0.87 Sugar (and other) transporter
TRI12                PF06609.8    599 seq1387_BIOID51031   -            391   4.2e-07   28.4   3.4   1   1   9.1e-11   4.2e-07   28.4   2.4    66   215    25   175     4   223 0.77 Fungal trichothecene efflux pump (TRI12)
AIRS_C               PF02769.17   153 seq1388_BIOID51031   -            336     1e-23   83.8   1.9   1   1   2.9e-27     2e-23   82.9   1.3     2   149   166   313   165   315 0.95 AIR synthase related protein, C-terminal domain
AIRS                 PF00586.19    96 seq1388_BIOID51031   -            336   7.8e-14   51.5   2.4   1   1   2.6e-17   1.8e-13   50.4   0.1     8    96    42   132    35   132 0.90 AIR synthase related protein, N-terminal domain
MttA_Hcf106          PF02416.11    53 seq1389_BIOID51031   -             89   6.9e-16   56.9   0.6   1   1   8.2e-20   1.1e-15   56.3   0.4     1    52     4    55     4    83 0.90 mttA/Hcf106 family
Aminotran_1_2        PF00155.16   363 seq1393_BIOID51031   -            384   1.1e-68  231.6   0.0   1   1   2.8e-72   1.3e-68  231.5   0.0     2   363    40   380    39   380 0.96 Aminotransferase class I and II
Beta_elim_lyase      PF01212.16   290 seq1393_BIOID51031   -            384   7.1e-07   28.5   0.0   1   1   5.8e-10   2.6e-06   26.6   0.0    27    87    82   142    67   206 0.81 Beta-eliminating lyase
Cys_Met_Meta_PP      PF01053.15   386 seq1393_BIOID51031   -            384   9.1e-05   20.7   0.0   1   1     3e-08   0.00014   20.2   0.0    57   185    86   212    82   215 0.86 Cys/Met metabolism PLP-dependent enzyme
FGGY_N               PF00370.16   245 seq1395_BIOID51031   -            498   2.5e-91  305.2   0.0   1   1   4.8e-95   3.3e-91  304.8   0.0     1   245     4   250     4   250 0.99 FGGY family of carbohydrate kinases, N-terminal domain
FGGY_C               PF02782.11   197 seq1395_BIOID51031   -            498   2.4e-22   79.4   0.4   1   1   1.3e-25   9.1e-22   77.5   0.2     3   196   261   441   259   442 0.80 FGGY family of carbohydrate kinases, C-terminal domain
LysR_substrate       PF03466.15   209 seq1396_BIOID51031   -            319     1e-15   57.3   0.2   1   1   2.1e-19   1.5e-15   56.7   0.1    21   206   112   313    92   316 0.89 LysR substrate binding domain
HTH_1                PF00126.22    60 seq1396_BIOID51031   -            319   1.7e-14   53.1   0.0   1   1   4.8e-18   3.2e-14   52.2   0.0     1    57    10    66    10    67 0.96 Bacterial regulatory helix-turn-helix protein, lysR family
TatC                 PF00902.13   215 seq1400_BIOID51031   -            258     3e-68  229.3  21.2   1   1   3.1e-72   4.2e-68  228.8  14.7     2   215    11   221    10   221 0.99 Sec-independent protein translocase protein (TatC)
Ank_2                PF12796.2     89 seq1401_BIOID51031   -            201   2.2e-29  101.4   1.7   1   2   2.2e-15   6.1e-12   45.5   0.2     3    86    12    99    10   102 0.96 Ankyrin repeats (3 copies)
Ank_2                PF12796.2     89 seq1401_BIOID51031   -            201   2.2e-29  101.4   1.7   2   2   2.3e-11   6.3e-08   32.7   0.0    39    83   157   201   153   201 0.94 Ankyrin repeats (3 copies)
Ank_4                PF13637.1     54 seq1401_BIOID51031   -            201   2.6e-27   94.5   0.8   1   2   8.3e-12   2.3e-08   34.2   0.0     8    54    13    59    10    59 0.97 Ankyrin repeats (many copies)
Ank_4                PF13637.1     54 seq1401_BIOID51031   -            201   2.6e-27   94.5   0.8   2   2   2.3e-09   6.4e-06   26.4   0.0    16    54   159   197   155   197 0.96 Ankyrin repeats (many copies)
Ank                  PF00023.25    33 seq1401_BIOID51031   -            201   1.2e-23   81.5   6.5   1   2   7.6e-10   2.1e-06   27.1   0.0     2    32    39    69    38    70 0.96 Ankyrin repeat
Ank                  PF00023.25    33 seq1401_BIOID51031   -            201   1.2e-23   81.5   6.5   2   2   1.9e-08   5.1e-05   22.7   0.0     2    33   139   175   138   175 0.97 Ankyrin repeat
YbaK                 PF04073.10   123 seq1402_BIOID51031   -            167   4.2e-25   87.8   0.0   1   1   3.9e-29   5.3e-25   87.5   0.0     1   122    30   154    30   155 0.94 YbaK / prolyl-tRNA synthetases associated domain
Sigma54_activat      PF00158.21   168 seq1404_BIOID51031   -            692   7.4e-71  236.9   0.1   1   1   6.6e-74   1.3e-70  236.1   0.0     1   168   381   548   381   548 0.99 Sigma-54 interaction domain
GAF_3                PF13492.1    129 seq1404_BIOID51031   -            692   1.1e-17   64.1   0.0   1   1   6.6e-15   1.3e-11   44.5   0.0     1   129   202   346   202   346 0.85 GAF domain
GAF                  PF01590.21   154 seq1404_BIOID51031   -            692   2.2e-16   60.2   0.1   1   1   1.5e-14     3e-11   43.6   0.0     1   154   202   344   202   344 0.91 GAF domain
GAF_2                PF13185.1    148 seq1404_BIOID51031   -            692   4.6e-13   49.7   0.0   1   1   5.4e-12     1e-08   35.6   0.0     3   148   202   345   194   345 0.76 GAF domain
AAA_5                PF07728.9    139 seq1404_BIOID51031   -            692   7.8e-08   32.0   0.1   1   1   9.6e-11   1.9e-07   30.8   0.1     2   130   405   529   404   538 0.77 AAA domain (dynein-related subfamily)
AAA                  PF00004.24   132 seq1404_BIOID51031   -            692   3.9e-06   26.9   0.0   1   1   5.5e-09   1.1e-05   25.5   0.0     1   112   405   525   405   541 0.80 ATPase family associated with various cellular activities (AAA)
HTH_8                PF02954.14    42 seq1404_BIOID51031   -            692   7.6e-05   22.0   0.2   1   1   3.9e-08   7.6e-05   22.0   0.1     6    42   645   684   642   684 0.90 Bacterial regulatory protein, Fis family
HATPase_c            PF02518.21   111 seq1406_BIOID51031   -            572     2e-19   69.1   0.0   1   1     1e-22   3.5e-19   68.4   0.0     2   110   449   559   448   560 0.95 Histidine kinase-, DNA gyrase B-, and HSP90-like ATPase
PAS_8                PF13188.1     64 seq1406_BIOID51031   -            572   2.9e-06   26.8   0.0   1   1   4.1e-09   1.4e-05   24.6   0.0     2    49   243   296   242   312 0.73 PAS domain
PAS                  PF00989.19   113 seq1406_BIOID51031   -            572   1.2e-05   24.9   0.0   1   1     1e-08   3.5e-05   23.4   0.0     4    64   245   305   242   313 0.88 PAS fold
DNA_methylase        PF00145.12   335 seq1408_BIOID51031   -            314   1.7e-65  221.2   0.0   1   2   3.8e-56   5.2e-52  176.9   0.0     2   176     3   173     2   200 0.89 C-5 cytosine-specific DNA methylase
DNA_methylase        PF00145.12   335 seq1408_BIOID51031   -            314   1.7e-65  221.2   0.0   2   2   2.3e-15   3.2e-11   42.8   0.0   231   333   208   308   182   309 0.80 C-5 cytosine-specific DNA methylase
Methyltransf_11      PF08241.7     95 seq1411_BIOID51031   -            251   2.5e-24   85.4   0.0   1   1   3.2e-27   4.4e-24   84.6   0.0     1    95    47   138    47   138 0.98 Methyltransferase domain
Methyltransf_23      PF13489.1    162 seq1411_BIOID51031   -            251   1.8e-15   56.9   0.1   1   1   1.9e-18   2.6e-15   56.3   0.0     4   151    25   174    17   181 0.78 Methyltransferase domain
Methyltransf_31      PF13847.1    152 seq1411_BIOID51031   -            251   9.2e-15   54.4   0.0   1   1   8.7e-18   1.2e-14   54.0   0.0     5   118    44   147    40   196 0.84 Methyltransferase domain
Methyltransf_12      PF08242.7     99 seq1411_BIOID51031   -            251   2.3e-11   43.9   0.0   1   1   3.3e-14   4.6e-11   42.9   0.0     1    98    47   135    47   136 0.86 Methyltransferase domain
Methyltransf_18      PF12847.2    112 seq1411_BIOID51031   -            251     1e-09   38.8   0.0   1   1   1.4e-12   1.9e-09   37.9   0.0     4   110    45   139    42   141 0.79 Methyltransferase domain
Methyltransf_25      PF13649.1    101 seq1411_BIOID51031   -            251   3.4e-09   36.8   0.0   1   1     8e-12   1.1e-08   35.2   0.0     1   101    46   134    46   134 0.87 Methyltransferase domain
Ubie_methyltran      PF01209.13   233 seq1411_BIOID51031   -            251   2.4e-09   36.5   0.0   1   1   2.4e-12   3.2e-09   36.1   0.0    44   168    39   155     9   169 0.85 ubiE/COQ5 methyltransferase family
Methyltransf_8       PF05148.10   219 seq1411_BIOID51031   -            251   3.8e-06   26.5   0.0   1   1   4.1e-09   5.6e-06   26.0   0.0    58   156    29   138    16   158 0.77 Hypothetical methyltransferase
MTS                  PF05175.9    170 seq1411_BIOID51031   -            251   6.4e-05   22.2   0.0   1   1   7.2e-08   9.9e-05   21.6   0.0    19    74    30    83    22   108 0.83 Methyltransferase small domain
DUF2877              PF11392.3    111 seq1412_BIOID51031   -            287   1.3e-33  115.4   0.0   1   1   1.8e-37   2.5e-33  114.5   0.0     1   110   167   276   167   277 0.98 Protein of unknown function (DUF2877)
TatD_DNase           PF01026.16   255 seq1414_BIOID51031   -            264   5.5e-70  235.3   0.0   1   1   4.6e-74   6.3e-70  235.1   0.0     1   255     6   261     6   261 0.98 TatD related DNase
DUF441               PF04284.8    140 seq1415_BIOID51031   -            148   7.7e-47  158.5  20.1   1   1   6.5e-51   8.9e-47  158.3  13.9     1   140     7   145     7   145 0.99 Protein of unknown function (DUF441)
HlyD_2               PF12700.2    328 seq1417_BIOID51031   -            464   1.4e-25   90.0   1.4   1   1   5.4e-29   1.9e-25   89.6   1.0     9   328   123   425   115   425 0.81 HlyD family secretion protein
HlyD                 PF00529.15   306 seq1417_BIOID51031   -            464   1.6e-24   86.6  15.4   1   1     6e-28   2.1e-24   86.3  10.4     1   241   135   360   135   424 0.86 HlyD family secretion protein
HlyD_3               PF13437.1    105 seq1417_BIOID51031   -            464   1.5e-16   60.5   3.0   1   1   3.7e-14   1.3e-10   41.4   0.4     1   101   246   351   246   356 0.93 HlyD family secretion protein
Biotin_lipoyl_2      PF13533.1     50 seq1417_BIOID51031   -            464   8.7e-14   50.8   9.0   1   1   7.9e-17   2.7e-13   49.2   0.3     2    50   136   184   135   184 0.97 Biotin-lipoyl like
OMPdecase            PF00215.19   226 seq1419_BIOID51031   -            220   2.5e-28   98.9   0.2   1   1   2.1e-32   2.8e-28   98.7   0.1     2   223     5   204     4   207 0.94 Orotidine 5'-phosphate decarboxylase / HUMPS family
NLPC_P60             PF00877.14   105 seq1420_BIOID51031   -            271   1.3e-33  114.8   0.0   1   1     7e-37   3.2e-33  113.5   0.0     1   105   153   263   153   263 0.98 NlpC/P60 family
AAA_26               PF13500.1    199 seq1421_BIOID51031   -            225   7.2e-42  143.1   0.0   1   1   1.9e-45   8.5e-42  142.9   0.0     1   193     3   208     3   213 0.95 AAA domain
CbiA                 PF01656.18   195 seq1421_BIOID51031   -            225   3.5e-20   72.1   0.0   1   1   9.2e-24   4.2e-20   71.8   0.0     2   180     6   199     5   217 0.78 CobQ/CobB/MinD/ParA nucleotide binding domain
Ligase_CoA           PF00549.14   153 seq1422_BIOID51031   -            515   2.9e-48  163.2   0.1   1   1   7.9e-51   5.4e-47  159.0   0.0     1   148   346   503   346   508 0.97 CoA-ligase
CoA_binding          PF02629.14    96 seq1422_BIOID51031   -            515     1e-19   70.6   0.2   1   1   1.5e-21     1e-17   64.3   0.0     2    96   188   284   187   284 0.97 CoA binding domain
FMN_red              PF03358.10   152 seq1424_BIOID51031   -            188   1.8e-39  134.5   0.0   1   1   3.3e-43   2.3e-39  134.2   0.0     2   147     6   149     5   153 0.94 NADPH-dependent FMN reductase
Flavodoxin_2         PF02525.12   199 seq1424_BIOID51031   -            188   6.7e-09   35.4   0.0   1   1   1.4e-12   9.4e-09   34.9   0.0     9   137    13   119     6   144 0.69 Flavodoxin-like fold
AP_endonuc_2         PF01261.19   211 seq1425_BIOID51031   -            297   1.7e-31  109.0   0.0   1   1   1.6e-35   2.2e-31  108.7   0.0     3   211    36   245    34   245 0.96 Xylose isomerase-like TIM barrel
Response_reg         PF00072.19   112 seq1427_BIOID51031   -            226   1.2e-18   67.0   0.0   1   1   9.1e-22   6.2e-18   64.7   0.0     1   111     7   118     7   119 0.97 Response regulator receiver domain
CitT                 PF12431.3     30 seq1427_BIOID51031   -            226   5.6e-08   32.5   0.0   1   1   1.5e-11     1e-07   31.6   0.0     1    28   134   160   134   162 0.97 Transcriptional regulator
Sod_Fe_C             PF02777.13   106 seq1431_BIOID51031   -            193   1.9e-45  152.9   1.9   1   1   1.5e-48     1e-44  150.5   0.1     1   105    87   190    87   191 0.98 Iron/manganese superoxide dismutases, C-terminal domain
Sod_Fe_N             PF00081.17    82 seq1431_BIOID51031   -            193     3e-35  120.2   0.6   1   1   7.4e-39   5.1e-35  119.5   0.4     1    82     2    82     2    82 0.98 Iron/manganese superoxide dismutases, alpha-hairpin domain
MFS_1                PF07690.11   354 seq1432_BIOID51031   -            393   1.3e-21   76.6  53.9   1   1   4.8e-23   6.6e-19   67.7  35.1     4   353    22   348    14   349 0.81 Major Facilitator Superfamily
UbiD                 PF01977.11   407 seq1434_BIOID51031   -            497  2.5e-165  549.7   0.0   1   1  2.1e-169  2.8e-165  549.6   0.0     2   407    14   437    13   437 0.95 3-octaprenyl-4-hydroxybenzoate carboxy-lyase
ACR_tran             PF00873.14  1021 seq1436_BIOID51031   -           1040         0 1229.2  35.3   1   1         0         0 1229.0  24.5     2  1020    13  1022    12  1023 1.00 AcrB/AcrD/AcrF family
SecD_SecF            PF02355.11   189 seq1436_BIOID51031   -           1040   1.8e-08   33.6  32.6   1   1   1.6e-09   1.1e-05   24.6  10.9    36   183   348   495   338   501 0.82 Protein export membrane protein
Aldolase_II          PF00596.16   183 seq1437_BIOID51031   -            231   1.2e-45  155.2   1.1   1   1   1.1e-49   1.5e-45  154.9   0.8     2   181     8   196     7   198 0.91 Class II Aldolase and Adducin N-terminal domain
UvrB                 PF12344.3     44 seq1438_BIOID51031   -            673   6.7e-23   79.8   0.9   1   1   1.3e-25   2.9e-22   77.7   0.1     1    43   552   594   552   595 0.97 Ultra-violet resistance protein B
Helicase_C           PF00271.26    78 seq1438_BIOID51031   -            673   1.2e-15   57.0   0.0   1   1   1.2e-18   2.8e-15   55.8   0.0     2    77   465   545   464   546 0.98 Helicase conserved C-terminal domain
ResIII               PF04851.10   184 seq1438_BIOID51031   -            673   1.1e-11   44.8   0.0   1   1     3e-14   6.9e-11   42.1   0.0     4    94    13   101    10   134 0.79 Type III restriction enzyme, res subunit
UVR                  PF02151.14    36 seq1438_BIOID51031   -            673   5.2e-07   28.8   1.1   1   1     7e-10   1.6e-06   27.3   0.8     2    35   634   667   633   668 0.93 UvrB/uvrC motif
MutS_V               PF00488.16   235 seq1440_BIOID51031   -            853  7.7e-105  349.3   0.0   1   1  4.6e-108  1.3e-104  348.6   0.0     1   234   567   798   567   799 0.99 MutS domain V
MutS_III             PF05192.13   204 seq1440_BIOID51031   -            853   3.1e-49  167.4   3.1   1   1   2.1e-52   5.7e-49  166.5   2.2     1   204   271   560   271   560 0.96 MutS domain III
MutS_I               PF01624.15   113 seq1440_BIOID51031   -            853   2.8e-44  149.6   0.0   1   1   2.8e-47   7.6e-44  148.2   0.0     1   112    11   122    11   123 0.99 MutS domain I
MutS_II              PF05188.12   137 seq1440_BIOID51031   -            853   1.9e-33  115.3   0.0   1   1   1.6e-36   4.5e-33  114.1   0.0     1   137   131   256   131   256 0.98 MutS domain II
MutS_IV              PF05190.13    92 seq1440_BIOID51031   -            853   3.6e-28   97.4   0.1   1   1   3.6e-31   9.9e-28   96.0   0.1     1    90   428   517   428   519 0.97 MutS family domain IV
DUF1116              PF06545.6    216 seq1442_BIOID51031   -            472   1.2e-93  312.0   0.4   1   1   1.1e-97   1.6e-93  311.6   0.3     1   216   143   358   143   358 1.00 Protein of unknown function (DUF1116)
DUF488               PF04343.8    122 seq1443_BIOID51031   -            115   5.2e-32  110.6   0.3   1   1   4.2e-36   5.8e-32  110.5   0.2     2   122     5   112     4   112 0.96 Protein of unknown function, DUF488
Cytochrom_C552       PF02335.10   435 seq1448_BIOID51031   -            478  1.1e-172  574.6   7.8   1   1  1.9e-176  1.3e-172  574.2   5.4     3   433    43   472    41   474 0.98 Cytochrome c552
NAD_binding_1        PF00175.16   109 seq1449_BIOID51031   -            233   9.6e-21   74.2   0.0   1   1   2.3e-24   1.6e-20   73.6   0.0     1   108   108   211   108   212 0.97 Oxidoreductase NAD-binding domain
FAD_binding_6        PF00970.19    99 seq1449_BIOID51031   -            233   7.9e-09   35.4   0.0   1   1   1.8e-12   1.2e-08   34.8   0.0     1    76     5    74     5    97 0.77 Oxidoreductase FAD-binding domain
HAD_2                PF13419.1    176 seq1450_BIOID51031   -            221   7.9e-22   78.2   0.0   1   1   1.4e-25   9.3e-22   78.0   0.0     1   176     7   185     7   185 0.89 Haloacid dehalogenase-like hydrolase
GGDEF                PF00990.16   161 seq1456_BIOID51031   -            341   2.4e-41  140.8   0.2   1   1     7e-45   2.4e-41  140.8   0.1     2   160   175   330   174   331 0.93 GGDEF domain
GAF_3                PF13492.1    129 seq1456_BIOID51031   -            341   2.3e-09   37.3   0.0   1   1   1.1e-12   3.9e-09   36.5   0.0     2   124    19   151    18   156 0.84 GAF domain
GAF_2                PF13185.1    148 seq1456_BIOID51031   -            341   4.4e-07   30.3   0.0   1   1   3.2e-10   1.1e-06   29.1   0.0     1   148    16   155    16   155 0.74 GAF domain
GAF                  PF01590.21   154 seq1456_BIOID51031   -            341   4.6e-05   23.4   0.0   1   1   2.6e-08   8.9e-05   22.5   0.0    85   153    97   153    18   154 0.79 GAF domain
MFS_2                PF13347.1    427 seq1458_BIOID51031   -            466  1.5e-104  349.7  37.7   1   1  3.9e-108  1.8e-104  349.4  26.1     1   426    24   448    24   449 0.97 MFS/sugar transport protein
MFS_1                PF07690.11   354 seq1458_BIOID51031   -            466   2.1e-09   36.4  44.1   1   1   4.7e-13   2.1e-09   36.4  30.5    12   326    38   361    33   393 0.73 Major Facilitator Superfamily
Aminotran_1_2        PF00155.16   363 seq1459_BIOID51031   -            405   1.6e-46  158.8   0.0   1   1     4e-50   1.8e-46  158.6   0.0    30   353    58   387    33   391 0.88 Aminotransferase class I and II
DegT_DnrJ_EryC1      PF01041.12   363 seq1459_BIOID51031   -            405   3.2e-06   26.3   0.0   1   1   1.1e-09     5e-06   25.6   0.0    47   146   101   207    96   208 0.73 DegT/DnrJ/EryC1/StrS aminotransferase family
Peripla_BP_3         PF13377.1    160 seq1461_BIOID51031   -            341   9.6e-43  145.8   0.0   1   1   9.5e-46   3.2e-42  144.1   0.0     2   160   171   331   170   331 0.92 Periplasmic binding protein-like domain
Peripla_BP_1         PF00532.16   279 seq1461_BIOID51031   -            341   8.6e-35  120.1   0.0   1   1     3e-38     1e-34  119.9   0.0     2   275    60   325    59   329 0.93 Periplasmic binding proteins and sugar binding domain of LacI family
LacI                 PF00356.16    46 seq1461_BIOID51031   -            341   3.7e-21   74.3   0.8   1   1   2.1e-24   7.1e-21   73.4   0.6     1    46     3    48     3    48 0.99 Bacterial regulatory proteins, lacI family
Peripla_BP_4         PF13407.1    258 seq1461_BIOID51031   -            341   2.6e-20   72.7   0.0   1   1   1.1e-23   3.6e-20   72.3   0.0     1   253    62   308    62   313 0.89 Periplasmic binding protein domain
PagP                 PF07017.6    147 seq1462_BIOID51031   -            186   4.2e-75  249.8   5.4   1   1   3.7e-79   5.1e-75  249.5   3.7     1   147    36   183    36   183 0.99 Antimicrobial peptide resistance and lipid A acylation protein PagP
AA_kinase            PF00696.23   241 seq1463_BIOID51031   -            316   2.3e-27   95.9   0.3   1   1     2e-31   2.7e-27   95.7   0.2     2   240     4   296     3   297 0.91 Amino acid kinase family
HTH_Tnp_1            PF01527.15    76 seq1464_BIOID51031   -            136   4.5e-19   68.0   0.6   1   1   1.2e-22     8e-19   67.2   0.4     2    74    23   102    22   104 0.89 Transposase
HTH_28               PF13518.1     52 seq1464_BIOID51031   -            136   2.1e-06   27.4   0.5   1   1   6.5e-10   4.4e-06   26.4   0.0     1    43    32    75    32    78 0.93 Helix-turn-helix domain
rve                  PF00665.21   120 seq1469_BIOID51031   -            301   2.7e-24   85.4   0.0   1   1   1.1e-27   4.9e-24   84.6   0.0     3   119   123   243   121   244 0.97 Integrase core domain
rve_3                PF13683.1     67 seq1469_BIOID51031   -            301   1.4e-17   62.8   0.1   1   1   9.9e-21   4.5e-17   61.2   0.0     2    67   216   281   215   281 0.98 Integrase core domain
HTH_21               PF13276.1     60 seq1469_BIOID51031   -            301   3.7e-17   61.9   1.4   1   1     7e-19   3.2e-15   55.7   0.4     6    57    49   106    44   109 0.80 HTH-like domain
Trehalase            PF01204.13   512 seq1470_BIOID51031   -            549  1.2e-161  538.6   0.1   1   1  1.1e-165  1.5e-161  538.3   0.1     1   511    70   546    70   547 0.96 Trehalase
UPF0167              PF03691.9    176 seq1471_BIOID51031   -            195   2.4e-78  261.4   7.9   1   1   2.2e-82     3e-78  261.1   5.5     3   176     6   195     4   195 0.98 Uncharacterised protein family (UPF0167)
CSD                  PF00313.17    66 seq1474_BIOID51031   -             69   5.2e-34  115.7   0.7   1   1   8.2e-38   5.6e-34  115.6   0.5     2    65     5    68     4    69 0.97 'Cold-shock' DNA-binding domain
OB_RNB               PF08206.6     58 seq1474_BIOID51031   -             69   1.2e-05   24.6   0.3   1   1   2.5e-09   1.7e-05   24.1   0.2     7    30    14    37     6    67 0.82 Ribonuclease B OB domain
ACR_tran             PF00873.14  1021 seq1476_BIOID51031   -           1025         0 1228.9  15.6   1   1         0         0 1228.7  10.8     2  1020     4  1008     3  1009 0.99 AcrB/AcrD/AcrF family
MMPL                 PF03176.10   333 seq1476_BIOID51031   -           1025   7.5e-13   47.7  20.1   1   2   6.2e-11   2.8e-07   29.4   5.9   138   313   327   501   226   522 0.83 MMPL family
MMPL                 PF03176.10   333 seq1476_BIOID51031   -           1025   7.5e-13   47.7  20.1   2   2   4.2e-09   1.9e-05   23.4   2.5    73   306   785  1012   687  1024 0.76 MMPL family
SecD_SecF            PF02355.11   189 seq1476_BIOID51031   -           1025   5.8e-12   45.0  19.3   1   2     3e-10   1.4e-06   27.5   6.0    35   186   336   489   317   492 0.80 Protein export membrane protein
SecD_SecF            PF02355.11   189 seq1476_BIOID51031   -           1025   5.8e-12   45.0  19.3   2   2   8.1e-09   3.7e-05   22.8   2.0    25   183   844  1005   831  1022 0.87 Protein export membrane protein
Metallophos          PF00149.23   201 seq1477_BIOID51031   -            218   1.3e-15   57.2   3.8   1   1   5.5e-19   3.7e-15   55.7   2.6     2   197    16   187    15   191 0.84 Calcineurin-like phosphoesterase
Metallophos_2        PF12850.2    156 seq1477_BIOID51031   -            218   3.5e-07   30.0   0.0   1   1   8.9e-11   6.1e-07   29.2   0.0     3   137    17   207    16   212 0.62 Calcineurin-like phosphoesterase superfamily domain
Amidohydro_4         PF13147.1    304 seq1478_BIOID51031   -            460   2.2e-33  116.3   0.0   1   1   6.3e-37   2.9e-33  115.9   0.0     1   304   107   427   107   427 0.89 Amidohydrolase
Amidohydro_3         PF07969.6    404 seq1478_BIOID51031   -            460   2.3e-08   33.5   2.8   1   1   1.9e-09   8.7e-06   25.0   1.9   100   358   175   384   112   411 0.59 Amidohydrolase family
Amidohydro_5         PF13594.1     68 seq1478_BIOID51031   -            460   1.5e-06   27.8   0.0   1   1   2.1e-09   9.6e-06   25.2   0.0     3    45    84   142    82   180 0.70 Amidohydrolase
HD_3                 PF13023.1    165 seq1479_BIOID51031   -            199   5.7e-18   65.0   0.6   1   1   1.6e-21   7.2e-18   64.7   0.4     2   144    11   159    10   180 0.83 HD domain
HD_2                 PF12917.2    214 seq1479_BIOID51031   -            199   9.1e-16   58.1   0.1   1   1   2.2e-19     1e-15   58.0   0.1     5   189     5   186     1   197 0.89 HD containing hydrolase-like enzyme
HD                   PF01966.17   122 seq1479_BIOID51031   -            199     9e-08   32.0   0.2   1   1   2.5e-11   1.1e-07   31.7   0.2     2   119    31   139    30   178 0.83 HD domain
DUF1680              PF07944.7    520 seq1481_BIOID51031   -            664  3.6e-197  655.6   0.1   1   1    3e-201  4.2e-197  655.4   0.0     2   520    19   568    18   568 0.98 Putative glycosyl hydrolase of unknown function (DUF1680)
Fer4_11              PF13247.1     99 seq1482_BIOID51031   -            223   1.4e-26   92.1  10.8   1   1     1e-29   1.4e-26   92.1   7.5     2    98    84   181    83   182 0.95 4Fe-4S dicluster domain
Fer4_7               PF12838.2     52 seq1482_BIOID51031   -            223     4e-17   62.2  26.6   1   2   2.1e-12   2.9e-09   37.0   5.6     2    52    46   108    45   108 0.75 4Fe-4S dicluster domain
Fer4_7               PF12838.2     52 seq1482_BIOID51031   -            223     4e-17   62.2  26.6   2   2   1.5e-09   2.1e-06   27.9   8.5     2    52   125   176   124   176 0.81 4Fe-4S dicluster domain
Fer4_9               PF13187.1     55 seq1482_BIOID51031   -            223   1.2e-15   57.3  25.1   1   2   4.7e-10   6.4e-07   29.4   4.8     2    54    46   108    45   111 0.87 4Fe-4S dicluster domain
Fer4_9               PF13187.1     55 seq1482_BIOID51031   -            223   1.2e-15   57.3  25.1   2   2     2e-11   2.8e-08   33.7   7.1     2    54   125   176   124   177 0.96 4Fe-4S dicluster domain
Fer4                 PF00037.22    24 seq1482_BIOID51031   -            223   3.5e-13   48.4  40.5   1   1   2.7e-09   3.7e-06   26.1   2.2     2    21   119   138   118   141 0.90 4Fe-4S binding domain
Fer4_10              PF13237.1     52 seq1482_BIOID51031   -            223   3.3e-12   45.8  50.0   1   2   7.1e-09   9.7e-06   25.1   8.5     7    52    90   136    84   136 0.93 4Fe-4S dicluster domain
Fer4_10              PF13237.1     52 seq1482_BIOID51031   -            223   3.3e-12   45.8  50.0   2   2   2.1e-09   2.9e-06   26.8   7.1     4    52   120   173   117   173 0.85 4Fe-4S dicluster domain
Fer4_2               PF12797.2     22 seq1482_BIOID51031   -            223     4e-10   38.8  36.2   1   1   9.6e-09   1.3e-05   24.6   1.2     2    20    38    56    37    64 0.89 4Fe-4S binding domain
Fer4_3               PF12798.2     15 seq1482_BIOID51031   -            223   1.6e-09   37.5  44.1   1   3   2.8e-05     0.039   14.4   5.2     1    15    92   108    92   108 0.98 4Fe-4S binding domain
Fer4_3               PF12798.2     15 seq1482_BIOID51031   -            223   1.6e-09   37.5  44.1   2   3   0.00027      0.37   11.3   3.7     1    13   125   137   125   139 0.94 4Fe-4S binding domain
Fer4_3               PF12798.2     15 seq1482_BIOID51031   -            223   1.6e-09   37.5  44.1   3   3   2.6e-07   0.00036   20.7   1.5     1    15   152   176   152   176 0.98 4Fe-4S binding domain
Fer4_4               PF12800.2     17 seq1482_BIOID51031   -            223   4.8e-07   29.4  37.0   1   3    0.0002      0.27   11.5   1.9     3    15    45    57    43    61 0.90 4Fe-4S binding domain
Fer4_4               PF12800.2     17 seq1482_BIOID51031   -            223   4.8e-07   29.4  37.0   2   3   0.00016      0.22   11.8   3.0     2    17    90   107    89   107 0.86 4Fe-4S binding domain
Fer4_4               PF12800.2     17 seq1482_BIOID51031   -            223   4.8e-07   29.4  37.0   3   3   1.9e-06    0.0026   17.8   2.4     2    17   123   138   122   138 0.91 4Fe-4S binding domain
Transgly             PF00912.17   178 seq1483_BIOID51031   -            858   1.4e-67  226.3   0.0   1   1   4.3e-71   2.9e-67  225.2   0.0     1   177    62   237    62   238 0.98 Transglycosylase
Transpeptidase       PF00905.17   304 seq1483_BIOID51031   -            858   2.9e-28   98.6   3.2   1   1   1.5e-29     1e-25   90.3   0.0     2   204   436   617   435   681 0.79 Penicillin binding protein transpeptidase domain
CN_hydrolase         PF00795.17   184 seq1486_BIOID51031   -            262   6.5e-21   74.3   0.1   1   1   6.6e-25     9e-21   73.9   0.0     6   184     7   172     2   172 0.85 Carbon-nitrogen hydrolase
Mob_synth_C          PF06463.8    128 seq1488_BIOID51031   -            352     7e-36  122.6   0.0   1   1   3.6e-39   1.2e-35  121.8   0.0     1   127   209   335   209   336 0.98 Molybdenum Cofactor Synthesis C
Radical_SAM          PF04055.16   166 seq1488_BIOID51031   -            352   6.9e-27   94.5   0.0   1   1   2.7e-30   9.4e-27   94.0   0.0     2   166    42   204    41   204 0.97 Radical SAM superfamily
Fer4_12              PF13353.1    139 seq1488_BIOID51031   -            352   1.6e-07   31.4   0.0   1   1   8.7e-11     3e-07   30.5   0.0    15   116    47   148    36   154 0.84 4Fe-4S single cluster domain
Fer4_14              PF13394.1    117 seq1488_BIOID51031   -            352   5.9e-07   29.4   0.0   1   1   5.8e-10     2e-06   27.7   0.0     6    90    45   127    38   148 0.70 4Fe-4S single cluster domain
NrfD                 PF03916.9    313 seq1490_BIOID51031   -            318  1.6e-111  372.6  32.3   1   1  1.3e-115  1.8e-111  372.4  22.4     2   313     5   318     4   318 0.99 Polysulphide reductase, NrfD
MFS_1                PF07690.11   354 seq1491_BIOID51031   -            403   1.5e-43  148.8  41.6   1   1   2.1e-47   1.5e-43  148.8  28.8     4   347    14   341    11   348 0.86 Major Facilitator Superfamily
Sugar_tr             PF00083.19   451 seq1491_BIOID51031   -            403   4.4e-09   35.3   4.8   1   1   6.5e-13   4.4e-09   35.3   3.3    44   123    39   115    16   185 0.88 Sugar (and other) transporter
MttA_Hcf106          PF02416.11    53 seq1492_BIOID51031   -             67   1.7e-12   46.1   0.4   1   1   1.4e-16   1.9e-12   46.0   0.2     1    48     4    51     4    62 0.92 mttA/Hcf106 family
Y1_Tnp               PF01797.11   121 seq1494_BIOID51031   -            143   2.1e-40  137.2   0.0   1   1   1.8e-44   2.5e-40  136.9   0.0     2   121    20   139    19   139 0.99 Transposase IS200 like
MoCF_biosynth        PF00994.19   144 seq1495_BIOID51031   -            170   5.8e-31  106.7   0.0   1   1   5.3e-35   7.2e-31  106.4   0.0     1   143    14   156    12   157 0.92 Probable molybdopterin binding domain
ASCH                 PF04266.9    104 seq1497_BIOID51031   -            146   2.2e-19   69.6   0.0   1   1   1.8e-23   2.5e-19   69.4   0.0     5   103    37   143    16   144 0.92 ASCH domain
NAD_binding_2        PF03446.10   162 seq1498_BIOID51031   -            302   1.8e-36  125.4   5.8   1   1   1.9e-40   2.6e-36  124.8   4.1     3   161     8   168     6   169 0.95 NAD binding domain of 6-phosphogluconate dehydrogenase
Cytochrom_C_asm      PF01578.15   214 seq1501_BIOID51031   -            552   5.9e-48  163.1  22.1   1   1   4.3e-52   5.9e-48  163.1  15.3     1   212    72   279    72   281 0.97 Cytochrome C assembly protein
MoaC                 PF01967.16   136 seq1505_BIOID51031   -            161   1.5e-60  202.6   1.3   1   1   1.3e-64   1.7e-60  202.4   0.9     1   136    15   150    15   150 1.00 MoaC family
LysR_substrate       PF03466.15   209 seq1506_BIOID51031   -            323   5.7e-42  143.0   0.2   1   1   1.1e-45   7.8e-42  142.6   0.1     3   206   113   316   111   319 0.97 LysR substrate binding domain
HTH_1                PF00126.22    60 seq1506_BIOID51031   -            323   7.3e-19   67.1   0.6   1   1     2e-22   1.3e-18   66.3   0.4     2    59    29    86    28    87 0.97 Bacterial regulatory helix-turn-helix protein, lysR family
Peripla_BP_4         PF13407.1    258 seq1508_BIOID51031   -            328   1.4e-51  175.2   0.5   1   1   2.4e-55   1.7e-51  174.9   0.4     5   258    36   289    31   289 0.96 Periplasmic binding protein domain
CMAS                 PF02353.15   273 seq1511_BIOID51031   -            382  1.6e-106  355.2   0.2   1   1  1.6e-109  2.4e-106  354.6   0.2     2   273   108   368   107   368 0.98 Mycolic acid cyclopropane synthetase
Methyltransf_23      PF13489.1    162 seq1511_BIOID51031   -            382   1.5e-14   53.9   0.0   1   1   1.6e-17   2.4e-14   53.2   0.0    14   135   157   287   143   315 0.73 Methyltransferase domain
Methyltransf_11      PF08241.7     95 seq1511_BIOID51031   -            382   8.6e-13   48.4   0.0   1   1   1.1e-15   1.6e-12   47.5   0.0     1    94   172   264   172   265 0.97 Methyltransferase domain
Methyltransf_18      PF12847.2    112 seq1511_BIOID51031   -            382     8e-11   42.3   0.0   1   1   1.4e-13   2.1e-10   41.0   0.0     1   111   167   267   167   268 0.91 Methyltransferase domain
Methyltransf_31      PF13847.1    152 seq1511_BIOID51031   -            382   5.2e-11   42.2   0.0   1   1   5.6e-14   8.6e-11   41.5   0.0     2   112   166   269   165   329 0.85 Methyltransferase domain
Methyltransf_12      PF08242.7     99 seq1511_BIOID51031   -            382     4e-08   33.5   0.0   1   1   5.5e-11   8.4e-08   32.4   0.0     1    99   172   263   172   263 0.83 Methyltransferase domain
Methyltransf_25      PF13649.1    101 seq1511_BIOID51031   -            382   2.1e-07   31.1   0.0   1   1   2.8e-10   4.2e-07   30.1   0.0     1   101   171   261   171   261 0.90 Methyltransferase domain
PCMT                 PF01135.14   210 seq1511_BIOID51031   -            382   3.9e-06   26.4   0.0   1   1   3.8e-09   5.7e-06   25.8   0.0    61   123   155   215   135   230 0.82 Protein-L-isoaspartate(D-aspartate) O-methyltransferase (PCMT)
MTS                  PF05175.9    170 seq1511_BIOID51031   -            382   3.7e-05   23.0   0.0   1   1     4e-08   6.1e-05   22.3   0.0    22   104   158   234   152   265 0.81 Methyltransferase small domain
DUF1537              PF07005.6    223 seq1512_BIOID51031   -            420   2.3e-62  210.4  15.2   1   1   2.8e-66   3.9e-62  209.7  10.5     1   223   161   380   161   380 0.95 Protein of unknown function, DUF1537
ThiS                 PF02597.15    78 seq1514_BIOID51031   -             81   2.4e-22   79.0   0.0   1   1     2e-26   2.7e-22   78.8   0.0     1    78     4    81     4    81 0.99 ThiS family
Peptidase_M24        PF00557.19   205 seq1515_BIOID51031   -            443   1.5e-43  148.7   0.1   1   1   1.4e-47   1.9e-43  148.3   0.1     1   205   168   430   168   430 0.82 Metallopeptidase family M24
MoaE                 PF02391.12   117 seq1517_BIOID51031   -            150   2.5e-40  136.7   0.0   1   1   2.2e-44     3e-40  136.5   0.0     2   116     6   121     5   122 0.97 MoaE protein
MFS_1                PF07690.11   354 seq1518_BIOID51031   -            471   6.2e-55  186.2  69.8   1   2   5.6e-53   3.9e-49  167.1  35.1     1   353    15   405    15   406 0.91 Major Facilitator Superfamily
MFS_1                PF07690.11   354 seq1518_BIOID51031   -            471   6.2e-55  186.2  69.8   2   2   3.3e-12   2.2e-08   33.1   7.7    57   178   322   455   321   469 0.79 Major Facilitator Superfamily
MFS_3                PF05977.8    524 seq1518_BIOID51031   -            471   2.4e-09   35.7  13.1   1   1   3.5e-13   2.4e-09   35.7   9.1    20   187    20   183     6   247 0.85 Transmembrane secretion effector
LysR_substrate       PF03466.15   209 seq1520_BIOID51031   -            324   2.7e-16   59.2   0.0   1   1     7e-20   4.8e-16   58.3   0.0    55   207   147   303    91   305 0.81 LysR substrate binding domain
HTH_1                PF00126.22    60 seq1520_BIOID51031   -            324   1.5e-12   46.8   0.0   1   1     4e-16   2.7e-12   46.1   0.0     2    59     9    66     8    67 0.97 Bacterial regulatory helix-turn-helix protein, lysR family
Virul_fac_BrkB       PF03631.10   260 seq1521_BIOID51031   -            337   3.4e-49  167.4  16.0   1   1     3e-53   4.1e-49  167.1  11.1     4   258    65   325    62   327 0.91 Virulence factor BrkB
Bax1-I               PF01027.15   205 seq1522_BIOID51031   -            261   5.2e-59  199.1  36.8   1   1   4.5e-63   6.1e-59  198.9  25.5     2   205    46   257    45   257 0.92 Inhibitor of apoptosis-promoting Bax1
ABC_tran             PF00005.22   118 seq1523_BIOID51031   -            494   3.9e-32  110.9   0.0   1   2   4.9e-20   3.4e-16   59.5   0.0     1   118    44   169    44   169 0.90 ABC transporter
ABC_tran             PF00005.22   118 seq1523_BIOID51031   -            494   3.9e-32  110.9   0.0   2   2   7.9e-17   5.4e-13   49.2   0.0     3   117   295   424   293   425 0.83 ABC transporter
CcmH                 PF03918.9    148 seq1525_BIOID51031   -            127   5.8e-47  158.2   0.8   1   1     5e-51   6.8e-47  158.0   0.6     4   125     7   126     4   127 0.91 Cytochrome C biogenesis protein
IgaA                 PF07095.6    706 seq1528_BIOID51031   -            711         0 1231.7   0.0   1   1         0         0 1231.4   0.0     1   705     1   706     1   707 1.00 Intracellular growth attenuator protein IgaA
Aldolase_II          PF00596.16   183 seq1529_BIOID51031   -            212   3.4e-44  150.5   0.0   1   1   2.8e-48   3.9e-44  150.3   0.0     2   181    14   190    13   192 0.93 Class II Aldolase and Adducin N-terminal domain
TPR_11               PF13414.1     69 seq1531_BIOID51031   -            198   5.6e-15   54.6  10.3   1   1   2.3e-15   1.6e-11   43.5   5.4     1    68    71   140    71   141 0.90 TPR repeat
TPR_1                PF00515.23    34 seq1531_BIOID51031   -            198   7.8e-06   25.1  10.3   1   1     1e-07   0.00068   19.0   1.2     2    32    74   104    73   106 0.91 Tetratricopeptide repeat
UPF0029              PF01205.14   110 seq1532_BIOID51031   -            204   4.9e-37  125.8   0.0   1   1   9.3e-41   6.4e-37  125.4   0.0     1   109    17   125    17   126 0.98 Uncharacterized protein family UPF0029
DUF1949              PF09186.6     56 seq1532_BIOID51031   -            204   1.5e-15   56.4   0.0   1   1   4.4e-19     3e-15   55.4   0.0     1    55   141   195   141   196 0.98 Domain of unknown function (DUF1949)
Bax1-I               PF01027.15   205 seq1537_BIOID51031   -            237   5.4e-12   45.6  24.8   1   1     5e-16   6.8e-12   45.3  17.2     3   201    19   220    17   225 0.82 Inhibitor of apoptosis-promoting Bax1
HATPase_c            PF02518.21   111 seq1538_BIOID51031   -            467   5.8e-24   83.8   0.0   1   1   2.7e-27   1.2e-23   82.7   0.0     1   111   349   460   349   460 0.98 Histidine kinase-, DNA gyrase B-, and HSP90-like ATPase
HAMP                 PF00672.20    70 seq1538_BIOID51031   -            467   1.5e-17   63.4   0.4   1   1   3.3e-21   1.5e-17   63.4   0.2     2    69   168   235   167   236 0.96 HAMP domain
HisKA                PF00512.20    68 seq1538_BIOID51031   -            467   9.5e-14   51.0   0.2   1   1   2.1e-17   9.5e-14   51.0   0.1     1    68   240   304   240   304 0.97 His Kinase A (phospho-acceptor) domain
AP_endonuc_2         PF01261.19   211 seq1539_BIOID51031   -            258   1.5e-31  109.2   1.7   1   1   1.3e-35   1.8e-31  109.0   1.2     1   211    21   219    21   219 0.95 Xylose isomerase-like TIM barrel
Iso_dh               PF00180.15   348 seq1540_BIOID51031   -            361   8.9e-87  291.1   0.0   1   1     8e-91   1.1e-86  290.8   0.0     1   347     6   354     6   355 0.93 Isocitrate/isopropylmalate dehydrogenase
TrkH                 PF02386.11   339 seq1542_BIOID51031   -            483     4e-78  262.2  24.7   1   1   8.1e-82   1.1e-77  260.8  11.1     2   339   153   481   152   481 0.99 Cation transport protein
MatE                 PF01554.13   162 seq1543_BIOID51031   -            457   5.5e-74  247.0  34.1   1   2   1.4e-41   1.9e-37  128.2   3.8     1   162    17   177    17   177 0.98 MatE
MatE                 PF01554.13   162 seq1543_BIOID51031   -            457   5.5e-74  247.0  34.1   2   2   3.8e-42   5.2e-38  130.0   8.5     1   162   244   405   244   405 1.00 MatE
Sugar_tr             PF00083.19   451 seq1544_BIOID51031   -            440   1.2e-35  122.8  33.9   1   2   1.1e-31   7.4e-28   97.2   5.7     2   203    23   232    22   236 0.89 Sugar (and other) transporter
Sugar_tr             PF00083.19   451 seq1544_BIOID51031   -            440   1.2e-35  122.8  33.9   2   2   2.4e-12   1.6e-08   33.4  11.7   242   443   240   439   226   440 0.69 Sugar (and other) transporter
MFS_1                PF07690.11   354 seq1544_BIOID51031   -            440   1.8e-29  102.4  61.0   1   2   4.8e-21   3.3e-17   62.1  18.9     2   239    28   275    27   287 0.71 Major Facilitator Superfamily
MFS_1                PF07690.11   354 seq1544_BIOID51031   -            440   1.8e-29  102.4  61.0   2   2   5.7e-16   3.9e-12   45.4  19.4    27   176   283   435   271   440 0.81 Major Facilitator Superfamily
Acetate_kinase       PF00871.12   388 seq1546_BIOID51031   -            400  1.6e-173  576.5   0.1   1   1  1.3e-177  1.8e-173  576.4   0.0     2   388     6   393     5   393 0.99 Acetokinase family
SDF                  PF00375.13   390 seq1547_BIOID51031   -            437  8.3e-121  403.2  37.7   1   1  6.9e-125  9.4e-121  403.1  26.1     1   390     8   411     8   411 0.97 Sodium:dicarboxylate symporter family
BPD_transp_2         PF02653.11   267 seq1548_BIOID51031   -            323   1.9e-38  131.8  38.5   1   1   1.4e-42   1.9e-38  131.8  26.7     4   265    38   307    35   309 0.93 Branched-chain amino acid transport system / permease component
GntP_permease        PF02447.11   441 seq1549_BIOID51031   -            454  3.8e-154  513.2  49.8   1   1  6.3e-158  4.3e-154  513.1  34.5     2   440     5   453     4   454 0.98 GntP family permease
CitMHS               PF03600.11   349 seq1549_BIOID51031   -            454     1e-08   34.1  37.4   1   1   1.9e-12   1.3e-08   33.7  25.9     3   318    11   375     7   403 0.80 Citrate transporter
Response_reg         PF00072.19   112 seq1555_BIOID51031   -            240   2.5e-25   88.5   0.0   1   1   5.5e-29   3.7e-25   87.9   0.0     1   112    13   122    13   122 0.98 Response regulator receiver domain
Trans_reg_C          PF00486.23    77 seq1555_BIOID51031   -            240   3.7e-22   77.9   0.1   1   1   9.6e-26   6.6e-22   77.1   0.0     2    77   157   232   156   232 0.96 Transcriptional regulatory protein, C terminal
BPD_transp_2         PF02653.11   267 seq1556_BIOID51031   -            328   3.3e-37  127.7  40.5   1   1   3.8e-41   5.2e-37  127.1  28.1     3   266    49   315    47   316 0.93 Branched-chain amino acid transport system / permease component
BCCT                 PF02028.12   485 seq1557_BIOID51031   -            536  4.5e-132  440.6  40.5   1   1  3.9e-136  5.3e-132  440.3  28.1     3   485    14   499    12   499 0.98 BCCT family transporter
HAD_2                PF13419.1    176 seq1558_BIOID51031   -            237   1.8e-22   80.2   0.1   1   1   3.5e-26   2.4e-22   79.9   0.1     1   174    28   205    28   206 0.84 Haloacid dehalogenase-like hydrolase
PTA_PTB              PF01515.14   319 seq1559_BIOID51031   -            714  3.6e-128  427.0   0.9   1   1  9.2e-132  4.2e-128  426.7   0.1     2   319   392   707   391   707 0.99 Phosphate acetyl/butaryl transferase
AAA_26               PF13500.1    199 seq1559_BIOID51031   -            714     3e-44  150.8   0.2   1   1   1.6e-47   7.3e-44  149.6   0.2     2   198     4   230     3   231 0.88 AAA domain
DRTGG                PF07085.7    105 seq1559_BIOID51031   -            714   3.1e-31  106.9   0.0   1   1   3.1e-34   1.4e-30  104.8   0.0     1   104   234   345   234   346 0.98 DRTGG domain
Flavodoxin_5         PF12724.2    143 seq1560_BIOID51031   -            181   1.8e-51  173.8   0.0   1   1   2.4e-55   3.3e-51  172.9   0.0     1   142     4   152     4   153 0.95 Flavodoxin domain
DUF1508              PF07411.7     49 seq1564_BIOID51031   -            123   8.1e-48  159.5   6.0   1   2   1.2e-27   1.7e-23   81.6   0.2     1    49    23    71    23    71 0.97 Domain of unknown function (DUF1508)
DUF1508              PF07411.7     49 seq1564_BIOID51031   -            123   8.1e-48  159.5   6.0   2   2   2.5e-27   3.4e-23   80.7   0.9     1    48    74   121    74   122 0.97 Domain of unknown function (DUF1508)
S4                   PF01479.20    48 seq1565_BIOID51031   -            133   7.7e-13   47.5   0.0   1   1   9.3e-17   1.3e-12   46.8   0.0     1    46     9    53     9    55 0.95 S4 domain
ADH_zinc_N           PF00107.21   130 seq1566_BIOID51031   -            349   1.2e-28   99.1   0.1   1   1   4.3e-32     2e-28   98.4   0.1     1   129   185   308   185   309 0.97 Zinc-binding dehydrogenase
ADH_N                PF08240.7    109 seq1566_BIOID51031   -            349   4.2e-28   97.1   5.4   1   1   1.8e-31     8e-28   96.2   3.7     1   108    27   142    27   143 0.95 Alcohol dehydrogenase GroES-like domain
HSP33                PF01430.14   280 seq1567_BIOID51031   -            294     1e-97  326.5   0.0   1   1  8.3e-102   1.1e-97  326.3   0.0     1   279     6   275     6   276 0.96 Hsp33 protein
RHH_2                PF03693.9     81 seq1568_BIOID51031   -             98   9.6e-21   73.6   0.4   1   1   1.7e-24   1.2e-20   73.3   0.2     1    75    16    92    16    97 0.92 Uncharacterised protein family (UPF0156)
RHH_1                PF01402.16    39 seq1568_BIOID51031   -             98     8e-05   22.2   2.1   1   1   1.4e-08   9.3e-05   22.0   0.4     2    39    20    58    19    58 0.94 Ribbon-helix-helix protein, copG family
Ring_hydroxyl_A      PF00848.14   209 seq1570_BIOID51031   -            374   4.9e-36  124.2   0.6   1   1   9.8e-40   6.7e-36  123.7   0.4     3   205   184   370   182   374 0.91 Ring hydroxylating alpha subunit (catalytic domain)
Rieske               PF00355.21    98 seq1570_BIOID51031   -            374   4.8e-21   74.0   0.1   1   1   1.2e-24   7.9e-21   73.3   0.1     1    87    46   130    46   148 0.88 Rieske [2Fe-2S] domain
Plasmid_stabil       PF05016.9     90 seq1571_BIOID51031   -             98   6.7e-13   48.7   0.0   1   1   5.5e-17   7.5e-13   48.5   0.0     1    89     4    90     4    91 0.92 Plasmid stabilisation system protein
Phage_integrase      PF00589.17   173 seq1572_BIOID51031   -            198   1.4e-46  158.1   0.6   1   1   1.2e-50   1.6e-46  158.0   0.4     1   172     5   177     5   178 0.98 Phage integrase family
ydhR                 PF08803.6     97 seq1573_BIOID51031   -            101   1.1e-43  147.1   0.0   1   1   8.6e-48   1.2e-43  146.9   0.0     1    97     4   100     4   100 0.99 Putative mono-oxygenase ydhR
Peptidase_U32        PF01136.14   233 seq1575_BIOID51031   -            453   6.2e-95  316.4   0.0   1   1     6e-99   8.2e-95  316.0   0.0     1   232    75   344    75   345 0.98 Peptidase family U32
YbhQ                 PF11076.3    135 seq1580_BIOID51031   -            136   4.3e-79  262.5  13.2   1   1   3.7e-83   5.1e-79  262.3   9.1     1   134     1   132     1   134 0.98 Putative inner membrane protein YbhQ
NAD_binding_9        PF13454.1    156 seq1581_BIOID51031   -            534   5.7e-33  113.7   0.2   1   1   8.7e-37   1.2e-32  112.7   0.0     1   155     5   164     5   165 0.90 FAD-NAD(P)-binding
DcuC                 PF03606.10   463 seq1582_BIOID51031   -            506  1.8e-164  547.3  32.4   1   1  1.5e-168    2e-164  547.1  22.4     1   462    15   501    15   502 0.99 C4-dicarboxylate anaerobic carrier
Fer2                 PF00111.22    78 seq1584_BIOID51031   -            321   2.5e-12   46.2   3.7   1   1   1.6e-15   5.4e-12   45.1   2.6     6    77   242   312   238   313 0.88 2Fe-2S iron-sulfur cluster binding domain
FAD_binding_6        PF00970.19    99 seq1584_BIOID51031   -            321   1.2e-10   41.3   0.0   1   1   1.1e-13   3.6e-10   39.7   0.0     2    97     9   106     8   108 0.90 Oxidoreductase FAD-binding domain
NAD_binding_1        PF00175.16   109 seq1584_BIOID51031   -            321   1.5e-09   38.2   0.0   1   1   2.6e-12   8.9e-09   35.7   0.0     1   108   117   207   117   208 0.81 Oxidoreductase NAD-binding domain
Fimbrial             PF00419.15   145 seq1586_BIOID51031   -            182   6.5e-21   74.9   9.9   1   1   6.6e-25     9e-21   74.4   6.8     1   145    33   182    33   182 0.85 Fimbrial protein
MarR                 PF01047.17    59 seq1589_BIOID51031   -            135   4.7e-13   48.5   0.0   1   1   1.6e-16   7.2e-13   47.9   0.0     1    58    29    86    29    87 0.98 MarR family
HTH_27               PF13463.1     68 seq1589_BIOID51031   -            135   5.9e-10   39.1   0.1   1   1     2e-13   9.3e-10   38.5   0.0     1    68    29    95    29    95 0.97 Winged helix DNA-binding domain
MarR_2               PF12802.2     62 seq1589_BIOID51031   -            135   2.4e-09   36.6   0.1   1   1   7.9e-13   3.6e-09   36.0   0.1     2    62    28    86    27    86 0.98 MarR family
Fimbrial             PF00419.15   145 seq1591_BIOID51031   -            223   1.3e-15   57.7   0.0   1   1   1.2e-19   1.6e-15   57.4   0.0     2   145    77   223    76   223 0.86 Fimbrial protein
Pili_assembly_N      PF00345.15   122 seq1593_BIOID51031   -            241   2.3e-40  137.0   0.1   1   1   5.7e-44   3.9e-40  136.3   0.0     1   121    37   156    37   157 0.91 Gram-negative pili assembly chaperone, N-terminal domain
Pili_assembly_C      PF02753.12    68 seq1593_BIOID51031   -            241   9.6e-17   60.4   0.3   1   1   8.1e-20   5.6e-16   58.0   0.1     1    65   176   234   176   237 0.95 Gram-negative pili assembly chaperone, C-terminal domain
PEPCK_ATP            PF01293.15   467 seq1594_BIOID51031   -            540  1.6e-216  719.2   0.0   1   1  1.3e-220  1.8e-216  719.0   0.0     3   467    21   493    19   493 0.98 Phosphoenolpyruvate carboxykinase
DAGK_cat             PF00781.19   130 seq1596_BIOID51031   -            299   1.6e-26   92.1   0.3   1   1   3.7e-30   2.5e-26   91.4   0.2     3   129     8   131     6   132 0.96 Diacylglycerol kinase catalytic domain
NAD_kinase           PF01513.16   285 seq1596_BIOID51031   -            299   7.2e-06   24.8   0.1   1   1   1.3e-09   8.6e-06   24.6   0.1    64   134    45   121    12   196 0.82 ATP-NAD kinase
DUF1471              PF07338.8     56 seq1597_BIOID51031   -             91     1e-16   60.1   0.6   1   1     1e-20   1.4e-16   59.7   0.4     1    56    36    89    36    89 0.98 Protein of unknown function (DUF1471)
Usher                PF00577.15   552 seq1600_BIOID51031   -            878  1.8e-222  739.9  25.0   1   1  4.7e-226  2.2e-222  739.6  17.3     1   552   208   790   208   790 0.99 Type VII secretion system (T7SS), usher protein
PapC_N               PF13954.1    146 seq1600_BIOID51031   -            878   5.2e-48  162.2   0.0   1   1   2.8e-51   1.3e-47  160.9   0.0     2   146    48   194    47   194 0.98 PapC N-terminal domain
PapC_C               PF13953.1     68 seq1600_BIOID51031   -            878   3.1e-27   93.8   0.1   1   1   2.2e-30     1e-26   92.2   0.1     1    67   800   865   800   866 0.97 PapC C-terminal domain
GST_N_3              PF13417.1     75 seq1605_BIOID51031   -            215   2.5e-11   43.5   0.0   1   1   1.4e-14   3.9e-11   42.8   0.0     6    70     8    82     4    91 0.86 Glutathione S-transferase, N-terminal domain
GST_C                PF00043.20    95 seq1605_BIOID51031   -            215     2e-10   40.4   0.0   1   1   1.1e-13     3e-10   39.8   0.0    32    95   136   197   114   197 0.93 Glutathione S-transferase, C-terminal domain
GST_C_2              PF13410.1     69 seq1605_BIOID51031   -            215   3.8e-10   39.3   0.1   1   1   2.7e-13   7.5e-10   38.4   0.0     1    69   127   192   127   192 0.93 Glutathione S-transferase, C-terminal domain
GST_N_2              PF13409.1     70 seq1605_BIOID51031   -            215   8.3e-10   38.4   0.0   1   1   6.2e-13   1.7e-09   37.4   0.0     3    69    10    81     9    82 0.89 Glutathione S-transferase, N-terminal domain
GST_N                PF02798.15    76 seq1605_BIOID51031   -            215   1.7e-09   37.5   0.0   1   1     5e-12   1.4e-08   34.6   0.0    11    76    11    81     4    81 0.92 Glutathione S-transferase, N-terminal domain
FolB                 PF02152.13   113 seq1607_BIOID51031   -            120   5.5e-26   90.8   1.5   1   1   4.5e-30   6.2e-26   90.6   1.0     1   111     8   116     8   118 0.98 Dihydroneopterin aldolase
PEP_mutase           PF13714.1    238 seq1608_BIOID51031   -            317   1.4e-53  181.4   4.3   1   1   2.4e-57   1.6e-53  181.2   3.0     1   233    31   271    31   276 0.92 Phosphoenolpyruvate phosphomutase
ICL                  PF00463.16   526 seq1608_BIOID51031   -            317   1.6e-16   59.4   2.0   1   1   5.7e-20   3.9e-16   58.2   1.4   150   255   101   204    91   234 0.86 Isocitrate lyase family
Epimerase            PF01370.16   236 seq1609_BIOID51031   -            297   2.3e-22   79.4   0.0   1   1   1.2e-25   3.2e-22   78.9   0.0     1   227     3   216     3   243 0.89 NAD dependent epimerase/dehydratase family
DUF1731              PF08338.6     48 seq1609_BIOID51031   -            297   6.1e-18   63.9   0.6   1   1     5e-21   1.4e-17   62.8   0.1     1    47   249   295   249   296 0.98 Domain of unknown function (DUF1731)
NAD_binding_10       PF13460.1    183 seq1609_BIOID51031   -            297     2e-16   60.3   0.0   1   1   9.2e-20   2.5e-16   60.0   0.0     1   178     3   209     3   214 0.67 NADH(P)-binding
NmrA                 PF05368.8    233 seq1609_BIOID51031   -            297   4.3e-05   22.7   0.1   1   1   2.3e-08   6.2e-05   22.2   0.0     1    35     3    37     3    63 0.92 NmrA-like family
RHS_repeat           PF05593.9     38 seq1611_BIOID51031   -           1109     5e-62  204.8 110.4   1   9   2.6e-11   3.5e-07   30.0   1.4     1    38   411   449   411   449 0.97 RHS Repeat
RHS_repeat           PF05593.9     38 seq1611_BIOID51031   -           1109     5e-62  204.8 110.4   2   9   2.1e-11   2.9e-07   30.3   0.1     1    37   454   490   454   491 0.97 RHS Repeat
RHS_repeat           PF05593.9     38 seq1611_BIOID51031   -           1109     5e-62  204.8 110.4   3   9     7e-10   9.5e-06   25.5   0.8     1    26   475   500   475   514 0.90 RHS Repeat
RHS_repeat           PF05593.9     38 seq1611_BIOID51031   -           1109     5e-62  204.8 110.4   4   9   3.4e-09   4.6e-05   23.3   0.1     1    36   519   554   519   556 0.92 RHS Repeat
RHS_repeat           PF05593.9     38 seq1611_BIOID51031   -           1109     5e-62  204.8 110.4   5   9     3e-12   4.1e-08   33.0   0.3     1    37   561   597   561   598 0.98 RHS Repeat
RHS_repeat           PF05593.9     38 seq1611_BIOID51031   -           1109     5e-62  204.8 110.4   6   9   4.8e-09   6.5e-05   22.8   0.3     1    37   603   638   603   639 0.96 RHS Repeat
RHS_repeat           PF05593.9     38 seq1611_BIOID51031   -           1109     5e-62  204.8 110.4   7   9     1e-12   1.4e-08   34.5   0.8     1    38   623   660   623   660 0.99 RHS Repeat
RHS_repeat           PF05593.9     38 seq1611_BIOID51031   -           1109     5e-62  204.8 110.4   8   9   3.3e-09   4.5e-05   23.3   0.9     1    31   685   715   685   722 0.93 RHS Repeat
RHS_repeat           PF05593.9     38 seq1611_BIOID51031   -           1109     5e-62  204.8 110.4   9   9   4.4e-11     6e-07   29.3   4.3     1    37   925   970   925   971 0.92 RHS Repeat
Fimbrial             PF00419.15   145 seq1612_BIOID51031   -            176   1.7e-21   76.8   4.1   1   1   1.5e-25     2e-21   76.6   2.8     1   145    27   176    27   176 0.94 Fimbrial protein
Citrate_synt         PF00285.16   356 seq1613_BIOID51031   -            389  1.3e-116  389.1   0.0   1   1  1.2e-120  1.6e-116  388.8   0.0     2   356    22   370    22   370 0.98 Citrate synthase
Fimbrial             PF00419.15   145 seq1614_BIOID51031   -            169   2.8e-09   37.2   8.2   1   1   2.6e-13   3.5e-09   36.8   5.7     1   144    30   168    30   169 0.78 Fimbrial protein
GreA_GreB_N          PF03449.10    74 seq1617_BIOID51031   -            158   3.3e-30  103.8   0.7   1   1   7.3e-34     5e-30  103.2   0.5     1    74     1    74     1    74 0.97 Transcription elongation factor, N-terminal
GreA_GreB            PF01272.14    77 seq1617_BIOID51031   -            158   1.4e-22   79.1   0.0   1   1   3.1e-26   2.2e-22   78.4   0.0     2    77    81   155    80   155 0.98 Transcription elongation factor, GreA/GreB, C-term
DEAD                 PF00270.24   173 seq1619_BIOID51031   -            445   2.1e-49  167.1   0.1   1   1   5.6e-52   2.6e-48  163.6   0.0     1   172    25   196    25   197 0.94 DEAD/DEAH box helicase
Helicase_C           PF00271.26    78 seq1619_BIOID51031   -            445     8e-26   89.6   0.0   1   1   4.7e-29   2.1e-25   88.2   0.0     2    77   264   339   263   340 0.98 Helicase conserved C-terminal domain
FimH_man-bind        PF09160.5    147 seq1620_BIOID51031   -            303   5.8e-57  191.5   0.2   1   1   1.5e-60     1e-56  190.7   0.1     1   147    27   171    27   171 0.99 FimH, mannose binding
Fimbrial             PF00419.15   145 seq1620_BIOID51031   -            303   1.1e-09   38.4   7.6   1   1   1.7e-13   1.1e-09   38.4   5.3     7   145   176   303   170   303 0.85 Fimbrial protein
Tex_N                PF09371.5    193 seq1622_BIOID51031   -            773   2.9e-80  268.0   0.4   1   1   1.2e-83   5.5e-80  267.1   0.3     1   192    10   201    10   202 0.99 Tex-like protein N-terminal domain
HHH_3                PF12836.2     65 seq1622_BIOID51031   -            773   4.9e-27   93.5   0.0   1   1   2.5e-30   1.1e-26   92.3   0.0     1    65   491   555   491   555 0.99 Helix-hairpin-helix motif
S1                   PF00575.18    74 seq1622_BIOID51031   -            773   4.2e-24   84.3   0.6   1   1   1.7e-27   7.8e-24   83.4   0.4     2    74   648   720   647   720 0.98 S1 RNA binding domain
MmgE_PrpD            PF03972.9    445 seq1623_BIOID51031   -            483    8e-178  591.0   0.0   1   1  6.6e-182  9.1e-178  590.8   0.0     2   445    14   475    13   475 0.98 MmgE/PrpD family
Ribonuc_L-PSP        PF01042.16   121 seq1627_BIOID51031   -            115   3.4e-28   97.7   0.5   1   1   2.7e-32   3.7e-28   97.5   0.4     2   121     4   115     3   115 0.96 Endoribonuclease L-PSP
AMP-binding          PF00501.23   418 seq1629_BIOID51031   -            628   1.1e-91  307.1   0.0   1   1   2.8e-95   1.3e-91  306.9   0.0     1   418    85   525    85   525 0.96 AMP-binding enzyme
DUF3448              PF11930.3     82 seq1629_BIOID51031   -            628   4.2e-26   90.3   0.3   1   1   1.6e-29   7.5e-26   89.5   0.2     7    79     3    75     1    78 0.95 Domain of unknown function (DUF3448)
DUF4009              PF13193.1     41 seq1629_BIOID51031   -            628     9e-15   53.7   0.0   1   1   5.8e-18   2.7e-14   52.2   0.0     3    41   575   615   573   615 0.96 Domain of unknown function (DUF4009)
Helicase_C_2         PF13307.1    167 seq1630_BIOID51031   -            761   4.9e-26   91.5   0.0   1   1   2.3e-29   7.7e-26   90.9   0.0     8   165   578   733   571   735 0.93 Helicase C-terminal domain
DEAD                 PF00270.24   173 seq1630_BIOID51031   -            761   3.5e-09   36.2   0.1   1   1     2e-09   6.8e-06   25.5   0.0    12    78    88   153    73   171 0.74 DEAD/DEAH box helicase
DEAD_2               PF06733.10   174 seq1630_BIOID51031   -            761   1.3e-08   34.3   0.0   1   1   6.7e-12   2.3e-08   33.5   0.0   103   167   245   308   195   314 0.87 DEAD_2
LacAB_rpiB           PF02502.13   140 seq1632_BIOID51031   -            105   3.4e-11   42.8   0.1   1   1   6.3e-12   8.6e-08   31.8   0.0   102   139    60    97    59    98 0.96 Ribose/Galactose Isomerase
DUF4329              PF14220.1    124 seq1633_BIOID51031   -            283   1.3e-37  128.6   1.0   1   1     3e-41   2.1e-37  128.0   0.7     2   116   151   268   150   274 0.95 Domain of unknown function (DUF4329)
RHS                  PF03527.9     41 seq1633_BIOID51031   -            283   6.7e-22   76.8   0.5   1   1   2.1e-25   1.4e-21   75.8   0.3     1    41    15    55    15    55 0.98 RHS protein
PK                   PF00224.16   348 seq1635_BIOID51031   -            470  2.6e-150  499.7   9.5   1   1  4.6e-154  3.2e-150  499.4   6.6     1   345     1   342     1   345 0.98 Pyruvate kinase, barrel domain
PK_C                 PF02887.11   117 seq1635_BIOID51031   -            470   4.1e-28   97.1   2.2   1   1     1e-31   6.9e-28   96.4   0.6     1   116   355   468   355   469 0.97 Pyruvate kinase, alpha/beta domain
DUF1889              PF08986.5    119 seq1636_BIOID51031   -            119   2.3e-83  276.1   0.8   1   1   1.8e-87   2.5e-83  276.0   0.6     1   119     1   119     1   119 1.00 Domain of unknown function (DUF1889)
UxuA                 PF03786.8    351 seq1638_BIOID51031   -            394  3.4e-163  542.1   0.2   1   1  5.6e-167  3.8e-163  541.9   0.1     1   350     1   388     1   389 0.99 D-mannonate dehydratase (UxuA)
AP_endonuc_2         PF01261.19   211 seq1638_BIOID51031   -            394   8.9e-09   34.8   0.0   1   1   6.8e-12   4.7e-08   32.5   0.0     3   189    18   299    16   324 0.82 Xylose isomerase-like TIM barrel
DUF1451              PF07295.6    146 seq1639_BIOID51031   -            160   7.1e-53  178.2   0.3   1   1   6.1e-57   8.3e-53  177.9   0.2     2   145    12   157    11   158 0.98 Protein of unknown function (DUF1451)
FeoA                 PF04023.9     74 seq1641_BIOID51031   -             75     9e-10   38.2   0.0   1   1   7.7e-14     1e-09   38.0   0.0     7    73     4    71     2    72 0.91 FeoA domain
Chorismate_bind      PF00425.13   257 seq1643_BIOID51031   -            453   1.9e-91  305.8   0.0   1   1   3.5e-95   2.4e-91  305.5   0.0     2   257   190   443   189   443 0.98 chorismate binding enzyme
Anth_synt_I_N        PF04715.8    140 seq1643_BIOID51031   -            453   7.8e-30  103.6   0.2   1   1   8.9e-33   6.1e-29  100.7   0.0     9   139    22   153    16   154 0.90 Anthranilate synthase component I, N terminal region
FeoB_N               PF02421.13   189 seq1645_BIOID51031   -            773   2.8e-71  238.5   0.1   1   1   2.3e-74   5.3e-71  237.6   0.0     2   187     5   192     4   194 0.94 Ferrous iron transport protein B
Gate                 PF07670.9    109 seq1645_BIOID51031   -            773   6.8e-48  160.9  20.4   1   2   5.2e-18   1.2e-14   54.0   2.5     3   106   352   443   350   450 0.94 Nucleoside recognition
Gate                 PF07670.9    109 seq1645_BIOID51031   -            773   6.8e-48  160.9  20.4   2   2   2.7e-38   6.2e-35  119.2   0.3     1   107   512   689   512   691 0.99 Nucleoside recognition
FeoB_C               PF07664.7     54 seq1645_BIOID51031   -            773   3.2e-21   74.3   2.1   1   1   1.4e-24   3.2e-21   74.3   1.5     1    54   454   507   454   507 0.99 Ferrous iron transport protein B C terminus
MMR_HSR1             PF01926.18   114 seq1645_BIOID51031   -            773   2.1e-17   63.0   0.0   1   1   1.7e-20     4e-17   62.1   0.0     2   113     6   120     5   121 0.68 50S ribosome-binding GTPase
SRPRB                PF09439.5    181 seq1645_BIOID51031   -            773   3.7e-06   26.1   0.0   1   1   2.7e-09   6.1e-06   25.4   0.0     5    71     5    72     1   126 0.67 Signal recognition particle receptor beta subunit
HEAT_2               PF13646.1     88 seq1647_BIOID51031   -            252   3.6e-24   84.7   0.2   1   2   6.1e-10   2.1e-06   27.8   0.0     3    86    32   119    31   121 0.94 HEAT repeats
HEAT_2               PF13646.1     88 seq1647_BIOID51031   -            252   3.6e-24   84.7   0.2   2   2   4.1e-11   1.4e-07   31.5   0.0    11    56   144   189   136   195 0.92 HEAT repeats
HEAT                 PF02985.17    31 seq1647_BIOID51031   -            252   2.6e-16   58.0   1.4   1   1   2.1e-07   0.00073   19.3   0.0     2    24   166   188   165   189 0.95 HEAT repeat
HEAT_PBS             PF03130.11    27 seq1647_BIOID51031   -            252   1.7e-05   24.7   0.8   1   1   3.8e-06     0.013   15.8   0.0     1    27   149   175   149   175 0.98 PBS lyase HEAT-like repeat
Transp_cyt_pur       PF02133.10   439 seq1649_BIOID51031   -            419   1.2e-83  281.0  48.4   1   1   9.7e-88   1.3e-83  280.8  33.5     1   438    11   397    11   398 0.98 Permease for cytosine/purines, uracil, thiamine, allantoin
Mannitol_dh_C        PF08125.8    245 seq1651_BIOID51031   -            486   1.8e-96  321.9   0.0   1   1  3.5e-100   2.4e-96  321.5   0.0     1   245   216   463   216   463 0.99 Mannitol dehydrogenase C-terminal domain
Mannitol_dh          PF01232.18   151 seq1651_BIOID51031   -            486   2.9e-54  182.9   0.0   1   1   7.2e-58   4.9e-54  182.2   0.0     2   151    24   188    23   188 0.99 Mannitol dehydrogenase Rossmann domain
LPP                  PF04728.8     11 seq1652_BIOID51031   -             78   5.8e-11   41.3  16.8   1   2   4.2e-10   5.8e-06   25.7   1.0     1    11    24    34    24    34 0.99 Repeated sequence found in lipoprotein LPP
LPP                  PF04728.8     11 seq1652_BIOID51031   -             78   5.8e-11   41.3  16.8   2   2   6.3e-10   8.6e-06   25.1   2.1     1    11    38    48    38    48 0.99 Repeated sequence found in lipoprotein LPP
Glycos_trans_3N      PF02885.12    66 seq1653_BIOID51031   -            320   2.8e-15   55.5   0.0   1   1   3.6e-19     5e-15   54.7   0.0     2    65     3    70     2    71 0.97 Glycosyl transferase family, helical bundle domain
RHS                  PF03527.9     41 seq1654_BIOID51031   -            312   7.7e-21   73.4   1.9   1   1   6.3e-25   8.6e-21   73.3   0.3     1    41    46    86    46    86 0.98 RHS protein
NUDIX                PF00293.23   135 seq1656_BIOID51031   -            192   4.3e-16   58.6   0.0   1   1   4.3e-20   5.9e-16   58.2   0.0     4   124    33   151    29   159 0.87 NUDIX domain
DUF1266              PF06889.6    172 seq1659_BIOID51031   -            235     3e-41  140.9  10.1   1   1   2.5e-45   3.5e-41  140.7   7.0     3   172    40   217    38   217 0.98 Protein of unknown function (DUF1266)
Nuc_H_symport        PF03825.11   400 seq1660_BIOID51031   -            425  1.6e-185  616.5  32.8   1   1  2.6e-189  1.8e-185  616.3  22.7     1   400     1   405     1   405 0.99 Nucleoside H+ symporter
MFS_1                PF07690.11   354 seq1660_BIOID51031   -            425   1.8e-16   59.7  44.1   1   1   2.7e-20   1.8e-16   59.7  30.5     2   353     8   353     7   354 0.78 Major Facilitator Superfamily
Amidohydro_3         PF07969.6    404 seq1662_BIOID51031   -            432   2.9e-56  191.3   1.2   1   1   2.5e-59   1.1e-55  189.3   0.8     1   404    58   384    58   384 0.98 Amidohydrolase family
Amidohydro_4         PF13147.1    304 seq1662_BIOID51031   -            432   7.6e-16   58.8   0.9   1   1   2.1e-19   9.7e-16   58.5   0.6     1   303    53   382    53   383 0.95 Amidohydrolase
Amidohydro_5         PF13594.1     68 seq1662_BIOID51031   -            432     1e-05   25.1   1.8   1   1   4.7e-09   2.1e-05   24.1   0.1     2    45    29    85    28   135 0.74 Amidohydrolase
Peptidase_M28        PF04389.12   176 seq1663_BIOID51031   -            345   3.8e-30  104.8   0.1   1   1   1.8e-33   8.1e-30  103.7   0.0     2   173   111   318   110   320 0.88 Peptidase family M28
Peptidase_M20        PF01546.23   171 seq1663_BIOID51031   -            345   7.8e-07   28.7   0.0   1   1   2.3e-10     1e-06   28.3   0.0     1    73   113   198   113   309 0.75 Peptidase family M20/M25/M40
Peptidase_M42        PF05343.9    292 seq1663_BIOID51031   -            345   5.1e-06   25.3   0.2   1   1   4.1e-08   0.00019   20.2   0.0   134   180   143   189   136   216 0.87 M42 glutamyl aminopeptidase
SDH_alpha            PF03313.10   283 seq1664_BIOID51031   -            454  7.6e-104  346.5   5.6   1   1  1.4e-107  9.8e-104  346.2   3.9     3   282   184   449   182   450 0.96 Serine dehydratase alpha chain
SDH_beta             PF03315.10   158 seq1664_BIOID51031   -            454   8.5e-56  188.2   0.0   1   1   2.2e-59   1.5e-55  187.4   0.0     1   157     3   158     3   159 0.96 Serine dehydratase beta chain
DnaJ                 PF00226.26    64 seq1665_BIOID51031   -            242   5.5e-06   25.9   0.0   1   1   8.5e-10   1.2e-05   24.8   0.0     1    52     3    47     3    53 0.93 DnaJ domain
Ldh_2                PF02615.9    335 seq1666_BIOID51031   -            361  9.2e-139  461.7   0.0   1   1  7.6e-143    1e-138  461.5   0.0     1   334     5   340     5   341 0.99 Malate/L-lactate dehydrogenase
FeoC                 PF09012.5     69 seq1669_BIOID51031   -             78   1.9e-15   56.1   0.4   1   1   3.3e-19   2.3e-15   55.9   0.3     1    65     3    69     3    75 0.92 FeoC like transcriptional regulator
TrmB                 PF01978.14    68 seq1669_BIOID51031   -             78   2.2e-06   27.1   0.0   1   1   4.3e-10   2.9e-06   26.7   0.0    17    59    10    53     7    56 0.92 Sugar-specific transcriptional regulator TrmB
GntR                 PF00392.16    64 seq1670_BIOID51031   -            257   1.8e-23   81.5   1.4   1   1     7e-27   3.2e-23   80.8   0.2     1    64    10    73    10    73 0.99 Bacterial regulatory proteins, gntR family
[truncated: 1,290,222 more chars]
