# Supplementary material for: A domain sequence approach to pangenomics: applications to Escherichia coli
Source: F1000Res. 2013 May 29;1:19. Originally published 2012 Oct 1. [Version 2] doi: 10.12688/f1000research.1-19.v2 (PMC3901455; doi:10.12688/f1000research.1-19.v2)
Supplement: The 347 text files show the results from scanning each of the fasta-files against the Pfam-A database [file f1000research-1-1101-s0002.tgz › Escherichia_coli_DEC13B_BIOID51033.txt]

#                                                                            --- full sequence --- -------------- this domain -------------   hmm coord   ali coord   env coord
# target name        accession   tlen query name           accession   qlen   E-value  score  bias   #  of  c-Evalue  i-Evalue  score  bias  from    to  from    to  from    to  acc description of target
#------------------- ---------- ----- -------------------- ---------- ----- --------- ------ ----- --- --- --------- --------- ------ ----- ----- ----- ----- ----- ----- ----- ---- ---------------------
Tail_P2_I            PF09684.5    139 seq2_BIOID51033      -            176   5.5e-53  178.1   0.0   1   1   4.7e-57   6.5e-53  177.9   0.0     1   139     6   142     6   142 0.99 Phage tail protein (Tail_P2_I)
Tail_P2_I            PF09684.5    139 seq3_BIOID51033      -            202   9.9e-56  187.0   0.1   1   1   9.5e-60   1.3e-55  186.6   0.1     1   139     6   142     6   142 0.99 Phage tail protein (Tail_P2_I)
StbA                 PF06406.6    318 seq4_BIOID51033      -             44   9.6e-11   41.0   0.1   1   1   7.5e-15     1e-10   40.9   0.1   277   318     1    41     1    41 0.97 StbA protein
Transaldolase        PF00923.14   287 seq5_BIOID51033      -            338    5e-104  347.3   0.3   1   1  4.2e-108  5.7e-104  347.1   0.2     1   287    35   334    35   334 0.95 Transaldolase
Transposase_20       PF02371.11    87 seq7_BIOID51033      -            136     2e-28   98.2   0.4   1   1   1.9e-32   2.7e-28   97.7   0.3     2    85     6    90     5    92 0.96 Transposase IS116/IS110/IS902 family
Transgly             PF00912.17   178 seq8_BIOID51033      -            844   2.6e-56  189.6   0.0   1   1     6e-60   4.1e-56  188.9   0.0    10   177   209   380   198   381 0.95 Transglycosylase
Transpeptidase       PF00905.17   304 seq8_BIOID51033      -            844   1.1e-25   90.2   0.2   1   1   1.3e-28   8.9e-25   87.2   0.2     2   284   473   725   472   744 0.86 Penicillin binding protein transpeptidase domain
AA_permease          PF00324.16   479 seq9_BIOID51033      -            466  8.6e-122  406.7  48.0   1   1  1.4e-125  9.7e-122  406.5  33.2     1   476    18   455    18   458 0.98 Amino acid permease
AA_permease_2        PF13520.1    426 seq9_BIOID51033      -            466   1.4e-42  145.6  47.8   1   1   2.5e-46   1.7e-42  145.3  33.1     5   424    18   439    14   445 0.86 Amino acid permease
Plasmid_stab_B       PF10784.4     72 seq10_BIOID51033     -            103   8.9e-25   85.9   0.1   1   1   8.3e-29   1.1e-24   85.6   0.1     1    71     6    76     6    77 0.97 Plasmid stability protein
Rrf2                 PF02082.15    83 seq11_BIOID51033     -            141   2.1e-25   88.5   0.1   1   1   2.4e-29   3.3e-25   87.9   0.1     1    82     1    82     1    83 0.99 Transcriptional regulator
Phage_integrase      PF00589.17   173 seq15_BIOID51033     -            224   5.4e-32  110.7   0.0   1   1   4.7e-36   6.4e-32  110.4   0.0     3   171    25   189    23   191 0.92 Phage integrase family
Phage_base_V         PF04717.7     79 seq16_BIOID51033     -            193   2.4e-25   88.1   0.5   1   1   3.6e-29   4.9e-25   87.1   0.2     1    78    16    90    16    91 0.98 Phage-related baseplate assembly protein
Bro-N                PF02498.12    87 seq17_BIOID51033     -            278   2.2e-07   30.9   0.0   1   1   5.3e-11   7.2e-07   29.2   0.0     1    75    14   105    14   113 0.74 BRO family, N-terminal domain
Phage_tube           PF04985.9    167 seq18_BIOID51033     -            170   2.8e-58  195.9   0.0   1   1   2.3e-62   3.2e-58  195.7   0.0     1   167     2   169     2   169 0.99 Phage tail tube protein FII
Ogr_Delta            PF04606.7     47 seq20_BIOID51033     -             86   3.9e-18   64.7   4.0   1   1   3.8e-22   5.1e-18   64.3   2.8     1    46     3    50     3    51 0.97 Ogr/Delta-like zinc finger
SecE                 PF00584.15    57 seq21_BIOID51033     -            127   2.4e-21   74.9   1.0   1   1   1.8e-25   2.4e-21   74.9   0.7     2    56    68   122    67   123 0.97 SecE/Sec61-gamma subunits of protein translocation complex
Phage_cap_P2         PF05125.7    333 seq22_BIOID51033     -             63   6.2e-09   35.0   0.1   1   1     5e-13   6.9e-09   34.9   0.1     2    50    11    59    10    62 0.93 Phage major capsid protein, P2 family
Phage_fiber_2        PF03406.8     44 seq25_BIOID51033     -            700   2.9e-44  148.3  16.6   1   2   7.4e-27   5.1e-23   80.3   3.7     1    44   173   216   173   216 0.98 Phage tail fibre repeat
Phage_fiber_2        PF03406.8     44 seq25_BIOID51033     -            700   2.9e-44  148.3  16.6   2   2   1.2e-24   8.3e-21   73.2   2.4     1    43   217   259   217   260 0.96 Phage tail fibre repeat
DUF3751              PF12571.3    159 seq25_BIOID51033     -            700   5.9e-39  133.3   1.1   1   1   2.3e-42   1.6e-38  131.9   0.1     3   159     7   157     1   157 0.96 Phage tail-collar fibre protein
zf-C4_ClpX           PF06689.8     41 seq26_BIOID51033     -            110   4.4e-20   70.8   6.5   1   1   4.2e-24   5.8e-20   70.4   3.6     2    41    63   101    62   101 0.95 ClpX C4-type zinc finger
RNB                  PF00773.14   325 seq28_BIOID51033     -            827    5e-105  351.2   0.0   1   1  2.1e-108  7.3e-105  350.7   0.0     1   325   274   602   274   602 0.97 RNB domain
OB_RNB               PF08206.6     58 seq28_BIOID51033     -            827   1.9e-29  100.8   9.9   1   2   2.4e-25   8.1e-22   76.3   0.1     1    58   101   158   101   158 0.99 Ribonuclease B OB domain
OB_RNB               PF08206.6     58 seq28_BIOID51033     -            827   1.9e-29  100.8   9.9   2   2     2e-09   6.7e-06   25.4   0.0     6    58   172   227   170   227 0.96 Ribonuclease B OB domain
S1                   PF00575.18    74 seq28_BIOID51033     -            827   8.7e-20   70.4   0.4   1   1   6.9e-23   2.4e-19   69.0   0.3     2    73   655   738   654   739 0.98 S1 RNA binding domain
HTH_12               PF08461.5     66 seq28_BIOID51033     -            827   1.7e-13   49.9   0.8   1   1   1.1e-16   3.8e-13   48.8   0.5     2    64    37    97    36    99 0.93 Ribonuclease R winged-helix domain
StbA                 PF06406.6    318 seq29_BIOID51033     -            319  2.9e-151  502.7   0.0   1   1  4.7e-155  3.2e-151  502.6   0.0     1   318     1   316     1   316 0.99 StbA protein
DUF3751              PF12571.3    159 seq31_BIOID51033     -            531   6.2e-48  162.5   0.2   1   1     3e-51   1.4e-47  161.3   0.1     1   159     1   153     1   153 0.99 Phage tail-collar fibre protein
Phage_fiber_2        PF03406.8     44 seq31_BIOID51033     -            531   9.2e-45  149.9  14.9   1   2   2.7e-26   1.3e-22   79.0   2.5     1    43   169   211   169   212 0.97 Phage tail fibre repeat
Phage_fiber_2        PF03406.8     44 seq31_BIOID51033     -            531   9.2e-45  149.9  14.9   2   2   3.3e-25   1.5e-21   75.6   2.5     1    43   213   255   213   256 0.96 Phage tail fibre repeat
Collar               PF07484.7     57 seq31_BIOID51033     -            531   3.8e-13   48.8   0.8   1   1   1.5e-16   6.8e-13   48.0   0.1     1    57   389   436   389   436 0.98 Phage Tail Collar Domain
NusG                 PF02357.14    92 seq33_BIOID51033     -            181   5.3e-25   87.3   0.0   1   1   1.1e-28   7.7e-25   86.8   0.0     1    92     7   106     7   106 0.93 Transcription termination factor nusG
KOW                  PF00467.24    32 seq33_BIOID51033     -            181   1.3e-08   33.9   0.1   1   1   9.1e-12   6.2e-08   31.7   0.0     1    28   130   161   130   165 0.86 KOW motif
GPW_gp25             PF04965.9     99 seq34_BIOID51033     -            116   1.9e-21   75.3   0.0   1   1   1.9e-25   2.5e-21   74.9   0.0     5    93    17   105    14   111 0.93 Gene 25-like lysozyme
HOK_GEF              PF01848.11    43 seq36_BIOID51033     -             46   7.3e-18   63.5   1.7   1   1   5.7e-22   7.8e-18   63.4   1.2     2    43     3    44     2    44 0.96 Hok/gef family
Phage_GPD            PF05954.6    292 seq40_BIOID51033     -            413   3.3e-55  187.2   0.1   1   1   2.9e-59     4e-55  186.9   0.1     1   292    89   394    89   394 0.90 Phage late control gene D protein (GPD)
MoCF_biosynth        PF00994.19   144 seq41_BIOID51033     -            195   9.4e-28   96.2   0.0   1   1   8.5e-32   1.2e-27   95.9   0.0     2   138     8   147     7   152 0.88 Probable molybdopterin binding domain
DUF1019              PF06254.6     89 seq45_BIOID51033     -            141   1.8e-23   82.4   0.1   1   1   1.8e-27   2.5e-23   81.9   0.1     1    88    46   120    46   121 0.96 Protein of unknown function (DUF1019)
UPF0126              PF03458.8     81 seq48_BIOID51033     -            205   1.5e-44  149.3  24.6   1   2   3.2e-25   4.3e-21   74.1   4.6     2    78     4    80     3    83 0.96 UPF0126 domain
UPF0126              PF03458.8     81 seq48_BIOID51033     -            205   1.5e-44  149.3  24.6   2   2   1.8e-28   2.5e-24   84.5   4.1     1    79    89   166    89   168 0.97 UPF0126 domain
FCD                  PF07729.7    125 seq50_BIOID51033     -            226   5.6e-18   65.3  11.5   1   1   1.3e-21   8.7e-18   64.7   8.0     1   124    82   213    82   214 0.85 FCD domain
GntR                 PF00392.16    64 seq50_BIOID51033     -            226     1e-12   47.1   0.0   1   1   3.3e-16   2.2e-12   46.0   0.0     7    64    16    72    12    72 0.96 Bacterial regulatory proteins, gntR family
Ribosomal_L11_N      PF03946.9     60 seq51_BIOID51033     -            142   3.2e-32  109.6   0.3   1   1   8.7e-36   5.9e-32  108.7   0.2     1    60     8    67     8    67 0.99 Ribosomal protein L11, N-terminal domain
Ribosomal_L11        PF00298.14    69 seq51_BIOID51033     -            142   6.6e-29   99.7   2.9   1   1   1.8e-32   1.2e-28   98.8   2.0     1    69    72   140    72   140 0.99 Ribosomal protein L11, RNA binding domain
MFS_1                PF07690.11   354 seq53_BIOID51033     -            438   3.2e-27   95.1  51.3   1   2   2.6e-19   1.2e-15   57.0  17.3    38   258    70   296    27   301 0.69 Major Facilitator Superfamily
MFS_1                PF07690.11   354 seq53_BIOID51033     -            438   3.2e-27   95.1  51.3   2   2   7.9e-15   3.6e-11   42.3  14.7    44   172   298   431   288   438 0.84 Major Facilitator Superfamily
Sugar_tr             PF00083.19   451 seq53_BIOID51033     -            438   1.1e-26   93.2  35.4   1   1   2.1e-28   9.5e-25   86.9  24.5     6   417    27   407    23   433 0.75 Sugar (and other) transporter
MFS_2                PF13347.1    427 seq53_BIOID51033     -            438   1.1e-08   33.8   9.6   1   1   2.4e-12   1.1e-08   33.8   6.6   153   343   173   372   147   382 0.75 MFS/sugar transport protein
Plasmid_stab_B       PF10784.4     72 seq54_BIOID51033     -            104   1.4e-28   98.1   0.0   1   1   1.2e-32   1.7e-28   97.9   0.0     1    70     6    75     6    77 0.98 Plasmid stability protein
LysE                 PF01810.13   191 seq57_BIOID51033     -            195   6.2e-14   51.5  17.2   1   1   5.3e-18   7.2e-14   51.3  11.9     1   188    14   194    14   195 0.81 LysE type translocator
HTH_36               PF13730.1     55 seq58_BIOID51033     -            320   4.6e-07   29.7   0.0   1   1   6.8e-11   9.3e-07   28.7   0.0     9    55    24    71    19    71 0.90 Helix-turn-helix domain
Exonuc_X-T_C         PF08411.5    269 seq61_BIOID51033     -            491    3e-104  347.6   0.1   1   1  5.5e-108  3.8e-104  347.3   0.1     1   268   228   489   228   490 0.99 Exonuclease C-terminal
RNase_T              PF00929.19   164 seq61_BIOID51033     -            491     1e-24   87.5   0.0   1   1   2.8e-28   1.9e-24   86.6   0.0     2   162    29   208    28   210 0.95 Exonuclease
Ribosomal_L1         PF00687.16   221 seq66_BIOID51033     -            234   9.2e-50  168.8   0.2   1   1   7.9e-54   1.1e-49  168.6   0.2    13   220    28   220     8   221 0.90 Ribosomal protein L1p/L10e family
Caudo_TAP            PF02413.12   130 seq71_BIOID51033     -            203     1e-29  103.2   0.5   1   1     1e-33   1.4e-29  102.7   0.3     1   129    78   198    78   199 0.96 Caudovirales tail fibre assembly protein
DUF2756              PF10956.3    104 seq77_BIOID51033     -            146     1e-53  179.8  30.3   1   1   7.3e-58     1e-53  179.8  21.0     1   104     1   105     1   105 0.99 Protein of unknown function (DUF2756)
Arc                  PF03869.9     50 seq81_BIOID51033     -             80     1e-10   40.9   0.1   1   1   2.2e-14   1.5e-10   40.3   0.0     3    38     7    42     5    49 0.94 Arc-like DNA binding domain
RHH_1                PF01402.16    39 seq81_BIOID51033     -             80   6.9e-05   22.4   2.2   1   1     1e-08     7e-05   22.4   0.1     2    38    11    47    10    48 0.92 Ribbon-helix-helix protein, copG family
Caudo_TAP            PF02413.12   130 seq87_BIOID51033     -            177   6.8e-34  116.7   2.3   1   1   7.5e-38     1e-33  116.1   1.6     1   130    39   177    39   177 0.99 Caudovirales tail fibre assembly protein
DUF977               PF06163.6    127 seq91_BIOID51033     -            140   5.8e-65  216.6   0.2   1   1   4.8e-69   6.5e-65  216.5   0.1     1   126     1   135     1   136 0.99 Bacterial protein of unknown function (DUF977)
AMNp_N               PF10423.4    160 seq94_BIOID51033     -            519   2.1e-50  170.3   0.1   1   1   4.5e-54     3e-50  169.7   0.1     2   158    47   205    46   207 0.96 Bacterial AMP nucleoside phosphorylase N-terminus
PNP_UDP_1            PF01048.15   234 seq94_BIOID51033     -            519   7.4e-20   70.8   0.0   1   1   1.7e-23   1.2e-19   70.1   0.0    33   200   297   464   264   487 0.82 Phosphorylase superfamily
TonB_dep_Rec         PF00593.19   276 seq95_BIOID51033     -            747   7.1e-28   98.1  10.2   1   1     1e-31   7.1e-28   98.1   7.1     1   276   510   746   510   746 0.98 TonB dependent receptor
Plug                 PF07715.10   108 seq95_BIOID51033     -            747     2e-21   76.2   0.1   1   1   6.6e-25   4.5e-21   75.0   0.1     2   107    76   180    75   181 0.94 TonB-dependent Receptor Plug Domain
HEAT_2               PF13646.1     88 seq97_BIOID51033     -            252   3.6e-24   84.7   0.2   1   2   6.1e-10   2.1e-06   27.8   0.0     3    86    32   119    31   121 0.94 HEAT repeats
HEAT_2               PF13646.1     88 seq97_BIOID51033     -            252   3.6e-24   84.7   0.2   2   2   4.1e-11   1.4e-07   31.5   0.0    11    56   144   189   136   195 0.92 HEAT repeats
HEAT                 PF02985.17    31 seq97_BIOID51033     -            252   2.6e-16   58.0   1.4   1   1   2.1e-07   0.00073   19.3   0.0     2    24   166   188   165   189 0.95 HEAT repeat
HEAT_PBS             PF03130.11    27 seq97_BIOID51033     -            252   1.7e-05   24.7   0.8   1   1   3.8e-06     0.013   15.8   0.0     1    27   149   175   149   175 0.98 PBS lyase HEAT-like repeat
DUF796               PF05638.7    134 seq99_BIOID51033     -            172   9.9e-35  119.3   0.0   1   1   8.3e-39   1.1e-34  119.1   0.0     1   133     6   155     6   156 0.94 Protein of unknown function (DUF796)
UDG                  PF03167.14   152 seq102_BIOID51033    -            229   1.5e-30  105.5   0.0   1   1   1.6e-34   2.2e-30  105.0   0.0     6   152    54   211    50   211 0.96 Uracil DNA glycosylase superfamily
HTH_5                PF01022.15    47 seq103_BIOID51033    -             99   1.2e-14   53.5   0.1   1   1   7.3e-18     2e-14   52.8   0.1     1    47    23    70    23    70 0.97 Bacterial regulatory protein, arsR family
HTH_20               PF12840.2     61 seq103_BIOID51033    -             99   2.4e-11   43.1   0.4   1   1   1.3e-14   3.5e-11   42.6   0.3     2    58    16    72    15    75 0.96 Helix-turn-helix domain
MarR_2               PF12802.2     62 seq103_BIOID51033    -             99     2e-09   36.8   0.1   1   1   1.2e-12   3.3e-09   36.1   0.1     5    60    24    75    19    77 0.89 MarR family
HTH_24               PF13412.1     48 seq103_BIOID51033    -             99     2e-08   33.3   0.0   1   1   1.9e-11   5.1e-08   32.0   0.0     5    47    26    68    24    69 0.96 Winged helix-turn-helix DNA-binding
MarR                 PF01047.17    59 seq103_BIOID51033    -             99   6.7e-06   25.6   0.0   1   1   4.6e-09   1.3e-05   24.7   0.0     5    53    26    74    23    75 0.95 MarR family
Ribosomal_L10        PF00466.15   100 seq104_BIOID51033    -            165   2.5e-26   91.3   0.0   1   1   2.6e-30   3.6e-26   90.8   0.0     3   100     5   101     3   101 0.98 Ribosomal protein L10
Resolvase            PF00239.16   141 seq107_BIOID51033    -            254   2.3e-50  170.0   0.1   1   1   5.7e-54   3.9e-50  169.2   0.0     2   140    58   190    57   191 0.98 Resolvase, N terminal domain
HTH_7                PF02796.10    45 seq107_BIOID51033    -            254   2.6e-11   43.0   0.5   1   1   8.8e-15     6e-11   41.9   0.3     1    43   193   235   193   236 0.98 Helix-turn-helix domain of resolvase
SpoU_methylase       PF00588.14   142 seq109_BIOID51033    -            243     7e-42  142.5   0.0   1   1   1.9e-45   1.3e-41  141.6   0.0     2   142    96   236    95   236 0.96 SpoU rRNA Methylase family
SpoU_sub_bind        PF08032.7     76 seq109_BIOID51033    -            243   3.1e-19   68.7   0.1   1   1   2.9e-22     2e-18   66.2   0.0     1    72     4    76     4    80 0.96 RNA 2'-O ribose methyltransferase substrate binding
Ogr_Delta            PF04606.7     47 seq111_BIOID51033    -             86     4e-18   64.6   4.0   1   1   3.8e-22   5.1e-18   64.3   2.8     1    46     3    50     3    51 0.97 Ogr/Delta-like zinc finger
Rhodanese            PF00581.15   113 seq112_BIOID51033    -            174   2.1e-11   44.0   0.0   1   1   4.8e-15   3.3e-11   43.4   0.0     2   112     8    98     7    99 0.82 Rhodanese-like domain
DUF2892              PF11127.3     66 seq112_BIOID51033    -            174   3.2e-11   42.7   3.2   1   1     7e-15   4.8e-11   42.2   2.2    10    60   115   170   112   174 0.88 Protein of unknown function (DUF2892)
Ribosomal_L12        PF00542.14    68 seq119_BIOID51033    -            121   1.8e-31  107.8   8.6   1   1   2.8e-35   3.8e-31  106.7   6.0     1    68    54   121    54   121 0.99 Ribosomal protein L7/L12 C-terminal domain
Phage_GPD            PF05954.6    292 seq121_BIOID51033    -            713   2.2e-62  210.7   0.0   1   1   4.6e-66   3.1e-62  210.2   0.0     2   291    28   328    27   329 0.92 Phage late control gene D protein (GPD)
Phage_base_V         PF04717.7     79 seq121_BIOID51033    -            713   2.7e-27   94.4   0.1   1   1   7.7e-31   5.3e-27   93.4   0.1     1    77   366   458   366   460 0.91 Phage-related baseplate assembly protein
RHS                  PF03527.9     41 seq125_BIOID51033    -            312   7.7e-21   73.4   1.9   1   1   6.3e-25   8.6e-21   73.3   0.3     1    41    46    86    46    86 0.98 RHS protein
HOK_GEF              PF01848.11    43 seq126_BIOID51033    -             46   1.7e-17   62.3   1.3   1   1   1.3e-21   1.8e-17   62.2   0.9     2    43     3    44     2    44 0.96 Hok/gef family
Guanylate_kin        PF00625.16   183 seq132_BIOID51033    -            207   1.6e-70  236.1   0.0   1   1   1.3e-74   1.8e-70  235.9   0.0     2   183     4   186     3   186 0.98 Guanylate kinase
HSP70                PF00012.15   602 seq133_BIOID51033    -            638  4.8e-270  896.5  15.9   1   1  4.1e-274  5.7e-270  896.3  11.0     1   600     4   602     4   604 0.99 Hsp70 protein
DUF2170              PF09938.4    140 seq135_BIOID51033    -            133   1.5e-42  144.1   1.5   1   1   1.2e-46   1.7e-42  143.9   1.0     3   139     2   132     1   133 0.96 Uncharacterized protein conserved in bacteria (DUF2170)
MurB_C               PF02873.11   105 seq138_BIOID51033    -            342   5.3e-42  141.7   0.0   1   1   1.3e-45   9.1e-42  140.9   0.0     1   105   203   330   203   330 0.99 UDP-N-acetylenolpyruvoylglucosamine reductase, C-terminal domain
FAD_binding_4        PF01565.18   139 seq138_BIOID51033    -            342   7.3e-28   96.6   0.0   1   1   8.6e-31   5.9e-27   93.7   0.0     2   138    18   149    17   150 0.91 FAD binding domain
RNA_pol_Rpb2_6       PF00562.23   386 seq140_BIOID51033    -           1342  4.7e-162  539.0   0.0   1   1  3.5e-162  7.9e-159  528.4   0.1     2   386   716  1264   715  1264 0.98 RNA polymerase Rpb2, domain 6
RNA_pol_Rpb2_7       PF04560.15    83 seq140_BIOID51033    -           1342   5.7e-32  109.6   0.1   1   1   8.2e-35   1.9e-31  108.0   0.0     1    82  1266  1341  1266  1342 0.98 RNA polymerase Rpb2, domain 7
RNA_pol_Rpb2_3       PF04565.11    68 seq140_BIOID51033    -           1342   7.1e-30  102.4   0.0   1   1   7.4e-33   1.7e-29  101.2   0.0     1    68   513   582   513   582 0.98 RNA polymerase Rpb2, domain 3
RNA_pol_Rpb2_45      PF10385.4     66 seq140_BIOID51033    -           1342   4.6e-29   99.9   0.3   1   1   1.5e-31   3.5e-28   97.0   0.2     1    66   591   656   591   656 1.00 RNA polymerase beta subunit external 1 domain
RNA_pol_Rpb2_1       PF04563.10   203 seq140_BIOID51033    -           1342   1.5e-26   92.4   0.0   1   1   1.4e-29   3.1e-26   91.4   0.0     2   203    27   509    26   509 0.98 RNA polymerase beta subunit
RNA_pol_Rpb2_2       PF04561.9    190 seq140_BIOID51033    -           1342   1.6e-25   89.5   0.9   1   2   8.4e-11   1.9e-07   30.5   0.0     1    74   151   225   151   276 0.82 RNA polymerase Rpb2, domain 2
RNA_pol_Rpb2_2       PF04561.9    190 seq140_BIOID51033    -           1342   1.6e-25   89.5   0.9   2   2   1.9e-18   4.4e-15   55.4   0.0    80   190   340   454   329   454 0.88 RNA polymerase Rpb2, domain 2
PspA_IM30            PF04012.7    221 seq143_BIOID51033    -            232   4.3e-57  192.8  28.8   1   1   3.5e-61   4.8e-57  192.7  20.0     1   221     2   232     2   232 0.97 PspA/IM30 family
RNA_pol_Rpb6         PF01192.17    57 seq145_BIOID51033    -             91     1e-17   63.4   0.1   1   1   9.7e-22   1.3e-17   63.1   0.1     1    56     7    62     7    63 0.95 RNA polymerase Rpb6
GntR                 PF00392.16    64 seq146_BIOID51033    -            258   6.7e-23   79.7   0.2   1   1   1.9e-26   1.3e-22   78.8   0.1     1    64     9    72     9    72 0.99 Bacterial regulatory proteins, gntR family
FCD                  PF07729.7    125 seq146_BIOID51033    -            258   9.3e-19   67.8   5.0   1   1   2.1e-22   1.4e-18   67.2   3.5     1   125    96   220    96   220 0.90 FCD domain
Transcrip_reg        PF01709.15   234 seq149_BIOID51033    -            238   9.7e-83  276.7   0.8   1   1     8e-87   1.1e-82  276.5   0.6     1   233     3   235     3   236 0.98 Transcriptional regulator
DUF4014              PF13198.1     72 seq150_BIOID51033    -             72   1.5e-37  127.6   1.3   1   1   1.2e-41   1.6e-37  127.5   0.9     1    72     1    72     1    72 0.98 Protein of unknown function (DUF4014)
DUF1040              PF06288.8     86 seq154_BIOID51033    -             89   1.6e-46  156.3   0.5   1   1   1.3e-50   1.8e-46  156.2   0.3     1    86     1    86     1    86 1.00 Protein of unknown function (DUF1040)
HD_4                 PF13328.1    153 seq158_BIOID51033    -            702   6.5e-54  181.6   1.2   1   1   2.4e-57   6.5e-54  181.6   0.8     2   152    27   175    26   176 0.97 HD domain
RelA_SpoT            PF04607.12   116 seq158_BIOID51033    -            702   1.1e-36  125.2   0.5   1   1   1.1e-39   3.1e-36  123.7   0.0     1   115   235   345   235   346 0.98 Region found in RelA / SpoT proteins
TGS                  PF02824.16    60 seq158_BIOID51033    -            702   6.9e-22   76.9   0.0   1   1   6.1e-25   1.7e-21   75.7   0.0     1    60   388   447   388   447 0.99 TGS domain
ACT_4                PF13291.1     80 seq158_BIOID51033    -            702   2.2e-18   66.2   2.5   1   1   2.1e-21   5.7e-18   64.9   1.0     2    80   622   699   621   699 0.97 ACT domain
HD                   PF01966.17   122 seq158_BIOID51033    -            702   1.3e-13   50.8   1.9   1   1   1.7e-16   4.7e-13   49.0   0.3     1   122    45   144    45   144 0.81 HD domain
Thioredoxin          PF00085.15   104 seq160_BIOID51033    -            139   4.4e-30  103.3   0.9   1   1   2.9e-32   6.6e-29   99.5   0.0     2   102    37   136    36   138 0.94 Thioredoxin
Thioredoxin_2        PF13098.1    112 seq160_BIOID51033    -            139   1.4e-12   47.6   0.0   1   1     4e-15     9e-12   45.0   0.0     7   112    54   135    49   135 0.88 Thioredoxin-like domain
Thioredoxin_7        PF13899.1     82 seq160_BIOID51033    -            139   5.9e-08   32.5   0.4   1   1     3e-10   6.7e-07   29.1   0.0     7    81    42   114    36   115 0.82 Thioredoxin-like
Redoxin              PF08534.5    146 seq160_BIOID51033    -            139   2.6e-06   26.9   0.0   1   1     4e-08     9e-05   21.9   0.0    28    73    52    95    34   103 0.87 Redoxin
HyaE                 PF07449.6    107 seq160_BIOID51033    -            139   8.6e-05   22.2   0.0   1   1   6.1e-08   0.00014   21.6   0.0    52   100    76   124    67   129 0.87 Hydrogenase-1 expression protein HyaE
DUF1144              PF06610.8    143 seq161_BIOID51033    -            149   4.1e-71  237.2   7.6   1   1   3.3e-75   4.5e-71  237.0   5.3     4   143     3   142     1   142 0.98 Protein of unknown function (DUF1144)
Resolvase            PF00239.16   141 seq163_BIOID51033    -            199   2.2e-50  170.0   0.2   1   1   5.7e-54   3.9e-50  169.2   0.0     2   140     3   135     2   136 0.98 Resolvase, N terminal domain
HTH_7                PF02796.10    45 seq163_BIOID51033    -            199     6e-12   45.1   1.2   1   1   5.9e-15   4.1e-11   42.4   0.3     1    43   138   180   138   181 0.98 Helix-turn-helix domain of resolvase
DUF413               PF04219.7     94 seq167_BIOID51033    -            112   1.5e-38  130.2   0.1   1   1   1.4e-42   1.9e-38  129.9   0.1     1    90    10    99    10   102 0.97 Protein of unknown function, DUF
ABC_tran             PF00005.22   118 seq169_BIOID51033    -            265   1.1e-20   74.1   0.0   1   1   2.3e-24   1.6e-20   73.5   0.0     1   118    51   176    51   176 0.94 ABC transporter
APH                  PF01636.18   239 seq172_BIOID51033    -            328   1.6e-41  142.5   1.8   1   1   3.7e-45   2.5e-41  141.8   1.2     2   232    31   259    30   269 0.84 Phosphotransferase enzyme family
EcKinase             PF02958.15   293 seq172_BIOID51033    -            328   0.00012   21.2   0.0   1   1   3.1e-08   0.00021   20.4   0.0   197   280   176   252   149   257 0.79 Ecdysteroid kinase
BPL_LplA_LipB        PF03099.14   125 seq174_BIOID51033    -            321   5.1e-21   74.8   0.0   1   1   1.7e-24   7.6e-21   74.2   0.0     4   125    86   208    83   208 0.89 Biotin/lipoate A/B protein ligase family
HTH_11               PF08279.7     55 seq174_BIOID51033    -            321   8.4e-13   47.6   0.0   1   1   4.4e-16     2e-12   46.4   0.0     4    54     9    58     8    59 0.92 HTH domain
BPL_C                PF02237.12    48 seq174_BIOID51033    -            321   1.6e-11   43.5   0.2   1   1   8.9e-15   4.1e-11   42.2   0.1     1    48   271   317   271   317 0.97 Biotin protein ligase C terminal domain
Cys_Met_Meta_PP      PF01053.15   386 seq177_BIOID51033    -            445  4.4e-140  466.2   0.0   1   1  1.1e-143  5.1e-140  466.0   0.0     1   385    65   439    65   440 0.99 Cys/Met metabolism PLP-dependent enzyme
Aminotran_1_2        PF00155.16   363 seq177_BIOID51033    -            445   1.2e-07   30.9   0.0   1   1   3.8e-11   1.7e-07   30.3   0.0    49   192   116   237   102   270 0.84 Aminotransferase class I and II
Aminotran_5          PF00266.14   371 seq177_BIOID51033    -            445   0.00011   20.9   0.0   1   1     4e-08   0.00018   20.2   0.0    68   201   132   257   103   273 0.84 Aminotransferase class-V
DUF2491              PF10679.4    212 seq179_BIOID51033    -            219   1.1e-68  230.3   0.0   1   1   8.5e-73   1.2e-68  230.2   0.0     2   212     5   217     1   217 0.98 Protein of unknown function (DUF2491)
DTW                  PF03942.10   204 seq182_BIOID51033    -            240   7.5e-60  201.5   0.0   1   1   6.5e-64   8.8e-60  201.2   0.0     1   202    35   224    35   226 0.97 DTW domain
Aldo_ket_red         PF00248.16   283 seq183_BIOID51033    -            267   4.9e-57  192.7   0.6   1   1   4.6e-61   6.3e-57  192.4   0.4     2   281     6   250     5   251 0.95 Aldo/keto reductase family
Hexapep              PF00132.19    36 seq185_BIOID51033    -            184   7.4e-20   69.4   6.7   1   3   8.1e-10   1.1e-05   24.5   0.0     2    36    13    47    12    47 0.96 Bacterial transferase hexapeptide (six repeats)
Hexapep              PF00132.19    36 seq185_BIOID51033    -            184   7.4e-20   69.4   6.7   2   3   1.2e-10   1.6e-06   27.2   0.7     3    33    82   111    80   112 0.94 Bacterial transferase hexapeptide (six repeats)
Hexapep              PF00132.19    36 seq185_BIOID51033    -            184   7.4e-20   69.4   6.7   3   3     9e-12   1.2e-07   30.7   0.6     1    34    97   130    97   132 0.95 Bacterial transferase hexapeptide (six repeats)
HTH_Tnp_1            PF01527.15    76 seq188_BIOID51033    -            136   4.5e-19   68.0   0.6   1   1   1.2e-22     8e-19   67.2   0.4     2    74    23   102    22   104 0.89 Transposase
HTH_28               PF13518.1     52 seq188_BIOID51033    -            136   2.1e-06   27.4   0.5   1   1   6.5e-10   4.4e-06   26.4   0.0     1    43    32    75    32    78 0.93 Helix-turn-helix domain
SNARE_assoc          PF09335.6    123 seq191_BIOID51033    -            220   1.6e-22   79.8   5.4   1   1   1.2e-26   1.6e-22   79.8   3.7     1   123    48   174    48   174 0.96 SNARE associated Golgi protein
RHS_repeat           PF05593.9     38 seq194_BIOID51033    -           1417   1.8e-64  212.6 111.4   1   8   2.8e-12   1.9e-08   34.1   1.4     1    38   434   472   434   472 0.97 RHS Repeat
RHS_repeat           PF05593.9     38 seq194_BIOID51033    -           1417   1.8e-64  212.6 111.4   2   8   6.8e-11   4.7e-07   29.7   2.1     3    37   458   492   456   493 0.94 RHS Repeat
RHS_repeat           PF05593.9     38 seq194_BIOID51033    -           1417   1.8e-64  212.6 111.4   3   8   5.4e-10   3.7e-06   26.8   2.1     1    38   498   537   498   537 0.89 RHS Repeat
RHS_repeat           PF05593.9     38 seq194_BIOID51033    -           1417   1.8e-64  212.6 111.4   4   8   5.9e-08   0.00041   20.3   0.3     1    36   542   577   542   578 0.91 RHS Repeat
RHS_repeat           PF05593.9     38 seq194_BIOID51033    -           1417   1.8e-64  212.6 111.4   5   8   5.3e-12   3.6e-08   33.2   0.1     1    37   584   620   584   621 0.98 RHS Repeat
RHS_repeat           PF05593.9     38 seq194_BIOID51033    -           1417   1.8e-64  212.6 111.4   6   8   3.2e-11   2.2e-07   30.7   0.3     1    37   626   661   626   662 0.97 RHS Repeat
RHS_repeat           PF05593.9     38 seq194_BIOID51033    -           1417   1.8e-64  212.6 111.4   7   8   3.3e-08   0.00023   21.1   1.1     1    31   667   697   667   701 0.93 RHS Repeat
RHS_repeat           PF05593.9     38 seq194_BIOID51033    -           1417   1.8e-64  212.6 111.4   8   8     3e-08    0.0002   21.2   0.3     1    31   729   762   729   770 0.89 RHS Repeat
RHS                  PF03527.9     41 seq194_BIOID51033    -           1417   1.7e-20   72.3   4.8   1   1   4.6e-24   3.1e-20   71.5   0.6     1    41  1153  1193  1153  1193 0.97 RHS protein
HTS                  PF04204.11   298 seq196_BIOID51033    -            309  2.3e-131  436.7   0.0   1   1  1.9e-135  2.6e-131  436.6   0.0     1   298     2   299     2   299 1.00 Homoserine O-succinyltransferase
Peripla_BP_2         PF01497.13   238 seq197_BIOID51033    -            296   4.3e-27   94.6   0.0   1   1   3.7e-31     5e-27   94.4   0.0     1   235    38   270    38   273 0.94 Periplasmic binding protein
DUF350               PF03994.9     54 seq198_BIOID51033    -            132   1.6e-31  107.6  11.9   1   2   2.3e-22   3.1e-18   65.1   0.4     1    53    13    65    13    66 0.98 Domain of Unknown Function (DUF350)
DUF350               PF03994.9     54 seq198_BIOID51033    -            132   1.6e-31  107.6  11.9   2   2   8.5e-17   1.2e-12   47.2   3.4     1    54    78   130    78   130 0.99 Domain of Unknown Function (DUF350)
DUF883               PF05957.8     94 seq199_BIOID51033    -            113   6.7e-27   93.6   1.0   1   1   5.8e-31   7.9e-27   93.3   0.7     1    94    19   111    19   111 0.97 Bacterial protein of unknown function (DUF883)
DnaJ_C               PF01556.13    81 seq200_BIOID51033    -            376   7.3e-34  115.4   0.1   1   1   3.5e-24   1.6e-20   72.6   0.0     1    81   262   340   262   340 0.95 DnaJ C terminal domain
DnaJ                 PF00226.26    64 seq200_BIOID51033    -            376   6.5e-29   99.3   4.4   1   1   2.3e-32     1e-28   98.6   3.1     1    64     5    67     5    67 0.99 DnaJ domain
DnaJ_CXXCXGXG        PF00684.14    66 seq200_BIOID51033    -            376   8.4e-16   57.6  16.9   1   1   3.3e-19   1.5e-15   56.8  11.7     1    66   144   204   144   204 0.97 DnaJ central domain
DUF2594              PF10769.4     74 seq201_BIOID51033    -             74   1.4e-42  143.4   2.3   1   1   1.1e-46   1.6e-42  143.3   1.6     1    74     1    74     1    74 1.00 Protein of unknown function (DUF2594)
rve                  PF00665.21   120 seq202_BIOID51033    -            301   2.7e-24   85.4   0.0   1   1   1.1e-27   4.9e-24   84.6   0.0     3   119   123   243   121   244 0.97 Integrase core domain
rve_3                PF13683.1     67 seq202_BIOID51033    -            301   1.4e-17   62.8   0.1   1   1   9.9e-21   4.5e-17   61.2   0.0     2    67   216   281   215   281 0.98 Integrase core domain
HTH_21               PF13276.1     60 seq202_BIOID51033    -            301   3.7e-17   61.9   1.4   1   1     7e-19   3.2e-15   55.7   0.4     6    57    49   106    44   109 0.80 HTH-like domain
DSBA                 PF01323.15   193 seq203_BIOID51033    -            208   6.8e-32  110.4   3.3   1   1   7.9e-35   5.4e-31  107.5   2.3     1   192    40   197    40   198 0.95 DSBA-like thioredoxin domain
Thioredoxin_4        PF13462.1    163 seq203_BIOID51033    -            208   4.4e-10   39.7   0.0   1   1   9.2e-14   6.3e-10   39.1   0.0    16   149    40   180    33   191 0.69 Thioredoxin
ATP-grasp_5          PF13549.1    222 seq204_BIOID51033    -            886   3.7e-75  251.8   0.2   1   1   3.9e-78     9e-75  250.5   0.1     1   221   472   693   472   694 0.96 ATP-grasp domain
Succ_CoA_lig         PF13607.1    138 seq204_BIOID51033    -            886   1.3e-46  157.5   0.1   1   1   1.1e-49   2.4e-46  156.6   0.1     1   138   147   280   147   280 0.97 Succinyl-CoA ligase like flavodoxin domain
CoA_binding_2        PF13380.1    115 seq204_BIOID51033    -            886   1.9e-23   82.6   0.0   1   1   1.1e-25   2.6e-22   79.0   0.0     1   113    13   130    13   132 0.95 CoA binding domain
Acetyltransf_1       PF00583.19    83 seq204_BIOID51033    -            886     1e-10   41.3   0.0   1   1   1.6e-13   3.7e-10   39.5   0.0    10    82   781   863   775   864 0.81 Acetyltransferase (GNAT) family
Acetyltransf_3       PF13302.1    142 seq204_BIOID51033    -            886   1.8e-09   37.8   0.0   1   1   1.7e-12   3.9e-09   36.8   0.0     1   142   725   864   725   864 0.80 Acetyltransferase (GNAT) domain
Acetyltransf_4       PF13420.1    155 seq204_BIOID51033    -            886     1e-06   28.6   0.0   1   1   4.8e-08   0.00011   22.0   0.0     4   135   731   864   728   871 0.80 Acetyltransferase (GNAT) domain
DUF1190              PF06693.6    165 seq206_BIOID51033    -            212   3.9e-36  124.4   3.2   1   1   3.5e-40   4.8e-36  124.1   2.2     1   165    63   212    63   212 0.91 Protein of unknown function (DUF1190)
HTH_3                PF01381.17    55 seq207_BIOID51033    -            148   1.5e-09   37.4   0.1   1   1   7.4e-13   2.5e-09   36.7   0.1    11    52    27    68    18    71 0.92 Helix-turn-helix
HTH_19               PF12844.2     64 seq207_BIOID51033    -            148   1.8e-09   37.3   0.0   1   1   8.8e-13     3e-09   36.6   0.0     2    62    16    75    15    77 0.92 Helix-turn-helix domain
HTH_26               PF13443.1     63 seq207_BIOID51033    -            148   3.7e-06   26.9   0.0   1   1   2.1e-09   7.3e-06   25.9   0.0    12    57    27    71     7    73 0.89 Cro/C1-type HTH DNA-binding domain
SecD-TM1             PF13721.1    101 seq208_BIOID51033    -            127   2.7e-16   59.5   0.0   1   1   2.6e-20   3.6e-16   59.1   0.0    11   101    17   105     8   105 0.91 SecD export protein N-terminal TM region
SH3_3                PF08239.6     52 seq209_BIOID51033    -            206   9.6e-06   25.0   0.1   1   1   1.4e-09   1.9e-05   24.0   0.0     5    46    36    80    30    86 0.91 Bacterial SH3 domain
Glutaredoxin         PF00462.19    60 seq211_BIOID51033    -             81   7.9e-14   51.2   0.0   1   1   6.6e-18     9e-14   51.0   0.0     1    57     3    58     3    61 0.95 Glutaredoxin
Homoserine_dh        PF00742.14   179 seq212_BIOID51033    -            810   6.9e-51  172.3   0.0   1   1   2.3e-54   1.1e-50  171.7   0.0     1   178   608   803   608   804 0.99 Homoserine dehydrogenase
AA_kinase            PF00696.23   241 seq212_BIOID51033    -            810   1.8e-42  145.4   0.0   1   1   8.3e-46   3.8e-42  144.3   0.0     2   238    12   284    11   287 0.89 Amino acid kinase family
NAD_binding_3        PF03447.11   117 seq212_BIOID51033    -            810   3.5e-24   85.3   0.0   1   1   1.8e-27   8.4e-24   84.1   0.0     1   116   465   599   465   600 0.98 Homoserine dehydrogenase, NAD binding domain
DUF968               PF06147.6    200 seq213_BIOID51033    -            352     4e-73  245.4   0.2   1   1   2.9e-77     4e-73  245.4   0.1     2   198   130   344   129   346 0.98 Protein of unknown function (DUF968)
Flavodoxin_NdrI      PF07972.6    122 seq215_BIOID51033    -            136   3.2e-47  159.3   0.0   1   1   2.6e-51   3.6e-47  159.1   0.0     1   122     5   123     5   123 0.97 NrdI Flavodoxin like
FecCD                PF01032.13   311 seq216_BIOID51033    -            660  1.7e-145  483.5  84.2   1   2   3.4e-73   4.6e-69  232.5  27.5     7   310    13   324     7   325 0.93 FecCD transport family
FecCD                PF01032.13   311 seq216_BIOID51033    -            660  1.7e-145  483.5  84.2   2   2   1.1e-80   1.5e-76  257.0  25.3     1   311   357   657   343   657 0.96 FecCD transport family
DUF945               PF06097.6    459 seq219_BIOID51033    -            476  3.6e-106  355.5  11.8   1   1  3.1e-110  4.3e-106  355.3   8.2     3   459     4   467     2   467 0.98 Bacterial protein of unknown function (DUF945)
GSP_synth            PF03738.9     97 seq221_BIOID51033    -            387   1.5e-25   89.1   0.0   1   1   3.7e-29     5e-25   87.4   0.0     2    97   172   263   171   263 0.93 Glutathionylspermidine synthase preATP-grasp
DUF1090              PF06476.7    115 seq222_BIOID51033    -            122   6.8e-38  128.7  16.9   1   1   6.2e-42   8.4e-38  128.4  11.7     2   114     7   116     5   117 0.92 Protein of unknown function (DUF1090)
Malate_synthase      PF01274.17   523 seq224_BIOID51033    -            539  1.9e-214  712.4   0.0   1   1  1.5e-218  2.1e-214  712.2   0.0     3   522    19   538    17   539 0.99 Malate synthase
SpoU_methylase       PF00588.14   142 seq225_BIOID51033    -            229   4.7e-37  126.9   0.1   1   1   9.5e-41   6.5e-37  126.4   0.1     2   142    20   159    19   159 0.96 SpoU rRNA Methylase family
SpoU_methylas_C      PF12105.3     57 seq225_BIOID51033    -            229   1.1e-25   88.8   1.7   1   1   2.2e-29   1.5e-25   88.3   0.4     1    57   163   221   163   221 0.99 SpoU, rRNA methylase, C-terminal
Ribonuc_red_lgC      PF02867.10   537 seq227_BIOID51033    -            714    5e-151  503.8   0.0   1   1    5e-153  2.3e-149  498.3   0.0     1   537   175   694   175   694 0.96 Ribonucleotide reductase, barrel domain
RNR_N                PF08343.5     82 seq227_BIOID51033    -            714   2.5e-29  100.8   0.1   1   1   1.7e-32   7.8e-29   99.2   0.1     1    82    16    97    16    97 0.99 Ribonucleotide reductase N-terminal
Ribonuc_red_lgN      PF00317.16    83 seq227_BIOID51033    -            714   3.9e-12   45.6   0.0   1   1   2.2e-15     1e-11   44.3   0.0     2    82    99   171    98   172 0.95 Ribonucleotide reductase, all-alpha domain
PolyA_pol            PF01743.15   126 seq229_BIOID51033    -            412   2.6e-28   98.6   0.0   1   1   1.3e-31   6.1e-28   97.4   0.0     1   126     3   122     3   122 0.88 Poly A polymerase head domain
PolyA_pol_RNAbd      PF12627.2     64 seq229_BIOID51033    -            412   5.3e-17   61.0   0.1   1   1   3.3e-20   1.5e-16   59.5   0.1     1    62   149   212   149   214 0.97 Probable RNA and SrmB- binding site of polymerase A
HD                   PF01966.17   122 seq229_BIOID51033    -            412   4.3e-13   49.2   0.1   1   1   5.7e-16   2.6e-12   46.6   0.0     2   121   229   328   228   329 0.96 HD domain
DUF883               PF05957.8     94 seq232_BIOID51033    -            101   1.1e-31  108.9   1.7   1   1   9.3e-36   1.3e-31  108.7   1.2     2    94     9   101     8   101 0.99 Bacterial protein of unknown function (DUF883)
Exo_endo_phos        PF03372.18   251 seq233_BIOID51033    -            259   5.8e-12   45.9   0.4   1   1   7.6e-16     1e-11   45.1   0.3     2   251    41   245    40   245 0.65 Endonuclease/Exonuclease/phosphatase family
TPP_enzyme_N         PF02776.13   172 seq235_BIOID51033    -            548   2.7e-58  196.1   0.4   1   1   5.9e-62   2.7e-58  196.1   0.2     1   169     1   167     1   170 0.98 Thiamine pyrophosphate enzyme, N-terminal TPP binding domain
TPP_enzyme_C         PF02775.16   153 seq235_BIOID51033    -            548   1.7e-51  173.6   0.6   1   1   5.3e-54   2.4e-50  169.9   0.0     1   153   374   522   374   522 0.98 Thiamine pyrophosphate enzyme, C-terminal TPP binding domain
TPP_enzyme_M         PF00205.17   137 seq235_BIOID51033    -            548     2e-41  140.8   0.1   1   1   1.1e-44   4.9e-41  139.5   0.1     1   137   186   321   186   321 0.98 Thiamine pyrophosphate enzyme, central domain
RusA                 PF05866.6    116 seq238_BIOID51033    -            121     1e-19   70.9   0.0   1   1   8.4e-24   1.2e-19   70.7   0.0     1   115     9   117     9   118 0.89 Endodeoxyribonuclease RusA
DUF1469              PF07332.6    121 seq239_BIOID51033    -            134     1e-25   89.6   7.5   1   1   8.4e-30   1.1e-25   89.5   5.2     6   120    19   129    14   130 0.97 Protein of unknown function (DUF1469)
DEAD                 PF00270.24   173 seq241_BIOID51033    -            704   3.2e-23   81.9   0.3   1   1   3.8e-25   8.7e-22   77.2   0.0     4   169   284   445   281   449 0.80 DEAD/DEAH box helicase
Helicase_C           PF00271.26    78 seq241_BIOID51033    -            704   7.1e-17   60.9   0.0   1   1     3e-18   6.9e-15   54.5   0.0     3    77   524   599   522   600 0.95 Helicase conserved C-terminal domain
ResIII               PF04851.10   184 seq241_BIOID51033    -            704   8.8e-09   35.3   0.0   1   1   9.1e-12   2.1e-08   34.1   0.0    29   182   304   441   278   443 0.75 Type III restriction enzyme, res subunit
tRNA_anti            PF01336.20    76 seq241_BIOID51033    -            704   2.8e-07   30.1   0.0   1   1   2.5e-10   5.8e-07   29.1   0.0     2    74    74   145    73   147 0.96 OB-fold nucleic acid binding domain
SecA_DEAD            PF07517.9    266 seq241_BIOID51033    -            704   5.4e-07   29.0   0.0   1   1   5.1e-10   1.2e-06   27.9   0.0    95   163   305   373   238   409 0.84 SecA DEAD-like domain
SNF2_N               PF00176.18   296 seq241_BIOID51033    -            704   5.2e-05   22.1   0.0   1   1   4.3e-08   9.8e-05   21.2   0.0    27   172   308   446   285   451 0.80 SNF2 family N-terminal domain
Na_H_antiport_1      PF06965.7    378 seq242_BIOID51033    -            388  1.1e-165  550.8  29.2   1   1  9.6e-170  1.3e-165  550.6  20.2     2   378     5   380     4   380 0.99 Na+/H+ antiporter 1
DUF1133              PF06576.6    176 seq244_BIOID51033    -            180     8e-99  327.9   0.3   1   1  6.6e-103   9.1e-99  327.7   0.2     1   175     1   175     1   176 0.99 Protein of unknown function (DUF1133)
YqjK                 PF13997.1     73 seq245_BIOID51033    -             99   3.6e-30  103.8   9.8   1   1   3.3e-34   4.5e-30  103.5   6.8     1    73    14    86    14    86 0.99 YqjK-like protein
Acyl-CoA_dh_1        PF00441.19   150 seq246_BIOID51033    -            546   6.2e-32  110.6   0.7   1   1   1.3e-34   5.9e-31  107.4   0.2     1   148   290   443   290   445 0.97 Acyl-CoA dehydrogenase, C-terminal domain
Acyl-CoA_dh_M        PF02770.14    52 seq246_BIOID51033    -            546   4.8e-14   51.4   0.0   1   1     2e-17   8.9e-14   50.6   0.0     1    51   186   236   186   238 0.96 Acyl-CoA dehydrogenase, middle domain
Acyl-CoA_dh_2        PF08028.6    134 seq246_BIOID51033    -            546   4.8e-08   33.2   0.2   1   1   4.3e-11     2e-07   31.2   0.0    10   123   314   423   308   432 0.86 Acyl-CoA dehydrogenase, C-terminal domain
Methyltransf_11      PF08241.7     95 seq247_BIOID51033    -            256   1.3e-24   86.3   0.0   1   1   2.2e-27   2.3e-24   85.5   0.0     1    95    49   145    49   145 0.97 Methyltransferase domain
Methyltransf_31      PF13847.1    152 seq247_BIOID51033    -            256   9.2e-21   73.9   0.0   1   1   1.1e-23   1.2e-20   73.5   0.0     4   112    45   149    43   234 0.86 Methyltransferase domain
Methyltransf_23      PF13489.1    162 seq247_BIOID51033    -            256   2.4e-19   69.4   0.0   1   1   3.2e-22   3.4e-19   68.9   0.0     7   159    31   191    26   194 0.82 Methyltransferase domain
Ubie_methyltran      PF01209.13   233 seq247_BIOID51033    -            256   9.3e-18   64.0   0.0   1   1   1.2e-20   1.2e-17   63.6   0.0    39   158    36   152     2   162 0.83 ubiE/COQ5 methyltransferase family
Methyltransf_18      PF12847.2    112 seq247_BIOID51033    -            256   2.8e-16   59.9   0.1   1   1   5.4e-19   5.7e-16   58.9   0.0     2   109    45   145    44   148 0.90 Methyltransferase domain
Methyltransf_12      PF08242.7     99 seq247_BIOID51033    -            256   4.2e-14   52.7   0.0   1   1   6.7e-17     7e-14   51.9   0.0     1    98    49   142    49   143 0.93 Methyltransferase domain
Methyltransf_25      PF13649.1    101 seq247_BIOID51033    -            256   2.1e-13   50.3   0.3   1   1   3.9e-16   4.1e-13   49.4   0.1     1   101    48   141    48   141 0.92 Methyltransferase domain
Methyltransf_26      PF13659.1    117 seq247_BIOID51033    -            256   3.3e-11   43.1   0.8   1   1   6.8e-14   7.2e-11   42.0   0.2     3   113    47   145    45   147 0.92 Methyltransferase domain
MTS                  PF05175.9    170 seq247_BIOID51033    -            256   2.3e-09   36.7   0.1   1   1   4.3e-12   4.5e-09   35.8   0.0    25   144    38   150    32   175 0.79 Methyltransferase small domain
Methyltransf_8       PF05148.10   219 seq247_BIOID51033    -            256   5.3e-08   32.6   0.0   1   1   3.9e-10   4.1e-07   29.7   0.0    49   164    15   153     6   177 0.69 Hypothetical methyltransferase
Methyltransf_29      PF03141.11   506 seq247_BIOID51033    -            256   7.1e-08   31.1   0.1   1   1   8.5e-11     9e-08   30.7   0.0   115   218    42   146     8   170 0.78 Putative S-adenosyl-L-methionine-dependent methyltransferase
TehB                 PF03848.9    192 seq247_BIOID51033    -            256   9.1e-06   24.8   0.0   1   1   1.7e-08   1.8e-05   23.9   0.0    31   135    45   149    14   157 0.79 Tellurite resistance protein TehB
PrmA                 PF06325.8    295 seq247_BIOID51033    -            256   6.6e-05   22.0   0.0   1   1   8.6e-08     9e-05   21.6   0.0   161   262    44   150    29   188 0.74 Ribosomal protein L11 methyltransferase (PrmA)
RNA_pol_Rpb1_1       PF04997.7    338 seq249_BIOID51033    -           1407  1.8e-100  336.3   0.1   1   1  1.8e-103  4.8e-100  335.0   0.1     2   338    15   342    14   342 0.95 RNA polymerase Rpb1, domain 1
RNA_pol_Rpb1_5       PF04998.12   277 seq249_BIOID51033    -           1407   1.1e-80  270.7   0.0   1   1     8e-84   2.2e-80  269.7   0.0     1   276   766  1321   766  1322 1.00 RNA polymerase Rpb1, domain 5
RNA_pol_Rpb1_2       PF00623.15   166 seq249_BIOID51033    -           1407   6.1e-51  172.5   0.0   1   1   5.3e-53   1.5e-49  168.0   0.0     1   166   344   486   344   486 0.95 RNA polymerase Rpb1, domain 2
RNA_pol_Rpb1_3       PF04983.13   157 seq249_BIOID51033    -           1407   1.4e-27   96.2   0.0   1   1   1.2e-30   3.3e-27   95.0   0.0     1   157   489   644   489   644 0.93 RNA polymerase Rpb1, domain 3
RNA_pol_Rpb1_4       PF05000.12   108 seq249_BIOID51033    -           1407   2.5e-18   65.7   0.3   1   1   9.1e-22   2.5e-18   65.7   0.2     2   107   674   763   673   764 0.82 RNA polymerase Rpb1, domain 4
DoxX                 PF07681.7     85 seq250_BIOID51033    -            160   6.2e-18   64.8  12.8   1   1   1.5e-21   1.1e-17   64.1   8.9     2    84    39   117    38   118 0.98 DoxX
ICL                  PF00463.16   526 seq252_BIOID51033    -            439  3.2e-200  665.6   1.7   1   2  4.6e-118  3.2e-114  381.9   0.0     1   255    12   262    12   264 0.99 Isocitrate lyase family
ICL                  PF00463.16   526 seq252_BIOID51033    -            439  3.2e-200  665.6   1.7   2   2   1.5e-88     1e-84  284.5   1.0   353   526   262   439   260   439 0.98 Isocitrate lyase family
PEP_mutase           PF13714.1    238 seq252_BIOID51033    -            439   4.8e-19   68.4   0.0   1   1   2.3e-22   1.6e-18   66.7   0.0    26   198    86   320    74   352 0.86 Phosphoenolpyruvate phosphomutase
PLDc_2               PF13091.1    126 seq255_BIOID51033    -            451   1.4e-22   79.6   0.0   1   1   3.2e-19   2.2e-15   56.4   0.0     4   123   259   406   256   409 0.84 PLD-like domain
PLDc                 PF00614.17    28 seq255_BIOID51033    -            451   1.3e-13   50.0   2.2   1   1   2.4e-11   1.6e-07   30.7   0.1     2    28   353   379   352   379 0.94 Phospholipase D Active site motif
GST_N_2              PF13409.1     70 seq256_BIOID51033    -            328   1.5e-23   82.4   0.0   1   1   9.4e-27   3.2e-23   81.3   0.0     1    70    62   159    62   159 0.85 Glutathione S-transferase, N-terminal domain
GST_C_2              PF13410.1     69 seq256_BIOID51033    -            328   3.9e-14   52.1   0.0   1   1   2.3e-17     8e-14   51.1   0.0     1    54   203   256   203   280 0.89 Glutathione S-transferase, C-terminal domain
GST_C                PF00043.20    95 seq256_BIOID51033    -            328   8.7e-07   28.7   0.0   1   1   4.2e-10   1.4e-06   28.0   0.0    20    67   200   247   167   281 0.76 Glutathione S-transferase, C-terminal domain
DUF1602              PF07673.9     39 seq257_BIOID51033    -             47   8.8e-10   37.7   3.5   1   1   8.9e-14   1.2e-09   37.3   2.4     1    30    17    46    17    47 0.96 Protein of unknown function (DUF1602)
ACT_5                PF13710.1     63 seq259_BIOID51033    -             87   2.1e-26   91.4   0.1   1   1   1.9e-30   2.6e-26   91.0   0.1     2    63    13    73    12    73 0.98 ACT domain
HTH_1                PF00126.22    60 seq260_BIOID51033    -            301     5e-16   58.0   0.0   1   1   1.5e-19     1e-15   57.0   0.0     2    60     9    67     8    67 0.97 Bacterial regulatory helix-turn-helix protein, lysR family
LysR_substrate       PF03466.15   209 seq260_BIOID51033    -            301   4.8e-11   42.0   0.0   1   1   9.5e-15   6.5e-11   41.6   0.0     9   200    98   287    92   290 0.94 LysR substrate binding domain
N6_N4_Mtase          PF01555.13   231 seq262_BIOID51033    -            349   3.4e-44  150.9   0.0   1   1   1.5e-47     1e-43  149.3   0.0     1   229    29   340    29   342 0.82 DNA methylase
Methyltransf_26      PF13659.1    117 seq262_BIOID51033    -            349   2.4e-12   46.8   0.0   1   1     4e-12   2.7e-08   33.7   0.0    51   116     9    82     5    83 0.82 Methyltransferase domain
HisG                 PF01634.13   163 seq263_BIOID51033    -            299   1.9e-54  183.5   0.0   1   1     4e-58   2.7e-54  183.0   0.0     1   163    53   221    53   221 0.94 ATP phosphoribosyltransferase
HisG_C               PF08029.6     75 seq263_BIOID51033    -            299   5.5e-28   96.5   0.1   1   1   2.2e-31   1.5e-27   95.2   0.0     1    75   222   297   222   297 0.98 HisG, C-terminal domain
Ribonuc_red_sm       PF00268.16   281 seq265_BIOID51033    -            319   1.1e-80  270.5   0.1   1   1   9.6e-85   1.3e-80  270.2   0.0     1   280     1   280     1   281 0.97 Ribonucleotide reductase, small chain
MTHFR                PF02219.12   287 seq266_BIOID51033    -            296  1.1e-108  362.5   0.0   1   1    9e-113  1.2e-108  362.4   0.0     4   287    14   291    11   291 0.97 Methylenetetrahydrofolate reductase
Aminotran_4          PF01063.14   231 seq267_BIOID51033    -            331   1.3e-46  158.8   0.0   1   1   1.2e-50   1.6e-46  158.5   0.0     3   231    76   311    74   311 0.96 Aminotransferase class IV
DNA_pol_A            PF00476.15   383 seq268_BIOID51033    -            928  6.7e-160  531.7   0.0   1   1  2.6e-163    9e-160  531.3   0.0     2   383   548   927   547   927 0.99 DNA polymerase family A
5_3_exonuc_N         PF02739.11   169 seq268_BIOID51033    -            928   3.4e-59  198.8   0.0   1   1   2.3e-62   7.8e-59  197.7   0.0     2   169     8   169     7   169 0.99 5'-3' exonuclease, N-terminal resolvase-like domain
DNA_pol_A_exo1       PF01612.15   174 seq268_BIOID51033    -            928   6.4e-45  152.5   0.1   1   1   3.6e-48   1.2e-44  151.6   0.1     1   174   330   517   330   517 0.97 3'-5' exonuclease
5_3_exonuc           PF01367.15   101 seq268_BIOID51033    -            928     3e-31  107.5   0.0   1   1   2.2e-34   7.5e-31  106.2   0.0     1    99   171   275   171   277 0.97 5'-3' exonuclease, C-terminal SAM fold
Pep_deformylase      PF01327.16   157 seq270_BIOID51033    -            169   6.4e-53  178.2   0.1   1   1   5.6e-57   7.6e-53  177.9   0.1     2   156     4   152     3   153 0.94 Polypeptide deformylase
YfiO                 PF13525.1    203 seq271_BIOID51033    -            245   1.1e-84  282.8   5.8   1   1   2.8e-88   1.3e-84  282.6   4.0     1   202    28   236    28   238 0.97 Outer membrane lipoprotein
TPR_18               PF13512.1    142 seq271_BIOID51033    -            245   5.1e-65  217.7   7.3   1   1     3e-68   1.4e-64  216.3   1.2     2   142    24   167    23   167 0.98 Tetratricopeptide repeat
G3P_acyltransf       PF02660.10   178 seq272_BIOID51033    -            205   3.4e-57  192.7  10.4   1   1   2.9e-61   3.9e-57  192.5   7.2     1   177    10   184    10   185 0.96 Glycerol-3-phosphate acyltransferase
TerC                 PF03741.11   184 seq274_BIOID51033    -            540   4.9e-49  166.1  13.4   1   1   1.6e-52   7.4e-49  165.5   9.3     1   183    27   216    27   217 0.94 Integral membrane protein TerC family
CorC_HlyC            PF03471.12    81 seq274_BIOID51033    -            540   2.4e-20   72.0   0.1   1   1   5.5e-23   2.5e-19   68.7   0.0     2    79   453   529   452   531 0.93 Transporter associated domain
CBS                  PF00571.23    57 seq274_BIOID51033    -            540   4.1e-16   58.2   1.1   1   2   5.1e-09   2.3e-05   23.8   0.3     1    53   315   371   315   374 0.94 CBS domain
CBS                  PF00571.23    57 seq274_BIOID51033    -            540   4.1e-16   58.2   1.1   2   2   9.7e-12   4.4e-08   32.5   0.0     3    53   382   432   381   436 0.93 CBS domain
PTS_EIIA_2           PF00359.17   142 seq277_BIOID51033    -            637   6.7e-33  113.2   0.0   1   1   2.5e-36   1.1e-32  112.5   0.0     5   140   498   634   495   636 0.95 Phosphoenolpyruvate-dependent sugar phosphotransferase system, EIIA 2
PTS_EIIC             PF02378.13   321 seq277_BIOID51033    -            637   2.5e-19   69.1  33.4   1   1   5.5e-23   2.5e-19   69.1  23.2     1   321    17   277    17   277 0.92 Phosphotransferase system, EIIC
PTS_IIB              PF02302.12    90 seq277_BIOID51033    -            637   1.9e-09   37.6   0.3   1   1   1.1e-12   4.9e-09   36.3   0.0     1    79   379   453   379   458 0.87 PTS system, Lactose/Cellobiose specific IIB subunit
Histidinol_dh        PF00815.15   413 seq278_BIOID51033    -            434  1.2e-182  606.9   1.2   1   1    1e-186  1.4e-182  606.7   0.8     2   413    18   428    17   428 0.99 Histidinol dehydrogenase
AceK                 PF06315.6    562 seq282_BIOID51033    -            578    7e-240  796.9   0.0   1   1  5.8e-244  7.9e-240  796.7   0.0     1   562     9   568     9   568 0.99 Isocitrate dehydrogenase kinase/phosphatase (AceK)
Voltage_CLC          PF00654.15   355 seq283_BIOID51033    -            473   1.4e-90  303.8  35.9   1   1   1.1e-92   1.5e-88  297.1  20.9     2   354    89   437    88   438 0.94 Voltage gated chloride channel
DUF805               PF05656.9    117 seq284_BIOID51033    -            121   1.4e-37  127.9   4.7   1   1   1.2e-41   1.6e-37  127.8   3.3     1   116    10   118    10   119 0.98 Protein of unknown function (DUF805)
DUF2279              PF10043.4     85 seq286_BIOID51033    -             90   5.2e-33  113.0   4.0   1   1   4.2e-37   5.8e-33  112.9   2.8     2    84     3    87     2    88 0.96 Predicted periplasmic lipoprotein (DUF2279)
Formyl_trans_N       PF00551.14   181 seq287_BIOID51033    -            315   3.3e-55  186.3   0.0   1   1     7e-59   4.8e-55  185.8   0.0     2   180     6   183     5   184 0.98 Formyl transferase
Formyl_trans_C       PF02911.13   100 seq287_BIOID51033    -            315   1.1e-33  115.1   0.1   1   1   2.5e-37   1.7e-33  114.5   0.0     1    99   207   304   207   305 0.98 Formyl transferase, C-terminal domain
ABC_tran             PF00005.22   118 seq288_BIOID51033    -            467   5.4e-26   91.1   0.0   1   1   3.3e-29   1.1e-25   90.1   0.0     1   117   135   259   135   260 0.97 ABC transporter
CBS                  PF00571.23    57 seq288_BIOID51033    -            467   2.8e-06   26.7   0.0   1   1   4.2e-07    0.0014   18.0   0.0    32    55   436   459   413   461 0.86 CBS domain
ILVD_EDD             PF00920.16   521 seq289_BIOID51033    -            616  5.1e-195  648.6   1.9   1   1  4.3e-199  5.9e-195  648.5   1.3     1   521    34   607    34   607 0.95 Dehydratase family
peroxidase           PF00141.18   229 seq290_BIOID51033    -            739   4.5e-87  291.2   0.0   1   2   4.1e-53   5.6e-49  166.5   0.0     3   229    89   409    87   409 0.87 Peroxidase
peroxidase           PF00141.18   229 seq290_BIOID51033    -            739   4.5e-87  291.2   0.0   2   2   1.3e-39   1.8e-35  122.4   0.0     3   229   416   713   414   713 0.88 Peroxidase
Peptidase_S24        PF00717.18    70 seq294_BIOID51033    -            216   6.8e-18   63.9   0.1   1   1   3.7e-21     1e-17   63.4   0.0     2    70   128   200   127   200 0.97 Peptidase S24-like
HTH_3                PF01381.17    55 seq294_BIOID51033    -            216   7.7e-17   60.7   0.1   1   1   4.1e-20   1.1e-16   60.2   0.0     1    55    10    64    10    64 0.99 Helix-turn-helix
HTH_19               PF12844.2     64 seq294_BIOID51033    -            216   2.5e-11   43.3   0.1   1   1   1.5e-14     4e-11   42.6   0.0     1    63     7    69     7    70 0.97 Helix-turn-helix domain
HTH_31               PF13560.1     64 seq294_BIOID51033    -            216   3.6e-10   39.7   0.0   1   1     2e-13   5.6e-10   39.1   0.0     2    59     6    62     5    66 0.96 Helix-turn-helix domain
DDE_Tnp_1            PF01609.16   211 seq296_BIOID51033    -            353   3.3e-30  105.1   0.2   1   1   6.6e-34   4.5e-30  104.6   0.2     3   211    77   318    75   318 0.93 Transposase DDE domain
DDE_Tnp_1_assoc      PF13808.1     90 seq296_BIOID51033    -            353   2.7e-22   78.1   0.0   1   1   1.4e-25   9.5e-22   76.3   0.0    23    90     3    70     1    70 0.97 DDE_Tnp_1-associated
Abhydrolase_5        PF12695.2    142 seq297_BIOID51033    -            249   7.4e-19   67.8   0.0   1   1   4.9e-22   9.6e-19   67.4   0.0     2   130    30   215    29   231 0.78 Alpha/beta hydrolase family
Abhydrolase_6        PF12697.2    228 seq297_BIOID51033    -            249   2.9e-16   59.9   3.0   1   1   5.9e-19   1.1e-15   57.9   2.1     1   205    30   215    30   242 0.66 Alpha/beta hydrolase family
Peptidase_S9         PF00326.16   213 seq297_BIOID51033    -            249   2.6e-11   43.0   0.0   1   1   1.7e-14   3.2e-11   42.7   0.0    43   190    86   234    43   249 0.74 Prolyl oligopeptidase family
DLH                  PF01738.13   218 seq297_BIOID51033    -            249   5.2e-06   25.7   0.0   1   1   1.7e-08   3.3e-05   23.1   0.0     2   188    13   231    12   234 0.84 Dienelactone hydrolase family
BAAT_C               PF08840.6    213 seq297_BIOID51033    -            249   1.5e-05   24.7   0.0   1   1   4.1e-08   8.1e-05   22.3   0.0    21   165   106   235    98   244 0.75 BAAT / Acyl-CoA thioester hydrolase C terminal
DUF805               PF05656.9    117 seq298_BIOID51033    -            118   1.5e-35  121.4   2.5   1   1   1.3e-39   1.8e-35  121.2   1.7     1   116    10   114    10   115 0.98 Protein of unknown function (DUF805)
Ribosomal_S30AE      PF02482.14    94 seq299_BIOID51033    -            113   3.8e-29  100.7   0.1   1   1   3.5e-33   4.8e-29  100.4   0.1     2    92     3    93     2    95 0.97 Sigma 54 modulation protein / S30EA ribosomal protein
DUF3927              PF13064.1     46 seq303_BIOID51033    -             50   6.8e-22   76.5  11.1   1   1   5.4e-26   7.3e-22   76.4   7.7     1    46     2    47     2    47 0.97 Protein of unknown function (DUF3927)
Methyltransf_11      PF08241.7     95 seq304_BIOID51033    -            240   2.3e-12   47.1   0.0   1   1   2.6e-16   3.6e-12   46.4   0.0    45    95    67   125    50   125 0.83 Methyltransferase domain
Nol1_Nop2_Fmu        PF01189.12   283 seq305_BIOID51033    -            429  2.7e-104  348.3   0.0   1   1  1.8e-107  3.4e-104  348.0   0.0     1   282   164   426   164   427 0.99 NOL1/NOP2/sun family
NusB                 PF01029.13   134 seq305_BIOID51033    -            429   6.1e-26   90.8   0.0   1   1   5.1e-29   9.9e-26   90.1   0.0     1   134     5   127     5   127 0.97 NusB family
Methyltransf_26      PF13659.1    117 seq305_BIOID51033    -            429   3.7e-11   42.9   0.0   1   1   3.7e-14   7.3e-11   42.0   0.0     2   116   248   375   247   376 0.90 Methyltransferase domain
Methyltransf_18      PF12847.2    112 seq305_BIOID51033    -            429   2.3e-10   40.9   0.0   1   1   2.2e-13   4.2e-10   40.0   0.0     2   112   247   375   246   375 0.84 Methyltransferase domain
Methyltransf_31      PF13847.1    152 seq305_BIOID51033    -            429   1.9e-09   37.1   0.0   1   1   1.8e-12   3.5e-09   36.3   0.0     2   113   245   380   244   416 0.82 Methyltransferase domain
MTS                  PF05175.9    170 seq305_BIOID51033    -            429   1.1e-06   28.0   0.0   1   1   1.1e-09   2.1e-06   27.1   0.0    24   151   239   385   229   397 0.86 Methyltransferase small domain
FtsJ                 PF01728.14   181 seq305_BIOID51033    -            429   8.9e-05   22.4   0.0   1   1   9.1e-08   0.00018   21.4   0.0    19    99   242   323   233   400 0.60 FtsJ-like methyltransferase
Aminotran_1_2        PF00155.16   363 seq308_BIOID51033    -            356   3.7e-68  230.0   0.0   1   1   3.3e-72   4.5e-68  229.7   0.0    31   363    46   351    30   351 0.94 Aminotransferase class I and II
PDT                  PF00800.13   182 seq310_BIOID51033    -            386   2.9e-60  202.8   0.2   1   1   6.3e-64   4.3e-60  202.2   0.2     1   180   106   286   106   288 0.96 Prephenate dehydratase
CM_2                 PF01817.16    81 seq310_BIOID51033    -            386   1.9e-22   79.0   2.0   1   1   6.3e-26   4.3e-22   77.8   1.4     1    80    11    90    11    91 0.99 Chorismate mutase type II
Fumerase             PF05681.9    271 seq312_BIOID51033    -            321     1e-81  273.8   0.0   1   1   9.4e-86   1.3e-81  273.5   0.0     1   268    32   302    32   305 0.96 Fumarate hydratase (Fumerase)
DUF754               PF05449.6     83 seq314_BIOID51033    -            103   2.4e-32  110.6   2.7   1   1     2e-36   2.8e-32  110.4   1.9     1    81    20   100    20   102 0.98 Protein of unknown function (DUF754)
Fe-S_biosyn          PF01521.15    91 seq316_BIOID51033    -            114   4.3e-29   99.9   0.0   1   1   3.7e-33     5e-29   99.7   0.0     1    91     9   100     9   100 0.99 Iron-sulphur cluster biosynthesis
BPD_transp_1         PF00528.17   185 seq317_BIOID51033    -            354   2.5e-26   92.2  16.2   1   1   1.8e-30   2.5e-26   92.2  11.2     1   176   163   324   163   332 0.91 Binding-protein-dependent transport system inner membrane component
Alpha-amylase        PF00128.19   316 seq320_BIOID51033    -            750     4e-13   49.3   0.6   1   1   2.2e-16   1.5e-12   47.4   0.4    22   303   246   588   240   593 0.68 Alpha amylase, catalytic domain
Alpha-amylase_C      PF02806.13    96 seq320_BIOID51033    -            750   2.8e-06   27.2   0.0   1   1   5.3e-09   3.6e-05   23.6   0.0     8    90   649   737   647   741 0.82 Alpha amylase, C-terminal all-beta domain
Mannitol_dh_C        PF08125.8    245 seq323_BIOID51033    -            470   2.3e-71  239.7   0.0   1   1   9.9e-75   4.5e-71  238.7   0.0     1   244   236   461   236   462 0.98 Mannitol dehydrogenase C-terminal domain
Mannitol_dh          PF01232.18   151 seq323_BIOID51033    -            470   9.4e-28   96.9   0.1   1   1   4.1e-31   1.9e-27   95.9   0.1     1   151    89   211    89   211 0.97 Mannitol dehydrogenase Rossmann domain
DUF3521              PF12035.3     35 seq323_BIOID51033    -            470   7.5e-08   31.9   4.7   1   1   3.7e-11   1.7e-07   30.8   3.2     4    33    26    58    25    59 0.81 Protein of unknown function (DUF3521)
Toxin_15             PF07906.8    284 seq324_BIOID51033    -            371   1.8e-89  299.8   0.0   1   1   1.7e-93   2.4e-89  299.4   0.0     7   257   121   371   111   371 0.98 ShET2 enterotoxin, N-terminal region
Peptidase_M15_4      PF13539.1     67 seq325_BIOID51033    -            125   1.1e-13   51.2   0.2   1   1   1.2e-17   1.6e-13   50.7   0.2     5    67    59   123    55   123 0.76 D-alanyl-D-alanine carboxypeptidase
Xan_ur_permease      PF00860.15   389 seq327_BIOID51033    -            463  4.4e-113  377.5  39.0   1   1  4.4e-117    6e-113  377.1  27.0     2   388    34   427    33   428 0.97 Permease family
PALP                 PF00291.20   307 seq329_BIOID51033    -            514   9.6e-70  235.0   2.1   1   1   1.9e-73   1.3e-69  234.6   1.5     5   307    29   316    25   316 0.91 Pyridoxal-phosphate dependent enzyme
Thr_dehydrat_C       PF00585.13    91 seq329_BIOID51033    -            514   3.8e-64  212.2   0.0   1   2   3.6e-35   2.4e-31  107.0   0.0     1    91   329   419   329   419 0.98 C-terminal regulatory domain of Threonine dehydratase
Thr_dehydrat_C       PF00585.13    91 seq329_BIOID51033    -            514   3.8e-64  212.2   0.0   2   2   6.7e-34   4.6e-30  102.9   0.0     2    91   425   512   424   512 0.96 C-terminal regulatory domain of Threonine dehydratase
Pirin                PF02678.11   107 seq330_BIOID51033    -            233   2.1e-21   75.7   0.0   1   1   2.8e-25   3.8e-21   74.8   0.0     2   107     4   119     3   119 0.95 Pirin
IGPD                 PF00475.13   145 seq332_BIOID51033    -            355   1.4e-64  216.2   0.3   1   1   6.7e-68   2.3e-64  215.5   0.2     1   145   196   338   196   338 0.99 Imidazoleglycerol-phosphate dehydratase
HAD_2                PF13419.1    176 seq332_BIOID51033    -            355   2.4e-07   31.0   0.0   1   1   2.3e-09   7.9e-06   26.1   0.0    76   173    30   145    19   148 0.81 Haloacid dehalogenase-like hydrolase
PNK3P                PF08645.6    158 seq332_BIOID51033    -            355     6e-07   28.9   0.0   1   1   3.1e-10   1.1e-06   28.1   0.0     5   129     8   134     4   183 0.77 Polynucleotide kinase 3 phosphatase
Hydrolase_like       PF13242.1     75 seq332_BIOID51033    -            355   9.4e-07   28.3   0.0   1   1   5.7e-10   1.9e-06   27.3   0.0     1    44   102   144   102   149 0.93 HAD-hyrolase-like
RNase_T              PF00929.19   164 seq333_BIOID51033    -            246     5e-40  137.3   0.4   1   1   9.7e-44   1.3e-39  135.9   0.1     1   164    12   178    12   178 0.93 Exonuclease
DUF2528              PF10800.3    102 seq334_BIOID51033    -            122   1.8e-48  162.9   0.6   1   1   1.5e-52   2.1e-48  162.7   0.4     1   101    14   121    14   122 0.98 Protein of unknown function (DUF2528)
Fumerase_C           PF05683.7    206 seq335_BIOID51033    -            201   1.8e-48  164.3   0.0   1   1   1.5e-52     2e-48  164.1   0.0    31   203     5   178     1   181 0.97 Fumarase C-terminus
TrkA_N               PF02254.13   116 seq337_BIOID51033    -            458   4.2e-58  194.2   3.5   1   2   5.4e-33   5.3e-30  103.6   0.0     1   108     3   111     3   125 0.92 TrkA-N domain
TrkA_N               PF02254.13   116 seq337_BIOID51033    -            458   4.2e-58  194.2   3.5   2   2   5.9e-29   5.7e-26   90.6   0.7     1   116   235   350   235   350 0.95 TrkA-N domain
TrkA_C               PF02080.16    71 seq337_BIOID51033    -            458   1.9e-21   75.3   0.7   1   2   4.7e-13   4.5e-10   38.8   0.0     3    70   157   225   155   226 0.91 TrkA-C domain
TrkA_C               PF02080.16    71 seq337_BIOID51033    -            458   1.9e-21   75.3   0.7   2   2     2e-11   1.9e-08   33.6   0.2     8    70   390   451   388   452 0.89 TrkA-C domain
F420_oxidored        PF03807.12    96 seq337_BIOID51033    -            458   1.9e-12   47.2   2.2   1   2   1.5e-07   0.00015   22.0   0.0     1    52     2    49     2    88 0.87 NADP oxidoreductase coenzyme F420-dependent
F420_oxidored        PF03807.12    96 seq337_BIOID51033    -            458   1.9e-12   47.2   2.2   2   2   1.5e-07   0.00015   22.0   0.3     2    48   235   279   234   355 0.80 NADP oxidoreductase coenzyme F420-dependent
NAD_binding_7        PF13241.1    103 seq337_BIOID51033    -            458   1.2e-11   44.6   3.0   1   1   7.5e-08   7.3e-05   22.8   0.0     8    82   233   319   228   323 0.75 Putative NAD(P)-binding
Shikimate_DH         PF01488.15   135 seq337_BIOID51033    -            458   1.4e-11   44.4   0.6   1   1   5.3e-09   5.2e-06   26.4   0.2    12   102   232   332   222   367 0.77 Shikimate / quinate 5-dehydrogenase
EamA                 PF00892.15   126 seq338_BIOID51033    -            312   1.3e-47  160.8  35.9   1   2   2.4e-25   1.7e-21   76.4  11.3     1   125    31   152    31   153 0.93 EamA-like transporter family
EamA                 PF00892.15   126 seq338_BIOID51033    -            312   1.3e-47  160.8  35.9   2   2     1e-29   7.1e-26   90.6   8.1     1   125   173   300   173   301 0.97 EamA-like transporter family
OpuAC                PF04069.7    257 seq342_BIOID51033    -            330   1.4e-55  188.3   3.7   1   1   1.2e-59   1.7e-55  188.0   2.6     2   256    30   312    29   313 0.94 Substrate binding domain of ABC-type glycine betaine transport system
cIII                 PF08134.6     44 seq346_BIOID51033    -             44   6.8e-37  124.6   3.0   1   1   5.3e-41   7.3e-37  124.5   2.1     1    44     1    44     1    44 1.00 cIII protein family
Ivy                  PF08816.6    118 seq349_BIOID51033    -            149   5.8e-35  119.7   0.1   1   1   5.1e-39     7e-35  119.4   0.1     1   118    29   144    29   144 0.98 Inhibitor of vertebrate lysozyme (Ivy)
Lambda_Kil           PF06301.6     43 seq350_BIOID51033    -             50   4.6e-29   99.4   1.7   1   1   3.9e-33   5.3e-29   99.2   1.2     1    43     8    50     8    50 0.99 Bacteriophage lambda Kil protein
Na_sulph_symp        PF00939.14   471 seq352_BIOID51033    -            487    2e-182  607.1  40.8   1   1  1.6e-186  2.2e-182  607.0  28.3     2   468     5   485     4   487 0.99 Sodium:sulfate symporter transmembrane region
MtlR                 PF05068.7    170 seq356_BIOID51033    -            195   4.1e-76  254.0   0.0   1   1   3.5e-80   4.8e-76  253.8   0.0     5   169    26   188     2   189 0.96 Mannitol repressor
Rad52_Rad22          PF04098.10   154 seq361_BIOID51033    -            235   2.5e-26   92.1   0.2   1   1     4e-30   5.4e-26   91.0   0.2     7   150     4   132     3   137 0.96 Rad52/22 family double-strand break repair protein
GATase               PF00117.23   192 seq363_BIOID51033    -            196   6.2e-28   97.4   0.0   1   1   2.1e-31   7.1e-28   97.2   0.0     1   189     4   194     4   196 0.81 Glutamine amidotransferase class-I
GATase_3             PF07685.9    158 seq363_BIOID51033    -            196   9.7e-06   25.1   0.0   1   1   4.3e-09   1.5e-05   24.5   0.0     8    79    39   100    32   106 0.87 CobB/CobQ-like glutamine amidotransferase domain
AsmA                 PF05170.9    604 seq365_BIOID51033    -            577  7.8e-168  559.7   7.9   1   1  2.1e-171  9.7e-168  559.3   5.5     1   568     9   561     9   574 0.98 AsmA family
EIIC-GAT             PF03611.9    415 seq372_BIOID51033    -            484  1.2e-130  435.9  44.4   1   1  8.5e-135  1.2e-130  435.9  30.8     1   395    31   426    31   445 0.97 PTS system sugar-specific permease component
Phage_Nu1            PF07471.7    164 seq375_BIOID51033    -            181     9e-90  298.3   0.7   1   1   7.5e-94     1e-89  298.1   0.5     1   164     1   164     1   164 0.99 Phage DNA packaging protein Nu1
YihI                 PF04220.7    169 seq377_BIOID51033    -            169   3.4e-56  189.0  15.5   1   1   2.8e-60   3.9e-56  188.9  10.8     3   167     5   165     2   167 0.94 Der GTPase activator (YihI)
DUF3749              PF12568.3    128 seq379_BIOID51033    -            127   5.2e-48  161.7   0.0   1   1   4.3e-52   5.8e-48  161.5   0.0     1   128     2   125     2   125 0.98 Acetyltransferase (GNAT) domain
His_biosynth         PF00977.16   228 seq380_BIOID51033    -            245   5.8e-76  254.6   0.2   1   1   1.9e-79   6.4e-76  254.4   0.2     1   228     1   234     1   234 0.98 Histidine biosynthesis protein
Trp_syntA            PF00290.15   259 seq380_BIOID51033    -            245   2.1e-06   26.2   0.8   1   1   1.2e-08   4.3e-05   21.9   0.1   174   231    51   107    33   113 0.89 Tryptophan synthase alpha chain
MFS_1                PF07690.11   354 seq381_BIOID51033    -            394   1.1e-36  126.1  55.2   1   2   1.5e-29     1e-25   90.1  17.3     2   188    17   198    16   220 0.86 Major Facilitator Superfamily
MFS_1                PF07690.11   354 seq381_BIOID51033    -            394   1.1e-36  126.1  55.2   2   2     1e-14   7.2e-11   41.3  16.1     3   175   218   387   216   394 0.89 Major Facilitator Superfamily
Sugar_tr             PF00083.19   451 seq381_BIOID51033    -            394   3.2e-12   45.6  16.5   1   1   4.7e-16   3.2e-12   45.6  11.4    43   188    39   181    11   184 0.83 Sugar (and other) transporter
MscL                 PF01741.13   128 seq382_BIOID51033    -            136     1e-56  190.4   3.2   1   1   8.4e-61   1.1e-56  190.2   2.2     1   128     3   132     3   132 0.98 Large-conductance mechanosensitive channel, MscL
SSB                  PF00436.20   104 seq383_BIOID51033    -            168   2.3e-37  126.9   0.5   1   1   2.2e-41     3e-37  126.5   0.3     1    99     6   105     6   113 0.96 Single-strand binding protein family
FliD_C               PF07195.7    239 seq384_BIOID51033    -            468   9.3e-60  201.7  20.4   1   1   1.4e-63   9.3e-60  201.7  14.1     1   239   222   452   222   452 0.98 Flagellar hook-associated protein 2 C-terminus
FliD_N               PF02465.13    99 seq384_BIOID51033    -            468   1.2e-23   83.2  12.7   1   1   1.7e-27   1.2e-23   83.2   8.8     1    99    10   107    10   107 0.96 Flagellar hook-associated protein 2 C-terminus
CsiD                 PF08943.5    297 seq386_BIOID51033    -            360  1.1e-148  493.8   0.2   1   1  2.6e-152  1.8e-148  493.1   0.0     1   297    55   350    55   350 1.00 CsiD
TauD                 PF02668.11   258 seq386_BIOID51033    -            360   4.7e-11   42.7   0.1   1   1     1e-14   6.8e-11   42.1   0.1    33   256   123   344    99   346 0.80 Taurine catabolism dioxygenase TauD, TfdA family
HD                   PF01966.17   122 seq387_BIOID51033    -            505   1.4e-09   37.8   0.0   1   1   6.9e-13   4.7e-09   36.1   0.0     1    55    66   137    66   180 0.87 HD domain
DUF2810              PF10928.3     54 seq388_BIOID51033    -            120   3.1e-32  109.9   2.6   1   1   2.4e-36   3.3e-32  109.8   1.1     1    53    66   118    66   119 0.96 Protein of unknown function (DUF2810)
DUF3521              PF12035.3     35 seq389_BIOID51033    -             44   3.8e-11   42.5   0.2   1   1     5e-15   6.9e-11   41.6   0.1     1    35    11    42    11    42 0.92 Protein of unknown function (DUF3521)
Terminase_GpA        PF05876.7    557 seq390_BIOID51033    -            641  8.5e-178  592.0   0.4   1   1  7.8e-182  1.1e-177  591.7   0.3     1   547    39   600    39   607 0.97 Phage terminase large subunit (GpA)
DUF2856              PF11043.3     97 seq393_BIOID51033    -             98   1.3e-58  194.9   0.8   1   1     1e-62   1.4e-58  194.8   0.6     1    97     1    98     1    98 0.99 Protein of unknown function (DUF2856)
Radical_SAM          PF04055.16   166 seq394_BIOID51033    -            457   3.7e-15   56.3   0.0   1   1     8e-19   5.4e-15   55.8   0.0     2   164    57   227    56   229 0.79 Radical SAM superfamily
HemN_C               PF06969.11    66 seq394_BIOID51033    -            457     4e-12   45.8   0.3   1   1   2.7e-15   1.8e-11   43.7   0.0     1    66   363   431   363   431 0.94 HemN C-terminal domain
S-methyl_trans       PF02574.11   305 seq395_BIOID51033    -           1232  1.4e-104  349.6   0.1   1   1  9.1e-108  2.5e-104  348.7   0.1     1   304    21   331    21   332 0.98 Homocysteine S-methyltransferase
Met_synt_B12         PF02965.12   136 seq395_BIOID51033    -           1232   9.2e-54  180.5   0.0   1   1     9e-57   2.4e-53  179.2   0.0     1   136  1060  1197  1060  1197 0.99 Vitamin B12 dependent methionine synthase, activation domain
Pterin_bind          PF00809.17   210 seq395_BIOID51033    -           1232   1.5e-48  164.8   0.4   1   1   1.7e-51   4.6e-48  163.2   0.3     1   210   361   573   361   573 0.98 Pterin binding enzyme
B12-binding_2        PF02607.12    79 seq395_BIOID51033    -           1232   4.4e-21   74.5   0.0   1   1   6.5e-24   1.8e-20   72.6   0.0     4    79   664   739   662   739 0.96 B12 binding domain
B12-binding          PF02310.14   121 seq395_BIOID51033    -           1232   6.7e-20   71.0   0.2   1   1   1.8e-22     5e-19   68.2   0.1     2    94   753   845   752   856 0.93 B12 binding domain
His_biosynth         PF00977.16   228 seq396_BIOID51033    -            258   1.8e-78  262.8   0.6   1   1   5.9e-82     2e-78  262.6   0.4     1   227     5   239     5   240 0.96 Histidine biosynthesis protein
IlvN                 PF07991.7    165 seq397_BIOID51033    -            491   6.6e-61  204.3   0.2   1   1   1.6e-64   1.1e-60  203.6   0.1     2   165    35   204    34   204 0.98 Acetohydroxy acid isomeroreductase, catalytic domain
IlvC                 PF01450.14   145 seq397_BIOID51033    -            491     4e-56  188.8   0.1   1   2   3.3e-21   2.3e-17   63.1   0.0     1   128   210   337   210   345 0.91 Acetohydroxy acid isomeroreductase, catalytic domain
IlvC                 PF01450.14   145 seq397_BIOID51033    -            491     4e-56  188.8   0.1   2   2   7.7e-40   5.3e-36  123.6   0.0    15   145   359   485   349   485 0.93 Acetohydroxy acid isomeroreductase, catalytic domain
DUF2799              PF10973.3     89 seq400_BIOID51033    -            134   3.4e-17   62.1   0.9   1   1   3.3e-21   4.5e-17   61.7   0.6     1    88    44   126    44   127 0.93 Protein of unknown function (DUF2799)
FAD_syn              PF06574.7    158 seq401_BIOID51033    -            313   2.2e-57  193.0   0.0   1   1   4.4e-61     3e-57  192.5   0.0     2   158    12   168    11   168 0.98 FAD synthetase
Flavokinase          PF01687.12   125 seq401_BIOID51033    -            313   6.1e-40  135.8   0.0   1   1   1.4e-43   9.4e-40  135.2   0.0     1   124   184   307   184   308 0.97 Riboflavin kinase
PfkB                 PF00294.19   301 seq403_BIOID51033    -            310     1e-59  202.0   0.4   1   1   1.9e-63   1.3e-59  201.7   0.3     8   298    15   297     8   300 0.92 pfkB family carbohydrate kinase
Phos_pyr_kin         PF08543.7    246 seq403_BIOID51033    -            310   1.2e-08   34.4   0.3   1   1   4.1e-12   2.8e-08   33.1   0.1   117   223   179   279   156   292 0.87 Phosphomethylpyrimidine kinase
PTS_IIB              PF02302.12    90 seq405_BIOID51033    -            101   2.7e-14   53.2   0.1   1   1   2.2e-18   2.9e-14   53.1   0.1     1    79     4    79     4    90 0.90 PTS system, Lactose/Cellobiose specific IIB subunit
DUF2737              PF10930.3     54 seq406_BIOID51033    -             54   8.1e-35  118.0   1.1   1   1   6.4e-39   8.8e-35  117.9   0.7     1    54     1    54     1    54 0.99 Protein of unknown function (DUF2737)
DUF3251              PF11622.3    165 seq407_BIOID51033    -            227   6.2e-07   28.8   4.8   1   1   3.3e-10   4.5e-06   26.0   3.3     9   152    54   203    35   215 0.68 Protein of unknown function (DUF3251)
GGDEF                PF00990.16   161 seq408_BIOID51033    -           1105   8.2e-44  148.9   0.3   1   1     1e-46   1.7e-43  147.8   0.2     1   160   682   838   682   839 0.97 GGDEF domain
MASE1                PF05231.9    299 seq408_BIOID51033    -           1105   1.6e-33  115.9  42.3   1   1   9.1e-37   1.6e-33  115.9  29.3     2   298    19   294    18   295 0.88 MASE1
PAS_9                PF13426.1    104 seq408_BIOID51033    -           1105   1.8e-29  102.0   0.0   1   2   1.3e-15   2.2e-12   47.1   0.0     3   104   314   416   312   416 0.96 PAS domain
PAS_9                PF13426.1    104 seq408_BIOID51033    -           1105   1.8e-29  102.0   0.0   2   2   3.7e-12   6.4e-09   36.0   0.0     2   104   566   670   565   670 0.92 PAS domain
PAS_3                PF08447.6     91 seq408_BIOID51033    -           1105   5.4e-26   90.4   0.0   1   2   9.6e-13   1.6e-09   37.5   0.0     4    89   327   409   324   411 0.93 PAS fold
PAS_3                PF08447.6     91 seq408_BIOID51033    -           1105   5.4e-26   90.4   0.0   2   2   1.3e-13   2.3e-10   40.3   0.0     2    91   452   537   451   537 0.96 PAS fold
PAS_4                PF08448.5    110 seq408_BIOID51033    -           1105   5.7e-24   84.1   0.0   1   2   4.4e-10   7.5e-07   29.0   0.0     7   110   314   419   309   419 0.90 PAS fold
PAS_4                PF08448.5    110 seq408_BIOID51033    -           1105   5.7e-24   84.1   0.0   2   2   1.1e-13     2e-10   40.5   0.0     1   109   561   672   561   673 0.94 PAS fold
PAS                  PF00989.19   113 seq408_BIOID51033    -           1105   1.9e-23   82.2   0.1   1   2   1.2e-12   2.1e-09   37.0   0.0     2   113   303   414   302   414 0.92 PAS fold
PAS                  PF00989.19   113 seq408_BIOID51033    -           1105   1.9e-23   82.2   0.1   2   2   5.8e-11   9.9e-08   31.6   0.0     7   113   561   668   555   668 0.94 PAS fold
EAL                  PF00563.15   236 seq408_BIOID51033    -           1105   6.4e-19   68.2   0.2   1   1     1e-21   1.8e-18   66.8   0.1    37   233   896  1087   891  1090 0.93 EAL domain
PAS_8                PF13188.1     64 seq408_BIOID51033    -           1105   1.6e-11   43.5   0.0   1   2   1.2e-06    0.0021   17.7   0.0     2    51   303   358   302   371 0.72 PAS domain
PAS_8                PF13188.1     64 seq408_BIOID51033    -           1105   1.6e-11   43.5   0.0   2   2   1.6e-07   0.00027   20.5   0.0     1    52   555   607   555   619 0.80 PAS domain
DAO                  PF01266.19   358 seq409_BIOID51033    -            422   8.2e-63  212.3   0.0   1   1   7.1e-67   9.8e-63  212.0   0.0     1   356     3   390     3   392 0.86 FAD dependent oxidoreductase
AzlC                 PF03591.9    143 seq410_BIOID51033    -            245   7.3e-42  142.5  10.2   1   1   5.3e-46   7.3e-42  142.5   7.1     1   141    23   165    23   167 0.97 AzlC protein
PTS_EIIA_2           PF00359.17   142 seq413_BIOID51033    -            154   3.8e-34  117.3   0.0   1   1   3.1e-38   4.3e-34  117.1   0.0     2   140     7   148     6   150 0.96 Phosphoenolpyruvate-dependent sugar phosphotransferase system, EIIA 2
DUF4154              PF13689.1    145 seq414_BIOID51033    -            172     6e-33  113.3   0.0   1   1   5.4e-37   7.3e-33  113.0   0.0     6   145    32   168    27   168 0.95 Domain of unknown function (DUF4154)
PRA-CH               PF01502.13    75 seq415_BIOID51033    -            203   1.1e-32  111.3   0.0   1   1   3.1e-36   2.2e-32  110.4   0.0     1    74    33   106    33   107 0.99 Phosphoribosyl-AMP cyclohydrolase
PRA-PH               PF01503.12    83 seq415_BIOID51033    -            203   1.7e-13   50.5   0.5   1   1   3.5e-17   2.4e-13   50.0   0.3     2    82   116   201   115   202 0.96 Phosphoribosyl-ATP pyrophosphohydrolase
FliS                 PF02561.9    122 seq417_BIOID51033    -            136   2.5e-45  153.1   1.2   1   1   2.1e-49   2.9e-45  152.9   0.8     2   121     4   128     2   129 0.97 Flagellar protein FliS
OMPdecase            PF00215.19   226 seq419_BIOID51033    -            267   1.3e-30  106.3   0.6   1   1   1.1e-34   1.5e-30  106.1   0.4     2   225    56   257    55   258 0.94 Orotidine 5'-phosphate decarboxylase / HUMPS family
Ribosomal_S21        PF01165.15    57 seq420_BIOID51033    -             71   3.2e-24   84.0   8.1   1   1   2.3e-28   3.2e-24   84.0   5.6     2    57     3    58     2    59 0.97 Ribosomal protein S21
PDZ                  PF00595.19    81 seq421_BIOID51033    -            474   3.1e-29  100.8   8.2   1   2   2.7e-19   9.1e-16   57.6   0.1     7    80   285   367   279   368 0.90 PDZ domain (Also known as DHR or GLGF)
PDZ                  PF00595.19    81 seq421_BIOID51033    -            474   3.1e-29  100.8   8.2   2   2   3.7e-15   1.3e-11   44.4   2.2    11    81   394   463   385   463 0.89 PDZ domain (Also known as DHR or GLGF)
PDZ_2                PF13180.1     82 seq421_BIOID51033    -            474   1.9e-26   91.6   2.4   1   2   1.2e-18   4.1e-15   55.3   0.0    12    82   300   380   285   380 0.88 PDZ domain
PDZ_2                PF13180.1     82 seq421_BIOID51033    -            474   1.9e-26   91.6   2.4   2   2   2.5e-12   8.6e-09   35.0   0.4     4    59   399   454   396   471 0.87 PDZ domain
Trypsin_2            PF13365.1    120 seq421_BIOID51033    -            474   8.2e-21   74.0   0.6   1   1   5.5e-24   1.9e-20   72.9   0.4     1   120   114   250   114   250 0.79 Trypsin-like peptidase domain
Trypsin              PF00089.21   220 seq421_BIOID51033    -            474   1.4e-20   73.7   0.3   1   1   6.5e-24   2.2e-20   73.0   0.2    21   218   114   275    87   277 0.83 Trypsin
DUF551               PF04448.7     69 seq422_BIOID51033    -            286   2.4e-08   34.4   0.4   1   1   3.7e-12     5e-08   33.4   0.3     1    38   232   270   232   278 0.92 Protein of unknown function (DUF551)
SIS_2                PF13580.1    138 seq423_BIOID51033    -            246   3.1e-31  107.7   0.3   1   1   9.4e-35   6.4e-31  106.7   0.2    15   138    78   200    56   200 0.92 SIS domain
SIS                  PF01380.17   131 seq423_BIOID51033    -            246   5.9e-08   32.2   0.0   1   1   2.3e-11   1.6e-07   30.9   0.0    51   104   163   216   152   229 0.91 SIS domain
HIM                  PF05662.9     21 seq424_BIOID51033    -           1616   7.7e-84  272.1 100.4   1   8   1.7e-09   4.8e-06   25.9   0.2     1    21   382   405   382   405 0.99 Haemagglutinin
HIM                  PF05662.9     21 seq424_BIOID51033    -           1616   7.7e-84  272.1 100.4   2   8   7.3e-11     2e-07   30.3   1.2     2    21   570   592   569   592 0.97 Haemagglutinin
HIM                  PF05662.9     21 seq424_BIOID51033    -           1616   7.7e-84  272.1 100.4   3   8   3.5e-11   9.5e-08   31.3   0.9     2    21   655   677   654   677 0.97 Haemagglutinin
HIM                  PF05662.9     21 seq424_BIOID51033    -           1616   7.7e-84  272.1 100.4   4   8   3.1e-11   8.4e-08   31.5   0.7     3    21  1028  1049  1026  1049 0.97 Haemagglutinin
HIM                  PF05662.9     21 seq424_BIOID51033    -           1616   7.7e-84  272.1 100.4   5   8   1.3e-09   3.5e-06   26.4   0.0     1    21  1183  1203  1183  1203 0.98 Haemagglutinin
HIM                  PF05662.9     21 seq424_BIOID51033    -           1616   7.7e-84  272.1 100.4   6   8   3.6e-12   9.8e-09   34.4   1.9     1    21  1319  1339  1319  1339 0.98 Haemagglutinin
HIM                  PF05662.9     21 seq424_BIOID51033    -           1616   7.7e-84  272.1 100.4   7   8   1.7e-12   4.8e-09   35.4   1.6     1    21  1440  1460  1440  1460 0.98 Haemagglutinin
HIM                  PF05662.9     21 seq424_BIOID51033    -           1616   7.7e-84  272.1 100.4   8   8   6.1e-10   1.7e-06   27.4   1.5     1    21  1493  1513  1493  1513 0.96 Haemagglutinin
Hep_Hag              PF05658.9     28 seq424_BIOID51033    -           1616   2.3e-71  232.9 183.7   1  13   1.1e-07   0.00031   20.7   0.0     1    27   130   156   130   157 0.94 Hep_Hag
Hep_Hag              PF05658.9     28 seq424_BIOID51033    -           1616   2.3e-71  232.9 183.7   2  13   5.9e-09   1.6e-05   24.7   1.5     1    26   158   183   158   185 0.94 Hep_Hag
Hep_Hag              PF05658.9     28 seq424_BIOID51033    -           1616   2.3e-71  232.9 183.7   3  13   1.1e-08     3e-05   23.9   1.5     1    27   200   226   200   227 0.95 Hep_Hag
Hep_Hag              PF05658.9     28 seq424_BIOID51033    -           1616   2.3e-71  232.9 183.7   4  13   3.5e-09   9.5e-06   25.5   0.2     1    27   214   240   214   241 0.95 Hep_Hag
Hep_Hag              PF05658.9     28 seq424_BIOID51033    -           1616   2.3e-71  232.9 183.7   5  13     7e-09   1.9e-05   24.5   2.5     1    26   228   253   228   255 0.96 Hep_Hag
Hep_Hag              PF05658.9     28 seq424_BIOID51033    -           1616   2.3e-71  232.9 183.7   6  13   7.3e-09     2e-05   24.4   2.2     3    27   257   281   256   282 0.94 Hep_Hag
Hep_Hag              PF05658.9     28 seq424_BIOID51033    -           1616   2.3e-71  232.9 183.7   7  13     6e-10   1.6e-06   27.9   0.5     1    28   269   296   269   296 0.97 Hep_Hag
Hep_Hag              PF05658.9     28 seq424_BIOID51033    -           1616   2.3e-71  232.9 183.7   8  13   1.3e-09   3.5e-06   26.8   2.2     1    28   297   324   297   324 0.95 Hep_Hag
Hep_Hag              PF05658.9     28 seq424_BIOID51033    -           1616   2.3e-71  232.9 183.7   9  13   4.2e-09   1.1e-05   25.2   2.4     3    27   327   351   325   352 0.94 Hep_Hag
Hep_Hag              PF05658.9     28 seq424_BIOID51033    -           1616   2.3e-71  232.9 183.7  10  13   2.2e-08     6e-05   22.9   2.5     1    27   353   379   353   380 0.96 Hep_Hag
Hep_Hag              PF05658.9     28 seq424_BIOID51033    -           1616   2.3e-71  232.9 183.7  11  13   3.4e-10   9.3e-07   28.6   3.9     1    27  1099  1125  1099  1126 0.95 Hep_Hag
Hep_Hag              PF05658.9     28 seq424_BIOID51033    -           1616   2.3e-71  232.9 183.7  12  13   1.3e-07   0.00034   20.5   4.4     1    28  1259  1286  1259  1286 0.96 Hep_Hag
Hep_Hag              PF05658.9     28 seq424_BIOID51033    -           1616   2.3e-71  232.9 183.7  13  13     3e-10   8.2e-07   28.8   4.5     1    28  1397  1424  1397  1424 0.96 Hep_Hag
YadA                 PF03895.10    78 seq424_BIOID51033    -           1616   7.5e-24   83.4  10.1   1   1   2.7e-27   7.5e-24   83.4   7.0     2    78  1539  1616  1538  1616 0.98 YadA-like C-terminal region
ESPR                 PF13018.1     24 seq424_BIOID51033    -           1616   1.7e-09   36.8   1.3   1   1   3.8e-12     1e-08   34.3   0.2     1    24     1    24     1    24 0.98 Extended Signal Peptide of Type V secretion system
HTH_Tnp_1            PF01527.15    76 seq425_BIOID51033    -            136   4.5e-19   68.0   0.6   1   1   1.2e-22     8e-19   67.2   0.4     2    74    23   102    22   104 0.89 Transposase
HTH_28               PF13518.1     52 seq425_BIOID51033    -            136   2.1e-06   27.4   0.5   1   1   6.5e-10   4.4e-06   26.4   0.0     1    43    32    75    32    78 0.93 Helix-turn-helix domain
FliT                 PF05400.8     84 seq426_BIOID51033    -            121     6e-17   61.7   4.1   1   1   6.5e-21   8.8e-17   61.1   2.8     1    84    21   106    21   106 0.98 Flagellar protein FliT
tRNA-synt_1          PF00133.17   601 seq427_BIOID51033    -            938  9.3e-233  773.4   0.0   1   1  5.8e-236  1.1e-232  773.2   0.0     2   601    28   641    27   641 0.98 tRNA synthetases class I (I, L, M and V)
Anticodon_1          PF08264.8    153 seq427_BIOID51033    -            938   4.3e-29  101.1   0.0   1   1   4.2e-32   8.2e-29  100.2   0.0     1   152   685   841   685   842 0.89 Anticodon-binding domain of tRNA
tRNA-synt_1g         PF09334.6    391 seq427_BIOID51033    -            938   4.7e-21   74.7   0.2   1   2     7e-14   1.4e-10   40.3   0.0     8    69    58   119    56   246 0.63 tRNA synthetases class I (M)
tRNA-synt_1g         PF09334.6    391 seq427_BIOID51033    -            938   4.7e-21   74.7   0.2   2   2   2.4e-08   4.8e-05   22.0   0.0   310   356   584   631   566   650 0.81 tRNA synthetases class I (M)
zf-FPG_IleRS         PF06827.9     30 seq427_BIOID51033    -            938   1.1e-09   37.6   3.5   1   1   5.4e-13   1.1e-09   37.6   2.4     1    29   898   926   898   927 0.96 Zinc finger found in FPG and IleRS
tRNA-synt_1e         PF01406.14   301 seq427_BIOID51033    -            938     3e-08   33.0   0.0   1   1   2.2e-09   4.2e-06   25.9   0.0   227   299   575   648   548   650 0.83 tRNA synthetases class I (C) catalytic domain
tRNA-synt_1_2        PF13603.1    185 seq427_BIOID51033    -            938   8.1e-07   28.3   0.0   1   1   7.7e-10   1.5e-06   27.5   0.0    12   141   224   358   219   368 0.78 Leucyl-tRNA synthetase, Domain 2
tRNA-synt_1f         PF01921.13   360 seq427_BIOID51033    -            938   2.9e-06   26.1   0.0   1   1     6e-09   1.2e-05   24.1   0.0   241   340   562   659   545   675 0.81 tRNA synthetases class I (K)
GGDEF                PF00990.16   161 seq428_BIOID51033    -            408   5.3e-45  152.7   0.5   1   1   6.1e-49   8.4e-45  152.1   0.3     1   159   249   403   249   405 0.96 GGDEF domain
AzlD                 PF05437.7     99 seq430_BIOID51033    -            111   1.8e-12   46.9   5.7   1   1   1.5e-16   2.1e-12   46.7   4.0     1    98     5   104     5   105 0.92 Branched-chain amino acid transport protein (AzlD)
DUF2622              PF11080.3     96 seq433_BIOID51033    -             96   3.1e-49  164.6   0.6   1   1   2.5e-53   3.4e-49  164.5   0.4     1    95     1    95     1    96 0.99 Protein of unknown function (DUF2622)
Toprim_N             PF08275.6    128 seq434_BIOID51033    -            581   9.8e-43  145.0   0.0   1   1     8e-46   1.6e-42  144.3   0.0     1   127   126   251   126   252 0.98 DNA primase catalytic core, N-terminal domain
zf-CHC2              PF01807.15    98 seq434_BIOID51033    -            581   1.9e-40  136.2   0.1   1   1   1.7e-43   3.4e-40  135.4   0.1     3    96     7   100     5   102 0.96 CHC2 zinc finger
DnaG_DnaB_bind       PF08278.6    127 seq434_BIOID51033    -            581   2.2e-39  134.4   1.3   1   1   2.7e-42   5.3e-39  133.2   0.9     1   127   450   575   450   575 0.99 DNA primase DnaG DnaB-binding
DnaB_bind            PF10410.4     59 seq434_BIOID51033    -            581   7.1e-18   64.2   0.0   1   1     1e-20     2e-17   62.8   0.0     1    58   368   425   368   426 0.97 DnaB-helicase binding domain of primase
Toprim_4             PF13662.1     81 seq434_BIOID51033    -            581   5.4e-16   58.2   0.0   1   1   6.5e-19   1.3e-15   57.0   0.0     2    70   260   325   259   335 0.90 Toprim domain
Toprim_2             PF13155.1     95 seq434_BIOID51033    -            581   3.8e-12   46.2   0.0   1   1   4.4e-15   8.6e-12   45.0   0.0     2    93   263   348   262   350 0.86 Toprim-like
Toprim               PF01751.17    88 seq434_BIOID51033    -            581     1e-11   44.4   0.0   1   1     1e-14     2e-11   43.4   0.0     2    78   261   331   260   339 0.93 Toprim domain
gpW                  PF02831.10    68 seq437_BIOID51033    -             68   3.5e-37  125.6   1.1   1   1   2.7e-41   3.8e-37  125.5   0.8     1    68     1    68     1    68 0.99 gpW
rve                  PF00665.21   120 seq438_BIOID51033    -            301   2.7e-24   85.4   0.0   1   1   1.1e-27   4.9e-24   84.6   0.0     3   119   123   243   121   244 0.97 Integrase core domain
rve_3                PF13683.1     67 seq438_BIOID51033    -            301   1.4e-17   62.8   0.1   1   1   9.9e-21   4.5e-17   61.2   0.0     2    67   216   281   215   281 0.98 Integrase core domain
HTH_21               PF13276.1     60 seq438_BIOID51033    -            301   3.7e-17   61.9   1.4   1   1     7e-19   3.2e-15   55.7   0.4     6    57    49   106    44   109 0.80 HTH-like domain
Alpha-amylase        PF00128.19   316 seq439_BIOID51033    -            495   5.6e-26   91.5   0.4   1   1   2.1e-29   1.4e-25   90.2   0.3     8   304    26   367    21   376 0.69 Alpha amylase, catalytic domain
Glyco_hydro_70       PF02324.11   809 seq439_BIOID51033    -            495   1.4e-13   49.5   0.2   1   1   2.9e-10     2e-06   25.8   0.0   589   698    24   132    22   143 0.86 Glycosyl hydrolase family 70
Phage_portal_2       PF05136.8    355 seq441_BIOID51033    -            533  4.9e-105  350.8   1.7   1   1  4.4e-109    6e-105  350.5   1.1     2   355    30   401    29   401 0.98 Phage portal protein, lambda family
MarR                 PF01047.17    59 seq442_BIOID51033    -            176   1.6e-17   62.8   2.8   1   1   1.3e-20     6e-17   60.9   0.1     1    58    53   112    53   113 0.98 MarR family
MarR_2               PF12802.2     62 seq442_BIOID51033    -            176     1e-08   34.5   0.1   1   1   4.8e-12   2.2e-08   33.5   0.0     5    61    55   111    51   112 0.90 MarR family
HTH_27               PF13463.1     68 seq442_BIOID51033    -            176   3.6e-07   30.3   0.1   1   1   1.8e-10   8.1e-07   29.1   0.0    17    68    70   121    54   121 0.86 Winged helix DNA-binding domain
Fructosamin_kin      PF03881.9    288 seq443_BIOID51033    -            286  7.5e-111  369.6   0.0   1   1  1.2e-114  8.3e-111  369.4   0.0     1   287     1   285     1   286 0.99 Fructosamine kinase
APH                  PF01636.18   239 seq443_BIOID51033    -            286     3e-21   76.1   3.1   1   1   5.8e-25     4e-21   75.7   2.2     4   223    23   239    21   251 0.87 Phosphotransferase enzyme family
Aldedh               PF00171.17   462 seq445_BIOID51033    -            482    2e-175  583.4   0.1   1   1  1.6e-179  2.2e-175  583.3   0.1     1   461    19   477    19   478 0.99 Aldehyde dehydrogenase family
AP_endonuc_2         PF01261.19   211 seq446_BIOID51033    -            284   1.5e-28   99.4   0.0   1   1     2e-32   2.7e-28   98.6   0.0     1   210    25   229    25   230 0.97 Xylose isomerase-like TIM barrel
HTH_Tnp_1            PF01527.15    76 seq448_BIOID51033    -            108   9.2e-11   41.4   1.2   1   1   2.7e-14   3.8e-10   39.4   0.8     1    74     1    87     1    88 0.85 Transposase
GATase_4             PF13230.1    272 seq450_BIOID51033    -            255  3.2e-107  357.1   0.0   1   1  7.7e-111  3.5e-107  357.0   0.0     1   252     1   252     1   255 0.99 Glutamine amidotransferases class-II
GATase_2             PF00310.16   361 seq450_BIOID51033    -            255   3.3e-17   62.1   0.1   1   1   2.1e-15   9.7e-12   44.1   0.1   189   359    65   215    60   217 0.87 Glutamine amidotransferases class-II
rve                  PF00665.21   120 seq451_BIOID51033    -            295   1.9e-25   89.2   0.0   1   1   1.5e-28     4e-25   88.1   0.0     2   119   125   239   124   240 0.97 Integrase core domain
HTH_21               PF13276.1     60 seq451_BIOID51033    -            295   3.7e-16   58.7   2.8   1   1   3.2e-19   8.8e-16   57.5   2.0     2    60    46   103    44   103 0.94 HTH-like domain
rve_3                PF13683.1     67 seq451_BIOID51033    -            295   4.6e-11   41.9   0.1   1   1   3.5e-14   9.6e-11   40.9   0.0     6    67   216   277   211   277 0.92 Integrase core domain
DDE_Tnp_IS240        PF13610.1    140 seq451_BIOID51033    -            295   1.6e-06   28.0   0.0   1   1   8.1e-10   2.2e-06   27.5   0.0     2   137   130   267   129   269 0.92 DDE domain
rve_2                PF13333.1     52 seq451_BIOID51033    -            295   3.7e-06   26.7   0.0   1   1   2.9e-09     8e-06   25.7   0.0     1    44   230   276   230   283 0.88 Integrase core domain
HlyD                 PF00529.15   306 seq452_BIOID51033    -            390   3.6e-79  266.1  15.0   1   1   1.3e-82   4.5e-79  265.8  10.4     1   306    60   343    60   343 0.99 HlyD family secretion protein
HlyD_2               PF12700.2    328 seq452_BIOID51033    -            390   2.2e-17   63.1   1.3   1   1   9.2e-21   3.1e-17   62.6   0.9    20   234    60   290    51   316 0.77 HlyD family secretion protein
HlyD_3               PF13437.1    105 seq452_BIOID51033    -            390   5.2e-16   58.7   3.5   1   1   1.4e-16   4.9e-13   49.2   0.2     2   105   218   338   217   338 0.79 HlyD family secretion protein
Biotin_lipoyl_2      PF13533.1     50 seq452_BIOID51033    -            390   1.1e-08   34.4   1.6   1   1   5.4e-11   1.9e-07   30.5   0.1     2    49    61   108    60   109 0.91 Biotin-lipoyl like
OmpA                 PF00691.15    97 seq453_BIOID51033    -            160   3.6e-18   65.6   0.1   1   1     4e-22   5.5e-18   65.0   0.1     1    97    55   151    55   151 0.95 OmpA family
UvrD_C               PF13361.1    319 seq455_BIOID51033    -            690   8.9e-93  311.1   0.0   1   1   3.7e-95   8.4e-92  307.9   0.0     1   318   288   630   288   631 0.97 UvrD-like helicase C-terminal domain
UvrD-helicase        PF00580.16   315 seq455_BIOID51033    -            690   2.2e-74  250.5   0.4   1   1   1.4e-76   3.1e-73  246.6   0.3     1   314    20   282    20   283 0.94 UvrD/REP helicase N-terminal domain
AAA_19               PF13245.1     76 seq455_BIOID51033    -            690   2.2e-13   49.6   0.6   1   1   2.1e-16   4.9e-13   48.5   0.4     8    75    32   104    25   105 0.82 Part of AAA domain
UvrD_C_2             PF13538.1    104 seq455_BIOID51033    -            690   2.2e-10   40.4   0.0   1   1   5.8e-13   1.3e-09   37.9   0.0    54   103   563   626   513   627 0.80 Family description
Aldolase_II          PF00596.16   183 seq456_BIOID51033    -            228   7.3e-47  159.2   0.2   1   1   6.9e-51   9.4e-47  158.9   0.1     1   182     6   193     6   194 0.88 Class II Aldolase and Adducin N-terminal domain
Diacid_rec           PF05651.8    135 seq457_BIOID51033    -            385   1.9e-52  176.1   0.9   1   1   4.7e-56   3.2e-52  175.4   0.6     1   135     6   140     6   140 0.99 Putative sugar diacid recognition
HTH_30               PF13556.1     59 seq457_BIOID51033    -            385     3e-23   81.0   2.8   1   1     6e-26   4.1e-22   77.3   1.7     1    59   323   381   323   381 0.98 PucR C-terminal helix-turn-helix domain
Aminotran_3          PF00202.16   339 seq459_BIOID51033    -            426  1.2e-121  405.5   0.1   1   1  1.1e-125  1.5e-121  405.3   0.1     2   338    27   360    26   361 0.98 Aminotransferase class-III
Peptidase_S49        PF01343.13   154 seq461_BIOID51033    -            439   6.9e-47  158.9   0.7   1   1   1.9e-50   1.3e-46  158.0   0.5     2   151   149   297   148   300 0.96 Peptidase family S49
HAD_2                PF13419.1    176 seq462_BIOID51033    -            222   1.1e-22   80.9   0.0   1   1   2.9e-26   1.3e-22   80.7   0.0     2   176    11   191    10   191 0.91 Haloacid dehalogenase-like hydrolase
Hydrolase            PF00702.21   204 seq462_BIOID51033    -            222   5.1e-13   49.9   0.0   1   1   3.1e-16   1.4e-12   48.4   0.0     3   203     9   184     7   185 0.83 haloacid dehalogenase-like hydrolase
Hydrolase_like       PF13242.1     75 seq462_BIOID51033    -            222   3.1e-05   23.4   0.0   1   1   1.1e-08   4.9e-05   22.8   0.0     2    49   146   192   145   208 0.92 HAD-hyrolase-like
Sigma70_ner          PF04546.8    211 seq463_BIOID51033    -            613     2e-81  272.5   6.8   1   1   8.7e-85     2e-81  272.5   4.7     1   211   137   348   137   348 0.96 Sigma-70, non-essential region
Sigma70_r1_1         PF03979.9     82 seq463_BIOID51033    -            613   4.2e-30  103.4   5.1   1   1   1.8e-33   4.2e-30  103.4   3.5     2    81     2    80     1    81 0.96 Sigma-70 factor, region 1.1
Sigma70_r3           PF04539.11    78 seq463_BIOID51033    -            613     7e-29   99.4   1.1   1   1   3.1e-32     7e-29   99.4   0.7     1    77   458   534   458   535 0.97 Sigma-70 region 3
Sigma70_r2           PF04542.9     71 seq463_BIOID51033    -            613   1.8e-23   81.8   0.3   1   1   2.3e-26   5.3e-23   80.3   0.2     1    71   379   449   379   449 0.98 Sigma-70 region 2
Sigma70_r4           PF04545.11    50 seq463_BIOID51033    -            613   3.5e-19   67.7   0.8   1   1   1.5e-22   3.5e-19   67.7   0.6     1    50   547   600   547   600 0.98 Sigma-70, region 4
Sigma70_r1_2         PF00140.15    37 seq463_BIOID51033    -            613   9.5e-15   53.8   0.7   1   1   2.2e-17   4.9e-14   51.5   0.1     1    32    95   126    95   130 0.96 Sigma-70 factor, region 1.2
DUF1440              PF07274.7    136 seq467_BIOID51033    -            183   3.4e-52  175.9   3.2   1   1     3e-56   4.1e-52  175.6   2.2     1   135    29   163    29   164 0.97 Protein of unknown function (DUF1440)
MFS_1                PF07690.11   354 seq468_BIOID51033    -            512   5.7e-55  186.3  38.3   1   1   4.2e-59   5.7e-55  186.3  26.5     1   353    19   413    19   414 0.89 Major Facilitator Superfamily
Sulf_transp          PF04143.9     43 seq472_BIOID51033    -            401   3.2e-19   68.5  35.9   1   2     6e-14   8.2e-10   38.4   5.6     3    41   114   153   112   155 0.94 Sulphur transport
Sulf_transp          PF04143.9     43 seq472_BIOID51033    -            401   3.2e-19   68.5  35.9   2   2   1.2e-15   1.6e-11   43.8   5.0     3    42   290   329   288   336 0.93 Sulphur transport
Na_Pi_cotrans        PF02690.10   142 seq474_BIOID51033    -            543   1.6e-44  150.9  30.2   1   2   1.4e-39   9.5e-36  122.5   7.0     1   140    13   148    13   150 0.98 Na+/Pi-cotransporter
Na_Pi_cotrans        PF02690.10   142 seq474_BIOID51033    -            543   1.6e-44  150.9  30.2   2   2   1.6e-13   1.1e-09   38.0  10.2     1   123   139   265   139   284 0.90 Na+/Pi-cotransporter
Peptidase_A8         PF01252.13   150 seq477_BIOID51033    -            164   1.8e-44  150.8   6.9   1   1   1.6e-48   2.2e-44  150.6   4.8     2   147    15   160    13   164 0.92 Signal peptidase (SPase) II
DUF457               PF04307.9    157 seq479_BIOID51033    -            196   9.2e-30  102.9   7.1   1   1   8.6e-34   1.2e-29  102.5   4.9     3   152     5   161     3   166 0.85 Predicted membrane-bound metal-dependent hydrolase (DUF457)
Phage_AlpA           PF05930.7     51 seq480_BIOID51033    -             66   0.00011   21.7   0.0   1   1   9.1e-09   0.00013   21.5   0.0     3    38    10    45     8    52 0.88 Prophage CP4-57 regulatory protein (AlpA)
ABC_tran             PF00005.22   118 seq484_BIOID51033    -            511   1.4e-28   99.5   0.1   1   2   4.3e-21     3e-17   62.9   0.0     1   118    51   169    51   169 0.95 ABC transporter
ABC_tran             PF00005.22   118 seq484_BIOID51033    -            511   1.4e-28   99.5   0.1   2   2   3.1e-12   2.1e-08   34.4   0.0     3   117   305   431   303   432 0.75 ABC transporter
NLPC_P60             PF00877.14   105 seq486_BIOID51033    -            257   3.3e-31  107.0   0.0   1   1   8.7e-35     6e-31  106.2   0.0     1   105   139   249   139   249 0.98 NlpC/P60 family
FKBP_C               PF00254.23    94 seq488_BIOID51033    -            149   1.2e-16   60.3   0.0   1   1   1.3e-20   1.7e-16   59.8   0.0     4    94     4   141     2   141 0.87 FKBP-type peptidyl-prolyl cis-trans isomerase
HTH_Tnp_1            PF01527.15    76 seq489_BIOID51033    -            215   1.8e-20   72.5   0.0   1   1   1.2e-23   5.3e-20   71.0   0.0     2    69    91   162    90   169 0.87 Transposase
HDPD                 PF02924.9    118 seq490_BIOID51033    -            112   2.8e-15   56.0   1.0   1   1   2.4e-19   3.3e-15   55.8   0.7    19   114    22   108     4   111 0.84 Bacteriophage lambda head decoration protein D
Ribosomal_S6         PF01250.12    92 seq491_BIOID51033    -            131   3.4e-33  113.2   0.1   1   1   3.2e-37   4.4e-33  112.8   0.0     1    91     2    91     2    92 0.98 Ribosomal protein S6
HSP70                PF00012.15   602 seq493_BIOID51033    -            471   1.8e-24   85.4   0.0   1   2   1.6e-18   2.2e-14   52.2   0.0     2   207    24   249    23   280 0.76 Hsp70 protein
HSP70                PF00012.15   602 seq493_BIOID51033    -            471   1.8e-24   85.4   0.0   2   2   9.6e-12   1.3e-07   29.8   0.0   250   352   350   444   326   469 0.80 Hsp70 protein
SDF                  PF00375.13   390 seq494_BIOID51033    -            463  1.3e-102  343.3  34.3   1   1  1.2e-106  1.6e-102  343.1  23.8     1   390    29   443    29   443 0.96 Sodium:dicarboxylate symporter family
SirA                 PF01206.12    70 seq496_BIOID51033    -             77   2.7e-20   71.6   0.0   1   1   2.2e-24   2.9e-20   71.5   0.0     2    70     9    77     8    77 0.98 SirA-like protein
NUDIX                PF00293.23   135 seq497_BIOID51033    -            257   1.9e-21   75.9   0.1   1   1   1.3e-24     6e-21   74.3   0.0     6   125   132   240   127   249 0.90 NUDIX domain
zf-NADH-PPase        PF09297.6     32 seq497_BIOID51033    -            257   2.8e-10   39.4   5.4   1   1     1e-13   4.8e-10   38.6   3.8     1    32    93   124    93   124 0.98 NADH pyrophosphatase zinc ribbon domain
NUDIX-like           PF09296.6     98 seq497_BIOID51033    -            257   3.7e-06   27.0   0.1   1   1   1.6e-09   7.3e-06   26.1   0.1     2    97    11    90    10    91 0.96 NADH pyrophosphatase-like rudimentary NUDIX domain
Phage_cap_E          PF03864.10   329 seq498_BIOID51033    -            350   1.3e-63  214.7   0.1   1   1   1.1e-67   1.5e-63  214.6   0.0     1   328    13   348    13   349 0.93 Phage major capsid protein E
LYTB                 PF02401.13   281 seq499_BIOID51033    -            316  5.3e-120  399.4   0.2   1   1  4.4e-124  6.1e-120  399.2   0.1     1   280     3   284     3   285 0.99 LytB protein
SSB                  PF00436.20   104 seq501_BIOID51033    -            104   2.9e-13   49.4   0.0   1   1   2.3e-17   3.2e-13   49.3   0.0     2    96     3    92     2   100 0.89 Single-strand binding protein family
MFS_1                PF07690.11   354 seq503_BIOID51033    -            394   5.2e-37  127.2  48.1   1   1   7.7e-39     1e-34  119.7  20.8     2   353    20   357    19   358 0.90 Major Facilitator Superfamily
TnpB_IS66            PF05717.8    108 seq505_BIOID51033    -            115   1.3e-44  149.9   0.0   1   1     1e-48   1.4e-44  149.8   0.0     2   107     7   110     6   111 0.96 IS66 Orf2 like protein
PTS_IIB              PF02302.12    90 seq509_BIOID51033    -            106   5.2e-21   74.7   1.5   1   1   4.5e-25   6.1e-21   74.5   1.0     2    88     6    95     5    97 0.94 PTS system, Lactose/Cellobiose specific IIB subunit
Ribosomal_S18        PF01084.15    54 seq510_BIOID51033    -             75   2.7e-25   87.8   0.5   1   1   2.4e-29   3.3e-25   87.5   0.3     2    54    16    68    15    68 0.96 Ribosomal protein S18
DDE_Tnp_IS66         PF03050.9    271 seq513_BIOID51033    -            523    7e-103  343.4   0.2   1   1    2e-106    7e-103  343.4   0.1     1   270   186   472   186   473 0.99 Transposase IS66 family
DDE_Tnp_IS66_C       PF13817.1     39 seq513_BIOID51033    -            523   3.3e-19   68.4   0.4   1   1   3.6e-22   1.2e-18   66.6   0.3     1    39   479   517   479   517 0.98 IS66 C-terminal element
HTH_Tnp_IS66         PF13005.2     59 seq513_BIOID51033    -            523     8e-18   63.9   6.7   1   1     5e-21   1.7e-17   62.8   4.7     2    59   125   180   124   180 0.98 putative Helix-turn-helix domain of transposase IS66
LZ_Tnp_IS66          PF13007.2     78 seq513_BIOID51033    -            523   1.6e-12   47.7   7.7   1   1   1.2e-15     4e-12   46.5   5.3     2    77    46   121    45   122 0.83 Transposase C of IS166 homeodomain
Cons_hypoth95        PF03602.10   183 seq514_BIOID51033    -            198   5.4e-61  205.0   0.0   1   1   8.9e-65   6.1e-61  204.8   0.0     1   183    12   188    12   188 0.95 Conserved hypothetical protein 95
MTS                  PF05175.9    170 seq514_BIOID51033    -            198   7.7e-05   22.0   0.0   1   1   1.6e-08   0.00011   21.5   0.0    26   113    46   136    34   145 0.82 Methyltransferase small domain
Ribosomal_L9_C       PF03948.9     87 seq515_BIOID51033    -            149   1.2e-26   92.4   1.8   1   1   2.9e-30     2e-26   91.7   1.2     2    87    63   149    62   149 0.97 Ribosomal protein L9, C-terminal domain
Ribosomal_L9_N       PF01281.14    48 seq515_BIOID51033    -            149   7.6e-23   79.3   0.3   1   1   2.2e-26   1.5e-22   78.4   0.2     1    48     1    48     1    48 0.97 Ribosomal protein L9, N-terminal domain
PFL                  PF02901.10   648 seq519_BIOID51033    -            765  1.5e-204  681.0   0.0   1   1  2.6e-208  1.8e-204  680.7   0.0     1   648     1   626     1   626 0.98 Pyruvate formate lyase
Gly_radical          PF01228.16   106 seq519_BIOID51033    -            765   2.6e-25   88.6   0.0   1   1   9.7e-29   6.6e-25   87.4   0.0     3   106   645   747   643   747 0.97 Glycine radical
URO-D                PF01208.12   343 seq520_BIOID51033    -            354  1.7e-140  467.7   0.0   1   1  1.4e-144  1.9e-140  467.5   0.0     2   342     5   347     4   348 0.98 Uroporphyrinogen decarboxylase (URO-D)
BPD_transp_2         PF02653.11   267 seq521_BIOID51033    -            342   8.4e-46  155.9  43.3   1   1   8.5e-50   1.2e-45  155.5  30.0     5   267    40   301    36   301 0.97 Branched-chain amino acid transport system / permease component
Phage_CP76           PF06892.6    162 seq522_BIOID51033    -            169     9e-66  220.0   0.2   1   1   7.3e-70     1e-65  219.8   0.1     1   161     3   160     3   161 0.99 Phage regulatory protein CII (CP76)
GTP_EFTU             PF00009.22   188 seq524_BIOID51033    -            607     1e-56  191.2   0.0   1   1   7.2e-60     2e-56  190.3   0.0     2   187     4   195     3   196 0.96 Elongation factor Tu GTP binding domain
EFG_C                PF00679.19    89 seq524_BIOID51033    -            607   1.9e-21   75.6   0.0   1   1   1.6e-24   4.3e-21   74.4   0.0     3    83   397   477   395   483 0.96 Elongation factor G C-terminus
GTP_EFTU_D2          PF03144.20    74 seq524_BIOID51033    -            607   7.4e-10   38.6   3.2   1   1   8.1e-13   2.2e-09   37.1   2.2     1    74   219   289   219   289 0.94 Elongation factor Tu domain 2
MMR_HSR1             PF01926.18   114 seq524_BIOID51033    -            607   1.3e-05   25.0   0.2   1   1   1.5e-08   4.1e-05   23.4   0.0     2   113     8   128     7   129 0.55 50S ribosome-binding GTPase
IU_nuc_hydro         PF01156.14   314 seq525_BIOID51033    -            304   1.4e-92  310.1   0.0   1   1   1.2e-96   1.6e-92  309.9   0.0     3   312     4   302     2   304 0.96 Inosine-uridine preferring nucleoside hydrolase
Packaging_FI         PF14000.1    125 seq526_BIOID51033    -            131   6.4e-42  142.5   3.7   1   1   5.2e-46   7.2e-42  142.4   2.5     1   125     2   128     2   128 0.97 DNA packaging protein FI
DUF1145              PF06611.7     61 seq528_BIOID51033    -             90   1.1e-25   88.8   6.8   1   1   8.3e-30   1.1e-25   88.8   4.7     1    60     2    61     2    62 0.97 Protein of unknown function (DUF1145)
Lactate_perm         PF02652.9    522 seq529_BIOID51033    -            560  6.8e-234  777.0  41.5   1   1  5.7e-238  7.8e-234  776.8  28.8     1   522    25   551    25   551 0.99 L-lactate permease
PseudoU_synth_2      PF00849.17   164 seq531_BIOID51033    -            290   9.9e-16   57.8   0.1   1   1   6.3e-18   4.3e-14   52.5   0.1     2   164    69   195    68   195 0.87 RNA pseudouridylate synthase
S4                   PF01479.20    48 seq531_BIOID51033    -            290   2.7e-14   52.1   1.5   1   1   1.1e-17   7.6e-14   50.7   0.0     1    48     7    52     7    52 0.98 S4 domain
DUF2724              PF10893.3     68 seq532_BIOID51033    -             66   1.4e-34  117.6   0.7   1   1   1.1e-38   1.5e-34  117.5   0.5     1    66     1    64     1    66 0.94 Protein of unknown function (DUF2724)
Phage_attach         PF05354.6    117 seq533_BIOID51033    -            117   2.9e-63  210.5   0.1   1   1   4.7e-67   3.2e-63  210.3   0.1     1   117     1   117     1   117 1.00 Phage Head-Tail Attachment
Gifsy-2              PF13856.1     95 seq533_BIOID51033    -            117   1.4e-29  101.9   0.0   1   1   2.3e-33   1.5e-29  101.8   0.0     1    95     4   105     4   105 0.99 ATP-binding sugar transporter from pro-phage
EamA                 PF00892.15   126 seq535_BIOID51033    -            307   8.4e-36  122.6  40.2   1   2   5.3e-20   7.3e-16   58.2   9.5     1   126    16   145    16   145 0.85 EamA-like transporter family
EamA                 PF00892.15   126 seq535_BIOID51033    -            307   8.4e-36  122.6  40.2   2   2   7.7e-24   1.1e-19   70.6  12.8     1   126   167   291   167   291 0.96 EamA-like transporter family
Minor_tail_Z         PF06763.6    189 seq544_BIOID51033    -            192   1.4e-91  305.1  15.5   1   1   1.1e-95   1.6e-91  305.0  10.8     1   189     3   192     3   192 1.00 Prophage minor tail protein Z (GPZ)
Endonuclease_5       PF04493.9    206 seq545_BIOID51033    -            223   1.8e-70  236.3   0.0   1   1   1.5e-74   2.1e-70  236.1   0.0     1   205     9   208     9   209 0.99 Endonuclease V
YscJ_FliF            PF01514.12   207 seq547_BIOID51033    -            552   2.5e-65  219.3   0.0   1   1   1.7e-68   1.2e-64  217.1   0.0     9   205    28   223    17   225 0.96 Secretory protein of YscJ/FliF family
YscJ_FliF_C          PF08345.6    160 seq547_BIOID51033    -            552   4.2e-52  176.2   4.9   1   1   6.1e-56   4.2e-52  176.2   3.4     1   160   250   429   250   429 0.88 Flagellar M-ring protein C-terminal
YhhN                 PF07947.9    185 seq548_BIOID51033    -            208   2.2e-39  134.6  23.2   1   1     2e-43   2.7e-39  134.3  16.1     1   185    25   206    25   206 0.99 YhhN-like protein
BPD_transp_2         PF02653.11   267 seq549_BIOID51033    -            330   4.7e-47  160.0  43.0   1   1   4.2e-51   5.8e-47  159.7  29.8     3   267    36   305    34   305 0.94 Branched-chain amino acid transport system / permease component
DUF2732              PF10809.3     77 seq552_BIOID51033    -             75   1.8e-35  120.1   5.4   1   1   1.5e-39     2e-35  120.0   3.7     1    77     1    75     1    75 0.99 Protein of unknown function (DUF2732)
PadR                 PF03551.9     75 seq553_BIOID51033    -            207   6.7e-16   57.7   0.1   1   1   8.1e-20   1.1e-15   57.0   0.1     1    74    67   136    67   137 0.93 Transcriptional regulator PadR-like family
DapB_C               PF05173.9    132 seq554_BIOID51033    -            273   4.7e-47  158.9   0.3   1   1   9.8e-51   6.7e-47  158.4   0.2     1   132   132   268   132   268 0.98 Dihydrodipicolinate reductase, C-terminus
DapB_N               PF01113.15   124 seq554_BIOID51033    -            273     5e-42  142.6   0.6   1   1   3.3e-45   2.2e-41  140.5   0.1     1   124     6   129     6   129 0.99 Dihydrodipicolinate reductase, N-terminus
zf-dskA_traR         PF01258.12    36 seq556_BIOID51033    -             73   2.8e-12   46.0   2.9   1   1   3.4e-16   4.6e-12   45.3   2.0     4    35    32    64    29    65 0.92 Prokaryotic dksA/traR C4-type zinc finger
rve                  PF00665.21   120 seq558_BIOID51033    -            324   1.9e-20   73.0   0.0   1   1   2.5e-24   3.4e-20   72.2   0.0     3   118   101   225   100   227 0.96 Integrase core domain
Glyco_hydro_32N      PF00251.15   308 seq560_BIOID51033    -            477   1.9e-99  332.8   0.8   1   1  3.5e-103   2.4e-99  332.4   0.6     1   308    29   330    29   330 0.95 Glycosyl hydrolases family 32 N-terminal domain
Glyco_hydro_32C      PF08244.7     86 seq560_BIOID51033    -            477     4e-09   36.6   0.0   1   1   1.1e-12   7.2e-09   35.7   0.0    23    86   384   440   368   440 0.87 Glycosyl hydrolases family 32 C terminal
Phage_tail_U         PF06141.6    133 seq562_BIOID51033    -            131   9.5e-63  210.0   0.4   1   1   7.7e-67   1.1e-62  209.8   0.3     1   133     1   131     1   131 0.99 Phage minor tail protein U
DUF416               PF04222.7    191 seq567_BIOID51033    -            196   2.2e-87  291.0   0.1   1   1   1.8e-91   2.5e-87  290.8   0.0     1   189     4   192     4   194 0.99 Protein of unknown function (DUF416)
OmpA                 PF00691.15    97 seq568_BIOID51033    -            296   4.5e-15   55.7   0.1   1   1   1.2e-18   1.7e-14   53.8   0.0     1    94   155   249   155   252 0.83 OmpA family
E1-E2_ATPase         PF00122.15   230 seq570_BIOID51033    -            732   1.4e-47  161.5   0.0   1   1     1e-50   2.7e-47  160.6   0.0     1   230   205   426   205   426 0.98 E1-E2 ATPase
Hydrolase            PF00702.21   204 seq570_BIOID51033    -            732   1.8e-35  123.2   7.2   1   1   1.3e-38   3.5e-35  122.2   5.0     3   203   432   639   430   640 0.87 haloacid dehalogenase-like hydrolase
HAD                  PF12710.2    191 seq570_BIOID51033    -            732   3.5e-13   50.0   0.0   1   1   2.7e-16   7.3e-13   48.9   0.0     1   191   433   637   433   637 0.65 haloacid dehalogenase-like hydrolase
HMA                  PF00403.21    62 seq570_BIOID51033    -            732   5.2e-13   48.8   0.2   1   1     4e-16   1.1e-12   47.8   0.2     3    61    53   109    52   110 0.96 Heavy-metal-associated domain
Hydrolase_3          PF08282.7    254 seq570_BIOID51033    -            732   1.8e-07   30.8   1.8   1   1   2.1e-09   5.8e-06   25.9   0.8   187   254   610   672   608   672 0.86 haloacid dehalogenase-like hydrolase
DUF3850              PF12961.2     72 seq571_BIOID51033    -             93   1.1e-22   79.6   0.0   1   1   1.6e-26   2.2e-22   78.6   0.0     1    72     5    84     5    84 0.90 Domain of Unknown Function with PDB structure (DUF3850)
Thioredoxin          PF00085.15   104 seq572_BIOID51033    -            109   3.5e-34  116.5   0.0   1   1   8.4e-38   3.8e-34  116.3   0.0     2   103     5   106     4   107 0.98 Thioredoxin
Thioredoxin_2        PF13098.1    112 seq572_BIOID51033    -            109   1.6e-10   41.0   0.1   1   1   3.2e-13   1.4e-09   37.9   0.0     7   112    23   104    17   104 0.90 Thioredoxin-like domain
Catalase             PF00199.14   384 seq573_BIOID51033    -            753  2.6e-170  566.1   0.1   1   1    5e-174  3.4e-170  565.7   0.1     1   382    81   467    81   469 0.99 Catalase
Catalase-rel         PF06628.7     68 seq573_BIOID51033    -            753     4e-20   71.3   0.0   1   1   1.3e-23   8.7e-20   70.2   0.0     1    68   495   563   495   563 0.98 Catalase-related immune-responsive
Big_2                PF02368.13    79 seq574_BIOID51033    -            246   3.1e-13   49.3  10.3   1   1   2.3e-17   3.1e-13   49.3   7.1     2    76   161   238   160   241 0.94 Bacterial Ig-like domain (group 2)
Peripla_BP_4         PF13407.1    258 seq576_BIOID51033    -            340   5.6e-52  176.5   3.6   1   1   5.1e-56     7e-52  176.2   2.5     1   256    30   285    30   287 0.95 Periplasmic binding protein domain
FCD                  PF07729.7    125 seq577_BIOID51033    -            258   3.1e-23   82.3   2.7   1   1   4.6e-27   3.1e-23   82.3   1.9     1   124   100   223   100   224 0.90 FCD domain
GntR                 PF00392.16    64 seq577_BIOID51033    -            258   2.1e-22   78.2   0.4   1   1   6.1e-26   4.2e-22   77.2   0.3     1    64     8    71     8    71 0.98 Bacterial regulatory proteins, gntR family
Radical_SAM          PF04055.16   166 seq578_BIOID51033    -            292   1.9e-22   80.1   0.0   1   1   5.8e-26   2.6e-22   79.6   0.0     1   157    41   222    41   231 0.94 Radical SAM superfamily
Fer4_12              PF13353.1    139 seq578_BIOID51033    -            292   1.1e-10   41.6   0.1   1   1   9.2e-14   4.2e-10   39.7   0.1     2    82    34   145    33   186 0.81 4Fe-4S single cluster domain
Fer4_14              PF13394.1    117 seq578_BIOID51033    -            292     1e-06   28.6   0.6   1   1     6e-09   2.7e-05   24.0   0.4     3   103    42   171    40   183 0.83 4Fe-4S single cluster domain
Phage_GPA            PF05840.8    371 seq579_BIOID51033    -            744  1.4e-153  510.8   0.0   1   1  1.5e-157  2.1e-153  510.3   0.0     3   370   142   509   140   510 0.98 Bacteriophage replication gene A protein (GPA)
UTRA                 PF07702.8    141 seq580_BIOID51033    -            236   2.2e-20   72.5   0.0   1   1   5.9e-24     4e-20   71.7   0.0     1   140    91   230    91   231 0.97 UTRA domain
GntR                 PF00392.16    64 seq580_BIOID51033    -            236   6.3e-20   70.2   0.0   1   1   1.4e-23   9.4e-20   69.7   0.0     2    64     8    70     7    70 0.97 Bacterial regulatory proteins, gntR family
OrfB_IS605           PF01385.14   227 seq581_BIOID51033    -            382   7.2e-51  172.6   4.4   1   1   2.1e-54   9.6e-51  172.2   3.1     1   224    49   255    49   258 0.98 Probable transposase
OrfB_Zn_ribbon       PF07282.6     69 seq581_BIOID51033    -            382   2.6e-25   87.7   0.7   1   1   5.8e-29   2.6e-25   87.7   0.5     1    67   284   351   284   353 0.98 Putative transposase DNA-binding domain
HTH_OrfB_IS605       PF12323.3     46 seq581_BIOID51033    -            382   7.4e-07   28.2   0.5   1   1   1.6e-10   7.4e-07   28.2   0.4    19    46     1    28     1    28 0.95 Helix-turn-helix domain
Band_7               PF01145.20   179 seq582_BIOID51033    -            375   1.3e-24   86.9   0.2   1   1   4.1e-27   5.6e-23   81.6   0.2     2   178   147   318   146   320 0.94 SPFH domain / Band 7 family
IstB_IS21            PF01695.12   178 seq586_BIOID51033    -            258   4.8e-71  237.7   0.1   1   1     3e-74     1e-70  236.6   0.0     1   178    55   234    55   234 0.98 IstB-like ATP binding protein
Bac_DnaA             PF00308.13   219 seq586_BIOID51033    -            258   1.4e-07   31.2   0.0   1   1   6.2e-11   2.1e-07   30.6   0.0    37   136   104   201    74   206 0.85 Bacterial dnaA  protein
AAA                  PF00004.24   132 seq586_BIOID51033    -            258   2.3e-05   24.4   0.0   1   1   1.3e-08   4.4e-05   23.5   0.0     1    74   104   179   104   212 0.77 ATPase family associated with various cellular activities (AAA)
PhoH                 PF02562.11   205 seq586_BIOID51033    -            258   1.4e-05   24.2   0.1   1   1   1.6e-08   5.4e-05   22.3   0.0    11    48    93   130    82   141 0.80 PhoH-like protein
Bac_DNA_binding      PF00216.16    90 seq589_BIOID51033    -             90   3.2e-33  113.4   1.4   1   1   2.6e-37   3.6e-33  113.3   1.0     1    90     1    90     1    90 0.99 Bacterial DNA-binding protein
ATP-synt_ab          PF00006.20   215 seq590_BIOID51033    -            443   5.9e-42  143.4   0.0   1   1   2.9e-45   7.9e-42  143.0   0.0     3   214   183   388   181   389 0.95 ATP synthase alpha/beta family, nucleotide-binding domain
Rho_RNA_bind         PF07497.7     78 seq590_BIOID51033    -            443   6.5e-42  140.9   0.1   1   1   4.2e-45   1.1e-41  140.1   0.0     1    78    73   150    73   150 0.98 Rho termination factor, RNA-binding domain
Rho_N                PF07498.7     43 seq590_BIOID51033    -            443   8.2e-18   63.7   0.8   1   1   1.7e-20   4.8e-17   61.3   0.2     1    43    29    71    29    71 0.98 Rho termination factor, N-terminal domain
NACHT                PF05729.7    167 seq590_BIOID51033    -            443   8.9e-05   22.0   0.0   1   1   6.2e-08   0.00017   21.1   0.0    12    96   207   297   203   311 0.80 NACHT domain
DUF2314              PF10077.4    133 seq591_BIOID51033    -            153     4e-24   85.0   0.1   1   1   3.9e-28   5.4e-24   84.6   0.1     2   127    33   149    32   151 0.90 Uncharacterized protein conserved in bacteria (DUF2314)
CPSase_sm_chain      PF00988.17   131 seq592_BIOID51033    -            391   1.7e-56  189.1   0.1   1   1   6.1e-60   2.8e-56  188.5   0.0     2   131    13   142    12   142 0.99 Carbamoyl-phosphate synthase small chain, CPSase domain
GATase               PF00117.23   192 seq592_BIOID51033    -            391   1.3e-49  168.1   0.0   1   1   5.8e-53   2.6e-49  167.1   0.0     3   191   206   381   203   382 0.95 Glutamine amidotransferase class-I
Peptidase_C26        PF07722.8    217 seq592_BIOID51033    -            391   1.2e-08   34.5   0.1   1   1     1e-10   4.8e-07   29.3   0.1    93   217   258   364   247   364 0.80 Peptidase C26
FliG_C               PF01706.11   110 seq594_BIOID51033    -            331   1.8e-39  134.0  15.8   1   1   3.2e-42   2.2e-38  130.5   2.3     2   109   216   323   215   324 0.98 FliG C-terminal domain
IMS                  PF00817.15   148 seq595_BIOID51033    -            351   9.6e-48  161.6   0.0   1   1   3.4e-51   1.6e-47  160.9   0.0     1   148     7   154     7   154 0.98 impB/mucB/samB family
IMS_C                PF11799.3    137 seq595_BIOID51033    -            351   1.6e-09   38.1   0.1   1   1   5.8e-13   2.6e-09   37.4   0.0     3    99   211   309   209   327 0.85 impB/mucB/samB family C-terminal
IMS_HHH              PF11798.3     32 seq595_BIOID51033    -            351   1.3e-08   34.2   0.0   1   1   7.1e-12   3.2e-08   33.0   0.0     1    32   166   197   166   197 0.96 IMS family HHH motif
Phage_lambd_GpG      PF06894.6    127 seq596_BIOID51033    -            140   3.5e-57  191.3   1.0   1   1   2.9e-61     4e-57  191.2   0.7     1   126     1   125     1   126 0.98 Bacteriophage lambda minor tail protein (GpG)
DUF1481              PF07356.7    195 seq597_BIOID51033    -            211   5.4e-71  237.9   0.6   1   1   4.5e-75   6.2e-71  237.7   0.4     1   195    22   207    22   207 0.99 Protein of unknown function (DUF1481)
FMN_dh               PF01070.13   357 seq599_BIOID51033    -            396  3.2e-125  417.5   0.0   1   1  1.3e-128  4.4e-125  417.1   0.0     1   355    13   375    13   377 0.96 FMN-dependent dehydrogenase
NMO                  PF03060.10   330 seq599_BIOID51033    -            396   2.7e-05   23.3   2.7   1   1   1.1e-08   3.9e-05   22.8   1.9   138   225   248   335   244   373 0.87 Nitronate monooxygenase
AP_endonuc_2         PF01261.19   211 seq600_BIOID51033    -            326   3.1e-14   52.6   0.1   1   1   3.4e-18   4.7e-14   52.0   0.1     1   204    41   222    41   229 0.91 Xylose isomerase-like TIM barrel
PTS_IIB              PF02302.12    90 seq601_BIOID51033    -            113   7.1e-13   48.6   0.0   1   1   6.3e-17   8.6e-13   48.4   0.0     2    87     6    94     5    97 0.92 PTS system, Lactose/Cellobiose specific IIB subunit
Phage_tail_T         PF06223.7    103 seq602_BIOID51033    -            144   1.1e-57  192.6   0.9   1   1   5.4e-56   7.3e-52  173.9   0.1     1   103    11   113    11   113 0.99 Minor tail protein T
DeoC                 PF01791.4    236 seq603_BIOID51033    -            291     2e-16   59.8   0.1   1   1   1.9e-20   2.6e-16   59.5   0.1     1   235    51   258    51   259 0.90 DeoC/LacD family aldolase
PduV-EutP            PF10662.4    143 seq606_BIOID51033    -            121   1.7e-14   53.3   0.0   1   1   2.4e-18   3.3e-14   52.4   0.0    86   142    60   115    47   116 0.93 Ethanolamine utilisation - propanediol utilisation
Ribosomal_S2         PF00318.15   211 seq607_BIOID51033    -            304   3.3e-85  284.5   0.0   1   1   2.9e-89   3.9e-85  284.2   0.0     1   211    72   288    72   288 0.99 Ribosomal protein S2
Nuc-transf           PF10127.4    247 seq608_BIOID51033    -            263   1.1e-96  322.8   0.0   1   1  9.1e-101   1.2e-96  322.6   0.0     1   246    10   256    10   257 0.99 Predicted nucleotidyltransferase
TMP_2                PF06791.8    210 seq609_BIOID51033    -            853   4.2e-67  225.7  14.0   1   1   6.2e-71   4.2e-67  225.7   9.7     2   209    50   257    49   258 0.97 Prophage tail length tape measure protein
Tape_meas_lam_C      PF09718.5     78 seq609_BIOID51033    -            853   2.1e-20   72.2   5.7   1   1   3.1e-24   2.1e-20   72.2   3.9     1    78   626   703   626   703 0.98 Lambda phage tail tape-measure protein (Tape_meas_lam_C)
FliH                 PF02108.11   128 seq610_BIOID51033    -            228   4.9e-40  136.2   0.3   1   1   1.1e-43   4.9e-40  136.2   0.2     5   128    96   219    89   219 0.98 Flagellar assembly protein FliH
HrpE                 PF06188.7    191 seq610_BIOID51033    -            228   3.1e-08   33.4   6.4   1   1   1.3e-11   6.1e-08   32.5   4.5    24   182    47   211    25   222 0.75 HrpE/YscL/FliH and V-type ATPase subunit E
CPSase_L_D2          PF02786.12   211 seq612_BIOID51033    -           1073  9.6e-118  390.8   2.5   1   2     1e-80   1.6e-77  259.4   0.0     1   210   128   334   128   335 0.99 Carbamoyl-phosphate synthase L chain, ATP binding domain
CPSase_L_D2          PF02786.12   211 seq612_BIOID51033    -           1073  9.6e-118  390.8   2.5   2   2   2.1e-41   3.2e-38  131.0   0.4     1   210   674   876   674   877 0.95 Carbamoyl-phosphate synthase L chain, ATP binding domain
CPSase_L_chain       PF00289.17   110 seq612_BIOID51033    -           1073   5.3e-47  158.3   0.0   1   2   7.6e-26   1.1e-22   80.0   0.0     1   110     6   123     6   123 0.97 Carbamoyl-phosphate synthase L chain, N-terminal domain
CPSase_L_chain       PF00289.17   110 seq612_BIOID51033    -           1073   5.3e-47  158.3   0.0   2   2     2e-24     3e-21   75.4   0.0     3   110   560   669   558   669 0.97 Carbamoyl-phosphate synthase L chain, N-terminal domain
CPSase_L_D3          PF02787.14   121 seq612_BIOID51033    -           1073   2.6e-42  143.2   0.1   1   1   5.8e-45   8.8e-42  141.5   0.0     2   121   425   547   424   547 0.98 Carbamoyl-phosphate synthetase large chain, oligomerisation domain
ATP-grasp_4          PF13535.1    184 seq612_BIOID51033    -           1073   7.4e-42  143.0   0.3   1   2   6.7e-22     1e-18   67.6   0.0     4   182   128   307   125   309 0.91 ATP-grasp domain
ATP-grasp_4          PF13535.1    184 seq612_BIOID51033    -           1073   7.4e-42  143.0   0.3   2   2     2e-23   3.1e-20   72.5   0.1     2   180   672   847   671   849 0.91 ATP-grasp domain
MGS                  PF02142.17    95 seq612_BIOID51033    -           1073     3e-19   68.6   0.1   1   1   1.4e-21   2.2e-18   65.8   0.0     2    94   957  1041   956  1042 0.97 MGS-like domain
ATP-grasp            PF02222.17   172 seq612_BIOID51033    -           1073   1.2e-14   53.8   0.4   1   2   1.6e-08   2.5e-05   23.5   0.0     2   161   137   304   136   312 0.82 ATP-grasp domain
ATP-grasp            PF02222.17   172 seq612_BIOID51033    -           1073   1.2e-14   53.8   0.4   2   2   7.2e-10   1.1e-06   28.0   0.1     3   161   684   846   682   849 0.86 ATP-grasp domain
ATP-grasp_3          PF02655.9    161 seq612_BIOID51033    -           1073   5.4e-11   42.4   0.9   1   1   2.7e-10   4.1e-07   29.8   0.0     8   158   679   846   672   849 0.79 ATP-grasp domain
Dala_Dala_lig_C      PF07478.8    203 seq612_BIOID51033    -           1073   7.3e-11   41.7   0.3   1   1   1.8e-09   2.8e-06   26.7   0.1    14   173   694   844   681   864 0.78 D-ala D-ala ligase C-terminus
Aminotran_3          PF00202.16   339 seq615_BIOID51033    -            496  4.6e-103  344.5   0.0   1   1    5e-107  6.9e-103  343.9   0.0     8   338   111   433   106   434 0.95 Aminotransferase class-III
Acetyltransf_10      PF13673.1    117 seq616_BIOID51033    -            124   2.9e-17   62.7   0.0   1   1   7.8e-21   3.5e-17   62.4   0.0    17   117     4    98     1    98 0.92 Acetyltransferase (GNAT) domain
Acetyltransf_7       PF13508.1     79 seq616_BIOID51033    -            124   4.4e-10   39.4   0.0   1   1   1.9e-13   8.5e-10   38.5   0.0     3    78    30    99    28   100 0.90 Acetyltransferase (GNAT) domain
Acetyltransf_1       PF00583.19    83 seq616_BIOID51033    -            124   4.1e-07   29.8   0.0   1   1   2.4e-10   1.1e-06   28.4   0.0    25    83    49    99     8    99 0.77 Acetyltransferase (GNAT) family
MFS_1                PF07690.11   354 seq619_BIOID51033    -            291   1.3e-19   70.0  21.3   1   1   1.2e-23   1.6e-19   69.7  14.8    21   258    32   266    10   282 0.84 Major Facilitator Superfamily
Glycos_transf_4      PF00953.16   159 seq621_BIOID51033    -            367   1.1e-28   99.9  21.3   1   1   7.8e-33   1.1e-28   99.9  14.8     3   157    75   233    73   235 0.94 Glycosyl transferase family 4
ABM                  PF03992.11    78 seq622_BIOID51033    -             96   5.4e-16   58.2   0.1   1   1   4.4e-20     6e-16   58.1   0.1     1    77     1    76     1    77 0.95 Antibiotic biosynthesis monooxygenase
HATPase_c            PF02518.21   111 seq625_BIOID51033    -            458   1.5e-28   98.5   0.8   1   1   6.1e-32   4.2e-28   97.1   0.1     2   110   346   449   345   450 0.98 Histidine kinase-, DNA gyrase B-, and HSP90-like ATPase
HisKA                PF00512.20    68 seq625_BIOID51033    -            458   1.5e-14   53.5   0.4   1   1     8e-18   5.5e-14   51.7   0.0     2    65   238   300   237   302 0.91 His Kinase A (phospho-acceptor) domain
GntP_permease        PF02447.11   441 seq628_BIOID51033    -             72   3.2e-21   75.2   0.5   1   1   2.5e-25   3.4e-21   75.1   0.3   372   441     2    71     1    71 0.96 GntP family permease
SpoU_methylase       PF00588.14   142 seq630_BIOID51033    -            157   2.4e-34  118.1   0.0   1   1     2e-38   2.7e-34  117.9   0.0     1   142     1   142     1   142 0.95 SpoU rRNA Methylase family
ATP-synt_ab          PF00006.20   215 seq631_BIOID51033    -            457   3.9e-69  232.3   0.0   1   1     4e-73   5.5e-69  231.8   0.0     1   215   161   373   161   373 1.00 ATP synthase alpha/beta family, nucleotide-binding domain
FKBP_C               PF00254.23    94 seq634_BIOID51033    -            206   3.6e-27   94.0   0.0   1   1   9.7e-31   6.6e-27   93.2   0.0     5    94   117   203   114   203 0.96 FKBP-type peptidyl-prolyl cis-trans isomerase
FKBP_N               PF01346.13   124 seq634_BIOID51033    -            206   1.2e-23   83.3   0.0   1   1   2.2e-27   1.5e-23   83.0   0.0    17   124     5   108     1   108 0.96 Domain amino terminal to FKBP-type peptidyl-prolyl isomerase
Methyltransf_23      PF13489.1    162 seq635_BIOID51033    -            252     5e-18   65.1   0.0   1   1   5.2e-21   7.2e-18   64.6   0.0     2   159    13   176     9   178 0.81 Methyltransferase domain
Methyltransf_31      PF13847.1    152 seq635_BIOID51033    -            252   3.9e-16   58.8   0.0   1   1   3.5e-19   4.8e-16   58.5   0.0     5   117    33   145    29   201 0.83 Methyltransferase domain
Methyltransf_18      PF12847.2    112 seq635_BIOID51033    -            252   1.1e-15   58.0   0.0   1   1   6.9e-18   9.4e-15   55.0   0.0     5   111    35   130    31   131 0.89 Methyltransferase domain
Methyltransf_11      PF08241.7     95 seq635_BIOID51033    -            252   2.1e-14   53.6   0.0   1   1   1.5e-16     2e-13   50.4   0.0     2    94    37   127    36   128 0.95 Methyltransferase domain
Methyltransf_25      PF13649.1    101 seq635_BIOID51033    -            252   1.9e-10   40.8   0.0   1   1   5.2e-13   7.1e-10   39.0   0.0     1   101    35   124    35   124 0.89 Methyltransferase domain
Methyltransf_12      PF08242.7     99 seq635_BIOID51033    -            252   2.1e-10   40.8   0.0   1   1   2.7e-13   3.7e-10   40.0   0.0     2    99    37   126    36   126 0.91 Methyltransferase domain
MTS                  PF05175.9    170 seq635_BIOID51033    -            252   1.8e-05   24.0   0.0   1   1   1.9e-08   2.6e-05   23.5   0.0    19   113    20   108    11   145 0.77 Methyltransferase small domain
UPF0027              PF01139.12   420 seq636_BIOID51033    -            388   1.3e-97  327.4   0.0   1   2   1.8e-28   2.5e-24   85.9   0.0     6    98    23   115    19   124 0.93 Uncharacterized protein family UPF0027
UPF0027              PF01139.12   420 seq636_BIOID51033    -            388   1.3e-97  327.4   0.0   2   2   4.3e-75   5.9e-71  239.5   0.0   146   419   129   381   117   382 0.92 Uncharacterized protein family UPF0027
PALP                 PF00291.20   307 seq637_BIOID51033    -            442   7.1e-43  146.8   0.0   1   1   7.1e-47   9.8e-43  146.3   0.0    15   289    92   399    73   409 0.84 Pyridoxal-phosphate dependent enzyme
EF_TS                PF00889.14   221 seq641_BIOID51033    -            283   2.3e-71  239.5   5.7   1   1   3.3e-75   2.3e-71  239.5   4.0     1   221    57   263    57   263 0.98 Elongation factor TS
UBA                  PF00627.26    37 seq641_BIOID51033    -            283   3.5e-11   42.4   0.1   1   1   3.4e-14   2.3e-10   39.8   0.1     1    35     4    39     4    40 0.96 UBA/TS-N domain
DUF165               PF02592.10   145 seq645_BIOID51033    -            221   6.2e-35  120.3  11.9   1   1   7.8e-39   1.1e-34  119.5   8.3     1   145    43   186    43   186 0.90 Uncharacterized ACR, YhhQ family COG1738
DinI                 PF06183.8     65 seq646_BIOID51033    -             77   2.5e-25   88.1   0.1   1   1   2.1e-29   2.9e-25   87.9   0.1     2    65    14    77    13    77 0.97 DinI-like family
Wzz                  PF02706.10   152 seq652_BIOID51033    -            348   4.4e-15   55.6   1.9   1   1   7.4e-19     1e-14   54.5   1.3     1   113    15   188    15   246 0.66 Chain length determinant protein
DUF1795              PF08786.6    130 seq655_BIOID51033    -            185   5.8e-05   22.8   1.0   1   1   7.3e-09    0.0001   22.0   0.7     2   130    50   182    49   182 0.90 Domain of unknown function (DUF1795)
AA_permease          PF00324.16   479 seq656_BIOID51033    -            470  1.5e-119  399.3  46.0   1   1  2.5e-123  1.7e-119  399.1  31.9     1   477    27   468    27   470 0.98 Amino acid permease
AA_permease_2        PF13520.1    426 seq656_BIOID51033    -            470   5.5e-51  173.3  50.0   1   1     1e-54   7.1e-51  172.9  34.6     8   419    30   446    26   459 0.84 Amino acid permease
Sigma54_activat      PF00158.21   168 seq658_BIOID51033    -            441   1.5e-72  242.4   0.1   1   1   8.9e-76   2.4e-72  241.7   0.1     1   168   141   308   141   308 0.99 Sigma-54 interaction domain
Response_reg         PF00072.19   112 seq658_BIOID51033    -            441   7.2e-30  103.1   0.2   1   1   5.4e-33   1.5e-29  102.1   0.1     1   111     8   117     8   118 0.98 Response regulator receiver domain
HTH_8                PF02954.14    42 seq658_BIOID51033    -            441     2e-14   52.7   0.6   1   1   7.2e-18     2e-14   52.7   0.4     3    39   403   439   401   441 0.93 Bacterial regulatory protein, Fis family
AAA_5                PF07728.9    139 seq658_BIOID51033    -            441   1.3e-07   31.2   0.0   1   1   9.7e-11   2.7e-07   30.3   0.0     2   123   165   283   164   301 0.84 AAA domain (dynein-related subfamily)
AAA                  PF00004.24   132 seq658_BIOID51033    -            441   1.5e-05   25.0   0.0   1   1   1.2e-08   3.4e-05   23.9   0.0     1   126   165   296   165   302 0.72 ATPase family associated with various cellular activities (AAA)
AA_kinase            PF00696.23   241 seq659_BIOID51033    -            241   1.7e-27   96.3   0.2   1   1   1.9e-31   2.7e-27   95.7   0.2     1   241    10   219    10   219 0.77 Amino acid kinase family
HlyD_2               PF12700.2    328 seq660_BIOID51033    -            464   1.4e-25   90.0   1.4   1   1   5.4e-29   1.9e-25   89.6   1.0     9   328   123   425   115   425 0.81 HlyD family secretion protein
HlyD                 PF00529.15   306 seq660_BIOID51033    -            464   1.6e-24   86.6  15.4   1   1     6e-28   2.1e-24   86.3  10.4     1   241   135   360   135   424 0.86 HlyD family secretion protein
HlyD_3               PF13437.1    105 seq660_BIOID51033    -            464   1.5e-16   60.5   3.0   1   1   3.7e-14   1.3e-10   41.4   0.4     1   101   246   351   246   356 0.93 HlyD family secretion protein
Biotin_lipoyl_2      PF13533.1     50 seq660_BIOID51033    -            464   8.7e-14   50.8   9.0   1   1   7.9e-17   2.7e-13   49.2   0.3     2    50   136   184   135   184 0.97 Biotin-lipoyl like
RF-1                 PF00472.15   114 seq662_BIOID51033    -            204   2.6e-23   81.8   1.9   1   1   3.5e-27   4.8e-23   81.0   1.3     9   103   103   196    97   200 0.84 RF-1 domain
FliJ                 PF02050.11   123 seq664_BIOID51033    -            147   2.5e-32  111.3  20.6   1   1   2.3e-36   3.1e-32  111.0  14.3     1   122    19   141    19   142 0.98 Flagellar FliJ protein
Peripla_BP_3         PF13377.1    160 seq669_BIOID51033    -            327   3.5e-32  111.4   0.0   1   1   1.8e-35   8.3e-32  110.2   0.0     2   160   167   326   166   326 0.94 Periplasmic binding protein-like domain
LacI                 PF00356.16    46 seq669_BIOID51033    -            327   7.5e-18   63.7   0.1   1   1     3e-21   1.4e-17   62.9   0.1     1    45     3    49     3    50 0.95 Bacterial regulatory proteins, lacI family
Peripla_BP_1         PF00532.16   279 seq669_BIOID51033    -            327     1e-07   31.3   0.0   1   1   1.9e-10   8.8e-07   28.2   0.0     2   261    63   306    62   321 0.81 Periplasmic binding proteins and sugar binding domain of LacI family
Phage_min_tail       PF05939.8    109 seq670_BIOID51033    -            109   5.6e-38  129.1   0.1   1   1   4.5e-42   6.2e-38  128.9   0.0     1   109     1   109     1   109 0.99 Phage minor tail protein
Flg_hook             PF02120.11    85 seq672_BIOID51033    -            375   4.5e-19   67.7   6.8   1   1   6.5e-23   8.8e-19   66.8   4.7     4    84   248   328   245   336 0.91 Flagellar hook-length control protein FliK
Epimerase_2          PF02350.14   346 seq674_BIOID51033    -            376  1.3e-126  421.9   0.0   1   1  1.1e-130  1.5e-126  421.7   0.0     2   346    22   370    21   370 0.97 UDP-N-acetylglucosamine 2-epimerase
Adenine_deam_C       PF13382.1    171 seq675_BIOID51033    -            588   1.9e-57  193.0   0.0   1   1   1.1e-60   2.9e-57  192.4   0.0    24   171   434   581   416   581 0.95 Adenine deaminase C-terminal domain
Amidohydro_1         PF01979.15   333 seq675_BIOID51033    -            588   3.3e-38  132.0   0.0   1   1   4.8e-41   1.3e-37  130.0   0.0     2   333    82   347    81   347 0.95 Amidohydrolase family
Amidohydro_5         PF13594.1     68 seq675_BIOID51033    -            588   2.1e-12   46.5   0.2   1   1   2.9e-15   7.9e-12   44.7   0.1     1    68    52   115    52   115 0.85 Amidohydrolase
Amidohydro_4         PF13147.1    304 seq675_BIOID51033    -            588   3.1e-11   43.7   0.2   1   1   8.7e-12   2.4e-08   34.2   0.1     1   304    76   344    76   344 0.77 Amidohydrolase
Phage_tail_L         PF05100.7    206 seq677_BIOID51033    -            232   2.3e-97  324.0   0.2   1   1    2e-101   2.7e-97  323.7   0.1     1   206    29   230    29   230 0.99 Phage minor tail protein L
RRF                  PF01765.14   165 seq678_BIOID51033    -            185   3.9e-68  227.9   1.7   1   1   3.7e-72     5e-68  227.6   1.2     1   165    19   183    19   183 0.99 Ribosome recycling factor
Glyco_hydro_2_C      PF02836.12   298 seq682_BIOID51033    -           1081  1.4e-115  385.1   2.2   1   1  6.8e-119  2.3e-115  384.4   1.5     1   298   371   655   371   655 0.98 Glycosyl hydrolases family 2, TIM barrel domain
Bgal_small_N         PF02929.12   276 seq682_BIOID51033    -           1081   9.3e-87  290.4   0.1   1   1   4.7e-90   1.6e-86  289.6   0.1     1   275   778  1048   778  1049 0.99 Beta galactosidase small chain
Glyco_hydro_2_N      PF02837.13   167 seq682_BIOID51033    -           1081   6.9e-51  171.9   0.2   1   1   4.5e-54   1.5e-50  170.8   0.1     4   164    92   255    89   258 0.94 Glycosyl hydrolases family 2, sugar binding domain
Glyco_hydro_2        PF00703.16   110 seq682_BIOID51033    -           1081   3.1e-20   72.5   0.0   1   1   3.8e-23   1.3e-19   70.5   0.0     1   110   260   369   260   369 0.96 Glycosyl hydrolases family 2
ACR_tran             PF00873.14  1021 seq683_BIOID51033    -           1040         0 1229.2  35.3   1   1         0         0 1229.0  24.5     2  1020    13  1022    12  1023 1.00 AcrB/AcrD/AcrF family
SecD_SecF            PF02355.11   189 seq683_BIOID51033    -           1040   1.8e-08   33.6  32.6   1   1   1.6e-09   1.1e-05   24.6  10.9    36   183   348   495   338   501 0.82 Protein export membrane protein
UPF0118              PF01594.11   327 seq684_BIOID51033    -            376   6.9e-80  268.3  39.1   1   1   5.7e-84   7.8e-80  268.1  27.1     2   326    41   355    40   356 0.99 Domain of unknown function DUF20
Prok-JAB             PF14464.1    105 seq685_BIOID51033    -            247   7.3e-20   70.3   0.2   1   1   1.8e-23   1.2e-19   69.6   0.1     3    96     3    98     1   109 0.93 Prokaryotic homologs of the JAB domain
NLPC_P60             PF00877.14   105 seq685_BIOID51033    -            247   1.6e-13   50.2   0.0   1   1   3.4e-17   2.3e-13   49.7   0.0     1   104   111   223   111   224 0.93 NlpC/P60 family
PGI                  PF00342.14   486 seq686_BIOID51033    -            549  8.9e-235  779.5   0.1   1   1  7.4e-239    1e-234  779.3   0.0     1   486    52   541    52   541 0.99 Phosphoglucose isomerase
DXP_reductoisom      PF02670.11   129 seq688_BIOID51033    -            398     6e-49  165.7   0.7   1   1   1.3e-52     6e-49  165.7   0.5     1   129     4   132     4   132 0.99 1-deoxy-D-xylulose 5-phosphate reductoisomerase
DXPR_C               PF13288.1    121 seq688_BIOID51033    -            398   2.4e-45  153.3   0.3   1   1   1.1e-48   5.2e-45  152.2   0.2     1   121   271   389   271   389 0.99 DXP reductoisomerase C-terminal domain
DXP_redisom_C        PF08436.7     84 seq688_BIOID51033    -            398   7.5e-34  115.3   0.0   1   1   4.4e-37     2e-33  113.9   0.0     1    84   146   239   146   239 0.96 1-deoxy-D-xylulose 5-phosphate reductoisomerase C-terminal
DUF1401              PF07180.6    146 seq689_BIOID51033    -            131   8.2e-07   28.7   0.1   1   1   7.5e-11     1e-06   28.4   0.1    19    75     5    61     2    98 0.90 Protein of unknown function (DUF1401)
FliL                 PF03748.9     99 seq691_BIOID51033    -            154   7.5e-23   80.2   0.0   1   1   6.9e-27   9.4e-23   79.9   0.0     1    98    54   153    54   154 0.94 Flagellar basal body-associated protein FliL
UDPG_MGDP_dh_N       PF03721.9    185 seq692_BIOID51033    -            420   3.6e-61  205.6   0.2   1   1     1e-62   3.5e-59  199.2   0.0     2   183     5   189     4   191 0.96 UDP-glucose/GDP-mannose dehydrogenase family, NAD binding domain
UDPG_MGDP_dh         PF00984.14    96 seq692_BIOID51033    -            420     4e-30  103.7   0.0   1   1   2.3e-33     8e-30  102.7   0.0     2    93   206   292   205   296 0.88 UDP-glucose/GDP-mannose dehydrogenase family, central domain
UDPG_MGDP_dh_C       PF03720.10   106 seq692_BIOID51033    -            420   7.4e-19   67.7   0.0   1   1   5.7e-22   1.9e-18   66.4   0.0     1   104   324   419   324   420 0.91 UDP-glucose/GDP-mannose dehydrogenase family, UDP binding domain
NAD_binding_2        PF03446.10   162 seq692_BIOID51033    -            420     7e-07   29.1   0.1   1   1   2.1e-09   7.1e-06   25.8   0.0     2   110     4   136     3   141 0.76 NAD binding domain of 6-phosphogluconate dehydrogenase
FliM                 PF02154.10   192 seq693_BIOID51033    -            349   1.4e-80  269.3   0.2   1   1   3.6e-84   2.5e-80  268.6   0.0     1   192    53   246    53   246 0.99 Flagellar motor switch protein FliM
SpoA                 PF01052.15    77 seq693_BIOID51033    -            349   1.6e-15   56.3   0.0   1   1   4.7e-19   3.2e-15   55.3   0.0     3    75   267   337   265   338 0.96 Surface presentation of antigens (SPOA)
Lambda_tail_I        PF06805.7     82 seq694_BIOID51033    -            190   3.2e-14   52.4   0.0   1   1   4.2e-18   5.7e-14   51.5   0.0    25    82     2    64     1    64 0.98 Bacteriophage lambda tail assembly protein I
Pribosyltran         PF00156.22   125 seq695_BIOID51033    -            152   2.2e-11   43.4   0.0   1   1   2.3e-15   3.2e-11   42.9   0.0     2   112     4   105     3   112 0.87 Phosphoribosyl transferase domain
ACPS                 PF01648.15   113 seq699_BIOID51033    -            195   9.4e-12   44.7   0.0   1   1   1.1e-15   1.5e-11   44.0   0.0     2    73    88   155    87   189 0.80 4'-phosphopantetheinyl transferase superfamily
Metalloenzyme        PF01676.13   262 seq700_BIOID51033    -            514  4.5e-101  337.4   0.5   1   1  1.1e-104  5.2e-101  337.2   0.3     1   261     6   507     6   508 0.99 Metalloenzyme superfamily
iPGM_N               PF06415.8    223 seq700_BIOID51033    -            514   6.9e-89  296.9   0.6   1   1   2.2e-92     1e-88  296.3   0.4     2   223    85   308    84   308 0.99 BPG-independent PGAM N-terminus (iPGM_N)
Phosphodiest         PF01663.17   364 seq700_BIOID51033    -            514   2.3e-05   23.7   0.0   1   1   7.7e-09   3.5e-05   23.1   0.0   104   246   303   449   259   491 0.73 Type I phosphodiesterase / nucleotide pyrophosphatase
Phage_GPO            PF05929.6    276 seq702_BIOID51033    -            284  5.7e-129  429.1   0.4   1   1  4.7e-133  6.4e-129  428.9   0.3     1   276     6   284     6   284 1.00 Phage capsid scaffolding protein (GPO) serine peptidase
DUF3672              PF12421.3    136 seq704_BIOID51033    -           1159     6e-41  139.6   0.0   1   1   5.2e-44   1.8e-40  138.1   0.0     1   135   977  1117   977  1118 0.89 Fibronectin type III protein
Phage-tail_3         PF13550.1    164 seq704_BIOID51033    -           1159   3.9e-40  137.2   0.0   1   1   3.1e-43   1.1e-39  135.7   0.0     1   161   330   497   330   500 0.94 Putative phage tail protein
DUF1983              PF09327.6     81 seq704_BIOID51033    -           1159   2.6e-27   94.4   1.5   1   1   1.9e-30   6.6e-27   93.1   1.1     1    81   873   953   873   953 0.99 Domain of unknown function (DUF1983)
DUF1100              PF06500.6    411 seq706_BIOID51033    -            414    3e-222  737.3   0.0   1   1  9.7e-226  3.3e-222  737.2   0.0     1   411     1   414     1   414 0.99 Alpha/beta hydrolase of unknown function (DUF1100)
Abhydrolase_5        PF12695.2    142 seq706_BIOID51033    -            414   8.1e-09   35.2   0.0   1   1   4.3e-12   1.5e-08   34.4   0.0     1   121   196   375   196   392 0.75 Alpha/beta hydrolase family
Abhydrolase_6        PF12697.2    228 seq706_BIOID51033    -            414   4.8e-07   29.8   0.4   1   1   2.9e-10   9.8e-07   28.7   0.0    12   107   208   326   197   390 0.70 Alpha/beta hydrolase family
Prenyltransf         PF01255.14   223 seq707_BIOID51033    -            252   6.7e-82  273.8   0.0   1   1   5.6e-86   7.7e-82  273.6   0.0     1   222    23   243    23   244 0.99 Putative undecaprenyl diphosphate synthase
NAD_binding_2        PF03446.10   162 seq708_BIOID51033    -            292     2e-47  160.9   1.9   1   1     6e-51   2.7e-47  160.5   1.3     1   160     1   162     1   164 0.98 NAD binding domain of 6-phosphogluconate dehydrogenase
F420_oxidored        PF03807.12    96 seq708_BIOID51033    -            292   5.4e-07   29.8   0.2   1   1   2.4e-10   1.1e-06   28.8   0.2     1    75     3    71     3    96 0.79 NADP oxidoreductase coenzyme F420-dependent
Epimerase            PF01370.16   236 seq709_BIOID51033    -            355   2.4e-79  265.9   0.0   1   1   1.3e-82   2.9e-79  265.7   0.0     1   236     4   252     4   252 0.97 NAD dependent epimerase/dehydratase family
RmlD_sub_bind        PF04321.12   287 seq709_BIOID51033    -            355   2.8e-17   62.4   0.0   1   1   1.7e-20   3.9e-17   61.9   0.0     2   254     3   296     1   333 0.79 RmlD substrate binding domain
Polysacc_synt_2      PF02719.10   294 seq709_BIOID51033    -            355   1.8e-16   59.8   0.0   1   1   1.3e-19   2.9e-16   59.1   0.0     1   117     4   114     4   135 0.93 Polysaccharide biosynthesis protein
NAD_binding_4        PF07993.7    249 seq709_BIOID51033    -            355   2.8e-15   55.8   0.1   1   1   2.7e-14   6.2e-11   41.5   0.0    87   197    74   189    56   250 0.85 Male sterility protein
3Beta_HSD            PF01073.14   280 seq709_BIOID51033    -            355   2.9e-15   55.6   0.0   1   1     2e-18   4.6e-15   54.9   0.0     1   229     5   240     5   250 0.82 3-beta hydroxysteroid dehydrogenase/isomerase family
adh_short            PF00106.20   167 seq709_BIOID51033    -            355   4.3e-08   33.1   0.3   1   1   3.1e-10     7e-07   29.1   0.0     3    96     4    91     2   126 0.79 short chain dehydrogenase
SpoA                 PF01052.15    77 seq710_BIOID51033    -            137   2.9e-24   84.3   0.8   1   1   2.7e-28   3.7e-24   84.0   0.6     3    76    55   128    54   129 0.97 Surface presentation of antigens (SPOA)
Response_reg         PF00072.19   112 seq711_BIOID51033    -            204   3.2e-26   91.4   0.4   1   1   6.8e-30   4.6e-26   90.8   0.3     2   111     4   113     3   114 0.98 Response regulator receiver domain
GerE                 PF00196.14    58 seq711_BIOID51033    -            204   3.1e-22   77.5   0.1   1   1   1.1e-25   7.8e-22   76.2   0.0     2    58   142   198   141   198 0.97 Bacterial regulatory proteins, luxR family
Peptidase_A24        PF01478.13   106 seq712_BIOID51033    -            155   2.3e-23   82.2   8.7   1   1   1.7e-27   2.3e-23   82.2   6.0     2   103    10   116     8   121 0.88 Type IV leader peptidase family
SBP_bac_5            PF00496.17   374 seq713_BIOID51033    -            524   1.8e-88  296.8   2.1   1   1   1.5e-92   2.1e-88  296.5   1.5     2   370    68   437    67   441 0.90 Bacterial extracellular solute-binding proteins, family 5 Middle
YjbE                 PF11106.3     80 seq714_BIOID51033    -             80   1.5e-43  146.4  27.9   1   1   1.2e-47   1.7e-43  146.3  19.3     1    80     1    80     1    80 0.99 Exopolysaccharide production protein YjbE
FliO                 PF04347.8     84 seq715_BIOID51033    -            122   3.1e-24   84.7   0.2   1   1     3e-28   4.2e-24   84.2   0.1     1    84    37   118    37   118 0.88 Flagellar biosynthesis protein, FliO
CTP_transf_1         PF01148.15   259 seq717_BIOID51033    -            285   1.3e-63  214.9  19.9   1   1   1.1e-67   1.5e-63  214.7  13.8     2   257     4   279     3   281 0.88 Cytidylyltransferase family
Phage_cap_P2         PF05125.7    333 seq718_BIOID51033    -            355  1.5e-179  595.9   3.3   1   1  1.2e-183  1.7e-179  595.7   2.3     1   333     6   342     6   342 0.99 Phage major capsid protein, P2 family
DUF2886              PF11102.3    200 seq719_BIOID51033    -            212   1.7e-56  190.8   1.3   1   1   1.4e-60   1.9e-56  190.6   0.9     1   199    13   206    13   207 0.98 Protein of unknown function (DUF2886)
DeoC                 PF01791.4    236 seq720_BIOID51033    -            295   8.6e-35  120.0   0.0   1   1   7.3e-39     1e-34  119.8   0.0     2   235    21   261    20   262 0.94 DeoC/LacD family aldolase
HxlR                 PF01638.12    91 seq721_BIOID51033    -            126   1.8e-32  110.7   0.1   1   1   2.8e-36   3.8e-32  109.6   0.0     2    89    29   116    28   118 0.97 HxlR-like helix-turn-helix
SBP_bac_3            PF00497.15   225 seq722_BIOID51033    -           1197   7.2e-41  139.7   0.0   1   2   1.5e-15   4.1e-12   45.7   0.0    15   223    73   276    59   278 0.87 Bacterial extracellular solute-binding proteins, family 3
SBP_bac_3            PF00497.15   225 seq722_BIOID51033    -           1197   7.2e-41  139.7   0.0   2   2     2e-29   5.5e-26   91.0   0.0     2   224   305   520   304   521 0.93 Bacterial extracellular solute-binding proteins, family 3
Response_reg         PF00072.19   112 seq722_BIOID51033    -           1197   3.1e-29  101.1   0.1   1   1   1.9e-31   5.2e-28   97.1   0.0     1   111   961  1070   961  1071 0.98 Response regulator receiver domain
HATPase_c            PF02518.21   111 seq722_BIOID51033    -           1197   3.5e-25   87.7   0.1   1   1   2.4e-28   6.6e-25   86.8   0.1     2   110   825   936   824   937 0.91 Histidine kinase-, DNA gyrase B-, and HSP90-like ATPase
HisKA                PF00512.20    68 seq722_BIOID51033    -           1197   1.2e-16   60.2   0.0   1   1   1.3e-19   3.4e-16   58.8   0.0     1    68   711   777   711   777 0.98 His Kinase A (phospho-acceptor) domain
Hpt                  PF01627.18    90 seq722_BIOID51033    -           1197   1.2e-08   34.7   0.5   1   1   1.3e-11   3.4e-08   33.2   0.4     1    89  1104  1187  1104  1188 0.95 Hpt domain
FliP                 PF00813.15   194 seq723_BIOID51033    -            245   4.7e-81  271.0  10.9   1   1   4.8e-85   6.5e-81  270.5   7.5     2   193    48   239    47   240 0.99 FliP family
NTP_transferase      PF00483.18   248 seq724_BIOID51033    -            293   1.2e-72  244.0   0.0   1   1   2.1e-76   1.4e-72  243.8   0.0     1   246     2   238     2   240 0.98 Nucleotidyl transferase
NTP_transf_3         PF12804.2    179 seq724_BIOID51033    -            293   1.1e-08   35.3   0.0   1   1     2e-12   1.4e-08   35.0   0.0     1   120     3   133     3   188 0.83 MobA-like NTP transferase domain
Crl                  PF07417.7    127 seq725_BIOID51033    -            133     1e-54  183.5   0.1   1   1   8.7e-59   1.2e-54  183.3   0.1     2   122     3   123     2   131 0.96 Transcriptional regulator Crl
Peptidase_M23        PF01551.17    96 seq727_BIOID51033    -            427   2.1e-25   88.4   0.2   1   1   3.6e-29     5e-25   87.2   0.1     3    96   328   421   327   421 0.98 Peptidase family M23
ACR_tran             PF00873.14  1021 seq728_BIOID51033    -           1025         0 1228.9  15.6   1   1         0         0 1228.7  10.8     2  1020     4  1008     3  1009 0.99 AcrB/AcrD/AcrF family
MMPL                 PF03176.10   333 seq728_BIOID51033    -           1025   7.5e-13   47.7  20.1   1   2   6.2e-11   2.8e-07   29.4   5.9   138   313   327   501   226   522 0.83 MMPL family
MMPL                 PF03176.10   333 seq728_BIOID51033    -           1025   7.5e-13   47.7  20.1   2   2   4.2e-09   1.9e-05   23.4   2.5    73   306   785  1012   687  1024 0.76 MMPL family
SecD_SecF            PF02355.11   189 seq728_BIOID51033    -           1025   5.8e-12   45.0  19.3   1   2     3e-10   1.4e-06   27.5   6.0    35   186   336   489   317   492 0.80 Protein export membrane protein
SecD_SecF            PF02355.11   189 seq728_BIOID51033    -           1025   5.8e-12   45.0  19.3   2   2   8.1e-09   3.7e-05   22.8   2.0    25   183   844  1005   831  1022 0.87 Protein export membrane protein
Caps_synth_GfcC      PF06251.6    229 seq729_BIOID51033    -            277   2.5e-91  304.8   0.0   1   1   2.1e-95   2.9e-91  304.6   0.0     2   229    52   277    51   277 0.99 Capsule biosynthesis GfcC
DUF386               PF04074.7    153 seq730_BIOID51033    -            149   1.3e-39  135.0   1.4   1   1     1e-43   1.4e-39  134.9   1.0     1   153     1   142     1   142 0.98 Domain of unknown function (DUF386)
Peptidase_M50        PF02163.17   192 seq731_BIOID51033    -            450   2.7e-70  235.1   0.3   1   1   6.9e-74   3.1e-70  234.9   0.2     2   192    11   446    10   446 0.99 Peptidase family M50
PDZ                  PF00595.19    81 seq731_BIOID51033    -            450   8.1e-13   48.2   0.3   1   1     1e-13   4.6e-10   39.4   0.0     8    81   209   277   203   277 0.91 PDZ domain (Also known as DHR or GLGF)
PDZ_2                PF13180.1     82 seq731_BIOID51033    -            450   7.3e-11   41.6   0.0   1   1   1.1e-11   5.1e-08   32.5   0.0    19    78   227   285   211   287 0.84 PDZ domain
NAD_synthase         PF02540.12   242 seq733_BIOID51033    -            275   5.8e-79  264.2   0.0   1   1   4.9e-83   6.7e-79  264.0   0.0     2   242    23   265    22   265 0.98 NAD synthase
Bac_export_3         PF01313.14    76 seq734_BIOID51033    -             89   2.3e-30  103.9   9.5   1   1   1.9e-34   2.6e-30  103.8   6.6     2    75     5    78     4    79 0.97 Bacterial export proteins, family 3
Phage_term_smal      PF05944.7    132 seq735_BIOID51033    -            249   3.3e-42  143.1   0.0   1   1   3.8e-46   5.3e-42  142.5   0.0     1   132    34   163    34   163 0.99 Phage small terminase subunit
ADH_N                PF08240.7    109 seq736_BIOID51033    -            336   6.3e-32  109.4   0.4   1   1   2.8e-35   1.3e-31  108.5   0.3     1   107    29   134    29   136 0.98 Alcohol dehydrogenase GroES-like domain
ADH_zinc_N           PF00107.21   130 seq736_BIOID51033    -            336   5.7e-13   48.4   0.1   1   1   2.8e-16   1.3e-12   47.2   0.1     2   130   177   296   176   296 0.91 Zinc-binding dehydrogenase
ThiF                 PF00899.16   136 seq736_BIOID51033    -            336   4.7e-05   23.1   0.8   1   1     2e-08   9.2e-05   22.1   0.1     4    36   168   200   165   204 0.93 ThiF family
BPD_transp_1         PF00528.17   185 seq737_BIOID51033    -            314   8.5e-45  152.4   9.9   1   1   6.2e-49   8.5e-45  152.4   6.9     2   185   117   308   116   308 0.99 Binding-protein-dependent transport system inner membrane component
Semialdhyde_dh       PF01118.19   121 seq738_BIOID51033    -            334   6.7e-33  113.4   0.0   1   1   1.9e-36   1.3e-32  112.5   0.0     3   121     5   146     3   146 0.97 Semialdehyde dehydrogenase, NAD binding domain
Semialdhyde_dhC      PF02774.13   184 seq738_BIOID51033    -            334     3e-20   72.7   0.0   1   1   6.6e-24   4.5e-20   72.1   0.0     1   184   163   311   163   311 0.95 Semialdehyde dehydrogenase, dimerisation domain
Acetyltransf_1       PF00583.19    83 seq739_BIOID51033    -            224   6.6e-06   25.9   0.4   1   1   3.1e-09   2.1e-05   24.3   0.3    39    78   170   209   144   214 0.93 Acetyltransferase (GNAT) family
Acetyltransf_10      PF13673.1    117 seq739_BIOID51033    -            224   1.8e-05   24.7   0.4   1   1   4.3e-09   2.9e-05   24.0   0.3     1   114    92   207    92   212 0.80 Acetyltransferase (GNAT) domain
AA_permease_2        PF13520.1    426 seq740_BIOID51033    -            477   2.5e-37  128.3  62.3   1   1   4.4e-41     3e-37  128.0  43.2     2   418    10   434     9   449 0.86 Amino acid permease
AA_permease          PF00324.16   479 seq740_BIOID51033    -            477   8.9e-20   70.3  49.5   1   1   1.9e-23   1.3e-19   69.8  34.3    25   466    34   448    21   470 0.85 Amino acid permease
Bac_export_1         PF01311.15   249 seq741_BIOID51033    -            261   2.9e-76  255.9  29.1   1   1   2.4e-80   3.3e-76  255.7  20.2     2   248     8   251     7   252 0.99 Bacterial export proteins, family 1
DUF940               PF06082.6    658 seq742_BIOID51033    -            698  1.1e-257  856.8  12.6   1   1  8.9e-262  1.2e-257  856.6   8.7     1   657    29   692    29   693 0.97 Bacterial putative lipoprotein (DUF940)
Polysacc_deac_2      PF04748.8    213 seq743_BIOID51033    -            319   9.7e-81  269.7   0.4   1   1   8.6e-85   1.2e-80  269.4   0.3     1   212    28   238    28   239 0.99 Divergent polysaccharide deacetylase
EII-GUT              PF03608.8    168 seq745_BIOID51033    -            187     7e-77  256.8   0.7   1   1   5.9e-81     8e-77  256.6   0.5     2   168     5   171     4   171 0.99 PTS system enzyme II sorbitol-specific factor
Phage_GPL            PF05926.6    140 seq746_BIOID51033    -            169     1e-51  174.3   0.1   1   1   8.5e-56   1.2e-51  174.1   0.1     1   139    29   168    29   169 0.98 Phage head completion protein (GPL)
DegT_DnrJ_EryC1      PF01041.12   363 seq749_BIOID51033    -            376   3.7e-87  292.6   0.0   1   1   9.7e-91   4.4e-87  292.3   0.0     7   361    13   370     9   372 0.93 DegT/DnrJ/EryC1/StrS aminotransferase family
Aminotran_1_2        PF00155.16   363 seq749_BIOID51033    -            376   7.6e-11   41.4   0.1   1   1   3.7e-14   1.7e-10   40.3   0.0    67   189    46   154     9   187 0.88 Aminotransferase class I and II
Aminotran_5          PF00266.14   371 seq749_BIOID51033    -            376   4.7e-08   32.0   0.1   1   1   1.6e-11   7.5e-08   31.3   0.0    62   182    47   159    33   204 0.90 Aminotransferase class-V
GIY-YIG              PF01541.19    80 seq750_BIOID51033    -            295   2.9e-05   24.2   0.0   1   1   4.2e-09   5.8e-05   23.2   0.0     2    76    35   104    34   109 0.76 GIY-YIG catalytic domain
AA_kinase            PF00696.23   241 seq752_BIOID51033    -            396   4.4e-43  147.4   2.1   1   1   8.2e-47   5.6e-43  147.1   1.5     2   240    35   263    34   264 0.93 Amino acid kinase family
PUA                  PF01472.15    74 seq752_BIOID51033    -            396     1e-22   79.4   0.1   1   1   4.6e-26   3.1e-22   77.9   0.1     1    74   305   379   305   379 0.98 PUA domain
BPD_transp_1         PF00528.17   185 seq753_BIOID51033    -            277   6.8e-29  100.5  11.6   1   1     5e-33   6.8e-29  100.5   8.0     1   183    89   271    86   273 0.98 Binding-protein-dependent transport system inner membrane component
Sugar_tr             PF00083.19   451 seq754_BIOID51033    -            477   2.6e-30  105.2  35.0   1   1   7.4e-34   3.4e-30  104.9  24.2    50   432    72   452    33   463 0.82 Sugar (and other) transporter
MFS_1                PF07690.11   354 seq754_BIOID51033    -            477   1.5e-25   89.6  45.8   1   1   3.2e-29   1.5e-25   89.6  31.7     4   352    41   421    37   422 0.80 Major Facilitator Superfamily
MFS_2                PF13347.1    427 seq754_BIOID51033    -            477   2.3e-14   52.5  24.2   1   1   8.1e-13   3.7e-09   35.3   4.9   222   351    24   158    11   162 0.79 MFS/sugar transport protein
Bac_surface_Ag       PF01103.18   323 seq755_BIOID51033    -            810  1.7e-100  336.4  16.0   1   1  1.1e-103  3.7e-100  335.4  11.1     1   323   448   810   448   810 0.96 Surface antigen
Surf_Ag_VNR          PF07244.10    78 seq755_BIOID51033    -            810   3.1e-65  216.4  10.4   1   5   6.3e-10   2.2e-06   27.8   0.0     1    78    24    91    24    91 0.87 Surface antigen variable number repeat
Surf_Ag_VNR          PF07244.10    78 seq755_BIOID51033    -            810   3.1e-65  216.4  10.4   2   5   5.9e-15     2e-11   44.0   0.0     1    78    92   172    92   172 0.93 Surface antigen variable number repeat
Surf_Ag_VNR          PF07244.10    78 seq755_BIOID51033    -            810   3.1e-65  216.4  10.4   3   5   3.5e-17   1.2e-13   51.1   0.1     2    78   176   263   175   263 0.86 Surface antigen variable number repeat
Surf_Ag_VNR          PF07244.10    78 seq755_BIOID51033    -            810   3.1e-65  216.4  10.4   4   5   5.8e-14     2e-10   40.8   0.0     1    78   266   344   266   344 0.92 Surface antigen variable number repeat
Surf_Ag_VNR          PF07244.10    78 seq755_BIOID51033    -            810   3.1e-65  216.4  10.4   5   5     1e-18   3.5e-15   56.0   0.1     1    78   347   421   347   421 0.91 Surface antigen variable number repeat
AA_kinase            PF00696.23   241 seq756_BIOID51033    -            258     1e-39  136.4   2.0   1   1   8.4e-44   1.1e-39  136.2   1.4     3   240     5   235     3   236 0.93 Amino acid kinase family
GerE                 PF00196.14    58 seq758_BIOID51033    -            207   2.9e-19   68.0   1.4   1   1   4.6e-23   6.3e-19   66.9   1.0     3    57   137   191   135   192 0.96 Bacterial regulatory proteins, luxR family
Phage_tail_X         PF05489.7     60 seq759_BIOID51033    -             67   8.3e-34  114.7   0.2   1   1   6.8e-38   9.3e-34  114.5   0.1     1    60     1    60     1    60 0.98 Phage Tail Protein X
EIIBC-GUT_N          PF03612.9    183 seq760_BIOID51033    -            319   9.6e-72  240.3   1.8   1   1   2.7e-75   1.8e-71  239.3   1.3     2   183     3   171     2   171 0.95 Sorbitol phosphotransferase enzyme II N-terminus
EIIBC-GUT_C          PF07663.6     93 seq760_BIOID51033    -            319   6.4e-48  160.7   5.0   1   1   9.3e-52   6.4e-48  160.7   3.5     1    93   226   318   226   318 0.99 Sorbitol phosphotransferase enzyme II C-terminus
Ail_Lom              PF06316.6    199 seq764_BIOID51033    -            199  5.6e-128  424.0   5.9   1   1  9.1e-132  6.2e-128  423.9   4.1     1   199     1   199     1   199 1.00 Enterobacterial Ail/Lom protein
OMP_b-brl            PF13505.1    176 seq764_BIOID51033    -            199   3.3e-25   88.9   6.5   1   1   5.4e-29   3.7e-25   88.7   4.5     2   176    11   199     8   199 0.83 Outer membrane protein beta-barrel domain
Phage_lysozyme       PF00959.14   110 seq766_BIOID51033    -            169   9.6e-22   77.2   0.0   1   1   8.5e-26   1.2e-21   76.9   0.0     1   110    53   159    53   159 0.98 Phage lysozyme
Inositol_P           PF00459.20   271 seq767_BIOID51033    -            246   6.5e-58  196.0   0.0   1   1   5.6e-62   7.6e-58  195.8   0.0     8   253     4   238     1   243 0.86 Inositol monophosphatase family
LysR_substrate       PF03466.15   209 seq769_BIOID51033    -            293   3.6e-45  153.5   0.1   1   1   8.4e-49   5.7e-45  152.8   0.0     2   204    85   282    84   285 0.98 LysR substrate binding domain
HTH_1                PF00126.22    60 seq769_BIOID51033    -            293   2.5e-18   65.4   0.9   1   1   6.9e-22   4.7e-18   64.5   0.6     1    60     3    62     3    62 0.97 Bacterial regulatory helix-turn-helix protein, lysR family
ABC_tran             PF00005.22   118 seq770_BIOID51033    -            254   1.3e-14   54.4   0.0   1   1   2.1e-18   2.9e-14   53.3   0.0     9   118    55   169    47   169 0.81 ABC transporter
GD_AH_C              PF04295.8    397 seq771_BIOID51033    -            523  1.6e-147  491.2   0.1   1   1  2.7e-151  1.8e-147  491.0   0.0     2   396   117   522   116   523 0.97 D-galactarate dehydratase / Altronate hydrolase, C terminus
SAF                  PF08666.7     63 seq771_BIOID51033    -            523   5.1e-14   52.3   1.0   1   1   2.3e-17   1.6e-13   50.7   0.2     1    62    22    91    22    92 0.98 SAF domain
Polysacc_synt        PF01943.12   273 seq772_BIOID51033    -            416     1e-13   51.0  19.1   1   1   7.7e-18     1e-13   51.0  13.3     1   272     3   283     3   284 0.84 Polysaccharide biosynthesis protein
Lyase_1              PF00206.15   312 seq773_BIOID51033    -            457  3.8e-102  341.5   0.0   1   1  1.4e-105  1.9e-101  339.2   0.0     1   312     6   301     6   301 0.99 Lyase
Aldedh               PF00171.17   462 seq778_BIOID51033    -            417   6.1e-21   74.1   3.3   1   1   1.2e-20   1.6e-16   59.6   0.9    37   298     8   282     2   305 0.82 Aldehyde dehydrogenase family
phage_tail_N         PF08400.5    134 seq779_BIOID51033    -           1137   2.5e-58  195.4   0.2   1   1   5.5e-62   2.5e-58  195.4   0.1     1   134     1   134     1   134 0.99 Prophage tail fibre N-terminal
Collar               PF07484.7     57 seq779_BIOID51033    -           1137   1.6e-11   43.6   0.2   1   1   8.8e-15     4e-11   42.4   0.1     1    56   907   953   907   954 0.97 Phage Tail Collar Domain
Phage_fiber          PF03335.8     14 seq779_BIOID51033    -           1137   0.00021   20.3  58.7   1   6   0.00048       2.2    8.1   1.5     1    14   970   983   970   983 0.88 Phage tail fibre repeat
Phage_fiber          PF03335.8     14 seq779_BIOID51033    -           1137   0.00021   20.3  58.7   2   6   2.3e-05      0.11   12.1   2.5     1    14  1002  1015  1002  1015 0.94 Phage tail fibre repeat
Phage_fiber          PF03335.8     14 seq779_BIOID51033    -           1137   0.00021   20.3  58.7   3   6     4e-05      0.18   11.4   1.8     2    14  1073  1085  1072  1085 0.92 Phage tail fibre repeat
Phage_fiber          PF03335.8     14 seq779_BIOID51033    -           1137   0.00021   20.3  58.7   4   6    0.0026        12    5.9   1.6     2    12  1087  1097  1086  1098 0.85 Phage tail fibre repeat
Phage_fiber          PF03335.8     14 seq779_BIOID51033    -           1137   0.00021   20.3  58.7   5   6   0.00042       1.9    8.3   0.9     2    11  1096  1105  1095  1106 0.86 Phage tail fibre repeat
Phage_fiber          PF03335.8     14 seq779_BIOID51033    -           1137   0.00021   20.3  58.7   6   6   0.00047       2.2    8.1   0.9     2    13  1105  1116  1104  1117 0.87 Phage tail fibre repeat
PTSIIA_gutA          PF03829.8    117 seq780_BIOID51033    -            123   6.9e-44  148.1   0.0   1   1   6.1e-48   8.4e-44  147.8   0.0     1   116     1   116     1   118 0.98 PTS system glucitol/sorbitol-specific IIA component
DUF2525              PF10733.4     58 seq781_BIOID51033    -             76   5.4e-38  128.5   4.1   1   1   5.1e-42     7e-38  128.1   2.9     1    58    19    76    19    76 0.99 Protein of unknown function (DUF2525)
HTH_Tnp_1            PF01527.15    76 seq783_BIOID51033    -            108   9.2e-11   41.4   1.2   1   1   2.7e-14   3.8e-10   39.4   0.8     1    74     1    87     1    88 0.85 Transposase
Sugar_tr             PF00083.19   451 seq788_BIOID51033    -            449   1.3e-37  129.3  27.3   1   1   5.7e-39   2.6e-35  121.7  18.9     4   443    22   430    20   438 0.78 Sugar (and other) transporter
MFS_1                PF07690.11   354 seq788_BIOID51033    -            449   9.9e-31  106.6  45.4   1   1   7.5e-31   3.4e-27   95.0  23.4    30   314    54   353    25   360 0.75 Major Facilitator Superfamily
MFS_2                PF13347.1    427 seq788_BIOID51033    -            449   7.3e-11   40.9  21.0   1   1   2.2e-13     1e-09   37.2   7.8   126   385   144   404   139   428 0.75 MFS/sugar transport protein
MFS_1                PF07690.11   354 seq789_BIOID51033    -            471   6.2e-55  186.2  69.8   1   2   5.6e-53   3.9e-49  167.1  35.1     1   353    15   405    15   406 0.91 Major Facilitator Superfamily
MFS_1                PF07690.11   354 seq789_BIOID51033    -            471   6.2e-55  186.2  69.8   2   2   3.3e-12   2.2e-08   33.1   7.7    57   178   322   455   321   469 0.79 Major Facilitator Superfamily
MFS_3                PF05977.8    524 seq789_BIOID51033    -            471   2.4e-09   35.7  13.1   1   1   3.5e-13   2.4e-09   35.7   9.1    20   187    20   183     6   247 0.85 Transmembrane secretion effector
ABC_tran             PF00005.22   118 seq790_BIOID51033    -            268   9.9e-26   90.3   0.1   1   1   2.3e-29   1.6e-25   89.6   0.0     1   117    52   179    52   180 0.92 ABC transporter
adh_short            PF00106.20   167 seq791_BIOID51033    -            259   1.3e-25   90.1   1.7   1   1   3.4e-29   1.5e-25   89.8   1.2     2   166     4   172     3   173 0.94 short chain dehydrogenase
adh_short_C2         PF13561.1    243 seq791_BIOID51033    -            259     8e-17   61.7   0.0   1   1   2.6e-20   1.2e-16   61.1   0.0     7   241    13   255     9   256 0.87 Enoyl-(Acyl carrier protein) reductase
P2_Phage_GpR         PF06891.6    135 seq793_BIOID51033    -            155   3.1e-39  133.7   0.0   1   1   2.6e-43   3.5e-39  133.5   0.0     1   135     1   131     1   131 0.99 P2 phage tail completion protein R (GpR)
rve                  PF00665.21   120 seq794_BIOID51033    -            296   2.7e-25   88.6   0.1   1   1   2.8e-28   9.6e-25   86.9   0.0     2   119   126   240   125   241 0.97 Integrase core domain
HTH_21               PF13276.1     60 seq794_BIOID51033    -            296   9.2e-17   60.6   3.5   1   1   6.3e-20   2.2e-16   59.5   2.4     2    60    47   104    45   104 0.94 HTH-like domain
rve_3                PF13683.1     67 seq794_BIOID51033    -            296   1.3e-11   43.7   0.1   1   1   8.8e-15     3e-11   42.5   0.0     6    67   217   278   212   278 0.93 Integrase core domain
rve_2                PF13333.1     52 seq794_BIOID51033    -            296   2.8e-06   27.1   0.0   1   1   1.7e-09   5.8e-06   26.1   0.0     1    44   231   277   231   284 0.88 Integrase core domain
Hydrolase_3          PF08282.7    254 seq795_BIOID51033    -            271   1.8e-15   57.1   0.0   1   1   4.6e-17   3.1e-13   49.7   0.0     1   229    10   233    10   241 0.75 haloacid dehalogenase-like hydrolase
S6PP                 PF05116.8    247 seq795_BIOID51033    -            271   1.3e-07   31.0   0.0   1   1   7.2e-10   4.9e-06   25.9   0.0     3   245     8   267     6   268 0.76 Sucrose-6F-phosphate phosphohydrolase
Trehalase            PF01204.13   512 seq796_BIOID51033    -            783   6.8e-13   47.9   0.2   1   1   4.5e-16   2.1e-12   46.3   0.1   179   488   414   764   408   770 0.83 Trehalase
PsiE                 PF06146.7     69 seq800_BIOID51033    -            136   1.8e-16   59.9   5.7   1   1   1.3e-20   1.8e-16   59.9   3.9     5    69    62   123    58   123 0.95 Phosphate-starvation-inducible E
Phage_tail_S         PF05069.8    148 seq801_BIOID51033    -            149   1.4e-46  157.8   5.1   1   1   1.1e-50   1.5e-46  157.6   3.5     2   147     3   147     2   148 0.98 Phage virion morphogenesis family
Glyco_transf_56      PF07429.6    361 seq802_BIOID51033    -            359  1.7e-193  642.3   0.0   1   1  2.8e-197  1.9e-193  642.1   0.0     1   360     1   358     1   359 0.99 4-alpha-L-fucosyltransferase glycosyl transferase group 56
DUF1107              PF06526.7     64 seq805_BIOID51033    -             68   6.4e-31  105.8   0.8   1   1   5.1e-35     7e-31  105.7   0.5     1    64     1    64     1    64 0.99 Protein of unknown function (DUF1107)
NikR_C               PF08753.6     79 seq806_BIOID51033    -            133   3.2e-30  103.7   4.0   1   1   6.9e-34   4.7e-30  103.1   2.8     2    78    54   130    53   131 0.97 NikR C terminal nickel binding domain
RHH_1                PF01402.16    39 seq806_BIOID51033    -            133   2.3e-10   39.7   0.5   1   1   5.4e-14   3.7e-10   39.1   0.3     1    38     3    41     3    42 0.95 Ribbon-helix-helix protein, copG family
GutM                 PF06923.6    109 seq808_BIOID51033    -            119   6.1e-37  125.5   0.0   1   1   5.1e-41   6.9e-37  125.3   0.0     2   109     3   110     2   110 0.98 Glucitol operon activator protein (GutM)
LysR_substrate       PF03466.15   209 seq810_BIOID51033    -            315   9.6e-55  184.8   0.6   1   1   1.9e-58   1.3e-54  184.3   0.4     4   208    99   303    96   304 0.99 LysR substrate binding domain
HTH_1                PF00126.22    60 seq810_BIOID51033    -            315   8.8e-22   76.4   0.5   1   1   2.5e-25   1.7e-21   75.5   0.1     1    59    13    71    13    72 0.98 Bacterial regulatory helix-turn-helix protein, lysR family
OmpH                 PF03938.9    158 seq811_BIOID51033    -            161   6.2e-23   81.3  16.0   1   1   5.4e-27   7.4e-23   81.1  11.1     3   157    10   160     6   161 0.93 Outer membrane protein (OmpH-like)
Phage_base_V         PF04717.7     79 seq814_BIOID51033    -            211   1.8e-27   94.9   0.7   1   1   2.4e-31   3.3e-27   94.1   0.5     1    79    21    96    21    96 0.98 Phage-related baseplate assembly protein
Aldose_epim          PF01263.15   301 seq817_BIOID51033    -            295   8.9e-21   74.1   0.0   1   1   8.7e-25   1.2e-20   73.7   0.0     2   197    28   213    27   228 0.86 Aldose 1-epimerase
DeoRC                PF00455.17   162 seq818_BIOID51033    -            257   6.9e-53  178.4   0.6   1   1   2.4e-56   1.1e-52  177.8   0.3     3   161    74   232    72   233 0.97 DeoR C terminal sensor domain
HTH_DeoR             PF08220.7     57 seq818_BIOID51033    -            257     9e-22   76.2   0.1   1   1   3.8e-25   1.7e-21   75.3   0.1     1    56     6    61     6    62 0.98 DeoR-like helix-turn-helix domain
HTH_11               PF08279.7     55 seq818_BIOID51033    -            257   5.3e-09   35.4   0.1   1   1   3.9e-12   1.8e-08   33.8   0.0     1    46     6    50     6    56 0.92 HTH domain
Toxin_YhaV           PF11663.3    141 seq820_BIOID51033    -            154   1.3e-60  203.0   0.1   1   1   1.1e-64   1.5e-60  202.9   0.1     2   140    12   152    11   153 0.98 Toxin with endonuclease activity YhaV
HATPase_c            PF02518.21   111 seq821_BIOID51033    -            467   5.8e-24   83.8   0.0   1   1   2.7e-27   1.2e-23   82.7   0.0     1   111   349   460   349   460 0.98 Histidine kinase-, DNA gyrase B-, and HSP90-like ATPase
HAMP                 PF00672.20    70 seq821_BIOID51033    -            467   1.5e-17   63.4   0.4   1   1   3.3e-21   1.5e-17   63.4   0.2     2    69   168   235   167   236 0.96 HAMP domain
HisKA                PF00512.20    68 seq821_BIOID51033    -            467   9.5e-14   51.0   0.2   1   1   2.1e-17   9.5e-14   51.0   0.1     1    68   240   304   240   304 0.97 His Kinase A (phospho-acceptor) domain
MFS_1                PF07690.11   354 seq822_BIOID51033    -            396   3.6e-34  117.9  59.3   1   1   2.6e-38   3.6e-34  117.9  41.1     2   353    19   349    18   350 0.89 Major Facilitator Superfamily
Hexapep              PF00132.19    36 seq823_BIOID51033    -            341   4.3e-32  108.0  41.1   1   3   1.2e-14   8.4e-11   40.7   2.6     2    36   110   144   109   144 0.95 Bacterial transferase hexapeptide (six repeats)
Hexapep              PF00132.19    36 seq823_BIOID51033    -            341   4.3e-32  108.0  41.1   2   3   1.7e-12   1.2e-08   33.9   0.3     1    35   145   179   145   180 0.96 Bacterial transferase hexapeptide (six repeats)
Hexapep              PF00132.19    36 seq823_BIOID51033    -            341   4.3e-32  108.0  41.1   3   3   4.2e-11   2.9e-07   29.5   6.4     1    35   222   256   222   257 0.94 Bacterial transferase hexapeptide (six repeats)
LpxD                 PF04613.9     72 seq823_BIOID51033    -            341   1.9e-23   81.6   0.0   1   1   4.7e-27   3.2e-23   80.9   0.0     1    72    21    90    21    90 0.97 UDP-3-O-[3-hydroxymyristoyl] glucosamine N-acyltransferase, LpxD
WzyE                 PF06899.6    449 seq824_BIOID51033    -            450  1.2e-277  920.6  45.5   1   1  9.8e-282  1.3e-277  920.4  31.5     1   448     1   449     1   450 1.00 WzyE protein
GPW_gp25             PF04965.9     99 seq825_BIOID51033    -            115   1.1e-20   72.8   0.0   1   1   1.1e-24   1.5e-20   72.4   0.0     5    92    17   104    15   111 0.94 Gene 25-like lysozyme
Baseplate_J          PF04865.9    243 seq827_BIOID51033    -            302   1.3e-59  201.4   3.1   1   1   4.2e-62   5.8e-58  195.9   2.2     2   243    86   262    85   262 0.96 Baseplate J-like protein
SIS                  PF01380.17   131 seq828_BIOID51033    -            321   3.8e-27   94.3   0.0   1   1   9.9e-31   6.8e-27   93.5   0.0     2   130    39   169    38   170 0.98 SIS domain
CBS                  PF00571.23    57 seq828_BIOID51033    -            321   2.9e-15   55.5   0.0   1   2   1.9e-08   0.00013   21.4   0.0     1    56   199   256   199   257 0.92 CBS domain
CBS                  PF00571.23    57 seq828_BIOID51033    -            321   2.9e-15   55.5   0.0   2   2   1.9e-10   1.3e-06   27.8   0.0     2    51   266   315   265   318 0.89 CBS domain
ETF                  PF01012.16   164 seq829_BIOID51033    -            277   6.1e-33  113.7   3.0   1   1   6.5e-37   8.8e-33  113.2   2.1     9   164    51   208    45   208 0.91 Electron transfer flavoprotein domain
HAD_2                PF13419.1    176 seq833_BIOID51033    -            199   4.9e-29  101.7   0.1   1   1   1.7e-32   5.7e-29  101.5   0.1     2   176     4   184     3   184 0.85 Haloacid dehalogenase-like hydrolase
Hydrolase_like       PF13242.1     75 seq833_BIOID51033    -            199   2.5e-08   33.3   0.0   1   1   1.6e-11   5.5e-08   32.2   0.0     2    50   139   186   138   198 0.93 HAD-hyrolase-like
Hydrolase            PF00702.21   204 seq833_BIOID51033    -            199   1.8e-06   28.4   0.0   1   1   6.1e-10   2.1e-06   28.3   0.0   109   203    73   177     6   178 0.76 haloacid dehalogenase-like hydrolase
FabA                 PF07977.8    138 seq834_BIOID51033    -            151   8.4e-43  145.0   0.0   1   1   7.2e-47   9.8e-43  144.8   0.0     1   137    17   141    17   142 0.97 FabA-like domain
Response_reg         PF00072.19   112 seq839_BIOID51033    -            240   2.5e-25   88.5   0.0   1   1   5.5e-29   3.7e-25   87.9   0.0     1   112    13   122    13   122 0.98 Response regulator receiver domain
Trans_reg_C          PF00486.23    77 seq839_BIOID51033    -            240   3.7e-22   77.9   0.1   1   1   9.6e-26   6.6e-22   77.1   0.0     2    77   157   232   156   232 0.96 Transcriptional regulatory protein, C terminal
TisB_toxin           PF13939.1     28 seq840_BIOID51033    -             29   4.8e-16   57.9  11.3   1   1   3.7e-20   5.1e-16   57.8   7.8     1    28     1    28     1    28 0.99 Toxin TisB, type I toxin-antitoxin system
Oxidored_FMN         PF00724.15   341 seq841_BIOID51033    -            672  5.2e-104  347.8   0.0   1   1  3.8e-107  6.5e-104  347.4   0.0     1   341     5   331     5   331 0.97 NADH:flavin oxidoreductase / NADH oxidase family
Pyr_redox_3          PF13738.1    203 seq841_BIOID51033    -            672   6.5e-14   52.3   0.2   1   1   1.3e-09   2.3e-06   27.6   0.3     1    41   378   417   378   428 0.93 Pyridine nucleotide-disulphide oxidoreductase
Pyr_redox_2          PF07992.9    200 seq841_BIOID51033    -            672   6.5e-13   48.8   0.0   1   1   5.7e-13   9.7e-10   38.5   0.0     2   159   377   541   376   594 0.68 Pyridine nucleotide-disulphide oxidoreductase
NAD_binding_8        PF13450.1     68 seq841_BIOID51033    -            672   1.4e-09   37.6   0.3   1   1   4.9e-12   8.4e-09   35.2   0.0     1    35   379   413   379   431 0.92 NAD(P)-binding Rossmann-like domain
HI0933_like          PF03486.9    409 seq841_BIOID51033    -            672   6.9e-07   27.9   2.5   1   1   5.2e-10     9e-07   27.5   0.2     2    42   376   416   375   418 0.93 HI0933-like protein
FAD_binding_2        PF00890.19   421 seq841_BIOID51033    -            672   3.6e-05   22.6   1.0   1   1   5.1e-08   8.7e-05   21.4   0.7     3    41   378   416   376   419 0.91 FAD binding domain
Virul_fac_BrkB       PF03631.10   260 seq842_BIOID51033    -            290     1e-55  188.8  24.6   1   1   8.7e-60   1.2e-55  188.6  17.0     2   258    29   274    28   276 0.88 Virulence factor BrkB
Tail_P2_I            PF09684.5    139 seq843_BIOID51033    -            202   1.2e-53  180.3   0.2   1   1     1e-57   1.4e-53  180.0   0.1     1   139     6   142     6   142 0.98 Phage tail protein (Tail_P2_I)
Tagatose_6_P_K       PF08013.6    424 seq844_BIOID51033    -            426  4.6e-209  694.0   0.0   1   1  3.8e-213  5.2e-209  693.8   0.0     1   423     1   424     1   425 1.00 Tagatose 6 phosphate kinase
Glyco_tran_WecB      PF03808.8    172 seq845_BIOID51033    -            246   3.1e-56  189.3   0.1   1   1   3.1e-60   4.2e-56  188.9   0.1     2   172    61   231    60   231 0.96 Glycosyl transferase WecB/TagA/CpsF family
ETF_alpha            PF00766.14    86 seq846_BIOID51033    -            313   6.6e-32  108.8   0.1   1   1   2.2e-35   1.5e-31  107.7   0.1     2    86   190   275   189   275 0.97 Electron transfer flavoprotein FAD-binding domain
ETF                  PF01012.16   164 seq846_BIOID51033    -            313   1.9e-19   69.8   0.6   1   1   4.6e-23   3.2e-19   69.1   0.1    19   163    19   153     6   154 0.91 Electron transfer flavoprotein domain
Caudo_TAP            PF02413.12   130 seq847_BIOID51033    -            194   3.3e-39  133.8   0.7   1   1   3.1e-43   4.3e-39  133.5   0.5     1   129    72   191    72   192 0.98 Caudovirales tail fibre assembly protein
Acetyltransf_11      PF13720.1     83 seq850_BIOID51033    -            262   2.4e-30  104.4   0.0   1   1   5.6e-34   3.8e-30  103.8   0.0     1    83   180   262   180   262 0.98 Udp N-acetylglucosamine O-acyltransferase; Domain 2
Hexapep              PF00132.19    36 seq850_BIOID51033    -            262     5e-30  101.5  21.3   1   5   3.6e-09   2.5e-05   23.4   0.3     4    35     2    33     1    34 0.91 Bacterial transferase hexapeptide (six repeats)
Hexapep              PF00132.19    36 seq850_BIOID51033    -            262     5e-30  101.5  21.3   2   5   5.4e-13   3.7e-09   35.5   3.3     1    36    17    52    17    52 0.96 Bacterial transferase hexapeptide (six repeats)
Hexapep              PF00132.19    36 seq850_BIOID51033    -            262     5e-30  101.5  21.3   3   5   1.5e-07     0.001   18.3   1.1     1    35    35    69    35    69 0.92 Bacterial transferase hexapeptide (six repeats)
Hexapep              PF00132.19    36 seq850_BIOID51033    -            262     5e-30  101.5  21.3   4   5   3.1e-07    0.0021   17.3   0.0     2    35    66    99    65   100 0.95 Bacterial transferase hexapeptide (six repeats)
Hexapep              PF00132.19    36 seq850_BIOID51033    -            262     5e-30  101.5  21.3   5   5   1.9e-13   1.3e-09   37.0   0.1     2    36   109   143   108   143 0.96 Bacterial transferase hexapeptide (six repeats)
MFS_1                PF07690.11   354 seq851_BIOID51033    -            396   7.9e-39  133.2  45.7   1   1   1.7e-42   7.9e-39  133.2  31.6     2   352    16   351    15   353 0.83 Major Facilitator Superfamily
MFS_3                PF05977.8    524 seq851_BIOID51033    -            396   6.8e-08   30.9   6.3   1   1   1.5e-11   6.8e-08   30.9   4.3    32   206    32   201     5   207 0.84 Transmembrane secretion effector
TRI12                PF06609.8    599 seq851_BIOID51033    -            396   2.8e-06   25.7   4.5   1   1   6.2e-10   2.8e-06   25.7   3.1    87   212    54   179    14   190 0.80 Fungal trichothecene efflux pump (TRI12)
Bac_surface_Ag       PF01103.18   323 seq855_BIOID51033    -            577   1.3e-59  202.1   7.0   1   1   3.2e-63   2.2e-59  201.4   4.9     1   322   290   576   290   577 0.92 Surface antigen
Surf_Ag_VNR          PF07244.10    78 seq855_BIOID51033    -            577     1e-15   57.7   0.3   1   1   9.2e-13   6.3e-09   36.0   0.0     1    67   189   249   189   263 0.83 Surface antigen variable number repeat
DUF3751              PF12571.3    159 seq856_BIOID51033    -            348   1.6e-48  164.3   0.1   1   1   3.5e-52   2.4e-48  163.8   0.1     1   159     1   153     1   153 0.99 Phage tail-collar fibre protein
Collar               PF07484.7     57 seq856_BIOID51033    -            348   2.4e-12   46.3   0.2   1   1   8.6e-16   5.9e-12   45.0   0.1     1    57   193   240   193   240 0.97 Phage Tail Collar Domain
TetR_N               PF00440.18    47 seq857_BIOID51033    -            234   1.3e-13   50.2   2.0   1   1   1.5e-17   2.1e-13   49.5   0.1     1    46    34    80    34    81 0.95 Bacterial regulatory proteins, tetR family
MarR                 PF01047.17    59 seq859_BIOID51033    -            144   5.2e-18   64.3   0.0   1   1   1.9e-21   8.8e-18   63.6   0.0     1    59    38    96    38    96 0.98 MarR family
MarR_2               PF12802.2     62 seq859_BIOID51033    -            144   1.4e-13   50.1   0.0   1   1   5.2e-17   2.4e-13   49.4   0.0     1    62    36    95    36    95 0.98 MarR family
HTH_27               PF13463.1     68 seq859_BIOID51033    -            144   3.5e-09   36.7   0.0   1   1   1.8e-12   8.1e-09   35.5   0.0     1    68    38   104    38   104 0.93 Winged helix DNA-binding domain
DUF1508              PF07411.7     49 seq860_BIOID51033    -            123   8.1e-48  159.5   6.0   1   2   1.2e-27   1.7e-23   81.6   0.2     1    49    23    71    23    71 0.97 Domain of unknown function (DUF1508)
DUF1508              PF07411.7     49 seq860_BIOID51033    -            123   8.1e-48  159.5   6.0   2   2   2.5e-27   3.4e-23   80.7   0.9     1    48    74   121    74   122 0.97 Domain of unknown function (DUF1508)
Tyr_Deacylase        PF02580.11   145 seq862_BIOID51033    -            145   6.3e-55  185.0   0.1   1   1   5.1e-59     7e-55  184.8   0.0     2   144     3   144     2   145 0.99 D-Tyr-tRNA(Tyr) deacylase
LpxB                 PF02684.10   373 seq863_BIOID51033    -            382  4.4e-154  512.5   0.0   1   1  3.6e-158    5e-154  512.3   0.0     1   373     9   377     9   377 1.00 Lipid-A-disaccharide synthetase
AA_permease          PF00324.16   479 seq864_BIOID51033    -            461   4.9e-99  331.7  55.9   1   1  9.1e-103   6.2e-99  331.3  38.8     1   435    16   427    16   455 0.94 Amino acid permease
AA_permease_2        PF13520.1    426 seq864_BIOID51033    -            461   1.6e-43  148.7  59.1   1   1   3.1e-47   2.1e-43  148.3  41.0     9   425    20   440    15   441 0.88 Amino acid permease
Epimerase            PF01370.16   236 seq865_BIOID51033    -            310   6.2e-50  169.7   0.0   1   1   2.8e-53   7.7e-50  169.3   0.0     1   236     2   236     2   236 0.92 NAD dependent epimerase/dehydratase family
3Beta_HSD            PF01073.14   280 seq865_BIOID51033    -            310   1.7e-12   46.5   0.0   1   1   8.5e-16   2.3e-12   46.0   0.0     1   223     3   219     3   224 0.79 3-beta hydroxysteroid dehydrogenase/isomerase family
RmlD_sub_bind        PF04321.12   287 seq865_BIOID51033    -            310   7.2e-10   38.1   0.0   1   1   7.5e-13   2.1e-09   36.6   0.0     3   155     2   174     1   267 0.79 RmlD substrate binding domain
NAD_binding_4        PF07993.7    249 seq865_BIOID51033    -            310   1.8e-07   30.2   0.0   1   1   3.6e-08   9.9e-05   21.2   0.0    86   210    67   184    47   220 0.84 Male sterility protein
DAO                  PF01266.19   358 seq866_BIOID51033    -            428   2.8e-23   82.3   3.2   1   2   4.7e-10   4.6e-07   28.9   0.3     1    39     7    45     7    86 0.82 FAD dependent oxidoreductase
DAO                  PF01266.19   358 seq866_BIOID51033    -            428   2.8e-23   82.3   3.2   2   2   1.2e-17   1.2e-14   53.8   0.1   146   356   107   328    99   330 0.74 FAD dependent oxidoreductase
FAD_binding_3        PF01494.14   356 seq866_BIOID51033    -            428   4.5e-12   45.5   6.5   1   1   3.4e-14   3.3e-11   42.7   4.5     3   197     7   189     6   311 0.66 FAD binding domain
FAD_oxidored         PF12831.2    428 seq866_BIOID51033    -            428   8.5e-10   38.1   1.2   1   1   8.8e-13   8.5e-10   38.1   0.8     1   143     7   157     7   172 0.77 FAD dependent oxidoreductase
Thi4                 PF01946.12   230 seq866_BIOID51033    -            428   2.7e-09   36.3   1.5   1   1   2.3e-09   2.2e-06   26.8   0.3    18    64     6    52     2    57 0.94 Thi4 family
NAD_binding_8        PF13450.1     68 seq866_BIOID51033    -            428   4.8e-09   35.9   1.3   1   1   4.1e-11     4e-08   33.0   0.4     1    34    10    43    10    74 0.75 NAD(P)-binding Rossmann-like domain
FAD_binding_2        PF00890.19   421 seq866_BIOID51033    -            428   4.3e-09   35.6   7.8   1   1   4.6e-09   4.5e-06   25.6   3.0     1    35     7    41     7    54 0.91 FAD binding domain
HI0933_like          PF03486.9    409 seq866_BIOID51033    -            428   6.1e-09   34.7   4.1   1   1   2.3e-11   2.2e-08   32.8   2.9     2   167     7   165     6   185 0.86 HI0933-like protein
Pyr_redox_2          PF07992.9    200 seq866_BIOID51033    -            428   1.3e-07   31.6   0.2   1   1   2.6e-10   2.6e-07   30.6   0.1     1   124     7   167     7   201 0.84 Pyridine nucleotide-disulphide oxidoreductase
GIDA                 PF01134.17   392 seq866_BIOID51033    -            428   7.5e-08   31.5   0.8   1   1   7.7e-11   7.5e-08   31.5   0.6     1   150     7   162     7   194 0.82 Glucose inhibited division protein A
Trp_halogenase       PF04820.9    454 seq866_BIOID51033    -            428   1.1e-07   30.8   3.9   1   1   9.5e-08   9.3e-05   21.1   0.0   140   216    90   169    61   186 0.83 Tryptophan halogenase
HTH_18               PF12833.2     81 seq867_BIOID51033    -            129   1.1e-19   70.2   0.3   1   1   2.1e-23   1.4e-19   69.8   0.2     2    79    34   110    33   112 0.96 Helix-turn-helix domain
HTH_AraC             PF00165.18    42 seq867_BIOID51033    -            129   5.4e-18   64.0   0.2   1   2     2e-09   1.4e-05   24.6   0.0     1    42    20    61    20    61 0.97 Bacterial regulatory helix-turn-helix proteins, AraC family
HTH_AraC             PF00165.18    42 seq867_BIOID51033    -            129   5.4e-18   64.0   0.2   2   2     2e-13   1.4e-09   37.3   0.0     2    41    73   110    68   111 0.93 Bacterial regulatory helix-turn-helix proteins, AraC family
PTSIIB_sorb          PF03830.10   151 seq868_BIOID51033    -            169   5.9e-55  185.1   0.3   1   1   4.9e-59   6.7e-55  184.9   0.2     1   149    15   162    15   164 0.99 PTS system sorbose subfamily IIB component
EamA                 PF00892.15   126 seq869_BIOID51033    -            306   8.4e-37  125.9  34.2   1   2   1.9e-25   2.6e-21   75.8   7.2     1   125    18   140    18   141 0.93 EamA-like transporter family
EamA                 PF00892.15   126 seq869_BIOID51033    -            306   8.4e-37  125.9  34.2   2   2   2.7e-19   3.8e-15   55.9  11.0     1   125   160   284   160   285 0.92 EamA-like transporter family
YiiD_Cterm           PF09500.5    144 seq870_BIOID51033    -            329   6.7e-49  165.0   0.0   1   1   2.9e-52   9.9e-49  164.4   0.0     1   143   174   313   174   314 0.99 Putative thioesterase (yiiD_Cterm)
Acetyltransf_7       PF13508.1     79 seq870_BIOID51033    -            329   8.3e-13   48.1   0.0   1   1   4.5e-16   1.5e-12   47.3   0.0     3    77    60   138    58   140 0.87 Acetyltransferase (GNAT) domain
Acetyltransf_1       PF00583.19    83 seq870_BIOID51033    -            329   2.9e-12   46.3   0.0   1   1   2.4e-15   8.2e-12   44.8   0.0     2    82    66   138    65   139 0.96 Acetyltransferase (GNAT) family
Acetyltransf_10      PF13673.1    117 seq870_BIOID51033    -            329   1.6e-08   34.5   0.0   1   1   7.8e-12   2.7e-08   33.8   0.0    38   117    55   138    16   138 0.81 Acetyltransferase (GNAT) domain
DUF1422              PF07226.6    118 seq871_BIOID51033    -            119   1.1e-54  183.0   1.2   1   1   9.1e-59   1.2e-54  182.9   0.9     3   116     2   115     1   117 0.97 Protein of unknown function (DUF1422)
RHH_2                PF03693.9     81 seq872_BIOID51033    -             98   9.6e-21   73.6   0.4   1   1   1.7e-24   1.2e-20   73.3   0.2     1    75    16    92    16    97 0.92 Uncharacterised protein family (UPF0156)
RHH_1                PF01402.16    39 seq872_BIOID51033    -             98     8e-05   22.2   2.1   1   1   1.4e-08   9.3e-05   22.0   0.4     2    39    20    58    19    58 0.94 Ribbon-helix-helix protein, copG family
Caudo_TAP            PF02413.12   130 seq873_BIOID51033    -             89   1.8e-26   92.6   0.7   1   1   1.5e-30     2e-26   92.5   0.5    70   129    27    86     5    87 0.91 Caudovirales tail fibre assembly protein
MarB                 PF13999.1     66 seq874_BIOID51033    -             72   6.1e-35  118.4   0.5   1   1     5e-39   6.8e-35  118.3   0.3     2    66     6    70     5    70 0.98 MarB protein
Plasmid_stabil       PF05016.9     90 seq875_BIOID51033    -             98   6.7e-13   48.7   0.0   1   1   5.5e-17   7.5e-13   48.5   0.0     1    89     4    90     4    91 0.92 Plasmid stabilisation system protein
Caudo_TAP            PF02413.12   130 seq876_BIOID51033    -            198     2e-35  121.7   2.9   1   1   2.1e-39   2.8e-35  121.2   2.0     1   130    78   198    78   198 0.97 Caudovirales tail fibre assembly protein
EII-Sor              PF03609.9    237 seq879_BIOID51033    -            259   1.2e-79  266.8  26.2   1   1   9.9e-84   1.3e-79  266.6  18.2     1   236     1   236     1   237 1.00 PTS system sorbose-specific iic component
Lactamase_B          PF00753.22   194 seq881_BIOID51033    -            479   5.5e-28   97.8   0.2   1   1   1.6e-31   7.4e-28   97.4   0.1     2   158    31   179    30   246 0.90 Metallo-beta-lactamase superfamily
Rubredoxin           PF00301.15    47 seq881_BIOID51033    -            479   1.1e-19   69.9   2.7   1   1   4.7e-23   2.2e-19   68.9   1.9     1    47   425   471   425   471 0.98 Rubredoxin
Flavodoxin_1         PF00258.20   143 seq881_BIOID51033    -            479     1e-11   44.9   0.0   1   1   3.8e-15   1.7e-11   44.1   0.0     1   142   256   388   256   389 0.78 Flavodoxin
SlyX                 PF04102.7     69 seq882_BIOID51033    -             72   4.1e-26   91.0   2.4   1   1   3.4e-30   4.6e-26   90.8   1.7     1    69     5    72     5    72 0.99 SlyX
Glyco_transf_9       PF01075.12   247 seq883_BIOID51033    -            348   1.3e-89  299.5   0.0   1   1   1.1e-93   1.5e-89  299.3   0.0     1   247    69   324    69   324 0.98 Glycosyltransferase family 9 (heptosyltransferase)
Peptidase_U32        PF01136.14   233 seq884_BIOID51033    -            453   6.2e-95  316.4   0.0   1   1     6e-99   8.2e-95  316.0   0.0     1   232    75   344    75   345 0.98 Peptidase family U32
RNase_HII            PF01351.13   198 seq885_BIOID51033    -            198   6.2e-58  195.5   0.0   1   1   5.2e-62   7.1e-58  195.4   0.0     1   197    13   189    13   190 0.99 Ribonuclease HII
DUF490               PF04357.8    379 seq888_BIOID51033    -           1259   1.4e-80  271.1  37.0   1   1   5.8e-84   7.9e-80  268.6   2.6     6   379   922  1259   914  1259 0.92 Family of unknown function (DUF490)
OmpW                 PF03922.9    192 seq889_BIOID51033    -             35   6.4e-10   38.8   0.0   1   1   4.9e-14   6.7e-10   38.8   0.0   157   192     1    35     1    35 0.97 OmpW family
Phage_sheath_1       PF04984.9    464 seq891_BIOID51033    -            392   2.4e-78  263.5   2.0   1   2   4.8e-20   6.6e-16   57.6   0.2     1    95     1    97     1    98 0.95 Phage tail sheath protein
Phage_sheath_1       PF04984.9    464 seq891_BIOID51033    -            392   2.4e-78  263.5   2.0   2   2   1.4e-65   1.9e-61  207.8   0.1   170   464    93   379    90   379 0.97 Phage tail sheath protein
EIID-AGA             PF03613.9    264 seq896_BIOID51033    -            292   2.9e-96  321.3   9.1   1   1  2.4e-100   3.3e-96  321.1   6.3     2   263    35   291    34   292 0.99 PTS system mannose/fructose/sorbose family IID component
Sugar_tr             PF00083.19   451 seq897_BIOID51033    -            443   6.2e-52  176.5  26.6   1   1   1.1e-55   7.9e-52  176.2  18.4     9   449    26   434    21   436 0.92 Sugar (and other) transporter
MFS_1                PF07690.11   354 seq897_BIOID51033    -            443   4.1e-37  127.6  63.2   1   1   1.6e-38   1.1e-34  119.6  23.5     6   353    28   386    25   387 0.83 Major Facilitator Superfamily
DNA_pol3_alpha       PF07733.7    426 seq898_BIOID51033    -           1160  3.4e-177  589.0   0.0   1   1  9.7e-181  4.4e-177  588.6   0.0     2   426   291   735   290   735 0.96 Bacterial DNA polymerase III alpha subunit
PHP                  PF02811.14   175 seq898_BIOID51033    -           1160   3.9e-30  104.7   0.0   1   1   2.4e-33   1.1e-29  103.3   0.0     1   170     7   178     7   192 0.96 PHP domain
tRNA_anti            PF01336.20    76 seq898_BIOID51033    -           1160   1.2e-08   34.4   0.1   1   1   5.4e-12   2.5e-08   33.5   0.1     2    75  1000  1072   994  1073 0.88 OB-fold nucleic acid binding domain
Glyco_transf_9       PF01075.12   247 seq900_BIOID51033    -            330   8.1e-84  280.5   0.1   1   1   7.3e-88     1e-83  280.2   0.1     1   245    75   315    75   317 0.98 Glycosyltransferase family 9 (heptosyltransferase)
Radical_SAM          PF04055.16   166 seq901_BIOID51033    -            411   2.1e-13   50.6   0.0   1   1   9.8e-17   3.3e-13   50.0   0.0     6   166    20   188    16   188 0.86 Radical SAM superfamily
DUF4008              PF13186.1     64 seq901_BIOID51033    -            411   1.9e-12   47.1   0.6   1   1   1.3e-15   4.3e-12   46.0   0.4     4    64   282   343   276   343 0.90 Domain of unknown function (DUF4008)
Fer4_12              PF13353.1    139 seq901_BIOID51033    -            411   4.7e-07   29.8   0.0   1   1   2.6e-10   8.9e-07   28.9   0.0    13   115    19   126    17   151 0.61 4Fe-4S single cluster domain
TonB_dep_Rec         PF00593.19   276 seq902_BIOID51033    -            628   1.4e-30  107.0  21.3   1   1     2e-34   1.4e-30  107.0  14.8     1   276   404   627   404   627 0.90 TonB dependent receptor
Plug                 PF07715.10   108 seq902_BIOID51033    -            628   6.4e-30  103.5   1.5   1   1   9.4e-34   6.4e-30  103.5   1.0     4   108    55   160    52   160 0.97 TonB-dependent Receptor Plug Domain
Pyr_redox_2          PF07992.9    200 seq903_BIOID51033    -            377   1.2e-25   90.5   0.0   1   1   1.8e-28   2.7e-25   89.3   0.0     2   198     5   277     4   279 0.90 Pyridine nucleotide-disulphide oxidoreductase
Pyr_redox            PF00070.22    80 seq903_BIOID51033    -            377   3.2e-18   65.7   0.1   1   1   4.2e-20   6.4e-17   61.6   0.0     1    75   143   216   143   223 0.95 Pyridine nucleotide-disulphide oxidoreductase
Pyr_redox_3          PF13738.1    203 seq903_BIOID51033    -            377   3.3e-11   43.5   0.0   1   1   4.3e-10   6.5e-07   29.4   0.0    65   199    37   173     8   177 0.76 Pyridine nucleotide-disulphide oxidoreductase
K_oxygenase          PF13434.1    341 seq903_BIOID51033    -            377   1.2e-09   37.4   0.1   1   1   3.6e-09   5.5e-06   25.4   0.0   139   216    91   167    78   179 0.85 L-lysine 6-monooxygenase (NADPH-requiring)
EIIA-man             PF03610.11   116 seq906_BIOID51033    -            144   3.5e-33  114.0   0.0   1   1   2.9e-37     4e-33  113.8   0.0     1   114     3   115     3   117 0.97 PTS system fructose IIA component
Phage_tube           PF04985.9    167 seq909_BIOID51033    -            172   2.5e-69  231.8   0.1   1   1     2e-73   2.8e-69  231.7   0.0     1   167     2   172     2   172 0.99 Phage tail tube protein FII
HTH_31               PF13560.1     64 seq912_BIOID51033    -             96   6.8e-11   42.0   0.0   1   1   7.9e-14   3.6e-10   39.7   0.0     4    46    35    76    34    93 0.82 Helix-turn-helix domain
HTH_3                PF01381.17    55 seq912_BIOID51033    -             96   3.2e-09   36.3   0.1   1   1     2e-12   9.2e-09   34.9   0.0     1    38    37    74    37    85 0.96 Helix-turn-helix
HTH_19               PF12844.2     64 seq912_BIOID51033    -             96     2e-08   34.0   0.0   1   1   2.1e-11   9.4e-08   31.8   0.0     3    55    36    87    36    95 0.83 Helix-turn-helix domain
ABC_tran             PF00005.22   118 seq913_BIOID51033    -            401   5.6e-22   78.2   0.0   1   1   3.6e-25   1.2e-21   77.0   0.0     1   117    73   191    73   192 0.92 ABC transporter
TOBE_2               PF08402.5     75 seq913_BIOID51033    -            401   9.6e-12   44.6   0.3   1   1   1.2e-14   4.2e-11   42.5   0.1     1    75   313   385   313   385 0.95 TOBE domain
DUF1440              PF07274.7    136 seq914_BIOID51033    -            204   3.9e-55  185.4   2.3   1   1   3.4e-59   4.7e-55  185.1   1.6     1   136    26   182    26   182 0.99 Protein of unknown function (DUF1440)
Amidohydro_1         PF01979.15   333 seq916_BIOID51033    -            384   5.2e-15   55.8   1.1   1   1     3e-17     1e-13   51.5   0.8     2   333    54   367    53   367 0.64 Amidohydrolase family
Amidohydro_4         PF13147.1    304 seq916_BIOID51033    -            384   1.5e-14   54.5  10.6   1   1   6.4e-17   2.2e-13   50.8   7.4     6   304    53   364    50   364 0.85 Amidohydrolase
DUF45                PF01863.12   205 seq917_BIOID51033    -            167   7.4e-12   45.3   0.3   1   1   1.2e-15   7.9e-12   45.2   0.2   142   198    93   149    17   156 0.87 Protein of unknown function DUF45
WLM                  PF08325.5    186 seq917_BIOID51033    -            167   1.3e-05   25.0   3.5   1   1   2.4e-09   1.7e-05   24.6   2.0    81   118   114   151   100   166 0.85 WLM domain
Wzy_C                PF04932.10   163 seq918_BIOID51033    -            402     6e-18   65.0   9.6   1   1   8.7e-22     6e-18   65.0   6.6     3   162   196   337   193   338 0.82 O-Antigen ligase
O-antigen_lig        PF13425.1    137 seq918_BIOID51033    -            402   3.8e-16   59.2  13.8   1   1   5.5e-20   3.8e-16   59.2   9.6     2   136   190   340   171   341 0.87 O-antigen ligase like membrane protein
FluMu_gp41           PF10109.4     82 seq919_BIOID51033    -            126   7.6e-15   54.4   0.1   1   1   8.6e-19   1.2e-14   53.8   0.1     2    81    42   120    41   121 0.97 Mu-like prophage FluMu protein gp41
Flavodoxin_2         PF02525.12   199 seq920_BIOID51033    -            176   2.7e-41  141.1   0.0   1   1   4.8e-45   3.3e-41  140.8   0.0     3   199     2   167     1   167 0.90 Flavodoxin-like fold
FMN_red              PF03358.10   152 seq920_BIOID51033    -            176   5.3e-08   32.3   0.0   1   1   1.1e-11   7.4e-08   31.9   0.0    58   125    43   117     2   135 0.76 NADPH-dependent FMN reductase
DAGK_cat             PF00781.19   130 seq922_BIOID51033    -            299   1.6e-26   92.1   0.3   1   1   3.7e-30   2.5e-26   91.4   0.2     3   129     8   131     6   132 0.96 Diacylglycerol kinase catalytic domain
NAD_kinase           PF01513.16   285 seq922_BIOID51033    -            299   7.2e-06   24.8   0.1   1   1   1.3e-09   8.6e-06   24.6   0.1    64   134    45   121    12   196 0.82 ATP-NAD kinase
DUF218               PF02698.12   155 seq924_BIOID51033    -            227   4.1e-23   81.4   0.0   1   1     4e-27   5.5e-23   81.0   0.0     8   130    61   174    55   197 0.89 DUF218 domain
Phage_P2_GpE         PF06528.7     39 seq925_BIOID51033    -             39   4.7e-24   83.4   0.0   1   1   3.6e-28     5e-24   83.3   0.0     1    39     1    39     1    39 0.98 Phage P2 GpE
Na_H_Exchanger       PF00999.16   384 seq927_BIOID51033    -            644   7.1e-64  215.5  46.4   1   1   1.5e-67     1e-63  215.0  32.1     2   378    35   399    34   403 0.93 Sodium/hydrogen exchanger family
TrkA_N               PF02254.13   116 seq927_BIOID51033    -            644   5.8e-27   93.8   0.0   1   1   2.2e-30   1.5e-26   92.5   0.0     1   111   426   536   426   538 0.97 TrkA-N domain
PhageMin_Tail        PF10145.4    202 seq930_BIOID51033    -            813   7.8e-39  133.2  17.4   1   1   5.7e-43   7.8e-39  133.2  12.1     1   202   238   440   238   440 0.97 Phage-related minor tail protein
RHH_1                PF01402.16    39 seq931_BIOID51033    -             81   4.8e-11   41.9   0.5   1   1   5.7e-15   7.7e-11   41.2   0.4     2    39    15    52    14    52 0.96 Ribbon-helix-helix protein, copG family
Lip_A_acyltrans      PF03279.8    295 seq932_BIOID51033    -            328  4.5e-113  376.8   0.3   1   1  3.7e-117  5.1e-113  376.7   0.2     2   295    27   318    26   318 0.99 Bacterial lipid A biosynthesis acyltransferase
Asp_Glu_race         PF01177.17   217 seq933_BIOID51033    -            285   3.4e-30  105.4   0.1   1   1   3.4e-34   4.7e-30  105.0   0.0     2   215    25   234    24   236 0.86 Asp/Glu/Hydantoin racemase
LamB                 PF02264.10   398 seq935_BIOID51033    -            446  1.6e-168  560.7  24.8   1   1  1.3e-172  1.8e-168  560.6  17.2     1   398    28   446    28   446 0.97 LamB porin
GFO_IDH_MocA         PF01408.17   120 seq938_BIOID51033    -            334   1.3e-28   99.8   0.2   1   1   1.5e-32   2.1e-28   99.1   0.1     1   117     8   124     8   127 0.97 Oxidoreductase family, NAD-binding Rossmann fold
SIS                  PF01380.17   131 seq940_BIOID51033    -            384   2.9e-53  178.8   0.0   1   2   1.3e-34   1.7e-30  105.1   0.0     2   130    49   188    48   189 0.98 SIS domain
SIS                  PF01380.17   131 seq940_BIOID51033    -            384   2.9e-53  178.8   0.0   2   2   2.4e-24   3.2e-20   71.9   0.0     3   131   222   357   220   357 0.94 SIS domain
ABC_tran             PF00005.22   118 seq943_BIOID51033    -            637     1e-36  125.7   1.1   1   2   2.4e-18   3.3e-15   56.3   0.0     1   118    41   178    41   178 0.87 ABC transporter
ABC_tran             PF00005.22   118 seq943_BIOID51033    -            637     1e-36  125.7   1.1   2   2   2.6e-21   3.6e-18   65.9   0.0     1   118   352   459   352   459 0.92 ABC transporter
ABC_tran_2           PF12848.2     85 seq943_BIOID51033    -            637   6.6e-29   99.4   4.3   1   1   4.8e-32   6.6e-29   99.4   3.0     1    83   217   298   217   302 0.93 ABC transporter
Exo_endo_phos        PF03372.18   251 seq944_BIOID51033    -            272   1.6e-26   93.6   0.0   1   1   1.3e-30   1.8e-26   93.4   0.0     1   251     8   263     8   263 0.80 Endonuclease/Exonuclease/phosphatase family
Porin_1              PF00267.16   337 seq946_BIOID51033    -            397  9.1e-134  445.8  30.3   1   1  1.5e-137    1e-133  445.6  21.0     1   337    37   397    37   397 0.98 Gram-negative porin
Porin_4              PF13609.1    311 seq946_BIOID51033    -            397   1.2e-15   57.7  49.3   1   1   1.9e-19   1.3e-15   57.6  32.4     6   304    22   367    16   376 0.78 Gram-negative porin
AIG2                 PF06094.7    102 seq948_BIOID51033    -            113   1.1e-18   67.4   0.1   1   1   9.9e-23   1.3e-18   67.1   0.1     1   102     3    94     3    94 0.95 AIG2-like family
ACCA                 PF03255.9    145 seq949_BIOID51033    -            319     6e-65  217.1   0.2   1   1   1.9e-68   8.7e-65  216.5   0.1     2   145     5   151     4   151 0.97 Acetyl co-enzyme A carboxylase carboxyltransferase alpha subunit
Carboxyl_trans       PF01039.17   493 seq949_BIOID51033    -            319   1.5e-18   66.3   0.1   1   1   4.1e-22   1.9e-18   66.0   0.0   272   473    85   288    58   300 0.84 Carboxyl transferase domain
MdcE                 PF06833.6    234 seq949_BIOID51033    -            319   6.6e-06   25.3   0.0   1   1     2e-09   9.1e-06   24.9   0.0     5   176    88   262    84   313 0.81 Malonate decarboxylase gamma subunit (MdcE)
TerC                 PF03741.11   184 seq951_BIOID51033    -            321   4.2e-57  192.4  13.4   1   1   3.1e-61   4.2e-57  192.4   9.3     1   182    80   282    80   284 0.97 Integral membrane protein TerC family
F_bP_aldolase        PF01116.15   287 seq952_BIOID51033    -            286  9.8e-103  343.0   0.0   1   1    8e-107  1.1e-102  342.9   0.0     4   286     5   283     2   284 0.99 Fructose-bisphosphate aldolase class-II
SNARE_assoc          PF09335.6    123 seq953_BIOID51033    -            236   4.7e-27   94.5   6.4   1   1   3.4e-31   4.7e-27   94.5   4.4     1   121    63   180    63   182 0.98 SNARE associated Golgi protein
DHFR_1               PF00186.14   161 seq954_BIOID51033    -            196   1.2e-58  197.0   0.0   1   1   1.1e-62   1.5e-58  196.8   0.0     1   161    38   195    38   195 0.97 Dihydrofolate reductase
Antitoxin-MazE       PF04014.13    47 seq955_BIOID51033    -             83   4.2e-09   35.8   0.0   1   1   4.7e-13   6.4e-09   35.2   0.0     1    45     6    49     6    51 0.94 Antidote-toxin recognition MazE
MalM                 PF07148.7    136 seq956_BIOID51033    -            306   2.3e-50  169.4   0.1   1   1   2.4e-54   3.3e-50  168.9   0.0     2   136    75   210    74   210 0.98 Maltose operon periplasmic protein precursor (MalM)
HTH_AraC             PF00165.18    42 seq957_BIOID51033    -            307   1.1e-21   75.8   0.1   1   2   2.4e-14   1.1e-10   40.8   0.0     1    41   203   243   203   244 0.96 Bacterial regulatory helix-turn-helix proteins, AraC family
HTH_AraC             PF00165.18    42 seq957_BIOID51033    -            307   1.1e-21   75.8   0.1   2   2   7.6e-12   3.5e-08   32.9   0.0     1    41   255   293   255   294 0.93 Bacterial regulatory helix-turn-helix proteins, AraC family
HTH_18               PF12833.2     81 seq957_BIOID51033    -            307   8.6e-17   60.9   0.1   1   1   2.8e-20   1.3e-16   60.3   0.0     2    80   217   294   216   295 0.94 Helix-turn-helix domain
AraC_binding         PF02311.14   136 seq957_BIOID51033    -            307     6e-07   29.1   0.1   1   1   3.9e-10   1.8e-06   27.5   0.1    27    90    75   138    65   168 0.86 AraC-like ligand binding domain
PemK                 PF02452.12   110 seq958_BIOID51033    -            116   1.2e-20   73.6   0.0   1   1   9.4e-25   1.3e-20   73.5   0.0     1   109     8   114     8   115 0.93 PemK-like protein
Phage_P2_GpU         PF06995.6    121 seq960_BIOID51033    -            161   7.4e-46  154.3   0.0   1   1   6.6e-50   9.1e-46  154.0   0.0     1   120     6   125     6   126 0.99 Phage P2 GpU
UTRA                 PF07702.8    141 seq965_BIOID51033    -            232   1.1e-32  112.5   0.0   1   1   3.3e-36   1.5e-32  112.0   0.0     2   136    87   220    86   225 0.97 UTRA domain
GntR                 PF00392.16    64 seq965_BIOID51033    -            232     1e-19   69.5   0.0   1   1   3.8e-23   1.7e-19   68.8   0.0     3    64     4    65     3    65 0.98 Bacterial regulatory proteins, gntR family
HTH_DeoR             PF08220.7     57 seq965_BIOID51033    -            232   2.6e-05   23.5   0.1   1   1     1e-08   4.6e-05   22.7   0.0    19    55    30    66    27    68 0.91 DeoR-like helix-turn-helix domain
OKR_DC_1             PF01276.15   417 seq968_BIOID51033    -            713    2e-194  645.8   0.0   1   1  5.3e-198  2.4e-194  645.5   0.0     1   417   130   545   130   545 1.00 Orn/Lys/Arg decarboxylase, major domain
OKR_DC_1_C           PF03711.10   137 seq968_BIOID51033    -            713   8.5e-53  177.9   0.0   1   1   4.3e-56   1.9e-52  176.8   0.0     1   135   570   702   570   704 0.99 Orn/Lys/Arg decarboxylase, C-terminal domain
OKR_DC_1_N           PF03709.10   115 seq968_BIOID51033    -            713   2.3e-26   92.0   0.0   1   1     1e-29   4.6e-26   91.0   0.0     1   115    14   124    14   124 0.99 Orn/Lys/Arg decarboxylase, N-terminal domain
Abhydrolase_1        PF00561.15   230 seq971_BIOID51033    -            340     3e-26   92.2   0.0   1   1   2.6e-29     9e-26   90.7   0.0     4   218   105   312   102   315 0.96 alpha/beta hydrolase fold
Abhydrolase_6        PF12697.2    228 seq971_BIOID51033    -            340     3e-16   59.9   0.7   1   1   1.2e-19   4.2e-16   59.4   0.5     1   219    75   312    75   320 0.70 Alpha/beta hydrolase family
Abhydrolase_5        PF12695.2    142 seq971_BIOID51033    -            340   7.6e-11   41.8   0.4   1   1   7.2e-14   2.5e-10   40.1   0.2     2   141    75   308    74   309 0.65 Alpha/beta hydrolase family
PTSIIB_sorb          PF03830.10   151 seq973_BIOID51033    -            158   3.2e-52  176.2   0.7   1   1   2.7e-56   3.6e-52  176.1   0.5     1   150     5   154     5   155 0.98 PTS system sorbose subfamily IIB component
Phage_GPD            PF05954.6    292 seq974_BIOID51033    -            389     4e-62  209.9   0.3   1   1   3.8e-66   5.2e-62  209.5   0.2     1   292    42   366    42   366 0.90 Phage late control gene D protein (GPD)
5TM-5TMR_LYT         PF07694.7    169 seq978_BIOID51033    -            565   3.5e-43  146.7  19.3   1   1   1.5e-46   5.3e-43  146.1  13.4     1   167    28   192    28   194 0.95 5TMR of 5TMR-LYT
His_kinase           PF06580.8     82 seq978_BIOID51033    -            565   7.7e-25   86.5   1.6   1   1   2.3e-28   7.7e-25   86.5   1.1     1    80   360   440   360   442 0.98 Histidine kinase
HATPase_c            PF02518.21   111 seq978_BIOID51033    -            565     1e-11   44.4   0.0   1   1   5.9e-15     2e-11   43.4   0.0     9   110   456   552   453   553 0.93 Histidine kinase-, DNA gyrase B-, and HSP90-like ATPase
ECF-ribofla_trS      PF07155.7    169 seq978_BIOID51033    -            565     9e-08   31.9  12.5   1   1   5.4e-11   1.9e-07   30.8   8.7     8   157    46   186    40   208 0.73 ECF-type riboflavin transporter, S component
SDF                  PF00375.13   390 seq979_BIOID51033    -            414   1.5e-63  214.8  34.9   1   1   1.3e-67   1.8e-63  214.5  24.2     1   385    18   397    18   401 0.89 Sodium:dicarboxylate symporter family
SNARE_assoc          PF09335.6    123 seq981_BIOID51033    -            235     6e-25   87.7   7.8   1   1   4.4e-29     6e-25   87.7   5.4     1   122    80   197    78   198 0.96 SNARE associated Golgi protein
SopA                 PF13981.1    135 seq982_BIOID51033    -            442   9.4e-31  106.5   5.8   1   1   5.9e-34     2e-30  105.4   4.0     3   135   209   342   207   342 0.97 SopA-like central domain
Pentapeptide_4       PF13599.1     78 seq982_BIOID51033    -            442   5.4e-17   61.2  18.0   1   1   1.6e-16   5.6e-13   48.3   4.0     6    78    90   165    85   169 0.92 Pentapeptide repeats (9 copies)
EII-Sor              PF03609.9    237 seq984_BIOID51033    -            267   3.4e-72  242.4  24.2   1   1   2.8e-76   3.9e-72  242.2  16.8     1   236     1   238     1   239 0.99 PTS system sorbose-specific iic component
Peripla_BP_4         PF13407.1    258 seq985_BIOID51033    -            318   3.2e-44  151.1   6.8   1   1   8.7e-48     4e-44  150.8   4.7     1   243    26   274    26   287 0.91 Periplasmic binding protein domain
Peripla_BP_1         PF00532.16   279 seq985_BIOID51033    -            318     1e-16   60.8   0.1   1   1   2.8e-20   1.3e-16   60.5   0.1    15   224    37   253    25   298 0.84 Periplasmic binding proteins and sugar binding domain of LacI family
UPF0270              PF06794.7     70 seq988_BIOID51033    -             72   9.2e-36  121.3   0.1   1   1   7.4e-40     1e-35  121.2   0.0     1    70     1    70     1    70 0.99 Uncharacterised protein family (UPF0270)
CMD                  PF02627.15    85 seq989_BIOID51033    -            182   5.3e-09   35.6   0.1   1   1   2.6e-12   3.6e-08   33.0   0.0    14    85    52   122    43   122 0.92 Carboxymuconolactone decarboxylase family
PRK                  PF00485.13   194 seq990_BIOID51033    -            289     3e-74  248.6   0.0   1   1   2.7e-78   3.6e-74  248.4   0.0     1   194     7   214     7   214 0.99 Phosphoribulokinase / Uridine kinase family
EIID-AGA             PF03613.9    264 seq992_BIOID51033    -            270   1.1e-92  309.6   4.6   1   1     9e-97   1.2e-92  309.4   3.2     2   264    11   270    10   270 0.97 PTS system mannose/fructose/sorbose family IID component
MFS_1                PF07690.11   354 seq996_BIOID51033    -            395     5e-29  101.0  52.7   1   1   1.2e-32   8.2e-29  100.3  27.3     2   344    13   341    12   344 0.81 Major Facilitator Superfamily
SBP_bac_8            PF13416.1    281 seq997_BIOID51033    -            388   6.5e-30  104.7   0.1   1   1   1.6e-33   1.1e-29  103.9   0.0    10   265    60   342    52   352 0.83 Bacterial extracellular solute-binding protein
SBP_bac_1            PF01547.20   314 seq997_BIOID51033    -            388   1.6e-05   24.6   1.6   1   1   2.9e-09     2e-05   24.3   0.7    19   313    57   326    41   327 0.78 Bacterial extracellular solute-binding protein
ABC_tran             PF00005.22   118 seq998_BIOID51033    -            500     1e-37  129.0   0.0   1   2   1.8e-25     5e-22   78.3   0.0     1   118    49   174    49   174 0.95 ABC transporter
ABC_tran             PF00005.22   118 seq998_BIOID51033    -            500     1e-37  129.0   0.0   2   2     3e-16   8.3e-13   48.6   0.0     5   117   304   430   300   431 0.88 ABC transporter
AAA_21               PF13304.1    303 seq998_BIOID51033    -            500   4.8e-14   52.8   1.4   1   1   5.7e-12   1.6e-08   34.8   0.1     1   297    37   203    37   203 0.84 AAA domain
PTS_EIIC             PF02378.13   321 seq1000_BIOID51033   -            485   4.6e-42  143.8  31.5   1   1   6.7e-46   4.6e-42  143.8  21.8     3   321   113   396   111   396 0.92 Phosphotransferase system, EIIC
PTS_EIIB             PF00367.15    35 seq1000_BIOID51033   -            485   1.5e-16   59.2   0.2   1   1   3.6e-20   2.4e-16   58.5   0.1     1    35     9    43     9    43 0.98 phosphotransferase system, EIIB
Glyoxalase           PF00903.20   128 seq1001_BIOID51033   -            129   7.8e-23   80.7   0.0   1   1   1.9e-26   8.7e-23   80.5   0.0     2   128     7   126     6   126 0.97 Glyoxalase/Bleomycin resistance protein/Dioxygenase superfamily
Glyoxalase_2         PF12681.2    108 seq1001_BIOID51033   -            129   3.8e-18   65.9   0.0   1   1   9.7e-22   4.4e-18   65.7   0.0     1   108    12   127    12   127 0.79 Glyoxalase-like domain
Glyoxalase_4         PF13669.1    110 seq1001_BIOID51033   -            129   2.6e-13   49.8   0.0   1   1   6.9e-17   3.2e-13   49.5   0.0     1    96     8   102     8   115 0.85 Glyoxalase/Bleomycin resistance protein/Dioxygenase superfamily
DUF2776              PF10951.3    347 seq1002_BIOID51033   -            383  1.1e-165  550.7  33.0   1   1  9.5e-170  1.3e-165  550.5  22.9     1   347    34   381    34   381 0.99 Protein of unknown function (DUF2776)
LytTR                PF04397.10    98 seq1003_BIOID51033   -            250   9.3e-33  112.1   1.0   1   1   3.2e-36   2.2e-32  110.9   0.1     2    97   152   248   151   249 0.98 LytTr DNA-binding domain
Response_reg         PF00072.19   112 seq1003_BIOID51033   -            250   2.6e-23   82.0   0.1   1   1   6.3e-27   4.3e-23   81.3   0.0     1   110     9   117     9   119 0.96 Response regulator receiver domain
Chor_lyase           PF04345.8    168 seq1005_BIOID51033   -            165   5.8e-31  107.0   0.0   1   1     5e-35   6.8e-31  106.8   0.0    13   163    18   165    11   165 0.90 Chorismate lyase
Glucosamine_iso      PF01182.15   199 seq1007_BIOID51033   -            251   2.5e-19   69.6   0.0   1   1   2.5e-23   3.4e-19   69.2   0.0     4   198    30   226    28   227 0.81 Glucosamine-6-phosphate isomerases/6-phosphogluconolactonase
Adenylate_cycl       PF01295.13   605 seq1008_BIOID51033   -            848    9e-275  912.5   0.0   1   1  1.6e-278  1.1e-274  912.3   0.0     1   601   228   826   228   830 0.98 Adenylate cyclase, class-I
Adenyl_cycl_N        PF12633.2    204 seq1008_BIOID51033   -            848   3.3e-87  291.1   0.0   1   1   2.2e-86   1.5e-82  275.9   0.0     1   203     1   200     1   201 0.96 Adenylate cyclase NT domain
ATP_bind_3           PF01171.15   182 seq1011_BIOID51033   -            432   8.1e-60  201.3   0.0   1   1   2.4e-63   1.1e-59  200.8   0.0     1   180    14   191    14   193 0.97 PP-loop family
TilS_C               PF11734.3     74 seq1011_BIOID51033   -            432   2.9e-26   90.3   0.0   1   1   2.4e-29   1.1e-25   88.5   0.0     1    74   356   427   356   427 0.91 TilS substrate C-terminal domain
TilS                 PF09179.6     69 seq1011_BIOID51033   -            432     1e-22   79.8   5.2   1   1   2.2e-26     1e-22   79.8   3.6     1    69   241   309   241   309 0.99 TilS substrate binding domain
UbiA                 PF01040.13   257 seq1012_BIOID51033   -            290   8.5e-41  139.7  25.0   1   1   7.6e-45     1e-40  139.4  17.3     2   256    26   277    25   283 0.85 UbiA prenyltransferase family
UTRA                 PF07702.8    141 seq1014_BIOID51033   -            291   8.6e-32  109.5   0.0   1   1   1.2e-34   4.2e-31  107.3   0.0     1   140   139   277   139   278 0.98 UTRA domain
GntR                 PF00392.16    64 seq1014_BIOID51033   -            291   1.5e-21   75.5   0.3   1   1   1.6e-24   5.4e-21   73.6   0.0     2    63    56   117    55   118 0.98 Bacterial regulatory proteins, gntR family
HTH_11               PF08279.7     55 seq1014_BIOID51033   -            291   3.3e-06   26.5   0.1   1   1   4.1e-09   1.4e-05   24.5   0.0    19    45    82   108    81   115 0.88 HTH domain
HTH_DeoR             PF08220.7     57 seq1014_BIOID51033   -            291   4.3e-06   26.0   0.3   1   1   7.5e-09   2.6e-05   23.5   0.0    18    50    82   114    82   121 0.92 DeoR-like helix-turn-helix domain
HTH_18               PF12833.2     81 seq1015_BIOID51033   -            285     5e-19   68.0   0.4   1   1   1.5e-22   1.1e-18   67.0   0.2     2    80   204   281   203   282 0.95 Helix-turn-helix domain
HTH_AraC             PF00165.18    42 seq1015_BIOID51033   -            285   3.1e-14   52.1   0.1   1   1   4.8e-14   3.3e-10   39.3   0.0     9    40   247   279   241   279 0.92 Bacterial regulatory helix-turn-helix proteins, AraC family
cNMP_binding         PF00027.24    91 seq1016_BIOID51033   -            210   8.9e-24   83.0   0.0   1   1     4e-27   1.4e-23   82.4   0.0     3    90    23   111    21   112 0.97 Cyclic nucleotide-binding domain
Crp                  PF00325.15    32 seq1016_BIOID51033   -            210   2.1e-15   55.7   0.4   1   1   1.1e-18   3.9e-15   54.8   0.3     1    32   166   197   166   197 0.98 Bacterial regulatory proteins, crp family
HTH_Crp_2            PF13545.1     76 seq1016_BIOID51033   -            210   2.2e-11   43.2   0.1   1   1   1.5e-14     5e-11   42.1   0.1     1    67   142   206   142   207 0.94 Crp-like helix-turn-helix domain
BPD_transp_1         PF00528.17   185 seq1017_BIOID51033   -            511   1.2e-08   34.5  17.3   1   1   9.1e-13   1.2e-08   34.5  12.0    26   183   346   503   344   505 0.91 Binding-protein-dependent transport system inner membrane component
Transthyretin        PF00576.16   112 seq1023_BIOID51033   -            137   1.9e-42  143.5   0.1   1   1   1.6e-46   2.2e-42  143.3   0.1     2   112    28   136    27   136 0.98 HIUase/Transthyretin family
Glyco_hydro_1        PF00232.13   455 seq1024_BIOID51033   -            476  7.8e-133  442.8   0.3   1   1  7.1e-137  9.7e-133  442.5   0.2     4   454     5   472     2   473 0.92 Glycosyl hydrolase family 1
BPD_transp_2         PF02653.11   267 seq1026_BIOID51033   -            340     8e-48  162.6  44.3   1   1   7.6e-52     1e-47  162.2  30.7     4   267    57   320    54   320 0.92 Branched-chain amino acid transport system / permease component
Fimbrial             PF00419.15   145 seq1027_BIOID51033   -            194   3.6e-13   49.8   0.0   1   1   3.5e-17   4.8e-13   49.4   0.0     3   144    29   193    27   194 0.76 Fimbrial protein
PHP                  PF02811.14   175 seq1029_BIOID51033   -            293   6.9e-33  113.7   0.1   1   1   6.7e-37   9.1e-33  113.3   0.1     1   169    10   233    10   239 0.92 PHP domain
FUSC-like            PF12805.2    284 seq1031_BIOID51033   -            696     3e-72  242.8   3.3   1   1   8.7e-76     3e-72  242.8   2.3     2   280    63   335    62   340 0.95 FUSC-like inner membrane protein yccS
FUSC_2               PF13515.1    128 seq1031_BIOID51033   -            696   8.6e-20   70.8  11.0   1   1   2.5e-23   8.6e-20   70.8   7.6     2   126   377   498   375   500 0.90 Fusaric acid resistance protein-like
FUSC                 PF04632.7    650 seq1031_BIOID51033   -            696   5.1e-08   31.7   4.2   1   1   1.5e-11   5.1e-08   31.7   2.9     7   280   369   659   363   690 0.80 Fusaric acid resistance protein family
ALMT                 PF11744.3    406 seq1031_BIOID51033   -            696   1.5e-05   23.7   1.9   1   1   1.7e-08   5.7e-05   21.8   1.0    41   193   389   528   373   594 0.80 Aluminium activated malate transporter
Oxidored_molyb       PF00174.14   169 seq1033_BIOID51033   -            334     8e-41  139.1   0.0   1   1   9.6e-45   1.3e-40  138.4   0.0    11   168   108   268    97   269 0.94 Oxidoreductase molybdopterin binding domain
Pili_assembly_N      PF00345.15   122 seq1036_BIOID51033   -            231   1.7e-41  140.7   0.0   1   1   4.5e-45   3.1e-41  139.8   0.0     1   122    25   145    25   145 0.94 Gram-negative pili assembly chaperone, N-terminal domain
Pili_assembly_C      PF02753.12    68 seq1036_BIOID51033   -            231     3e-17   62.0   0.2   1   1     1e-20   7.1e-17   60.8   0.1     1    67   164   226   164   227 0.91 Gram-negative pili assembly chaperone, C-terminal domain
BPD_transp_2         PF02653.11   267 seq1039_BIOID51033   -            331     3e-44  150.8  43.6   1   1   3.4e-48   4.6e-44  150.2  30.2     2   266    35   304    34   305 0.88 Branched-chain amino acid transport system / permease component
ABC_tran             PF00005.22   118 seq1042_BIOID51033   -            228   3.8e-19   69.0   0.0   1   1   3.7e-23     5e-19   68.6   0.0     1   117    52   172    52   173 0.86 ABC transporter
Sua5_yciO_yrdC       PF01300.13   179 seq1043_BIOID51033   -            206   1.2e-47  161.3   0.0   1   1   1.1e-51   1.4e-47  161.0   0.0     2   179    23   198    22   198 0.95 Telomere recombination
YaeQ                 PF07152.7    175 seq1044_BIOID51033   -            181   2.8e-72  241.5   1.2   1   1   2.3e-76   3.2e-72  241.3   0.8     1   174     1   175     1   176 0.99 YaeQ protein
Ferric_reduct        PF01794.14   125 seq1049_BIOID51033   -            211   3.5e-13   49.6  11.2   1   1   2.6e-17   3.5e-13   49.6   7.8     5   124    51   161    18   162 0.90 Ferric reductase like transmembrane component
Usher                PF00577.15   552 seq1050_BIOID51033   -            782  1.8e-206  687.0  25.9   1   1  2.6e-210  1.8e-206  687.0  18.0     1   552   206   748   206   748 0.99 Type VII secretion system (T7SS), usher protein
PapC_N               PF13954.1    146 seq1050_BIOID51033   -            782   7.5e-47  158.4   0.1   1   1   2.3e-50   1.6e-46  157.4   0.0     1   146    43   192    43   192 0.98 PapC N-terminal domain
PHO4                 PF01384.15   326 seq1051_BIOID51033   -            499  4.3e-100  334.4  19.9   1   1  3.7e-104    5e-100  334.2  13.8     1   326    30   488    30   488 0.88 Phosphate transporter family
RF-1                 PF00472.15   114 seq1053_BIOID51033   -            140   5.7e-29  100.1   0.6   1   1   4.9e-33   6.7e-29   99.8   0.4     4   114     4   132     1   138 0.91 RF-1 domain
CinA                 PF02464.12   155 seq1055_BIOID51033   -            172   9.4e-48  161.4   1.1   1   1   7.9e-52   1.1e-47  161.2   0.8     2   155    18   171    17   171 0.98 Competence-damaged protein
PseudoU_synth_2      PF00849.17   164 seq1056_BIOID51033   -            299   3.6e-16   59.3   0.0   1   1     3e-19   2.1e-15   56.8   0.0     2   161    78   208    77   211 0.83 RNA pseudouridylate synthase
S4                   PF01479.20    48 seq1056_BIOID51033   -            299   1.1e-11   43.8   0.2   1   1   4.2e-15   2.9e-11   42.5   0.1     2    43    13    52    12    66 0.93 S4 domain
Glycos_transf_N      PF04413.11   186 seq1057_BIOID51033   -            425   4.5e-75  250.8   0.0   1   1   6.1e-78   4.2e-74  247.6   0.0     1   185    31   212    31   213 0.98 3-Deoxy-D-manno-octulosonic-acid transferase (kdotransferase)
Glycos_transf_1      PF00534.15   172 seq1057_BIOID51033   -            425   3.5e-10   39.4   0.0   1   1   9.8e-14   6.7e-10   38.5   0.0    65   169   291   398   231   401 0.75 Glycosyl transferases group 1
Rhodanese            PF00581.15   113 seq1058_BIOID51033   -            440   3.7e-29  101.2   0.1   1   2   8.1e-15   1.1e-10   41.7   0.0    22   112   183   268   161   269 0.81 Rhodanese-like domain
Rhodanese            PF00581.15   113 seq1058_BIOID51033   -            440   3.7e-29  101.2   0.1   2   2   8.6e-15   1.2e-10   41.6   0.0     5   112   304   423   300   424 0.83 Rhodanese-like domain
FdhD-NarQ            PF02634.10   236 seq1059_BIOID51033   -            277   7.6e-73  244.7   0.0   1   1   6.6e-77     9e-73  244.4   0.0     1   235    38   275    38   276 0.92 FdhD/NarQ family
Cytochrom_C_asm      PF01578.15   214 seq1060_BIOID51033   -            288   5.7e-45  153.3  17.3   1   1   4.2e-49   5.7e-45  153.3  12.0     5   212    62   286    58   288 0.97 Cytochrome C assembly protein
NlpE                 PF04170.7     87 seq1063_BIOID51033   -            236   1.6e-35  121.2   0.0   1   1   1.9e-39   2.6e-35  120.5   0.0     1    86    45   130    45   131 0.99 NlpE N-terminal domain
MFS_1                PF07690.11   354 seq1065_BIOID51033   -            472   1.5e-56  191.5  44.9   1   2   5.4e-52   7.4e-48  162.9  16.1     2   269    56   327    55   340 0.89 Major Facilitator Superfamily
MFS_1                PF07690.11   354 seq1065_BIOID51033   -            472   1.5e-56  191.5  44.9   2   2   1.3e-12   1.8e-08   33.4  10.6    59   178   340   456   328   470 0.85 Major Facilitator Superfamily
YodA                 PF09223.6    182 seq1066_BIOID51033   -            223   1.8e-86  288.3   5.1   1   1   1.6e-90   2.1e-86  288.0   3.5     2   182    43   223    42   223 0.99 YodA lipocalin-like domain
LPAM_2               PF13627.1     24 seq1067_BIOID51033   -             67   1.6e-08   33.8   3.3   1   1   1.6e-12   2.1e-08   33.4   2.3     1    24     6    29     6    29 0.94 Prokaryotic lipoprotein-attachment site
Nuc_H_symport        PF03825.11   400 seq1071_BIOID51033   -            425  1.6e-185  616.5  32.8   1   1  2.6e-189  1.8e-185  616.3  22.7     1   400     1   405     1   405 0.99 Nucleoside H+ symporter
MFS_1                PF07690.11   354 seq1071_BIOID51033   -            425   1.8e-16   59.7  44.1   1   1   2.7e-20   1.8e-16   59.7  30.5     2   353     8   353     7   354 0.78 Major Facilitator Superfamily
DAP_epimerase        PF01678.14   121 seq1072_BIOID51033   -            275   1.3e-77  257.4   0.7   1   2   1.8e-43   1.2e-39  134.8   0.0     1   120     4   124     4   125 0.98 Diaminopimelate epimerase
DAP_epimerase        PF01678.14   121 seq1072_BIOID51033   -            275   1.3e-77  257.4   0.7   2   2   2.5e-39   1.7e-35  121.4   0.1     2   121   153   268   152   268 0.97 Diaminopimelate epimerase
PhzC-PhzF            PF02567.11   282 seq1072_BIOID51033   -            275   3.6e-05   23.0   0.0   1   1   7.7e-09   5.2e-05   22.5   0.0    45   224    51   224    46   229 0.86 Phenazine biosynthesis-like protein
DUF3829              PF12889.2    277 seq1077_BIOID51033   -            346   1.7e-79  266.8  12.0   1   1   1.4e-83   1.9e-79  266.6   8.3     2   277    66   346    65   346 0.98 Protein of unknown function (DUF3829)
DUF21                PF01595.15   183 seq1078_BIOID51033   -            420   3.5e-55  186.0   4.7   1   1   1.1e-58   4.9e-55  185.5   3.3     3   175     2   175     1   180 0.98 Domain of unknown function DUF21
CorC_HlyC            PF03471.12    81 seq1078_BIOID51033   -            420   3.1e-20   71.6   0.2   1   1   2.2e-23   9.8e-20   70.0   0.1     2    79   335   410   334   412 0.95 Transporter associated domain
CBS                  PF00571.23    57 seq1078_BIOID51033   -            420   9.3e-06   25.1   0.2   1   1   8.6e-08   0.00039   19.9   0.0     8    56   270   318   249   319 0.87 CBS domain
DAGK_prokar          PF01219.14   104 seq1079_BIOID51033   -            122   5.5e-39  131.8   8.1   1   1   4.6e-43   6.3e-39  131.6   5.6     2   104    16   118    15   118 0.99 Prokaryotic diacylglycerol kinase
DEDD_Tnp_IS110       PF01548.12   144 seq1082_BIOID51033   -            326   2.1e-44  150.5   0.1   1   1   1.2e-47   8.2e-44  148.6   0.0     1   144     7   151     7   151 0.99 Transposase
Transposase_20       PF02371.11    87 seq1082_BIOID51033   -            326   1.1e-27   95.7   0.4   1   1     3e-31     2e-27   94.9   0.3     2    85   196   280   195   282 0.96 Transposase IS116/IS110/IS902 family
CTP_transf_2         PF01467.21   157 seq1084_BIOID51033   -            159   6.5e-25   87.9   0.1   1   1   1.1e-28   7.8e-25   87.6   0.0     1   156     6   134     6   135 0.98 Cytidylyltransferase
Citrate_ly_lig       PF08218.6    182 seq1084_BIOID51033   -            159   1.1e-06   28.0   0.1   1   1   2.7e-10   1.9e-06   27.3   0.0     9   106    12   113    10   117 0.81 Citrate lyase ligase C-terminal domain
Mur_ligase           PF01225.20    83 seq1085_BIOID51033   -            134     3e-12   46.3   0.0   1   1   2.8e-16   3.8e-12   45.9   0.0     1    63     2    83     2    92 0.93 Mur ligase family, catalytic domain
Cytochrom_B_N        PF00033.14   188 seq1087_BIOID51033   -            176   3.4e-22   78.6  12.1   1   1   5.6e-26   3.8e-22   78.4   8.4     2   187     2   173     1   174 0.96 Cytochrome b(N-terminal)/b6/petB
Ni_hydr_CYTB         PF01292.15   182 seq1087_BIOID51033   -            176   1.6e-18   66.6  11.3   1   1   2.7e-22   1.9e-18   66.4   7.8     1   181     3   173     3   174 0.85 Prokaryotic cytochrome b561
DUF484               PF04340.7    225 seq1088_BIOID51033   -            235   1.1e-89  299.6   0.4   1   1   9.5e-94   1.3e-89  299.4   0.3     1   224    10   232    10   233 0.99 Protein of unknown function, DUF484
DUF1375              PF07119.7     76 seq1089_BIOID51033   -            135     1e-21   76.4   0.9   1   1   1.2e-25   1.6e-21   75.7   0.6     6    75    40   102    31   103 0.92 Protein of unknown function (DUF1375)
LexA_DNA_bind        PF01726.11    65 seq1090_BIOID51033   -            202   6.6e-32  108.7   0.1   1   1   1.5e-35   1.1e-31  108.1   0.1     1    65     1    65     1    65 0.99 LexA DNA binding domain
Peptidase_S24        PF00717.18    70 seq1090_BIOID51033   -            202   8.9e-17   60.3   0.8   1   1   1.9e-20   1.3e-16   59.8   0.5     1    68   114   180   114   182 0.96 Peptidase S24-like
Mur_ligase_C         PF02875.16    91 seq1091_BIOID51033   -            338   7.9e-11   41.7   0.0   1   1   5.5e-14   3.8e-10   39.5   0.0     2    50   193   242   192   271 0.83 Mur ligase family, glutamate ligase domain
Mur_ligase_M         PF08245.7    189 seq1091_BIOID51033   -            338   1.5e-09   38.0   0.0   1   1     3e-13   2.1e-09   37.6   0.0    42   189    26   172     1   172 0.73 Mur ligase middle domain
ADP_ribosyl_GH       PF03747.9    289 seq1093_BIOID51033   -            334   7.8e-62  209.5   2.2   1   1   6.6e-66   9.1e-62  209.3   1.5     1   287     8   303     8   305 0.95 ADP-ribosylglycohydrolase
NUDIX                PF00293.23   135 seq1094_BIOID51033   -            135   6.8e-21   74.2   0.2   1   1   6.7e-25   9.2e-21   73.7   0.1     5   132     6   125     3   128 0.83 NUDIX domain
Usp                  PF00582.21   140 seq1096_BIOID51033   -            144   5.2e-21   75.1   0.0   1   1   4.3e-25   5.9e-21   75.0   0.0     2   140     3   138     2   138 0.98 Universal stress protein family
MatE                 PF01554.13   162 seq1097_BIOID51033   -            459   4.6e-39  133.5  30.5   1   2   8.5e-35   1.2e-30  106.2   5.9     1   161    35   195    35   196 0.99 MatE
MatE                 PF01554.13   162 seq1097_BIOID51033   -            459   4.6e-39  133.5  30.5   2   2   2.5e-13   3.5e-09   36.3   6.9     2   143   259   400   259   422 0.91 MatE
Phage_integrase      PF00589.17   173 seq1100_BIOID51033   -            298   4.6e-50  169.5   0.0   1   1   1.1e-53   7.7e-50  168.8   0.0     3   172   114   281   112   282 0.97 Phage integrase family
Phage_integr_N       PF02899.12    84 seq1100_BIOID51033   -            298   7.9e-27   93.1   0.7   1   1   2.9e-30     2e-26   91.8   0.5     1    83     8    90     8    91 0.98 Phage integrase, N-terminal SAM-like domain
HTH_Tnp_1            PF01527.15    76 seq1104_BIOID51033   -            144   1.3e-18   66.6   0.1   1   1     7e-22   3.2e-18   65.3   0.1     3    53    13    64    11    95 0.80 Transposase
HTH_28               PF13518.1     52 seq1104_BIOID51033   -            144   6.5e-06   25.8   0.0   1   1   2.2e-09     1e-05   25.3   0.0     1    41    21    62    21    66 0.95 Helix-turn-helix domain
Peptidase_S49_N      PF08496.5    155 seq1105_BIOID51033   -            349   2.9e-64  215.4   3.5   1   1   6.3e-68   2.9e-64  215.4   2.4     1   155     1   158     1   158 0.98 Peptidase family S49 N-terminal
Peptidase_S49        PF01343.13   154 seq1105_BIOID51033   -            349   1.2e-50  171.1   2.2   1   1   3.1e-54   1.4e-50  170.9   0.0     2   153   161   310   160   311 0.98 Peptidase family S49
SDH_sah              PF01972.11   286 seq1105_BIOID51033   -            349   1.7e-05   23.6   1.8   1   1   5.1e-09   2.3e-05   23.2   0.0    89   163   133   208   119   225 0.81 Serine dehydrogenase proteinase
DUF3442              PF11924.3    280 seq1107_BIOID51033   -           1417  1.3e-106  356.1   0.5   1   1  1.2e-109  4.1e-106  354.5   0.3     2   280    71   350    70   350 0.99 Protein of unknown function (DUF3442)
Big_1                PF02369.11   100 seq1107_BIOID51033   -           1417     7e-55  182.9 107.3   1   3   9.8e-16   3.4e-12   46.0   6.8     5    97   994  1086   990  1088 0.84 Bacterial Ig-like domain (group 1)
Big_1                PF02369.11   100 seq1107_BIOID51033   -           1417     7e-55  182.9 107.3   2   3     5e-17   1.7e-13   50.2   3.4     9    97  1101  1187  1089  1190 0.84 Bacterial Ig-like domain (group 1)
Big_1                PF02369.11   100 seq1107_BIOID51033   -           1417     7e-55  182.9 107.3   3   3   2.2e-16   7.5e-13   48.1  10.0     4    95  1195  1287  1191  1292 0.84 Bacterial Ig-like domain (group 1)
adh_short            PF00106.20   167 seq1108_BIOID51033   -            248   2.5e-34  118.4   0.0   1   1   1.2e-37   3.2e-34  118.1   0.0     2   166     2   165     1   166 0.93 short chain dehydrogenase
adh_short_C2         PF13561.1    243 seq1108_BIOID51033   -            248   2.5e-14   53.5   0.0   1   1   1.1e-17   3.1e-14   53.2   0.0     3   222     9   218     7   232 0.89 Enoyl-(Acyl carrier protein) reductase
KR                   PF08659.5    181 seq1108_BIOID51033   -            248   2.2e-13   50.1   0.0   1   1   1.1e-16   3.1e-13   49.6   0.0     3   173     3   170     2   177 0.89 KR domain
Epimerase            PF01370.16   236 seq1108_BIOID51033   -            248   1.4e-06   27.8   0.1   1   1   1.6e-09   4.3e-06   26.2   0.0     1   117     3   135     3   176 0.80 NAD dependent epimerase/dehydratase family
NAD_binding_10       PF13460.1    183 seq1108_BIOID51033   -            248   2.8e-06   27.3   0.0   1   1   1.3e-09   3.7e-06   26.9   0.0     1    60     3    67     3   173 0.77 NADH(P)-binding
TnpB_IS66            PF05717.8    108 seq1109_BIOID51033   -            116   4.3e-41  138.5   0.0   1   1   3.6e-45   4.9e-41  138.4   0.0     2   106     7   109     6   111 0.96 IS66 Orf2 like protein
PTR2                 PF00854.16   373 seq1110_BIOID51033   -            489   2.3e-79  266.7  24.6   1   1   4.4e-83     3e-79  266.3  17.1     2   372    82   427    81   428 0.97 POT family
MFS_1                PF07690.11   354 seq1110_BIOID51033   -            489   7.5e-15   54.4  59.6   1   1   3.1e-16   2.1e-12   46.3  21.2    12   298    30   288    16   339 0.65 Major Facilitator Superfamily
ELFV_dehydrog        PF00208.16   244 seq1111_BIOID51033   -            447   2.3e-88  295.7   2.4   1   1   5.3e-92   3.6e-88  295.1   1.7     1   244   202   445   202   445 0.96 Glutamate/Leucine/Phenylalanine/Valine dehydrogenase
ELFV_dehydrog_N      PF02812.13   131 seq1111_BIOID51033   -            447   8.3e-47  157.9   0.0   1   1   3.5e-50   2.4e-46  156.4   0.0     1   130    57   186    57   187 0.99 Glu/Leu/Phe/Val dehydrogenase, dimerisation domain
PfkB                 PF00294.19   301 seq1113_BIOID51033   -            321   2.3e-51  174.5   0.0   1   1     2e-55   2.8e-51  174.3   0.0     4   294    19   305    16   311 0.90 pfkB family carbohydrate kinase
DnaJ                 PF00226.26    64 seq1114_BIOID51033   -            278   2.9e-14   52.4   0.2   1   1   7.7e-18   5.3e-14   51.5   0.1     4    56   215   273   212   276 0.94 DnaJ domain
TerB                 PF05099.8    140 seq1114_BIOID51033   -            278   2.7e-09   36.7   0.7   1   1   3.9e-13   2.7e-09   36.7   0.5    14   137    51   177    39   180 0.89 Tellurite resistance protein TerB
NAD_kinase           PF01513.16   285 seq1115_BIOID51033   -            292   6.2e-73  244.9   0.0   1   1   5.2e-77     7e-73  244.7   0.0     2   284     8   271     7   272 0.98 ATP-NAD kinase
Fimbrial             PF00419.15   145 seq1116_BIOID51033   -            480   1.4e-20   73.8   0.5   1   1     1e-24   1.4e-20   73.8   0.3     2   142   328   477   327   480 0.85 Fimbrial protein
HAD_2                PF13419.1    176 seq1117_BIOID51033   -            238   8.5e-20   71.6   0.1   1   1   2.4e-23   1.1e-19   71.2   0.0     1   176    13   207    13   207 0.76 Haloacid dehalogenase-like hydrolase
Hydrolase_like       PF13242.1     75 seq1117_BIOID51033   -            238   4.5e-09   35.7   0.0   1   1   2.2e-12   9.9e-09   34.6   0.0     2    50   161   209   160   223 0.93 HAD-hyrolase-like
Hydrolase            PF00702.21   204 seq1117_BIOID51033   -            238   1.3e-08   35.4   0.0   1   1   4.1e-12   1.9e-08   34.9   0.0     1   202    10   199    10   201 0.71 haloacid dehalogenase-like hydrolase
DDE_Tnp_IS66         PF03050.9    271 seq1118_BIOID51033   -            493   9.8e-87  290.4   0.1   1   1   2.2e-90   9.8e-87  290.4   0.1     1   259   196   475   196   486 0.97 Transposase IS66 family
HTH_Tnp_IS66         PF13005.2     59 seq1118_BIOID51033   -            493   1.2e-14   53.6   4.2   1   1   2.7e-18   1.2e-14   53.6   2.9     1    59   134   190   134   190 0.98 putative Helix-turn-helix domain of transposase IS66
LZ_Tnp_IS66          PF13007.2     78 seq1118_BIOID51033   -            493   1.3e-12   48.1   9.6   1   1   2.8e-16   1.3e-12   48.1   6.7     1    77    59   131    59   132 0.75 Transposase C of IS166 homeodomain
FAD_binding_3        PF01494.14   356 seq1119_BIOID51033   -            360   9.4e-10   37.9   0.1   1   1   9.5e-10   1.3e-05   24.3   0.0   148   179   141   172   115   241 0.83 FAD binding domain
FCD                  PF07729.7    125 seq1120_BIOID51033   -            228   1.6e-26   92.9   5.9   1   1   3.5e-30   2.4e-26   92.3   4.1     5   124    89   208    87   209 0.99 FCD domain
GntR                 PF00392.16    64 seq1120_BIOID51033   -            228   9.3e-18   63.3   0.0   1   1   3.6e-21   2.4e-17   61.9   0.0     3    64    15    75    13    75 0.98 Bacterial regulatory proteins, gntR family
PmbA_TldD            PF01523.11   293 seq1121_BIOID51033   -            450   6.2e-66  222.5   0.0   1   1   7.1e-70   9.7e-66  221.8   0.0     1   292    34   326    34   327 0.96 Putative modulator of DNA gyrase
CsbD                 PF05532.7     53 seq1123_BIOID51033   -             69   1.5e-21   75.6   8.3   1   1   1.3e-25   1.8e-21   75.4   5.8     1    53     4    56     4    56 0.97 CsbD-like
UvrD_C               PF13361.1    319 seq1126_BIOID51033   -            738   1.3e-99  333.6   0.0   1   1  7.6e-103   1.7e-99  333.1   0.0     1   318   295   634   295   635 0.98 UvrD-like helicase C-terminal domain
UvrD-helicase        PF00580.16   315 seq1126_BIOID51033   -            738   2.2e-76  257.0   0.0   1   1   2.7e-79   6.1e-76  255.6   0.0     1   314    28   289    28   290 0.98 UvrD/REP helicase N-terminal domain
AAA_19               PF13245.1     76 seq1126_BIOID51033   -            738   5.5e-14   51.5   0.2   1   1   8.5e-17   1.9e-13   49.8   0.1     1    75    34   111    34   112 0.85 Part of AAA domain
UvrD_C_2             PF13538.1    104 seq1126_BIOID51033   -            738   1.1e-10   41.4   0.0   1   1   1.1e-13   2.6e-10   40.2   0.0    54   103   561   630   509   631 0.77 Family description
SMC_N                PF02463.14   220 seq1128_BIOID51033   -            553   8.4e-19   67.5   0.0   1   1   2.4e-22   1.6e-18   66.5   0.0     1   217     1   511     1   514 0.94 RecF/RecN/SMC N terminal domain
AAA_23               PF13476.1    202 seq1128_BIOID51033   -            553     2e-18   67.3   4.3   1   1   1.5e-19   9.9e-16   58.5   3.0     1   195     4   215     4   381 0.48 AAA domain
DFP                  PF04127.10   183 seq1129_BIOID51033   -            430   5.1e-72  241.2   0.4   1   1   7.4e-76   5.1e-72  241.2   0.3     2   182   211   395   210   396 0.97 DNA / pantothenate metabolism flavoprotein
Flavoprotein         PF02441.14   129 seq1129_BIOID51033   -            430   2.5e-31  107.8   0.3   1   1   8.1e-35   5.6e-31  106.7   0.2     1   128    30   157    30   158 0.90 Flavoprotein
Topoisom_bac         PF01131.15   403 seq1130_BIOID51033   -            881  4.2e-131  437.3   0.7   1   1  2.3e-134  7.7e-131  436.5   0.5     2   403   171   579   170   579 0.93 DNA topoisomerase
Topo_Zn_Ribbon       PF08272.6     42 seq1130_BIOID51033   -            881   3.1e-39  131.9   0.3   1   2   1.5e-19   5.2e-16   57.5   0.0     2    42   772   811   771   811 0.96 Topoisomerase I zinc-ribbon-like
Topo_Zn_Ribbon       PF08272.6     42 seq1130_BIOID51033   -            881   3.1e-39  131.9   0.3   2   2   1.3e-23   4.6e-20   70.5   1.2     1    41   838   878   838   879 0.97 Topoisomerase I zinc-ribbon-like
Toprim               PF01751.17    88 seq1130_BIOID51033   -            881   3.4e-26   90.8   0.0   1   1   2.1e-29   7.2e-26   89.7   0.0     2    88    19   156    18   156 0.98 Toprim domain
zf-C4_Topoisom       PF01396.14    39 seq1130_BIOID51033   -            881   4.1e-19   67.6  16.9   1   2   3.6e-09   1.2e-05   24.5   0.3     3    27   612   636   610   653 0.84 Topoisomerase DNA binding C4 zinc finger
zf-C4_Topoisom       PF01396.14    39 seq1130_BIOID51033   -            881   4.1e-19   67.6  16.9   2   2   6.9e-15   2.4e-11   42.8   1.9     2    38   723   758   722   759 0.94 Topoisomerase DNA binding C4 zinc finger
MFS_1                PF07690.11   354 seq1131_BIOID51033   -            393     2e-24   85.8  58.2   1   1   1.3e-26   1.8e-22   79.4  34.4     2   328    14   320    10   327 0.84 Major Facilitator Superfamily
YdfZ                 PF14001.1     64 seq1135_BIOID51033   -             67     2e-33  114.3   0.1   1   1   1.6e-37   2.2e-33  114.1   0.1     1    64     2    65     2    65 0.99 YdfZ protein
DDE_Tnp_IS66_C       PF13817.1     39 seq1138_BIOID51033   -             61   1.8e-20   72.5   0.1   1   1   1.6e-24   2.1e-20   72.3   0.1     2    39    18    55    17    55 0.99 IS66 C-terminal element
DUF2713              PF10897.3    246 seq1141_BIOID51033   -            182  6.9e-120  398.7   2.8   1   1  5.6e-124  7.6e-120  398.6   2.0     1   177     1   179     1   182 0.99 Protein of unknown function (DUF2713)
Cytochrom_B562       PF07361.6    103 seq1142_BIOID51033   -            128   5.4e-35  119.8   5.5   1   1   4.5e-39   6.2e-35  119.6   3.8     1   103    23   128    23   128 0.99 Cytochrome b562
MtfA                 PF06167.7    253 seq1144_BIOID51033   -            278   4.2e-75  252.3   0.1   1   1   3.7e-79   5.1e-75  252.0   0.1    11   253    18   256     9   256 0.95 Phosphoenolpyruvate:glucose-phosphotransferase regulator
dUTPase              PF00692.14   129 seq1146_BIOID51033   -            152   1.2e-41  141.0   0.0   1   1   9.9e-46   1.4e-41  140.9   0.0     2   129    17   150    16   150 0.98 dUTPase
LppC                 PF04348.8    536 seq1147_BIOID51033   -            678  2.5e-135  451.9  22.7   1   2     7e-52   9.6e-48  162.9  12.9     1   254    40   290    40   338 0.92 LppC putative lipoprotein
LppC                 PF04348.8    536 seq1147_BIOID51033   -            678  2.5e-135  451.9  22.7   2   2   9.6e-91   1.3e-86  291.1   0.1   248   536   349   672   342   672 0.96 LppC putative lipoprotein
DUF2713              PF10897.3    246 seq1148_BIOID51033   -             69   1.9e-40  138.6   1.7   1   1   1.5e-44     2e-40  138.4   1.2   178   246     1    69     1    69 0.99 Protein of unknown function (DUF2713)
Pyr_redox_2          PF07992.9    200 seq1149_BIOID51033   -            847   1.9e-36  125.7   0.0   1   1   3.9e-39   8.8e-36  123.5   0.0     1   198     5   285     5   287 0.95 Pyridine nucleotide-disulphide oxidoreductase
NIR_SIR              PF01077.17   157 seq1149_BIOID51033   -            847   2.8e-27   94.9   0.1   1   1   3.5e-30     8e-27   93.4   0.0     2   150   632   770   631   776 0.94 Nitrite and sulphite reductase 4Fe-4S domain
Fer2_BFD             PF04324.10    55 seq1149_BIOID51033   -            847   2.8e-21   75.2   4.8   1   1     7e-19   1.6e-15   56.7   2.0     2    53   423   472   422   474 0.93 BFD-like [2Fe-2S] binding domain
Pyr_redox            PF00070.22    80 seq1149_BIOID51033   -            847   1.5e-15   57.2   0.7   1   1   6.4e-19   1.5e-15   57.2   0.5     2    72   148   219   147   229 0.91 Pyridine nucleotide-disulphide oxidoreductase
NIR_SIR_ferr         PF03460.12    69 seq1149_BIOID51033   -            847   4.4e-12   45.3   0.0   1   1     4e-15   9.1e-12   44.3   0.0     3    68   560   622   558   623 0.95 Nitrite/Sulfite reductase ferredoxin-like half domain
Pyr_redox_3          PF13738.1    203 seq1149_BIOID51033   -            847     2e-08   34.3   0.4   1   1   1.5e-09   3.5e-06   27.1   0.0    78   196    55   174    42   179 0.83 Pyridine nucleotide-disulphide oxidoreductase
SmpA_OmlA            PF04355.8     71 seq1151_BIOID51033   -            113   5.7e-27   93.0   0.3   1   1   5.1e-31     7e-27   92.7   0.2     1    70    35   104    35   105 0.98 SmpA / OmlA family
TetR_N               PF00440.18    47 seq1152_BIOID51033   -            198   2.9e-11   42.7   0.0   1   1   3.4e-15   4.6e-11   42.0   0.0     3    46    18    61    16    62 0.94 Bacterial regulatory proteins, tetR family
Dus                  PF01207.12   310 seq1154_BIOID51033   -            345  7.9e-100  333.5   0.0   1   1  6.8e-104  9.3e-100  333.3   0.0     2   308    30   340    29   342 0.98 Dihydrouridine synthase (Dus)
Voltage_CLC          PF00654.15   355 seq1155_BIOID51033   -            418   4.9e-19   68.4  37.6   1   1   3.6e-23   4.9e-19   68.4  26.1    34   317    93   365    62   397 0.79 Voltage gated chloride channel
Big_1                PF02369.11   100 seq1159_BIOID51033   -           1908  1.7e-255  826.7 187.2   1  11   3.3e-21   9.1e-18   63.9   8.8     2    94   749   837   744   843 0.88 Bacterial Ig-like domain (group 1)
Big_1                PF02369.11   100 seq1159_BIOID51033   -           1908  1.7e-255  826.7 187.2   2  11   2.2e-25   6.1e-22   77.2   8.0     3    99   845   939   842   940 0.93 Bacterial Ig-like domain (group 1)
Big_1                PF02369.11   100 seq1159_BIOID51033   -           1908  1.7e-255  826.7 187.2   3  11   2.3e-28   6.3e-25   86.8   2.0     2    98   942  1040   941  1042 0.95 Bacterial Ig-like domain (group 1)
Big_1                PF02369.11   100 seq1159_BIOID51033   -           1908  1.7e-255  826.7 187.2   4  11   9.2e-28   2.5e-24   84.9   7.0     4   100  1054  1146  1051  1146 0.94 Bacterial Ig-like domain (group 1)
Big_1                PF02369.11   100 seq1159_BIOID51033   -           1908  1.7e-255  826.7 187.2   5  11   8.7e-23   2.4e-19   68.9   7.3     4   100  1152  1246  1149  1246 0.84 Bacterial Ig-like domain (group 1)
Big_1                PF02369.11   100 seq1159_BIOID51033   -           1908  1.7e-255  826.7 187.2   6  11   1.3e-27   3.4e-24   84.5   6.7     2   100  1257  1359  1256  1359 0.93 Bacterial Ig-like domain (group 1)
Big_1                PF02369.11   100 seq1159_BIOID51033   -           1908  1.7e-255  826.7 187.2   7  11     2e-24   5.4e-21   74.2   3.3     2    98  1361  1457  1360  1459 0.90 Bacterial Ig-like domain (group 1)
Big_1                PF02369.11   100 seq1159_BIOID51033   -           1908  1.7e-255  826.7 187.2   8  11   7.3e-30     2e-26   91.6   7.5     6    99  1465  1561  1461  1562 0.94 Bacterial Ig-like domain (group 1)
Big_1                PF02369.11   100 seq1159_BIOID51033   -           1908  1.7e-255  826.7 187.2   9  11   9.5e-29   2.6e-25   88.1   6.2     2    99  1564  1663  1563  1664 0.95 Bacterial Ig-like domain (group 1)
Big_1                PF02369.11   100 seq1159_BIOID51033   -           1908  1.7e-255  826.7 187.2  10  11   7.3e-25     2e-21   75.6   3.9     7    97  1676  1760  1668  1763 0.92 Bacterial Ig-like domain (group 1)
Big_1                PF02369.11   100 seq1159_BIOID51033   -           1908  1.7e-255  826.7 187.2  11  11   1.4e-24   3.7e-21   74.7   2.1     8    96  1773  1860  1767  1863 0.87 Bacterial Ig-like domain (group 1)
DUF3442              PF11924.3    280 seq1159_BIOID51033   -           1908  1.1e-100  336.7   3.1   1   1    4e-104  1.1e-100  336.7   2.1     3   280   150   428   148   428 0.99 Protein of unknown function (DUF3442)
LysR_substrate       PF03466.15   209 seq1162_BIOID51033   -            324   1.8e-44  151.2   0.0   1   1   3.5e-48   2.4e-44  150.8   0.0     5   206    92   293    90   296 0.96 LysR substrate binding domain
HTH_1                PF00126.22    60 seq1162_BIOID51033   -            324   5.4e-16   57.9   0.0   1   1   1.4e-19   9.6e-16   57.1   0.0     1    60     3    64     3    64 0.97 Bacterial regulatory helix-turn-helix protein, lysR family
SmpB                 PF01668.13    68 seq1165_BIOID51033   -            160   1.3e-29  101.6   0.0   1   1   1.5e-33   2.1e-29  100.9   0.0     2    67    13    78    12    80 0.96 SmpB protein
Phageshock_PspG      PF09583.5     65 seq1167_BIOID51033   -             80   1.4e-25   89.0  25.7   1   1   1.1e-29   1.5e-25   88.8  17.8     1    64     1    64     1    65 0.98 Phage shock protein G (Phageshock_PspG)
DUF519               PF04378.8    245 seq1168_BIOID51033   -            280  1.3e-115  384.4   0.0   1   1  1.1e-119  1.5e-115  384.2   0.0     1   245    33   278    33   278 1.00 Protein of unknown function (DUF519)
CorA                 PF01544.13   292 seq1169_BIOID51033   -            316   4.9e-56  189.7   0.4   1   1   4.4e-60     6e-56  189.5   0.2     4   292    26   312    24   312 0.95 CorA-like Mg2+ transporter protein
UPF0102              PF02021.12    93 seq1170_BIOID51033   -            131   1.3e-35  121.0   0.1   1   1   1.1e-39   1.5e-35  120.8   0.1     2    92    23   115    22   116 0.98 Uncharacterised protein family UPF0102
DUF2502              PF10697.4     82 seq1171_BIOID51033   -            108   1.8e-22   79.1  25.5   1   1   1.7e-26   2.3e-22   78.7  17.7     1    82    23   106    23   106 0.97 Protein of unknown function (DUF2502)
NicO                 PF03824.11   282 seq1173_BIOID51033   -            282   2.1e-61  207.6  22.3   1   1     5e-65   2.3e-61  207.4  15.5     1   280    13   281    13   282 0.94 High-affinity nickel-transport protein
DUF2910              PF11139.3    214 seq1173_BIOID51033   -            282   4.2e-08   32.4   0.0   1   1   1.7e-11   7.9e-08   31.5   0.0    34   213    53   277    21   278 0.89 Protein of unknown function (DUF2910)
DsbD_2               PF13386.1    199 seq1173_BIOID51033   -            282   1.2e-07   31.6  17.8   1   1   4.6e-11   2.1e-07   30.7   0.9   105   186   163   248   148   257 0.86 Family description
SIS_2                PF13580.1    138 seq1175_BIOID51033   -            196   1.2e-31  109.1   1.0   1   1   2.2e-35   1.5e-31  108.8   0.7     3   138    10   144     8   144 0.95 SIS domain
SIS                  PF01380.17   131 seq1175_BIOID51033   -            196   6.2e-07   28.9   0.3   1   1   7.1e-10   4.8e-06   26.0   0.0    49   105   105   164    77   182 0.82 SIS domain
Aldo_ket_red         PF00248.16   283 seq1176_BIOID51033   -            294     1e-46  158.8   0.0   1   1   9.4e-51   1.3e-46  158.6   0.0     2   281    20   267    19   269 0.92 Aldo/keto reductase family
YicC_N               PF03755.8    159 seq1177_BIOID51033   -            287   2.6e-49  167.0   0.1   1   1   3.8e-53   2.6e-49  167.0   0.1     1   158     2   154     2   155 0.96 YicC-like family, N-terminal region
DUF1732              PF08340.6     87 seq1177_BIOID51033   -            287     2e-34  117.1   7.3   1   1   2.9e-38     2e-34  117.1   5.0     1    87   202   287   202   287 0.97 Domain of unknown function (DUF1732)
Rieske_2             PF13806.1    104 seq1178_BIOID51033   -            108   2.3e-40  136.3   0.0   1   1   1.9e-44   2.6e-40  136.2   0.0     1   103     3   106     3   107 0.98 Rieske-like [2Fe-2S] domain
Pyr_redox_2          PF07992.9    200 seq1181_BIOID51033   -            450   4.6e-43  147.3   1.5   1   1   2.2e-46   7.4e-43  146.6   0.7     2   196     7   305     6   308 0.95 Pyridine nucleotide-disulphide oxidoreductase
Pyr_redox_dim        PF02852.17   110 seq1181_BIOID51033   -            450   3.9e-37  126.5   0.7   1   1   1.8e-39   6.1e-36  122.6   0.2     1   110   339   450   339   450 0.99 Pyridine nucleotide-disulphide oxidoreductase, dimerisation domain
Pyr_redox            PF00070.22    80 seq1181_BIOID51033   -            450   5.3e-18   65.0   0.0   1   1   5.6e-21   1.9e-17   63.2   0.0     1    80   169   249   169   250 0.96 Pyridine nucleotide-disulphide oxidoreductase
Pyr_redox_3          PF13738.1    203 seq1181_BIOID51033   -            450   3.3e-09   36.9   0.1   1   1   7.3e-11   2.5e-07   30.8   0.0     3   200    10   200     8   203 0.77 Pyridine nucleotide-disulphide oxidoreductase
DUF4102              PF13356.1     89 seq1183_BIOID51033   -            231   1.5e-23   82.3   0.1   1   1   2.2e-27     3e-23   81.4   0.1     1    87     8    95     8    97 0.94 Domain of unknown function (DUF4102)
BON                  PF04972.12    64 seq1184_BIOID51033   -            191     2e-32  110.5   8.4   1   2   2.4e-19   3.3e-15   55.4   0.7     3    62    53   113    51   115 0.96 BON domain
BON                  PF04972.12    64 seq1184_BIOID51033   -            191     2e-32  110.5   8.4   2   2   1.8e-20   2.4e-16   59.1   0.8     1    57   129   184   129   188 0.97 BON domain
Form_Nir_trans       PF01226.12   250 seq1185_BIOID51033   -            294   5.9e-62  208.7  28.2   1   1   5.5e-66   7.5e-62  208.3  19.5    16   249    46   274    29   275 0.92 Formate/nitrite transporter
DnaB_C               PF03796.10   265 seq1188_BIOID51033   -            471  4.1e-108  360.1   0.2   1   1  1.2e-111  5.4e-108  359.7   0.1     1   263   206   463   206   465 0.97 DnaB-like helicase C terminal domain
DnaB                 PF00772.16   103 seq1188_BIOID51033   -            471   8.7e-38  128.2   0.0   1   1   4.2e-41   1.9e-37  127.1   0.0     1   103    26   128    26   128 0.99 DnaB-like helicase N terminal domain
AAA_25               PF13481.1    194 seq1188_BIOID51033   -            471     1e-13   51.0   0.1   1   1   3.6e-17   1.6e-13   50.3   0.0    29   190   220   386   179   390 0.84 AAA domain
DUF3315              PF11776.3     52 seq1190_BIOID51033   -            112   6.4e-23   79.9   0.2   1   1   7.5e-27     1e-22   79.2   0.1     1    51    52   102    52   103 0.98 Domain of unknown function (DUF3315)
Aconitase            PF00330.15   465 seq1191_BIOID51033   -            891  1.3e-186  620.5   0.0   1   1  2.3e-190  1.6e-186  620.2   0.0     1   465    57   562    57   562 0.99 Aconitase family (aconitate hydratase)
Aconitase_C          PF00694.14   131 seq1191_BIOID51033   -            891   7.6e-49  165.0   0.0   1   1   2.7e-52   1.8e-48  163.8   0.0     3   130   691   818   689   819 0.98 Aconitase C-terminal domain
HypA                 PF01155.14   113 seq1193_BIOID51033   -            120   9.1e-33  112.2   6.4   1   1   7.4e-37     1e-32  112.0   4.4     1   112     5   117     5   118 0.98 Hydrogenase expression/synthesis hypA family
Hydrolase_like       PF13242.1     75 seq1194_BIOID51033   -            191   6.7e-14   51.2   0.1   1   1     3e-17     1e-13   50.6   0.1     1    75   108   179   108   179 0.90 HAD-hyrolase-like
Hydrolase            PF00702.21   204 seq1194_BIOID51033   -            191   3.2e-08   34.2   0.0   1   1   2.2e-11   7.4e-08   33.0   0.0   122   204    32   148    12   148 0.86 haloacid dehalogenase-like hydrolase
PNK3P                PF08645.6    158 seq1194_BIOID51033   -            191   4.4e-08   32.6   0.0   1   1   2.7e-11   9.4e-08   31.5   0.0    21   126    23   137     7   148 0.80 Polynucleotide kinase 3 phosphatase
cobW                 PF02492.14   178 seq1197_BIOID51033   -            290     1e-48  165.0   0.0   1   1   9.8e-53   1.3e-48  164.6   0.0     2   177   106   267   105   268 0.98 CobW/HypB/UreG, nucleotide-binding domain
Peptidase_S49        PF01343.13   154 seq1198_BIOID51033   -            618  3.3e-102  338.6   0.1   1   2   3.2e-49   2.2e-45  154.1   0.0     2   152   141   294   140   296 0.98 Peptidase family S49
Peptidase_S49        PF01343.13   154 seq1198_BIOID51033   -            618  3.3e-102  338.6   0.1   2   2   7.2e-58   4.9e-54  182.1   0.0     2   154   392   543   391   543 0.98 Peptidase family S49
TP_methylase         PF00590.15   210 seq1199_BIOID51033   -            457   9.2e-50  169.1   0.1   1   1   3.2e-53   1.5e-49  168.4   0.1     2   209   218   426   217   427 0.92 Tetrapyrrole (Corrin/Porphyrin) Methylases
NAD_binding_7        PF13241.1    103 seq1199_BIOID51033   -            457   6.1e-28   96.9   0.1   1   1   1.3e-29     6e-26   90.5   0.0     1   103     6   115     6   115 0.89 Putative NAD(P)-binding
CysG_dimeriser       PF10414.4     60 seq1199_BIOID51033   -            457   7.4e-20   70.0   0.9   1   1   1.6e-23   7.4e-20   70.0   0.6     2    60   150   209   149   209 0.97 Sirohaem synthase dimerisation region
Nucleos_tra2_C       PF07662.8    210 seq1201_BIOID51033   -            413   2.3e-69  232.9  16.2   1   1   3.3e-73   2.3e-69  232.9  11.2     1   209   206   412   206   413 0.98 Na+ dependent nucleoside transporter C-terminus
Nucleos_tra2_N       PF01773.15    75 seq1201_BIOID51033   -            413   1.9e-24   85.6   4.2   1   1   2.8e-28   1.9e-24   85.6   2.9     1    74    22    95    22    96 0.98 Na+ dependent nucleoside transporter N-terminus
CorA                 PF01544.13   292 seq1203_BIOID51033   -             67   5.8e-13   48.4   2.1   1   1   5.3e-17   7.2e-13   48.1   1.5   246   292    20    63    18    63 0.96 CorA-like Mg2+ transporter protein
HupF_HypC            PF01455.13    68 seq1204_BIOID51033   -             90   1.9e-25   88.4   0.2   1   1   1.7e-29   2.3e-25   88.2   0.1     1    68     1    72     1    72 0.98 HupF/HypC family
Ala_racemase_N       PF01168.15   217 seq1205_BIOID51033   -            359   3.1e-61  206.5   0.0   1   1   5.7e-65   3.9e-61  206.2   0.0     1   217     8   219     8   219 0.94 Alanine racemase, N-terminal domain
Ala_racemase_C       PF00842.16   129 seq1205_BIOID51033   -            359     8e-40  135.1   0.1   1   1   1.8e-43   1.2e-39  134.5   0.1     1   129   234   358   234   358 0.97 Alanine racemase, C-terminal domain
DUF1283              PF06932.6     85 seq1207_BIOID51033   -            113     1e-46  156.7   6.7   1   1   8.7e-51   1.2e-46  156.5   4.7     1    85    29   113    29   113 0.99 Protein of unknown function (DUF1283)
HypD                 PF01924.11   356 seq1208_BIOID51033   -            373  9.8e-154  511.2   0.0   1   1  8.2e-158  1.1e-153  511.0   0.0     5   355    13   368     9   369 0.96 Hydrogenase formation hypA family
HTH_5                PF01022.15    47 seq1209_BIOID51033   -            117   2.6e-18   65.2   1.9   1   1   6.1e-22   4.2e-18   64.6   1.3     1    45    15    60    15    62 0.98 Bacterial regulatory protein, arsR family
HTH_20               PF12840.2     61 seq1209_BIOID51033   -            117   4.7e-11   42.2   0.3   1   1   9.9e-15   6.8e-11   41.7   0.2     2    61     8    67     7    67 0.97 Helix-turn-helix domain
Acetyltransf_3       PF13302.1    142 seq1212_BIOID51033   -            186   5.7e-23   81.6   0.0   1   1     4e-26   7.7e-23   81.2   0.0     3   141     8   140     7   141 0.80 Acetyltransferase (GNAT) domain
Acetyltransf_4       PF13420.1    155 seq1212_BIOID51033   -            186   7.2e-15   55.1   0.6   1   1   4.7e-18   9.1e-15   54.8   0.4     1   152     9   158     9   160 0.93 Acetyltransferase (GNAT) domain
Acetyltransf_1       PF00583.19    83 seq1212_BIOID51033   -            186     6e-15   54.9   0.1   1   1   4.5e-18   8.9e-15   54.3   0.1     2    82    63   140    62   141 0.97 Acetyltransferase (GNAT) family
Acetyltransf_8       PF13523.1    152 seq1212_BIOID51033   -            186   1.2e-13   51.1   0.2   1   1   8.2e-17   1.6e-13   50.6   0.2     1   141     9   145     9   157 0.89 Acetyltransferase (GNAT) domain
Acetyltransf_7       PF13508.1     79 seq1212_BIOID51033   -            186   3.7e-07   30.1   0.2   1   1   3.4e-10   6.7e-07   29.2   0.1     2    78    56   141    55   142 0.80 Acetyltransferase (GNAT) domain
Acetyltransf_10      PF13673.1    117 seq1212_BIOID51033   -            186   1.3e-05   25.1   0.0   1   1   9.3e-09   1.8e-05   24.7   0.0     1   117    16   140    16   140 0.75 Acetyltransferase (GNAT) domain
FR47                 PF08445.5     86 seq1212_BIOID51033   -            186   2.1e-05   24.0   0.0   1   1   1.9e-08   3.8e-05   23.2   0.0    26    79    87   142    69   150 0.92 FR47-like protein
ArsB                 PF02040.10   423 seq1213_BIOID51033   -            429  1.7e-230  765.0  39.1   1   1  2.9e-234    2e-230  764.9  27.1     1   423     3   425     3   425 1.00 Arsenical pump membrane protein
CitMHS               PF03600.11   349 seq1213_BIOID51033   -            429   2.2e-15   55.9  35.6   1   1   4.5e-19   3.1e-15   55.5  24.7     3   343     7   363     5   369 0.82 Citrate transporter
DUF4223              PF13978.1     56 seq1217_BIOID51033   -             55   1.2e-36  124.0   0.7   1   1   9.5e-41   1.3e-36  123.9   0.5     1    55     1    55     1    55 0.99 Protein of unknown function (DUF4223)
DJ-1_PfpI            PF01965.19   147 seq1218_BIOID51033   -            172   1.6e-42  144.3   0.0   1   1   2.7e-46   1.9e-42  144.1   0.0     1   147    31   171    31   171 0.97 DJ-1/PfpI family
DUF4066              PF13278.1    166 seq1218_BIOID51033   -            172   3.4e-13   49.1   0.0   1   1   5.9e-17     4e-13   48.8   0.0     1   151     8   153     8   155 0.89 Putative amidotransferase
Asparaginase         PF00710.15   313 seq1221_BIOID51033   -            338  2.1e-112  374.9   0.0   1   1  1.8e-116  2.4e-112  374.7   0.0     2   313     6   323     5   323 0.97 Asparaginase
AA_permease_2        PF13520.1    426 seq1222_BIOID51033   -            445   1.1e-59  201.9  45.6   1   1     2e-63   1.4e-59  201.6  31.6     1   405    10   410    10   431 0.85 Amino acid permease
AA_permease          PF00324.16   479 seq1222_BIOID51033   -            445   1.6e-36  125.5  41.2   1   1   4.1e-40   2.8e-36  124.7  28.5     2   475    15   440    14   444 0.83 Amino acid permease
Aminotran_1_2        PF00155.16   363 seq1223_BIOID51033   -            411   1.2e-86  290.8   0.0   1   1     1e-90   1.4e-86  290.6   0.0     2   362    41   406    40   407 0.98 Aminotransferase class I and II
HTH_18               PF12833.2     81 seq1224_BIOID51033   -            278   5.3e-26   90.4   2.2   1   1     2e-29   6.7e-26   90.0   0.8     1    80   193   271   193   272 0.97 Helix-turn-helix domain
AraC_binding         PF02311.14   136 seq1224_BIOID51033   -            278   1.1e-23   83.3   2.0   1   1   3.1e-27   1.1e-23   83.3   1.4     4   136    16   154    14   154 0.96 AraC-like ligand binding domain
HTH_AraC             PF00165.18    42 seq1224_BIOID51033   -            278   8.6e-21   72.9   0.1   1   2   1.9e-11   6.5e-08   32.0   0.0     1    42   180   221   180   221 0.97 Bacterial regulatory helix-turn-helix proteins, AraC family
HTH_AraC             PF00165.18    42 seq1224_BIOID51033   -            278   8.6e-21   72.9   0.1   2   2   1.3e-13   4.5e-10   38.9   0.0     1    42   232   271   232   271 0.93 Bacterial regulatory helix-turn-helix proteins, AraC family
Cupin_2              PF07883.6     71 seq1224_BIOID51033   -            278   5.6e-05   22.4   3.0   1   1   2.8e-08   9.4e-05   21.7   2.1     7    61    24    77    22    84 0.94 Cupin domain
Cupin_6              PF12852.2    186 seq1225_BIOID51033   -            284   2.6e-26   92.2   0.5   1   1   1.8e-29     8e-26   90.6   0.3     1   186     2   162     2   162 0.93 Cupin
HTH_18               PF12833.2     81 seq1225_BIOID51033   -            284   1.5e-20   72.9   0.2   1   1   2.3e-23     1e-19   70.2   0.1     1    81   199   278   199   278 0.97 Helix-turn-helix domain
HTH_AraC             PF00165.18    42 seq1225_BIOID51033   -            284   2.6e-15   55.5   0.0   1   2   1.1e-08   4.9e-05   22.9   0.0     7    41   192   226   188   227 0.94 Bacterial regulatory helix-turn-helix proteins, AraC family
HTH_AraC             PF00165.18    42 seq1225_BIOID51033   -            284   2.6e-15   55.5   0.0   2   2   4.5e-11   2.1e-07   30.4   0.0    13    41   247   276   238   277 0.92 Bacterial regulatory helix-turn-helix proteins, AraC family
AIRS_C               PF02769.17   153 seq1226_BIOID51033   -            336     1e-23   83.8   1.9   1   1   2.9e-27     2e-23   82.9   1.3     2   149   166   313   165   315 0.95 AIR synthase related protein, C-terminal domain
AIRS                 PF00586.19    96 seq1226_BIOID51033   -            336   7.8e-14   51.5   2.4   1   1   2.6e-17   1.8e-13   50.4   0.1     8    96    42   132    35   132 0.90 AIR synthase related protein, N-terminal domain
GIY-YIG              PF01541.19    80 seq1228_BIOID51033   -            103     1e-09   38.5   0.0   1   1   8.9e-14   1.2e-09   38.2   0.0     2    76     7    76     6    80 0.91 GIY-YIG catalytic domain
ArsC                 PF03960.10   110 seq1229_BIOID51033   -            141     9e-32  109.3   0.0   1   1   7.8e-36   1.1e-31  109.0   0.0     1   109     7   114     7   115 0.99 ArsC family
Big_1                PF02369.11   100 seq1230_BIOID51033   -            447   1.3e-29  101.8  29.5   1   2   1.1e-11   7.5e-08   32.0   2.5    63   100     2    39     1    39 0.96 Bacterial Ig-like domain (group 1)
Big_1                PF02369.11   100 seq1230_BIOID51033   -            447   1.3e-29  101.8  29.5   2   2   9.3e-24   6.4e-20   70.8   8.4     3   100    44   142    42   142 0.94 Bacterial Ig-like domain (group 1)
AraC_binding         PF02311.14   136 seq1232_BIOID51033   -            312   2.2e-22   79.0   1.3   1   1   9.9e-26   3.4e-22   78.4   0.2     7   120    52   170    48   186 0.89 AraC-like ligand binding domain
HTH_18               PF12833.2     81 seq1232_BIOID51033   -            312   9.1e-22   76.8   0.1   1   1   5.5e-25   1.9e-21   75.8   0.1     2    79   229   305   228   307 0.97 Helix-turn-helix domain
HTH_AraC             PF00165.18    42 seq1232_BIOID51033   -            312   1.5e-20   72.2   0.2   1   2   3.2e-10   1.1e-06   28.1   0.0     2    42   216   256   215   256 0.93 Bacterial regulatory helix-turn-helix proteins, AraC family
HTH_AraC             PF00165.18    42 seq1232_BIOID51033   -            312   1.5e-20   72.2   0.2   2   2   1.6e-14   5.3e-11   41.8   0.0     2    42   268   306   267   306 0.94 Bacterial regulatory helix-turn-helix proteins, AraC family
Cupin_2              PF07883.6     71 seq1232_BIOID51033   -            312   1.4e-06   27.5   0.0   1   1   8.3e-10   2.8e-06   26.6   0.0     7    60    57   109    53   116 0.92 Cupin domain
Isochorismatase      PF00857.15   174 seq1233_BIOID51033   -            219   1.1e-38  132.7   0.0   1   1   9.9e-43   1.4e-38  132.4   0.0     2   174    11   213    10   213 0.94 Isochorismatase family
PAP2                 PF01569.16   129 seq1234_BIOID51033   -            254   2.5e-28   98.2   1.2   1   1   1.8e-32   2.5e-28   98.2   0.9     6   126    78   232    73   234 0.89 PAP2 superfamily
PLA1                 PF02253.10   260 seq1236_BIOID51033   -            289   1.6e-93  312.8   5.0   1   1   1.4e-97   1.9e-93  312.5   3.4     8   260    39   286    33   286 0.98 Phospholipase A1
Sigma54_activat      PF00158.21   168 seq1237_BIOID51033   -            692   7.4e-71  236.9   0.1   1   1   6.6e-74   1.3e-70  236.1   0.0     1   168   381   548   381   548 0.99 Sigma-54 interaction domain
GAF_3                PF13492.1    129 seq1237_BIOID51033   -            692   1.1e-17   64.1   0.0   1   1   6.6e-15   1.3e-11   44.5   0.0     1   129   202   346   202   346 0.85 GAF domain
GAF                  PF01590.21   154 seq1237_BIOID51033   -            692   2.2e-16   60.2   0.1   1   1   1.5e-14     3e-11   43.6   0.0     1   154   202   344   202   344 0.91 GAF domain
GAF_2                PF13185.1    148 seq1237_BIOID51033   -            692   4.6e-13   49.7   0.0   1   1   5.4e-12     1e-08   35.6   0.0     3   148   202   345   194   345 0.76 GAF domain
AAA_5                PF07728.9    139 seq1237_BIOID51033   -            692   7.8e-08   32.0   0.1   1   1   9.6e-11   1.9e-07   30.8   0.1     2   130   405   529   404   538 0.77 AAA domain (dynein-related subfamily)
AAA                  PF00004.24   132 seq1237_BIOID51033   -            692   3.9e-06   26.9   0.0   1   1   5.5e-09   1.1e-05   25.5   0.0     1   112   405   525   405   541 0.80 ATPase family associated with various cellular activities (AAA)
HTH_8                PF02954.14    42 seq1237_BIOID51033   -            692   7.6e-05   22.0   0.2   1   1   3.9e-08   7.6e-05   22.0   0.1     6    42   645   684   642   684 0.90 Bacterial regulatory protein, Fis family
SIS                  PF01380.17   131 seq1239_BIOID51033   -            347   3.1e-21   75.2   0.0   1   2   1.2e-12   1.6e-08   34.0   0.0     5   122    51   170    48   175 0.87 SIS domain
SIS                  PF01380.17   131 seq1239_BIOID51033   -            347   3.1e-21   75.2   0.0   2   2     3e-14   4.1e-10   39.2   0.0     4    87   214   299   211   305 0.93 SIS domain
CCG                  PF02754.11    85 seq1241_BIOID51033   -            239   9.7e-30  102.3   0.2   1   2   2.2e-17   3.1e-13   49.4   0.0     1    84     3    84     3    85 0.95 Cysteine-rich domain
CCG                  PF02754.11    85 seq1241_BIOID51033   -            239   9.7e-30  102.3   0.2   2   2   6.3e-18   8.6e-14   51.2   0.0     2    84   133   216   132   217 0.92 Cysteine-rich domain
DUF318               PF03773.8    307 seq1243_BIOID51033   -            337   6.9e-54  182.7  23.6   1   1   6.6e-58     9e-54  182.4  16.4     2   306    11   334    10   335 0.87 Predicted permease
E1-E2_ATPase         PF00122.15   230 seq1244_BIOID51033   -            898     8e-57  191.7   1.7   1   1   3.5e-60     8e-57  191.7   1.2     1   229   123   362   123   363 0.97 E1-E2 ATPase
Hydrolase            PF00702.21   204 seq1244_BIOID51033   -            898   1.9e-24   87.2   0.5   1   1   1.9e-27   4.2e-24   86.0   0.2     1   204   367   653   367   653 0.83 haloacid dehalogenase-like hydrolase
HAD                  PF12710.2    191 seq1244_BIOID51033   -            898   1.6e-16   60.9   0.1   1   1   1.4e-19   3.3e-16   59.9   0.0     2   191   371   650   370   650 0.78 haloacid dehalogenase-like hydrolase
Cation_ATPase_N      PF00690.21    69 seq1244_BIOID51033   -            898   2.2e-15   55.7   0.0   1   1   2.2e-18   5.1e-15   54.5   0.0     4    69    48   112    46   112 0.97 Cation transporter/ATPase, N-terminus
Hydrolase_like2      PF13246.1     91 seq1244_BIOID51033   -            898   5.2e-11   42.2   0.0   1   1   4.8e-14   1.1e-10   41.1   0.0    40    91   411   481   369   481 0.68 Putative hydrolase of sodium-potassium ATPase alpha subunit
DUF1049              PF06305.6     68 seq1245_BIOID51033   -            102   1.3e-25   88.5   0.7   1   1   9.6e-30   1.3e-25   88.5   0.5     1    66    22    87    22    89 0.97 Protein of unknown function (DUF1049)
RQC                  PF09382.5    106 seq1247_BIOID51033   -            611   4.3e-28   96.9   0.0   1   1   3.5e-31   1.2e-27   95.6   0.0     1   104   413   514   413   516 0.97 RQC domain
Helicase_C           PF00271.26    78 seq1247_BIOID51033   -            611   4.5e-24   83.9   0.0   1   1   2.6e-24   8.9e-21   73.4   0.1     3    78   258   333   256   333 0.98 Helicase conserved C-terminal domain
HRDC                 PF00570.18    68 seq1247_BIOID51033   -            611   8.1e-24   83.0   0.1   1   1   6.4e-27   2.2e-23   81.6   0.0     2    68   535   601   534   601 0.97 HRDC domain
DEAD                 PF00270.24   173 seq1247_BIOID51033   -            611   2.6e-21   75.7   0.0   1   1   8.5e-24   2.9e-20   72.3   0.0     2   168    30   189    29   194 0.85 DEAD/DEAH box helicase
DUF1161              PF06649.7     52 seq1248_BIOID51033   -            102   1.3e-25   88.9   0.0   1   1   1.2e-29   1.6e-25   88.6   0.0     1    52    27    80    27    80 0.99 Protein of unknown function (DUF1161)
Peptidase_U32        PF01136.14   233 seq1249_BIOID51033   -            331   5.1e-62  208.7   0.0   1   1   4.8e-66   6.6e-62  208.3   0.0     3   232    76   330    74   331 0.94 Peptidase family U32
DUF1323              PF07037.6    122 seq1251_BIOID51033   -            119   9.2e-49  164.5   0.0   1   1   8.9e-53   1.2e-48  164.1   0.0     1   122     6   118     6   118 0.94 Putative transcription regulator (DUF1323)
TPR_7                PF13176.1     36 seq1252_BIOID51033   -            389     1e-13   49.8  11.5   1   1   1.8e-05     0.025   14.2   0.0     1    27    71    97    71   106 0.82 Tetratricopeptide repeat
TPR_2                PF07719.12    34 seq1252_BIOID51033   -            389   1.8e-12   46.0   7.2   1   1   1.4e-05     0.019   14.7   0.0     5    32   218   245   214   247 0.88 Tetratricopeptide repeat
Apc3                 PF12895.2     84 seq1252_BIOID51033   -            389   7.3e-10   38.7   1.4   1   1   1.3e-09   1.8e-06   27.8   0.1     4    83   156   239   153   240 0.89 Anaphase-promoting complex, cyclosome, subunit 3
TPR_1                PF00515.23    34 seq1252_BIOID51033   -            389   4.6e-09   35.3   2.5   1   1   2.6e-05     0.035   13.5   0.0     7    32   220   245   214   247 0.89 Tetratricopeptide repeat
TPR_8                PF13181.1     34 seq1252_BIOID51033   -            389   1.4e-07   30.6   1.1   1   1   1.7e-05     0.024   14.3   0.0     5    29   218   242   214   246 0.89 Tetratricopeptide repeat
DUF162               PF02589.10   189 seq1254_BIOID51033   -            475   6.8e-51  172.3   0.1   1   1   6.2e-54   9.4e-51  171.9   0.1     3   189    72   294    70   294 0.99 Uncharacterised ACR, YkgG family COG1556
Fer4_8               PF13183.1     57 seq1254_BIOID51033   -            475   1.3e-11   44.2   2.1   1   1   1.9e-14   2.9e-11   43.1   1.5     2    57   309   376   308   376 0.79 4Fe-4S dicluster domain
DUF3390              PF11870.3     93 seq1254_BIOID51033   -            475   1.2e-09   37.8   0.5   1   1   1.9e-12   2.9e-09   36.5   0.3    13    90   387   468   379   471 0.82 Domain of unknown function (DUF3390)
Fer4_9               PF13187.1     55 seq1254_BIOID51033   -            475   1.1e-08   35.0   0.5   1   1   2.2e-11   3.3e-08   33.5   0.4     1    53   311   375   311   376 0.94 4Fe-4S dicluster domain
Fer4_17              PF13534.1     61 seq1254_BIOID51033   -            475   1.2e-07   31.8   1.9   1   1   2.5e-10   3.8e-07   30.2   1.3     1    60   311   376   311   377 0.71 4Fe-4S dicluster domain
Fer4_7               PF12838.2     52 seq1254_BIOID51033   -            475   1.8e-07   31.2   4.3   1   1   3.2e-10   4.8e-07   29.9   2.9     1    51   311   375   311   376 0.77 4Fe-4S dicluster domain
Fer4_10              PF13237.1     52 seq1254_BIOID51033   -            475   1.8e-07   30.6   5.0   1   1   4.5e-10   6.9e-07   28.8   3.7     7    52   310   373   305   373 0.69 4Fe-4S dicluster domain
Acid_phosphat_B      PF03767.9    230 seq1257_BIOID51033   -            237   2.6e-50  170.8   0.0   1   1   2.1e-54   2.9e-50  170.6   0.0     2   229    11   220    10   221 0.96 HAD superfamily, subfamily IIIB (Acid phosphatase)
AP_endonuc_2         PF01261.19   211 seq1258_BIOID51033   -            276   8.1e-32  110.1   0.0   1   1   7.5e-36     1e-31  109.7   0.0     1   210    19   225    19   226 0.97 Xylose isomerase-like TIM barrel
DUF1323              PF07037.6    122 seq1259_BIOID51033   -            130   5.2e-55  184.7   0.0   1   1   1.3e-58   5.8e-55  184.5   0.0     1   122     8   129     8   129 0.99 Putative transcription regulator (DUF1323)
HTH_17               PF12728.2     51 seq1259_BIOID51033   -            130     2e-08   34.2   0.1   1   1   1.2e-11   5.5e-08   32.8   0.0     2    38     8    49     8    52 0.82 Helix-turn-helix domain
Molybdopterin        PF00384.17   432 seq1261_BIOID51033   -            808     4e-96  322.2   0.0   1   1   1.1e-99     5e-96  321.9   0.0     1   432   111   566   111   566 0.92 Molybdopterin oxidoreductase
Molydop_binding      PF01568.16   109 seq1261_BIOID51033   -            808   1.1e-27   95.8   0.0   1   1   5.8e-31   2.6e-27   94.6   0.0     1   107   687   800   687   802 0.96 Molydopterin dinucleotide binding domain
Molybdop_Fe4S4       PF04879.11    55 seq1261_BIOID51033   -            808   2.2e-14   52.9   0.8   1   1   8.4e-18   3.8e-14   52.1   0.5     1    55    49   108    49   108 0.97 Molybdopterin oxidoreductase Fe4S4 domain
Gp_dh_C              PF02800.15   157 seq1262_BIOID51033   -            331   4.2e-75  250.3   0.1   1   1   8.7e-79   5.9e-75  249.8   0.0     1   157   155   312   155   312 1.00 Glyceraldehyde 3-phosphate dehydrogenase, C-terminal domain
Gp_dh_N              PF00044.19   151 seq1262_BIOID51033   -            331   3.1e-60  202.3   0.6   1   1     8e-64   5.5e-60  201.5   0.1     1   151     3   150     3   150 0.99 Glyceraldehyde 3-phosphate dehydrogenase, NAD binding domain
AraC_binding         PF02311.14   136 seq1263_BIOID51033   -            309   7.8e-27   93.4   0.6   1   1   2.3e-30   7.8e-27   93.4   0.4     4   136    40   177    37   177 0.91 AraC-like ligand binding domain
HTH_AraC             PF00165.18    42 seq1263_BIOID51033   -            309   3.2e-22   77.5   0.0   1   2   1.6e-12   5.6e-09   35.4   0.0     2    41   204   244   203   245 0.91 Bacterial regulatory helix-turn-helix proteins, AraC family
HTH_AraC             PF00165.18    42 seq1263_BIOID51033   -            309   3.2e-22   77.5   0.0   2   2   1.9e-13   6.5e-10   38.4   0.0     1    41   256   294   256   295 0.96 Bacterial regulatory helix-turn-helix proteins, AraC family
HTH_18               PF12833.2     81 seq1263_BIOID51033   -            309   2.9e-19   68.8   0.5   1   1   2.3e-22   7.9e-19   67.4   0.0     1    80   217   295   217   296 0.97 Helix-turn-helix domain
Peptidase_U32        PF01136.14   233 seq1265_BIOID51033   -            292   1.4e-34  118.9   0.0   1   1   1.3e-38   1.8e-34  118.5   0.0     5   195    82   263    76   287 0.89 Peptidase family U32
Sod_Fe_C             PF02777.13   106 seq1266_BIOID51033   -            208   2.6e-40  136.4   0.5   1   1   5.9e-44     4e-40  135.8   0.1     4   106    98   204    95   204 0.91 Iron/manganese superoxide dismutases, C-terminal domain
Sod_Fe_N             PF00081.17    82 seq1266_BIOID51033   -            208   9.7e-34  115.3   2.7   1   1   2.3e-37   1.6e-33  114.7   1.9     1    82     4    92     4    92 0.97 Iron/manganese superoxide dismutases, alpha-hairpin domain
UPF0047              PF01894.12   118 seq1267_BIOID51033   -            138   1.6e-38  131.0   0.0   1   1   1.3e-42   1.8e-38  130.8   0.0     1   117    17   135    17   136 0.97 Uncharacterised protein family UPF0047
PfkB                 PF00294.19   301 seq1269_BIOID51033   -            261   3.7e-37  127.9   0.2   1   1   3.8e-41   5.1e-37  127.4   0.1    34   294    22   260     7   261 0.87 pfkB family carbohydrate kinase
OMPdecase            PF00215.19   226 seq1271_BIOID51033   -            265     3e-54  183.6   0.0   1   1   2.6e-58   3.5e-54  183.4   0.0     1   226    35   257    35   257 0.96 Orotidine 5'-phosphate decarboxylase / HUMPS family
DUF419               PF04237.8     92 seq1272_BIOID51033   -            118   1.2e-22   79.9   0.1   1   1   1.1e-26   1.5e-22   79.6   0.0     1    91    10   102    10   103 0.98 Protein of unknown function (DUF419)
DUF162               PF02589.10   189 seq1273_BIOID51033   -            231   1.4e-36  125.7   0.1   1   1   1.5e-40     2e-36  125.1   0.0    19   189    65   228    47   228 0.91 Uncharacterised ACR, YkgG family COG1556
Aldose_epim          PF01263.15   301 seq1275_BIOID51033   -            301   1.2e-46  159.0   0.1   1   1   1.1e-50   1.5e-46  158.7   0.1     1   284    34   281    34   294 0.90 Aldose 1-epimerase
MutS_V               PF00488.16   235 seq1276_BIOID51033   -            853  7.7e-105  349.3   0.0   1   1  4.6e-108  1.3e-104  348.6   0.0     1   234   567   798   567   799 0.99 MutS domain V
MutS_III             PF05192.13   204 seq1276_BIOID51033   -            853   3.1e-49  167.4   3.1   1   1   2.1e-52   5.7e-49  166.5   2.2     1   204   271   560   271   560 0.96 MutS domain III
MutS_I               PF01624.15   113 seq1276_BIOID51033   -            853   2.8e-44  149.6   0.0   1   1   2.8e-47   7.6e-44  148.2   0.0     1   112    11   122    11   123 0.99 MutS domain I
MutS_II              PF05188.12   137 seq1276_BIOID51033   -            853   1.9e-33  115.3   0.0   1   1   1.6e-36   4.5e-33  114.1   0.0     1   137   131   256   131   256 0.98 MutS domain II
MutS_IV              PF05190.13    92 seq1276_BIOID51033   -            853   3.6e-28   97.4   0.1   1   1   3.6e-31   9.9e-28   96.0   0.1     1    90   428   517   428   519 0.97 MutS family domain IV
LysE                 PF01810.13   191 seq1277_BIOID51033   -            206   5.7e-54  182.1  12.2   1   1   4.9e-58   6.7e-54  181.9   8.5     2   190    14   205    13   206 0.98 LysE type translocator
SNARE_assoc          PF09335.6    123 seq1278_BIOID51033   -            254     2e-19   69.8   2.2   1   1   1.5e-23     2e-19   69.8   1.6     1   121    36   159    36   161 0.92 SNARE associated Golgi protein
KdgT                 PF03812.8    314 seq1279_BIOID51033   -            341  8.3e-181  599.9  30.9   1   1  6.9e-185  9.5e-181  599.7  21.4     1   314    15   328    15   328 1.00 2-keto-3-deoxygluconate permease
UTRA                 PF07702.8    141 seq1280_BIOID51033   -            265     2e-32  111.6   0.0   1   1   9.8e-36   4.5e-32  110.5   0.0     1   140   118   256   118   257 0.99 UTRA domain
GntR                 PF00392.16    64 seq1280_BIOID51033   -            265   8.6e-24   82.6   0.0   1   1   2.9e-27   1.3e-23   82.0   0.0     1    64    34    97    34    97 0.99 Bacterial regulatory proteins, gntR family
HTH_DeoR             PF08220.7     57 seq1280_BIOID51033   -            265   7.6e-05   22.0   0.0   1   1   3.8e-08   0.00017   20.9   0.0    18    54    61    97    46   100 0.88 DeoR-like helix-turn-helix domain
Bac_luciferase       PF00296.15   307 seq1281_BIOID51033   -            335   2.7e-31  108.7   0.3   1   1   3.6e-34   4.9e-30  104.5   0.2    18   300    23   299     8   306 0.77 Luciferase-like monooxygenase
SUI1                 PF01253.17    83 seq1282_BIOID51033   -            108   1.6e-22   78.9   1.9   1   1   1.4e-26   1.9e-22   78.7   1.3     2    82    28   104    27   105 0.95 Translation initiation factor SUI1
Slp                  PF03843.8    160 seq1284_BIOID51033   -            243     1e-45  154.4   0.0   1   1   9.7e-50   1.3e-45  154.1   0.0     1   157    71   228    71   231 0.91 Outer membrane lipoprotein Slp family
tRNA-synt_1g         PF09334.6    391 seq1285_BIOID51033   -            680  2.4e-156  520.2   0.1   1   1  1.1e-159    3e-156  519.8   0.0     1   390    11   400    11   401 0.98 tRNA synthetases class I (M)
tRNA_bind            PF01588.15    95 seq1285_BIOID51033   -            680   1.5e-22   79.0   0.0   1   1   1.2e-25   3.4e-22   77.9   0.0     1    94   584   677   584   678 0.98 Putative tRNA binding domain
tRNA-synt_1          PF00133.17   601 seq1285_BIOID51033   -            680   2.6e-18   65.2   1.5   1   1   3.1e-15   8.5e-12   43.7   0.1    25   103    11    88     3   116 0.83 tRNA synthetases class I (I, L, M and V)
tRNA-synt_1e         PF01406.14   301 seq1285_BIOID51033   -            680   3.5e-14   52.4   0.4   1   2   5.3e-09   1.4e-05   24.2   0.0    10   120    11   122     3   135 0.87 tRNA synthetases class I (C) catalytic domain
tRNA-synt_1e         PF01406.14   301 seq1285_BIOID51033   -            680   3.5e-14   52.4   0.4   2   2   1.5e-09   4.2e-06   25.9   0.0   213   282   297   365   290   383 0.82 tRNA synthetases class I (C) catalytic domain
Molybdopterin        PF00384.17   432 seq1287_BIOID51033   -            808   1.8e-88  297.0   0.0   1   1   4.8e-92   2.2e-88  296.7   0.0     1   432   115   566   115   566 0.93 Molybdopterin oxidoreductase
Molydop_binding      PF01568.16   109 seq1287_BIOID51033   -            808   5.3e-27   93.6   0.0   1   1   2.2e-30     1e-26   92.7   0.0     1   107   687   800   687   802 0.97 Molydopterin dinucleotide binding domain
Molybdop_Fe4S4       PF04879.11    55 seq1287_BIOID51033   -            808   2.7e-13   49.4   0.9   1   1     1e-16   4.7e-13   48.6   0.6     1    55    53   112    53   112 0.96 Molybdopterin oxidoreductase Fe4S4 domain
FlxA                 PF14282.1    106 seq1288_BIOID51033   -            113   2.9e-15   55.9  28.1   1   1   2.6e-19   3.5e-15   55.7  19.5     5    83    13    91     5    99 0.91 FlxA-like protein
MOSC                 PF03473.12   133 seq1289_BIOID51033   -            224   4.3e-26   90.8   0.0   1   1   8.6e-30   5.9e-26   90.3   0.0     2   132    38   161    37   162 0.97 MOSC domain
3-alpha              PF03475.9     47 seq1289_BIOID51033   -            224   1.7e-16   59.5   0.1   1   1   4.6e-20   3.1e-16   58.6   0.0     1    47   168   214   168   214 0.97 3-alpha domain
Abhydrolase_1        PF00561.15   230 seq1293_BIOID51033   -            340   1.8e-29  102.8   0.0   1   1   6.8e-33   2.3e-29  102.4   0.0     1   228    82   319    82   321 0.97 alpha/beta hydrolase fold
Hydrolase_4          PF12146.3     79 seq1293_BIOID51033   -            340     4e-24   84.1   0.5   1   1   1.9e-27   6.4e-24   83.4   0.3     3    79    42   122    40   122 0.90 Putative lysophospholipase
Abhydrolase_6        PF12697.2    228 seq1293_BIOID51033   -            340   1.4e-18   67.5   3.3   1   1   6.1e-22   2.1e-18   66.9   2.3     2   220    58   310    57   316 0.72 Alpha/beta hydrolase family
Abhydrolase_5        PF12695.2    142 seq1293_BIOID51033   -            340   1.3e-11   44.3   0.0   1   1   6.2e-15   2.1e-11   43.6   0.0     1   141    56   305    56   306 0.77 Alpha/beta hydrolase family
GerE                 PF00196.14    58 seq1294_BIOID51033   -            176   9.6e-09   34.3   1.3   1   1   1.3e-12   1.8e-08   33.4   0.9     3    56   115   168   113   170 0.96 Bacterial regulatory proteins, luxR family
Hydrolase_3          PF08282.7    254 seq1295_BIOID51033   -            266   2.8e-61  207.2   0.0   1   1   6.9e-65   3.1e-61  207.0   0.0     1   254     5   260     5   260 0.96 haloacid dehalogenase-like hydrolase
S6PP                 PF05116.8    247 seq1295_BIOID51033   -            266   3.9e-16   59.0   0.0   1   2     4e-09   1.8e-05   24.0   0.0     4    75     4    73     1    91 0.89 Sucrose-6F-phosphate phosphohydrolase
S6PP                 PF05116.8    247 seq1295_BIOID51033   -            266   3.9e-16   59.0   0.0   2   2   6.8e-12   3.1e-08   33.1   0.0   135   218   159   242   141   253 0.83 Sucrose-6F-phosphate phosphohydrolase
Hydrolase            PF00702.21   204 seq1295_BIOID51033   -            266   2.6e-11   44.3   0.1   1   1     2e-13   9.2e-10   39.2   0.1     2   204     3   226     2   226 0.59 haloacid dehalogenase-like hydrolase
Metallophos          PF00149.23   201 seq1298_BIOID51033   -            218   1.3e-15   57.2   3.8   1   1   5.5e-19   3.7e-15   55.7   2.6     2   197    16   187    15   191 0.84 Calcineurin-like phosphoesterase
Metallophos_2        PF12850.2    156 seq1298_BIOID51033   -            218   3.5e-07   30.0   0.0   1   1   8.9e-11   6.1e-07   29.2   0.0     3   137    17   207    16   212 0.62 Calcineurin-like phosphoesterase superfamily domain
Ribosomal_L34        PF00468.12    44 seq1300_BIOID51033   -             46   5.1e-25   86.7  10.1   1   1   4.1e-29   5.5e-25   86.6   7.0     1    44     1    44     1    44 0.99 Ribosomal protein L34
DUF4132              PF13569.1    180 seq1302_BIOID51033   -           1264   2.2e-53  180.3   0.0   1   1   8.9e-57   6.1e-53  178.8   0.0     1   179   988  1173   988  1174 0.96 Domain of unknown function (DUF4132)
WGR                  PF05406.10    81 seq1302_BIOID51033   -           1264   4.9e-15   55.1   1.4   1   1   2.1e-18   1.4e-14   53.6   0.5    11    78     4    68     1    71 0.91 WGR domain
Ribonuclease_P       PF00825.13   111 seq1303_BIOID51033   -            108   2.9e-29  101.0   0.3   1   1   2.3e-33   3.2e-29  100.9   0.2     9   109     3   100     1   102 0.97 Ribonuclease P
AAA_PrkA             PF08298.6    358 seq1304_BIOID51033   -            644  1.3e-180  599.6   0.0   1   1  2.6e-184  1.8e-180  599.1   0.0     2   358    20   380    19   380 0.99 PrkA AAA domain
PrkA                 PF06798.7    254 seq1304_BIOID51033   -            644   6.8e-86  287.5   2.2   1   1   2.2e-89   1.5e-85  286.4   1.5     1   254   382   636   382   636 0.98 PrkA serine protein kinase C-terminal domain
SSB                  PF00436.20   104 seq1306_BIOID51033   -            178   8.4e-43  144.3   0.5   1   1   7.4e-47     1e-42  144.1   0.4     1   103     6   112     6   113 0.97 Single-strand binding protein family
EamA                 PF00892.15   126 seq1307_BIOID51033   -            299   3.3e-18   65.8  28.8   1   2   5.4e-10   7.4e-06   25.9   9.3     1   124     9   128     9   130 0.91 EamA-like transporter family
EamA                 PF00892.15   126 seq1307_BIOID51033   -            299   3.3e-18   65.8  28.8   2   2   2.7e-16   3.8e-12   46.2   5.2     1   123   149   274   149   277 0.89 EamA-like transporter family
60KD_IMP             PF02096.15   196 seq1310_BIOID51033   -            548   3.4e-67  225.7  14.3   1   1   2.5e-71   3.4e-67  225.7   9.9     1   193   352   533   352   536 0.94 60Kd inner membrane protein
Fer4_11              PF13247.1     99 seq1311_BIOID51033   -            205   1.2e-31  108.4  10.9   1   1   8.5e-35   1.2e-31  108.4   7.5     3    97    60   153    58   155 0.97 4Fe-4S dicluster domain
Fer4_2               PF12797.2     22 seq1311_BIOID51033   -            205   1.1e-13   50.0  30.8   1   1   6.7e-10   9.1e-07   28.3   0.6     2    20     6    24     5    33 0.89 4Fe-4S binding domain
Fer4                 PF00037.22    24 seq1311_BIOID51033   -            205   9.1e-13   47.1  35.1   1   1   8.5e-11   1.2e-07   30.9   3.3     1    23    92   114    92   115 0.94 4Fe-4S binding domain
Fer4_7               PF12838.2     52 seq1311_BIOID51033   -            205   2.4e-12   46.9  28.1   1   1   9.2e-10   1.3e-06   28.6   7.3     2    50    99   147    98   149 0.87 4Fe-4S dicluster domain
Fer4_9               PF13187.1     55 seq1311_BIOID51033   -            205   8.2e-12   45.0  26.6   1   1   5.5e-10   7.5e-07   29.2   7.4     2    53    99   148    98   150 0.95 4Fe-4S dicluster domain
Fer4_10              PF13237.1     52 seq1311_BIOID51033   -            205   4.5e-11   42.2  30.2   1   1   8.2e-09   1.1e-05   24.9   8.0     2    52    92   146    91   146 0.76 4Fe-4S dicluster domain
Fer4_4               PF12800.2     17 seq1311_BIOID51033   -            205   1.7e-10   40.2  32.5   1   3     3e-05      0.04   14.1   2.3     1    15    11    25    11    29 0.90 4Fe-4S binding domain
Fer4_4               PF12800.2     17 seq1311_BIOID51033   -            205   1.7e-10   40.2  32.5   2   3   3.3e-05     0.045   13.9   2.0     2    16    65    81    64    85 0.86 4Fe-4S binding domain
Fer4_4               PF12800.2     17 seq1311_BIOID51033   -            205   1.7e-10   40.2  32.5   3   3   2.9e-07    0.0004   20.3   2.0     2    17    97   112    96   112 0.91 4Fe-4S binding domain
Fer4_6               PF12837.2     24 seq1311_BIOID51033   -            205   2.4e-10   39.7  39.6   1   1   3.1e-09   4.2e-06   26.2   3.2     1    23    91   113    91   114 0.95 4Fe-4S binding domain
Fer4_3               PF12798.2     15 seq1311_BIOID51033   -            205   7.3e-07   29.1  40.1   1   2   9.4e-06     0.013   15.9   4.2     1    15    67    83    67    83 0.98 4Fe-4S binding domain
Fer4_3               PF12798.2     15 seq1311_BIOID51033   -            205   7.3e-07   29.1  40.1   2   2   4.8e-05     0.065   13.7   1.6     1    13   126   147   126   149 0.94 4Fe-4S binding domain
DUF308               PF03729.8     72 seq1315_BIOID51033   -            190   3.5e-19   68.4  37.0   1   2   1.1e-15   1.5e-11   43.9   9.4     2    71    27    97    26    98 0.93 Short repeat of unknown function (DUF308)
DUF308               PF03729.8     72 seq1315_BIOID51033   -            190   3.5e-19   68.4  37.0   2   2   6.2e-13   8.5e-09   35.1   9.2     1    71    84   153    84   154 0.94 Short repeat of unknown function (DUF308)
DmsC                 PF04976.7    276 seq1317_BIOID51033   -            364  6.8e-116  386.2  20.0   1   1  6.1e-120  8.3e-116  385.9  13.9     1   276    81   354    81   354 0.99 DMSO reductase anchor subunit (DmsC)
LTXXQ                PF07813.7    100 seq1319_BIOID51033   -            167     4e-20   72.0  12.1   1   1   5.8e-24     4e-20   72.0   8.4     4   100    41   137    38   137 0.96 LTXXQ motif family protein
Metal_resist         PF13801.1    125 seq1319_BIOID51033   -            167   1.5e-09   37.7   9.4   1   1   2.2e-13   1.5e-09   37.7   6.5    19   124    30   131     8   132 0.85 Heavy-metal resistance
TetR_N               PF00440.18    47 seq1320_BIOID51033   -            197   8.9e-13   47.5   0.1   1   1   1.5e-16   2.1e-12   46.3   0.0     2    46    22    66    21    67 0.95 Bacterial regulatory proteins, tetR family
NAD_binding_2        PF03446.10   162 seq1321_BIOID51033   -            302   1.8e-36  125.4   5.8   1   1   1.9e-40   2.6e-36  124.8   4.1     3   161     8   168     6   169 0.95 NAD binding domain of 6-phosphogluconate dehydrogenase
EAL                  PF00563.15   236 seq1324_BIOID51033   -            528     6e-66  222.1   0.4   1   1   1.3e-69   8.8e-66  221.6   0.3     2   235   273   505   272   506 0.96 EAL domain
CSS-motif            PF12792.2    208 seq1324_BIOID51033   -            528   2.2e-38  131.5   1.0   1   1   4.6e-42   3.2e-38  131.0   0.7     2   207    37   246    36   247 0.91 CSS motif domain associated with EAL
DUF386               PF04074.7    153 seq1329_BIOID51033   -            150   4.9e-52  175.4   0.0   1   1   3.9e-56   5.4e-52  175.2   0.0     1   152     1   149     1   150 0.99 Domain of unknown function (DUF386)
DUF444               PF04285.7    421 seq1330_BIOID51033   -            427  3.1e-200  665.1   2.7   1   1  2.5e-204  3.4e-200  664.9   1.9     1   420     1   422     1   423 1.00 Protein of unknown function (DUF444)
Nitrate_red_del      PF02613.10   136 seq1331_BIOID51033   -            204     4e-31  107.5   1.1   1   1   4.1e-35   5.6e-31  107.0   0.7     7   134    41   164    19   166 0.93 Nitrate reductase delta subunit
GerE                 PF00196.14    58 seq1332_BIOID51033   -            186   8.2e-06   24.9   0.9   1   1   1.3e-09   1.8e-05   23.8   0.6     8    55   131   178   126   180 0.89 Bacterial regulatory proteins, luxR family
Meth_synt_2          PF01717.13   324 seq1333_BIOID51033   -            753  3.4e-162  538.8   0.0   1   2   1.4e-10   9.9e-07   27.9   0.0   119   186   153   221   113   237 0.83 Cobalamin-independent synthase, Catalytic domain
Meth_synt_2          PF01717.13   324 seq1333_BIOID51033   -            753  3.4e-162  538.8   0.0   2   2  7.8e-157  5.3e-153  508.5   0.0     1   324   426   749   426   749 1.00 Cobalamin-independent synthase, Catalytic domain
Meth_synt_1          PF08267.7    311 seq1333_BIOID51033   -            753  8.7e-140  465.2   0.0   1   2  2.3e-128  1.6e-124  415.1   0.0     2   308     5   313     4   316 0.98 Cobalamin-independent synthase, N-terminal domain
Meth_synt_1          PF08267.7    311 seq1333_BIOID51033   -            753  8.7e-140  465.2   0.0   2   2   3.6e-14   2.5e-10   40.0   0.0   141   285   538   690   528   715 0.80 Cobalamin-independent synthase, N-terminal domain
TrmE_N               PF10396.4    114 seq1335_BIOID51033   -            454   2.5e-43  146.5   0.0   1   1   3.9e-46   7.6e-43  144.9   0.0     1   114     6   120     6   120 0.99 GTP-binding protein TrmE N-terminus
GTPase_Cys_C         PF12631.2     73 seq1335_BIOID51033   -            454   1.5e-22   79.6   2.9   1   1   1.5e-25     3e-22   78.6   0.2     3    73   381   451   379   451 0.98 Catalytic cysteine-containing C-terminus of GTPase, MnmE
MMR_HSR1             PF01926.18   114 seq1335_BIOID51033   -            454   3.9e-22   78.2   0.0   1   1   4.7e-25   9.1e-22   77.1   0.0     1   114   218   336   218   336 0.77 50S ribosome-binding GTPase
Miro                 PF08477.8    119 seq1335_BIOID51033   -            454   3.6e-11   43.4   0.0   1   1   5.6e-14   1.1e-10   41.9   0.0     1   119   218   338   218   338 0.85 Miro-like protein
FeoB_N               PF02421.13   189 seq1335_BIOID51033   -            454   5.9e-09   35.2   0.0   1   1   2.4e-10   4.7e-07   29.0   0.0     2    89   218   306   217   311 0.84 Ferrous iron transport protein B
DUF1537              PF07005.6    223 seq1336_BIOID51033   -            420   2.3e-62  210.4  15.2   1   1   2.8e-66   3.9e-62  209.7  10.5     1   223   161   380   161   380 0.95 Protein of unknown function, DUF1537
BCCT                 PF02028.12   485 seq1338_BIOID51033   -            677  1.6e-173  577.3  44.2   1   1  1.3e-177  1.8e-173  577.1  30.6     1   484    17   502    17   503 0.99 BCCT family transporter
Voltage_CLC          PF00654.15   355 seq1341_BIOID51033   -            430     8e-73  245.3  34.1   1   1   5.9e-77     8e-73  245.3  23.6     5   354    75   414    71   415 0.91 Voltage gated chloride channel
HlyD                 PF00529.15   306 seq1342_BIOID51033   -            385   2.4e-73  247.0  15.9   1   1   9.5e-77   3.2e-73  246.5  11.0     1   306    60   357    60   357 0.98 HlyD family secretion protein
HlyD_2               PF12700.2    328 seq1342_BIOID51033   -            385   2.6e-21   75.9   2.4   1   1   1.1e-24   3.7e-21   75.5   1.7    11   328    50   357    40   357 0.86 HlyD family secretion protein
HlyD_3               PF13437.1    105 seq1342_BIOID51033   -            385   3.8e-09   36.7   5.4   1   1   6.4e-11   2.2e-07   31.0   0.7     2   105   172   286   171   286 0.85 HlyD family secretion protein
Biotin_lipoyl_2      PF13533.1     50 seq1342_BIOID51033   -            385   3.5e-08   32.8   0.1   1   1     1e-11   3.5e-08   32.8   0.1     1    47    60   106    60   109 0.94 Biotin-lipoyl like
MFS_1                PF07690.11   354 seq1344_BIOID51033   -            433   7.9e-40  136.5  82.0   1   2   3.9e-31   5.3e-27   94.3  30.7     2   343    60   386    59   388 0.89 Major Facilitator Superfamily
MFS_1                PF07690.11   354 seq1344_BIOID51033   -            433   7.9e-40  136.5  82.0   2   2   1.6e-19   2.2e-15   56.1  20.6     1   168   261   426   261   432 0.93 Major Facilitator Superfamily
Phage_Cox            PF10743.4     87 seq1345_BIOID51033   -             90   7.7e-41  137.8   0.2   1   1   6.7e-45   9.1e-41  137.6   0.2     3    87     5    90     3    90 0.98 Regulatory phage protein cox
GGDEF                PF00990.16   161 seq1346_BIOID51033   -            491   2.3e-44  150.7   0.0   1   1   2.4e-48   3.3e-44  150.2   0.0     1   161   328   485   328   485 0.98 GGDEF domain
MerR-DNA-bind        PF09278.6     65 seq1347_BIOID51033   -            154     7e-15   55.0   0.1   1   1   2.6e-18   1.2e-14   54.3   0.0     2    65    55   119    54   119 0.96 MerR, DNA binding
MerR                 PF00376.18    38 seq1347_BIOID51033   -            154   4.6e-14   51.5   0.3   1   1   2.5e-17   1.1e-13   50.3   0.1     1    38    13    49    13    49 0.98 MerR family regulatory protein
MerR_1               PF13411.1     69 seq1347_BIOID51033   -            154   2.8e-12   46.1   0.0   1   1     1e-15   4.6e-12   45.4   0.0     2    65    13    76    12    78 0.96 MerR HTH family regulatory protein
Aldolase_II          PF00596.16   183 seq1348_BIOID51033   -            212   3.4e-44  150.5   0.0   1   1   2.8e-48   3.9e-44  150.3   0.0     2   181    14   190    13   192 0.93 Class II Aldolase and Adducin N-terminal domain
DUF4132              PF13569.1    180 seq1351_BIOID51033   -           1210   1.6e-41  141.6   0.0   1   1   3.1e-45   4.3e-41  140.3   0.0     3   180   954  1139   952  1139 0.96 Domain of unknown function (DUF4132)
EI24                 PF07264.6    219 seq1354_BIOID51033   -            253   1.3e-52  178.2  20.7   1   1   1.1e-56   1.5e-52  178.0  14.4     1   219    11   232    11   232 0.96 Etoposide-induced protein 2.4 (EI24)
Beta_elim_lyase      PF01212.16   290 seq1355_BIOID51033   -            476   1.8e-97  325.8   0.0   1   1  3.1e-101   2.1e-97  325.6   0.0     1   289    54   442    54   443 0.99 Beta-eliminating lyase
AP_endonuc_2         PF01261.19   211 seq1356_BIOID51033   -            258   1.5e-31  109.2   1.7   1   1   1.3e-35   1.8e-31  109.0   1.2     1   211    21   219    21   219 0.95 Xylose isomerase-like TIM barrel
ACR_tran             PF00873.14  1021 seq1358_BIOID51033   -           1037         0 1418.0  26.3   1   1         0         0 1417.8  18.3     1  1020     1  1027     1  1028 1.00 AcrB/AcrD/AcrF family
MMPL                 PF03176.10   333 seq1358_BIOID51033   -           1037   1.2e-06   27.3  11.3   1   1   2.7e-10   1.2e-06   27.3   7.8   139   305   334   499   288   523 0.84 MMPL family
DUF2732              PF10809.3     77 seq1360_BIOID51033   -             74   1.7e-11   43.3   1.1   1   1   1.4e-15   1.9e-11   43.2   0.7    20    72    14    66     2    70 0.93 Protein of unknown function (DUF2732)
Xan_ur_permease      PF00860.15   389 seq1361_BIOID51033   -            449   1.7e-88  296.6  48.3   1   1   1.6e-92   2.1e-88  296.3  33.5     1   388    26   409    26   410 0.99 Permease family
zf-dskA_traR         PF01258.12    36 seq1364_BIOID51033   -             74   4.6e-11   42.1   1.4   1   1     5e-15   6.8e-11   41.5   1.0     5    35    34    64    29    65 0.91 Prokaryotic dksA/traR C4-type zinc finger
GGDEF                PF00990.16   161 seq1365_BIOID51033   -            556   2.4e-38  131.1   0.3   1   1   3.1e-42   4.2e-38  130.3   0.2     3   160   406   554   404   555 0.95 GGDEF domain
PALP                 PF00291.20   307 seq1367_BIOID51033   -            323   1.3e-63  214.9   0.3   1   1   1.1e-67   1.5e-63  214.7   0.2     3   306    10   300     8   301 0.87 Pyridoxal-phosphate dependent enzyme
GntP_permease        PF02447.11   441 seq1368_BIOID51033   -            454  3.8e-154  513.2  49.8   1   1  6.3e-158  4.3e-154  513.1  34.5     2   440     5   453     4   454 0.98 GntP family permease
CitMHS               PF03600.11   349 seq1368_BIOID51033   -            454     1e-08   34.1  37.4   1   1   1.9e-12   1.3e-08   33.7  25.9     3   318    11   375     7   403 0.80 Citrate transporter
EAL                  PF00563.15   236 seq1372_BIOID51033   -            362   6.5e-59  199.1   0.0   1   1   2.1e-62   9.5e-59  198.6   0.0     3   236   112   346   111   346 0.94 EAL domain
GerE                 PF00196.14    58 seq1372_BIOID51033   -            362   6.1e-11   41.3   0.2   1   1   2.8e-14   1.3e-10   40.3   0.1     4    52    25    73    23    77 0.95 Bacterial regulatory proteins, luxR family
Phage_GPA            PF05840.8    371 seq1373_BIOID51033   -            758  1.7e-147  490.8   0.8   1   1  1.6e-151  2.1e-147  490.5   0.5     1   370   133   514   133   515 0.98 Bacteriophage replication gene A protein (GPA)
DUF1260              PF06877.6    104 seq1374_BIOID51033   -            138   1.8e-34  118.3   1.1   1   1   1.7e-38   2.3e-34  118.0   0.8     2   104    10   113     9   113 0.98 Protein of unknown function (DUF1260)
PNP_UDP_1            PF01048.15   234 seq1376_BIOID51033   -            253   1.2e-41  142.1   1.5   1   1   9.9e-46   1.3e-41  141.9   1.0     2   227    21   247    20   253 0.85 Phosphorylase superfamily
Trp_Tyr_perm         PF03222.8    394 seq1377_BIOID51033   -            415  1.7e-149  497.8  35.6   1   1  1.4e-153  1.9e-149  497.6  24.7     1   394     7   403     7   403 0.99 Tryptophan/tyrosine permease family
Na_H_Exchanger       PF00999.16   384 seq1381_BIOID51033   -            549   3.4e-72  242.9  43.6   1   1   3.1e-76   4.2e-72  242.6  30.2     2   383     8   421     5   422 0.91 Sodium/hydrogen exchanger family
PTS-HPr              PF00381.14    84 seq1384_BIOID51033   -             85   1.3e-31  108.2   0.2   1   1   9.9e-36   1.4e-31  108.1   0.1     1    82     1    82     1    84 0.98 PTS HPr component phosphorylation site
RmuC                 PF02646.11   305 seq1386_BIOID51033   -            475  7.2e-112  373.0   2.2   1   1  5.3e-116  7.2e-112  373.0   1.5     1   304   135   437   135   438 0.99 RmuC family
DUF898               PF05987.8    339 seq1387_BIOID51033   -            407     2e-77  260.2  28.2   1   1   1.6e-80   2.2e-76  256.8  19.6     3   328    21   387    19   395 0.97 Bacterial protein of unknown function (DUF898)
YbaK                 PF04073.10   123 seq1388_BIOID51033   -            167   4.2e-25   87.8   0.0   1   1   3.9e-29   5.3e-25   87.5   0.0     1   122    30   154    30   155 0.94 YbaK / prolyl-tRNA synthetases associated domain
PEP-utilizers_C      PF02896.13   294 seq1389_BIOID51033   -            575  1.6e-124  414.4   0.2   1   1  4.8e-128  2.2e-124  414.0   0.1     1   293   250   541   250   542 0.99 PEP-utilising enzyme, TIM barrel domain
PEP-utilisers_N      PF05524.8    123 seq1389_BIOID51033   -            575   1.9e-31  108.3   5.0   1   1   4.2e-35   1.9e-31  108.3   3.5     2   123     3   127     2   127 0.96 PEP-utilising enzyme, N-terminal
PEP-utilizers        PF00391.18    81 seq1389_BIOID51033   -            575     7e-25   86.2   0.2   1   1   4.5e-28   2.1e-24   84.7   0.1     9    80   152   224   147   225 0.93 PEP-utilising enzyme, mobile domain
MFS_1                PF07690.11   354 seq1392_BIOID51033   -            391   2.3e-43  148.1  38.3   1   1   5.1e-47   2.3e-43  148.1  26.6     3   350    10   342     8   346 0.85 Major Facilitator Superfamily
Sugar_tr             PF00083.19   451 seq1392_BIOID51033   -            391   1.1e-12   47.1   7.3   1   1   2.5e-16   1.1e-12   47.1   5.0    42   191    34   177    21   183 0.87 Sugar (and other) transporter
TRI12                PF06609.8    599 seq1392_BIOID51033   -            391   4.2e-07   28.4   3.4   1   1   9.1e-11   4.2e-07   28.4   2.4    66   215    25   175     4   223 0.77 Fungal trichothecene efflux pump (TRI12)
MFS_1                PF07690.11   354 seq1394_BIOID51033   -            417   1.2e-38  132.6  62.7   1   2     7e-31   4.8e-27   94.5  19.0     1   224    41   261    40   270 0.82 Major Facilitator Superfamily
MFS_1                PF07690.11   354 seq1394_BIOID51033   -            417   1.2e-38  132.6  62.7   2   2   9.1e-15   6.2e-11   41.5  23.0     7   168   249   407   247   415 0.82 Major Facilitator Superfamily
Sugar_tr             PF00083.19   451 seq1394_BIOID51033   -            417   2.1e-14   52.8  34.2   1   1   6.7e-18   4.5e-14   51.7   6.9    46   197    71   217    11   223 0.90 Sugar (and other) transporter
DUF441               PF04284.8    140 seq1396_BIOID51033   -            148   7.7e-47  158.5  20.1   1   1   6.5e-51   8.9e-47  158.3  13.9     1   140     7   145     7   145 0.99 Protein of unknown function (DUF441)
DNA_methylase        PF00145.12   335 seq1399_BIOID51033   -            314   1.7e-65  221.2   0.0   1   2   3.8e-56   5.2e-52  176.9   0.0     2   176     3   173     2   200 0.89 C-5 cytosine-specific DNA methylase
DNA_methylase        PF00145.12   335 seq1399_BIOID51033   -            314   1.7e-65  221.2   0.0   2   2   2.3e-15   3.2e-11   42.8   0.0   231   333   208   308   182   309 0.80 C-5 cytosine-specific DNA methylase
Ubie_methyltran      PF01209.13   233 seq1401_BIOID51033   -            251  5.9e-114  378.8   0.0   1   1  5.4e-117  6.7e-114  378.6   0.0     2   233    15   250    14   250 0.99 ubiE/COQ5 methyltransferase family
Methyltransf_31      PF13847.1    152 seq1401_BIOID51033   -            251   3.9e-23   81.5   0.0   1   1   4.7e-26   5.8e-23   81.0   0.0     3   113    63   179    61   229 0.81 Methyltransferase domain
Methyltransf_11      PF08241.7     95 seq1401_BIOID51033   -            251   1.5e-21   76.5   0.1   1   1   3.2e-24   3.9e-21   75.2   0.0     1    94    68   167    68   168 0.97 Methyltransferase domain
Methyltransf_23      PF13489.1    162 seq1401_BIOID51033   -            251   5.1e-19   68.4   0.0   1   1   5.9e-22   7.3e-19   67.9   0.0    20   160    61   233    43   235 0.85 Methyltransferase domain
Methyltransf_25      PF13649.1    101 seq1401_BIOID51033   -            251   9.4e-17   61.1   0.0   1   1     2e-19   2.5e-16   59.7   0.0     1   101    67   164    67   164 0.93 Methyltransferase domain
Methyltransf_12      PF08242.7     99 seq1401_BIOID51033   -            251     4e-14   52.7   0.0   1   1   6.8e-17   8.4e-14   51.7   0.0     1    99    68   166    68   166 0.93 Methyltransferase domain
Methyltransf_18      PF12847.2    112 seq1401_BIOID51033   -            251   2.3e-13   50.5   0.0   1   1   3.3e-16   4.1e-13   49.7   0.0     2   109    64   168    63   171 0.88 Methyltransferase domain
Methyltransf_26      PF13659.1    117 seq1401_BIOID51033   -            251   5.2e-09   36.0   0.0   1   1   8.1e-12     1e-08   35.1   0.0     1   114    64   169    64   171 0.91 Methyltransferase domain
PCMT                 PF01135.14   210 seq1401_BIOID51033   -            251   4.5e-07   29.5   0.0   1   1   5.7e-10   7.1e-07   28.8   0.0    71   171    61   168    51   179 0.86 Protein-L-isoaspartate(D-aspartate) O-methyltransferase (PCMT)
MTS                  PF05175.9    170 seq1401_BIOID51033   -            251   5.3e-06   25.8   0.0   1   1   7.6e-09   9.5e-06   24.9   0.0    31   140    63   169    53   188 0.85 Methyltransferase small domain
LysR_substrate       PF03466.15   209 seq1404_BIOID51033   -            319     1e-15   57.3   0.2   1   1   2.1e-19   1.5e-15   56.7   0.1    21   206   112   313    92   316 0.89 LysR substrate binding domain
HTH_1                PF00126.22    60 seq1404_BIOID51033   -            319   1.7e-14   53.1   0.0   1   1   4.8e-18   3.2e-14   52.2   0.0     1    57    10    66    10    67 0.96 Bacterial regulatory helix-turn-helix protein, lysR family
Ank_2                PF12796.2     89 seq1405_BIOID51033   -            201   2.2e-29  101.4   1.7   1   2   2.2e-15   6.1e-12   45.5   0.2     3    86    12    99    10   102 0.96 Ankyrin repeats (3 copies)
Ank_2                PF12796.2     89 seq1405_BIOID51033   -            201   2.2e-29  101.4   1.7   2   2   2.3e-11   6.3e-08   32.7   0.0    39    83   157   201   153   201 0.94 Ankyrin repeats (3 copies)
Ank_4                PF13637.1     54 seq1405_BIOID51033   -            201   2.6e-27   94.5   0.8   1   2   8.3e-12   2.3e-08   34.2   0.0     8    54    13    59    10    59 0.97 Ankyrin repeats (many copies)
Ank_4                PF13637.1     54 seq1405_BIOID51033   -            201   2.6e-27   94.5   0.8   2   2   2.3e-09   6.4e-06   26.4   0.0    16    54   159   197   155   197 0.96 Ankyrin repeats (many copies)
Ank                  PF00023.25    33 seq1405_BIOID51033   -            201   1.2e-23   81.5   6.5   1   2   7.6e-10   2.1e-06   27.1   0.0     2    32    39    69    38    70 0.96 Ankyrin repeat
Ank                  PF00023.25    33 seq1405_BIOID51033   -            201   1.2e-23   81.5   6.5   2   2   1.9e-08   5.1e-05   22.7   0.0     2    33   139   175   138   175 0.97 Ankyrin repeat
PTS_EIIA_1           PF00358.15   133 seq1408_BIOID51033   -            169   5.4e-54  181.2   2.2   1   1   4.7e-58   6.5e-54  180.9   1.5     3   132    20   149    18   150 0.98 phosphoenolpyruvate-dependent sugar phosphotransferase system, EIIA 1
MFS_1                PF07690.11   354 seq1411_BIOID51033   -            393   1.3e-21   76.6  53.9   1   1   4.8e-23   6.6e-19   67.7  35.1     4   353    22   348    14   349 0.81 Major Facilitator Superfamily
SCP2                 PF02036.12   101 seq1413_BIOID51033   -            201   8.4e-20   70.8   0.0   1   1   9.4e-24   1.3e-19   70.2   0.0     1   100    15   112    15   113 0.97 SCP-2 sterol transfer family
MarR                 PF01047.17    59 seq1415_BIOID51033   -            135   4.7e-13   48.5   0.0   1   1   1.6e-16   7.2e-13   47.9   0.0     1    58    29    86    29    87 0.98 MarR family
HTH_27               PF13463.1     68 seq1415_BIOID51033   -            135   5.9e-10   39.1   0.1   1   1     2e-13   9.3e-10   38.5   0.0     1    68    29    95    29    95 0.97 Winged helix DNA-binding domain
MarR_2               PF12802.2     62 seq1415_BIOID51033   -            135   2.4e-09   36.6   0.1   1   1   7.9e-13   3.6e-09   36.0   0.1     2    62    28    86    27    86 0.98 MarR family
DUF2877              PF11392.3    111 seq1416_BIOID51033   -            287   1.3e-33  115.4   0.0   1   1   1.8e-37   2.5e-33  114.5   0.0     1   110   167   276   167   277 0.98 Protein of unknown function (DUF2877)
AAA_5                PF07728.9    139 seq1417_BIOID51033   -            384   6.6e-38  129.4   0.0   1   1     8e-42   1.1e-37  128.7   0.0     2   139   101   242   100   242 0.98 AAA domain (dynein-related subfamily)
Asr                  PF06392.6     19 seq1418_BIOID51033   -            111   7.1e-07   29.3  23.9   1   1   5.2e-11   7.1e-07   29.3  16.6     1    19    53    71    53    71 0.99 Acid shock protein repeat
ABC1                 PF03109.11   119 seq1425_BIOID51033   -            546   1.9e-35  121.3   0.0   1   1   2.7e-39   3.7e-35  120.3   0.0     4   119   115   232   112   232 0.97 ABC1 family
Trypsin              PF00089.21   220 seq1427_BIOID51033   -            273   1.3e-11   44.4   0.0   1   1     6e-15   4.1e-11   42.7   0.0     9   198    50   244    44   266 0.74 Trypsin
Trypsin_2            PF13365.1    120 seq1427_BIOID51033   -            273   1.3e-07   31.5   0.0   1   1   3.1e-11   2.1e-07   30.8   0.0     1   120    69   240    69   240 0.67 Trypsin-like peptidase domain
Ligase_CoA           PF00549.14   153 seq1428_BIOID51033   -            515   2.9e-48  163.2   0.1   1   1   7.9e-51   5.4e-47  159.0   0.0     1   148   346   503   346   508 0.97 CoA-ligase
CoA_binding          PF02629.14    96 seq1428_BIOID51033   -            515     1e-19   70.6   0.2   1   1   1.5e-21     1e-17   64.3   0.0     2    96   188   284   187   284 0.97 CoA binding domain
HTH_1                PF00126.22    60 seq1431_BIOID51033   -            342   2.5e-18   65.4   0.0   1   1   6.8e-22   4.6e-18   64.5   0.0     1    58    52   109    52   110 0.97 Bacterial regulatory helix-turn-helix protein, lysR family
LysR_substrate       PF03466.15   209 seq1431_BIOID51033   -            342   2.7e-16   59.1   0.0   1   1   6.5e-20   4.5e-16   58.4   0.0    32   205   166   337   144   341 0.89 LysR substrate binding domain
DUF488               PF04343.8    122 seq1432_BIOID51033   -            115   5.2e-32  110.6   0.3   1   1   4.2e-36   5.8e-32  110.5   0.2     2   122     5   112     4   112 0.96 Protein of unknown function, DUF488
FMN_red              PF03358.10   152 seq1434_BIOID51033   -            188   1.8e-39  134.5   0.0   1   1   3.3e-43   2.3e-39  134.2   0.0     2   147     6   149     5   153 0.94 NADPH-dependent FMN reductase
Flavodoxin_2         PF02525.12   199 seq1434_BIOID51033   -            188   6.7e-09   35.4   0.0   1   1   1.4e-12   9.4e-09   34.9   0.0     9   137    13   119     6   144 0.69 Flavodoxin-like fold
GGDEF                PF00990.16   161 seq1439_BIOID51033   -            341   2.4e-41  140.8   0.2   1   1     7e-45   2.4e-41  140.8   0.1     2   160   175   330   174   331 0.93 GGDEF domain
GAF_3                PF13492.1    129 seq1439_BIOID51033   -            341   2.3e-09   37.3   0.0   1   1   1.1e-12   3.9e-09   36.5   0.0     2   124    19   151    18   156 0.84 GAF domain
GAF_2                PF13185.1    148 seq1439_BIOID51033   -            341   4.4e-07   30.3   0.0   1   1   3.2e-10   1.1e-06   29.1   0.0     1   148    16   155    16   155 0.74 GAF domain
GAF                  PF01590.21   154 seq1439_BIOID51033   -            341   4.6e-05   23.4   0.0   1   1   2.6e-08   8.9e-05   22.5   0.0    85   153    97   153    18   154 0.79 GAF domain
MttA_Hcf106          PF02416.11    53 seq1441_BIOID51033   -             89   6.9e-16   56.9   0.6   1   1   8.2e-20   1.1e-15   56.3   0.4     1    52     4    55     4    83 0.90 mttA/Hcf106 family
TPP_enzyme_N         PF02776.13   172 seq1443_BIOID51033   -            602   2.5e-62  209.2   0.7   1   1     1e-62   4.7e-59  198.6   0.2     2   167    33   197    32   202 0.98 Thiamine pyrophosphate enzyme, N-terminal TPP binding domain
TPP_enzyme_C         PF02775.16   153 seq1443_BIOID51033   -            602   1.8e-51  173.6   0.2   1   1   9.8e-53   4.5e-49  165.8   0.0     1   153   422   573   422   573 0.94 Thiamine pyrophosphate enzyme, C-terminal TPP binding domain
TPP_enzyme_M         PF00205.17   137 seq1443_BIOID51033   -            602   3.3e-45  153.0   0.2   1   1   1.5e-48   6.8e-45  152.0   0.1     1   137   224   359   224   359 0.99 Thiamine pyrophosphate enzyme, central domain
DUF1116              PF06545.6    216 seq1446_BIOID51033   -            472   1.2e-93  312.0   0.4   1   1   1.1e-97   1.6e-93  311.6   0.3     1   216   143   358   143   358 1.00 Protein of unknown function (DUF1116)
UPF0118              PF01594.11   327 seq1448_BIOID51033   -            344   5.1e-74  249.0  42.7   1   1   4.2e-78   5.8e-74  248.8  29.6     2   326    14   328    13   329 0.99 Domain of unknown function DUF20
TatC                 PF00902.13   215 seq1450_BIOID51033   -            258     3e-68  229.3  21.2   1   1   3.1e-72   4.2e-68  228.8  14.7     2   215    11   221    10   221 0.99 Sec-independent protein translocase protein (TatC)
HAD_2                PF13419.1    176 seq1454_BIOID51033   -            221   7.9e-22   78.2   0.0   1   1   1.4e-25   9.3e-22   78.0   0.0     1   176     7   185     7   185 0.89 Haloacid dehalogenase-like hydrolase
VWA_CoxE             PF05762.9    222 seq1455_BIOID51033   -            378   3.3e-66  222.5   0.2   1   1   9.9e-70   4.5e-66  222.0   0.1     1   222   151   372   151   372 0.98 VWA domain containing CoxE-like protein
VWA_2                PF13519.1    172 seq1455_BIOID51033   -            378   1.4e-09   38.2   0.5   1   1   2.8e-12   1.3e-08   35.0   0.2     2   141   217   347   216   375 0.79 von Willebrand factor type A domain
VWA                  PF00092.23   179 seq1455_BIOID51033   -            378   4.5e-06   26.3   0.9   1   1   7.6e-09   3.5e-05   23.4   0.6     2   142   217   336   216   359 0.74 von Willebrand factor type A domain
Arginosuc_synth      PF00764.14   388 seq1456_BIOID51033   -            447   4.3e-56  190.5   0.0   1   1     4e-60   5.4e-56  190.2   0.0     2   380    16   408    15   415 0.88 Arginosuccinate synthase
AA_kinase            PF00696.23   241 seq1457_BIOID51033   -            316   2.3e-27   95.9   0.3   1   1     2e-31   2.7e-27   95.7   0.2     2   240     4   296     3   297 0.91 Amino acid kinase family
ALS_ss_C             PF10369.4     75 seq1459_BIOID51033   -            163   9.9e-29   98.7   0.6   1   1   3.4e-30   1.5e-26   91.7   0.1     1    75    83   158    83   158 0.99 Small subunit of acetolactate synthase
ACT_5                PF13710.1     63 seq1459_BIOID51033   -            163   2.6e-17   62.2   0.1   1   1   1.3e-20   5.9e-17   61.1   0.0     1    63    11    73    11    73 0.98 ACT domain
ACT                  PF01842.20    66 seq1459_BIOID51033   -            163     2e-14   52.5   0.0   1   1   7.9e-18   3.6e-14   51.7   0.0     2    65     4    68     3    69 0.97 ACT domain
YjgP_YjgQ            PF03739.9    354 seq1460_BIOID51033   -            359   5.7e-68  229.1   6.5   1   1   4.9e-72   6.7e-68  228.8   4.5     4   351     1   338     1   341 0.97 Predicted permease YjgP/YjgQ family
Trehalase            PF01204.13   512 seq1462_BIOID51033   -            549  1.2e-161  538.6   0.1   1   1  1.1e-165  1.5e-161  538.3   0.1     1   511    70   546    70   547 0.96 Trehalase
SWIM                 PF04434.12    40 seq1464_BIOID51033   -            674   2.2e-07   30.0   0.9   1   2   5.2e-07    0.0071   15.6   0.1    12    39    73    96    63    97 0.84 SWIM zinc finger
SWIM                 PF04434.12    40 seq1464_BIOID51033   -            674   2.2e-07   30.0   0.9   2   2   4.7e-06     0.064   12.6   0.0    10    38   167   191   152   192 0.82 SWIM zinc finger
UPF0167              PF03691.9    176 seq1465_BIOID51033   -            195   2.4e-78  261.4   7.9   1   1   2.2e-82     3e-78  261.1   5.5     3   176     6   195     4   195 0.98 Uncharacterised protein family (UPF0167)
LacI                 PF00356.16    46 seq1467_BIOID51033   -            334   2.5e-18   65.3   0.9   1   1   7.2e-22   2.5e-18   65.3   0.6     2    46     3    50     2    50 0.96 Bacterial regulatory proteins, lacI family
Peripla_BP_3         PF13377.1    160 seq1467_BIOID51033   -            334   6.6e-17   61.8   0.4   1   1     4e-18   1.4e-14   54.3   0.1    10   155   180   326   171   329 0.82 Periplasmic binding protein-like domain
Peripla_BP_1         PF00532.16   279 seq1467_BIOID51033   -            334     3e-14   52.8   0.0   1   1   1.1e-17   3.9e-14   52.4   0.0     2   267    62   312    61   327 0.84 Periplasmic binding proteins and sugar binding domain of LacI family
Peripla_BP_4         PF13407.1    258 seq1467_BIOID51033   -            334     4e-10   39.3   0.0   1   1   1.5e-13   5.1e-10   39.0   0.0     1   208    64   264    64   309 0.84 Periplasmic binding protein domain
Cytochrom_C552       PF02335.10   435 seq1468_BIOID51033   -            478  1.1e-172  574.6   7.8   1   1  1.9e-176  1.3e-172  574.2   5.4     3   433    43   472    41   474 0.98 Cytochrome c552
Y1_Tnp               PF01797.11   121 seq1469_BIOID51033   -            143   2.1e-40  137.2   0.0   1   1   1.8e-44   2.5e-40  136.9   0.0     2   121    20   139    19   139 0.99 Transposase IS200 like
Amidohydro_4         PF13147.1    304 seq1470_BIOID51033   -            460   2.2e-33  116.3   0.0   1   1   6.3e-37   2.9e-33  115.9   0.0     1   304   107   427   107   427 0.89 Amidohydrolase
Amidohydro_3         PF07969.6    404 seq1470_BIOID51033   -            460   2.3e-08   33.5   2.8   1   1   1.9e-09   8.7e-06   25.0   1.9   100   358   175   384   112   411 0.59 Amidohydrolase family
Amidohydro_5         PF13594.1     68 seq1470_BIOID51033   -            460   1.5e-06   27.8   0.0   1   1   2.1e-09   9.6e-06   25.2   0.0     3    45    84   142    82   180 0.70 Amidohydrolase
UbiD                 PF01977.11   407 seq1473_BIOID51033   -            497  2.5e-165  549.7   0.0   1   1  2.1e-169  2.8e-165  549.6   0.0     2   407    14   437    13   437 0.95 3-octaprenyl-4-hydroxybenzoate carboxy-lyase
YjgP_YjgQ            PF03739.9    354 seq1475_BIOID51033   -            360   8.9e-69  231.7   5.4   1   1   7.6e-73     1e-68  231.5   3.7     1   354     9   358     9   358 0.98 Predicted permease YjgP/YjgQ family
Phage_GPO            PF05929.6    276 seq1476_BIOID51033   -            306  5.5e-140  465.2   0.5   1   1  4.6e-144  6.2e-140  465.0   0.3     1   276    28   306    28   306 1.00 Phage capsid scaffolding protein (GPO) serine peptidase
Paired_CXXCH_1       PF09699.5     41 seq1481_BIOID51033   -            188   4.6e-08   32.3  25.5   1   1   1.9e-08   6.6e-05   22.2   3.7     4    40   133   171   129   172 0.78 Doubled CXXCH motif (Paired_CXXCH_1)
Phage_cap_P2         PF05125.7    333 seq1482_BIOID51033   -            357  4.7e-178  591.0   0.7   1   1  3.9e-182  5.4e-178  590.8   0.5     1   333     6   342     6   342 0.99 Phage major capsid protein, P2 family
MraZ                 PF02381.13    72 seq1483_BIOID51033   -            152   2.5e-47  158.3   0.0   1   2   1.5e-28     2e-24   84.9   0.0     1    71     1    75     1    76 0.98 MraZ protein
MraZ                 PF02381.13    72 seq1483_BIOID51033   -            152   2.5e-47  158.3   0.0   2   2     2e-24   2.7e-20   71.7   0.0     1    59    77   135    77   146 0.92 MraZ protein
ASCH                 PF04266.9    104 seq1485_BIOID51033   -            146   2.2e-19   69.6   0.0   1   1   1.8e-23   2.5e-19   69.4   0.0     5   103    37   143    16   144 0.92 ASCH domain
DUF1307              PF06998.6    123 seq1486_BIOID51033   -            157   4.8e-43  145.9   7.3   1   1   4.2e-47   5.7e-43  145.7   5.0     1   123    32   155    32   155 0.98 Protein of unknown function (DUF1307)
Methyltransf_5       PF01795.14   310 seq1487_BIOID51033   -            346  2.1e-124  414.6   0.0   1   1  1.8e-128  2.5e-124  414.4   0.0     2   309    38   343    37   344 0.97 MraW methylase family
NAD_binding_1        PF00175.16   109 seq1488_BIOID51033   -            233   9.6e-21   74.2   0.0   1   1   2.3e-24   1.6e-20   73.6   0.0     1   108   108   211   108   212 0.97 Oxidoreductase NAD-binding domain
FAD_binding_6        PF00970.19    99 seq1488_BIOID51033   -            233   7.9e-09   35.4   0.0   1   1   1.8e-12   1.2e-08   34.8   0.0     1    76     5    74     5    97 0.77 Oxidoreductase FAD-binding domain
Fer4_11              PF13247.1     99 seq1491_BIOID51033   -            223   1.4e-26   92.1  10.8   1   1     1e-29   1.4e-26   92.1   7.5     2    98    84   181    83   182 0.95 4Fe-4S dicluster domain
Fer4_7               PF12838.2     52 seq1491_BIOID51033   -            223     4e-17   62.2  26.6   1   2   2.1e-12   2.9e-09   37.0   5.6     2    52    46   108    45   108 0.75 4Fe-4S dicluster domain
Fer4_7               PF12838.2     52 seq1491_BIOID51033   -            223     4e-17   62.2  26.6   2   2   1.5e-09   2.1e-06   27.9   8.5     2    52   125   176   124   176 0.81 4Fe-4S dicluster domain
Fer4_9               PF13187.1     55 seq1491_BIOID51033   -            223   1.2e-15   57.3  25.1   1   2   4.7e-10   6.4e-07   29.4   4.8     2    54    46   108    45   111 0.87 4Fe-4S dicluster domain
Fer4_9               PF13187.1     55 seq1491_BIOID51033   -            223   1.2e-15   57.3  25.1   2   2     2e-11   2.8e-08   33.7   7.1     2    54   125   176   124   177 0.96 4Fe-4S dicluster domain
Fer4                 PF00037.22    24 seq1491_BIOID51033   -            223   3.5e-13   48.4  40.5   1   1   2.7e-09   3.7e-06   26.1   2.2     2    21   119   138   118   141 0.90 4Fe-4S binding domain
Fer4_10              PF13237.1     52 seq1491_BIOID51033   -            223   3.3e-12   45.8  50.0   1   2   7.1e-09   9.7e-06   25.1   8.5     7    52    90   136    84   136 0.93 4Fe-4S dicluster domain
Fer4_10              PF13237.1     52 seq1491_BIOID51033   -            223   3.3e-12   45.8  50.0   2   2   2.1e-09   2.9e-06   26.8   7.1     4    52   120   173   117   173 0.85 4Fe-4S dicluster domain
Fer4_2               PF12797.2     22 seq1491_BIOID51033   -            223     4e-10   38.8  36.2   1   1   9.6e-09   1.3e-05   24.6   1.2     2    20    38    56    37    64 0.89 4Fe-4S binding domain
Fer4_3               PF12798.2     15 seq1491_BIOID51033   -            223   1.6e-09   37.5  44.1   1   3   2.8e-05     0.039   14.4   5.2     1    15    92   108    92   108 0.98 4Fe-4S binding domain
Fer4_3               PF12798.2     15 seq1491_BIOID51033   -            223   1.6e-09   37.5  44.1   2   3   0.00027      0.37   11.3   3.7     1    13   125   137   125   139 0.94 4Fe-4S binding domain
Fer4_3               PF12798.2     15 seq1491_BIOID51033   -            223   1.6e-09   37.5  44.1   3   3   2.6e-07   0.00036   20.7   1.5     1    15   152   176   152   176 0.98 4Fe-4S binding domain
Fer4_4               PF12800.2     17 seq1491_BIOID51033   -            223   4.8e-07   29.4  37.0   1   3    0.0002      0.27   11.5   1.9     3    15    45    57    43    61 0.90 4Fe-4S binding domain
Fer4_4               PF12800.2     17 seq1491_BIOID51033   -            223   4.8e-07   29.4  37.0   2   3   0.00016      0.22   11.8   3.0     2    17    90   107    89   107 0.86 4Fe-4S binding domain
Fer4_4               PF12800.2     17 seq1491_BIOID51033   -            223   4.8e-07   29.4  37.0   3   3   1.9e-06    0.0026   17.8   2.4     2    17   123   138   122   138 0.91 4Fe-4S binding domain
Peptidase_C26        PF07722.8    217 seq1492_BIOID51033   -            254   3.3e-69  232.5   0.0   1   1   5.6e-73   3.8e-69  232.3   0.0     1   217     8   224     8   224 0.96 Peptidase C26
GATase               PF00117.23   192 seq1492_BIOID51033   -            254   8.2e-12   44.8   0.0   1   1   1.6e-15   1.1e-11   44.4   0.0    43   190    62   241    31   243 0.69 Glutamine amidotransferase class-I
Transgly             PF00912.17   178 seq1495_BIOID51033   -            858   1.4e-67  226.3   0.0   1   1   4.3e-71   2.9e-67  225.2   0.0     1   177    62   237    62   238 0.98 Transglycosylase
Transpeptidase       PF00905.17   304 seq1495_BIOID51033   -            858   2.9e-28   98.6   3.2   1   1   1.5e-29     1e-25   90.3   0.0     2   204   436   617   435   681 0.79 Penicillin binding protein transpeptidase domain
DUF1471              PF07338.8     56 seq1496_BIOID51033   -            314   4.1e-62  205.5   5.4   1   3   2.8e-22   3.9e-18   64.7   0.0     2    56    34    90    33    90 0.98 Protein of unknown function (DUF1471)
DUF1471              PF07338.8     56 seq1496_BIOID51033   -            314   4.1e-62  205.5   5.4   2   3     3e-22   4.1e-18   64.6   0.1     3    56   119   174   117   174 0.98 Protein of unknown function (DUF1471)
DUF1471              PF07338.8     56 seq1496_BIOID51033   -            314   4.1e-62  205.5   5.4   3   3   3.1e-26   4.3e-22   77.3   0.1     2    56   259   314   258   314 0.99 Protein of unknown function (DUF1471)
Peripla_BP_4         PF13407.1    258 seq1498_BIOID51033   -            328   1.4e-51  175.2   0.5   1   1   2.4e-55   1.7e-51  174.9   0.4     5   258    36   289    31   289 0.96 Periplasmic binding protein domain
LysR_substrate       PF03466.15   209 seq1499_BIOID51033   -            323   5.7e-42  143.0   0.2   1   1   1.1e-45   7.8e-42  142.6   0.1     3   206   113   316   111   319 0.97 LysR substrate binding domain
HTH_1                PF00126.22    60 seq1499_BIOID51033   -            323   7.3e-19   67.1   0.6   1   1     2e-22   1.3e-18   66.3   0.4     2    59    29    86    28    87 0.97 Bacterial regulatory helix-turn-helix protein, lysR family
Phage_term_smal      PF05944.7    132 seq1503_BIOID51033   -            247   3.1e-47  159.4   0.1   1   1   3.3e-51   4.6e-47  158.8   0.1     1   132    34   165    34   165 0.99 Phage small terminase subunit
NrfD                 PF03916.9    313 seq1505_BIOID51033   -            318  1.6e-111  372.6  32.3   1   1  1.3e-115  1.8e-111  372.4  22.4     2   313     5   318     4   318 0.99 Polysulphide reductase, NrfD
Cupin_2              PF07883.6     71 seq1507_BIOID51033   -            185     9e-18   63.4   0.1   1   1   5.2e-21   1.4e-17   62.8   0.1     2    69   111   178   110   180 0.94 Cupin domain
HTH_3                PF01381.17    55 seq1507_BIOID51033   -            185   1.1e-14   53.9   0.4   1   1   5.9e-18   1.6e-14   53.3   0.2     2    55    13    66    12    66 0.97 Helix-turn-helix
HTH_31               PF13560.1     64 seq1507_BIOID51033   -            185     1e-10   41.4   0.0   1   1     6e-14   1.6e-10   40.8   0.0     3    60     9    65     7    68 0.95 Helix-turn-helix domain
HTH_19               PF12844.2     64 seq1507_BIOID51033   -            185   1.7e-10   40.6   0.0   1   1     1e-13   2.7e-10   40.0   0.0     1    62     9    70     9    72 0.96 Helix-turn-helix domain
FtsL                 PF04999.8     97 seq1508_BIOID51033   -            121   1.3e-33  114.4   0.1   1   1   1.1e-37   1.5e-33  114.2   0.1     3    96    26   119    24   120 0.97 Cell division protein FtsL
Iso_dh               PF00180.15   348 seq1509_BIOID51033   -            361   8.9e-87  291.1   0.0   1   1     8e-91   1.1e-86  290.8   0.0     1   347     6   354     6   355 0.93 Isocitrate/isopropylmalate dehydrogenase
Transpeptidase       PF00905.17   304 seq1511_BIOID51033   -            588   4.1e-82  275.4   0.0   1   1   8.2e-86   5.6e-82  275.0   0.0     1   303   260   554   260   555 0.99 Penicillin binding protein transpeptidase domain
PBP_dimer            PF03717.10   190 seq1511_BIOID51033   -            588     2e-34  119.1   0.0   1   1   4.2e-38   2.8e-34  118.6   0.0     4   188    69   220    66   222 0.93 Penicillin-binding Protein dimerisation domain
AA_permease_2        PF13520.1    426 seq1512_BIOID51033   -            460   1.4e-79  267.5  39.9   1   1   1.2e-83   1.6e-79  267.2  27.7     1   420     5   441     5   449 0.91 Amino acid permease
Phage_GPL            PF05926.6    140 seq1513_BIOID51033   -            169   3.5e-54  182.3   0.2   1   1   2.9e-58     4e-54  182.1   0.2     1   140    30   169    30   169 0.99 Phage head completion protein (GPL)
ABC_tran             PF00005.22   118 seq1514_BIOID51033   -            494   3.9e-32  110.9   0.0   1   2   4.9e-20   3.4e-16   59.5   0.0     1   118    44   169    44   169 0.90 ABC transporter
ABC_tran             PF00005.22   118 seq1514_BIOID51033   -            494   3.9e-32  110.9   0.0   2   2   7.9e-17   5.4e-13   49.2   0.0     3   117   295   424   293   425 0.83 ABC transporter
Virul_fac_BrkB       PF03631.10   260 seq1515_BIOID51033   -            337   3.4e-49  167.4  16.0   1   1     3e-53   4.1e-49  167.1  11.1     4   258    65   325    62   327 0.91 Virulence factor BrkB
SIS                  PF01380.17   131 seq1516_BIOID51033   -            298   7.9e-09   35.0   0.0   1   1   1.2e-12   7.9e-09   35.0   0.0    50   128   128   208   114   211 0.95 SIS domain
SIS_2                PF13580.1    138 seq1516_BIOID51033   -            298   2.3e-07   30.4   1.5   1   1   8.6e-11   5.9e-07   29.1   0.1    20   136    47   164    39   166 0.85 SIS domain
Aldedh               PF00171.17   462 seq1518_BIOID51033   -            495  2.2e-170  566.8   0.0   1   1  1.8e-174  2.5e-170  566.6   0.0     4   462    31   489    28   489 0.97 Aldehyde dehydrogenase family
Cytochrom_C_asm      PF01578.15   214 seq1520_BIOID51033   -            552   5.9e-48  163.1  22.1   1   1   4.3e-52   5.9e-48  163.1  15.3     1   212    72   279    72   281 0.97 Cytochrome C assembly protein
Phage_tail_X         PF05489.7     60 seq1521_BIOID51033   -             67   7.7e-36  121.2   0.4   1   1   6.4e-40   8.7e-36  121.0   0.3     1    60     1    60     1    60 0.98 Phage Tail Protein X
Phage_holin_2        PF04550.7     90 seq1522_BIOID51033   -             93   6.6e-40  134.9   4.6   1   1   5.4e-44   7.4e-40  134.8   3.2     1    89     1    89     1    90 0.98 Phage holin family 2
BCCT                 PF02028.12   485 seq1524_BIOID51033   -            536  4.5e-132  440.6  40.5   1   1  3.9e-136  5.3e-132  440.3  28.1     3   485    14   499    12   499 0.98 BCCT family transporter
Phage_lysozyme       PF00959.14   110 seq1525_BIOID51033   -            165   1.1e-19   70.5   0.0   1   1     1e-23   1.4e-19   70.2   0.0     1   110    34   152    34   152 0.98 Phage lysozyme
PTS_EIIC             PF02378.13   321 seq1526_BIOID51033   -            474   1.1e-39  136.0  29.2   1   1   1.6e-43   1.1e-39  136.0  20.2     2   321   119   401   118   401 0.88 Phosphotransferase system, EIIC
PTS_EIIB             PF00367.15    35 seq1526_BIOID51033   -            474   1.7e-12   46.2   0.3   1   1     5e-16   3.4e-12   45.2   0.2     4    35    13    44    11    44 0.96 phosphotransferase system, EIIB
DUF4102              PF13356.1     89 seq1527_BIOID51033   -            258   2.7e-29  100.7   0.2   1   1   3.5e-33   4.8e-29   99.9   0.1     1    88    25   111    25   112 0.97 Domain of unknown function (DUF4102)
adh_short            PF00106.20   167 seq1528_BIOID51033   -            240   5.3e-16   58.8   0.2   1   1   1.6e-19   7.1e-16   58.4   0.1     3   166     9   170     8   171 0.87 short chain dehydrogenase
adh_short_C2         PF13561.1    243 seq1528_BIOID51033   -            240   1.3e-07   31.5   0.0   1   1   3.6e-11   1.7e-07   31.2   0.0     8   192    18   193    13   238 0.73 Enoyl-(Acyl carrier protein) reductase
KR                   PF08659.5    181 seq1528_BIOID51033   -            240     1e-06   28.4   0.4   1   1     4e-10   1.8e-06   27.6   0.3     4   172    10   175     8   184 0.85 KR domain
Sugar_tr             PF00083.19   451 seq1529_BIOID51033   -            440   1.2e-35  122.8  33.9   1   2   1.1e-31   7.4e-28   97.2   5.7     2   203    23   232    22   236 0.89 Sugar (and other) transporter
Sugar_tr             PF00083.19   451 seq1529_BIOID51033   -            440   1.2e-35  122.8  33.9   2   2   2.4e-12   1.6e-08   33.4  11.7   242   443   240   439   226   440 0.69 Sugar (and other) transporter
MFS_1                PF07690.11   354 seq1529_BIOID51033   -            440   1.8e-29  102.4  61.0   1   2   4.8e-21   3.3e-17   62.1  18.9     2   239    28   275    27   287 0.71 Major Facilitator Superfamily
MFS_1                PF07690.11   354 seq1529_BIOID51033   -            440   1.8e-29  102.4  61.0   2   2   5.7e-16   3.9e-12   45.4  19.4    27   176   283   435   271   440 0.81 Major Facilitator Superfamily
BPD_transp_2         PF02653.11   267 seq1530_BIOID51033   -            323   1.9e-38  131.8  38.5   1   1   1.4e-42   1.9e-38  131.8  26.7     4   265    38   307    35   309 0.93 Branched-chain amino acid transport system / permease component
Mur_ligase_M         PF08245.7    189 seq1532_BIOID51033   -            495   1.4e-45  155.5   0.2   1   1     5e-49   2.3e-45  154.8   0.1     1   188   114   318   114   319 0.90 Mur ligase middle domain
Mur_ligase_C         PF02875.16    91 seq1532_BIOID51033   -            495   2.2e-26   91.5   0.0   1   1   2.8e-29   1.3e-25   89.1   0.0     1    91   339   425   339   425 0.96 Mur ligase family, glutamate ligase domain
Mur_ligase           PF01225.20    83 seq1532_BIOID51033   -            495   8.4e-13   48.0   0.5   1   1   9.1e-16   4.1e-12   45.8   0.1     5    83    25   102    22   102 0.88 Mur ligase family, catalytic domain
DAO                  PF01266.19   358 seq1533_BIOID51033   -            426   1.1e-71  241.5   0.2   1   1   5.6e-75   1.3e-71  241.3   0.1     1   358    29   381    29   381 0.96 FAD dependent oxidoreductase
Thi4                 PF01946.12   230 seq1533_BIOID51033   -            426     2e-07   30.2   1.8   1   1     2e-10   4.5e-07   29.0   0.3     9    64    19    75    12    78 0.90 Thi4 family
NAD_binding_8        PF13450.1     68 seq1533_BIOID51033   -            426   2.6e-06   27.2   1.0   1   1   4.8e-09   1.1e-05   25.2   0.7     1    42    32    71    32    89 0.83 NAD(P)-binding Rossmann-like domain
FAD_binding_3        PF01494.14   356 seq1533_BIOID51033   -            426     7e-06   25.2   0.6   1   1   3.1e-09     7e-06   25.2   0.4     2    33    28    59    27    68 0.94 FAD binding domain
FAD_binding_2        PF00890.19   421 seq1533_BIOID51033   -            426   2.4e-05   23.2   0.8   1   1   1.7e-08     4e-05   22.5   0.6     1    43    29    71    29    81 0.85 FAD binding domain
CcmH                 PF03918.9    148 seq1535_BIOID51033   -            127   5.8e-47  158.2   0.8   1   1     5e-51   6.8e-47  158.0   0.6     4   125     7   126     4   127 0.91 Cytochrome C biogenesis protein
MerR_1               PF13411.1     69 seq1537_BIOID51033   -            243   2.5e-18   65.4   0.2   1   1   2.6e-21   1.8e-17   62.7   0.0     1    68     4    72     4    73 0.98 MerR HTH family regulatory protein
MerR                 PF00376.18    38 seq1537_BIOID51033   -            243   7.3e-13   47.7   0.0   1   1   2.1e-16   1.4e-12   46.7   0.0     1    38     5    42     5    42 0.98 MerR family regulatory protein
Peptidase_M28        PF04389.12   176 seq1539_BIOID51033   -            345   3.8e-30  104.8   0.1   1   1   1.8e-33   8.1e-30  103.7   0.0     2   173   111   318   110   320 0.88 Peptidase family M28
Peptidase_M20        PF01546.23   171 seq1539_BIOID51033   -            345   7.8e-07   28.7   0.0   1   1   2.3e-10     1e-06   28.3   0.0     1    73   113   198   113   309 0.75 Peptidase family M20/M25/M40
Peptidase_M42        PF05343.9    292 seq1539_BIOID51033   -            345   5.1e-06   25.3   0.2   1   1   4.1e-08   0.00019   20.2   0.0   134   180   143   189   136   216 0.87 M42 glutamyl aminopeptidase
TPR_11               PF13414.1     69 seq1541_BIOID51033   -            198   5.6e-15   54.6  10.3   1   1   2.3e-15   1.6e-11   43.5   5.4     1    68    71   140    71   141 0.90 TPR repeat
TPR_1                PF00515.23    34 seq1541_BIOID51033   -            198   7.8e-06   25.1  10.3   1   1     1e-07   0.00068   19.0   1.2     2    32    74   104    73   106 0.91 Tetratricopeptide repeat
IgaA                 PF07095.6    706 seq1542_BIOID51033   -            711         0 1231.7   0.0   1   1         0         0 1231.4   0.0     1   705     1   706     1   707 1.00 Intracellular growth attenuator protein IgaA
P2_Phage_GpR         PF06891.6    135 seq1543_BIOID51033   -            155   2.8e-41  140.3   0.0   1   1   2.3e-45   3.2e-41  140.1   0.0     1   135     1   131     1   131 0.99 P2 phage tail completion protein R (GpR)
BPD_transp_2         PF02653.11   267 seq1544_BIOID51033   -            318     3e-37  127.9  40.5   1   1   3.4e-41   4.6e-37  127.3  28.1     3   266    39   305    37   306 0.93 Branched-chain amino acid transport system / permease component
Beta-lactamase       PF00144.19   330 seq1546_BIOID51033   -            434   9.1e-72  241.7   1.0   1   1   7.7e-76   1.1e-71  241.5   0.7     1   328    43   412    43   414 0.94 Beta-lactamase
Trans_reg_C          PF00486.23    77 seq1547_BIOID51033   -            251   1.2e-20   73.0   0.2   1   1   6.4e-24   4.3e-20   71.2   0.0     2    77   170   245   169   245 0.98 Transcriptional regulatory protein, C terminal
Response_reg         PF00072.19   112 seq1547_BIOID51033   -            251   2.7e-20   72.3   0.1   1   1   6.2e-24   4.2e-20   71.7   0.0     2   111    17   124    16   125 0.97 Response regulator receiver domain
Ring_hydroxyl_A      PF00848.14   209 seq1548_BIOID51033   -            374   4.9e-36  124.2   0.6   1   1   9.8e-40   6.7e-36  123.7   0.4     3   205   184   370   182   374 0.91 Ring hydroxylating alpha subunit (catalytic domain)
Rieske               PF00355.21    98 seq1548_BIOID51033   -            374   4.8e-21   74.0   0.1   1   1   1.2e-24   7.9e-21   73.3   0.1     1    87    46   130    46   148 0.88 Rieske [2Fe-2S] domain
Phage_tail_S         PF05069.8    148 seq1550_BIOID51033   -            150   3.9e-42  143.4   0.6   1   1   3.1e-46   4.3e-42  143.2   0.4     2   148     3   149     2   149 0.97 Phage virion morphogenesis family
Peptidase_M24        PF00557.19   205 seq1551_BIOID51033   -            443   1.5e-43  148.7   0.1   1   1   1.4e-47   1.9e-43  148.3   0.1     1   205   168   430   168   430 0.82 Metallopeptidase family M24
Aminotran_3          PF00202.16   339 seq1552_BIOID51033   -            421  2.8e-108  361.6   0.6   1   1    5e-112  3.5e-108  361.3   0.4     3   338    27   359    25   360 0.97 Aminotransferase class-III
Aminotran_1_2        PF00155.16   363 seq1552_BIOID51033   -            421   3.8e-05   22.6   0.1   1   1   2.6e-08   0.00018   20.4   0.0   125   278   159   323    40   378 0.62 Aminotransferase class I and II
Mur_ligase_M         PF08245.7    189 seq1553_BIOID51033   -            452     4e-50  170.3   0.1   1   1   1.7e-53   7.6e-50  169.4   0.0     2   188   106   292   105   293 0.97 Mur ligase middle domain
Mur_ligase_C         PF02875.16    91 seq1553_BIOID51033   -            452     3e-16   59.1   0.0   1   1   3.2e-19   1.5e-15   56.8   0.0     1    82   313   394   313   403 0.93 Mur ligase family, glutamate ligase domain
Mur_ligase           PF01225.20    83 seq1553_BIOID51033   -            452     3e-15   55.9   0.0   1   1   2.1e-18   9.6e-15   54.3   0.0     3    82    25    94    23    95 0.96 Mur ligase family, catalytic domain
SDF                  PF00375.13   390 seq1554_BIOID51033   -            437  8.3e-121  403.2  37.7   1   1  6.9e-125  9.4e-121  403.1  26.1     1   390     8   411     8   411 0.97 Sodium:dicarboxylate symporter family
HATPase_c            PF02518.21   111 seq1555_BIOID51033   -            433   1.9e-22   78.9   0.0   1   1   8.1e-26   3.7e-22   78.0   0.0     6   110   320   423   316   424 0.96 Histidine kinase-, DNA gyrase B-, and HSP90-like ATPase
HisKA                PF00512.20    68 seq1555_BIOID51033   -            433   6.3e-08   32.3   1.3   1   1   3.7e-11   1.7e-07   30.9   0.9     1    67   211   270   211   271 0.90 His Kinase A (phospho-acceptor) domain
HAMP                 PF00672.20    70 seq1555_BIOID51033   -            433   1.6e-06   28.0   0.0   1   1   3.6e-10   1.6e-06   28.0   0.0     3    69   140   206   139   207 0.90 HAMP domain
Phage_base_V         PF04717.7     79 seq1557_BIOID51033   -            211   7.4e-28   96.1   1.1   1   1   3.8e-31   5.1e-27   93.5   0.2     1    79    21    96    21    96 0.97 Phage-related baseplate assembly protein
ADH_zinc_N           PF00107.21   130 seq1558_BIOID51033   -            349   1.2e-28   99.1   0.1   1   1   4.3e-32     2e-28   98.4   0.1     1   129   185   308   185   309 0.97 Zinc-binding dehydrogenase
ADH_N                PF08240.7    109 seq1558_BIOID51033   -            349   4.2e-28   97.1   5.4   1   1   1.8e-31     8e-28   96.2   3.7     1   108    27   142    27   143 0.95 Alcohol dehydrogenase GroES-like domain
Fer2                 PF00111.22    78 seq1560_BIOID51033   -            321   2.5e-12   46.2   3.7   1   1   1.6e-15   5.4e-12   45.1   2.6     6    77   242   312   238   313 0.88 2Fe-2S iron-sulfur cluster binding domain
FAD_binding_6        PF00970.19    99 seq1560_BIOID51033   -            321   1.2e-10   41.3   0.0   1   1   1.1e-13   3.6e-10   39.7   0.0     2    97     9   106     8   108 0.90 Oxidoreductase FAD-binding domain
NAD_binding_1        PF00175.16   109 seq1560_BIOID51033   -            321   1.5e-09   38.2   0.0   1   1   2.6e-12   8.9e-09   35.7   0.0     1   108   117   207   117   208 0.81 Oxidoreductase NAD-binding domain
GPW_gp25             PF04965.9     99 seq1562_BIOID51033   -            115   1.2e-19   69.5   0.0   1   1   1.1e-23   1.5e-19   69.2   0.0     5    92    17   104    14   111 0.93 Gene 25-like lysozyme
UPF0029              PF01205.14   110 seq1563_BIOID51033   -            204   4.9e-37  125.8   0.0   1   1   9.3e-41   6.4e-37  125.4   0.0     1   109    17   125    17   126 0.98 Uncharacterized protein family UPF0029
DUF1949              PF09186.6     56 seq1563_BIOID51033   -            204   1.5e-15   56.4   0.0   1   1   4.4e-19     3e-15   55.4   0.0     1    55   141   195   141   196 0.98 Domain of unknown function (DUF1949)
Baseplate_J          PF04865.9    243 seq1566_BIOID51033   -            302   1.1e-60  204.8   2.8   1   1   3.7e-63   5.1e-59  199.4   2.0     2   243    86   262    85   262 0.99 Baseplate J-like protein
CRS1_YhbY            PF01985.16    84 seq1567_BIOID51033   -             97   1.7e-29  101.5   1.1   1   1   1.4e-33   1.9e-29  101.3   0.8     1    84     3    86     3    86 0.99 CRS1 / YhbY (CRM) domain
Glycos_transf_4      PF00953.16   159 seq1568_BIOID51033   -            360   6.9e-34  116.8  16.2   1   1     1e-37   6.9e-34  116.8  11.2     2   158    99   284    98   285 0.91 Glycosyl transferase family 4
MraY_sig1            PF10555.4     13 seq1568_BIOID51033   -            360   0.00011   21.0   3.6   1   1   1.7e-08   0.00011   21.0   2.5     1    13    68    80    68    80 0.95 Phospho-N-acetylmuramoyl-pentapeptide-transferase signature 1
HAD_2                PF13419.1    176 seq1569_BIOID51033   -            237   1.8e-22   80.2   0.1   1   1   3.5e-26   2.4e-22   79.9   0.1     1   174    28   205    28   206 0.84 Haloacid dehalogenase-like hydrolase
Ter                  PF05472.6    290 seq1570_BIOID51033   -            309  6.8e-115  383.0   6.7   1   1  5.6e-119  7.6e-115  382.8   4.6     2   290     9   307     8   307 0.99 DNA replication terminus site-binding protein (Ter protein)
TrkH                 PF02386.11   339 seq1574_BIOID51033   -            483     4e-78  262.2  24.7   1   1   8.1e-82   1.1e-77  260.8  11.1     2   339   153   481   152   481 0.99 Cation transport protein
Tail_P2_I            PF09684.5    139 seq1577_BIOID51033   -            176   2.6e-57  192.1   0.1   1   1   2.2e-61     3e-57  191.9   0.1     1   139     7   143     7   143 0.98 Phage tail protein (Tail_P2_I)
S4                   PF01479.20    48 seq1578_BIOID51033   -            133   7.7e-13   47.5   0.0   1   1   9.3e-17   1.3e-12   46.8   0.0     1    46     9    53     9    55 0.95 S4 domain
Peptidase_S13        PF02113.10   444 seq1580_BIOID51033   -            477  2.3e-178  593.1   0.0   1   1  3.9e-182  2.6e-178  592.9   0.0     2   443    20   468    19   469 0.99 D-Ala-D-Ala carboxypeptidase 3 (S13) family
Beta-lactamase2      PF13354.1    197 seq1580_BIOID51033   -            477   2.7e-09   36.6   0.3   1   1   7.8e-12   5.3e-08   32.4   0.1    27   195   261   441   252   442 0.75 Beta-lactamase enzyme family
PspA_IM30            PF04012.7    221 seq1581_BIOID51033   -            222   6.9e-48  162.8  32.6   1   1     6e-52   8.2e-48  162.5  22.6     1   220     2   217     2   219 0.97 PspA/IM30 family
Mur_ligase_M         PF08245.7    189 seq1582_BIOID51033   -            438   4.8e-43  147.3   0.1   1   1     1e-46   7.2e-43  146.7   0.1     1   189   110   280   110   280 0.90 Mur ligase middle domain
Mur_ligase_C         PF02875.16    91 seq1582_BIOID51033   -            438   3.1e-11   43.0   0.0   1   1   2.7e-14   1.8e-10   40.5   0.0     2    81   301   373   300   379 0.88 Mur ligase family, glutamate ligase domain
HSP33                PF01430.14   280 seq1585_BIOID51033   -            294     1e-97  326.5   0.0   1   1  8.3e-102   1.1e-97  326.3   0.0     1   279     6   275     6   276 0.96 Hsp33 protein
DUF3751              PF12571.3    159 seq1586_BIOID51033   -            454   1.8e-42  144.7   0.4   1   1   7.8e-46   5.4e-42  143.2   0.0     1   159     1   154     1   154 0.98 Phage tail-collar fibre protein
Phage_fiber_2        PF03406.8     44 seq1586_BIOID51033   -            454   2.5e-19   68.5   0.7   1   1   9.8e-23   6.7e-19   67.1   0.5     1    43   170   212   170   213 0.96 Phage tail fibre repeat
PfkB                 PF00294.19   301 seq1590_BIOID51033   -            337   5.5e-70  235.7   0.0   1   1   4.9e-74   6.7e-70  235.4   0.0     2   297    31   331    30   335 0.97 pfkB family carbohydrate kinase
PspB                 PF06667.7     75 seq1591_BIOID51033   -             74   7.7e-32  108.9   0.4   1   1   6.1e-36   8.4e-32  108.8   0.3     1    74     1    73     1    74 0.97 Phage shock protein B
Flavodoxin_5         PF12724.2    143 seq1592_BIOID51033   -            181   1.8e-51  173.8   0.0   1   1   2.4e-55   3.3e-51  172.9   0.0     1   142     4   152     4   153 0.95 Flavodoxin domain
Amidase_3            PF01520.13   175 seq1594_BIOID51033   -            289   2.7e-52  176.9   0.0   1   1     5e-56   6.8e-52  175.6   0.0     1   174    59   273    59   274 0.99 N-acetylmuramoyl-L-alanine amidase
PspC                 PF04024.7     61 seq1595_BIOID51033   -            119   3.6e-19   67.8   0.5   1   1   3.4e-23   4.6e-19   67.5   0.3     1    60     7    68     7    69 0.92 PspC domain
Phageshock_PspD      PF09584.5     66 seq1599_BIOID51033   -             73   3.9e-30  103.2   4.7   1   1   3.2e-34   4.4e-30  103.0   3.3     1    64    10    71    10    73 0.97 Phage shock protein PspD (Phageshock_PspD)
FTSW_RODA_SPOVE      PF01098.14   359 seq1600_BIOID51033   -            414  2.4e-130  434.3  23.9   1   1  2.2e-134  3.1e-130  434.0  16.5     2   358    47   402    46   403 0.98 Cell cycle protein
DUF1471              PF07338.8     56 seq1601_BIOID51033   -             91     1e-16   60.1   0.6   1   1     1e-20   1.4e-16   59.7   0.4     1    56    36    89    36    89 0.98 Protein of unknown function (DUF1471)
Rhodanese            PF00581.15   113 seq1603_BIOID51033   -            104   1.2e-14   54.5   0.0   1   1   1.1e-18   1.5e-14   54.1   0.0    16   109    23    96    20    99 0.88 Rhodanese-like domain
Coprogen_oxidas      PF01218.13   296 seq1605_BIOID51033   -            299  6.2e-147  487.7   0.1   1   1  5.1e-151    7e-147  487.5   0.1     2   296     7   299     6   299 0.99 Coproporphyrinogen III oxidase
Alpha-amylase        PF00128.19   316 seq1609_BIOID51033   -            568   2.5e-18   66.4   0.0   1   1   1.3e-20   1.8e-16   60.3   0.0    21   271    93   347    82   351 0.76 Alpha amylase, catalytic domain
Glyco_transf_28      PF03033.15   139 seq1610_BIOID51033   -            355   8.3e-38  129.1   1.3   1   1   7.3e-41   2.5e-37  127.6   0.3     2   138     9   145     8   146 0.98 Glycosyltransferase family 28 N-terminal domain
Glyco_tran_28_C      PF04101.11   167 seq1610_BIOID51033   -            355   5.7e-35  120.3   0.0   1   1   2.4e-38   8.1e-35  119.8   0.0     2   166   185   344   184   345 0.92 Glycosyltransferase family 28 C-terminal domain
Glyco_trans_1_3      PF13528.1    318 seq1610_BIOID51033   -            355   1.9e-11   43.6   0.0   1   1   8.6e-15   2.9e-11   43.0   0.0     6   315    10   319     6   321 0.80 Glycosyl transferase family 1
PEPCK_ATP            PF01293.15   467 seq1617_BIOID51033   -            540  1.6e-216  719.2   0.0   1   1  1.3e-220  1.8e-216  719.0   0.0     3   467    21   493    19   493 0.98 Phosphoenolpyruvate carboxykinase
PMI_typeI            PF01238.16   373 seq1618_BIOID51033   -            417  2.2e-124  415.1   0.1   1   1  2.5e-127  1.7e-123  412.1   0.0     1   373    27   383    27   383 0.98 Phosphomannose isomerase type I
Caudo_TAP            PF02413.12   130 seq1619_BIOID51033   -            175   3.4e-38  130.6   1.2   1   1   3.2e-42   4.4e-38  130.2   0.8     2   130    40   175    39   175 0.97 Caudovirales tail fibre assembly protein
PEP_mutase           PF13714.1    238 seq1620_BIOID51033   -            317   1.4e-53  181.4   4.3   1   1   2.4e-57   1.6e-53  181.2   3.0     1   233    31   271    31   276 0.92 Phosphoenolpyruvate phosphomutase
ICL                  PF00463.16   526 seq1620_BIOID51033   -            317   1.6e-16   59.4   2.0   1   1   5.7e-20   3.9e-16   58.2   1.4   150   255   101   204    91   234 0.86 Isocitrate lyase family
Mur_ligase_M         PF08245.7    189 seq1621_BIOID51033   -            491     3e-28   99.0   0.0   1   1     1e-31   4.6e-28   98.4   0.0     1   189   124   304   124   304 0.89 Mur ligase middle domain
Mur_ligase           PF01225.20    83 seq1621_BIOID51033   -            491   6.4e-25   86.9   0.1   1   1   3.3e-28   1.5e-24   85.7   0.1     1    82    21   119    21   120 0.97 Mur ligase family, catalytic domain
Mur_ligase_C         PF02875.16    91 seq1621_BIOID51033   -            491   4.3e-20   71.4   0.0   1   1   3.1e-23   1.4e-19   69.7   0.0     4    89   327   418   324   420 0.85 Mur ligase family, glutamate ligase domain
Lact-deh-memb        PF09330.6    291 seq1623_BIOID51033   -            571  9.4e-154  510.8   1.9   1   1  1.7e-157  1.2e-153  510.5   1.3     1   291   278   567   278   567 1.00 D-lactate dehydrogenase, membrane binding
FAD_binding_4        PF01565.18   139 seq1623_BIOID51033   -            571   2.5e-08   33.3   0.0   1   1   6.1e-12   4.2e-08   32.6   0.0     2   115    47   166    46   186 0.84 FAD binding domain
SBP_bac_1            PF01547.20   314 seq1624_BIOID51033   -            430   2.3e-38  132.5   4.0   1   1   4.6e-42   3.1e-38  132.1   2.7     7   310    43   325    36   329 0.88 Bacterial extracellular solute-binding protein
SBP_bac_8            PF13416.1    281 seq1624_BIOID51033   -            430   3.9e-30  105.4   9.7   1   1   7.7e-34   5.2e-30  105.0   6.7     1   276    48   355    48   360 0.77 Bacterial extracellular solute-binding protein
polyprenyl_synt      PF00348.12   260 seq1632_BIOID51033   -            323   2.8e-90  301.5   0.0   1   1   2.4e-94   3.3e-90  301.3   0.0     2   257    32   282    31   285 0.97 Polyprenyl synthetase
Citrate_synt         PF00285.16   356 seq1633_BIOID51033   -            389  1.3e-116  389.1   0.0   1   1  1.2e-120  1.6e-116  388.8   0.0     2   356    22   370    22   370 0.98 Citrate synthase
DUF945               PF06097.6    459 seq1634_BIOID51033   -            502  1.7e-150  501.6  18.0   1   1  1.4e-154  1.9e-150  501.4  12.5     1   459     1   482     1   482 0.99 Bacterial protein of unknown function (DUF945)
BPD_transp_1         PF00528.17   185 seq1635_BIOID51033   -            293   7.9e-24   84.0  16.9   1   1   5.8e-28   7.9e-24   84.0  11.7     2   171    88   282    87   285 0.88 Binding-protein-dependent transport system inner membrane component
Dala_Dala_lig_C      PF07478.8    203 seq1636_BIOID51033   -            306   3.2e-70  235.5   0.0   1   1   1.2e-73     4e-70  235.2   0.0     1   203   103   303   103   303 0.97 D-ala D-ala ligase C-terminus
Dala_Dala_lig_N      PF01820.16   117 seq1636_BIOID51033   -            306   1.3e-23   83.4   0.8   1   2   1.1e-12   3.8e-09   36.7   0.0     2    42     4    44     3    54 0.90 D-ala D-ala ligase N-terminus
Dala_Dala_lig_N      PF01820.16   117 seq1636_BIOID51033   -            306   1.3e-23   83.4   0.8   2   2   2.3e-15   7.8e-12   45.4   0.2    83   117    52    86    43    86 0.89 D-ala D-ala ligase N-terminus
ATP-grasp_4          PF13535.1    184 seq1636_BIOID51033   -            306   4.1e-16   59.1   0.0   1   1   1.9e-19   6.4e-16   58.5   0.0     3   176    95   272    93   276 0.81 ATP-grasp domain
CPSase_L_D2          PF02786.12   211 seq1636_BIOID51033   -            306   1.2e-07   31.1   0.0   1   1   1.8e-10   6.2e-07   28.7   0.0    27   179   127   274    96   301 0.82 Carbamoyl-phosphate synthase L chain, ATP binding domain
Phage_sheath_1       PF04984.9    464 seq1638_BIOID51033   -            396   9.2e-78  261.6   1.8   1   2   5.9e-21   8.1e-17   60.6   0.1     1    89     1    91     1   102 0.93 Phage tail sheath protein
Phage_sheath_1       PF04984.9    464 seq1638_BIOID51033   -            396   9.2e-78  261.6   1.8   2   2   1.4e-63   1.9e-59  201.2   0.1   175   464   101   382    92   382 0.98 Phage tail sheath protein
Ribonuc_L-PSP        PF01042.16   121 seq1640_BIOID51033   -            115   3.4e-28   97.7   0.5   1   1   2.7e-32   3.7e-28   97.5   0.4     2   121     4   115     3   115 0.96 Endoribonuclease L-PSP
HTH_35               PF13693.1     78 seq1642_BIOID51033   -             92   2.6e-38  129.5   0.2   1   1   2.1e-42   2.9e-38  129.3   0.1     1    78     7    85     7    85 0.98 Winged helix-turn-helix DNA-binding
MmgE_PrpD            PF03972.9    445 seq1643_BIOID51033   -            483    8e-178  591.0   0.0   1   1  6.6e-182  9.1e-178  590.8   0.0     2   445    14   475    13   475 0.98 MmgE/PrpD family
BPD_transp_1         PF00528.17   185 seq1645_BIOID51033   -            280   2.2e-17   63.0  17.9   1   1   1.6e-21   2.2e-17   63.0  12.4     2   178    89   267    88   271 0.81 Binding-protein-dependent transport system inner membrane component
FtsQ                 PF03799.10   117 seq1646_BIOID51033   -            276     6e-34  116.6   0.2   1   1   1.4e-37   9.5e-34  115.9   0.1     1   117   129   247   129   247 0.93 Cell division protein FtsQ
POTRA_1              PF08478.5     69 seq1646_BIOID51033   -            276   6.2e-20   70.8   0.1   1   1   2.3e-23   1.6e-19   69.5   0.1     2    69    56   126    55   126 0.97 POTRA domain, FtsQ-type
DUF1889              PF08986.5    119 seq1647_BIOID51033   -            119   2.3e-83  276.1   0.8   1   1   1.8e-87   2.5e-83  276.0   0.6     1   119     1   119     1   119 1.00 Domain of unknown function (DUF1889)
Phage_tube           PF04985.9    167 seq1648_BIOID51033   -            172   1.5e-68  229.3   0.1   1   1   1.2e-72   1.7e-68  229.1   0.1     1   167     2   172     2   172 0.99 Phage tail tube protein FII
ADH_zinc_N           PF00107.21   130 seq1650_BIOID51033   -            350   1.2e-25   89.4   0.0   1   1   1.4e-29   1.9e-25   88.7   0.0     1   101   168   269   168   297 0.89 Zinc-binding dehydrogenase
FtsA                 PF14450.1    120 seq1651_BIOID51033   -            420   1.6e-50  169.8   3.7   1   2   2.1e-23   1.4e-19   69.9   0.7     1   119    10   195    10   196 0.97 Cell division protein FtsA
FtsA                 PF14450.1    120 seq1651_BIOID51033   -            420   1.6e-50  169.8   3.7   2   2   6.5e-33   4.5e-29  100.6   0.0     1   120   206   382   206   382 0.99 Cell division protein FtsA
SHS2_FTSA            PF02491.15    80 seq1651_BIOID51033   -            420   2.4e-32  110.5   1.4   1   1   6.8e-36   4.6e-32  109.6   1.0     1    80    84   163    84   163 0.99 SHS2 domain inserted in FTSA
Chorismate_bind      PF00425.13   257 seq1654_BIOID51033   -            453   1.9e-91  305.8   0.0   1   1   3.5e-95   2.4e-91  305.5   0.0     2   257   190   443   189   443 0.98 chorismate binding enzyme
Anth_synt_I_N        PF04715.8    140 seq1654_BIOID51033   -            453   7.8e-30  103.6   0.2   1   1   8.9e-33   6.1e-29  100.7   0.0     9   139    22   153    16   154 0.90 Anthranilate synthase component I, N terminal region
GreA_GreB_N          PF03449.10    74 seq1656_BIOID51033   -            158   3.3e-30  103.8   0.7   1   1   7.3e-34     5e-30  103.2   0.5     1    74     1    74     1    74 0.97 Transcription elongation factor, N-terminal
GreA_GreB            PF01272.14    77 seq1656_BIOID51033   -            158   1.4e-22   79.1   0.0   1   1   3.1e-26   2.2e-22   78.4   0.0     2    77    81   155    80   155 0.98 Transcription elongation factor, GreA/GreB, C-term
AMP-binding          PF00501.23   418 seq1657_BIOID51033   -            628   1.1e-91  307.1   0.0   1   1   2.8e-95   1.3e-91  306.9   0.0     1   418    85   525    85   525 0.96 AMP-binding enzyme
DUF3448              PF11930.3     82 seq1657_BIOID51033   -            628   4.2e-26   90.3   0.3   1   1   1.6e-29   7.5e-26   89.5   0.2     7    79     3    75     1    78 0.95 Domain of unknown function (DUF3448)
DUF4009              PF13193.1     41 seq1657_BIOID51033   -            628     9e-15   53.7   0.0   1   1   5.8e-18   2.7e-14   52.2   0.0     3    41   575   615   573   615 0.96 Domain of unknown function (DUF4009)
FluMu_gp41           PF10109.4     82 seq1658_BIOID51033   -             91     5e-14   51.8   0.1   1   1   4.1e-18   5.6e-14   51.7   0.1     1    81     6    85     6    86 0.97 Mu-like prophage FluMu protein gp41
SNARE_assoc          PF09335.6    123 seq1660_BIOID51033   -            192   3.1e-18   66.0   1.9   1   1   2.3e-22   3.1e-18   66.0   1.3     3   122    23   143    21   144 0.92 SNARE associated Golgi protein
Phage_P2_GpE         PF06528.7     39 seq1662_BIOID51033   -             51   1.4e-23   81.9   0.0   1   1   1.2e-27   1.7e-23   81.6   0.0     1    39    13    51    13    51 0.98 Phage P2 GpE
PhageMin_Tail        PF10145.4    202 seq1663_BIOID51033   -            815   3.2e-44  150.8  21.4   1   1   2.4e-48   3.2e-44  150.8  14.8     1   202   238   440   238   440 0.98 Phage-related minor tail protein
Tex_N                PF09371.5    193 seq1664_BIOID51033   -            773   2.9e-80  268.0   0.4   1   1   1.2e-83   5.5e-80  267.1   0.3     1   192    10   201    10   202 0.99 Tex-like protein N-terminal domain
HHH_3                PF12836.2     65 seq1664_BIOID51033   -            773   4.9e-27   93.5   0.0   1   1   2.5e-30   1.1e-26   92.3   0.0     1    65   491   555   491   555 0.99 Helix-hairpin-helix motif
S1                   PF00575.18    74 seq1664_BIOID51033   -            773   4.2e-24   84.3   0.6   1   1   1.7e-27   7.8e-24   83.4   0.4     2    74   648   720   647   720 0.98 S1 RNA binding domain
AP_endonuc_2         PF01261.19   211 seq1665_BIOID51033   -            262     3e-24   85.4   0.2   1   1   2.5e-28   3.4e-24   85.2   0.1     1   210    19   218    19   243 0.90 Xylose isomerase-like TIM barrel
FtsZ_C               PF12327.3     95 seq1666_BIOID51033   -            383   8.6e-38  128.2   1.2   1   1   3.5e-41   2.4e-37  126.7   0.8     1    94   221   315   221   316 0.99 FtsZ family, C-terminal domain
Tubulin              PF00091.20   216 seq1666_BIOID51033   -            383   4.4e-37  127.8   1.7   1   1     2e-40   1.4e-36  126.2   1.2     2   212    13   180    12   184 0.96 Tubulin/FtsZ family, GTPase domain
NUDIX                PF00293.23   135 seq1667_BIOID51033   -            192   4.3e-16   58.6   0.0   1   1   4.3e-20   5.9e-16   58.2   0.0     4   124    33   151    29   159 0.87 NUDIX domain
GFO_IDH_MocA         PF01408.17   120 seq1669_BIOID51033   -            351   4.2e-32  111.0   0.1   1   1   2.1e-35   9.5e-32  109.9   0.0     1   118    10   128    10   130 0.97 Oxidoreductase family, NAD-binding Rossmann fold
GFO_IDH_MocA_C       PF02894.12   115 seq1669_BIOID51033   -            351   5.5e-12   45.3   0.0   1   1   2.4e-15   1.1e-11   44.4   0.0     1   112   142   250   142   253 0.94 Oxidoreductase family, C-terminal alpha/beta domain
NAD_binding_3        PF03447.11   117 seq1669_BIOID51033   -            351   1.2e-05   25.5   0.0   1   1   1.6e-08   7.5e-05   22.9   0.0    16   112    31   124    16   129 0.80 Homoserine dehydrogenase, NAD binding domain
SDH_alpha            PF03313.10   283 seq1671_BIOID51033   -            454  7.6e-104  346.5   5.6   1   1  1.4e-107  9.8e-104  346.2   3.9     3   282   184   449   182   450 0.96 Serine dehydratase alpha chain
SDH_beta             PF03315.10   158 seq1671_BIOID51033   -            454   8.5e-56  188.2   0.0   1   1   2.2e-59   1.5e-55  187.4   0.0     1   157     3   158     3   159 0.96 Serine dehydratase beta chain
Transp_cyt_pur       PF02133.10   439 seq1672_BIOID51033   -            419   1.2e-83  281.0  48.4   1   1   9.7e-88   1.3e-83  280.8  33.5     1   438    11   397    11   398 0.98 Permease for cytosine/purines, uracil, thiamine, allantoin
LpxC                 PF03331.8    277 seq1673_BIOID51033   -            305  5.8e-125  415.6   0.0   1   1  5.1e-129    7e-125  415.4   0.0     1   277     2   280     2   280 0.99 UDP-3-O-acyl N-acetylglycosamine deacetylase
Glyco_hydro_65m      PF03632.10   370 seq1674_BIOID51033   -            755  3.5e-128  427.2   0.1   1   1  1.1e-131  4.9e-128  426.8   0.1     2   370   299   677   298   677 0.97 Glycosyl hydrolase family 65 central catalytic domain
Glyco_hydro_65N      PF03636.10   255 seq1674_BIOID51033   -            755   3.1e-63  213.3   0.0   1   1   9.6e-67   4.4e-63  212.8   0.0     1   255     6   241     6   241 0.96 Glycosyl hydrolase family 65, N-terminal domain
Glyco_hydro_65C      PF03633.10    54 seq1674_BIOID51033   -            755   1.2e-13   50.7   0.0   1   1   1.1e-16   4.9e-13   48.8   0.0     1    50   681   727   681   731 0.95 Glycosyl hydrolase family 65, C-terminal domain
Phage_P2_GpU         PF06995.6    121 seq1675_BIOID51033   -            159   1.5e-47  159.8   0.0   1   1   1.4e-51   1.9e-47  159.5   0.0     1   120     6   125     6   126 0.99 Phage P2 GpU
SecM                 PF06558.7    148 seq1676_BIOID51033   -            195   1.5e-67  225.8   2.0   1   1   1.3e-71   1.7e-67  225.5   1.4     1   147    49   194    49   195 0.99 Secretion monitor precursor protein (SecM)
FeoA                 PF04023.9     74 seq1677_BIOID51033   -             75     9e-10   38.2   0.0   1   1   7.7e-14     1e-09   38.0   0.0     7    73     4    71     2    72 0.91 FeoA domain
Amidohydro_3         PF07969.6    404 seq1679_BIOID51033   -            432   2.9e-56  191.3   1.2   1   1   2.5e-59   1.1e-55  189.3   0.8     1   404    58   384    58   384 0.98 Amidohydrolase family
Amidohydro_4         PF13147.1    304 seq1679_BIOID51033   -            432   7.6e-16   58.8   0.9   1   1   2.1e-19   9.7e-16   58.5   0.6     1   303    53   382    53   383 0.95 Amidohydrolase
Amidohydro_5         PF13594.1     68 seq1679_BIOID51033   -            432     1e-05   25.1   1.8   1   1   4.7e-09   2.1e-05   24.1   0.1     2    45    29    85    28   135 0.74 Amidohydrolase
Phage_GPD            PF05954.6    292 seq1680_BIOID51033   -            387   1.4e-58  198.2   0.6   1   1   1.3e-62   1.8e-58  197.9   0.4     1   292    42   365    42   365 0.91 Phage late control gene D protein (GPD)
EAL                  PF00563.15   236 seq1681_BIOID51033   -            532   1.2e-59  201.5   0.2   1   1   2.8e-63   1.9e-59  200.8   0.2     4   236   273   501   270   501 0.93 EAL domain
CSS-motif            PF12792.2    208 seq1681_BIOID51033   -            532   3.8e-41  140.5   0.4   1   1   9.4e-45   6.4e-41  139.8   0.1     3   203    42   242    40   247 0.91 CSS motif domain associated with EAL
FeoB_N               PF02421.13   189 seq1682_BIOID51033   -            773   2.8e-71  238.5   0.1   1   1   2.3e-74   5.3e-71  237.6   0.0     2   187     5   192     4   194 0.94 Ferrous iron transport protein B
Gate                 PF07670.9    109 seq1682_BIOID51033   -            773   6.8e-48  160.9  20.4   1   2   5.2e-18   1.2e-14   54.0   2.5     3   106   352   443   350   450 0.94 Nucleoside recognition
Gate                 PF07670.9    109 seq1682_BIOID51033   -            773   6.8e-48  160.9  20.4   2   2   2.7e-38   6.2e-35  119.2   0.3     1   107   512   689   512   691 0.99 Nucleoside recognition
FeoB_C               PF07664.7     54 seq1682_BIOID51033   -            773   3.2e-21   74.3   2.1   1   1   1.4e-24   3.2e-21   74.3   1.5     1    54   454   507   454   507 0.99 Ferrous iron transport protein B C terminus
MMR_HSR1             PF01926.18   114 seq1682_BIOID51033   -            773   2.1e-17   63.0   0.0   1   1   1.7e-20     4e-17   62.1   0.0     2   113     6   120     5   121 0.68 50S ribosome-binding GTPase
SRPRB                PF09439.5    181 seq1682_BIOID51033   -            773   3.7e-06   26.1   0.0   1   1   2.7e-09   6.1e-06   25.4   0.0     5    71     5    72     1   126 0.67 Signal recognition particle receptor beta subunit
Na_Ca_ex             PF01699.19   139 seq1683_BIOID51033   -            325   1.8e-53  179.7  23.9   1   2   2.3e-32   3.2e-28   97.9   6.3     1   138    13   142    13   143 0.98 Sodium/calcium exchanger protein
Na_Ca_ex             PF01699.19   139 seq1683_BIOID51033   -            325   1.8e-53  179.7  23.9   2   2     3e-29     4e-25   87.9   4.7     4   137   187   314   183   316 0.94 Sodium/calcium exchanger protein
SecA_DEAD            PF07517.9    266 seq1684_BIOID51033   -            901  7.2e-122  405.6   0.2   1   1  5.6e-125  1.5e-121  404.6   0.1     2   265     7   401     6   402 1.00 SecA DEAD-like domain
SecA_SW              PF07516.8    214 seq1684_BIOID51033   -            901   1.4e-76  256.8   5.6   1   1   1.5e-79     4e-76  255.4   3.9     1   213   617   830   617   831 0.98 SecA Wing and Scaffold domain
SecA_PP_bind         PF01043.15   113 seq1684_BIOID51033   -            901   1.7e-40  137.7   0.2   1   1   1.8e-43   4.9e-40  136.2   0.1     2   113   229   358   228   358 0.94 SecA preprotein cross-linking domain
SEC-C                PF02810.10    21 seq1684_BIOID51033   -            901   9.2e-12   44.1   7.5   1   1   5.4e-15   1.5e-11   43.4   5.2     1    20   881   900   881   901 0.95 SEC-C motif
Ogr_Delta            PF04606.7     47 seq1688_BIOID51033   -             93   6.3e-21   73.6   7.3   1   1   6.3e-25   8.6e-21   73.2   5.1     1    47    24    70    24    70 0.99 Ogr/Delta-like zinc finger
HAD_2                PF13419.1    176 seq1689_BIOID51033   -            219   4.5e-24   85.5   0.0   1   1   1.2e-27   5.3e-24   85.3   0.0     1   176     6   190     6   190 0.87 Haloacid dehalogenase-like hydrolase
Hydrolase            PF00702.21   204 seq1689_BIOID51033   -            219   5.2e-11   43.3   0.0   1   1   1.7e-14   7.9e-11   42.7   0.0     3   203     5   183     3   184 0.84 haloacid dehalogenase-like hydrolase
Hydrolase_like       PF13242.1     75 seq1689_BIOID51033   -            219     5e-07   29.2   0.0   1   1   2.1e-10   9.5e-07   28.3   0.0     3    56   146   198   144   208 0.93 HAD-hyrolase-like
SIS                  PF01380.17   131 seq1690_BIOID51033   -            335   4.7e-34  116.6   0.1   1   1   1.6e-37   1.1e-33  115.5   0.0     2   131    53   184    52   184 0.97 SIS domain
CBS                  PF00571.23    57 seq1690_BIOID51033   -            335   3.6e-14   52.0   3.5   1   2   2.5e-09   1.7e-05   24.2   0.3     1    54   213   268   213   270 0.96 CBS domain
CBS                  PF00571.23    57 seq1690_BIOID51033   -            335   3.6e-14   52.0   3.5   2   2   5.6e-10   3.8e-06   26.3   0.4     2    54   281   332   280   334 0.96 CBS domain
LrgA                 PF03788.9     96 seq1692_BIOID51033   -            135   4.4e-29   99.9  10.2   1   1   4.3e-33   5.8e-29   99.5   7.1     1    94    24   117    24   119 0.98 LrgA family
Cation_efflux        PF01545.16   285 seq1693_BIOID51033   -            300   2.3e-65  220.4   5.4   1   1   1.9e-69   2.5e-65  220.2   3.7     2   283    14   289    13   291 0.97 Cation efflux family
PTPS                 PF01242.14   123 seq1694_BIOID51033   -            121   8.8e-36  122.1   0.0   1   1   7.1e-40   9.7e-36  122.0   0.0     2   123     6   121     5   121 0.97 6-pyruvoyl tetrahydropterin synthase
LrgB                 PF04172.11   215 seq1696_BIOID51033   -            231   1.2e-82  276.2  15.2   1   1   9.7e-87   1.3e-82  276.0  10.6     1   215    12   226    12   226 0.99 LrgB-like family
ABC_tran             PF00005.22   118 seq1697_BIOID51033   -            360     1e-20   74.1   0.0   1   1   7.3e-24     2e-20   73.2   0.0     1   117    44   162    44   163 0.93 ABC transporter
TOBE_2               PF08402.5     75 seq1697_BIOID51033   -            360   6.4e-08   32.3   0.0   1   1   4.6e-11   1.3e-07   31.4   0.0     2    75   282   351   281   351 0.88 TOBE domain
FGGY_C               PF02782.11   197 seq1698_BIOID51033   -            173   1.6e-15   57.1   0.0   1   1   1.6e-19   2.2e-15   56.7   0.0   121   195    25    99    18   101 0.94 FGGY family of carbohydrate kinases, C-terminal domain
Pro_CA               PF00484.14   148 seq1699_BIOID51033   -            219   2.7e-48  163.5   0.0   1   1   2.4e-52   3.3e-48  163.3   0.0     1   147    34   188    34   189 0.85 Carbonic anhydrase
FeoC                 PF09012.5     69 seq1700_BIOID51033   -             78   1.9e-15   56.1   0.4   1   1   3.3e-19   2.3e-15   55.9   0.3     1    65     3    69     3    75 0.92 FeoC like transcriptional regulator
TrmB                 PF01978.14    68 seq1700_BIOID51033   -             78   2.2e-06   27.1   0.0   1   1   4.3e-10   2.9e-06   26.7   0.0    17    59    10    53     7    56 0.92 Sugar-specific transcriptional regulator TrmB
Hydrolase_3          PF08282.7    254 seq1701_BIOID51033   -            188     1e-12   48.0   0.0   1   1   3.6e-15     5e-11   42.5   0.0   179   243    94   158    88   167 0.94 haloacid dehalogenase-like hydrolase
PFK                  PF00365.15   282 seq1704_BIOID51033   -            304    2e-104  348.4   0.2   1   1  1.6e-108  2.2e-104  348.2   0.2     1   216    23   237    23   274 0.97 Phosphofructokinase
dCMP_cyt_deam_2      PF08211.6    124 seq1705_BIOID51033   -            294   2.3e-50  169.6   0.2   1   1   6.8e-52   4.7e-48  162.1   0.0     1   123   157   278   157   279 0.98 Cytidine and deoxycytidylate deaminase zinc-binding region
dCMP_cyt_deam_1      PF00383.17   102 seq1705_BIOID51033   -            294   1.3e-17   63.2   0.0   1   1   4.4e-18     3e-14   52.3   0.0    10    93    56   139    47   143 0.86 Cytidine and deoxycytidylate deaminase zinc-binding region
Transposase_31       PF04754.7    205 seq1707_BIOID51033   -             97   2.1e-39  134.9   0.1   1   1   1.7e-43   2.3e-39  134.7   0.0     1    91     8    97     8    97 0.99 Putative transposase, YhgA-like
Cyanate_lyase        PF02560.9     73 seq1709_BIOID51033   -            156   1.8e-33  113.7   0.0   1   1   1.9e-37   2.6e-33  113.2   0.0     3    72    85   155    83   156 0.95 Cyanate lyase C-terminal domain
LptC                 PF06835.8    176 seq1710_BIOID51033   -            191   1.2e-53  180.9   2.1   1   1     1e-57   1.4e-53  180.8   1.4     2   176     9   183     8   183 0.97 Lipopolysaccharide-assembly, LptC-related
PTS_EIIC             PF02378.13   321 seq1711_BIOID51033   -            598     8e-83  277.8  29.3   1   1   1.2e-86     8e-83  277.8  20.3     1   321    87   429    87   429 0.94 Phosphotransferase system, EIIC
PTS_EIIB             PF00367.15    35 seq1711_BIOID51033   -            598   1.4e-16   59.2   0.1   1   1   4.6e-20   3.1e-16   58.1   0.1     3    35   522   554   520   554 0.97 phosphotransferase system, EIIB
Porin_OmpG           PF09381.5    301 seq1713_BIOID51033   -            301  2.1e-219  726.3  13.9   1   1  5.1e-223  2.3e-219  726.2   9.7     1   301     1   301     1   301 1.00 Outer membrane protein G (OmpG)
DUF481               PF04338.7    210 seq1713_BIOID51033   -            301   5.9e-06   26.0   2.4   1   1   1.3e-09   5.9e-06   26.0   1.7    93   197    95   206    91   212 0.85 Protein of unknown function, DUF481
Transposase_31       PF04754.7    205 seq1714_BIOID51033   -            190   2.6e-33  114.9   0.0   1   1     3e-37   4.2e-33  114.3   0.0    97   204     1   107     1   108 0.98 Putative transposase, YhgA-like
NUDIX                PF00293.23   135 seq1715_BIOID51033   -            129   8.5e-22   77.1   0.1   1   1   7.2e-26   9.8e-22   76.9   0.1     4   132     7   126     4   129 0.85 NUDIX domain
MFS_1                PF07690.11   354 seq1718_BIOID51033   -            393   1.1e-24   86.7  46.5   1   1   1.6e-28   1.1e-24   86.7  32.3    14   354    27   346     9   346 0.80 Major Facilitator Superfamily
MFS_2                PF13347.1    427 seq1718_BIOID51033   -            393   6.1e-08   31.3  11.2   1   1   8.9e-12   6.1e-08   31.3   7.8   130   331   121   315   118   330 0.74 MFS/sugar transport protein
OstA                 PF03968.9    113 seq1720_BIOID51033   -            185   8.9e-33  112.5   2.3   1   1   8.8e-37   1.2e-32  112.0   1.6     1   113    37   149    37   149 0.98 OstA-like protein
PTSIIB_sorb          PF03830.10   151 seq1722_BIOID51033   -            323   1.5e-58  196.8   1.4   1   1   3.3e-62   2.2e-58  196.2   1.0     2   149   164   311   163   313 0.99 PTS system sorbose subfamily IIB component
EIIA-man             PF03610.11   116 seq1722_BIOID51033   -            323   2.6e-35  120.8   0.1   1   1   9.9e-39   6.8e-35  119.5   0.0     1   114     4   117     4   119 0.98 PTS system fructose IIA component
DUF218               PF02698.12   155 seq1723_BIOID51033   -            239   5.7e-21   74.5   0.0   1   1   5.8e-25     8e-21   74.0   0.0     4   132    47   172    45   186 0.93 DUF218 domain
DEDD_Tnp_IS110       PF01548.12   144 seq1724_BIOID51033   -            326   4.2e-44  149.5   0.2   1   1   2.4e-47   1.7e-43  147.6   0.1     1   144     7   151     7   151 0.99 Transposase
Transposase_20       PF02371.11    87 seq1724_BIOID51033   -            326   1.1e-27   95.7   0.4   1   1     3e-31     2e-27   94.9   0.3     2    85   196   280   195   282 0.96 Transposase IS116/IS110/IS902 family
ABC_tran             PF00005.22   118 seq1726_BIOID51033   -            241   1.2e-22   80.4   0.0   1   1   1.2e-25   5.3e-22   78.2   0.0     1   118    43   166    43   166 0.92 ABC transporter
BCA_ABC_TP_C         PF12399.3     23 seq1726_BIOID51033   -            241   8.9e-08   31.5   0.0   1   1   3.9e-11   1.8e-07   30.5   0.0     2    23   215   236   214   236 0.97 Branched-chain amino acid ATP-binding cassette transporter
DUF2542              PF10808.3     79 seq1731_BIOID51033   -             79     5e-46  154.7   5.7   1   1     4e-50   5.5e-46  154.6   3.9     1    79     1    79     1    79 1.00 Protein of unknown function (DUF2542)
Pribosyltran         PF00156.22   125 seq1734_BIOID51033   -            227   9.4e-10   38.1   0.0   1   1   1.1e-13   1.5e-09   37.4   0.0    45   124   141   223   136   224 0.82 Phosphoribosyl transferase domain
EII-Sor              PF03609.9    237 seq1735_BIOID51033   -            266   7.1e-89  297.0  38.7   1   1   5.9e-93     8e-89  296.8  26.8     1   237     1   238     1   238 1.00 PTS system sorbose-specific iic component
Aminotran_1_2        PF00155.16   363 seq1736_BIOID51033   -            390   7.8e-60  202.6   0.0   1   1   6.5e-64   8.8e-60  202.4   0.0     3   360    30   379    28   382 0.94 Aminotransferase class I and II
Sigma54_CBD          PF04963.8    195 seq1737_BIOID51033   -            477   8.2e-76  253.6   1.0   1   1   1.8e-79   8.2e-76  253.6   0.7     2   195   107   304   106   304 0.97 Sigma-54 factor, core binding domain
Sigma54_DBD          PF04552.8    160 seq1737_BIOID51033   -            477   3.8e-70  234.3   0.4   1   1   1.6e-73   7.5e-70  233.4   0.3     2   160   317   475   316   475 0.99 Sigma-54, DNA binding domain
Sigma54_AID          PF00309.15    49 seq1737_BIOID51033   -            477   7.9e-19   66.7  20.7   1   1   3.8e-22   1.8e-18   65.6  14.3     1    47     3    49     3    51 0.97 Sigma-54 factor, Activator interacting domain (AID)
LemA                 PF04011.7    186 seq1738_BIOID51033   -            206     5e-60  201.6   1.7   1   1   4.4e-64     6e-60  201.4   1.2     4   186     7   199     5   199 0.95 LemA family
Pyr_redox_2          PF07992.9    200 seq1740_BIOID51033   -            412   1.7e-16   60.5   0.0   1   1   1.4e-18   1.6e-15   57.4   0.0     1   198   126   384   126   386 0.80 Pyridine nucleotide-disulphide oxidoreductase
Pyr_redox            PF00070.22    80 seq1740_BIOID51033   -            412     8e-14   51.6   0.9   1   1     3e-10   3.5e-07   30.4   0.0     2    76   256   328   255   332 0.77 Pyridine nucleotide-disulphide oxidoreductase
NAD_binding_8        PF13450.1     68 seq1740_BIOID51033   -            412   3.6e-09   36.4   0.0   1   1   7.6e-12   8.6e-09   35.1   0.0     1    37   129   165   129   185 0.91 NAD(P)-binding Rossmann-like domain
HI0933_like          PF03486.9    409 seq1740_BIOID51033   -            412   1.7e-06   26.6   0.4   1   1   1.2e-08   1.4e-05   23.6   0.0     2    36   126   160   125   164 0.94 HI0933-like protein
[truncated: 1,279,090 more chars]
