# Supplementary material for: A domain sequence approach to pangenomics: applications to Escherichia coli
Source: F1000Res. 2013 May 29;1:19. Originally published 2012 Oct 1. [Version 2] doi: 10.12688/f1000research.1-19.v2 (PMC3901455; doi:10.12688/f1000research.1-19.v2)
Supplement: The 347 text files show the results from scanning each of the fasta-files against the Pfam-A database [file f1000research-1-1101-s0002.tgz › Escherichia_coli_DEC13C_BIOID51035.txt]

#                                                                            --- full sequence --- -------------- this domain -------------   hmm coord   ali coord   env coord
# target name        accession   tlen query name           accession   qlen   E-value  score  bias   #  of  c-Evalue  i-Evalue  score  bias  from    to  from    to  from    to  acc description of target
#------------------- ---------- ----- -------------------- ---------- ----- --------- ------ ----- --- --- --------- --------- ------ ----- ----- ----- ----- ----- ----- ----- ---- ---------------------
Y1_Tnp               PF01797.11   121 seq1_BIOID51035      -             69   3.7e-19   68.6   0.0   1   1     3e-23   4.1e-19   68.5   0.0    54   121     1    67     1    67 0.96 Transposase IS200 like
rve_3                PF13683.1     67 seq2_BIOID51035      -            126   2.5e-18   65.2   0.0   1   1   1.1e-21   7.2e-18   63.7   0.0     2    67    41   106    40   106 0.98 Integrase core domain
rve                  PF00665.21   120 seq2_BIOID51035      -            126   2.5e-15   56.5   0.0   1   1   5.6e-19   3.9e-15   55.9   0.0    59   119     4    68     1    69 0.95 Integrase core domain
Phage_P2_GpU         PF06995.6    121 seq3_BIOID51035      -            164   1.6e-43  146.8   0.0   1   1   1.4e-47   1.9e-43  146.5   0.0     1   121     8   128     8   128 0.99 Phage P2 GpU
IstB_IS21            PF01695.12   178 seq4_BIOID51035      -             82   4.7e-16   58.5   0.0   1   1   4.5e-20   6.1e-16   58.2   0.0   134   177     2    45     1    46 0.96 IstB-like ATP binding protein
IncFII_repA          PF02387.10   281 seq6_BIOID51035      -            289   9.4e-97  323.4   0.1   1   1  8.2e-101   1.1e-96  323.1   0.1     3   271     9   269     1   276 0.98 IncFII RepA protein family
Phage_GPD            PF05954.6    292 seq7_BIOID51035      -            123   9.1e-15   54.4   0.1   1   1   7.7e-19   1.1e-14   54.2   0.1   211   292    14   104     2   104 0.81 Phage late control gene D protein (GPD)
Transaldolase        PF00923.14   287 seq8_BIOID51035      -            338    5e-104  347.3   0.3   1   1  4.2e-108  5.7e-104  347.1   0.2     1   287    35   334    35   334 0.95 Transaldolase
Plasmid_stab_B       PF10784.4     72 seq9_BIOID51035      -            104   1.4e-28   98.1   0.0   1   1   1.2e-32   1.7e-28   97.9   0.0     1    70     6    75     6    77 0.98 Plasmid stability protein
Transgly             PF00912.17   178 seq12_BIOID51035     -            844   2.6e-56  189.6   0.0   1   1     6e-60   4.1e-56  188.9   0.0    10   177   209   380   198   381 0.95 Transglycosylase
Transpeptidase       PF00905.17   304 seq12_BIOID51035     -            844   1.1e-25   90.2   0.2   1   1   1.3e-28   8.9e-25   87.2   0.2     2   284   473   725   472   744 0.86 Penicillin binding protein transpeptidase domain
IstB_IS21            PF01695.12   178 seq16_BIOID51035     -            137   1.4e-28   99.3   0.0   1   1   1.3e-32   1.8e-28   99.0   0.0   103   177    26   100    17   101 0.94 IstB-like ATP binding protein
rve                  PF00665.21   120 seq17_BIOID51035     -            159   1.4e-12   47.7   0.0   1   1   4.1e-16   2.8e-12   46.6   0.0     2    80    83   159    82   159 0.95 Integrase core domain
HTH_21               PF13276.1     60 seq17_BIOID51035     -            159   2.8e-11   43.1   6.4   1   1   6.4e-15   4.4e-11   42.5   4.4    20    60    21    60    12    62 0.85 HTH-like domain
OMP_b-brl            PF13505.1    176 seq18_BIOID51035     -            104   7.8e-12   45.3   0.8   1   1   1.8e-15   8.2e-12   45.2   0.5   117   176    28   104     4   104 0.85 Outer membrane protein beta-barrel domain
OmpA_membrane        PF01389.12   183 seq18_BIOID51035     -            104   4.6e-05   22.8   0.1   1   1   1.1e-08   4.9e-05   22.7   0.1   118   175    35    96    15   104 0.71 OmpA-like transmembrane domain
Porin_2              PF02530.9    379 seq18_BIOID51035     -            104   0.00017   20.6   0.0   1   1   3.9e-08   0.00018   20.5   0.0   320   378    37    99    14   100 0.82 Porin subfamily
Secretin             PF00263.16   165 seq19_BIOID51035     -            492   2.2e-05   23.7   5.2   1   1   3.4e-09   4.7e-05   22.7   3.6     4   115   330   446   327   458 0.81 Bacterial type II and III secretion system protein
SDF                  PF00375.13   390 seq20_BIOID51035     -            414   1.5e-63  214.8  34.9   1   1   1.3e-67   1.8e-63  214.5  24.2     1   385    18   397    18   401 0.89 Sodium:dicarboxylate symporter family
Phage_fiber_2        PF03406.8     44 seq22_BIOID51035     -            685   1.1e-43  146.4  21.7   1   2   1.7e-26   7.8e-23   79.7   5.3     1    44     7    50     7    50 0.98 Phage tail fibre repeat
Phage_fiber_2        PF03406.8     44 seq22_BIOID51035     -            685   1.1e-43  146.4  21.7   2   2     4e-24   1.8e-20   72.1   4.3     1    41    51    91    51    94 0.94 Phage tail fibre repeat
Collar               PF07484.7     57 seq22_BIOID51035     -            685     6e-11   41.8   0.2   1   1   4.3e-14   1.9e-10   40.2   0.1     1    56   455   501   455   502 0.97 Phage Tail Collar Domain
Phage_fiber          PF03335.8     14 seq22_BIOID51035     -            685   5.5e-06   25.1  58.7   1   7   0.00027       1.2    8.9   1.5     1    14   518   531   518   531 0.88 Phage tail fibre repeat
Phage_fiber          PF03335.8     14 seq22_BIOID51035     -            685   5.5e-06   25.1  58.7   2   7   1.3e-05      0.06   12.9   2.5     1    14   550   563   550   563 0.94 Phage tail fibre repeat
Phage_fiber          PF03335.8     14 seq22_BIOID51035     -            685   5.5e-06   25.1  58.7   3   7    0.0043        20    5.2   0.7     1     9   564   572   564   576 0.87 Phage tail fibre repeat
Phage_fiber          PF03335.8     14 seq22_BIOID51035     -            685   5.5e-06   25.1  58.7   4   7   2.6e-05      0.12   12.0   1.8     2    14   621   633   620   633 0.92 Phage tail fibre repeat
Phage_fiber          PF03335.8     14 seq22_BIOID51035     -            685   5.5e-06   25.1  58.7   5   7    0.0014       6.6    6.7   1.6     2    12   635   645   634   646 0.85 Phage tail fibre repeat
Phage_fiber          PF03335.8     14 seq22_BIOID51035     -            685   5.5e-06   25.1  58.7   6   7   0.00024       1.1    9.0   0.9     2    11   644   653   643   654 0.86 Phage tail fibre repeat
Phage_fiber          PF03335.8     14 seq22_BIOID51035     -            685   5.5e-06   25.1  58.7   7   7   0.00027       1.2    8.9   0.9     2    13   653   664   652   665 0.87 Phage tail fibre repeat
Caudo_TAP            PF02413.12   130 seq23_BIOID51035     -            177   2.1e-33  115.1   1.8   1   1   2.3e-37   3.2e-33  114.5   1.3     1   130    39   177    39   177 0.99 Caudovirales tail fibre assembly protein
RNA_pol_Rpb2_6       PF00562.23   386 seq28_BIOID51035     -           1342  4.7e-162  539.0   0.0   1   1  3.5e-162  7.9e-159  528.4   0.1     2   386   716  1264   715  1264 0.98 RNA polymerase Rpb2, domain 6
RNA_pol_Rpb2_7       PF04560.15    83 seq28_BIOID51035     -           1342   5.7e-32  109.6   0.1   1   1   8.2e-35   1.9e-31  108.0   0.0     1    82  1266  1341  1266  1342 0.98 RNA polymerase Rpb2, domain 7
RNA_pol_Rpb2_3       PF04565.11    68 seq28_BIOID51035     -           1342   7.1e-30  102.4   0.0   1   1   7.4e-33   1.7e-29  101.2   0.0     1    68   513   582   513   582 0.98 RNA polymerase Rpb2, domain 3
RNA_pol_Rpb2_45      PF10385.4     66 seq28_BIOID51035     -           1342   4.6e-29   99.9   0.3   1   1   1.5e-31   3.5e-28   97.0   0.2     1    66   591   656   591   656 1.00 RNA polymerase beta subunit external 1 domain
RNA_pol_Rpb2_1       PF04563.10   203 seq28_BIOID51035     -           1342   1.5e-26   92.4   0.0   1   1   1.4e-29   3.1e-26   91.4   0.0     2   203    27   509    26   509 0.98 RNA polymerase beta subunit
RNA_pol_Rpb2_2       PF04561.9    190 seq28_BIOID51035     -           1342   1.6e-25   89.5   0.9   1   2   8.4e-11   1.9e-07   30.5   0.0     1    74   151   225   151   276 0.82 RNA polymerase Rpb2, domain 2
RNA_pol_Rpb2_2       PF04561.9    190 seq28_BIOID51035     -           1342   1.6e-25   89.5   0.9   2   2   1.9e-18   4.4e-15   55.4   0.0    80   190   340   454   329   454 0.88 RNA polymerase Rpb2, domain 2
Peptidase_S24        PF00717.18    70 seq30_BIOID51035     -             79     7e-11   41.4   0.0   1   1     6e-15   8.3e-11   41.2   0.0     8    68     3    60     1    62 0.89 Peptidase S24-like
PTE                  PF02126.13   308 seq31_BIOID51035     -            276   2.3e-46  158.1   0.0   1   1   1.8e-50   2.5e-46  157.9   0.0    35   308     4   275     1   275 0.90 Phosphotriesterase family
Caudo_TAP            PF02413.12   130 seq32_BIOID51035     -            203   3.2e-29  101.5   0.4   1   1   3.3e-33   4.6e-29  101.1   0.3     1   129    78   198    78   199 0.96 Caudovirales tail fibre assembly protein
Ogr_Delta            PF04606.7     47 seq35_BIOID51035     -             86   3.9e-18   64.7   4.0   1   1   3.8e-22   5.1e-18   64.3   2.8     1    46     3    50     3    51 0.97 Ogr/Delta-like zinc finger
Tra_M                PF05261.6    127 seq38_BIOID51035     -            127     1e-59  200.0   1.9   1   1   8.3e-64   1.1e-59  199.8   1.3     1   127     1   127     1   127 1.00 TraM protein
DEDD_Tnp_IS110       PF01548.12   144 seq39_BIOID51035     -            187   7.8e-39  132.4   0.0   1   1   6.6e-43     9e-39  132.3   0.0     2   144    21   168    20   168 0.98 Transposase
SecE                 PF00584.15    57 seq44_BIOID51035     -            127   2.4e-21   74.9   1.0   1   1   1.8e-25   2.4e-21   74.9   0.7     2    56    68   122    67   123 0.97 SecE/Sec61-gamma subunits of protein translocation complex
IMS                  PF00817.15   148 seq47_BIOID51035     -            422   8.3e-39  132.6   0.0   1   1     6e-42   2.1e-38  131.3   0.0     1   147     5   150     5   151 0.96 impB/mucB/samB family
DUF4113              PF13438.1     75 seq47_BIOID51035     -            422   1.5e-28   98.3   0.3   1   1   1.9e-31   6.6e-28   96.3   0.0     1    75   347   421   347   421 0.98 Domain of unknown function (DUF4113)
IMS_C                PF11799.3    137 seq47_BIOID51035     -            422     1e-08   35.5   0.0   1   1   6.1e-12   2.1e-08   34.5   0.0     3   122   214   333   212   344 0.89 impB/mucB/samB family C-terminal
IMS_HHH              PF11798.3     32 seq47_BIOID51035     -            422   1.3e-07   31.0   0.0   1   1   1.1e-10   3.8e-07   29.6   0.0     4    32   172   200   169   200 0.92 IMS family HHH motif
RHS_repeat           PF05593.9     38 seq49_BIOID51035     -           1158   2.7e-61  202.5 105.8   1   9   8.2e-11   3.7e-07   30.0   1.4     1    38   189   227   189   227 0.97 RHS Repeat
RHS_repeat           PF05593.9     38 seq49_BIOID51035     -           1158   2.7e-61  202.5 105.8   2   9   6.8e-11   3.1e-07   30.2   0.1     1    37   232   268   232   269 0.97 RHS Repeat
RHS_repeat           PF05593.9     38 seq49_BIOID51035     -           1158   2.7e-61  202.5 105.8   3   9   2.2e-09     1e-05   25.4   0.8     1    26   253   278   253   292 0.90 RHS Repeat
RHS_repeat           PF05593.9     38 seq49_BIOID51035     -           1158   2.7e-61  202.5 105.8   4   9   1.1e-08   4.9e-05   23.2   0.1     1    36   297   332   297   334 0.92 RHS Repeat
RHS_repeat           PF05593.9     38 seq49_BIOID51035     -           1158   2.7e-61  202.5 105.8   5   9   9.4e-12   4.3e-08   33.0   0.3     1    37   339   375   339   376 0.98 RHS Repeat
RHS_repeat           PF05593.9     38 seq49_BIOID51035     -           1158   2.7e-61  202.5 105.8   6   9   1.5e-08   6.8e-05   22.8   0.3     1    37   381   416   381   417 0.96 RHS Repeat
RHS_repeat           PF05593.9     38 seq49_BIOID51035     -           1158   2.7e-61  202.5 105.8   7   9   3.5e-12   1.6e-08   34.3   0.8     1    38   401   438   401   438 0.99 RHS Repeat
RHS_repeat           PF05593.9     38 seq49_BIOID51035     -           1158   2.7e-61  202.5 105.8   8   9   1.4e-08   6.4e-05   22.9   1.2     1    31   463   493   463   501 0.92 RHS Repeat
RHS_repeat           PF05593.9     38 seq49_BIOID51035     -           1158   2.7e-61  202.5 105.8   9   9   1.4e-10   6.3e-07   29.2   4.3     1    37   703   748   703   749 0.92 RHS Repeat
DUF4329              PF14220.1    124 seq49_BIOID51035     -           1158   1.6e-35  121.8   1.2   1   1   9.7e-39   4.4e-35  120.4   0.9     2   123  1020  1157  1019  1158 0.97 Domain of unknown function (DUF4329)
RHS                  PF03527.9     41 seq49_BIOID51035     -           1158   1.3e-21   75.9   3.7   1   1   1.8e-23   8.4e-20   70.1   0.3     1    41   907   947   907   947 0.98 RHS protein
AA_permease_2        PF13520.1    426 seq51_BIOID51035     -            157     1e-10   40.6   9.5   1   1   1.8e-14   1.2e-10   40.3   6.6   304   422     5   132     2   145 0.79 Amino acid permease
Aa_trans             PF01490.13   410 seq51_BIOID51035     -            157   5.3e-05   21.7   2.5   1   1   8.8e-09     6e-05   21.5   1.7   120   240    20   140     6   146 0.75 Transmembrane amino acid transporter protein
Caudo_TAP            PF02413.12   130 seq56_BIOID51035     -            185   2.3e-33  114.9   0.2   1   1   2.4e-37   3.3e-33  114.5   0.1     1   121    72   183    72   184 0.98 Caudovirales tail fibre assembly protein
DDE_Tnp_IS66         PF03050.9    271 seq58_BIOID51035     -            115   8.2e-22   77.5   0.0   1   1   1.5e-25     1e-21   77.2   0.0   209   270     3    64     1    65 0.96 Transposase IS66 family
DDE_Tnp_IS66_C       PF13817.1     39 seq58_BIOID51035     -            115   7.1e-20   70.6   0.4   1   1   1.7e-23   1.1e-19   69.9   0.3     1    39    71   109    71   109 0.98 IS66 C-terminal element
Phage_term_smal      PF05944.7    132 seq63_BIOID51035     -            266   2.9e-42  143.3   0.1   1   1   4.4e-46     6e-42  142.3   0.0     2   132    36   170    35   170 0.95 Phage small terminase subunit
HOK_GEF              PF01848.11    43 seq64_BIOID51035     -             46   7.3e-18   63.5   1.7   1   1   5.7e-22   7.8e-18   63.4   1.2     2    43     3    44     2    44 0.96 Hok/gef family
TnpB_IS66            PF05717.8    108 seq65_BIOID51035     -            115   1.3e-44  149.9   0.0   1   1     1e-48   1.4e-44  149.8   0.0     2   107     7   110     6   111 0.96 IS66 Orf2 like protein
Acyl_transf_1        PF00698.16   318 seq66_BIOID51035     -            309   8.7e-43  146.7   3.3   1   1   7.6e-47     1e-42  146.4   2.3     2   281     6   290     5   306 0.90 Acyl transferase domain
NusG                 PF02357.14    92 seq67_BIOID51035     -            181   5.3e-25   87.3   0.0   1   1   1.1e-28   7.7e-25   86.8   0.0     1    92     7   106     7   106 0.93 Transcription termination factor nusG
KOW                  PF00467.24    32 seq67_BIOID51035     -            181   1.3e-08   33.9   0.1   1   1   9.1e-12   6.2e-08   31.7   0.0     1    28   130   161   130   165 0.86 KOW motif
MFS_1                PF07690.11   354 seq72_BIOID51035     -            438   5.5e-21   74.5  37.6   1   1   8.1e-25   5.5e-21   74.5  26.1     2   342    32   389    30   398 0.77 Major Facilitator Superfamily
Sugar_tr             PF00083.19   451 seq72_BIOID51035     -            438   2.5e-06   26.2   7.6   1   1   3.7e-10   2.5e-06   26.2   5.3    43   182    52   222     5   246 0.78 Sugar (and other) transporter
rve                  PF00665.21   120 seq79_BIOID51035     -            412   7.9e-17   61.3   0.0   1   1   1.3e-20   1.8e-16   60.2   0.0     3   120   135   262   134   262 0.93 Integrase core domain
FKBP_C               PF00254.23    94 seq81_BIOID51035     -            206   3.6e-27   94.0   0.0   1   1   9.7e-31   6.6e-27   93.2   0.0     5    94   117   203   114   203 0.96 FKBP-type peptidyl-prolyl cis-trans isomerase
FKBP_N               PF01346.13   124 seq81_BIOID51035     -            206   1.2e-23   83.3   0.0   1   1   2.2e-27   1.5e-23   83.0   0.0    17   124     5   108     1   108 0.96 Domain amino terminal to FKBP-type peptidyl-prolyl isomerase
MoCF_biosynth        PF00994.19   144 seq85_BIOID51035     -            195   9.4e-28   96.2   0.0   1   1   8.5e-32   1.2e-27   95.9   0.0     2   138     8   147     7   152 0.88 Probable molybdopterin binding domain
RHS_repeat           PF05593.9     38 seq86_BIOID51035     -             71   1.3e-09   37.8   2.5   1   1   2.4e-13   3.3e-09   36.5   1.3     1    38    28    66    28    66 0.97 RHS Repeat
DDE_Tnp_IS66         PF03050.9    271 seq90_BIOID51035     -            402   4.9e-70  235.7   0.4   1   1   1.1e-73   4.9e-70  235.7   0.2     1   194   186   396   186   400 0.97 Transposase IS66 family
HTH_Tnp_IS66         PF13005.2     59 seq90_BIOID51035     -            402   6.8e-17   60.9   7.9   1   1   2.9e-20   1.3e-16   60.0   5.5     2    59   125   180   124   180 0.98 putative Helix-turn-helix domain of transposase IS66
LZ_Tnp_IS66          PF13007.2     78 seq90_BIOID51035     -            402     1e-12   48.4   7.7   1   1   5.8e-16   2.6e-12   47.0   5.3     2    77    46   121    45   122 0.83 Transposase C of IS166 homeodomain
DUF3672              PF12421.3    136 seq93_BIOID51035     -            349   1.1e-41  142.0   0.4   1   1   3.2e-45   2.2e-41  141.0   0.0     1   135   167   307   167   308 0.89 Fibronectin type III protein
DUF1983              PF09327.6     81 seq93_BIOID51035     -            349   1.1e-27   95.6   1.6   1   1   3.6e-31   2.5e-27   94.5   1.1     1    81    63   143    63   143 0.99 Domain of unknown function (DUF1983)
HTH_21               PF13276.1     60 seq96_BIOID51035     -            167   1.3e-10   40.9   0.2   1   1   2.3e-14   3.2e-10   39.7   0.0     4    59    47   101    43   102 0.90 HTH-like domain
Phage_fiber_2        PF03406.8     44 seq99_BIOID51035     -            677   3.6e-21   74.4   7.4   1   1   2.4e-24   1.1e-20   72.8   5.2     1    44     7    50     7    50 0.98 Phage tail fibre repeat
Collar               PF07484.7     57 seq99_BIOID51035     -            677   4.3e-11   42.3   1.5   1   1   4.2e-14   1.9e-10   40.2   0.1     1    56   452   498   452   499 0.97 Phage Tail Collar Domain
Phage_fiber          PF03335.8     14 seq99_BIOID51035     -            677   4.2e-06   25.5  62.2   1   6   0.00027       1.2    8.9   1.5     1    14   515   528   515   528 0.88 Phage tail fibre repeat
Phage_fiber          PF03335.8     14 seq99_BIOID51035     -            677   4.2e-06   25.5  62.2   2   6   1.3e-05     0.059   12.9   2.5     1    14   547   560   547   560 0.94 Phage tail fibre repeat
Phage_fiber          PF03335.8     14 seq99_BIOID51035     -            677   4.2e-06   25.5  62.2   3   6   1.4e-05     0.062   12.8   2.5     1    14   612   625   612   625 0.93 Phage tail fibre repeat
Phage_fiber          PF03335.8     14 seq99_BIOID51035     -            677   4.2e-06   25.5  62.2   4   6   0.00026       1.2    8.9   1.7     2    12   627   637   626   638 0.89 Phage tail fibre repeat
Phage_fiber          PF03335.8     14 seq99_BIOID51035     -            677   4.2e-06   25.5  62.2   5   6   0.00022         1    9.1   0.8     2    11   636   645   635   646 0.86 Phage tail fibre repeat
Phage_fiber          PF03335.8     14 seq99_BIOID51035     -            677   4.2e-06   25.5  62.2   6   6   0.00026       1.2    8.9   0.9     2    13   645   656   644   657 0.87 Phage tail fibre repeat
RHS_repeat           PF05593.9     38 seq103_BIOID51035    -            711   3.5e-51  170.3  87.4   1   8   1.3e-11   1.8e-07   31.0   0.1     1    37     9    45     9    46 0.97 RHS Repeat
RHS_repeat           PF05593.9     38 seq103_BIOID51035    -            711   3.5e-51  170.3  87.4   2   8   3.8e-10   5.2e-06   26.3   0.4     1    25    30    54    30    56 0.95 RHS Repeat
RHS_repeat           PF05593.9     38 seq103_BIOID51035    -            711   3.5e-51  170.3  87.4   3   8   1.2e-09   1.6e-05   24.7   0.2     1    36    74   109    74   111 0.92 RHS Repeat
RHS_repeat           PF05593.9     38 seq103_BIOID51035    -            711   3.5e-51  170.3  87.4   4   8   1.8e-12   2.4e-08   33.8   0.3     1    37   116   152   116   153 0.98 RHS Repeat
RHS_repeat           PF05593.9     38 seq103_BIOID51035    -            711   3.5e-51  170.3  87.4   5   8   3.5e-09   4.8e-05   23.2   0.3     1    36   158   192   158   193 0.96 RHS Repeat
RHS_repeat           PF05593.9     38 seq103_BIOID51035    -            711   3.5e-51  170.3  87.4   6   8   6.8e-13   9.3e-09   35.1   0.9     1    38   178   215   178   215 0.99 RHS Repeat
RHS_repeat           PF05593.9     38 seq103_BIOID51035    -            711   3.5e-51  170.3  87.4   7   8   7.2e-09   9.9e-05   22.3   1.8     1    31   240   270   240   276 0.94 RHS Repeat
RHS_repeat           PF05593.9     38 seq103_BIOID51035    -            711   3.5e-51  170.3  87.4   8   8   2.6e-11   3.5e-07   30.0   4.3     1    37   480   525   480   526 0.92 RHS Repeat
OrfB_IS605           PF01385.14   227 seq106_BIOID51035    -            402   1.1e-51  175.2   3.6   1   1   3.3e-55   1.5e-51  174.8   2.5     1   224    69   275    69   278 0.98 Probable transposase
OrfB_Zn_ribbon       PF07282.6     69 seq106_BIOID51035    -            402   3.1e-25   87.4   0.3   1   1   2.2e-28     1e-24   85.8   0.2     1    67   304   371   304   373 0.98 Putative transposase DNA-binding domain
HTH_OrfB_IS605       PF12323.3     46 seq106_BIOID51035    -            402   4.2e-13   48.2   0.8   1   1   9.3e-17   4.2e-13   48.2   0.5     1    46     1    48     1    48 0.95 Helix-turn-helix domain
Ivy                  PF08816.6    118 seq107_BIOID51035    -            149   5.8e-35  119.7   0.1   1   1   5.1e-39     7e-35  119.4   0.1     1   118    29   144    29   144 0.98 Inhibitor of vertebrate lysozyme (Ivy)
DUF932               PF06067.6    239 seq111_BIOID51035    -            240   7.3e-61  205.3   0.0   1   1   6.6e-65   9.1e-61  205.0   0.0     1   215    36   238    36   240 0.98 Domain of unknown function (DUF932)
Ribosomal_L11_N      PF03946.9     60 seq117_BIOID51035    -            142   3.2e-32  109.6   0.3   1   1   8.7e-36   5.9e-32  108.7   0.2     1    60     8    67     8    67 0.99 Ribosomal protein L11, N-terminal domain
Ribosomal_L11        PF00298.14    69 seq117_BIOID51035    -            142   6.6e-29   99.7   2.9   1   1   1.8e-32   1.2e-28   98.8   2.0     1    69    72   140    72   140 0.99 Ribosomal protein L11, RNA binding domain
rve                  PF00665.21   120 seq118_BIOID51035    -            252   2.1e-08   34.1   0.0   1   1   2.7e-12   3.7e-08   33.4   0.0     2   111   123   247   122   250 0.90 Integrase core domain
DUF4102              PF13356.1     89 seq119_BIOID51035    -            420   1.3e-28   98.5   0.1   1   1   3.6e-32   2.5e-28   97.6   0.1     1    88     3    89     3    90 0.97 Domain of unknown function (DUF4102)
Phage_integrase      PF00589.17   173 seq119_BIOID51035    -            420   3.1e-25   88.7   0.0   1   1   7.8e-29   5.3e-25   87.9   0.0     3   171   204   383   202   385 0.94 Phage integrase family
DUF3560              PF12083.3    126 seq120_BIOID51035    -            453   5.6e-44  149.1   8.5   1   1   9.2e-48   1.3e-43  147.9   5.9     3   126    88   212    86   212 0.98 Domain of unknown function (DUF3560)
Phage_GPL            PF05926.6    140 seq126_BIOID51035    -            164   4.3e-51  172.3   0.1   1   1   3.6e-55   4.9e-51  172.1   0.1     2   140    26   164    25   164 0.99 Phage head completion protein (GPL)
StbA                 PF06406.6    318 seq127_BIOID51035    -            319  2.6e-151  502.9   0.0   1   1  4.2e-155  2.9e-151  502.7   0.0     1   318     1   316     1   316 0.99 StbA protein
rve_2                PF13333.1     52 seq130_BIOID51035    -            121   4.5e-20   71.3   0.1   1   1   1.5e-23     7e-20   70.7   0.1     1    52    64   120    64   120 0.98 Integrase core domain
rve                  PF00665.21   120 seq130_BIOID51035    -            121   1.5e-15   57.2   0.0   1   1   4.7e-19   2.1e-15   56.7   0.0    47   119     1    73     1    74 0.97 Integrase core domain
rve_3                PF13683.1     67 seq130_BIOID51035    -            121   2.7e-15   55.5   0.0   1   1   7.9e-19   3.6e-15   55.1   0.0     6    67    50   112    45   112 0.95 Integrase core domain
TraY                 PF05509.6     49 seq132_BIOID51035    -            131   4.4e-38  128.7   0.1   1   2   1.9e-18   2.6e-14   52.5   0.0     2    45    15    58    14    62 0.92 TraY domain
TraY                 PF05509.6     49 seq132_BIOID51035    -            131   4.4e-38  128.7   0.1   2   2   2.7e-25   3.6e-21   74.5   0.0     1    48    70   117    70   118 0.97 TraY domain
adh_short            PF00106.20   167 seq135_BIOID51035    -            244   5.1e-40  136.9   1.7   1   1   3.2e-43   8.7e-40  136.2   1.2     1   166     6   169     6   170 0.92 short chain dehydrogenase
adh_short_C2         PF13561.1    243 seq135_BIOID51035    -            244     3e-33  115.5   1.8   1   1   1.3e-36   3.7e-33  115.2   1.3     5   242    14   241    12   242 0.94 Enoyl-(Acyl carrier protein) reductase
KR                   PF08659.5    181 seq135_BIOID51035    -            244   4.7e-21   75.1   0.9   1   1   2.8e-24   7.5e-21   74.4   0.6     3   174     8   180     7   196 0.84 KR domain
NAD_binding_10       PF13460.1    183 seq135_BIOID51035    -            244   2.7e-06   27.3   0.4   1   1   2.5e-09   6.8e-06   26.0   0.3     2   125     9   156     8   190 0.72 NADH(P)-binding
Epimerase            PF01370.16   236 seq135_BIOID51035    -            244   2.1e-05   23.9   0.2   1   1   1.1e-08   2.9e-05   23.4   0.1     1   119     8   142     8   192 0.77 NAD dependent epimerase/dehydratase family
TPP_enzyme_N         PF02776.13   172 seq137_BIOID51035    -            548   2.7e-58  196.1   0.4   1   1   5.9e-62   2.7e-58  196.1   0.2     1   169     1   167     1   170 0.98 Thiamine pyrophosphate enzyme, N-terminal TPP binding domain
TPP_enzyme_C         PF02775.16   153 seq137_BIOID51035    -            548   1.7e-51  173.6   0.6   1   1   5.3e-54   2.4e-50  169.9   0.0     1   153   374   522   374   522 0.98 Thiamine pyrophosphate enzyme, C-terminal TPP binding domain
TPP_enzyme_M         PF00205.17   137 seq137_BIOID51035    -            548     2e-41  140.8   0.1   1   1   1.1e-44   4.9e-41  139.5   0.1     1   137   186   321   186   321 0.98 Thiamine pyrophosphate enzyme, central domain
Histone_HNS          PF00816.16    93 seq139_BIOID51035    -            134   1.4e-20   73.4   4.1   1   1     1e-24   1.4e-20   73.4   2.8     2    93    25   129    24   129 0.88 H-NS histone family
adh_short            PF00106.20   167 seq140_BIOID51035    -            255   3.8e-17   62.5   0.1   1   1   1.2e-20   5.5e-17   62.0   0.1     3   162    28   189    27   192 0.87 short chain dehydrogenase
adh_short_C2         PF13561.1    243 seq140_BIOID51035    -            255   4.9e-10   39.5   0.0   1   1   1.3e-13   5.8e-10   39.2   0.0     5   166    34   192    31   222 0.86 Enoyl-(Acyl carrier protein) reductase
NAD_binding_10       PF13460.1    183 seq140_BIOID51035    -            255   6.6e-06   26.1   0.0   1   1   1.9e-09   8.5e-06   25.7   0.0     1    84    28   129    28   203 0.75 NADH(P)-binding
AA_permease          PF00324.16   479 seq144_BIOID51035    -            470  1.5e-119  399.3  46.0   1   1  2.5e-123  1.7e-119  399.1  31.9     1   477    27   468    27   470 0.98 Amino acid permease
AA_permease_2        PF13520.1    426 seq144_BIOID51035    -            470   5.5e-51  173.3  50.0   1   1     1e-54   7.1e-51  172.9  34.6     8   419    30   446    26   459 0.84 Amino acid permease
Ribosomal_L1         PF00687.16   221 seq145_BIOID51035    -            234   9.2e-50  168.8   0.2   1   1   7.9e-54   1.1e-49  168.6   0.2    13   220    28   220     8   221 0.90 Ribosomal protein L1p/L10e family
Plasmid_stabil       PF05016.9     90 seq146_BIOID51035    -             93   5.6e-16   58.6   0.1   1   1   4.5e-20   6.1e-16   58.4   0.1     1    90     4    92     4    92 0.90 Plasmid stabilisation system protein
Flavodoxin_2         PF02525.12   199 seq147_BIOID51035    -            196   4.4e-39  133.9   0.0   1   1   1.1e-42   5.1e-39  133.7   0.0     2   188     5   178     4   189 0.87 Flavodoxin-like fold
FMN_red              PF03358.10   152 seq147_BIOID51035    -            196   7.6e-13   48.1   0.0   1   1   2.3e-16   1.1e-12   47.6   0.0     2   117     5   132     5   157 0.85 NADPH-dependent FMN reductase
Flavodoxin_4         PF12682.2    156 seq147_BIOID51035    -            196   3.6e-06   26.2   0.1   1   1   1.2e-09   5.4e-06   25.7   0.1    54    99    61   105    15   111 0.82 Flavodoxin
HTH_Tnp_1            PF01527.15    76 seq148_BIOID51035    -            124   4.6e-19   68.0   0.6   1   1     9e-23   6.1e-19   67.6   0.4     2    74    23   102    22   104 0.89 Transposase
HTH_28               PF13518.1     52 seq148_BIOID51035    -            124   1.7e-06   27.7   0.5   1   1   5.4e-10   3.7e-06   26.6   0.0     1    43    32    75    32    78 0.93 Helix-turn-helix domain
Caudo_TAP            PF02413.12   130 seq149_BIOID51035    -             88   4.6e-25   88.1   0.6   1   1   3.7e-29   5.1e-25   88.0   0.4    70   130    27    87     5    87 0.91 Caudovirales tail fibre assembly protein
Caudo_TAP            PF02413.12   130 seq150_BIOID51035    -            203   4.8e-30  104.2   0.6   1   1   4.9e-34   6.8e-30  103.7   0.4     1   129    78   198    78   199 0.97 Caudovirales tail fibre assembly protein
TraA                 PF05513.6    119 seq153_BIOID51035    -            121   7.6e-56  187.3  11.6   1   1   6.1e-60   8.4e-56  187.1   8.0     1   119     1   120     1   120 0.97 TraA
Phage_tail_X         PF05489.7     60 seq155_BIOID51035    -             68   1.3e-21   75.7   0.0   1   1   9.9e-26   1.4e-21   75.6   0.0     1    57     3    58     3    61 0.95 Phage Tail Protein X
Caudo_TAP            PF02413.12   130 seq158_BIOID51035    -            193     1e-37  129.1   0.4   1   1   9.3e-42   1.3e-37  128.7   0.3     1   129    72   191    72   192 0.98 Caudovirales tail fibre assembly protein
IstB_IS21            PF01695.12   178 seq159_BIOID51035    -            264   5.9e-73  243.9   0.3   1   1   4.2e-76   1.1e-72  243.0   0.0     1   177    51   227    51   228 0.99 IstB-like ATP binding protein
Bac_DnaA             PF00308.13   219 seq159_BIOID51035    -            264   3.3e-10   39.8   0.0   1   1   1.9e-13   5.2e-10   39.2   0.0    36   139    99   199    71   208 0.88 Bacterial dnaA  protein
AAA                  PF00004.24   132 seq159_BIOID51035    -            264   4.2e-07   30.0   0.0   1   1   4.2e-10   1.1e-06   28.6   0.0     1    74   100   174   100   199 0.78 ATPase family associated with various cellular activities (AAA)
AFG1_ATPase          PF03969.11   362 seq159_BIOID51035    -            264   5.8e-05   21.9   0.0   1   1     3e-08   8.3e-05   21.4   0.0    64   228    99   259    68   263 0.78 AFG1-like ATPase
Fucose_iso_N1        PF07881.7    171 seq161_BIOID51035    -            591   1.7e-87  291.1   0.0   1   1   6.2e-91   2.8e-87  290.4   0.0     3   171     6   174     4   174 0.99 L-fucose isomerase, first N-terminal domain
Fucose_iso_N2        PF07882.7    181 seq161_BIOID51035    -            591   7.9e-81  269.9   1.0   1   1   2.8e-84   1.3e-80  269.2   0.7     1   181   175   355   175   355 0.99 L-fucose isomerase, second N-terminal domain
Fucose_iso_C         PF02952.12   142 seq161_BIOID51035    -            591   1.4e-54  183.3   0.0   1   1   4.6e-58   2.1e-54  182.7   0.0     2   142   385   554   384   554 0.94 L-fucose isomerase, C-terminal domain
Ail_Lom              PF06316.6    199 seq163_BIOID51035    -            199  1.5e-129  429.2   4.7   1   1  2.5e-133  1.7e-129  429.0   3.2     1   199     1   199     1   199 1.00 Enterobacterial Ail/Lom protein
OMP_b-brl            PF13505.1    176 seq163_BIOID51035    -            199   6.6e-25   87.9   6.5   1   1   1.2e-28   8.1e-25   87.6   4.5     2   176    11   199    10   199 0.82 Outer membrane protein beta-barrel domain
Resolvase            PF00239.16   141 seq166_BIOID51035    -            254   2.3e-50  170.0   0.1   1   1   5.7e-54   3.9e-50  169.2   0.0     2   140    58   190    57   191 0.98 Resolvase, N terminal domain
HTH_7                PF02796.10    45 seq166_BIOID51035    -            254   2.6e-11   43.0   0.5   1   1   8.8e-15     6e-11   41.9   0.3     1    43   193   235   193   236 0.98 Helix-turn-helix domain of resolvase
ThiF                 PF00899.16   136 seq167_BIOID51035    -            505   6.1e-20   71.3   0.0   1   1     7e-24   9.6e-20   70.6   0.0     2   110   255   364   254   384 0.90 ThiF family
DDE_Tnp_IS66         PF03050.9    271 seq168_BIOID51035    -            126   4.3e-25   88.3   0.0   1   1   7.8e-29   5.3e-25   88.0   0.0   197   270     2    75     1    76 0.97 Transposase IS66 family
DDE_Tnp_IS66_C       PF13817.1     39 seq168_BIOID51035    -            126   7.4e-20   70.5   0.4   1   1     2e-23   1.4e-19   69.7   0.3     1    39    82   120    82   120 0.98 IS66 C-terminal element
HTH_Tnp_1            PF01527.15    76 seq169_BIOID51035    -            108   9.2e-11   41.4   1.2   1   1   2.7e-14   3.8e-10   39.4   0.8     1    74     1    87     1    88 0.85 Transposase
Phage_holin_3        PF05106.7    100 seq170_BIOID51035    -            107   2.9e-18   65.5   0.8   1   1   2.5e-22   3.4e-18   65.3   0.5     6   100     7   101     2   101 0.95 Phage holin family (Lysis protein S)
HTH_Tnp_1            PF01527.15    76 seq171_BIOID51035    -             99   7.6e-09   35.2   2.9   1   1   7.1e-13   9.7e-09   34.9   2.0     3    76    11    79     9    79 0.90 Transposase
rve                  PF00665.21   120 seq172_BIOID51035    -            301   2.7e-24   85.4   0.0   1   1   1.1e-27   4.9e-24   84.6   0.0     3   119   123   243   121   244 0.97 Integrase core domain
rve_3                PF13683.1     67 seq172_BIOID51035    -            301   1.4e-17   62.8   0.1   1   1   9.9e-21   4.5e-17   61.2   0.0     2    67   216   281   215   281 0.98 Integrase core domain
HTH_21               PF13276.1     60 seq172_BIOID51035    -            301   3.7e-17   61.9   1.4   1   1     7e-19   3.2e-15   55.7   0.4     6    57    49   106    44   109 0.80 HTH-like domain
Phage_integrase      PF00589.17   173 seq173_BIOID51035    -            200     8e-49  165.5   0.0   1   1   6.6e-53   9.1e-49  165.3   0.0     1   171    11   181    11   183 0.98 Phage integrase family
Hexapep              PF00132.19    36 seq175_BIOID51035    -            184   7.4e-20   69.4   6.7   1   3   8.1e-10   1.1e-05   24.5   0.0     2    36    13    47    12    47 0.96 Bacterial transferase hexapeptide (six repeats)
Hexapep              PF00132.19    36 seq175_BIOID51035    -            184   7.4e-20   69.4   6.7   2   3   1.2e-10   1.6e-06   27.2   0.7     3    33    82   111    80   112 0.94 Bacterial transferase hexapeptide (six repeats)
Hexapep              PF00132.19    36 seq175_BIOID51035    -            184   7.4e-20   69.4   6.7   3   3     9e-12   1.2e-07   30.7   0.6     1    34    97   130    97   132 0.95 Bacterial transferase hexapeptide (six repeats)
TraL                 PF07178.6     95 seq176_BIOID51035    -             61   2.6e-09   36.8   0.0   1   1   2.6e-13   3.5e-09   36.4   0.0     1    40     9    48     9    60 0.87 TraL protein
TraL                 PF07178.6     95 seq180_BIOID51035    -             67   3.4e-24   84.5   1.0   1   1   2.7e-28   3.7e-24   84.4   0.7    29    95     1    67     1    67 0.99 TraL protein
Plasmid_stab_B       PF10784.4     72 seq181_BIOID51035    -            103   8.9e-25   85.9   0.1   1   1   8.3e-29   1.1e-24   85.6   0.1     1    71     6    76     6    77 0.97 Plasmid stability protein
rve                  PF00665.21   120 seq182_BIOID51035    -            288   8.7e-30  103.1   0.0   1   1   6.7e-33   1.8e-29  102.1   0.0     3   119   126   240   124   241 0.96 Integrase core domain
rve_2                PF13333.1     52 seq182_BIOID51035    -            288   1.3e-20   73.1   1.5   1   1   1.5e-22     4e-19   68.3   0.1     1    52   231   287   231   287 0.98 Integrase core domain
rve_3                PF13683.1     67 seq182_BIOID51035    -            288   1.9e-15   55.9   0.0   1   1   1.4e-18   3.8e-15   55.0   0.0     4    67   215   279   212   279 0.96 Integrase core domain
DDE_Tnp_IS240        PF13610.1    140 seq182_BIOID51035    -            288   3.4e-10   39.9   0.0   1   1   2.3e-13   6.3e-10   39.0   0.0     2   129   130   260   129   272 0.88 DDE domain
HTH_21               PF13276.1     60 seq182_BIOID51035    -            288   5.8e-10   38.9   0.2   1   1   9.1e-13   2.5e-09   36.9   0.0     4    59    47   101    44   102 0.90 HTH-like domain
PP-binding           PF00550.20    67 seq183_BIOID51035    -             78   2.7e-16   59.4   0.4   1   1   4.4e-20     3e-16   59.3   0.3     1    67     6    73     6    73 0.96 Phosphopantetheine attachment site
DUF1493              PF07377.7    111 seq183_BIOID51035    -             78   0.00024   21.0   0.4   1   1   4.1e-08   0.00028   20.8   0.3     1    59     1    55     1    62 0.91 Protein of unknown function (DUF1493)
HTH_21               PF13276.1     60 seq184_BIOID51035    -            195     5e-17   61.5   3.5   1   1   1.5e-20     1e-16   60.5   2.4     2    60    47   104    45   104 0.94 HTH-like domain
rve                  PF00665.21   120 seq184_BIOID51035    -            195   1.8e-09   37.5   0.3   1   1   8.4e-13   5.8e-09   35.9   0.0     2    60   126   182   125   189 0.94 Integrase core domain
Peptidase_M15_4      PF13539.1     67 seq185_BIOID51035    -            130   2.4e-14   53.3   0.2   1   1   2.6e-18   3.6e-14   52.8   0.1     4    67    58   123    55   123 0.71 D-alanyl-D-alanine carboxypeptidase
TonB_dep_Rec         PF00593.19   276 seq187_BIOID51035    -            747   7.1e-28   98.1  10.2   1   1     1e-31   7.1e-28   98.1   7.1     1   276   510   746   510   746 0.98 TonB dependent receptor
Plug                 PF07715.10   108 seq187_BIOID51035    -            747     2e-21   76.2   0.1   1   1   6.6e-25   4.5e-21   75.0   0.1     2   107    76   180    75   181 0.94 TonB-dependent Receptor Plug Domain
rve                  PF00665.21   120 seq188_BIOID51035    -            272   1.6e-25   89.4   0.0   1   1   7.8e-29   2.7e-25   88.7   0.0     2   119   106   221   105   222 0.97 Integrase core domain
rve_3                PF13683.1     67 seq188_BIOID51035    -            272   7.4e-18   63.7   0.3   1   1   5.1e-21   1.7e-17   62.5   0.2     2    67   194   260   193   260 0.98 Integrase core domain
rve_2                PF13333.1     52 seq188_BIOID51035    -            272   4.4e-12   45.7   0.7   1   1   2.6e-15     9e-12   44.7   0.5     1    51   212   267   212   267 0.93 Integrase core domain
HTH_21               PF13276.1     60 seq188_BIOID51035    -            272   1.5e-09   37.5   5.4   1   1   1.2e-12   3.9e-09   36.2   3.8     3    59    27    82    23    83 0.89 HTH-like domain
Abi                  PF02517.11    92 seq191_BIOID51035    -            145   4.5e-14   52.2   9.0   1   1   3.3e-18   4.5e-14   52.2   6.2     4    91    39   130    34   131 0.91 CAAX protease self-immunity
TraE                 PF05309.6    187 seq192_BIOID51035    -            188     8e-70  233.6   0.2   1   1   6.6e-74   9.1e-70  233.4   0.1     1   187     1   187     1   187 0.99 TraE protein
DUF3644              PF12358.3     77 seq198_BIOID51035    -            299     7e-11   42.1   0.1   1   1   1.8e-14   1.3e-10   41.3   0.1     1    76    29    91    29    92 0.94 Protein of unknown function (DUF3644)
Mrr_cat              PF04471.7    115 seq198_BIOID51035    -            299   1.4e-10   40.8   0.0   1   1   3.7e-13   2.5e-09   36.8   0.0     4   113   149   255   147   257 0.90 Restriction endonuclease
Methyltransf_26      PF13659.1    117 seq200_BIOID51035    -            187   5.1e-11   42.5   0.0   1   1   2.8e-14   9.4e-11   41.6   0.0     2   114    52   147    51   150 0.90 Methyltransferase domain
Methyltransf_18      PF12847.2    112 seq200_BIOID51035    -            187     1e-07   32.4   0.0   1   1     6e-11     2e-07   31.4   0.0     4   109    53   146    50   148 0.89 Methyltransferase domain
MTS                  PF05175.9    170 seq200_BIOID51035    -            187   2.7e-07   30.0   0.0   1   1   1.1e-10   3.7e-07   29.5   0.0    31   141    50   149    41   165 0.84 Methyltransferase small domain
RrnaAD               PF00398.15   262 seq200_BIOID51035    -            187   5.7e-07   28.7   0.0   1   1   2.1e-10   7.2e-07   28.3   0.0     9   113    29   128    24   149 0.89 Ribosomal RNA adenine dimethylase
ketoacyl-synt        PF00109.21   255 seq203_BIOID51035    -            413     6e-60  202.7   1.1   1   1   1.7e-63     6e-60  202.7   0.8     2   255     4   247     3   247 0.93 Beta-ketoacyl synthase, N-terminal domain
Ketoacyl-synt_C      PF02801.17   119 seq203_BIOID51035    -            413   2.5e-39  133.6   1.7   1   1   1.4e-42   4.7e-39  132.7   1.2     1   119   255   370   255   370 0.97 Beta-ketoacyl synthase, C-terminal domain
Thiolase_N           PF00108.18   264 seq203_BIOID51035    -            413   1.2e-06   27.6   0.1   1   1   8.7e-10     3e-06   26.3   0.0    80   120   156   196   145   216 0.93 Thiolase, N-terminal domain
Ribosomal_L10        PF00466.15   100 seq207_BIOID51035    -            165   2.5e-26   91.3   0.0   1   1   2.6e-30   3.6e-26   90.8   0.0     3   100     5   101     3   101 0.98 Ribosomal protein L10
DUF2570              PF10828.3    110 seq209_BIOID51035    -            135   7.3e-05   22.2   0.0   1   1   6.2e-09   8.5e-05   22.0   0.0     4   100     4    99     1   108 0.82 Protein of unknown function (DUF2570)
Caudo_TAP            PF02413.12   130 seq210_BIOID51035    -            194   8.3e-39  132.6   0.9   1   1   7.8e-43   1.1e-38  132.2   0.6     1   129    72   191    72   192 0.98 Caudovirales tail fibre assembly protein
AAA_12               PF13087.1    199 seq212_BIOID51035    -           1175   6.2e-23   81.1   0.0   1   1   9.7e-26   2.2e-22   79.3   0.0    29   198   780   973   777   974 0.78 AAA domain
AAA_11               PF13086.1    241 seq212_BIOID51035    -           1175   1.9e-18   66.8   0.0   1   1     5e-20   1.1e-16   61.0   0.0     2   237   275   733   274   735 0.81 AAA domain
PLDc_2               PF13091.1    126 seq212_BIOID51035    -           1175   2.5e-11   43.2   0.0   1   1   2.8e-14   6.3e-11   41.9   0.0     1    96  1030  1138  1030  1167 0.86 PLD-like domain
AAA_19               PF13245.1     76 seq212_BIOID51035    -           1175   8.5e-09   34.9   0.1   1   1   1.3e-11     3e-08   33.1   0.0     7    68   290   351   285   361 0.74 Part of AAA domain
Phage_GPD            PF05954.6    292 seq213_BIOID51035    -            247   5.6e-43  147.0   0.1   1   1   4.7e-47   6.4e-43  146.8   0.1    79   292     2   228     1   228 0.90 Phage late control gene D protein (GPD)
Tra_M                PF05261.6    127 seq220_BIOID51035    -            127   9.3e-61  203.3   1.9   1   1   7.5e-65     1e-60  203.2   1.3     1   127     1   127     1   127 0.99 TraM protein
TraK                 PF06586.6    234 seq221_BIOID51035    -             70   2.6e-11   42.9   0.0   1   1   1.9e-15   2.6e-11   42.9   0.0     7    63    13    68     1    70 0.83 TraK protein
ACT_5                PF13710.1     63 seq222_BIOID51035    -             87   2.1e-26   91.4   0.1   1   1   1.9e-30   2.6e-26   91.0   0.1     2    63    13    73    12    73 0.98 ACT domain
T2SE                 PF00437.15   272 seq224_BIOID51035    -            510   3.1e-46  157.3   0.0   1   1   3.3e-50   4.6e-46  156.8   0.0     5   259   109   376   105   388 0.89 Type II/IV secretion system protein
Phage_integrase      PF00589.17   173 seq226_BIOID51035    -            198   1.4e-46  158.1   0.6   1   1   1.2e-50   1.6e-46  158.0   0.4     1   172     5   177     5   178 0.98 Phage integrase family
Trehalase            PF01204.13   512 seq227_BIOID51035    -            549  1.2e-161  538.6   0.1   1   1  1.1e-165  1.5e-161  538.3   0.1     1   511    70   546    70   547 0.96 Trehalase
Phage_integrase      PF00589.17   173 seq229_BIOID51035    -            151   1.1e-27   96.6   0.0   1   1   9.6e-32   1.3e-27   96.4   0.0    59   171    13   130     3   132 0.95 Phage integrase family
TraK                 PF06586.6    234 seq230_BIOID51035    -            178     7e-53  179.0   0.0   1   1   5.7e-57   7.7e-53  178.9   0.0    68   234     4   171     1   171 0.98 TraK protein
P2_Phage_GpR         PF06891.6    135 seq233_BIOID51035    -            155   2.9e-37  127.3   0.0   1   1   2.4e-41   3.3e-37  127.1   0.0     1   135     1   130     1   130 0.98 P2 phage tail completion protein R (GpR)
Aminotran_4          PF01063.14   231 seq234_BIOID51035    -            331   1.3e-46  158.8   0.0   1   1   1.2e-50   1.6e-46  158.5   0.0     3   231    76   311    74   311 0.96 Aminotransferase class IV
HTH_3                PF01381.17    55 seq243_BIOID51035    -            178     6e-17   61.1   0.0   1   1   3.7e-20   8.5e-17   60.6   0.0     1    53    12    64    12    66 0.97 Helix-turn-helix
HTH_31               PF13560.1     64 seq243_BIOID51035    -            178   1.2e-10   41.2   0.0   1   1   8.8e-14     2e-10   40.5   0.0     4    57    10    62     8    74 0.94 Helix-turn-helix domain
HTH_19               PF12844.2     64 seq243_BIOID51035    -            178   9.9e-10   38.2   0.0   1   1   6.5e-13   1.5e-09   37.6   0.0     3    59    11    67     9    71 0.95 Helix-turn-helix domain
Cupin_2              PF07883.6     71 seq243_BIOID51035    -            178   8.4e-10   37.9   0.3   1   1   6.6e-13   1.5e-09   37.0   0.2     4    69   105   171   102   173 0.92 Cupin domain
HTH_26               PF13443.1     63 seq243_BIOID51035    -            178   5.3e-06   26.4   0.0   1   1   3.5e-09     8e-06   25.8   0.0     2    59    12    68    11    72 0.93 Cro/C1-type HTH DNA-binding domain
HTH_25               PF13413.1     62 seq243_BIOID51035    -            178   4.6e-06   26.0   0.0   1   1   3.4e-09   7.9e-06   25.3   0.0     2    35    12    45    11    49 0.94 Helix-turn-helix domain
Prok-JAB             PF14464.1    105 seq245_BIOID51035    -            165   9.8e-11   41.0   0.1   1   1   9.2e-15   1.3e-10   40.6   0.1    11    97    30   140    20   149 0.75 Prokaryotic homologs of the JAB domain
Exonuc_X-T_C         PF08411.5    269 seq247_BIOID51035    -            491    3e-104  347.6   0.1   1   1  5.5e-108  3.8e-104  347.3   0.1     1   268   228   489   228   490 0.99 Exonuclease C-terminal
RNase_T              PF00929.19   164 seq247_BIOID51035    -            491     1e-24   87.5   0.0   1   1   2.8e-28   1.9e-24   86.6   0.0     2   162    29   208    28   210 0.95 Exonuclease
HSP70                PF00012.15   602 seq248_BIOID51035    -            638  4.8e-270  896.5  15.9   1   1  4.1e-274  5.7e-270  896.3  11.0     1   600     4   602     4   604 0.99 Hsp70 protein
MFS_1                PF07690.11   354 seq252_BIOID51035    -            438   3.2e-27   95.1  51.3   1   2   2.6e-19   1.2e-15   57.0  17.3    38   258    70   296    27   301 0.69 Major Facilitator Superfamily
MFS_1                PF07690.11   354 seq252_BIOID51035    -            438   3.2e-27   95.1  51.3   2   2   7.9e-15   3.6e-11   42.3  14.7    44   172   298   431   288   438 0.84 Major Facilitator Superfamily
Sugar_tr             PF00083.19   451 seq252_BIOID51035    -            438   1.1e-26   93.2  35.4   1   1   2.1e-28   9.5e-25   86.9  24.5     6   417    27   407    23   433 0.75 Sugar (and other) transporter
MFS_2                PF13347.1    427 seq252_BIOID51035    -            438   1.1e-08   33.8   9.6   1   1   2.4e-12   1.1e-08   33.8   6.6   153   343   173   372   147   382 0.75 MFS/sugar transport protein
DEDD_Tnp_IS110       PF01548.12   144 seq254_BIOID51035    -            159   4.8e-30  104.0   0.2   1   1   3.9e-34   5.4e-30  103.8   0.1     2   144     9   153     8   153 0.93 Transposase
Phage_tail_S         PF05069.8    148 seq258_BIOID51035    -            214   2.1e-27   95.6   3.9   1   2   2.6e-15   3.6e-11   42.9   1.2     4    61     9    68     6    91 0.85 Phage virion morphogenesis family
Phage_tail_S         PF05069.8    148 seq258_BIOID51035    -            214   2.1e-27   95.6   3.9   2   2     2e-18   2.7e-14   53.0   0.0    59   144   124   206   116   210 0.85 Phage virion morphogenesis family
FGGY_N               PF00370.16   245 seq261_BIOID51035    -            482   5.1e-86  287.8   0.0   1   1     1e-89   6.8e-86  287.4   0.0     1   245    15   259    15   259 0.99 FGGY family of carbohydrate kinases, N-terminal domain
FGGY_C               PF02782.11   197 seq261_BIOID51035    -            482   1.6e-24   86.5   0.9   1   1   2.2e-27   1.5e-23   83.3   0.7     3   195   269   448   268   450 0.80 FGGY family of carbohydrate kinases, C-terminal domain
TrbI                 PF03743.9    187 seq262_BIOID51035    -            358   6.4e-25   87.6   0.8   1   1   2.4e-28   3.3e-24   85.3   0.1     2   128   213   344   212   355 0.93 Bacterial conjugation TrbI-like protein
HTH_Tnp_1            PF01527.15    76 seq268_BIOID51035    -            108   9.2e-11   41.4   1.2   1   1   2.7e-14   3.8e-10   39.4   0.8     1    74     1    87     1    88 0.85 Transposase
HTS                  PF04204.11   298 seq269_BIOID51035    -            309  2.3e-131  436.7   0.0   1   1  1.9e-135  2.6e-131  436.6   0.0     1   298     2   299     2   299 1.00 Homoserine O-succinyltransferase
DUF1040              PF06288.8     86 seq270_BIOID51035    -             89   1.6e-46  156.3   0.5   1   1   1.3e-50   1.8e-46  156.2   0.3     1    86     1    86     1    86 1.00 Protein of unknown function (DUF1040)
FadR_C               PF07840.7    164 seq272_BIOID51035    -            239   6.9e-73  243.5   0.0   1   1   1.9e-76   8.5e-73  243.2   0.0     1   163    72   234    72   235 0.99 FadR C-terminal domain
GntR                 PF00392.16    64 seq272_BIOID51035    -            239   2.3e-20   71.6   0.0   1   1     1e-23   4.7e-20   70.6   0.0     4    64    11    71     8    71 0.96 Bacterial regulatory proteins, gntR family
HTH_Tnp_1            PF01527.15    76 seq273_BIOID51035    -            108   9.2e-11   41.4   1.2   1   1   2.7e-14   3.8e-10   39.4   0.8     1    74     1    87     1    88 0.85 Transposase
SIS_2                PF13580.1    138 seq278_BIOID51035    -            246   3.1e-31  107.7   0.3   1   1   9.4e-35   6.4e-31  106.7   0.2    15   138    78   200    56   200 0.92 SIS domain
SIS                  PF01380.17   131 seq278_BIOID51035    -            246   5.9e-08   32.2   0.0   1   1   2.3e-11   1.6e-07   30.9   0.0    51   104   163   216   152   229 0.91 SIS domain
RNA_pol_Rpb1_1       PF04997.7    338 seq279_BIOID51035    -           1407  1.8e-100  336.3   0.1   1   1  1.8e-103  4.8e-100  335.0   0.1     2   338    15   342    14   342 0.95 RNA polymerase Rpb1, domain 1
RNA_pol_Rpb1_5       PF04998.12   277 seq279_BIOID51035    -           1407   1.1e-80  270.7   0.0   1   1     8e-84   2.2e-80  269.7   0.0     1   276   766  1321   766  1322 1.00 RNA polymerase Rpb1, domain 5
RNA_pol_Rpb1_2       PF00623.15   166 seq279_BIOID51035    -           1407   6.1e-51  172.5   0.0   1   1   5.3e-53   1.5e-49  168.0   0.0     1   166   344   486   344   486 0.95 RNA polymerase Rpb1, domain 2
RNA_pol_Rpb1_3       PF04983.13   157 seq279_BIOID51035    -           1407   1.4e-27   96.2   0.0   1   1   1.2e-30   3.3e-27   95.0   0.0     1   157   489   644   489   644 0.93 RNA polymerase Rpb1, domain 3
RNA_pol_Rpb1_4       PF05000.12   108 seq279_BIOID51035    -           1407   2.5e-18   65.7   0.3   1   1   9.1e-22   2.5e-18   65.7   0.2     2   107   674   763   673   764 0.82 RNA polymerase Rpb1, domain 4
Phage_fiber_2        PF03406.8     44 seq280_BIOID51035    -            580   7.6e-84  275.0  48.8   1   4   1.6e-25   7.4e-22   76.6   4.9     1    44     7    50     7    50 0.98 Phage tail fibre repeat
Phage_fiber_2        PF03406.8     44 seq280_BIOID51035    -            580   7.6e-84  275.0  48.8   2   4   2.9e-24   1.3e-20   72.5   3.9     1    44    51    94    51    94 0.97 Phage tail fibre repeat
Phage_fiber_2        PF03406.8     44 seq280_BIOID51035    -            580   7.6e-84  275.0  48.8   3   4   2.1e-24   9.6e-21   73.0   4.1     1    44    95   138    95   138 0.97 Phage tail fibre repeat
Phage_fiber_2        PF03406.8     44 seq280_BIOID51035    -            580   7.6e-84  275.0  48.8   4   4   5.9e-24   2.7e-20   71.6   4.4     1    42   139   180   139   182 0.95 Phage tail fibre repeat
Collar               PF07484.7     57 seq280_BIOID51035    -            580   6.4e-12   44.9   0.2   1   1   3.9e-15   1.8e-11   43.5   0.1     1    56   350   396   350   397 0.97 Phage Tail Collar Domain
Phage_fiber          PF03335.8     14 seq280_BIOID51035    -            580     9e-07   27.5  58.9   1   7   0.00022         1    9.1   1.5     1    14   413   426   413   426 0.88 Phage tail fibre repeat
Phage_fiber          PF03335.8     14 seq280_BIOID51035    -            580     9e-07   27.5  58.9   2   7   1.1e-05     0.049   13.1   2.5     1    14   445   458   445   458 0.94 Phage tail fibre repeat
Phage_fiber          PF03335.8     14 seq280_BIOID51035    -            580     9e-07   27.5  58.9   3   7    0.0019       8.8    6.3   0.8     1     9   459   467   459   471 0.87 Phage tail fibre repeat
Phage_fiber          PF03335.8     14 seq280_BIOID51035    -            580     9e-07   27.5  58.9   4   7   1.9e-05     0.085   12.4   1.8     2    14   516   528   515   528 0.92 Phage tail fibre repeat
Phage_fiber          PF03335.8     14 seq280_BIOID51035    -            580     9e-07   27.5  58.9   5   7    0.0012       5.4    6.9   1.6     2    12   530   540   529   541 0.85 Phage tail fibre repeat
Phage_fiber          PF03335.8     14 seq280_BIOID51035    -            580     9e-07   27.5  58.9   6   7    0.0002      0.89    9.3   0.9     2    11   539   548   538   549 0.86 Phage tail fibre repeat
Phage_fiber          PF03335.8     14 seq280_BIOID51035    -            580     9e-07   27.5  58.9   7   7   0.00022         1    9.1   0.9     2    13   548   559   547   560 0.87 Phage tail fibre repeat
Aminotran_4          PF01063.14   231 seq284_BIOID51035    -            269   1.2e-43  149.0   0.0   1   1   1.1e-47   1.5e-43  148.8   0.0     2   225    38   259    37   266 0.87 Aminotransferase class IV
Peptidase_U32        PF01136.14   233 seq286_BIOID51035    -            667   1.3e-70  236.8   0.1   1   1   3.6e-71   2.4e-67  226.1   0.0     2   231    93   319    92   321 0.90 Peptidase family U32
DUF3656              PF12392.3    122 seq286_BIOID51035    -            667   2.5e-26   92.0   0.0   1   1   6.9e-30   4.7e-26   91.1   0.0     2   122   405   522   404   522 0.97 Collagenase
DUF1401              PF07180.6    146 seq287_BIOID51035    -            171   9.1e-08   31.8   0.0   1   1   8.8e-12   1.2e-07   31.4   0.0     8    73    28    94    20   138 0.81 Protein of unknown function (DUF1401)
Ureidogly_hydro      PF04115.7    165 seq288_BIOID51035    -            160   1.7e-52  177.0   0.0   1   1   1.4e-56   1.9e-52  176.8   0.0     3   159     2   153     1   158 0.95 Ureidoglycolate hydrolase
SSB                  PF00436.20   104 seq289_BIOID51035    -            175   9.7e-39  131.3   0.3   1   1   9.7e-43   1.3e-38  130.8   0.2     1   101     6   109     6   112 0.95 Single-strand binding protein family
HTH_21               PF13276.1     60 seq293_BIOID51035    -            141   8.1e-16   57.6   3.0   1   1   1.4e-19     2e-15   56.4   2.1     2    60    46   103    44   103 0.94 HTH-like domain
MurB_C               PF02873.11   105 seq294_BIOID51035    -            342   5.3e-42  141.7   0.0   1   1   1.3e-45   9.1e-42  140.9   0.0     1   105   203   330   203   330 0.99 UDP-N-acetylenolpyruvoylglucosamine reductase, C-terminal domain
FAD_binding_4        PF01565.18   139 seq294_BIOID51035    -            342   7.3e-28   96.6   0.0   1   1   8.6e-31   5.9e-27   93.7   0.0     2   138    18   149    17   150 0.91 FAD binding domain
Transposase_20       PF02371.11    87 seq295_BIOID51035    -            140   2.9e-22   78.4   0.7   1   1     3e-26   4.1e-22   77.9   0.3     1    86    13    96    13    97 0.96 Transposase IS116/IS110/IS902 family
Fimbrial             PF00419.15   145 seq296_BIOID51035    -            182   6.5e-21   74.9   9.9   1   1   6.6e-25     9e-21   74.4   6.8     1   145    33   182    33   182 0.85 Fimbrial protein
APH                  PF01636.18   239 seq297_BIOID51035    -            328   1.6e-41  142.5   1.8   1   1   3.7e-45   2.5e-41  141.8   1.2     2   232    31   259    30   269 0.84 Phosphotransferase enzyme family
EcKinase             PF02958.15   293 seq297_BIOID51035    -            328   0.00012   21.2   0.0   1   1   3.1e-08   0.00021   20.4   0.0   197   280   176   252   149   257 0.79 Ecdysteroid kinase
ILVD_EDD             PF00920.16   521 seq299_BIOID51035    -            616  5.1e-195  648.6   1.9   1   1  4.3e-199  5.9e-195  648.5   1.3     1   521    34   607    34   607 0.95 Dehydratase family
Phage_base_V         PF04717.7     79 seq300_BIOID51035    -            193   1.3e-24   85.7   0.4   1   1   1.7e-28   2.3e-24   84.9   0.3     1    78    16    90    16    91 0.98 Phage-related baseplate assembly protein
Peptidase_M20        PF01546.23   171 seq301_BIOID51035    -            409   1.3e-19   70.2   0.2   1   1   4.3e-23   1.9e-19   69.7   0.1    23   170   139   402    74   403 0.84 Peptidase family M20/M25/M40
M20_dimer            PF07687.9    109 seq301_BIOID51035    -            409   2.7e-11   43.0   0.1   1   1   1.3e-14   5.9e-11   41.9   0.1     2   105   206   302   205   308 0.89 Peptidase dimerisation domain
Peptidase_M42        PF05343.9    292 seq301_BIOID51035    -            409   2.5e-06   26.3   0.0   1   1   3.1e-08   0.00014   20.5   0.0   134   194   140   201   110   235 0.90 M42 glutamyl aminopeptidase
DDE_Tnp_1_assoc      PF13808.1     90 seq302_BIOID51035    -             84   2.4e-27   94.3   0.0   1   1     2e-31   2.7e-27   94.1   0.0     1    75     6    80     6    83 0.98 DDE_Tnp_1-associated
GerE                 PF00196.14    58 seq304_BIOID51035    -            205   1.1e-05   24.4   0.0   1   1   1.3e-09   1.8e-05   23.8   0.0     2    55   144   197   143   200 0.94 Bacterial regulatory proteins, luxR family
IclR                 PF01614.13   129 seq306_BIOID51035    -            271   6.1e-40  135.7   0.0   1   1   1.4e-43   9.6e-40  135.1   0.0     2   128   140   263   139   264 0.98 Bacterial transcriptional regulator
HTH_IclR             PF09339.5     52 seq306_BIOID51035    -            271   1.1e-12   47.1   0.1   1   1   5.9e-16     4e-12   45.4   0.0     1    51    23    73    23    74 0.98 IclR helix-turn-helix domain
T2SF                 PF00482.18   124 seq307_BIOID51035    -            269   3.5e-19   68.8   7.2   1   2   3.7e-17   5.1e-13   48.9   0.1     2   123    13   134    12   135 0.95 Type II secretion system (T2SS), protein F
T2SF                 PF00482.18   124 seq307_BIOID51035    -            269   3.5e-19   68.8   7.2   2   2   1.8e-09   2.5e-05   24.0   0.0     2    54   213   264   212   269 0.93 Type II secretion system (T2SS), protein F
DUF905               PF06006.7     71 seq310_BIOID51035    -             79   8.1e-38  127.5   0.2   1   1   6.7e-42   9.1e-38  127.3   0.1     2    71    11    79    10    79 0.98 Bacterial protein of unknown function (DUF905)
Ogr_Delta            PF04606.7     47 seq312_BIOID51035    -             86     4e-18   64.6   4.0   1   1   3.8e-22   5.1e-18   64.3   2.8     1    46     3    50     3    51 0.97 Ogr/Delta-like zinc finger
Peptidase_C26        PF07722.8    217 seq313_BIOID51035    -            254   3.3e-69  232.5   0.0   1   1   5.6e-73   3.8e-69  232.3   0.0     1   217     8   224     8   224 0.96 Peptidase C26
GATase               PF00117.23   192 seq313_BIOID51035    -            254   8.2e-12   44.8   0.0   1   1   1.6e-15   1.1e-11   44.4   0.0    43   190    62   241    31   243 0.69 Glutamine amidotransferase class-I
ABC_tran             PF00005.22   118 seq314_BIOID51035    -            265   1.1e-20   74.1   0.0   1   1   2.3e-24   1.6e-20   73.5   0.0     1   118    51   176    51   176 0.94 ABC transporter
Fimbrial             PF00419.15   145 seq315_BIOID51035    -            223   1.3e-15   57.7   0.0   1   1   1.2e-19   1.6e-15   57.4   0.0     2   145    77   223    76   223 0.86 Fimbrial protein
YceG                 PF02618.11   297 seq319_BIOID51035    -            550   1.6e-94  316.1   0.0   1   1   2.9e-98     2e-94  315.8   0.0     3   297    42   330    40   330 0.94 YceG-like family
Thymidylate_kin      PF02223.12   186 seq319_BIOID51035    -            550   1.2e-59  200.6   0.0   1   1   2.8e-63   1.9e-59  200.0   0.0     1   186   345   537   345   537 0.98 Thymidylate kinase
HTH_AraC             PF00165.18    42 seq323_BIOID51035    -            247   8.5e-20   69.8   1.7   1   2     4e-11   2.8e-07   30.0   0.0     1    41   144   183   144   184 0.96 Bacterial regulatory helix-turn-helix proteins, AraC family
HTH_AraC             PF00165.18    42 seq323_BIOID51035    -            247   8.5e-20   69.8   1.7   2   2   7.2e-14   4.9e-10   38.7   0.2     6    40   196   232   194   234 0.92 Bacterial regulatory helix-turn-helix proteins, AraC family
HTH_18               PF12833.2     81 seq323_BIOID51035    -            247   2.6e-14   52.9   0.1   1   1   6.7e-18   4.6e-14   52.1   0.1     2    81   158   235   157   235 0.95 Helix-turn-helix domain
GATase_4             PF13230.1    272 seq325_BIOID51035    -            255  3.2e-107  357.1   0.0   1   1  7.7e-111  3.5e-107  357.0   0.0     1   252     1   252     1   255 0.99 Glutamine amidotransferases class-II
GATase_2             PF00310.16   361 seq325_BIOID51035    -            255   3.3e-17   62.1   0.1   1   1   2.1e-15   9.7e-12   44.1   0.1   189   359    65   215    60   217 0.87 Glutamine amidotransferases class-II
Phage_GPO            PF05929.6    276 seq326_BIOID51035    -            289     5e-68  229.2   0.8   1   1   4.3e-72   5.8e-68  228.9   0.5     2   275    21   288    20   289 0.91 Phage capsid scaffolding protein (GPO) serine peptidase
MFS_1                PF07690.11   354 seq327_BIOID51035    -            472   1.5e-56  191.5  44.9   1   2   5.4e-52   7.4e-48  162.9  16.1     2   269    56   327    55   340 0.89 Major Facilitator Superfamily
MFS_1                PF07690.11   354 seq327_BIOID51035    -            472   1.5e-56  191.5  44.9   2   2   1.3e-12   1.8e-08   33.4  10.6    59   178   340   456   328   470 0.85 Major Facilitator Superfamily
AMNp_N               PF10423.4    160 seq328_BIOID51035    -            519   2.1e-50  170.3   0.1   1   1   4.5e-54     3e-50  169.7   0.1     2   158    47   205    46   207 0.96 Bacterial AMP nucleoside phosphorylase N-terminus
PNP_UDP_1            PF01048.15   234 seq328_BIOID51035    -            519   5.3e-20   71.2   0.0   1   1   1.2e-23   8.5e-20   70.6   0.0    33   200   297   464   264   487 0.83 Phosphorylase superfamily
GPW_gp25             PF04965.9     99 seq329_BIOID51035    -            116   7.6e-21   73.3   0.0   1   1   7.3e-25     1e-20   73.0   0.0     5    93    17   105    14   111 0.92 Gene 25-like lysozyme
ParBc                PF02195.13    90 seq330_BIOID51035    -            654   4.3e-22   77.9   0.0   1   1   7.3e-26     1e-21   76.7   0.0     1    89    36   131    36   132 0.95 ParB-like nuclease domain
DDE_Tnp_1_assoc      PF13808.1     90 seq332_BIOID51035    -            228   2.5e-22   78.2   0.0   1   1   6.4e-26   4.4e-22   77.4   0.0    23    90     3    70     1    70 0.97 DDE_Tnp_1-associated
DDE_Tnp_1            PF01609.16   211 seq332_BIOID51035    -            228   6.7e-19   68.1   0.2   1   1   1.2e-22   8.1e-19   67.9   0.1     3   152    77   210    75   224 0.87 Transposase DDE domain
DDE_Tnp_IS66         PF03050.9    271 seq334_BIOID51035    -            165   1.3e-46  158.9   0.6   1   1     1e-50   1.4e-46  158.8   0.4    82   226     6   165     1   165 0.97 Transposase IS66 family
Aldo_ket_red         PF00248.16   283 seq335_BIOID51035    -            267   4.9e-57  192.7   0.6   1   1   4.6e-61   6.3e-57  192.4   0.4     2   281     6   250     5   251 0.95 Aldo/keto reductase family
Malate_synthase      PF01274.17   523 seq336_BIOID51035    -            539  2.9e-214  711.8   0.0   1   1  2.4e-218  3.3e-214  711.6   0.0     3   522    19   538    17   539 0.99 Malate synthase
GntR                 PF00392.16    64 seq338_BIOID51035    -            258   6.7e-23   79.7   0.2   1   1   1.9e-26   1.3e-22   78.8   0.1     1    64     9    72     9    72 0.99 Bacterial regulatory proteins, gntR family
FCD                  PF07729.7    125 seq338_BIOID51035    -            258   9.3e-19   67.8   5.0   1   1   2.1e-22   1.4e-18   67.2   3.5     1   125    96   220    96   220 0.90 FCD domain
HOK_GEF              PF01848.11    43 seq339_BIOID51035    -             46   1.7e-17   62.3   1.3   1   1   1.3e-21   1.8e-17   62.2   0.9     2    43     3    44     2    44 0.96 Hok/gef family
TraP                 PF07296.6    202 seq341_BIOID51035    -            195   7.1e-83  276.4   0.0   1   1   6.2e-87   8.5e-83  276.1   0.0     8   202     7   195     2   195 0.98 TraP protein
RbsD_FucU            PF05025.8    142 seq342_BIOID51035    -            140     2e-36  125.2   0.0   1   1   1.7e-40   2.3e-36  125.1   0.0     1   142     3   140     3   140 0.93 RbsD / FucU transport protein family
DSBA                 PF01323.15   193 seq343_BIOID51035    -            208   6.8e-32  110.4   3.3   1   1   7.9e-35   5.4e-31  107.5   2.3     1   192    40   197    40   198 0.95 DSBA-like thioredoxin domain
Thioredoxin_4        PF13462.1    163 seq343_BIOID51035    -            208   4.4e-10   39.7   0.0   1   1   9.2e-14   6.3e-10   39.1   0.0    16   149    40   180    33   191 0.69 Thioredoxin
DUF413               PF04219.7     94 seq344_BIOID51035    -            112   1.5e-38  130.2   0.1   1   1   1.4e-42   1.9e-38  129.9   0.1     1    90    10    99    10   102 0.97 Protein of unknown function, DUF
Baseplate_J          PF04865.9    243 seq345_BIOID51035    -            298   3.1e-48  164.1   2.0   1   1   5.1e-49     7e-45  153.1   0.5    96   243   112   258   109   258 0.98 Baseplate J-like protein
DEDD_Tnp_IS110       PF01548.12   144 seq346_BIOID51035    -            338   2.8e-28   98.2   0.0   1   1   8.5e-32   5.8e-28   97.2   0.0     2   144     6   142     5   142 0.94 Transposase
Transposase_20       PF02371.11    87 seq346_BIOID51035    -            338   5.7e-27   93.5   0.1   1   1   2.9e-30     2e-26   91.7   0.1     1    76   211   286   211   297 0.95 Transposase IS116/IS110/IS902 family
DDE_Tnp_IS66         PF03050.9    271 seq349_BIOID51035    -            184   1.2e-33  116.4   0.0   1   1   2.1e-37   1.4e-33  116.1   0.0   167   270    36   141    23   142 0.95 Transposase IS66 family
DDE_Tnp_IS66_C       PF13817.1     39 seq349_BIOID51035    -            184   6.8e-16   57.8   0.4   1   1   1.7e-19   1.2e-15   57.1   0.3     1    37   148   184   148   184 0.99 IS66 C-terminal element
Pili_assembly_N      PF00345.15   122 seq353_BIOID51035    -            241   2.3e-40  137.0   0.1   1   1   5.7e-44   3.9e-40  136.3   0.0     1   121    37   156    37   157 0.91 Gram-negative pili assembly chaperone, N-terminal domain
Pili_assembly_C      PF02753.12    68 seq353_BIOID51035    -            241   9.6e-17   60.4   0.3   1   1   8.1e-20   5.6e-16   58.0   0.1     1    65   176   234   176   237 0.95 Gram-negative pili assembly chaperone, C-terminal domain
TPP_enzyme_N         PF02776.13   172 seq354_BIOID51035    -            623   2.4e-54  183.2   2.8   1   1   4.8e-56   2.2e-52  176.9   0.9     1   170    34   203    34   205 0.98 Thiamine pyrophosphate enzyme, N-terminal TPP binding domain
TPP_enzyme_C         PF02775.16   153 seq354_BIOID51035    -            623   4.6e-36  123.5   0.2   1   1   1.1e-37   4.8e-34  117.0   0.0     2   153   423   583   422   583 0.96 Thiamine pyrophosphate enzyme, C-terminal TPP binding domain
TPP_enzyme_M         PF00205.17   137 seq354_BIOID51035    -            623     1e-34  119.1   0.6   1   1   4.8e-38   2.2e-34  118.0   0.0     1   136   223   358   223   359 0.94 Thiamine pyrophosphate enzyme, central domain
Cupin_2              PF07883.6     71 seq356_BIOID51035    -            185     9e-18   63.4   0.1   1   1   5.2e-21   1.4e-17   62.8   0.1     2    69   111   178   110   180 0.94 Cupin domain
HTH_3                PF01381.17    55 seq356_BIOID51035    -            185   1.1e-14   53.9   0.4   1   1   5.9e-18   1.6e-14   53.3   0.2     2    55    13    66    12    66 0.97 Helix-turn-helix
HTH_31               PF13560.1     64 seq356_BIOID51035    -            185     1e-10   41.4   0.0   1   1     6e-14   1.6e-10   40.8   0.0     3    60     9    65     7    68 0.95 Helix-turn-helix domain
HTH_19               PF12844.2     64 seq356_BIOID51035    -            185   1.7e-10   40.6   0.0   1   1     1e-13   2.7e-10   40.0   0.0     1    62     9    70     9    72 0.96 Helix-turn-helix domain
Peripla_BP_2         PF01497.13   238 seq357_BIOID51035    -            296   4.3e-27   94.6   0.0   1   1   3.7e-31     5e-27   94.4   0.0     1   235    38   270    38   273 0.94 Periplasmic binding protein
Glyco_transf_9       PF01075.12   247 seq358_BIOID51035    -            406   3.6e-07   29.5   0.0   1   1   4.2e-11   5.7e-07   28.8   0.0   104   208   215   317   198   333 0.88 Glycosyltransferase family 9 (heptosyltransferase)
DDE_Tnp_IS66_C       PF13817.1     39 seq360_BIOID51035    -             82   3.9e-20   71.4   0.0   1   1   7.5e-24   5.1e-20   71.0   0.0     1    39    39    77    39    77 0.98 IS66 C-terminal element
DDE_Tnp_IS66         PF03050.9    271 seq360_BIOID51035    -             82   1.1e-10   41.1   0.0   1   1   1.9e-14   1.3e-10   40.8   0.0   239   271     1    33     1    33 0.95 Transposase IS66 family
DnaJ_C               PF01556.13    81 seq362_BIOID51035    -            376   7.3e-34  115.4   0.1   1   1   3.5e-24   1.6e-20   72.6   0.0     1    81   262   340   262   340 0.95 DnaJ C terminal domain
DnaJ                 PF00226.26    64 seq362_BIOID51035    -            376   6.5e-29   99.3   4.4   1   1   2.3e-32     1e-28   98.6   3.1     1    64     5    67     5    67 0.99 DnaJ domain
DnaJ_CXXCXGXG        PF00684.14    66 seq362_BIOID51035    -            376   8.4e-16   57.6  16.9   1   1   3.3e-19   1.5e-15   56.8  11.7     1    66   144   204   144   204 0.97 DnaJ central domain
DUF2594              PF10769.4     74 seq364_BIOID51035    -             74   1.4e-42  143.4   2.3   1   1   1.1e-46   1.6e-42  143.3   1.6     1    74     1    74     1    74 1.00 Protein of unknown function (DUF2594)
DeoRC                PF00455.17   162 seq367_BIOID51035    -            243   2.4e-45  153.9   0.0   1   1   1.4e-48   3.8e-45  153.3   0.0     2   161    75   233    74   234 0.99 DeoR C terminal sensor domain
HTH_DeoR             PF08220.7     57 seq367_BIOID51035    -            243   7.5e-23   79.7   3.3   1   1   6.2e-25   1.7e-21   75.3   1.8     1    56     5    60     5    61 0.98 DeoR-like helix-turn-helix domain
HTH_11               PF08279.7     55 seq367_BIOID51035    -            243   4.8e-10   38.8   1.4   1   1   3.2e-13   8.8e-10   37.9   0.9     1    46     5    48     5    58 0.91 HTH domain
GntR                 PF00392.16    64 seq367_BIOID51035    -            243   1.6e-06   27.3   0.2   1   1   1.6e-09   4.3e-06   25.9   0.1    21    63    16    57     6    58 0.90 Bacterial regulatory proteins, gntR family
HTH_Mga              PF08280.6     59 seq367_BIOID51035    -            243   2.9e-05   23.6   0.9   1   1   2.7e-08   7.3e-05   22.3   0.6     5    44     4    43     2    51 0.94 M protein trans-acting positive regulator (MGA) HTH domain
Caudo_TAP            PF02413.12   130 seq368_BIOID51035    -            194   2.7e-39  134.2   0.7   1   1   2.5e-43   3.4e-39  133.8   0.5     1   129    72   191    72   192 0.98 Caudovirales tail fibre assembly protein
DUF2689              PF10894.3     61 seq372_BIOID51035    -            106   7.7e-43  144.0   3.7   1   1     8e-47   1.1e-42  143.5   2.5     1    61     1    61     1    61 1.00 Protein of unknown function (DUF2689)
HxlR                 PF01638.12    91 seq374_BIOID51035    -            126   1.8e-32  110.7   0.1   1   1   2.8e-36   3.8e-32  109.6   0.0     2    89    29   116    28   118 0.97 HxlR-like helix-turn-helix
HTH_Tnp_1            PF01527.15    76 seq375_BIOID51035    -            136   4.5e-19   68.0   0.6   1   1   1.2e-22     8e-19   67.2   0.4     2    74    23   102    22   104 0.89 Transposase
HTH_28               PF13518.1     52 seq375_BIOID51035    -            136   2.1e-06   27.4   0.5   1   1   6.5e-10   4.4e-06   26.4   0.0     1    43    32    75    32    78 0.93 Helix-turn-helix domain
LysR_substrate       PF03466.15   209 seq376_BIOID51035    -            323   5.7e-42  143.0   0.2   1   1   1.1e-45   7.8e-42  142.6   0.1     3   206   113   316   111   319 0.97 LysR substrate binding domain
HTH_1                PF00126.22    60 seq376_BIOID51035    -            323   7.3e-19   67.1   0.6   1   1     2e-22   1.3e-18   66.3   0.4     2    59    29    86    28    87 0.97 Bacterial regulatory helix-turn-helix protein, lysR family
Phage_cap_P2         PF05125.7    333 seq377_BIOID51035    -            167   8.1e-52  176.0   1.0   1   1   6.8e-56   9.3e-52  175.8   0.7    33   186     2   156     1   164 0.94 Phage major capsid protein, P2 family
DUF945               PF06097.6    459 seq379_BIOID51035    -            476  3.6e-106  355.5  11.8   1   1  3.1e-110  4.3e-106  355.3   8.2     3   459     4   467     2   467 0.98 Bacterial protein of unknown function (DUF945)
HTH_Tnp_1            PF01527.15    76 seq382_BIOID51035    -             71   1.7e-14   53.4   0.0   1   1   4.1e-18   1.9e-14   53.2   0.0     1    48     1    47     1    61 0.90 Transposase
HTH_28               PF13518.1     52 seq382_BIOID51035    -             71   1.2e-05   25.0   0.0   1   1   3.8e-09   1.7e-05   24.5   0.0     1    36    10    46    10    47 0.92 Helix-turn-helix domain
Tail_P2_I            PF09684.5    139 seq383_BIOID51035    -            176   5.5e-53  178.1   0.0   1   1   4.7e-57   6.5e-53  177.9   0.0     1   139     6   142     6   142 0.99 Phage tail protein (Tail_P2_I)
PALP                 PF00291.20   307 seq384_BIOID51035    -            514   9.6e-70  235.0   2.1   1   1   1.9e-73   1.3e-69  234.6   1.5     5   307    29   316    25   316 0.91 Pyridoxal-phosphate dependent enzyme
Thr_dehydrat_C       PF00585.13    91 seq384_BIOID51035    -            514   3.8e-64  212.2   0.0   1   2   3.6e-35   2.4e-31  107.0   0.0     1    91   329   419   329   419 0.98 C-terminal regulatory domain of Threonine dehydratase
Thr_dehydrat_C       PF00585.13    91 seq384_BIOID51035    -            514   3.8e-64  212.2   0.0   2   2   6.7e-34   4.6e-30  102.9   0.0     2    91   425   512   424   512 0.96 C-terminal regulatory domain of Threonine dehydratase
Fimbrial_CS1         PF04449.7    143 seq385_BIOID51035    -            170     6e-60  201.3   3.2   1   1   5.1e-64     7e-60  201.1   2.2     1   141    24   167    24   169 0.99 CS1 type fimbrial major subunit
Usher                PF00577.15   552 seq386_BIOID51035    -            878  1.3e-222  740.3  25.0   1   1  3.5e-226  1.6e-222  740.0  17.3     1   552   208   790   208   790 0.99 Type VII secretion system (T7SS), usher protein
PapC_N               PF13954.1    146 seq386_BIOID51035    -            878   5.1e-48  162.2   0.0   1   1   2.8e-51   1.3e-47  160.9   0.0     2   146    48   194    47   194 0.98 PapC N-terminal domain
PapC_C               PF13953.1     68 seq386_BIOID51035    -            878   3.1e-27   93.8   0.1   1   1   2.2e-30     1e-26   92.2   0.1     1    67   800   865   800   866 0.97 PapC C-terminal domain
HTH_3                PF01381.17    55 seq387_BIOID51035    -             71   2.9e-05   23.7   0.0   1   1   5.3e-09   7.2e-05   22.4   0.0    27    55     2    30     2    30 0.95 Helix-turn-helix
SNARE_assoc          PF09335.6    123 seq388_BIOID51035    -            220   1.6e-22   79.8   5.4   1   1   1.2e-26   1.6e-22   79.8   3.7     1   123    48   174    48   174 0.96 SNARE associated Golgi protein
rve                  PF00665.21   120 seq389_BIOID51035    -            301   2.7e-24   85.4   0.0   1   1   1.1e-27   4.9e-24   84.6   0.0     3   119   123   243   121   244 0.97 Integrase core domain
rve_3                PF13683.1     67 seq389_BIOID51035    -            301   1.4e-17   62.8   0.1   1   1   9.9e-21   4.5e-17   61.2   0.0     2    67   216   281   215   281 0.98 Integrase core domain
HTH_21               PF13276.1     60 seq389_BIOID51035    -            301   3.7e-17   61.9   1.4   1   1     7e-19   3.2e-15   55.7   0.4     6    57    49   106    44   109 0.80 HTH-like domain
Aldedh               PF00171.17   462 seq390_BIOID51035    -            495  2.2e-170  566.8   0.0   1   1  1.8e-174  2.5e-170  566.6   0.0     4   462    31   489    28   489 0.97 Aldehyde dehydrogenase family
FAD_binding_7        PF03441.9    277 seq391_BIOID51035    -            472  2.7e-107  357.9   0.9   1   1  5.1e-111  3.5e-107  357.6   0.6     3   276   205   468   203   469 0.96 FAD binding domain of DNA photolyase
DNA_photolyase       PF00875.13   165 seq391_BIOID51035    -            472   5.3e-46  156.2   0.2   1   1   1.8e-49   1.2e-45  155.0   0.1     2   159     5   168     4   174 0.93 DNA photolyase
TraV                 PF09676.5    119 seq392_BIOID51035    -            171   3.2e-40  137.4   1.3   1   1   2.7e-44   3.6e-40  137.2   0.9     1   119    23   165    23   165 0.98 Type IV conjugative transfer system lipoprotein (TraV)
FecCD                PF01032.13   311 seq396_BIOID51035    -            660  1.7e-145  483.5  84.2   1   2   3.4e-73   4.6e-69  232.5  27.5     7   310    13   324     7   325 0.93 FecCD transport family
FecCD                PF01032.13   311 seq396_BIOID51035    -            660  1.7e-145  483.5  84.2   2   2   1.1e-80   1.5e-76  257.0  25.3     1   311   357   657   343   657 0.96 FecCD transport family
Phage_cap_P2         PF05125.7    333 seq398_BIOID51035    -            152   2.3e-42  144.9   0.0   1   1   1.9e-46   2.6e-42  144.7   0.0   194   329     7   145     3   149 0.94 Phage major capsid protein, P2 family
DNA_pol3_delta2      PF13177.1    162 seq399_BIOID51035    -            334   6.9e-39  132.9   0.0   1   1   1.7e-42   1.2e-38  132.2   0.0     8   159    13   165     9   168 0.96 DNA polymerase III, delta subunit
DNApol3-delta_C      PF09115.5    119 seq399_BIOID51035    -            334   1.9e-37  127.7   0.1   1   1   4.4e-41     3e-37  127.1   0.1     2   119   207   323   206   323 0.98 DNA polymerase III, delta subunit, C terminal
DAO                  PF01266.19   358 seq400_BIOID51035    -            432   5.6e-74  249.0   0.5   1   1   4.8e-77   6.5e-74  248.8   0.3     2   358     3   397     2   397 0.95 FAD dependent oxidoreductase
Pyr_redox_2          PF07992.9    200 seq400_BIOID51035    -            432   7.5e-09   35.6   0.3   1   1   3.9e-08   5.3e-05   23.0   0.2     1    36     2    37     2    65 0.92 Pyridine nucleotide-disulphide oxidoreductase
Pyr_redox            PF00070.22    80 seq400_BIOID51035    -            432   3.2e-08   33.7   0.2   1   1     7e-09   9.6e-06   25.7   0.2     1    33     2    34     2    47 0.91 Pyridine nucleotide-disulphide oxidoreductase
NAD_binding_8        PF13450.1     68 seq400_BIOID51035    -            432   8.6e-07   28.7   0.1   1   1   5.6e-09   7.6e-06   25.7   0.0     1    34     5    38     5    69 0.85 NAD(P)-binding Rossmann-like domain
ApbA                 PF02558.11   151 seq400_BIOID51035    -            432   2.3e-05   23.7   0.2   1   1   3.8e-08   5.3e-05   22.6   0.1     1    33     3    34     3    48 0.87 Ketopantoate reductase PanE/ApbA
AlaDh_PNT_C          PF01262.16   168 seq400_BIOID51035    -            432   0.00013   21.5   0.1   1   1   1.7e-07   0.00023   20.6   0.1    22    59     2    39     1    52 0.85 Alanine dehydrogenase/PNT, C-terminal domain
Pep_deformylase      PF01327.16   157 seq403_BIOID51035    -            169   6.4e-53  178.2   0.1   1   1   5.6e-57   7.6e-53  177.9   0.1     2   156     4   152     3   153 0.94 Polypeptide deformylase
ICL                  PF00463.16   526 seq404_BIOID51035    -            439  3.2e-200  665.6   1.7   1   2  4.6e-118  3.2e-114  381.9   0.0     1   255    12   262    12   264 0.99 Isocitrate lyase family
ICL                  PF00463.16   526 seq404_BIOID51035    -            439  3.2e-200  665.6   1.7   2   2   1.5e-88     1e-84  284.5   1.0   353   526   262   439   260   439 0.98 Isocitrate lyase family
PEP_mutase           PF13714.1    238 seq404_BIOID51035    -            439   4.8e-19   68.4   0.0   1   1   2.3e-22   1.6e-18   66.7   0.0    26   198    86   320    74   352 0.86 Phosphoenolpyruvate phosphomutase
Autotransporter      PF03797.14   265 seq407_BIOID51035    -            984   2.9e-51  174.2  20.2   1   1   6.3e-55   2.9e-51  174.2  14.0     3   264   719   969   717   970 0.98 Autotransporter beta-domain
Pertactin            PF03212.9    121 seq407_BIOID51035    -            984   1.9e-41  140.4   0.9   1   1   4.2e-45   1.9e-41  140.4   0.6     1   120   506   626   506   627 0.98 Pertactin
ESPR                 PF13018.1     24 seq407_BIOID51035    -            984   1.1e-09   37.4   1.5   1   1   2.3e-13   1.1e-09   37.4   1.0     1    24     1    24     1    24 0.99 Extended Signal Peptide of Type V secretion system
Phage_fiber_2        PF03406.8     44 seq408_BIOID51035    -            588   1.8e-44  149.0  16.6   1   2     6e-27   4.1e-23   80.6   3.7     1    44   173   216   173   216 0.98 Phage tail fibre repeat
Phage_fiber_2        PF03406.8     44 seq408_BIOID51035    -            588   1.8e-44  149.0  16.6   2   2   9.8e-25   6.7e-21   73.5   2.4     1    43   217   259   217   260 0.96 Phage tail fibre repeat
DUF3751              PF12571.3    159 seq408_BIOID51035    -            588     4e-39  133.8   1.3   1   1   1.7e-42   1.2e-38  132.3   0.1     3   159     7   157     1   157 0.96 Phage tail-collar fibre protein
UPF0150              PF03681.10    48 seq409_BIOID51035    -            145   1.2e-12   47.0   0.1   1   1   2.8e-16   1.9e-12   46.4   0.1     1    45     9    53     9    56 0.95 Uncharacterised protein family (UPF0150)
HTH_3                PF01381.17    55 seq409_BIOID51035    -            145   2.1e-07   30.5   0.1   1   1   4.7e-11   3.2e-07   29.9   0.1     7    53    95   141    89   143 0.93 Helix-turn-helix
StbA                 PF06406.6    318 seq410_BIOID51035    -            319  9.3e-146  484.6   0.2   1   1  7.8e-150  1.1e-145  484.4   0.1     1   317     2   318     2   319 0.99 StbA protein
Transcrip_reg        PF01709.15   234 seq412_BIOID51035    -            238   3.2e-82  275.0   0.9   1   1   2.6e-86   3.6e-82  274.8   0.6     1   233     3   235     3   236 0.98 Transcriptional regulator
DiS_P_DiS            PF06750.8     92 seq413_BIOID51035    -            261   1.2e-24   85.7   0.4   1   1     4e-28   2.7e-24   84.6   0.3    12    87     1    78     1    84 0.89 Bacterial Peptidase A24 N-terminal domain
Peptidase_A24        PF01478.13   106 seq413_BIOID51035    -            261   1.7e-21   76.2  14.8   1   1   2.5e-25   1.7e-21   76.2  10.3     1   105    96   205    96   206 0.88 Type IV leader peptidase family
SecD-TM1             PF13721.1    101 seq415_BIOID51035    -            127   2.7e-16   59.5   0.0   1   1   2.6e-20   3.6e-16   59.1   0.0    11   101    17   105     8   105 0.91 SecD export protein N-terminal TM region
Phage_term_smal      PF05944.7    132 seq416_BIOID51035    -            266   2.9e-42  143.3   0.1   1   1   4.4e-46     6e-42  142.3   0.0     2   132    36   170    35   170 0.95 Phage small terminase subunit
Virul_fac_BrkB       PF03631.10   260 seq417_BIOID51035    -            337   3.4e-49  167.4  16.0   1   1     3e-53   4.1e-49  167.1  11.1     4   258    65   325    62   327 0.91 Virulence factor BrkB
PsiB                 PF06290.6    143 seq418_BIOID51035    -            144   1.3e-71  238.5   0.0   1   1     1e-75   1.4e-71  238.3   0.0     1   143     1   143     1   143 0.99 Plasmid SOS inhibition protein (PsiB)
DUF1281              PF06924.6    134 seq420_BIOID51035    -            308   1.8e-61  205.3   0.0   1   1   1.8e-65   2.5e-61  204.8   0.0     1   134     9   142     9   142 0.99 Protein of unknown function (DUF1281)
Rep_3                PF01051.16   218 seq421_BIOID51035    -            325   4.8e-22   78.4   0.1   1   1   5.3e-26   7.3e-22   77.8   0.1     4   210    11   265     9   271 0.86 Initiator Replication protein
Exo_endo_phos        PF03372.18   251 seq422_BIOID51035    -            259   5.8e-12   45.9   0.4   1   1   7.6e-16     1e-11   45.1   0.3     2   251    41   245    40   245 0.65 Endonuclease/Exonuclease/phosphatase family
Caudo_TAP            PF02413.12   130 seq424_BIOID51035    -             89   1.8e-26   92.6   0.7   1   1   1.5e-30     2e-26   92.5   0.5    70   129    27    86     5    87 0.91 Caudovirales tail fibre assembly protein
Formyl_trans_N       PF00551.14   181 seq425_BIOID51035    -            315   3.3e-55  186.3   0.0   1   1     7e-59   4.8e-55  185.8   0.0     2   180     6   183     5   184 0.98 Formyl transferase
Formyl_trans_C       PF02911.13   100 seq425_BIOID51035    -            315   1.1e-33  115.1   0.1   1   1   2.5e-37   1.7e-33  114.5   0.0     1    99   207   304   207   305 0.98 Formyl transferase, C-terminal domain
NLPC_P60             PF00877.14   105 seq431_BIOID51035    -            257   3.3e-31  107.0   0.0   1   1   8.7e-35     6e-31  106.2   0.0     1   105   139   249   139   249 0.98 NlpC/P60 family
Aminotran_1_2        PF00155.16   363 seq432_BIOID51035    -            469   1.3e-31  109.7   0.0   1   1     3e-35   2.1e-31  109.1   0.0    44   348   145   445   120   458 0.88 Aminotransferase class I and II
GntR                 PF00392.16    64 seq432_BIOID51035    -            469   2.2e-14   52.5   0.1   1   1   1.1e-17   7.3e-14   50.8   0.0     1    64     3    66     3    66 0.98 Bacterial regulatory proteins, gntR family
Homoserine_dh        PF00742.14   179 seq433_BIOID51035    -            810   6.9e-51  172.3   0.0   1   1   2.3e-54   1.1e-50  171.7   0.0     1   178   608   803   608   804 0.99 Homoserine dehydrogenase
AA_kinase            PF00696.23   241 seq433_BIOID51035    -            810   1.8e-42  145.4   0.0   1   1   8.3e-46   3.8e-42  144.3   0.0     2   238    12   284    11   287 0.89 Amino acid kinase family
NAD_binding_3        PF03447.11   117 seq433_BIOID51035    -            810   3.5e-24   85.3   0.0   1   1   1.8e-27   8.4e-24   84.1   0.0     1   116   465   599   465   600 0.98 Homoserine dehydrogenase, NAD binding domain
Phage_GPO            PF05929.6    276 seq435_BIOID51035    -            278   4.4e-68  229.4   0.8   1   1   3.7e-72     5e-68  229.2   0.5     2   275    10   277     9   278 0.91 Phage capsid scaffolding protein (GPO) serine peptidase
AP_endonuc_2         PF01261.19   211 seq436_BIOID51035    -            258   6.7e-33  113.6   0.2   1   1   5.9e-37   8.1e-33  113.3   0.1     1   211    21   219    21   219 0.95 Xylose isomerase-like TIM barrel
Phage_AlpA           PF05930.7     51 seq438_BIOID51035    -             68   8.8e-20   70.0   0.1   1   1   1.5e-23     1e-19   69.8   0.1     1    51    10    59    10    59 0.98 Prophage CP4-57 regulatory protein (AlpA)
HTH_17               PF12728.2     51 seq438_BIOID51035    -             68   7.2e-08   32.4   0.1   1   1   1.2e-11   8.5e-08   32.2   0.1     9    50    20    62    15    63 0.90 Helix-turn-helix domain
PsiA                 PF06952.6    238 seq439_BIOID51035    -            239  1.7e-112  374.1   8.2   1   1  1.4e-116  1.9e-112  374.0   5.7     1   237     1   236     1   237 0.99 PsiA protein
DUF1090              PF06476.7    115 seq441_BIOID51035    -            122   6.8e-38  128.7  16.9   1   1   6.2e-42   8.4e-38  128.4  11.7     2   114     7   116     5   117 0.92 Protein of unknown function (DUF1090)
TatD_DNase           PF01026.16   255 seq444_BIOID51035    -            265   1.2e-76  257.2   0.0   1   1   9.8e-81   1.3e-76  257.0   0.0     1   255     4   255     4   255 0.96 TatD related DNase
Na_H_antiport_1      PF06965.7    378 seq445_BIOID51035    -            388  1.1e-165  550.8  29.2   1   1  9.6e-170  1.3e-165  550.6  20.2     2   378     5   380     4   380 0.99 Na+/H+ antiporter 1
Plasmid_stab_B       PF10784.4     72 seq447_BIOID51035    -            131   5.6e-27   93.0   0.0   1   1   5.9e-31   8.1e-27   92.5   0.0     1    72    10    81    10    81 0.99 Plasmid stability protein
DAO                  PF01266.19   358 seq450_BIOID51035    -            426   1.1e-71  241.5   0.2   1   1   5.6e-75   1.3e-71  241.3   0.1     1   358    29   381    29   381 0.96 FAD dependent oxidoreductase
Thi4                 PF01946.12   230 seq450_BIOID51035    -            426     2e-07   30.2   1.8   1   1     2e-10   4.5e-07   29.0   0.3     9    64    19    75    12    78 0.90 Thi4 family
NAD_binding_8        PF13450.1     68 seq450_BIOID51035    -            426   2.6e-06   27.2   1.0   1   1   4.8e-09   1.1e-05   25.2   0.7     1    42    32    71    32    89 0.83 NAD(P)-binding Rossmann-like domain
FAD_binding_3        PF01494.14   356 seq450_BIOID51035    -            426     7e-06   25.2   0.6   1   1   3.1e-09     7e-06   25.2   0.4     2    33    28    59    27    68 0.94 FAD binding domain
FAD_binding_2        PF00890.19   421 seq450_BIOID51035    -            426   2.4e-05   23.2   0.8   1   1   1.7e-08     4e-05   22.5   0.6     1    43    29    71    29    81 0.85 FAD binding domain
HTH_Tnp_1            PF01527.15    76 seq451_BIOID51035    -            215   1.8e-20   72.5   0.0   1   1   1.2e-23   5.3e-20   71.0   0.0     2    69    91   162    90   169 0.87 Transposase
Phage_GPL            PF05926.6    140 seq452_BIOID51035    -            164   4.3e-51  172.3   0.1   1   1   3.6e-55   4.9e-51  172.1   0.1     2   140    26   164    25   164 0.99 Phage head completion protein (GPL)
DUF883               PF05957.8     94 seq453_BIOID51035    -            101   1.1e-31  108.9   1.7   1   1   9.3e-36   1.3e-31  108.7   1.2     2    94     9   101     8   101 0.99 Bacterial protein of unknown function (DUF883)
Ala_racemase_N       PF01168.15   217 seq454_BIOID51035    -            356   1.2e-58  198.1   0.1   1   1   2.3e-62   1.6e-58  197.7   0.0     2   217    10   217     9   217 0.95 Alanine racemase, N-terminal domain
Ala_racemase_C       PF00842.16   129 seq454_BIOID51035    -            356   2.4e-39  133.5   0.4   1   1   6.2e-43   4.2e-39  132.7   0.3     1   127   232   354   232   356 0.97 Alanine racemase, C-terminal domain
Methyltransf_11      PF08241.7     95 seq455_BIOID51035    -            256   1.3e-24   86.3   0.0   1   1   2.2e-27   2.3e-24   85.5   0.0     1    95    49   145    49   145 0.97 Methyltransferase domain
Methyltransf_31      PF13847.1    152 seq455_BIOID51035    -            256   9.2e-21   73.9   0.0   1   1   1.1e-23   1.2e-20   73.5   0.0     4   112    45   149    43   234 0.86 Methyltransferase domain
Methyltransf_23      PF13489.1    162 seq455_BIOID51035    -            256   2.4e-19   69.4   0.0   1   1   3.2e-22   3.4e-19   68.9   0.0     7   159    31   191    26   194 0.82 Methyltransferase domain
Ubie_methyltran      PF01209.13   233 seq455_BIOID51035    -            256   9.3e-18   64.0   0.0   1   1   1.2e-20   1.2e-17   63.6   0.0    39   158    36   152     2   162 0.83 ubiE/COQ5 methyltransferase family
Methyltransf_18      PF12847.2    112 seq455_BIOID51035    -            256   2.8e-16   59.9   0.1   1   1   5.4e-19   5.7e-16   58.9   0.0     2   109    45   145    44   148 0.90 Methyltransferase domain
Methyltransf_12      PF08242.7     99 seq455_BIOID51035    -            256   4.2e-14   52.7   0.0   1   1   6.7e-17     7e-14   51.9   0.0     1    98    49   142    49   143 0.93 Methyltransferase domain
Methyltransf_25      PF13649.1    101 seq455_BIOID51035    -            256   2.1e-13   50.3   0.3   1   1   3.9e-16   4.1e-13   49.4   0.1     1   101    48   141    48   141 0.92 Methyltransferase domain
Methyltransf_26      PF13659.1    117 seq455_BIOID51035    -            256   3.3e-11   43.1   0.8   1   1   6.8e-14   7.2e-11   42.0   0.2     3   113    47   145    45   147 0.92 Methyltransferase domain
MTS                  PF05175.9    170 seq455_BIOID51035    -            256   2.3e-09   36.7   0.1   1   1   4.3e-12   4.5e-09   35.8   0.0    25   144    38   150    32   175 0.79 Methyltransferase small domain
Methyltransf_8       PF05148.10   219 seq455_BIOID51035    -            256   5.3e-08   32.6   0.0   1   1   3.9e-10   4.1e-07   29.7   0.0    49   164    15   153     6   177 0.69 Hypothetical methyltransferase
Methyltransf_29      PF03141.11   506 seq455_BIOID51035    -            256   7.1e-08   31.1   0.1   1   1   8.5e-11     9e-08   30.7   0.0   115   218    42   146     8   170 0.78 Putative S-adenosyl-L-methionine-dependent methyltransferase
TehB                 PF03848.9    192 seq455_BIOID51035    -            256   9.1e-06   24.8   0.0   1   1   1.7e-08   1.8e-05   23.9   0.0    31   135    45   149    14   157 0.79 Tellurite resistance protein TehB
PrmA                 PF06325.8    295 seq455_BIOID51035    -            256   6.6e-05   22.0   0.0   1   1   8.6e-08     9e-05   21.6   0.0   161   262    44   150    29   188 0.74 Ribosomal protein L11 methyltransferase (PrmA)
Nol1_Nop2_Fmu        PF01189.12   283 seq463_BIOID51035    -            429  2.7e-104  348.3   0.0   1   1  1.8e-107  3.4e-104  348.0   0.0     1   282   164   426   164   427 0.99 NOL1/NOP2/sun family
NusB                 PF01029.13   134 seq463_BIOID51035    -            429   6.1e-26   90.8   0.0   1   1   5.1e-29   9.9e-26   90.1   0.0     1   134     5   127     5   127 0.97 NusB family
Methyltransf_26      PF13659.1    117 seq463_BIOID51035    -            429   3.7e-11   42.9   0.0   1   1   3.7e-14   7.3e-11   42.0   0.0     2   116   248   375   247   376 0.90 Methyltransferase domain
Methyltransf_18      PF12847.2    112 seq463_BIOID51035    -            429   2.3e-10   40.9   0.0   1   1   2.2e-13   4.2e-10   40.0   0.0     2   112   247   375   246   375 0.84 Methyltransferase domain
Methyltransf_31      PF13847.1    152 seq463_BIOID51035    -            429   1.9e-09   37.1   0.0   1   1   1.8e-12   3.5e-09   36.3   0.0     2   113   245   380   244   416 0.82 Methyltransferase domain
MTS                  PF05175.9    170 seq463_BIOID51035    -            429   1.1e-06   28.0   0.0   1   1   1.1e-09   2.1e-06   27.1   0.0    24   151   239   385   229   397 0.86 Methyltransferase small domain
FtsJ                 PF01728.14   181 seq463_BIOID51035    -            429   8.9e-05   22.4   0.0   1   1   9.1e-08   0.00018   21.4   0.0    19    99   242   323   233   400 0.60 FtsJ-like methyltransferase
DUF1469              PF07332.6    121 seq464_BIOID51035    -            134     1e-25   89.6   7.5   1   1   8.4e-30   1.1e-25   89.5   5.2     6   120    19   129    14   130 0.97 Protein of unknown function (DUF1469)
RepB-RCR_reg         PF10723.4     85 seq465_BIOID51035    -             86   1.9e-37  126.7   2.5   1   1   1.7e-41   2.3e-37  126.4   1.7     1    83     1    83     1    85 0.98 Replication regulatory protein RepB
NAD_binding_2        PF03446.10   162 seq469_BIOID51035    -            292   6.5e-49  165.8   0.7   1   1   2.2e-52   1.5e-48  164.6   0.3     2   161     1   160     1   162 0.97 NAD binding domain of 6-phosphogluconate dehydrogenase
F420_oxidored        PF03807.12    96 seq469_BIOID51035    -            292   1.9e-07   31.2   0.2   1   1   1.3e-10   9.2e-07   29.0   0.1     1    93     2    92     2    94 0.81 NADP oxidoreductase coenzyme F420-dependent
AceK                 PF06315.6    562 seq472_BIOID51035    -            578    7e-240  796.9   0.0   1   1  5.8e-244  7.9e-240  796.7   0.0     1   562     9   568     9   568 0.99 Isocitrate dehydrogenase kinase/phosphatase (AceK)
Phage_tail_X         PF05489.7     60 seq474_BIOID51035    -             68   1.3e-21   75.7   0.0   1   1   9.9e-26   1.4e-21   75.6   0.0     1    57     3    58     3    61 0.95 Phage Tail Protein X
N6_N4_Mtase          PF01555.13   231 seq475_BIOID51035    -            227     1e-34  119.8   0.0   1   2   3.3e-15   2.2e-11   43.5   0.0     1   114    21   124    21   129 0.89 DNA methylase
N6_N4_Mtase          PF01555.13   231 seq475_BIOID51035    -            227     1e-34  119.8   0.0   2   2   1.1e-24   7.8e-21   74.4   0.0   169   228   141   200   126   203 0.90 DNA methylase
Sugar_tr             PF00083.19   451 seq479_BIOID51035    -            440   1.2e-35  122.8  33.9   1   2   1.1e-31   7.4e-28   97.2   5.7     2   203    23   232    22   236 0.89 Sugar (and other) transporter
Sugar_tr             PF00083.19   451 seq479_BIOID51035    -            440   1.2e-35  122.8  33.9   2   2   2.4e-12   1.6e-08   33.4  11.7   242   443   240   439   226   440 0.69 Sugar (and other) transporter
MFS_1                PF07690.11   354 seq479_BIOID51035    -            440   1.8e-29  102.4  61.0   1   2   4.8e-21   3.3e-17   62.1  18.9     2   239    28   275    27   287 0.71 Major Facilitator Superfamily
MFS_1                PF07690.11   354 seq479_BIOID51035    -            440   1.8e-29  102.4  61.0   2   2   5.7e-16   3.9e-12   45.4  19.4    27   176   283   435   271   440 0.81 Major Facilitator Superfamily
TnpB_IS66            PF05717.8    108 seq481_BIOID51035    -            115   1.3e-44  149.9   0.0   1   1     1e-48   1.4e-44  149.8   0.0     2   107     7   110     6   111 0.96 IS66 Orf2 like protein
Inositol_P           PF00459.20   271 seq482_BIOID51035    -            246   6.5e-58  196.0   0.0   1   1   5.6e-62   7.6e-58  195.8   0.0     8   253     4   238     1   243 0.86 Inositol monophosphatase family
Phage_holin_3        PF05106.7    100 seq484_BIOID51035    -            107   2.9e-18   65.5   0.8   1   1   2.5e-22   3.4e-18   65.3   0.5     6   100     7   101     2   101 0.95 Phage holin family (Lysis protein S)
YqjK                 PF13997.1     73 seq487_BIOID51035    -             99   3.6e-30  103.8   9.8   1   1   3.3e-34   4.5e-30  103.5   6.8     1    73    14    86    14    86 0.99 YqjK-like protein
PTS_EIIC             PF02378.13   321 seq488_BIOID51035    -            477   1.4e-80  270.4  33.4   1   1   2.1e-84   1.4e-80  270.4  23.2     1   321    13   320    13   320 0.94 Phosphotransferase system, EIIC
PTS_EIIB             PF00367.15    35 seq488_BIOID51035    -            477   7.7e-14   50.5   0.1   1   1     2e-17   1.3e-13   49.7   0.0     3    35   404   436   402   436 0.95 phosphotransferase system, EIIB
BATS                 PF06968.8     92 seq492_BIOID51035    -            346   1.7e-29  101.3   0.0   1   1   5.5e-33   3.7e-29  100.2   0.0     1    92   220   312   220   312 0.99 Biotin and Thiamin Synthesis associated domain
Radical_SAM          PF04055.16   166 seq492_BIOID51035    -            346   3.9e-19   69.3   0.0   1   1   4.6e-22   3.2e-18   66.3   0.0     4   160    50   203    47   209 0.92 Radical SAM superfamily
IncFII_repA          PF02387.10   281 seq494_BIOID51035    -            289   7.3e-97  323.7   0.1   1   1  6.4e-101   8.7e-97  323.5   0.1     3   271     9   269     1   276 0.98 IncFII RepA protein family
DUF421               PF04239.7     99 seq495_BIOID51035    -            230   1.4e-24   85.3   0.0   1   1   1.4e-28   1.9e-24   84.9   0.0     1    71   102   171   102   213 0.85 Protein of unknown function (DUF421)
HTH_1                PF00126.22    60 seq497_BIOID51035    -            301     5e-16   58.0   0.0   1   1   1.5e-19     1e-15   57.0   0.0     2    60     9    67     8    67 0.97 Bacterial regulatory helix-turn-helix protein, lysR family
LysR_substrate       PF03466.15   209 seq497_BIOID51035    -            301   4.8e-11   42.0   0.0   1   1   9.5e-15   6.5e-11   41.6   0.0     9   200    98   287    92   290 0.94 LysR substrate binding domain
OmpW                 PF03922.9    192 seq498_BIOID51035    -             35   6.4e-10   38.8   0.0   1   1   4.9e-14   6.7e-10   38.8   0.0   157   192     1    35     1    35 0.97 OmpW family
DNA_pol_A            PF00476.15   383 seq499_BIOID51035    -            928  6.7e-160  531.7   0.0   1   1  2.6e-163    9e-160  531.3   0.0     2   383   548   927   547   927 0.99 DNA polymerase family A
5_3_exonuc_N         PF02739.11   169 seq499_BIOID51035    -            928   3.4e-59  198.8   0.0   1   1   2.3e-62   7.8e-59  197.7   0.0     2   169     8   169     7   169 0.99 5'-3' exonuclease, N-terminal resolvase-like domain
DNA_pol_A_exo1       PF01612.15   174 seq499_BIOID51035    -            928   3.6e-44  150.1   0.1   1   1   2.1e-47   7.1e-44  149.1   0.1     1   174   330   517   330   517 0.97 3'-5' exonuclease
5_3_exonuc           PF01367.15   101 seq499_BIOID51035    -            928   2.9e-31  107.5   0.0   1   1   2.2e-34   7.5e-31  106.2   0.0     1    99   171   275   171   277 0.97 5'-3' exonuclease, C-terminal SAM fold
DDE_Tnp_IS66         PF03050.9    271 seq500_BIOID51035    -            523    7e-103  343.4   0.2   1   1    2e-106    7e-103  343.4   0.1     1   270   186   472   186   473 0.99 Transposase IS66 family
DDE_Tnp_IS66_C       PF13817.1     39 seq500_BIOID51035    -            523   3.3e-19   68.4   0.4   1   1   3.6e-22   1.2e-18   66.6   0.3     1    39   479   517   479   517 0.98 IS66 C-terminal element
HTH_Tnp_IS66         PF13005.2     59 seq500_BIOID51035    -            523     8e-18   63.9   6.7   1   1     5e-21   1.7e-17   62.8   4.7     2    59   125   180   124   180 0.98 putative Helix-turn-helix domain of transposase IS66
LZ_Tnp_IS66          PF13007.2     78 seq500_BIOID51035    -            523   1.6e-12   47.7   7.7   1   1   1.2e-15     4e-12   46.5   5.3     2    77    46   121    45   122 0.83 Transposase C of IS166 homeodomain
IlvN                 PF07991.7    165 seq503_BIOID51035    -            491   6.6e-61  204.3   0.2   1   1   1.6e-64   1.1e-60  203.6   0.1     2   165    35   204    34   204 0.98 Acetohydroxy acid isomeroreductase, catalytic domain
IlvC                 PF01450.14   145 seq503_BIOID51035    -            491     4e-56  188.8   0.1   1   2   3.3e-21   2.3e-17   63.1   0.0     1   128   210   337   210   345 0.91 Acetohydroxy acid isomeroreductase, catalytic domain
IlvC                 PF01450.14   145 seq503_BIOID51035    -            491     4e-56  188.8   0.1   2   2   7.7e-40   5.3e-36  123.6   0.0    15   145   359   485   349   485 0.93 Acetohydroxy acid isomeroreductase, catalytic domain
Peptidase_M15_4      PF13539.1     67 seq504_BIOID51035    -            130   2.4e-14   53.3   0.2   1   1   2.6e-18   3.6e-14   52.8   0.1     4    67    58   123    55   123 0.71 D-alanyl-D-alanine carboxypeptidase
Fimbrial             PF00419.15   145 seq505_BIOID51035    -            176   1.7e-21   76.8   4.1   1   1   1.5e-25     2e-21   76.6   2.8     1   145    27   176    27   176 0.94 Fimbrial protein
SBP_bac_8            PF13416.1    281 seq506_BIOID51035    -            381   1.9e-26   93.3   4.0   1   1   5.3e-30   2.4e-26   92.9   2.8     2   265    56   326    55   333 0.83 Bacterial extracellular solute-binding protein
SBP_bac_1            PF01547.20   314 seq506_BIOID51035    -            381   1.9e-20   73.7   6.0   1   1   5.7e-24   2.6e-20   73.2   4.2    14   313    56   312    45   313 0.83 Bacterial extracellular solute-binding protein
SBP_bac_6            PF13343.1    242 seq506_BIOID51035    -            381   7.6e-17   61.3   1.9   1   1   1.7e-15   7.8e-12   44.9   0.1   107   216   215   325   179   350 0.85 Bacterial extracellular solute-binding protein
DoxX                 PF07681.7     85 seq507_BIOID51035    -            160   6.2e-18   64.8  12.8   1   1   1.5e-21   1.1e-17   64.1   8.9     2    84    39   117    38   118 0.98 DoxX
Caudo_TAP            PF02413.12   130 seq508_BIOID51035    -            129   8.8e-30  103.4   1.9   1   1   6.8e-34   9.3e-30  103.3   1.3    24   130    14   129     1   129 0.89 Caudovirales tail fibre assembly protein
Inositol_P           PF00459.20   271 seq513_BIOID51035    -            267   2.5e-77  259.7   0.0   1   1   2.1e-81   2.8e-77  259.5   0.0     3   268     2   260     1   263 0.97 Inositol monophosphatase family
Aminotran_3          PF00202.16   339 seq515_BIOID51035    -            421  2.8e-108  361.6   0.6   1   1    5e-112  3.5e-108  361.3   0.4     3   338    27   359    25   360 0.97 Aminotransferase class-III
Aminotran_1_2        PF00155.16   363 seq515_BIOID51035    -            421   3.8e-05   22.6   0.1   1   1   2.6e-08   0.00018   20.4   0.0   125   278   159   323    40   378 0.62 Aminotransferase class I and II
TraD                 PF06412.6     65 seq516_BIOID51035    -            103     2e-11   43.2   0.4   1   1   1.4e-15     2e-11   43.2   0.3     2    64    35    97    34    98 0.94 Conjugal transfer protein TraD
HTH_AraC             PF00165.18    42 seq518_BIOID51035    -            118   1.5e-18   65.8   0.9   1   2   1.6e-08   0.00011   21.7   0.0     1    38    23    61    23    65 0.92 Bacterial regulatory helix-turn-helix proteins, AraC family
HTH_AraC             PF00165.18    42 seq518_BIOID51035    -            118   1.5e-18   65.8   0.9   2   2   3.3e-15   2.2e-11   43.0   0.1     6    41    76   112    74   113 0.92 Bacterial regulatory helix-turn-helix proteins, AraC family
HTH_18               PF12833.2     81 seq518_BIOID51035    -            118   4.1e-12   45.9   0.0   1   1   8.1e-16   5.5e-12   45.5   0.0     1    79    36   112    36   113 0.97 Helix-turn-helix domain
DUF2570              PF10828.3    110 seq520_BIOID51035    -            135   7.3e-05   22.2   0.0   1   1   6.2e-09   8.5e-05   22.0   0.0     4   100     4    99     1   108 0.82 Protein of unknown function (DUF2570)
Transp_cyt_pur       PF02133.10   439 seq521_BIOID51035    -            484    4e-141  470.4  43.2   1   1  3.3e-145  4.6e-141  470.2  29.9     1   439    19   457    19   457 0.99 Permease for cytosine/purines, uracil, thiamine, allantoin
DUF1380              PF07128.7    139 seq522_BIOID51035    -             60     4e-20   71.9   0.0   1   1   3.1e-24   4.3e-20   71.8   0.0     1    42     1    42     1    49 0.95 Protein of unknown function (DUF1380)
Fimbrial             PF00419.15   145 seq526_BIOID51035    -            169   7.7e-10   39.0   8.2   1   1   7.2e-14   9.8e-10   38.7   5.7     1   144    30   168    30   169 0.78 Fimbrial protein
TrkA_N               PF02254.13   116 seq529_BIOID51035    -            458     1e-57  193.0   4.4   1   2   7.8e-33   7.6e-30  103.1   0.1     1   108     3   111     3   124 0.94 TrkA-N domain
TrkA_N               PF02254.13   116 seq529_BIOID51035    -            458     1e-57  193.0   4.4   2   2   5.9e-29   5.7e-26   90.6   0.7     1   116   235   350   235   350 0.95 TrkA-N domain
TrkA_C               PF02080.16    71 seq529_BIOID51035    -            458   1.9e-21   75.3   0.7   1   2   4.7e-13   4.5e-10   38.8   0.0     3    70   157   225   155   226 0.91 TrkA-C domain
TrkA_C               PF02080.16    71 seq529_BIOID51035    -            458   1.9e-21   75.3   0.7   2   2     2e-11   1.9e-08   33.6   0.2     8    70   390   451   388   452 0.89 TrkA-C domain
F420_oxidored        PF03807.12    96 seq529_BIOID51035    -            458     2e-12   47.2   2.3   1   2   1.5e-07   0.00015   22.0   0.0     1    52     2    49     2    87 0.87 NADP oxidoreductase coenzyme F420-dependent
F420_oxidored        PF03807.12    96 seq529_BIOID51035    -            458     2e-12   47.2   2.3   2   2   1.5e-07   0.00015   22.0   0.3     2    48   235   279   234   355 0.80 NADP oxidoreductase coenzyme F420-dependent
NAD_binding_7        PF13241.1    103 seq529_BIOID51035    -            458   1.2e-11   44.6   3.0   1   1   7.5e-08   7.3e-05   22.8   0.0     8    82   233   319   228   323 0.75 Putative NAD(P)-binding
Shikimate_DH         PF01488.15   135 seq529_BIOID51035    -            458   1.6e-11   44.3   0.8   1   1   5.3e-09   5.2e-06   26.4   0.2    12   102   232   332   222   367 0.77 Shikimate / quinate 5-dehydrogenase
GST_N_2              PF13409.1     70 seq530_BIOID51035    -            328   1.5e-23   82.4   0.0   1   1   9.4e-27   3.2e-23   81.3   0.0     1    70    62   159    62   159 0.85 Glutathione S-transferase, N-terminal domain
GST_C_2              PF13410.1     69 seq530_BIOID51035    -            328   3.9e-14   52.1   0.0   1   1   2.3e-17     8e-14   51.1   0.0     1    54   203   256   203   280 0.89 Glutathione S-transferase, C-terminal domain
GST_C                PF00043.20    95 seq530_BIOID51035    -            328   8.7e-07   28.7   0.0   1   1   4.2e-10   1.4e-06   28.0   0.0    20    67   200   247   167   281 0.76 Glutathione S-transferase, C-terminal domain
RelB                 PF04221.7     83 seq534_BIOID51035    -             42   1.5e-05   24.5   0.0   1   1   1.3e-09   1.7e-05   24.3   0.0     1    23     1    23     1    28 0.92 RelB antitoxin
NIF3                 PF01784.13   242 seq535_BIOID51035    -            247     8e-56  189.1   0.0   1   1     7e-60   9.6e-56  188.9   0.0     2   240     6   235     5   238 0.95 NIF3 (NGG1p interacting factor 3)
YfiO                 PF13525.1    203 seq536_BIOID51035    -            245   1.1e-84  282.8   5.8   1   1   2.8e-88   1.3e-84  282.6   4.0     1   202    28   236    28   238 0.97 Outer membrane lipoprotein
TPR_18               PF13512.1    142 seq536_BIOID51035    -            245   5.1e-65  217.7   7.3   1   1     3e-68   1.4e-64  216.3   1.2     2   142    24   167    23   167 0.98 Tetratricopeptide repeat
Aminotran_5          PF00266.14   371 seq538_BIOID51035    -            362   2.6e-71  240.1   0.0   1   1   2.2e-75   2.9e-71  240.0   0.0     1   371     4   350     4   350 0.99 Aminotransferase class-V
Aminotran_5          PF00266.14   371 seq540_BIOID51035    -            401  9.9e-140  465.3   0.0   1   1  8.2e-144  1.1e-139  465.1   0.0     1   371    21   388    21   388 1.00 Aminotransferase class-V
Aminotran_1_2        PF00155.16   363 seq541_BIOID51035    -            384   1.1e-68  231.6   0.0   1   1   2.8e-72   1.3e-68  231.5   0.0     2   363    40   380    39   380 0.96 Aminotransferase class I and II
Beta_elim_lyase      PF01212.16   290 seq541_BIOID51035    -            384   7.1e-07   28.5   0.0   1   1   5.8e-10   2.6e-06   26.6   0.0    27    87    82   142    67   206 0.81 Beta-eliminating lyase
Cys_Met_Meta_PP      PF01053.15   386 seq541_BIOID51035    -            384   9.1e-05   20.7   0.0   1   1     3e-08   0.00014   20.2   0.0    57   185    86   212    82   215 0.86 Cys/Met metabolism PLP-dependent enzyme
P2_Phage_GpR         PF06891.6    135 seq546_BIOID51035    -            155   2.9e-37  127.3   0.0   1   1   2.4e-41   3.3e-37  127.1   0.0     1   135     1   130     1   130 0.98 P2 phage tail completion protein R (GpR)
Voltage_CLC          PF00654.15   355 seq551_BIOID51035    -            473   1.4e-90  303.8  35.9   1   1   1.1e-92   1.5e-88  297.1  20.9     2   354    89   437    88   438 0.94 Voltage gated chloride channel
FimH_man-bind        PF09160.5    147 seq552_BIOID51035    -            303   5.8e-57  191.5   0.2   1   1   1.5e-60     1e-56  190.7   0.1     1   147    27   171    27   171 0.99 FimH, mannose binding
Fimbrial             PF00419.15   145 seq552_BIOID51035    -            303   1.1e-09   38.4   7.6   1   1   1.7e-13   1.1e-09   38.4   5.3     7   145   176   303   170   303 0.85 Fimbrial protein
HTH_Tnp_1            PF01527.15    76 seq554_BIOID51035    -            136   4.5e-19   68.0   0.6   1   1   1.2e-22     8e-19   67.2   0.4     2    74    23   102    22   104 0.89 Transposase
HTH_28               PF13518.1     52 seq554_BIOID51035    -            136   2.1e-06   27.4   0.5   1   1   6.5e-10   4.4e-06   26.4   0.0     1    43    32    75    32    78 0.93 Helix-turn-helix domain
Abhydrolase_5        PF12695.2    142 seq555_BIOID51035    -            293   5.3e-27   94.2   0.0   1   1     3e-30   6.7e-27   93.8   0.0     1   141    89   265    89   266 0.89 Alpha/beta hydrolase family
Abhydrolase_6        PF12697.2    228 seq555_BIOID51035    -            293   2.5e-16   60.1   0.3   1   1   6.6e-15   1.5e-11   44.5   0.0     1   102    90   194    90   212 0.88 Alpha/beta hydrolase family
Abhydrolase_1        PF00561.15   230 seq555_BIOID51035    -            293   5.1e-11   42.4   0.2   1   1   2.2e-09   4.9e-06   26.1   0.0     1    79   115   193   115   217 0.91 alpha/beta hydrolase fold
Peptidase_S9         PF00326.16   213 seq555_BIOID51035    -            293   1.2e-10   40.9   0.0   1   1   3.5e-13   7.9e-10   38.1   0.0     8   212   108   291   103   292 0.71 Prolyl oligopeptidase family
Hydrolase_4          PF12146.3     79 seq555_BIOID51035    -            293   2.1e-07   30.5   0.0   1   1   6.9e-10   1.6e-06   27.7   0.0    11    61    82   132    76   149 0.82 Putative lysophospholipase
ABC_tran             PF00005.22   118 seq557_BIOID51035    -            337   2.2e-22   79.5   0.0   1   1   2.5e-25   1.1e-21   77.2   0.0     1   117    44   162    44   163 0.88 ABC transporter
TOBE_2               PF08402.5     75 seq557_BIOID51035    -            337   1.2e-16   60.3   0.0   1   1     6e-20   2.7e-16   59.1   0.0     2    73   257   331   256   333 0.92 TOBE domain
MTHFR                PF02219.12   287 seq558_BIOID51035    -            296  1.1e-108  362.5   0.0   1   1    9e-113  1.2e-108  362.4   0.0     4   287    14   291    11   291 0.97 Methylenetetrahydrofolate reductase
DUF1107              PF06526.7     64 seq559_BIOID51035    -             68   6.4e-31  105.8   0.8   1   1   5.1e-35     7e-31  105.7   0.5     1    64     1    64     1    64 0.99 Protein of unknown function (DUF1107)
DUF932               PF06067.6    239 seq561_BIOID51035    -            273   3.3e-69  232.7   0.0   1   1     3e-73   4.1e-69  232.3   0.0     2   239    37   262    36   262 0.99 Domain of unknown function (DUF932)
PapB                 PF03333.8     91 seq562_BIOID51035    -            101   3.2e-39  132.5   0.7   1   1   2.5e-43   3.5e-39  132.4   0.5     7    91    13    97     3    97 0.94 Adhesin biosynthesis transcription regulatory protein
Phage_tail_S         PF05069.8    148 seq564_BIOID51035    -            214   2.1e-27   95.6   3.9   1   2   2.6e-15   3.6e-11   42.9   1.2     4    61     9    68     6    91 0.85 Phage virion morphogenesis family
Phage_tail_S         PF05069.8    148 seq564_BIOID51035    -            214   2.1e-27   95.6   3.9   2   2     2e-18   2.7e-14   53.0   0.0    59   144   124   206   116   210 0.85 Phage virion morphogenesis family
AHS1                 PF02682.11   202 seq565_BIOID51035    -            218   2.6e-69  232.6   0.0   1   1   2.2e-73     3e-69  232.4   0.0     2   202     5   202     4   202 0.95 Allophanate hydrolase subunit 1
rve                  PF00665.21   120 seq568_BIOID51035    -            301   2.7e-24   85.4   0.0   1   1   1.1e-27   4.9e-24   84.6   0.0     3   119   123   243   121   244 0.97 Integrase core domain
rve_3                PF13683.1     67 seq568_BIOID51035    -            301   1.4e-17   62.8   0.1   1   1   9.9e-21   4.5e-17   61.2   0.0     2    67   216   281   215   281 0.98 Integrase core domain
HTH_21               PF13276.1     60 seq568_BIOID51035    -            301   3.7e-17   61.9   1.4   1   1     7e-19   3.2e-15   55.7   0.4     6    57    49   106    44   109 0.80 HTH-like domain
OmpA                 PF00691.15    97 seq569_BIOID51035    -            296   4.5e-15   55.7   0.1   1   1   1.2e-18   1.7e-14   53.8   0.0     1    94   155   249   155   252 0.83 OmpA family
MMR_HSR1             PF01926.18   114 seq570_BIOID51035    -            311   1.6e-13   50.5   0.0   1   1   2.9e-16   6.6e-13   48.5   0.0     2   111    60   171    59   174 0.75 50S ribosome-binding GTPase
DUF258               PF03193.11   161 seq570_BIOID51035    -            311   6.9e-07   28.4   0.0   1   1   5.2e-10   1.2e-06   27.7   0.0    24   108    45   126    25   139 0.72 Protein of unknown function, DUF258
Ribosomal_S30AE      PF02482.14    94 seq578_BIOID51035    -            113   3.8e-29  100.7   0.1   1   1   3.5e-33   4.8e-29  100.4   0.1     2    92     3    93     2    95 0.97 Sigma 54 modulation protein / S30EA ribosomal protein
Y1_Tnp               PF01797.11   121 seq582_BIOID51035    -            134   4.8e-38  129.6   0.0   1   1   4.1e-42   5.6e-38  129.3   0.0     3   121    15   132    13   132 0.97 Transposase IS200 like
Amidohydro_4         PF13147.1    304 seq584_BIOID51035    -            453   4.4e-30  105.5   0.2   1   1   3.5e-33   1.2e-29  104.1   0.2     1   304    45   389    45   389 0.86 Amidohydrolase
Amidohydro_1         PF01979.15   333 seq584_BIOID51035    -            453   3.1e-19   69.6   0.0   1   1   2.1e-21   7.1e-18   65.2   0.0     1   332    50   391    50   392 0.67 Amidohydrolase family
Amidohydro_5         PF13594.1     68 seq584_BIOID51035    -            453   4.2e-17   61.6   0.9   1   1   2.9e-20   9.8e-17   60.4   0.6     1    68    23    88    23    88 0.84 Amidohydrolase
DUF805               PF05656.9    117 seq585_BIOID51035    -            121   1.4e-37  127.9   4.7   1   1   1.2e-41   1.6e-37  127.8   3.3     1   116    10   118    10   119 0.98 Protein of unknown function (DUF805)
EPSP_synthase        PF00275.15   419 seq587_BIOID51035    -            427  3.5e-164  546.0   0.0   1   1  2.9e-168  3.9e-164  545.9   0.0     2   419     7   420     6   420 0.97 EPSP synthase (3-phosphoshikimate 1-carboxyvinyltransferase)
Methyltransf_11      PF08241.7     95 seq588_BIOID51035    -            251   2.5e-24   85.4   0.0   1   1   3.2e-27   4.4e-24   84.6   0.0     1    95    47   138    47   138 0.98 Methyltransferase domain
Methyltransf_23      PF13489.1    162 seq588_BIOID51035    -            251   1.8e-15   56.9   0.1   1   1   1.9e-18   2.6e-15   56.3   0.0     4   151    25   174    17   181 0.78 Methyltransferase domain
Methyltransf_31      PF13847.1    152 seq588_BIOID51035    -            251   9.2e-15   54.4   0.0   1   1   8.7e-18   1.2e-14   54.0   0.0     5   118    44   147    40   196 0.84 Methyltransferase domain
Methyltransf_12      PF08242.7     99 seq588_BIOID51035    -            251   2.3e-11   43.9   0.0   1   1   3.3e-14   4.6e-11   42.9   0.0     1    98    47   135    47   136 0.86 Methyltransferase domain
Methyltransf_18      PF12847.2    112 seq588_BIOID51035    -            251     1e-09   38.8   0.0   1   1   1.4e-12   1.9e-09   37.9   0.0     4   110    45   139    42   141 0.79 Methyltransferase domain
Methyltransf_25      PF13649.1    101 seq588_BIOID51035    -            251   3.4e-09   36.8   0.0   1   1     8e-12   1.1e-08   35.2   0.0     1   101    46   134    46   134 0.87 Methyltransferase domain
Ubie_methyltran      PF01209.13   233 seq588_BIOID51035    -            251   2.4e-09   36.5   0.0   1   1   2.4e-12   3.2e-09   36.1   0.0    44   168    39   155     9   169 0.85 ubiE/COQ5 methyltransferase family
Methyltransf_8       PF05148.10   219 seq588_BIOID51035    -            251   3.8e-06   26.5   0.0   1   1   4.1e-09   5.6e-06   26.0   0.0    58   156    29   138    16   158 0.77 Hypothetical methyltransferase
MTS                  PF05175.9    170 seq588_BIOID51035    -            251   6.4e-05   22.2   0.0   1   1   7.2e-08   9.9e-05   21.6   0.0    19    74    30    83    22   108 0.83 Methyltransferase small domain
Phage_base_V         PF04717.7     79 seq590_BIOID51035    -            193   1.3e-24   85.7   0.4   1   1   1.7e-28   2.3e-24   84.9   0.3     1    78    16    90    16    91 0.98 Phage-related baseplate assembly protein
SufE                 PF02657.10   125 seq591_BIOID51035    -            147   3.7e-47  158.9   0.0   1   1   3.1e-51   4.3e-47  158.7   0.0     2   124    21   144    20   145 0.98 Fe-S metabolism associated domain
Methyltransf_11      PF08241.7     95 seq592_BIOID51035    -            240   2.3e-12   47.1   0.0   1   1   2.6e-16   3.6e-12   46.4   0.0    45    95    67   125    50   125 0.83 Methyltransferase domain
AHS2                 PF02626.10   272 seq594_BIOID51035    -            310  1.4e-100  335.9   0.0   1   1  1.2e-104  1.6e-100  335.7   0.0     2   272    24   288    23   288 0.98 Allophanate hydrolase subunit 2
MscL                 PF01741.13   128 seq595_BIOID51035    -            136     1e-56  190.4   3.2   1   1   8.4e-61   1.1e-56  190.2   2.2     1   128     3   132     3   132 0.98 Large-conductance mechanosensitive channel, MscL
HisG                 PF01634.13   163 seq597_BIOID51035    -            299   1.9e-54  183.5   0.0   1   1     4e-58   2.7e-54  183.0   0.0     1   163    53   221    53   221 0.94 ATP phosphoribosyltransferase
HisG_C               PF08029.6     75 seq597_BIOID51035    -            299   5.5e-28   96.5   0.1   1   1   2.2e-31   1.5e-27   95.2   0.0     1    75   222   297   222   297 0.98 HisG, C-terminal domain
PRD                  PF00874.15    90 seq599_BIOID51035    -            433   4.7e-25   87.4   0.0   1   2   3.6e-13   4.9e-09   36.0   0.0     2    89   138   224   137   225 0.97 PRD domain
PRD                  PF00874.15    90 seq599_BIOID51035    -            433   4.7e-25   87.4   0.0   2   2   2.6e-17   3.6e-13   49.3   0.0     2    89   247   335   246   336 0.97 PRD domain
LacAB_rpiB           PF02502.13   140 seq600_BIOID51035    -            212   3.3e-32  110.9   0.1   1   1   7.5e-36   5.1e-32  110.3   0.0     1   137     2   158     2   161 0.94 Ribose/Galactose Isomerase
DUF3666              PF12408.3     48 seq600_BIOID51035    -            212   5.4e-22   76.5   0.1   1   1   1.3e-25   9.2e-22   75.7   0.1     2    48   163   209   162   209 0.97 Ribose-5-phosphate isomerase
BPD_transp_1         PF00528.17   185 seq602_BIOID51035    -            313   1.3e-16   60.5  19.0   1   1   9.7e-21   1.3e-16   60.5  13.2     2   179   106   307   105   310 0.90 Binding-protein-dependent transport system inner membrane component
PDT                  PF00800.13   182 seq603_BIOID51035    -            386   2.9e-60  202.8   0.2   1   1   6.3e-64   4.3e-60  202.2   0.2     1   180   106   286   106   288 0.96 Prephenate dehydratase
CM_2                 PF01817.16    81 seq603_BIOID51035    -            386   1.9e-22   79.0   2.0   1   1   6.3e-26   4.3e-22   77.8   1.4     1    80    11    90    11    91 0.99 Chorismate mutase type II
DUF1380              PF07128.7    139 seq605_BIOID51035    -            106   2.2e-49  166.7   1.9   1   1   1.8e-53   2.4e-49  166.6   1.3    39   139     1   100     1   100 0.99 Protein of unknown function (DUF1380)
HTH_AraC             PF00165.18    42 seq608_BIOID51035    -            127   5.9e-17   60.7   0.1   1   1   1.9e-14   1.3e-10   40.6   0.0     1    41    84   122    84   123 0.95 Bacterial regulatory helix-turn-helix proteins, AraC family
HTH_18               PF12833.2     81 seq608_BIOID51035    -            127   1.8e-16   59.9   0.2   1   1     5e-20   3.4e-16   58.9   0.1     3    80    48   123    46   124 0.94 Helix-turn-helix domain
peroxidase           PF00141.18   229 seq609_BIOID51035    -            739   4.5e-87  291.2   0.0   1   2   4.1e-53   5.6e-49  166.5   0.0     3   229    89   409    87   409 0.87 Peroxidase
peroxidase           PF00141.18   229 seq609_BIOID51035    -            739   4.5e-87  291.2   0.0   2   2   1.3e-39   1.8e-35  122.4   0.0     3   229   416   713   414   713 0.88 Peroxidase
DUF805               PF05656.9    117 seq611_BIOID51035    -            118   1.5e-35  121.4   2.5   1   1   1.3e-39   1.8e-35  121.2   1.7     1   116    10   114    10   115 0.98 Protein of unknown function (DUF805)
IMS                  PF00817.15   148 seq612_BIOID51035    -            351   9.6e-48  161.6   0.0   1   1   3.4e-51   1.6e-47  160.9   0.0     1   148     7   154     7   154 0.98 impB/mucB/samB family
IMS_C                PF11799.3    137 seq612_BIOID51035    -            351   1.6e-09   38.1   0.1   1   1   5.8e-13   2.6e-09   37.4   0.0     3    99   211   309   209   327 0.85 impB/mucB/samB family C-terminal
IMS_HHH              PF11798.3     32 seq612_BIOID51035    -            351   1.3e-08   34.2   0.0   1   1   7.1e-12   3.2e-08   33.0   0.0     1    32   166   197   166   197 0.96 IMS family HHH motif
Fe-S_biosyn          PF01521.15    91 seq613_BIOID51035    -            114   4.3e-29   99.9   0.0   1   1   3.7e-33     5e-29   99.7   0.0     1    91     9   100     9   100 0.99 Iron-sulphur cluster biosynthesis
HTH_Tnp_1            PF01527.15    76 seq614_BIOID51035    -            163   1.3e-08   34.5   0.4   1   1   2.7e-12   1.8e-08   34.0   0.3     2    76     4    79     3    85 0.87 Transposase
HTH_28               PF13518.1     52 seq614_BIOID51035    -            163   6.9e-07   29.0   0.1   1   1   1.8e-10   1.2e-06   28.2   0.0     1    40    13    53    13    60 0.88 Helix-turn-helix domain
GPW_gp25             PF04965.9     99 seq617_BIOID51035    -            116   7.6e-21   73.3   0.0   1   1   7.3e-25     1e-20   73.0   0.0     5    93    17   105    14   111 0.92 Gene 25-like lysozyme
UvrD_C               PF13361.1    319 seq619_BIOID51035    -            690   8.9e-93  311.1   0.0   1   1   3.7e-95   8.4e-92  307.9   0.0     1   318   288   630   288   631 0.97 UvrD-like helicase C-terminal domain
UvrD-helicase        PF00580.16   315 seq619_BIOID51035    -            690   2.2e-74  250.5   0.4   1   1   1.4e-76   3.1e-73  246.6   0.3     1   314    20   282    20   283 0.94 UvrD/REP helicase N-terminal domain
AAA_19               PF13245.1     76 seq619_BIOID51035    -            690   2.2e-13   49.6   0.6   1   1   2.1e-16   4.9e-13   48.5   0.4     8    75    32   104    25   105 0.82 Part of AAA domain
UvrD_C_2             PF13538.1    104 seq619_BIOID51035    -            690   2.2e-10   40.4   0.0   1   1   5.8e-13   1.3e-09   37.9   0.0    54   103   563   626   513   627 0.80 Family description
HTH_7                PF02796.10    45 seq622_BIOID51035    -             92   4.8e-12   45.4   0.5   1   1   1.2e-15   8.4e-12   44.6   0.3     1    43    31    73    31    74 0.98 Helix-turn-helix domain of resolvase
Resolvase            PF00239.16   141 seq622_BIOID51035    -             92   6.7e-06   25.9   1.3   1   1   2.2e-09   1.5e-05   24.7   0.4   113   140     1    28     1    29 0.96 Resolvase, N terminal domain
AAA_26               PF13500.1    199 seq624_BIOID51035    -            225   7.2e-42  143.1   0.0   1   1   1.9e-45   8.5e-42  142.9   0.0     1   193     3   208     3   213 0.95 AAA domain
CbiA                 PF01656.18   195 seq624_BIOID51035    -            225   3.5e-20   72.1   0.0   1   1   9.2e-24   4.2e-20   71.8   0.0     2   180     6   199     5   217 0.78 CobQ/CobB/MinD/ParA nucleotide binding domain
PspA_IM30            PF04012.7    221 seq625_BIOID51035    -            222   6.9e-48  162.8  32.6   1   1     6e-52   8.2e-48  162.5  22.6     1   220     2   217     2   219 0.97 PspA/IM30 family
Autotransporter      PF03797.14   265 seq626_BIOID51035    -            973   1.8e-55  188.0  17.7   1   1   2.7e-59   1.8e-55  188.0  12.3     2   265   673   957   672   957 0.98 Autotransporter beta-domain
ESPR                 PF13018.1     24 seq626_BIOID51035    -            973   3.4e-08   32.6   0.1   1   1     1e-11   7.1e-08   31.6   0.1     2    24    31    53    31    53 0.96 Extended Signal Peptide of Type V secretion system
Baseplate_J          PF04865.9    243 seq629_BIOID51035    -            298   3.1e-48  164.1   2.0   1   1   5.1e-49     7e-45  153.1   0.5    96   243   112   258   109   258 0.98 Baseplate J-like protein
LamB_YcsF            PF03746.11   242 seq631_BIOID51035    -            244  5.8e-103  343.0   0.5   1   1  4.9e-107  6.6e-103  342.8   0.4     1   241     2   237     2   238 0.99 LamB/YcsF family
Histidinol_dh        PF00815.15   413 seq633_BIOID51035    -            434  1.2e-182  606.9   1.2   1   1    1e-186  1.4e-182  606.7   0.8     2   413    18   428    17   428 0.99 Histidinol dehydrogenase
TraQ                 PF09679.5     93 seq634_BIOID51035    -             63   3.1e-23   81.3   0.1   1   1   2.3e-27   3.2e-23   81.3   0.1    35    93     5    63     1    63 0.95 Type-F conjugative transfer system pilin chaperone (TraQ)
BPD_transp_1         PF00528.17   185 seq636_BIOID51035    -            264   2.7e-13   49.7  13.6   1   1     2e-17   2.7e-13   49.7   9.4     2   167    80   247    79   258 0.78 Binding-protein-dependent transport system inner membrane component
SLT                  PF01464.15   121 seq638_BIOID51035    -            219   1.7e-25   88.7   0.1   1   1   1.6e-29   2.2e-25   88.3   0.1     3   120    59   184    57   185 0.95 Transglycosylase SLT domain
TraF                 PF13728.1    215 seq641_BIOID51035    -            181   3.3e-14   52.7   0.0   1   1   3.3e-18   4.5e-14   52.3   0.0   121   206    70   159    63   167 0.86 F plasmid transfer operon protein
RNase_T              PF00929.19   164 seq642_BIOID51035    -            246     5e-40  137.3   0.4   1   1   9.7e-44   1.3e-39  135.9   0.1     1   164    12   178    12   178 0.93 Exonuclease
Xan_ur_permease      PF00860.15   389 seq643_BIOID51035    -            433   3.5e-97  325.2  32.5   1   1  3.1e-101   4.2e-97  324.9  22.5     2   387     9   394     8   396 0.97 Permease family
Tra_M                PF05261.6    127 seq644_BIOID51035    -            127     1e-59  200.0   1.9   1   1   8.3e-64   1.1e-59  199.8   1.3     1   127     1   127     1   127 1.00 TraM protein
Peptidase_M48        PF01435.13   226 seq646_BIOID51035    -            262   1.4e-25   90.0   0.0   1   1   1.4e-29     2e-25   89.6   0.0    28   226    80   253    48   253 0.78 Peptidase family M48
PspB                 PF06667.7     75 seq649_BIOID51035    -             74   7.7e-32  108.9   0.4   1   1   6.1e-36   8.4e-32  108.8   0.3     1    74     1    73     1    74 0.97 Phage shock protein B
HTH_Tnp_1            PF01527.15    76 seq650_BIOID51035    -            109   9.7e-09   34.9   2.9   1   1   9.5e-13   1.3e-08   34.5   2.0     3    76    21    89    19    89 0.90 Transposase
Acetyltransf_10      PF13673.1    117 seq652_BIOID51035    -            150   1.4e-20   73.4   0.0   1   1   5.1e-24   1.7e-20   73.1   0.0     1   117    13   124    13   124 0.92 Acetyltransferase (GNAT) domain
Acetyltransf_7       PF13508.1     79 seq652_BIOID51035    -            150     7e-10   38.8   0.0   1   1   4.1e-13   1.4e-09   37.8   0.0     3    78    56   125    54   126 0.90 Acetyltransferase (GNAT) domain
Acetyltransf_9       PF13527.1    128 seq652_BIOID51035    -            150   1.6e-07   31.1   0.0   1   1   8.1e-10   2.8e-06   27.1   0.0     1   128     5   127     5   127 0.93 Acetyltransferase (GNAT) domain
Acetyltransf_1       PF00583.19    83 seq652_BIOID51035    -            150     7e-07   29.0   0.0   1   1   5.2e-10   1.8e-06   27.7   0.0    25    83    75   125    34   125 0.77 Acetyltransferase (GNAT) family
PspC                 PF04024.7     61 seq656_BIOID51035    -            119   3.6e-19   67.8   0.5   1   1   3.4e-23   4.6e-19   67.5   0.3     1    60     7    68     7    69 0.92 PspC domain
HIT                  PF01230.18    98 seq657_BIOID51035    -            125   1.5e-29  102.3   0.1   1   1   2.6e-33   1.8e-29  102.0   0.0     1    97    18   115    18   116 0.97 HIT domain
DcpS_C               PF11969.3    116 seq657_BIOID51035    -            125   1.3e-25   89.8   0.0   1   1     2e-29   1.4e-25   89.6   0.0     2   103    11   112    10   123 0.96 Scavenger mRNA decapping enzyme C-term binding
H2TH                 PF06831.9     93 seq660_BIOID51035    -            263   3.5e-18   65.0   0.0   1   1   1.4e-21   6.4e-18   64.1   0.0     1    77   126   205   126   215 0.85 Formamidopyrimidine-DNA glycosylase H2TH domain
Fapy_DNA_glyco       PF01149.19   116 seq660_BIOID51035    -            263   7.4e-15   55.2   0.0   1   1     3e-18   1.4e-14   54.3   0.0     1   106     2   104     2   110 0.88 Formamidopyrimidine-DNA glycosylase N-terminal domain
zf-FPG_IleRS         PF06827.9     30 seq660_BIOID51035    -            263   6.9e-07   28.6   2.7   1   1   2.8e-10   1.3e-06   27.8   1.9     1    29   235   263   235   263 0.97 Zinc finger found in FPG and IleRS
UxuA                 PF03786.8    351 seq662_BIOID51035    -            394  3.4e-163  542.1   0.2   1   1  5.6e-167  3.8e-163  541.9   0.1     1   350     1   388     1   389 0.99 D-mannonate dehydratase (UxuA)
AP_endonuc_2         PF01261.19   211 seq662_BIOID51035    -            394   8.9e-09   34.8   0.0   1   1   6.8e-12   4.7e-08   32.5   0.0     3   189    18   299    16   324 0.82 Xylose isomerase-like TIM barrel
rve                  PF00665.21   120 seq664_BIOID51035    -            288   8.8e-30  103.1   0.0   1   1   6.7e-33   1.8e-29  102.1   0.0     3   119   126   240   124   241 0.96 Integrase core domain
rve_2                PF13333.1     52 seq664_BIOID51035    -            288   1.2e-20   73.1   1.5   1   1   1.5e-22     4e-19   68.3   0.1     1    52   231   287   231   287 0.98 Integrase core domain
rve_3                PF13683.1     67 seq664_BIOID51035    -            288     2e-15   55.9   0.0   1   1   1.4e-18   3.8e-15   55.0   0.0     4    67   215   279   212   279 0.96 Integrase core domain
HTH_21               PF13276.1     60 seq664_BIOID51035    -            288     2e-10   40.4   0.1   1   1   3.2e-13   8.8e-10   38.3   0.0     4    59    47   101    44   102 0.90 HTH-like domain
DDE_Tnp_IS240        PF13610.1    140 seq664_BIOID51035    -            288   3.6e-10   39.8   0.0   1   1   2.3e-13   6.3e-10   39.0   0.0     2   129   130   260   129   272 0.88 DDE domain
Antirestrict         PF03230.8     94 seq665_BIOID51035    -            141   1.3e-30  105.0   0.0   1   1   1.2e-34   1.7e-30  104.7   0.0     1    94    42   141    42   141 0.93 Antirestriction protein
Pirin                PF02678.11   107 seq668_BIOID51035    -            233   2.1e-21   75.7   0.0   1   1   2.8e-25   3.8e-21   74.8   0.0     2   107     4   119     3   119 0.95 Pirin
UvrB                 PF12344.3     44 seq670_BIOID51035    -            673   6.7e-23   79.8   0.9   1   1   1.3e-25   2.9e-22   77.7   0.1     1    43   552   594   552   595 0.97 Ultra-violet resistance protein B
Helicase_C           PF00271.26    78 seq670_BIOID51035    -            673   1.2e-15   57.0   0.0   1   1   1.2e-18   2.8e-15   55.8   0.0     2    77   465   545   464   546 0.98 Helicase conserved C-terminal domain
ResIII               PF04851.10   184 seq670_BIOID51035    -            673   1.1e-11   44.8   0.0   1   1     3e-14   6.9e-11   42.1   0.0     4    94    13   101    10   134 0.79 Type III restriction enzyme, res subunit
UVR                  PF02151.14    36 seq670_BIOID51035    -            673   5.2e-07   28.8   1.1   1   1     7e-10   1.6e-06   27.3   0.8     2    35   634   667   633   668 0.93 UvrB/uvrC motif
Aldedh               PF00171.17   462 seq671_BIOID51035    -            474  1.6e-166  554.1   0.1   1   1  1.3e-170  1.8e-166  553.9   0.1     3   462    13   470    11   470 0.97 Aldehyde dehydrogenase family
Bac_surface_Ag       PF01103.18   323 seq674_BIOID51035    -            577   1.3e-59  202.1   7.0   1   1   3.2e-63   2.2e-59  201.4   4.9     1   322   290   576   290   577 0.92 Surface antigen
Surf_Ag_VNR          PF07244.10    78 seq674_BIOID51035    -            577     1e-15   57.7   0.3   1   1   9.2e-13   6.3e-09   36.0   0.0     1    67   189   249   189   263 0.83 Surface antigen variable number repeat
S-methyl_trans       PF02574.11   305 seq676_BIOID51035    -           1232  1.4e-104  349.6   0.1   1   1  9.1e-108  2.5e-104  348.7   0.1     1   304    21   331    21   332 0.98 Homocysteine S-methyltransferase
Met_synt_B12         PF02965.12   136 seq676_BIOID51035    -           1232   9.2e-54  180.5   0.0   1   1     9e-57   2.4e-53  179.2   0.0     1   136  1060  1197  1060  1197 0.99 Vitamin B12 dependent methionine synthase, activation domain
Pterin_bind          PF00809.17   210 seq676_BIOID51035    -           1232   1.5e-48  164.8   0.4   1   1   1.7e-51   4.6e-48  163.2   0.3     1   210   361   573   361   573 0.98 Pterin binding enzyme
B12-binding_2        PF02607.12    79 seq676_BIOID51035    -           1232   4.4e-21   74.5   0.0   1   1   6.5e-24   1.8e-20   72.6   0.0     4    79   664   739   662   739 0.96 B12 binding domain
B12-binding          PF02310.14   121 seq676_BIOID51035    -           1232   6.7e-20   71.0   0.2   1   1   1.8e-22     5e-19   68.2   0.1     2    94   753   845   752   856 0.93 B12 binding domain
Phageshock_PspD      PF09584.5     66 seq678_BIOID51035    -             73   3.9e-30  103.2   4.7   1   1   3.2e-34   4.4e-30  103.0   3.3     1    64    10    71    10    73 0.97 Phage shock protein PspD (Phageshock_PspD)
DUF1425              PF07233.7     94 seq680_BIOID51035    -            125   8.5e-24   82.8   0.0   1   1   7.2e-28   9.8e-24   82.6   0.0     2    93    34   124    33   125 0.98 Protein of unknown function (DUF1425)
PfkB                 PF00294.19   301 seq681_BIOID51035    -            337   5.5e-70  235.7   0.0   1   1   4.9e-74   6.7e-70  235.4   0.0     2   297    31   331    30   335 0.97 pfkB family carbohydrate kinase
UPF0027              PF01139.12   420 seq687_BIOID51035    -            388   1.3e-97  327.4   0.0   1   2   1.8e-28   2.5e-24   85.9   0.0     6    98    23   115    19   124 0.93 Uncharacterized protein family UPF0027
UPF0027              PF01139.12   420 seq687_BIOID51035    -            388   1.3e-97  327.4   0.0   2   2   4.3e-75   5.9e-71  239.5   0.0   146   419   129   381   117   382 0.92 Uncharacterized protein family UPF0027
YihI                 PF04220.7    169 seq690_BIOID51035    -            169   3.4e-56  189.0  15.5   1   1   2.8e-60   3.9e-56  188.9  10.8     3   167     5   165     2   167 0.94 Der GTPase activator (YihI)
Cytidylate_kin       PF02224.13   158 seq691_BIOID51035    -            227     5e-62  207.8   0.4   1   1   1.3e-65     6e-62  207.6   0.2     3   158    63   218    61   218 0.97 Cytidylate kinase
AAA_17               PF13207.1    121 seq691_BIOID51035    -            227   1.9e-13   51.1   0.0   1   1   1.7e-16   7.9e-13   49.1   0.0     1   120     7   134     7   135 0.85 AAA domain
Cytidylate_kin2      PF13189.1    179 seq691_BIOID51035    -            227   1.9e-07   31.0   0.0   1   1   1.1e-10   4.9e-07   29.7   0.0     1   155     7   187     7   191 0.78 Cytidylate kinase-like family
DUF1380              PF07128.7    139 seq692_BIOID51035    -            140   1.2e-07   31.5   0.2   1   1   9.4e-12   1.3e-07   31.4   0.2     1   103     1   100     1   131 0.85 Protein of unknown function (DUF1380)
Aminotran_1_2        PF00155.16   363 seq694_BIOID51035    -            356   3.7e-68  230.0   0.0   1   1   3.3e-72   4.5e-68  229.7   0.0    31   363    46   351    30   351 0.94 Aminotransferase class I and II
Rhodanese            PF00581.15   113 seq695_BIOID51035    -            104   1.2e-14   54.5   0.0   1   1   1.1e-18   1.5e-14   54.1   0.0    16   109    23    96    20    99 0.88 Rhodanese-like domain
rve                  PF00665.21   120 seq697_BIOID51035    -            324   1.9e-20   73.0   0.0   1   1   2.5e-24   3.4e-20   72.2   0.0     3   118   101   225   100   227 0.96 Integrase core domain
TraH                 PF06122.6    361 seq698_BIOID51035    -            457  1.7e-118  395.4   3.6   1   1  1.5e-122  2.1e-118  395.1   2.5     1   361    29   378    29   378 0.96 Conjugative relaxosome accessory transposon protein
DUF3897              PF13036.1    180 seq699_BIOID51035    -            213     5e-52  176.0   0.0   1   1   4.3e-56   5.9e-52  175.7   0.0     1   180    10   210    10   210 0.92 Protein of unknown function (DUF3897)
Toxin_15             PF07906.8    284 seq701_BIOID51035    -            371   1.8e-89  299.8   0.0   1   1   1.7e-93   2.4e-89  299.4   0.0     7   257   121   371   111   371 0.98 ShET2 enterotoxin, N-terminal region
Gly_kinase           PF02595.10   378 seq705_BIOID51035    -            381  2.2e-183  609.0  19.2   1   1  1.8e-187  2.5e-183  608.9  13.3     1   377     1   377     1   378 1.00 Glycerate kinase family
EamA                 PF00892.15   126 seq708_BIOID51035    -            312   1.3e-47  160.8  35.9   1   2   2.4e-25   1.7e-21   76.4  11.3     1   125    31   152    31   153 0.93 EamA-like transporter family
EamA                 PF00892.15   126 seq708_BIOID51035    -            312   1.3e-47  160.8  35.9   2   2     1e-29   7.1e-26   90.6   8.1     1   125   173   300   173   301 0.97 EamA-like transporter family
TraY                 PF05509.6     49 seq709_BIOID51035    -            131   4.4e-38  128.7   0.1   1   2   1.9e-18   2.6e-14   52.5   0.0     2    45    15    58    14    62 0.92 TraY domain
TraY                 PF05509.6     49 seq709_BIOID51035    -            131   4.4e-38  128.7   0.1   2   2   2.7e-25   3.6e-21   74.5   0.0     1    48    70   117    70   118 0.97 TraY domain
Transgly_assoc       PF04226.8     48 seq712_BIOID51035    -             84     2e-13   50.0  14.1   1   1   1.5e-17     2e-13   50.0   9.8     2    48    34    83    33    83 0.98 Transglycosylase associated protein
Alpha-amylase        PF00128.19   316 seq714_BIOID51035    -            568   2.5e-18   66.4   0.0   1   1   1.3e-20   1.8e-16   60.3   0.0    21   271    93   347    82   351 0.76 Alpha amylase, catalytic domain
Iso_dh               PF00180.15   348 seq716_BIOID51035    -            416  7.1e-116  386.8   0.0   1   1    6e-120  8.2e-116  386.6   0.0     2   348    29   412    28   412 0.98 Isocitrate/isopropylmalate dehydrogenase
Radical_SAM          PF04055.16   166 seq717_BIOID51035    -            457   3.7e-15   56.3   0.0   1   1     8e-19   5.4e-15   55.8   0.0     2   164    57   227    56   229 0.79 Radical SAM superfamily
HemN_C               PF06969.11    66 seq717_BIOID51035    -            457     4e-12   45.8   0.3   1   1   2.7e-15   1.8e-11   43.7   0.0     1    66   363   431   363   431 0.94 HemN C-terminal domain
FliD_C               PF07195.7    239 seq718_BIOID51035    -            468   9.3e-60  201.7  20.4   1   1   1.4e-63   9.3e-60  201.7  14.1     1   239   222   452   222   452 0.98 Flagellar hook-associated protein 2 C-terminus
FliD_N               PF02465.13    99 seq718_BIOID51035    -            468   1.2e-23   83.2  12.7   1   1   1.7e-27   1.2e-23   83.2   8.8     1    99    10   107    10   107 0.96 Flagellar hook-associated protein 2 C-terminus
Mannitol_dh_C        PF08125.8    245 seq720_BIOID51035    -            486   1.8e-96  321.9   0.0   1   1  3.5e-100   2.4e-96  321.5   0.0     1   245   216   463   216   463 0.99 Mannitol dehydrogenase C-terminal domain
Mannitol_dh          PF01232.18   151 seq720_BIOID51035    -            486   2.9e-54  182.9   0.0   1   1   7.2e-58   4.9e-54  182.2   0.0     2   151    24   188    23   188 0.99 Mannitol dehydrogenase Rossmann domain
TraA                 PF05513.6    119 seq721_BIOID51035    -            121   7.6e-56  187.3  11.6   1   1   6.1e-60   8.4e-56  187.1   8.0     1   119     1   120     1   120 0.97 TraA
APH                  PF01636.18   239 seq722_BIOID51035    -            274   2.2e-19   70.0   7.5   1   1   3.3e-23   2.2e-19   70.0   4.7     2   237    25   233    24   235 0.78 Phosphotransferase enzyme family
Choline_kinase       PF01633.15   211 seq722_BIOID51035    -            274     6e-06   25.8   0.0   1   1   1.3e-09   8.6e-06   25.3   0.0   142   194   158   212   140   235 0.78 Choline/ethanolamine kinase
S1                   PF00575.18    74 seq723_BIOID51035    -            557  3.9e-117  382.3  33.3   1   6   7.7e-16     1e-11   44.5   0.6     3    73    19    86    17    87 0.95 S1 RNA binding domain
S1                   PF00575.18    74 seq723_BIOID51035    -            557  3.9e-117  382.3  33.3   2   6   1.4e-17   1.9e-13   50.1   0.5     3    74   103   171   101   171 0.96 S1 RNA binding domain
S1                   PF00575.18    74 seq723_BIOID51035    -            557  3.9e-117  382.3  33.3   3   6   3.3e-28   4.6e-24   84.1   0.2     2    74   189   260   188   260 0.97 S1 RNA binding domain
S1                   PF00575.18    74 seq723_BIOID51035    -            557  3.9e-117  382.3  33.3   4   6   4.2e-26   5.8e-22   77.4   0.2     2    74   274   347   273   347 0.97 S1 RNA binding domain
S1                   PF00575.18    74 seq723_BIOID51035    -            557  3.9e-117  382.3  33.3   5   6   1.2e-24   1.7e-20   72.7   0.5     2    74   361   434   360   434 0.98 S1 RNA binding domain
S1                   PF00575.18    74 seq723_BIOID51035    -            557  3.9e-117  382.3  33.3   6   6   1.5e-25   2.1e-21   75.6   0.4     3    74   449   520   447   520 0.98 S1 RNA binding domain
HD                   PF01966.17   122 seq726_BIOID51035    -            443   1.1e-09   38.2   0.0   1   1   5.6e-13   3.8e-09   36.4   0.0     1    55     4    75     4   118 0.87 HD domain
IstB_IS21            PF01695.12   178 seq727_BIOID51035    -            258   4.8e-71  237.7   0.1   1   1     3e-74     1e-70  236.6   0.0     1   178    55   234    55   234 0.98 IstB-like ATP binding protein
Bac_DnaA             PF00308.13   219 seq727_BIOID51035    -            258   1.4e-07   31.2   0.0   1   1   6.2e-11   2.1e-07   30.6   0.0    37   136   104   201    74   206 0.85 Bacterial dnaA  protein
AAA                  PF00004.24   132 seq727_BIOID51035    -            258   2.3e-05   24.4   0.0   1   1   1.3e-08   4.4e-05   23.5   0.0     1    74   104   179   104   212 0.77 ATPase family associated with various cellular activities (AAA)
PhoH                 PF02562.11   205 seq727_BIOID51035    -            258   1.4e-05   24.2   0.1   1   1   1.6e-08   5.4e-05   22.3   0.0    11    48    93   130    82   141 0.80 PhoH-like protein
RF-1                 PF00472.15   114 seq728_BIOID51035    -            204   2.6e-23   81.8   1.9   1   1   3.5e-27   4.8e-23   81.0   1.3     9   103   103   196    97   200 0.84 RF-1 domain
IGPD                 PF00475.13   145 seq729_BIOID51035    -            355   1.4e-64  216.2   0.3   1   1   6.7e-68   2.3e-64  215.5   0.2     1   145   196   338   196   338 0.99 Imidazoleglycerol-phosphate dehydratase
HAD_2                PF13419.1    176 seq729_BIOID51035    -            355   2.4e-07   31.0   0.0   1   1   2.3e-09   7.9e-06   26.1   0.0    76   173    30   145    19   148 0.81 Haloacid dehalogenase-like hydrolase
PNK3P                PF08645.6    158 seq729_BIOID51035    -            355     6e-07   28.9   0.0   1   1   3.1e-10   1.1e-06   28.1   0.0     5   129     8   134     4   183 0.77 Polynucleotide kinase 3 phosphatase
Hydrolase_like       PF13242.1     75 seq729_BIOID51035    -            355   9.4e-07   28.3   0.0   1   1   5.7e-10   1.9e-06   27.3   0.0     1    44   102   144   102   149 0.93 HAD-hyrolase-like
TraL                 PF07178.6     95 seq730_BIOID51035    -            103   5.8e-37  125.4   0.2   1   1   4.7e-41   6.5e-37  125.3   0.2     1    95     9   103     9   103 0.99 TraL protein
Hexapep              PF00132.19    36 seq731_BIOID51035    -            269   3.9e-13   48.1  10.9   1   1   1.4e-13   1.9e-09   36.4   4.4     1    36   151   186   151   186 0.96 Bacterial transferase hexapeptide (six repeats)
DUF490               PF04357.8    379 seq733_BIOID51035    -           1259   1.4e-80  271.1  37.0   1   1   5.8e-84   7.9e-80  268.6   2.6     6   379   922  1259   914  1259 0.92 Family of unknown function (DUF490)
DUF905               PF06006.7     71 seq734_BIOID51035    -             64   5.7e-19   67.1   0.0   1   1   4.8e-23   6.6e-19   66.9   0.0     3    47    20    64    18    64 0.98 Bacterial protein of unknown function (DUF905)
Ring_hydroxyl_A      PF00848.14   209 seq736_BIOID51035    -            453   2.4e-32  112.1   0.0   1   1   4.9e-36   3.4e-32  111.6   0.0     2   208   164   433   163   435 0.90 Ring hydroxylating alpha subunit (catalytic domain)
Rieske               PF00355.21    98 seq736_BIOID51035    -            453   2.5e-24   84.5   0.1   1   1   6.3e-28   4.3e-24   83.7   0.1     1    86    42   125    42   142 0.90 Rieske [2Fe-2S] domain
TraE                 PF05309.6    187 seq737_BIOID51035    -            188     8e-70  233.6   0.2   1   1   6.6e-74   9.1e-70  233.4   0.1     1   187     1   187     1   187 0.99 TraE protein
DUF2799              PF10973.3     89 seq739_BIOID51035    -            134   3.4e-17   62.1   0.9   1   1   3.3e-21   4.5e-17   61.7   0.6     1    88    44   126    44   127 0.93 Protein of unknown function (DUF2799)
FAD_syn              PF06574.7    158 seq740_BIOID51035    -            313   2.2e-57  193.0   0.0   1   1   4.4e-61     3e-57  192.5   0.0     2   158    12   168    11   168 0.98 FAD synthetase
Flavokinase          PF01687.12   125 seq740_BIOID51035    -            313   6.1e-40  135.8   0.0   1   1   1.4e-43   9.4e-40  135.2   0.0     1   124   184   307   184   308 0.97 Riboflavin kinase
Glyco_hydro_3        PF00933.16   299 seq742_BIOID51035    -            341     4e-72  242.6   0.0   1   1   3.6e-76     5e-72  242.2   0.0     3   294     7   319     5   320 0.94 Glycosyl hydrolase family 3 N terminal domain
DUF932               PF06067.6    239 seq745_BIOID51035    -            272   1.7e-62  210.7   0.0   1   1   1.4e-66     2e-62  210.5   0.0     2   239    37   261    36   261 0.99 Domain of unknown function (DUF932)
PduV-EutP            PF10662.4    143 seq748_BIOID51035    -            121   1.7e-14   53.3   0.0   1   1   2.4e-18   3.3e-14   52.4   0.0    86   142    60   115    47   116 0.93 Ethanolamine utilisation - propanediol utilisation
TraK                 PF06586.6    234 seq749_BIOID51035    -            242     1e-68  230.8   0.0   1   1   8.1e-73   1.1e-68  230.7   0.0     7   234    13   235     1   235 0.95 TraK protein
DUF4154              PF13689.1    145 seq750_BIOID51035    -            172     6e-33  113.3   0.0   1   1   5.4e-37   7.3e-33  113.0   0.0     6   145    32   168    27   168 0.95 Domain of unknown function (DUF4154)
FliS                 PF02561.9    122 seq753_BIOID51035    -            136   2.5e-45  153.1   1.2   1   1   2.1e-49   2.9e-45  152.9   0.8     2   121     4   128     2   129 0.97 Flagellar protein FliS
GATase               PF00117.23   192 seq754_BIOID51035    -            196   6.2e-28   97.4   0.0   1   1   2.1e-31   7.1e-28   97.2   0.0     1   189     4   194     4   196 0.81 Glutamine amidotransferase class-I
GATase_3             PF07685.9    158 seq754_BIOID51035    -            196   9.7e-06   25.1   0.0   1   1   4.3e-09   1.5e-05   24.5   0.0     8    79    39   100    32   106 0.87 CobB/CobQ-like glutamine amidotransferase domain
SBP_bac_1            PF01547.20   314 seq756_BIOID51035    -            430   2.3e-38  132.5   4.0   1   1   4.6e-42   3.1e-38  132.1   2.7     7   310    43   325    36   329 0.88 Bacterial extracellular solute-binding protein
SBP_bac_8            PF13416.1    281 seq756_BIOID51035    -            430   3.9e-30  105.4   9.7   1   1   7.7e-34   5.2e-30  105.0   6.7     1   276    48   355    48   360 0.77 Bacterial extracellular solute-binding protein
AA_kinase            PF00696.23   241 seq759_BIOID51035    -            465   6.2e-27   94.5   0.5   1   1   1.9e-30   8.8e-27   94.0   0.4     1   240    48   290    48   291 0.93 Amino acid kinase family
Acetyltransf_1       PF00583.19    83 seq759_BIOID51035    -            465   8.5e-09   35.2   0.0   1   1   6.5e-12     3e-08   33.4   0.0     3    83   364   436   362   436 0.92 Acetyltransferase (GNAT) family
NUDIX                PF00293.23   135 seq761_BIOID51035    -            257   1.9e-21   75.9   0.1   1   1   1.3e-24     6e-21   74.3   0.0     6   125   132   240   127   249 0.90 NUDIX domain
zf-NADH-PPase        PF09297.6     32 seq761_BIOID51035    -            257   2.8e-10   39.4   5.4   1   1     1e-13   4.8e-10   38.6   3.8     1    32    93   124    93   124 0.98 NADH pyrophosphatase zinc ribbon domain
NUDIX-like           PF09296.6     98 seq761_BIOID51035    -            257   3.7e-06   27.0   0.1   1   1   1.6e-09   7.3e-06   26.1   0.1     2    97    11    90    10    91 0.96 NADH pyrophosphatase-like rudimentary NUDIX domain
GntR                 PF00392.16    64 seq764_BIOID51035    -            257   1.8e-23   81.5   1.4   1   1     7e-27   3.2e-23   80.8   0.2     1    64    10    73    10    73 0.99 Bacterial regulatory proteins, gntR family
FCD                  PF07729.7    125 seq764_BIOID51035    -            257   3.9e-21   75.5   7.6   1   1   1.3e-24   5.8e-21   74.9   5.3     1   125    97   226    97   226 0.92 FCD domain
Rrf2                 PF02082.15    83 seq764_BIOID51035    -            257   5.4e-05   23.1   0.1   1   1   2.9e-08   0.00013   21.8   0.0    28    69    36    76    23    82 0.88 Transcriptional regulator
PDZ                  PF00595.19    81 seq765_BIOID51035    -            474   3.1e-29  100.8   8.2   1   2   2.7e-19   9.1e-16   57.6   0.1     7    80   285   367   279   368 0.90 PDZ domain (Also known as DHR or GLGF)
PDZ                  PF00595.19    81 seq765_BIOID51035    -            474   3.1e-29  100.8   8.2   2   2   3.7e-15   1.3e-11   44.4   2.2    11    81   394   463   385   463 0.89 PDZ domain (Also known as DHR or GLGF)
PDZ_2                PF13180.1     82 seq765_BIOID51035    -            474   1.9e-26   91.6   2.4   1   2   1.2e-18   4.1e-15   55.3   0.0    12    82   300   380   285   380 0.88 PDZ domain
PDZ_2                PF13180.1     82 seq765_BIOID51035    -            474   1.9e-26   91.6   2.4   2   2   2.5e-12   8.6e-09   35.0   0.4     4    59   399   454   396   471 0.87 PDZ domain
Trypsin_2            PF13365.1    120 seq765_BIOID51035    -            474   8.2e-21   74.0   0.6   1   1   5.5e-24   1.9e-20   72.9   0.4     1   120   114   250   114   250 0.79 Trypsin-like peptidase domain
Trypsin              PF00089.21   220 seq765_BIOID51035    -            474   1.4e-20   73.7   0.3   1   1   6.5e-24   2.2e-20   73.0   0.2    21   218   114   275    87   277 0.83 Trypsin
FliT                 PF05400.8     84 seq768_BIOID51035    -            121     6e-17   61.7   4.1   1   1   6.5e-21   8.8e-17   61.1   2.8     1    84    21   106    21   106 0.98 Flagellar protein FliT
tRNA-synt_1          PF00133.17   601 seq769_BIOID51035    -            938  9.3e-233  773.4   0.0   1   1  5.8e-236  1.1e-232  773.2   0.0     2   601    28   641    27   641 0.98 tRNA synthetases class I (I, L, M and V)
Anticodon_1          PF08264.8    153 seq769_BIOID51035    -            938   4.3e-29  101.1   0.0   1   1   4.2e-32   8.2e-29  100.2   0.0     1   152   685   841   685   842 0.89 Anticodon-binding domain of tRNA
tRNA-synt_1g         PF09334.6    391 seq769_BIOID51035    -            938   4.7e-21   74.7   0.2   1   2     7e-14   1.4e-10   40.3   0.0     8    69    58   119    56   246 0.63 tRNA synthetases class I (M)
tRNA-synt_1g         PF09334.6    391 seq769_BIOID51035    -            938   4.7e-21   74.7   0.2   2   2   2.4e-08   4.8e-05   22.0   0.0   310   356   584   631   566   650 0.81 tRNA synthetases class I (M)
zf-FPG_IleRS         PF06827.9     30 seq769_BIOID51035    -            938   1.1e-09   37.6   3.5   1   1   5.4e-13   1.1e-09   37.6   2.4     1    29   898   926   898   927 0.96 Zinc finger found in FPG and IleRS
tRNA-synt_1e         PF01406.14   301 seq769_BIOID51035    -            938     3e-08   33.0   0.0   1   1   2.2e-09   4.2e-06   25.9   0.0   227   299   575   648   548   650 0.83 tRNA synthetases class I (C) catalytic domain
tRNA-synt_1_2        PF13603.1    185 seq769_BIOID51035    -            938   8.1e-07   28.3   0.0   1   1   7.7e-10   1.5e-06   27.5   0.0    12   141   224   358   219   368 0.78 Leucyl-tRNA synthetase, Domain 2
tRNA-synt_1f         PF01921.13   360 seq769_BIOID51035    -            938   2.9e-06   26.1   0.0   1   1     6e-09   1.2e-05   24.1   0.0   241   340   562   659   545   675 0.81 tRNA synthetases class I (K)
GGDEF                PF00990.16   161 seq770_BIOID51035    -            408   5.3e-45  152.7   0.5   1   1   6.1e-49   8.4e-45  152.1   0.3     1   159   249   403   249   405 0.96 GGDEF domain
HTH_Tnp_1            PF01527.15    76 seq771_BIOID51035    -            108   8.6e-12   44.7   1.3   1   1   2.5e-15   3.4e-11   42.8   0.9     1    74     1    87     1    88 0.86 Transposase
UPF0227              PF05728.7    187 seq772_BIOID51035    -            180   2.2e-72  242.5   0.0   1   1   1.9e-76   2.5e-72  242.4   0.0     1   186     1   177     1   178 0.99 Uncharacterised protein family (UPF0227)
DUF2566              PF10753.4     55 seq773_BIOID51035    -             82   7.5e-29   99.3   5.6   1   1   7.1e-33   9.7e-29   98.9   3.9     1    55    28    82    28    82 0.99 Protein of unknown function (DUF2566)
TrbI                 PF03743.9    187 seq775_BIOID51035    -            483   3.6e-39  134.1   1.7   1   1   6.1e-43   8.3e-39  132.9   0.3     2   187   213   409   212   409 0.95 Bacterial conjugation TrbI-like protein
His_biosynth         PF00977.16   228 seq776_BIOID51035    -            245   5.8e-76  254.6   0.2   1   1   1.9e-79   6.4e-76  254.4   0.2     1   228     1   234     1   234 0.98 Histidine biosynthesis protein
Trp_syntA            PF00290.15   259 seq776_BIOID51035    -            245   2.1e-06   26.2   0.8   1   1   1.2e-08   4.3e-05   21.9   0.1   174   231    51   107    33   113 0.89 Tryptophan synthase alpha chain
Ring_hydroxyl_B      PF00866.13   145 seq778_BIOID51035    -            172   2.4e-47  160.1   5.2   1   1     2e-51   2.7e-47  159.9   3.6     1   145    19   166    19   166 0.98 Ring hydroxylating beta subunit
HTH_21               PF13276.1     60 seq779_BIOID51035    -            160   2.7e-17   62.4   3.5   1   1     5e-21   6.8e-17   61.1   2.4     2    60    47   104    45   104 0.94 HTH-like domain
Alpha-amylase        PF00128.19   316 seq780_BIOID51035    -            495   5.6e-26   91.5   0.4   1   1   2.1e-29   1.4e-25   90.2   0.3     8   304    26   367    21   376 0.69 Alpha amylase, catalytic domain
Glyco_hydro_70       PF02324.11   809 seq780_BIOID51035    -            495   1.4e-13   49.5   0.2   1   1   2.9e-10     2e-06   25.8   0.0   589   698    24   132    22   143 0.86 Glycosyl hydrolase family 70
Competence           PF03772.11   271 seq781_BIOID51035    -            780   6.9e-54  182.6  39.6   1   1     1e-57   6.9e-54  182.6  27.4     3   267   228   494   226   517 0.90 Competence protein
Lactamase_B          PF00753.22   194 seq781_BIOID51035    -            780   1.1e-13   51.1   0.0   1   1   2.7e-17   1.9e-13   50.4   0.0     4   176   533   697   530   713 0.89 Metallo-beta-lactamase superfamily
DUF2526              PF10735.4     77 seq782_BIOID51035    -             77   3.1e-47  158.3   5.7   1   1   2.5e-51   3.4e-47  158.2   4.0     1    77     1    77     1    77 1.00 Protein of unknown function (DUF2526)
Mob_synth_C          PF06463.8    128 seq783_BIOID51035    -            352     7e-36  122.6   0.0   1   1   3.6e-39   1.2e-35  121.8   0.0     1   127   209   335   209   336 0.98 Molybdenum Cofactor Synthesis C
Radical_SAM          PF04055.16   166 seq783_BIOID51035    -            352   6.9e-27   94.5   0.0   1   1   2.7e-30   9.4e-27   94.0   0.0     2   166    42   204    41   204 0.97 Radical SAM superfamily
Fer4_12              PF13353.1    139 seq783_BIOID51035    -            352   1.6e-07   31.4   0.0   1   1   8.7e-11     3e-07   30.5   0.0    15   116    47   148    36   154 0.84 4Fe-4S single cluster domain
Fer4_14              PF13394.1    117 seq783_BIOID51035    -            352   5.9e-07   29.4   0.0   1   1   5.8e-10     2e-06   27.7   0.0     6    90    45   127    38   148 0.70 4Fe-4S single cluster domain
DDE_Tnp_Tn3          PF01526.12   388 seq784_BIOID51035    -           1044  1.8e-145  484.3   0.0   1   1  4.7e-149  3.2e-145  483.4   0.0     1   388   628  1017   628  1017 1.00 Tn3 transposase DDE domain
DUF4158              PF13700.1    166 seq784_BIOID51035    -           1044   4.7e-50  169.1   0.1   1   1   1.7e-53   1.1e-49  167.9   0.1     1   166    47   215    47   215 0.97 Domain of unknown function (DUF4158)
URO-D                PF01208.12   343 seq785_BIOID51035    -            354  1.7e-140  467.7   0.0   1   1  1.4e-144  1.9e-140  467.5   0.0     2   342     5   347     4   348 0.98 Uroporphyrinogen decarboxylase (URO-D)
Rieske               PF00355.21    98 seq788_BIOID51035    -            106   1.7e-17   62.6   0.0   1   1   2.8e-21   1.9e-17   62.4   0.0     3    97     4    94     2    95 0.85 Rieske [2Fe-2S] domain
Rieske_2             PF13806.1    104 seq788_BIOID51035    -            106   1.9e-12   46.6   0.0   1   1   3.3e-16   2.2e-12   46.4   0.0    18   103    17    99     4   100 0.82 Rieske-like [2Fe-2S] domain
Thioredoxin          PF00085.15   104 seq789_BIOID51035    -            109   3.5e-34  116.5   0.0   1   1   8.4e-38   3.8e-34  116.3   0.0     2   103     5   106     4   107 0.98 Thioredoxin
Thioredoxin_2        PF13098.1    112 seq789_BIOID51035    -            109   1.6e-10   41.0   0.1   1   1   3.2e-13   1.4e-09   37.9   0.0     7   112    23   104    17   104 0.90 Thioredoxin-like domain
Pribosyltran         PF00156.22   125 seq792_BIOID51035    -            152   2.2e-11   43.4   0.0   1   1   2.3e-15   3.2e-11   42.9   0.0     2   112     4   105     3   112 0.87 Phosphoribosyl transferase domain
PfkB                 PF00294.19   301 seq793_BIOID51035    -            310     1e-59  202.0   0.4   1   1   1.9e-63   1.3e-59  201.7   0.3     8   298    15   297     8   300 0.92 pfkB family carbohydrate kinase
Phos_pyr_kin         PF08543.7    246 seq793_BIOID51035    -            310   1.2e-08   34.4   0.3   1   1   4.1e-12   2.8e-08   33.1   0.1   117   223   179   279   156   292 0.87 Phosphomethylpyrimidine kinase
His_biosynth         PF00977.16   228 seq794_BIOID51035    -            258   1.8e-78  262.8   0.6   1   1   5.9e-82     2e-78  262.6   0.4     1   227     5   239     5   240 0.96 Histidine biosynthesis protein
BPD_transp_1         PF00528.17   185 seq797_BIOID51035    -            293   7.9e-24   84.0  16.9   1   1   5.8e-28   7.9e-24   84.0  11.7     2   171    88   282    87   285 0.88 Binding-protein-dependent transport system inner membrane component
Pyr_redox_2          PF07992.9    200 seq798_BIOID51035    -            434   1.8e-33  116.0   0.0   1   1   1.6e-36   4.3e-33  114.7   0.0     1   197     7   318     7   320 0.91 Pyridine nucleotide-disulphide oxidoreductase
Pyr_redox            PF00070.22    80 seq798_BIOID51035    -            434   2.5e-19   69.3   3.8   1   2     5e-08   0.00014   22.0   0.1     1    36     7    48     7    93 0.86 Pyridine nucleotide-disulphide oxidoreductase
Pyr_redox            PF00070.22    80 seq798_BIOID51035    -            434   2.5e-19   69.3   3.8   2   2     1e-15   2.8e-12   46.7   0.5     1    68   172   254   172   265 0.91 Pyridine nucleotide-disulphide oxidoreductase
DAO                  PF01266.19   358 seq798_BIOID51035    -            434   2.7e-11   42.8  10.3   1   1   1.2e-09   3.4e-06   26.1   0.0   147   236   226   308   223   336 0.80 FAD dependent oxidoreductase
Na_Pi_cotrans        PF02690.10   142 seq799_BIOID51035    -            138   3.4e-31  107.7   6.8   1   1   2.7e-35   3.8e-31  107.6   4.7     1   127    13   135    13   138 0.93 Na+/Pi-cotransporter
adh_short            PF00106.20   167 seq802_BIOID51035    -            270     2e-22   79.7   0.3   1   1   7.4e-26   3.4e-22   79.0   0.2     2   166     8   174     7   175 0.87 short chain dehydrogenase
adh_short_C2         PF13561.1    243 seq802_BIOID51035    -            270   1.9e-13   50.7   0.0   1   1   4.7e-17   2.2e-13   50.4   0.0     6   184    16   189    13   257 0.76 Enoyl-(Acyl carrier protein) reductase
KR                   PF08659.5    181 seq802_BIOID51035    -            270   2.1e-06   27.4   0.0   1   1   1.2e-09   5.5e-06   26.0   0.0     4   103    10   103     8   122 0.84 KR domain
OmpA                 PF00691.15    97 seq807_BIOID51035    -            160   3.6e-18   65.6   0.1   1   1     4e-22   5.5e-18   65.0   0.1     1    97    55   151    55   151 0.95 OmpA family
DUF1100              PF06500.6    411 seq809_BIOID51035    -            414    3e-222  737.3   0.0   1   1  9.7e-226  3.3e-222  737.2   0.0     1   411     1   414     1   414 0.99 Alpha/beta hydrolase of unknown function (DUF1100)
Abhydrolase_5        PF12695.2    142 seq809_BIOID51035    -            414   8.1e-09   35.2   0.0   1   1   4.3e-12   1.5e-08   34.4   0.0     1   121   196   375   196   392 0.75 Alpha/beta hydrolase family
Abhydrolase_6        PF12697.2    228 seq809_BIOID51035    -            414   4.8e-07   29.8   0.4   1   1   2.9e-10   9.8e-07   28.7   0.0    12   107   208   326   197   390 0.70 Alpha/beta hydrolase family
ATP-synt_ab          PF00006.20   215 seq810_BIOID51035    -            443   5.9e-42  143.4   0.0   1   1   2.9e-45   7.9e-42  143.0   0.0     3   214   183   388   181   389 0.95 ATP synthase alpha/beta family, nucleotide-binding domain
Rho_RNA_bind         PF07497.7     78 seq810_BIOID51035    -            443   6.5e-42  140.9   0.1   1   1   4.2e-45   1.1e-41  140.1   0.0     1    78    73   150    73   150 0.98 Rho termination factor, RNA-binding domain
Rho_N                PF07498.7     43 seq810_BIOID51035    -            443   8.2e-18   63.7   0.8   1   1   1.7e-20   4.8e-17   61.3   0.2     1    43    29    71    29    71 0.98 Rho termination factor, N-terminal domain
NACHT                PF05729.7    167 seq810_BIOID51035    -            443   8.9e-05   22.0   0.0   1   1   6.2e-08   0.00017   21.1   0.0    12    96   207   297   203   311 0.80 NACHT domain
Na_Pi_cotrans        PF02690.10   142 seq811_BIOID51035    -            403   4.5e-10   39.2  10.9   1   1   1.1e-13   7.8e-10   38.5   7.5     4   123     2   125     1   152 0.88 Na+/Pi-cotransporter
Diacid_rec           PF05651.8    135 seq813_BIOID51035    -            385   1.9e-52  176.1   0.9   1   1   4.7e-56   3.2e-52  175.4   0.6     1   135     6   140     6   140 0.99 Putative sugar diacid recognition
HTH_30               PF13556.1     59 seq813_BIOID51035    -            385     3e-23   81.0   2.8   1   1     6e-26   4.1e-22   77.3   1.7     1    59   323   381   323   381 0.98 PucR C-terminal helix-turn-helix domain
MoCF_biosynth        PF00994.19   144 seq816_BIOID51035    -            170   5.8e-31  106.7   0.0   1   1   5.3e-35   7.2e-31  106.4   0.0     1   143    14   156    12   157 0.92 Probable molybdopterin binding domain
TraP                 PF07296.6    202 seq817_BIOID51035    -            188   1.7e-82  275.1   0.1   1   1   1.4e-86   1.9e-82  275.0   0.1    10   202     2   188     1   188 0.99 TraP protein
Endonuclease_5       PF04493.9    206 seq818_BIOID51035    -            223   1.8e-70  236.3   0.0   1   1   1.5e-74   2.1e-70  236.1   0.0     1   205     9   208     9   209 0.99 Endonuclease V
PRA-CH               PF01502.13    75 seq819_BIOID51035    -            203   1.1e-32  111.3   0.0   1   1   3.1e-36   2.2e-32  110.4   0.0     1    74    33   106    33   107 0.99 Phosphoribosyl-AMP cyclohydrolase
PRA-PH               PF01503.12    83 seq819_BIOID51035    -            203   1.7e-13   50.5   0.5   1   1   3.5e-17   2.4e-13   50.0   0.3     2    82   116   201   115   202 0.96 Phosphoribosyl-ATP pyrophosphohydrolase
PHP                  PF02811.14   175 seq820_BIOID51035    -            293   6.9e-33  113.7   0.1   1   1   6.7e-37   9.1e-33  113.3   0.1     1   169    10   233    10   239 0.92 PHP domain
RVT_1                PF00078.22   214 seq821_BIOID51035    -            434   2.3e-54  183.9   0.0   1   1   5.1e-58   3.5e-54  183.3   0.0     1   214    18   264    18   264 0.97 Reverse transcriptase (RNA-dependent DNA polymerase)
GIIM                 PF08388.6     80 seq821_BIOID51035    -            434   5.5e-12   45.1   4.5   1   1   1.1e-15   7.5e-12   44.7   1.3     3    69   287   353   285   375 0.85 Group II intron, maturase-specific domain
ADH_zinc_N           PF00107.21   130 seq824_BIOID51035    -            353   6.6e-18   64.3   0.0   1   1   1.6e-21   1.1e-17   63.7   0.0     1   122   169   304   169   311 0.92 Zinc-binding dehydrogenase
ADH_zinc_N_2         PF13602.1    127 seq824_BIOID51035    -            353     6e-07   30.2   0.0   1   1   1.6e-10   1.1e-06   29.4   0.0     1   127   202   347   202   347 0.78 Zinc-binding dehydrogenase
BPD_transp_1         PF00528.17   185 seq825_BIOID51035    -            280   2.2e-17   63.0  17.9   1   1   1.6e-21   2.2e-17   63.0  12.4     2   178    89   267    88   271 0.81 Binding-protein-dependent transport system inner membrane component
Pyr_redox_2          PF07992.9    200 seq826_BIOID51035    -            400   2.7e-28   99.0   0.0   1   1   1.2e-30   1.7e-27   96.5   0.0     2   196     6   277     5   281 0.89 Pyridine nucleotide-disulphide oxidoreductase
Pyr_redox            PF00070.22    80 seq826_BIOID51035    -            400   7.9e-20   70.9   1.2   1   1   4.2e-20   5.8e-17   61.7   0.1     1    77   146   222   146   226 0.92 Pyridine nucleotide-disulphide oxidoreductase
DUF2622              PF11080.3     96 seq828_BIOID51035    -             96   3.1e-49  164.6   0.6   1   1   2.5e-53   3.4e-49  164.5   0.4     1    95     1    95     1    96 0.99 Protein of unknown function (DUF2622)
MoaC                 PF01967.16   136 seq830_BIOID51035    -            161   1.5e-60  202.6   1.3   1   1   1.3e-64   1.7e-60  202.4   0.9     1   136    15   150    15   150 1.00 MoaC family
DUF2689              PF10894.3     61 seq832_BIOID51035    -            106   7.7e-43  144.0   3.7   1   1     8e-47   1.1e-42  143.5   2.5     1    61     1    61     1    61 1.00 Protein of unknown function (DUF2689)
GPW_gp25             PF04965.9     99 seq833_BIOID51035    -            133   2.4e-12   46.1   0.0   1   1   2.6e-16   3.6e-12   45.5   0.0     5    94    23   111    19   116 0.89 Gene 25-like lysozyme
Fructosamin_kin      PF03881.9    288 seq836_BIOID51035    -            286  7.5e-111  369.6   0.0   1   1  1.2e-114  8.3e-111  369.4   0.0     1   287     1   285     1   286 0.99 Fructosamine kinase
APH                  PF01636.18   239 seq836_BIOID51035    -            286     3e-21   76.1   3.1   1   1   5.8e-25     4e-21   75.7   2.2     4   223    23   239    21   251 0.87 Phosphotransferase enzyme family
DUF416               PF04222.7    191 seq837_BIOID51035    -            196   2.2e-87  291.0   0.1   1   1   1.8e-91   2.5e-87  290.8   0.0     1   189     4   192     4   194 0.99 Protein of unknown function (DUF416)
Ligase_CoA           PF00549.14   153 seq839_BIOID51035    -            555   1.5e-51  173.8   0.6   1   1   4.6e-55   3.2e-51  172.8   0.0     1   152   336   491   336   492 0.98 CoA-ligase
CoA_binding          PF02629.14    96 seq839_BIOID51035    -            555   5.4e-17   61.9   0.0   1   1   1.4e-19   9.6e-16   57.9   0.1     3    96   193   288   191   288 0.96 CoA binding domain
Sulf_transp          PF04143.9     43 seq841_BIOID51035    -            401   3.2e-19   68.5  35.9   1   2     6e-14   8.2e-10   38.4   5.6     3    41   114   153   112   155 0.94 Sulphur transport
Sulf_transp          PF04143.9     43 seq841_BIOID51035    -            401   3.2e-19   68.5  35.9   2   2   1.2e-15   1.6e-11   43.8   5.0     3    42   290   329   288   336 0.93 Sulphur transport
Rick_17kDa_Anti      PF05433.10    42 seq842_BIOID51035    -            179   1.7e-11   43.4  15.7   1   1   5.1e-15   1.7e-11   43.4  10.9     2    42    73   113    72   113 0.96 Glycine zipper 2TM domain
Gly-zipper_OmpA      PF13436.1    118 seq842_BIOID51035    -            179   5.2e-09   35.6   3.0   1   1   1.5e-12   5.2e-09   35.6   2.1     5   112    28   134    24   136 0.78 Glycine-zipper containing OmpA-like membrane domain
Gly-zipper_YMGG      PF13441.1     45 seq842_BIOID51035    -            179   3.6e-08   32.6  12.7   1   1     1e-11   3.6e-08   32.6   8.8     2    45    69   111    68   111 0.97 YMGG-like Gly-zipper
Gly-zipper_Omp       PF13488.1     46 seq842_BIOID51035    -            179   1.8e-05   24.1  13.8   1   1   5.3e-09   1.8e-05   24.1   9.6     2    42    73   112    72   118 0.82 Glycine zipper
Sua5_yciO_yrdC       PF01300.13   179 seq843_BIOID51035    -            206   1.2e-47  161.3   0.0   1   1   1.1e-51   1.4e-47  161.0   0.0     2   179    23   198    22   198 0.95 Telomere recombination
ThiS                 PF02597.15    78 seq844_BIOID51035    -             81   2.4e-22   79.0   0.0   1   1     2e-26   2.7e-22   78.8   0.0     1    78     4    81     4    81 0.99 ThiS family
AIG2                 PF06094.7    102 seq845_BIOID51035    -            113   1.1e-18   67.4   0.1   1   1   9.9e-23   1.3e-18   67.1   0.1     1   102     3    94     3    94 0.95 AIG2-like family
Crl                  PF07417.7    127 seq849_BIOID51035    -            133     1e-54  183.5   0.1   1   1   8.7e-59   1.2e-54  183.3   0.1     2   122     3   123     2   131 0.96 Transcriptional regulator Crl
ADH_zinc_N           PF00107.21   130 seq851_BIOID51035    -            350   1.2e-25   89.4   0.0   1   1   1.4e-29   1.9e-25   88.7   0.0     1   101   168   269   168   297 0.89 Zinc-binding dehydrogenase
Peptidase_A8         PF01252.13   150 seq853_BIOID51035    -            164   1.8e-44  150.8   6.9   1   1   1.6e-48   2.2e-44  150.6   4.8     2   147    15   160    13   164 0.92 Signal peptidase (SPase) II
MoaE                 PF02391.12   117 seq854_BIOID51035    -            150   2.5e-40  136.7   0.0   1   1   2.2e-44     3e-40  136.5   0.0     2   116     6   121     5   122 0.97 MoaE protein
ABC_membrane         PF00664.18   275 seq856_BIOID51035    -            582   2.7e-55  187.6  14.5   1   1   1.1e-58   3.9e-55  187.0  10.0     6   275    29   298    24   298 0.94 ABC transporter transmembrane region
ABC_tran             PF00005.22   118 seq856_BIOID51035    -            582   2.2e-22   79.5   0.3   1   1   1.8e-25   6.1e-22   78.0   0.0     1   118   383   509   383   509 0.98 ABC transporter
Glycos_transf_4      PF00953.16   159 seq858_BIOID51035    -            367   1.1e-28   99.9  21.3   1   1   7.8e-33   1.1e-28   99.9  14.8     3   157    75   233    73   235 0.94 Glycosyl transferase family 4
FCD                  PF07729.7    125 seq859_BIOID51035    -            221   1.6e-23   83.2   2.5   1   1   3.4e-27   2.3e-23   82.7   1.7     2   124    85   209    84   210 0.96 FCD domain
GntR                 PF00392.16    64 seq859_BIOID51035    -            221   9.3e-12   44.0   0.1   1   1   3.9e-15   2.7e-11   42.6   0.1     2    64    13    74    12    74 0.95 Bacterial regulatory proteins, gntR family
Bac_DNA_binding      PF00216.16    90 seq861_BIOID51035    -             90   3.2e-33  113.4   1.4   1   1   2.6e-37   3.6e-33  113.3   1.0     1    90     1    90     1    90 0.99 Bacterial DNA-binding protein
Antitoxin-MazE       PF04014.13    47 seq862_BIOID51035    -             83   4.2e-09   35.8   0.0   1   1   4.7e-13   6.4e-09   35.2   0.0     1    45     6    49     6    51 0.94 Antidote-toxin recognition MazE
DoxX                 PF07681.7     85 seq863_BIOID51035    -            155   9.8e-17   61.0  14.4   1   1   2.5e-20   1.7e-16   60.2  10.0     1    85    31   113    31   113 0.98 DoxX
SURF4                PF02077.10   267 seq863_BIOID51035    -            155   4.6e-08   32.6   5.5   1   1   2.9e-11     2e-07   30.5   3.8   154   262    30   154    23   155 0.74 SURF4 family
PseudoU_synth_2      PF00849.17   164 seq865_BIOID51035    -            299   3.6e-16   59.3   0.0   1   1     3e-19   2.1e-15   56.8   0.0     2   161    78   208    77   211 0.83 RNA pseudouridylate synthase
S4                   PF01479.20    48 seq865_BIOID51035    -            299   1.1e-11   43.8   0.2   1   1   4.2e-15   2.9e-11   42.5   0.1     2    43    13    52    12    66 0.93 S4 domain
Bax1-I               PF01027.15   205 seq866_BIOID51035    -            261   5.2e-59  199.1  36.8   1   1   4.5e-63   6.1e-59  198.9  25.5     2   205    46   257    45   257 0.92 Inhibitor of apoptosis-promoting Bax1
FKBP_C               PF00254.23    94 seq868_BIOID51035    -            149   1.2e-16   60.3   0.0   1   1   1.3e-20   1.7e-16   59.8   0.0     4    94     4   141     2   141 0.87 FKBP-type peptidyl-prolyl cis-trans isomerase
PemK                 PF02452.12   110 seq870_BIOID51035    -            116   1.2e-20   73.6   0.0   1   1   9.4e-25   1.3e-20   73.5   0.0     1   109     8   114     8   115 0.93 PemK-like protein
YmgB                 PF10798.3     61 seq872_BIOID51035    -             78   3.6e-05   23.3   0.0   1   1     4e-09   5.4e-05   22.7   0.0     4    35    27    58    25    63 0.93 Biofilm development protein YmgB/AriR
PseudoU_synth_2      PF00849.17   164 seq876_BIOID51035    -            290   9.9e-16   57.8   0.1   1   1   6.3e-18   4.3e-14   52.5   0.1     2   164    69   195    68   195 0.87 RNA pseudouridylate synthase
S4                   PF01479.20    48 seq876_BIOID51035    -            290   2.7e-14   52.1   1.5   1   1   1.1e-17   7.6e-14   50.7   0.0     1    48     7    52     7    52 0.98 S4 domain
SirA                 PF01206.12    70 seq880_BIOID51035    -             77   2.7e-20   71.6   0.0   1   1   2.2e-24   2.9e-20   71.5   0.0     2    70     9    77     8    77 0.98 SirA-like protein
AP_endonuc_2         PF01261.19   211 seq882_BIOID51035    -            262     3e-24   85.4   0.2   1   1   2.5e-28   3.4e-24   85.2   0.1     1   210    19   218    19   243 0.90 Xylose isomerase-like TIM barrel
LYTB                 PF02401.13   281 seq883_BIOID51035    -            316  5.3e-120  399.4   0.2   1   1  4.4e-124  6.1e-120  399.2   0.1     1   280     3   284     3   285 0.99 LytB protein
HAD_2                PF13419.1    176 seq884_BIOID51035    -            222   1.1e-22   80.9   0.0   1   1   2.9e-26   1.3e-22   80.7   0.0     2   176    11   191    10   191 0.91 Haloacid dehalogenase-like hydrolase
Hydrolase            PF00702.21   204 seq884_BIOID51035    -            222   5.1e-13   49.9   0.0   1   1   3.1e-16   1.4e-12   48.4   0.0     3   203     9   184     7   185 0.83 haloacid dehalogenase-like hydrolase
Hydrolase_like       PF13242.1     75 seq884_BIOID51035    -            222     3e-05   23.5   0.0   1   1     1e-08   4.6e-05   22.9   0.0     2    49   146   192   145   209 0.91 HAD-hyrolase-like
DUF1471              PF07338.8     56 seq885_BIOID51035    -             85   8.5e-20   70.0   0.1   1   1   8.2e-24   1.1e-19   69.6   0.0     2    56    33    85    32    85 0.98 Protein of unknown function (DUF1471)
YmgB                 PF10798.3     61 seq886_BIOID51035    -             88   5.3e-29   99.7   2.6   1   1   3.8e-33   5.3e-29   99.7   1.8     1    61    28    88    28    88 0.98 Biofilm development protein YmgB/AriR
DUF159               PF02586.9    208 seq887_BIOID51035    -            222   1.8e-46  158.1   0.0   1   1   1.5e-50     2e-46  158.0   0.0     1   207     1   215     1   216 0.90 Uncharacterised ACR, COG2135
DUF1116              PF06545.6    216 seq889_BIOID51035    -            419   3.3e-99  330.2   1.3   1   1  3.3e-103   4.5e-99  329.7   0.9     1   216    87   303    87   303 0.99 Protein of unknown function (DUF1116)
Wzz                  PF02706.10   152 seq890_BIOID51035    -            348   4.4e-15   55.6   1.9   1   1   7.4e-19     1e-14   54.5   1.3     1   113    15   188    15   246 0.66 Chain length determinant protein
Sigma54_activat      PF00158.21   168 seq893_BIOID51035    -            642   6.1e-36  123.3   0.0   1   1   4.9e-39   1.1e-35  122.4   0.0     5   168   334   494   330   494 0.96 Sigma-54 interaction domain
PAS                  PF00989.19   113 seq893_BIOID51035    -            642   5.8e-14   51.7   0.0   1   1     6e-17   1.4e-13   50.5   0.0     2   113   207   309   206   309 0.97 PAS fold
HTH_8                PF02954.14    42 seq893_BIOID51035    -            642   1.7e-13   49.7   0.1   1   1   7.4e-17   1.7e-13   49.7   0.1     2    42   591   631   590   631 0.96 Bacterial regulatory protein, Fis family
GAF                  PF01590.21   154 seq893_BIOID51035    -            642   9.5e-06   25.7   0.3   1   1   1.1e-08   2.5e-05   24.3   0.2     4   151    58   189    56   192 0.92 GAF domain
PAS_8                PF13188.1     64 seq893_BIOID51035    -            642   0.00012   21.6   0.0   1   1   1.4e-07   0.00032   20.3   0.0     2    46   207   255   206   276 0.70 PAS domain
Bax1-I               PF01027.15   205 seq894_BIOID51035    -            237   5.4e-12   45.6  24.8   1   1     5e-16   6.8e-12   45.3  17.2     3   201    19   220    17   225 0.82 Inhibitor of apoptosis-promoting Bax1
GTP_EFTU             PF00009.22   188 seq895_BIOID51035    -            607     1e-56  191.2   0.0   1   1   7.2e-60     2e-56  190.3   0.0     2   187     4   195     3   196 0.96 Elongation factor Tu GTP binding domain
EFG_C                PF00679.19    89 seq895_BIOID51035    -            607   1.9e-21   75.6   0.0   1   1   1.6e-24   4.3e-21   74.4   0.0     3    83   397   477   395   483 0.96 Elongation factor G C-terminus
GTP_EFTU_D2          PF03144.20    74 seq895_BIOID51035    -            607   7.4e-10   38.6   3.2   1   1   8.1e-13   2.2e-09   37.1   2.2     1    74   219   289   219   289 0.94 Elongation factor Tu domain 2
MMR_HSR1             PF01926.18   114 seq895_BIOID51035    -            607   1.3e-05   25.0   0.2   1   1   1.5e-08   4.1e-05   23.4   0.0     2   113     8   128     7   129 0.55 50S ribosome-binding GTPase
AA_kinase            PF00696.23   241 seq898_BIOID51035    -            396   4.4e-43  147.4   2.1   1   1   8.2e-47   5.6e-43  147.1   1.5     2   240    35   263    34   264 0.93 Amino acid kinase family
PUA                  PF01472.15    74 seq898_BIOID51035    -            396     1e-22   79.4   0.1   1   1   4.6e-26   3.1e-22   77.9   0.1     1    74   305   379   305   379 0.98 PUA domain
LpxK                 PF02606.9    326 seq901_BIOID51035    -            328  6.7e-111  370.2   0.0   1   1  6.1e-115  8.3e-111  369.9   0.0     2   322    13   318    12   324 0.95 Tetraacyldisaccharide-1-P 4'-kinase
GFO_IDH_MocA         PF01408.17   120 seq902_BIOID51035    -            351   4.2e-32  111.0   0.1   1   1   2.1e-35   9.5e-32  109.9   0.0     1   118    10   128    10   130 0.97 Oxidoreductase family, NAD-binding Rossmann fold
GFO_IDH_MocA_C       PF02894.12   115 seq902_BIOID51035    -            351   5.5e-12   45.3   0.0   1   1   2.4e-15   1.1e-11   44.4   0.0     1   112   142   250   142   253 0.94 Oxidoreductase family, C-terminal alpha/beta domain
NAD_binding_3        PF03447.11   117 seq902_BIOID51035    -            351   1.2e-05   25.5   0.0   1   1   1.6e-08   7.5e-05   22.9   0.0    16   112    31   124    16   129 0.80 Homoserine dehydrogenase, NAD binding domain
Peripla_BP_4         PF13407.1    258 seq904_BIOID51035    -            318   3.2e-44  151.1   6.8   1   1   8.7e-48     4e-44  150.8   4.7     1   243    26   274    26   287 0.91 Periplasmic binding protein domain
Peripla_BP_1         PF00532.16   279 seq904_BIOID51035    -            318     1e-16   60.8   0.1   1   1   2.8e-20   1.3e-16   60.5   0.1    15   224    37   253    25   298 0.84 Periplasmic binding proteins and sugar binding domain of LacI family
DUF457               PF04307.9    157 seq905_BIOID51035    -            196   9.2e-30  102.9   7.1   1   1   8.6e-34   1.2e-29  102.5   4.9     3   152     5   161     3   166 0.85 Predicted membrane-bound metal-dependent hydrolase (DUF457)
HATPase_c            PF02518.21   111 seq906_BIOID51035    -            458   1.5e-28   98.5   0.8   1   1   6.1e-32   4.2e-28   97.1   0.1     2   110   346   449   345   450 0.98 Histidine kinase-, DNA gyrase B-, and HSP90-like ATPase
HisKA                PF00512.20    68 seq906_BIOID51035    -            458   1.5e-14   53.5   0.4   1   1     8e-18   5.5e-14   51.7   0.0     2    65   238   300   237   302 0.91 His Kinase A (phospho-acceptor) domain
IU_nuc_hydro         PF01156.14   314 seq909_BIOID51035    -            304   1.4e-92  310.1   0.0   1   1   1.2e-96   1.6e-92  309.9   0.0     3   312     4   302     2   304 0.96 Inosine-uridine preferring nucleoside hydrolase
EAL                  PF00563.15   236 seq913_BIOID51035    -            521   4.8e-63  212.6   0.0   1   1   1.2e-66   8.4e-63  211.8   0.0     2   236   265   500   264   500 0.96 EAL domain
CSS-motif            PF12792.2    208 seq913_BIOID51035    -            521     8e-30  103.6   0.0   1   1   1.6e-33   1.1e-29  103.1   0.0     3   207    44   238    42   239 0.90 CSS motif domain associated with EAL
Epimerase_2          PF02350.14   346 seq917_BIOID51035    -            376  1.3e-126  421.9   0.0   1   1  1.1e-130  1.5e-126  421.7   0.0     2   346    22   370    21   370 0.97 UDP-N-acetylglucosamine 2-epimerase
PTS_IIB              PF02302.12    90 seq919_BIOID51035    -            106   5.2e-21   74.7   1.5   1   1   4.5e-25   6.1e-21   74.5   1.0     2    88     6    95     5    97 0.94 PTS system, Lactose/Cellobiose specific IIB subunit
Band_7               PF01145.20   179 seq920_BIOID51035    -            375   1.3e-24   86.9   0.2   1   1   4.1e-27   5.6e-23   81.6   0.2     2   178   147   318   146   320 0.94 SPFH domain / Band 7 family
DUF2877              PF11392.3    111 seq921_BIOID51035    -            271   1.9e-28   98.7   0.0   1   1   3.1e-32   4.2e-28   97.6   0.0     1   110   158   265   158   266 0.88 Protein of unknown function (DUF2877)
Cytochrom_C_asm      PF01578.15   214 seq922_BIOID51035    -            288   5.7e-45  153.3  17.3   1   1   4.2e-49   5.7e-45  153.3  12.0     5   212    62   286    58   288 0.97 Cytochrome C assembly protein
SDF                  PF00375.13   390 seq925_BIOID51035    -            463  1.3e-102  343.3  34.3   1   1  1.2e-106  1.6e-102  343.1  23.8     1   390    29   443    29   443 0.96 Sodium:dicarboxylate symporter family
DUF1006              PF06224.7    348 seq926_BIOID51035    -            410   4.3e-88  295.7  13.8   1   1   3.8e-92   5.2e-88  295.4   9.6     4   348    16   381     6   381 0.92 Protein of unknown function (DUF1006)
Aldedh               PF00171.17   462 seq927_BIOID51035    -            417   6.1e-21   74.1   3.3   1   1   1.2e-20   1.6e-16   59.6   0.9    37   298     8   282     2   305 0.82 Aldehyde dehydrogenase family
YscJ_FliF            PF01514.12   207 seq928_BIOID51035    -            552   2.5e-65  219.3   0.0   1   1   1.7e-68   1.2e-64  217.1   0.0     9   205    28   223    17   225 0.96 Secretory protein of YscJ/FliF family
YscJ_FliF_C          PF08345.6    160 seq928_BIOID51035    -            552   4.2e-52  176.2   4.9   1   1   6.1e-56   4.2e-52  176.2   3.4     1   160   250   429   250   429 0.88 Flagellar M-ring protein C-terminal
Glyco_hydro_65m      PF03632.10   370 seq929_BIOID51035    -            755  3.5e-128  427.2   0.1   1   1  1.1e-131  4.9e-128  426.8   0.1     2   370   299   677   298   677 0.97 Glycosyl hydrolase family 65 central catalytic domain
Glyco_hydro_65N      PF03636.10   255 seq929_BIOID51035    -            755   3.1e-63  213.3   0.0   1   1   9.6e-67   4.4e-63  212.8   0.0     1   255     6   241     6   241 0.96 Glycosyl hydrolase family 65, N-terminal domain
Glyco_hydro_65C      PF03633.10    54 seq929_BIOID51035    -            755   1.2e-13   50.7   0.0   1   1   1.1e-16   4.9e-13   48.8   0.0     1    50   681   727   681   731 0.95 Glycosyl hydrolase family 65, C-terminal domain
PFL                  PF02901.10   648 seq930_BIOID51035    -            765  1.5e-204  681.0   0.0   1   1  2.6e-208  1.8e-204  680.7   0.0     1   648     1   626     1   626 0.98 Pyruvate formate lyase
Gly_radical          PF01228.16   106 seq930_BIOID51035    -            765   2.6e-25   88.6   0.0   1   1   9.7e-29   6.6e-25   87.4   0.0     3   106   645   747   643   747 0.97 Glycine radical
Peptidase_S49_N      PF08496.5    155 seq932_BIOID51035    -            349   2.9e-64  215.4   3.5   1   1   6.3e-68   2.9e-64  215.4   2.4     1   155     1   158     1   158 0.98 Peptidase family S49 N-terminal
Peptidase_S49        PF01343.13   154 seq932_BIOID51035    -            349   1.2e-50  171.1   2.2   1   1   3.1e-54   1.4e-50  170.9   0.0     2   153   161   310   160   311 0.98 Peptidase family S49
SDH_sah              PF01972.11   286 seq932_BIOID51035    -            349   1.7e-05   23.6   1.8   1   1   5.1e-09   2.3e-05   23.2   0.0    89   163   133   208   119   225 0.81 Serine dehydrogenase proteinase
ABC_tran             PF00005.22   118 seq933_BIOID51035    -            500     1e-37  129.0   0.0   1   2   1.8e-25     5e-22   78.3   0.0     1   118    49   174    49   174 0.95 ABC transporter
ABC_tran             PF00005.22   118 seq933_BIOID51035    -            500     1e-37  129.0   0.0   2   2     3e-16   8.3e-13   48.6   0.0     5   117   304   430   300   431 0.88 ABC transporter
AAA_21               PF13304.1    303 seq933_BIOID51035    -            500   4.8e-14   52.8   1.4   1   1   5.7e-12   1.6e-08   34.8   0.1     1   297    37   203    37   203 0.84 AAA domain
DapB_C               PF05173.9    132 seq935_BIOID51035    -            273   4.7e-47  158.9   0.3   1   1   9.8e-51   6.7e-47  158.4   0.2     1   132   132   268   132   268 0.98 Dihydrodipicolinate reductase, C-terminus
DapB_N               PF01113.15   124 seq935_BIOID51035    -            273     5e-42  142.6   0.6   1   1   3.3e-45   2.2e-41  140.5   0.1     1   124     6   129     6   129 0.99 Dihydrodipicolinate reductase, N-terminus
Sdh_cyt              PF01127.17   121 seq937_BIOID51035    -            134   4.5e-30  103.8   5.0   1   1   3.8e-34   5.2e-30  103.6   3.4     2   120    11   128    10   129 0.90 Succinate dehydrogenase/Fumarate reductase transmembrane subunit
PQQ_2                PF13360.1    238 seq938_BIOID51035    -            353   1.2e-07   31.2   1.3   1   1     2e-10   5.5e-07   29.1   0.8     3   236    69   308    67   310 0.71 PQQ-like domain
Sigma54_activat      PF00158.21   168 seq939_BIOID51035    -            441   1.5e-72  242.4   0.1   1   1   8.9e-76   2.4e-72  241.7   0.1     1   168   141   308   141   308 0.99 Sigma-54 interaction domain
Response_reg         PF00072.19   112 seq939_BIOID51035    -            441   7.2e-30  103.1   0.2   1   1   5.4e-33   1.5e-29  102.1   0.1     1   111     8   117     8   118 0.98 Response regulator receiver domain
HTH_8                PF02954.14    42 seq939_BIOID51035    -            441     2e-14   52.7   0.6   1   1   7.2e-18     2e-14   52.7   0.4     3    39   403   439   401   441 0.93 Bacterial regulatory protein, Fis family
AAA_5                PF07728.9    139 seq939_BIOID51035    -            441   1.3e-07   31.2   0.0   1   1   9.7e-11   2.7e-07   30.3   0.0     2   123   165   283   164   301 0.84 AAA domain (dynein-related subfamily)
AAA                  PF00004.24   132 seq939_BIOID51035    -            441   1.5e-05   25.0   0.0   1   1   1.2e-08   3.4e-05   23.9   0.0     1   126   165   296   165   302 0.72 ATPase family associated with various cellular activities (AAA)
AA_kinase            PF00696.23   241 seq940_BIOID51035    -            297   8.8e-25   87.5   0.0   1   1   1.7e-28   2.3e-24   86.1   0.0     1   239     2   277     2   279 0.79 Amino acid kinase family
PTS_2-RNA            PF01885.11   186 seq941_BIOID51035    -            184   6.4e-52  175.4   0.0   1   1   5.7e-56   7.8e-52  175.1   0.0     2   180     6   175     5   180 0.96 RNA 2'-phosphotransferase, Tpt1 / KptA family
DUF21                PF01595.15   183 seq943_BIOID51035    -            420   3.5e-55  186.0   4.7   1   1   1.1e-58   4.9e-55  185.5   3.3     3   175     2   175     1   180 0.98 Domain of unknown function DUF21
CorC_HlyC            PF03471.12    81 seq943_BIOID51035    -            420   3.1e-20   71.6   0.2   1   1   2.2e-23   9.8e-20   70.0   0.1     2    79   335   410   334   412 0.95 Transporter associated domain
CBS                  PF00571.23    57 seq943_BIOID51035    -            420   9.3e-06   25.1   0.2   1   1   8.6e-08   0.00039   19.9   0.0     8    56   270   318   249   319 0.87 CBS domain
UDPG_MGDP_dh_N       PF03721.9    185 seq944_BIOID51035    -            420   3.6e-61  205.6   0.2   1   1     1e-62   3.5e-59  199.2   0.0     2   183     5   189     4   191 0.96 UDP-glucose/GDP-mannose dehydrogenase family, NAD binding domain
UDPG_MGDP_dh         PF00984.14    96 seq944_BIOID51035    -            420     4e-30  103.7   0.0   1   1   2.3e-33     8e-30  102.7   0.0     2    93   206   292   205   296 0.88 UDP-glucose/GDP-mannose dehydrogenase family, central domain
UDPG_MGDP_dh_C       PF03720.10   106 seq944_BIOID51035    -            420   7.4e-19   67.7   0.0   1   1   5.7e-22   1.9e-18   66.4   0.0     1   104   324   419   324   420 0.91 UDP-glucose/GDP-mannose dehydrogenase family, UDP binding domain
NAD_binding_2        PF03446.10   162 seq944_BIOID51035    -            420     7e-07   29.1   0.1   1   1   2.1e-09   7.1e-06   25.8   0.0     2   110     4   136     3   141 0.76 NAD binding domain of 6-phosphogluconate dehydrogenase
UTRA                 PF07702.8    141 seq945_BIOID51035    -            236   2.2e-20   72.5   0.0   1   1   5.9e-24     4e-20   71.7   0.0     1   140    91   230    91   231 0.97 UTRA domain
GntR                 PF00392.16    64 seq945_BIOID51035    -            236   6.3e-20   70.2   0.0   1   1   1.4e-23   9.4e-20   69.7   0.0     2    64     8    70     7    70 0.97 Bacterial regulatory proteins, gntR family
Nuc-transf           PF10127.4    247 seq947_BIOID51035    -            263   1.1e-96  322.8   0.0   1   1  9.1e-101   1.2e-96  322.6   0.0     1   246    10   256    10   257 0.99 Predicted nucleotidyltransferase
Sdh_cyt              PF01127.17   121 seq948_BIOID51035    -            115   8.9e-12   44.7  15.1   1   1   7.9e-16   1.1e-11   44.5  10.5    18   120    11   104     2   113 0.83 Succinate dehydrogenase/Fumarate reductase transmembrane subunit
FAD_binding_2        PF00890.19   421 seq953_BIOID51035    -            588  2.6e-117  392.1   6.1   1   1    7e-121  3.2e-117  391.8   4.2     1   421     9   405     9   405 0.98 FAD binding domain
Succ_DH_flav_C       PF02910.15   129 seq953_BIOID51035    -            588   3.1e-38  130.4   0.1   1   1   1.1e-41   5.1e-38  129.7   0.1     1   129   460   588   460   588 0.96 Fumarate reductase flavoprotein C-term
DUF3296              PF11726.3    180 seq954_BIOID51035    -            243   3.8e-45  153.5   0.0   1   1   4.1e-48   5.6e-44  149.7   0.0     2   180    13   234    12   234 0.92 Protein of unknown function (DUF3296)
Trm112p              PF03966.11    68 seq955_BIOID51035    -             60   5.7e-09   36.1   0.4   1   1   9.5e-13   1.3e-08   34.9   0.3     1    68     2    41     2    41 0.97 Trm112p-like protein
CTP_transf_3         PF02348.14   217 seq963_BIOID51035    -            248   8.2e-70  234.7   0.0   1   1   1.4e-73   9.5e-70  234.4   0.0     1   217     4   221     4   221 0.98 Cytidylyltransferase
NTP_transf_3         PF12804.2    179 seq963_BIOID51035    -            248   1.5e-14   54.4   0.7   1   1   4.8e-18   3.3e-14   53.3   0.5    16   179    19   240    10   240 0.80 MobA-like NTP transferase domain
AP_endonuc_2         PF01261.19   211 seq964_BIOID51035    -            326   3.1e-14   52.6   0.1   1   1   3.4e-18   4.7e-14   52.0   0.1     1   204    41   222    41   229 0.91 Xylose isomerase-like TIM barrel
CPSase_sm_chain      PF00988.17   131 seq967_BIOID51035    -            391   1.7e-56  189.1   0.1   1   1   6.1e-60   2.8e-56  188.5   0.0     2   131    13   142    12   142 0.99 Carbamoyl-phosphate synthase small chain, CPSase domain
GATase               PF00117.23   192 seq967_BIOID51035    -            391   1.3e-49  168.1   0.0   1   1   5.8e-53   2.6e-49  167.1   0.0     3   191   206   381   203   382 0.95 Glutamine amidotransferase class-I
Peptidase_C26        PF07722.8    217 seq967_BIOID51035    -            391   1.2e-08   34.5   0.1   1   1     1e-10   4.8e-07   29.3   0.1    93   217   258   364   247   364 0.80 Peptidase C26
BPD_transp_2         PF02653.11   267 seq969_BIOID51035    -            340     8e-48  162.6  44.3   1   1   7.6e-52     1e-47  162.2  30.7     4   267    57   320    54   320 0.92 Branched-chain amino acid transport system / permease component
FliG_C               PF01706.11   110 seq970_BIOID51035    -            331   1.8e-39  134.0  15.8   1   1   3.2e-42   2.2e-38  130.5   2.3     2   109   216   323   215   324 0.98 FliG C-terminal domain
ABC_tran             PF00005.22   118 seq971_BIOID51035    -            511   1.4e-28   99.5   0.1   1   2   4.3e-21     3e-17   62.9   0.0     1   118    51   169    51   169 0.95 ABC transporter
ABC_tran             PF00005.22   118 seq971_BIOID51035    -            511   1.4e-28   99.5   0.1   2   2   3.1e-12   2.1e-08   34.4   0.0     3   117   305   431   303   432 0.75 ABC transporter
Topoisom_bac         PF01131.15   403 seq972_BIOID51035    -            318   1.4e-36  126.0   0.2   1   1   2.1e-40   1.4e-36  126.0   0.1     2   137   171   317   170   318 0.92 DNA topoisomerase
Toprim               PF01751.17    88 seq972_BIOID51035    -            318   6.4e-27   93.1   0.0   1   1   1.5e-30   1.1e-26   92.4   0.0     2    88    19   156    18   156 0.98 Toprim domain
Epimerase            PF01370.16   236 seq974_BIOID51035    -            355   2.4e-79  265.9   0.0   1   1   1.3e-82   2.9e-79  265.7   0.0     1   236     4   252     4   252 0.97 NAD dependent epimerase/dehydratase family
RmlD_sub_bind        PF04321.12   287 seq974_BIOID51035    -            355   2.8e-17   62.4   0.0   1   1   1.7e-20   3.9e-17   61.9   0.0     2   254     3   296     1   333 0.79 RmlD substrate binding domain
Polysacc_synt_2      PF02719.10   294 seq974_BIOID51035    -            355   1.8e-16   59.8   0.0   1   1   1.3e-19   2.9e-16   59.1   0.0     1   117     4   114     4   135 0.93 Polysaccharide biosynthesis protein
NAD_binding_4        PF07993.7    249 seq974_BIOID51035    -            355   2.8e-15   55.8   0.1   1   1   2.7e-14   6.2e-11   41.5   0.0    87   197    74   189    56   250 0.85 Male sterility protein
3Beta_HSD            PF01073.14   280 seq974_BIOID51035    -            355   2.9e-15   55.6   0.0   1   1     2e-18   4.6e-15   54.9   0.0     1   229     5   240     5   250 0.82 3-beta hydroxysteroid dehydrogenase/isomerase family
adh_short            PF00106.20   167 seq974_BIOID51035    -            355   4.3e-08   33.1   0.3   1   1   3.1e-10     7e-07   29.1   0.0     3    96     4    91     2   126 0.79 short chain dehydrogenase
Autotransporter      PF03797.14   265 seq975_BIOID51035    -            773   1.9e-42  145.3  17.4   1   1   2.8e-46   1.9e-42  145.3  12.1     3   265   488   759   486   762 0.95 Autotransporter beta-domain
Pertactin            PF03212.9    121 seq975_BIOID51035    -            773   2.9e-09   36.5   1.1   1   1   4.2e-13   2.9e-09   36.5   0.8     1   120   297   422   297   423 0.83 Pertactin
HTH_Tnp_1            PF01527.15    76 seq978_BIOID51035    -            136   5.1e-19   67.8   0.6   1   1   1.2e-22     8e-19   67.2   0.4     2    74    23   102    22   104 0.89 Transposase
HTH_28               PF13518.1     52 seq978_BIOID51035    -            136   2.2e-06   27.4   0.5   1   1   6.5e-10   4.4e-06   26.4   0.0     1    43    32    75    32    78 0.93 Helix-turn-helix domain
HAD_2                PF13419.1    176 seq982_BIOID51035    -            219   4.5e-24   85.5   0.0   1   1   1.2e-27   5.3e-24   85.3   0.0     1   176     6   190     6   190 0.87 Haloacid dehalogenase-like hydrolase
Hydrolase            PF00702.21   204 seq982_BIOID51035    -            219   5.2e-11   43.3   0.0   1   1   1.7e-14   7.9e-11   42.7   0.0     3   203     5   183     3   184 0.84 haloacid dehalogenase-like hydrolase
Hydrolase_like       PF13242.1     75 seq982_BIOID51035    -            219     5e-07   29.2   0.0   1   1   2.1e-10   9.5e-07   28.3   0.0     3    56   146   198   144   208 0.93 HAD-hyrolase-like
Radical_SAM          PF04055.16   166 seq983_BIOID51035    -            292   1.9e-22   80.1   0.0   1   1   5.8e-26   2.6e-22   79.6   0.0     1   157    41   222    41   231 0.94 Radical SAM superfamily
Fer4_12              PF13353.1    139 seq983_BIOID51035    -            292   1.1e-10   41.6   0.1   1   1   9.2e-14   4.2e-10   39.7   0.1     2    82    34   145    33   186 0.81 4Fe-4S single cluster domain
Fer4_14              PF13394.1    117 seq983_BIOID51035    -            292     1e-06   28.6   0.6   1   1     6e-09   2.7e-05   24.0   0.4     3   103    42   171    40   183 0.83 4Fe-4S single cluster domain
Ribosomal_S2         PF00318.15   211 seq985_BIOID51035    -            304   3.3e-85  284.5   0.0   1   1   2.9e-89   3.9e-85  284.2   0.0     1   211    72   288    72   288 0.99 Ribosomal protein S2
YbhQ                 PF11076.3    135 seq987_BIOID51035    -            136   4.3e-79  262.5  13.2   1   1   3.7e-83   5.1e-79  262.3   9.1     1   134     1   132     1   134 0.98 Putative inner membrane protein YbhQ
MFS_1                PF07690.11   354 seq988_BIOID51035    -            421   5.4e-23   81.1  40.2   1   1   5.8e-27   7.9e-23   80.6  23.2    22   351    33   365    25   366 0.79 Major Facilitator Superfamily
rve                  PF00665.21   120 seq989_BIOID51035    -            286     6e-23   81.1   0.1   1   1     3e-26   1.4e-22   79.9   0.0     3   119   123   243   121   244 0.96 Integrase core domain
rve_3                PF13683.1     67 seq989_BIOID51035    -            286   1.2e-17   63.0   0.1   1   1   9.1e-21   4.1e-17   61.3   0.0     2    67   216   281   215   281 0.98 Integrase core domain
HTH_21               PF13276.1     60 seq989_BIOID51035    -            286   2.3e-14   52.9   2.3   1   1   2.9e-17   1.3e-13   50.6   0.3     6    57    49   106    45   109 0.79 HTH-like domain
BPD_transp_2         PF02653.11   267 seq991_BIOID51035    -            331     3e-44  150.8  43.6   1   1   3.4e-48   4.6e-44  150.2  30.2     2   266    35   304    34   305 0.88 Branched-chain amino acid transport system / permease component
FliH                 PF02108.11   128 seq992_BIOID51035    -            228   4.9e-40  136.2   0.3   1   1   1.1e-43   4.9e-40  136.2   0.2     5   128    96   219    89   219 0.98 Flagellar assembly protein FliH
HrpE                 PF06188.7    191 seq992_BIOID51035    -            228   3.1e-08   33.4   6.4   1   1   1.3e-11   6.1e-08   32.5   4.5    24   182    47   211    25   222 0.75 HrpE/YscL/FliH and V-type ATPase subunit E
CPSase_L_D2          PF02786.12   211 seq994_BIOID51035    -           1073  9.6e-118  390.8   2.5   1   2     1e-80   1.6e-77  259.4   0.0     1   210   128   334   128   335 0.99 Carbamoyl-phosphate synthase L chain, ATP binding domain
CPSase_L_D2          PF02786.12   211 seq994_BIOID51035    -           1073  9.6e-118  390.8   2.5   2   2   2.1e-41   3.2e-38  131.0   0.4     1   210   674   876   674   877 0.95 Carbamoyl-phosphate synthase L chain, ATP binding domain
CPSase_L_chain       PF00289.17   110 seq994_BIOID51035    -           1073   5.3e-47  158.3   0.0   1   2   7.6e-26   1.1e-22   80.0   0.0     1   110     6   123     6   123 0.97 Carbamoyl-phosphate synthase L chain, N-terminal domain
CPSase_L_chain       PF00289.17   110 seq994_BIOID51035    -           1073   5.3e-47  158.3   0.0   2   2     2e-24     3e-21   75.4   0.0     3   110   560   669   558   669 0.97 Carbamoyl-phosphate synthase L chain, N-terminal domain
CPSase_L_D3          PF02787.14   121 seq994_BIOID51035    -           1073   2.6e-42  143.2   0.1   1   1   5.8e-45   8.8e-42  141.5   0.0     2   121   425   547   424   547 0.98 Carbamoyl-phosphate synthetase large chain, oligomerisation domain
ATP-grasp_4          PF13535.1    184 seq994_BIOID51035    -           1073   7.4e-42  143.0   0.3   1   2   6.7e-22     1e-18   67.6   0.0     4   182   128   307   125   309 0.91 ATP-grasp domain
ATP-grasp_4          PF13535.1    184 seq994_BIOID51035    -           1073   7.4e-42  143.0   0.3   2   2     2e-23   3.1e-20   72.5   0.1     2   180   672   847   671   849 0.91 ATP-grasp domain
MGS                  PF02142.17    95 seq994_BIOID51035    -           1073     3e-19   68.6   0.1   1   1   1.4e-21   2.2e-18   65.8   0.0     2    94   957  1041   956  1042 0.97 MGS-like domain
ATP-grasp            PF02222.17   172 seq994_BIOID51035    -           1073   1.2e-14   53.8   0.4   1   2   1.6e-08   2.5e-05   23.5   0.0     2   161   137   304   136   312 0.82 ATP-grasp domain
ATP-grasp            PF02222.17   172 seq994_BIOID51035    -           1073   1.2e-14   53.8   0.4   2   2   7.2e-10   1.1e-06   28.0   0.1     3   161   684   846   682   849 0.86 ATP-grasp domain
ATP-grasp_3          PF02655.9    161 seq994_BIOID51035    -           1073   5.4e-11   42.4   0.9   1   1   2.7e-10   4.1e-07   29.8   0.0     8   158   679   846   672   849 0.79 ATP-grasp domain
Dala_Dala_lig_C      PF07478.8    203 seq994_BIOID51035    -           1073   7.3e-11   41.7   0.3   1   1   1.8e-09   2.8e-06   26.7   0.1    14   173   694   844   681   864 0.78 D-ala D-ala ligase C-terminus
NAD_kinase           PF01513.16   285 seq996_BIOID51035    -            292   6.2e-73  244.9   0.0   1   1   5.2e-77     7e-73  244.7   0.0     2   284     8   271     7   272 0.98 ATP-NAD kinase
Topoisom_bac         PF01131.15   403 seq997_BIOID51035    -            563   1.3e-85  287.5   0.1   1   1   4.3e-89   1.9e-85  286.9   0.0   139   403     1   261     1   261 0.93 DNA topoisomerase
Topo_Zn_Ribbon       PF08272.6     42 seq997_BIOID51035    -            563   1.1e-39  133.3   0.3   1   2   6.7e-20     3e-16   58.3   0.0     2    42   454   493   453   493 0.96 Topoisomerase I zinc-ribbon-like
Topo_Zn_Ribbon       PF08272.6     42 seq997_BIOID51035    -            563   1.1e-39  133.3   0.3   2   2   5.9e-24   2.7e-20   71.3   1.2     1    41   520   560   520   561 0.97 Topoisomerase I zinc-ribbon-like
zf-C4_Topoisom       PF01396.14    39 seq997_BIOID51035    -            563     3e-19   68.1  19.5   1   2   1.6e-09   7.3e-06   25.2   0.3     2    27   293   318   292   335 0.83 Topoisomerase DNA binding C4 zinc finger
zf-C4_Topoisom       PF01396.14    39 seq997_BIOID51035    -            563     3e-19   68.1  19.5   2   2     3e-15   1.4e-11   43.5   1.9     2    38   405   440   404   441 0.94 Topoisomerase DNA binding C4 zinc finger
Catalase             PF00199.14   384 seq998_BIOID51035    -            753  2.6e-170  566.1   0.1   1   1    5e-174  3.4e-170  565.7   0.1     1   382    81   467    81   469 0.99 Catalase
Catalase-rel         PF06628.7     68 seq998_BIOID51035    -            753     4e-20   71.3   0.0   1   1   1.3e-23   8.7e-20   70.2   0.0     1    68   495   563   495   563 0.98 Catalase-related immune-responsive
ABC_tran             PF00005.22   118 seq1000_BIOID51035   -            360     1e-20   74.1   0.0   1   1   7.3e-24     2e-20   73.2   0.0     1   117    44   162    44   163 0.93 ABC transporter
TOBE                 PF03459.12    64 seq1000_BIOID51035   -            360   9.2e-09   35.1   0.0   1   1   1.2e-08   3.3e-05   23.7   0.0     4    64   295   350   292   350 0.92 TOBE domain
TOBE_2               PF08402.5     75 seq1000_BIOID51035   -            360   1.5e-08   34.4   0.0   1   1   1.1e-11   2.9e-08   33.4   0.0     2    75   282   351   281   351 0.88 TOBE domain
Fer2_3               PF13085.1    110 seq1002_BIOID51035   -            238   3.8e-31  107.0   0.0   1   1   1.6e-34   5.5e-31  106.5   0.0     2   109     5   111     4   112 0.93 2Fe-2S iron-sulfur cluster binding domain
Fer4_17              PF13534.1     61 seq1002_BIOID51035   -            238     2e-10   40.7   0.8   1   1   1.1e-13   3.9e-10   39.8   0.5     1    61   148   221   148   221 0.80 4Fe-4S dicluster domain
Fer4_8               PF13183.1     57 seq1002_BIOID51035   -            238   1.3e-09   37.8   1.5   1   1     8e-13   2.7e-09   36.7   1.0     2    56   146   219   145   220 0.71 4Fe-4S dicluster domain
Fer4_18              PF13746.1     69 seq1002_BIOID51035   -            238   3.2e-07   30.5   1.1   1   1     1e-09   3.5e-06   27.2   0.1     2    67   155   221   154   223 0.97 4Fe-4S dicluster domain
FxsA                 PF04186.8    120 seq1003_BIOID51035   -            158   1.1e-36  124.9   8.3   1   1   9.6e-41   1.3e-36  124.7   5.7     1   113     6   118     6   127 0.93 FxsA cytoplasmic membrane protein
NTP_transferase      PF00483.18   248 seq1004_BIOID51035   -            293   1.2e-72  244.0   0.0   1   1   2.1e-76   1.4e-72  243.8   0.0     1   246     2   238     2   240 0.98 Nucleotidyl transferase
NTP_transf_3         PF12804.2    179 seq1004_BIOID51035   -            293   1.1e-08   35.3   0.0   1   1     2e-12   1.4e-08   35.0   0.0     1   120     3   133     3   188 0.83 MobA-like NTP transferase domain
PTS_IIB              PF02302.12    90 seq1007_BIOID51035   -            113   7.1e-13   48.6   0.0   1   1   6.3e-17   8.6e-13   48.4   0.0     2    87     6    94     5    97 0.92 PTS system, Lactose/Cellobiose specific IIB subunit
BPD_transp_2         PF02653.11   267 seq1008_BIOID51035   -            342   8.4e-46  155.9  43.3   1   1   8.5e-50   1.2e-45  155.5  30.0     5   267    40   301    36   301 0.97 Branched-chain amino acid transport system / permease component
ATP-synt_ab          PF00006.20   215 seq1012_BIOID51035   -            457   3.9e-69  232.3   0.0   1   1     4e-73   5.5e-69  231.8   0.0     1   215   161   373   161   373 1.00 ATP synthase alpha/beta family, nucleotide-binding domain
GST_N_3              PF13417.1     75 seq1013_BIOID51035   -            205   9.7e-09   35.2   0.0   1   1   2.5e-12   1.7e-08   34.4   0.0    15    69    17    76    13    84 0.86 Glutathione S-transferase, N-terminal domain
GST_N_2              PF13409.1     70 seq1013_BIOID51035   -            205   2.4e-06   27.3   0.0   1   1     6e-10   4.1e-06   26.5   0.0     9    66    16    73    12    77 0.86 Glutathione S-transferase, N-terminal domain
EF_TS                PF00889.14   221 seq1016_BIOID51035   -            283   2.3e-71  239.5   5.7   1   1   3.3e-75   2.3e-71  239.5   4.0     1   221    57   263    57   263 0.98 Elongation factor TS
UBA                  PF00627.26    37 seq1016_BIOID51035   -            283   3.5e-11   42.4   0.1   1   1   3.4e-14   2.3e-10   39.8   0.1     1    35     4    39     4    40 0.96 UBA/TS-N domain
SMC_N                PF02463.14   220 seq1018_BIOID51035   -            553   8.4e-19   67.5   0.0   1   1   2.4e-22   1.6e-18   66.5   0.0     1   217     1   511     1   514 0.94 RecF/RecN/SMC N terminal domain
AAA_23               PF13476.1    202 seq1018_BIOID51035   -            553     2e-18   67.3   4.3   1   1   1.5e-19   9.9e-16   58.5   3.0     1   195     4   215     4   381 0.48 AAA domain
Transket_pyr         PF02779.19   178 seq1022_BIOID51035   -            933   5.3e-67  224.6   0.0   1   1   1.3e-70     9e-67  223.8   0.0     3   178   591   785   589   785 0.99 Transketolase, pyrimidine binding domain
E1_dh                PF00676.15   300 seq1022_BIOID51035   -            933   1.7e-46  158.1   0.0   1   1   5.4e-50   3.7e-46  157.1   0.0    15   282   219   511   207   516 0.84 Dehydrogenase E1 component
Acetyltransf_1       PF00583.19    83 seq1024_BIOID51035   -            224   6.6e-06   25.9   0.4   1   1   3.1e-09   2.1e-05   24.3   0.3    39    78   170   209   144   214 0.93 Acetyltransferase (GNAT) family
Acetyltransf_10      PF13673.1    117 seq1024_BIOID51035   -            224   1.8e-05   24.7   0.4   1   1   4.3e-09   2.9e-05   24.0   0.3     1   114    92   207    92   212 0.80 Acetyltransferase (GNAT) domain
Porin_OmpG           PF09381.5    301 seq1026_BIOID51035   -            301  2.1e-219  726.3  13.9   1   1  5.1e-223  2.3e-219  726.2   9.7     1   301     1   301     1   301 1.00 Outer membrane protein G (OmpG)
DUF481               PF04338.7    210 seq1026_BIOID51035   -            301   5.9e-06   26.0   2.4   1   1   1.3e-09   5.9e-06   26.0   1.7    93   197    95   206    91   212 0.85 Protein of unknown function, DUF481
Methyltransf_31      PF13847.1    152 seq1027_BIOID51035   -            234   2.4e-20   72.5   0.0   1   1   2.7e-23   3.1e-20   72.1   0.0     4   112    49   155    47   203 0.85 Methyltransferase domain
Methyltransf_23      PF13489.1    162 seq1027_BIOID51035   -            234   5.1e-19   68.4   0.0   1   1   5.9e-22   6.8e-19   68.0   0.0    11   120    36   157    26   195 0.79 Methyltransferase domain
Methyltransf_18      PF12847.2    112 seq1027_BIOID51035   -            234     2e-17   63.6   0.1   1   1   2.9e-20   3.4e-17   62.9   0.0     3   108    50   150    48   153 0.93 Methyltransferase domain
Methyltransf_11      PF08241.7     95 seq1027_BIOID51035   -            234   2.6e-17   62.9   0.0   1   1   4.3e-20   4.9e-17   62.0   0.0     1    94    53   150    53   151 0.95 Methyltransferase domain
Methyltransf_12      PF08242.7     99 seq1027_BIOID51035   -            234   1.8e-15   57.0   0.0   1   1   2.7e-18   3.1e-15   56.3   0.0     1    99    53   149    53   149 0.83 Methyltransferase domain
Methyltransf_26      PF13659.1    117 seq1027_BIOID51035   -            234   8.3e-11   41.8   0.1   1   1   3.8e-13   4.4e-10   39.5   0.1     2   114    50   152    49   155 0.92 Methyltransferase domain
Ubie_methyltran      PF01209.13   233 seq1027_BIOID51035   -            234   6.9e-11   41.5   0.0   1   1   7.6e-14   8.7e-11   41.2   0.0    30   152    30   152     8   179 0.83 ubiE/COQ5 methyltransferase family
Methyltransf_25      PF13649.1    101 seq1027_BIOID51035   -            234     8e-10   38.8   0.0   1   1   1.2e-12   1.3e-09   38.1   0.0     1   101    52   147    52   147 0.90 Methyltransferase domain
Methyltransf_15      PF09445.5    164 seq1027_BIOID51035   -            234   8.3e-08   31.8   0.0   1   1   1.1e-10   1.3e-07   31.2   0.0     3    74    51   120    49   125 0.90 RNA cap guanine-N2 methyltransferase
MTS                  PF05175.9    170 seq1027_BIOID51035   -            234   6.4e-07   28.7   0.1   1   1   9.5e-10   1.1e-06   28.0   0.1    23   137    42   150    35   182 0.77 Methyltransferase small domain
DREV                 PF05219.7    265 seq1027_BIOID51035   -            234   5.4e-05   22.0   0.0   1   1   8.6e-08   9.8e-05   21.2   0.0    93   185    47   148    28   164 0.77 DREV methyltransferase
CMAS                 PF02353.15   273 seq1027_BIOID51035   -            234   0.00015   20.7   0.0   1   1   1.6e-07   0.00018   20.5   0.0    64   164    50   151     8   174 0.81 Mycolic acid cyclopropane synthetase
BPD_transp_2         PF02653.11   267 seq1029_BIOID51035   -            330   4.7e-47  160.0  43.0   1   1   4.2e-51   5.8e-47  159.7  29.8     3   267    36   305    34   305 0.94 Branched-chain amino acid transport system / permease component
AA_kinase            PF00696.23   241 seq1033_BIOID51035   -            241   1.7e-27   96.3   0.2   1   1   1.9e-31   2.7e-27   95.7   0.2     1   241    10   219    10   219 0.77 Amino acid kinase family
DegT_DnrJ_EryC1      PF01041.12   363 seq1035_BIOID51035   -            376   3.7e-87  292.6   0.0   1   1   9.7e-91   4.4e-87  292.3   0.0     7   361    13   370     9   372 0.93 DegT/DnrJ/EryC1/StrS aminotransferase family
Aminotran_1_2        PF00155.16   363 seq1035_BIOID51035   -            376   7.6e-11   41.4   0.1   1   1   3.7e-14   1.7e-10   40.3   0.0    67   189    46   154     9   187 0.88 Aminotransferase class I and II
Aminotran_5          PF00266.14   371 seq1035_BIOID51035   -            376   4.7e-08   32.0   0.1   1   1   1.6e-11   7.5e-08   31.3   0.0    62   182    47   159    33   204 0.90 Aminotransferase class-V
PGI                  PF00342.14   486 seq1036_BIOID51035   -            549  8.9e-235  779.5   0.1   1   1  7.4e-239    1e-234  779.3   0.0     1   486    52   541    52   541 0.99 Phosphoglucose isomerase
tRNA-synt_1e         PF01406.14   301 seq1038_BIOID51035   -            461  4.5e-144  479.0   0.1   1   1  2.1e-147  5.7e-144  478.6   0.1     2   300    15   313    14   314 0.99 tRNA synthetases class I (C) catalytic domain
DALR_2               PF09190.6     63 seq1038_BIOID51035   -            461     2e-26   91.9   1.7   1   1   7.1e-30     2e-26   91.9   1.2     1    63   341   402   341   402 0.99 DALR domain
tRNA-synt_1g         PF09334.6    391 seq1038_BIOID51035   -            461   2.2e-16   59.4   1.6   1   2   3.9e-10   1.1e-06   27.5   0.1    13   112    35   133    29   147 0.82 tRNA synthetases class I (M)
tRNA-synt_1g         PF09334.6    391 seq1038_BIOID51035   -            461   2.2e-16   59.4   1.6   2   2   3.1e-11   8.6e-08   31.1   0.1   312   373   251   311   231   317 0.85 tRNA synthetases class I (M)
tRNA-synt_1f         PF01921.13   360 seq1038_BIOID51035   -            461   1.7e-07   30.1   0.0   1   1     2e-08   5.6e-05   21.8   0.0   276   317   261   301   214   329 0.85 tRNA synthetases class I (K)
tRNA-synt_1          PF00133.17   601 seq1038_BIOID51035   -            461   1.1e-06   26.8   0.2   1   1   3.5e-09   9.5e-06   23.7   0.0   515   596   221   300   206   305 0.81 tRNA synthetases class I (I, L, M and V)
LysR_substrate       PF03466.15   209 seq1039_BIOID51035   -            324   1.8e-44  151.2   0.0   1   1   3.5e-48   2.4e-44  150.8   0.0     5   206    92   293    90   296 0.96 LysR substrate binding domain
HTH_1                PF00126.22    60 seq1039_BIOID51035   -            324   5.4e-16   57.9   0.0   1   1   1.4e-19   9.6e-16   57.1   0.0     1    60     3    64     3    64 0.97 Bacterial regulatory helix-turn-helix protein, lysR family
MacB_PCD             PF12704.2    232 seq1041_BIOID51035   -            399   2.1e-18   66.6   0.1   1   1   3.1e-22   2.1e-18   66.6   0.0     9   227    24   237    11   239 0.79 MacB-like periplasmic core domain
FtsX                 PF02687.16   121 seq1041_BIOID51035   -            399   2.3e-17   62.7  17.6   1   1   3.9e-21   2.7e-17   62.5  10.1     2   121   269   392   268   392 0.95 FtsX-like permease family
FliJ                 PF02050.11   123 seq1042_BIOID51035   -            147   2.5e-32  111.3  20.6   1   1   2.3e-36   3.1e-32  111.0  14.3     1   122    19   141    19   142 0.98 Flagellar FliJ protein
Mur_ligase_M         PF08245.7    189 seq1045_BIOID51035   -            457   4.5e-17   62.5   0.0   1   1   1.4e-20   6.4e-17   62.1   0.0     1   189   108   291   108   291 0.77 Mur ligase middle domain
Mur_ligase           PF01225.20    83 seq1045_BIOID51035   -            457   9.2e-16   57.5   0.0   1   1   4.7e-19   2.1e-15   56.4   0.0     1    80     2   100     2   103 0.96 Mur ligase family, catalytic domain
Mur_ligase_C         PF02875.16    91 seq1045_BIOID51035   -            457   1.5e-10   40.8   0.0   1   1   1.3e-13     6e-10   38.9   0.0     2    50   312   361   311   390 0.83 Mur ligase family, glutamate ligase domain
TrwB_AAD_bind        PF10412.4    386 seq1046_BIOID51035   -            113   8.6e-06   24.4   0.0   1   1   8.8e-10   1.2e-05   24.0   0.0   344   385    13    54     3    55 0.92 Type IV secretion-system coupling protein DNA-binding domain
KicB                 PF03882.9    440 seq1047_BIOID51035   -            440  1.6e-269  893.6  11.0   1   1  1.3e-273  1.8e-269  893.4   7.6     1   440     1   440     1   440 1.00 KicB killing factor
DUF4145              PF13643.1     87 seq1048_BIOID51035   -            345   1.9e-11   43.5   0.2   1   1   2.6e-14   1.8e-10   40.4   0.0     4    84    25   111    23   113 0.90 Domain of unknown function (DUF4145)
HSDR_N               PF04313.9    194 seq1048_BIOID51035   -            345   1.6e-06   27.9   0.1   1   1   3.3e-10   2.2e-06   27.4   0.0    44   144   149   273   135   294 0.68 Type I restriction enzyme R protein N terminus (HSDR_N)
Cpn10                PF00166.16    93 seq1051_BIOID51035   -             97   5.2e-29   99.9   1.8   1   1   4.2e-33   5.7e-29   99.7   1.3     1    93     2    95     2    95 0.97 Chaperonin 10 Kd subunit
Phage_GPD            PF05954.6    292 seq1052_BIOID51035   -            714   1.3e-61  208.2   0.0   1   1   2.9e-65     2e-61  207.6   0.0     2   291    40   340    39   341 0.91 Phage late control gene D protein (GPD)
Phage_base_V         PF04717.7     79 seq1052_BIOID51035   -            714   1.8e-27   94.9   0.2   1   1   5.2e-31   3.6e-27   94.0   0.1     1    77   378   470   378   472 0.92 Phage-related baseplate assembly protein
Peptidase_A24        PF01478.13   106 seq1053_BIOID51035   -            155   2.3e-23   82.2   8.7   1   1   1.7e-27   2.3e-23   82.2   6.0     2   103    10   116     8   121 0.88 Type IV leader peptidase family
TraI                 PF07057.6    126 seq1054_BIOID51035   -            297   4.3e-40  136.4   0.1   1   1   5.5e-44   7.5e-40  135.7   0.1    22   126     2   106     1   106 0.98 DNA helicase TraI
Flg_hook             PF02120.11    85 seq1055_BIOID51035   -            375   4.5e-19   67.7   6.8   1   1   6.5e-23   8.8e-19   66.8   4.7     4    84   248   328   245   336 0.91 Flagellar hook-length control protein FliK
Peripla_BP_4         PF13407.1    258 seq1056_BIOID51035   -            340   6.9e-53  179.5   3.4   1   1   6.4e-57   8.7e-53  179.1   2.3     1   256    30   285    30   287 0.95 Periplasmic binding protein domain
Cpn60_TCP1           PF00118.19   488 seq1058_BIOID51035   -            548  1.2e-126  423.1  10.9   1   1  9.8e-131  1.3e-126  422.9   7.5     1   486    23   523    23   525 0.94 TCP-1/cpn60 chaperonin family
SmpA_OmlA            PF04355.8     71 seq1060_BIOID51035   -            113   5.7e-27   93.0   0.3   1   1   5.1e-31     7e-27   92.7   0.2     1    70    35   104    35   105 0.98 SmpA / OmlA family
RRF                  PF01765.14   165 seq1061_BIOID51035   -            185   3.9e-68  227.9   1.7   1   1   3.7e-72     5e-68  227.6   1.2     1   165    19   183    19   183 0.99 Ribosome recycling factor
Polysacc_synt        PF01943.12   273 seq1065_BIOID51035   -            416     1e-13   51.0  19.1   1   1   7.7e-18     1e-13   51.0  13.3     1   272     3   283     3   284 0.84 Polysaccharide biosynthesis protein
NAD_binding_2        PF03446.10   162 seq1066_BIOID51035   -            292     2e-47  160.9   1.9   1   1     6e-51   2.7e-47  160.5   1.3     1   160     1   162     1   164 0.98 NAD binding domain of 6-phosphogluconate dehydrogenase
F420_oxidored        PF03807.12    96 seq1066_BIOID51035   -            292   5.4e-07   29.8   0.2   1   1   2.4e-10   1.1e-06   28.8   0.2     1    75     3    71     3    96 0.79 NADP oxidoreductase coenzyme F420-dependent
EcoEI_R_C            PF08463.5    164 seq1067_BIOID51035   -            814   2.9e-26   92.1   0.8   1   1   6.3e-30   2.9e-26   92.1   0.5     2   159   652   805   651   806 0.97 EcoEI R protein C-terminal
ResIII               PF04851.10   184 seq1067_BIOID51035   -            814   2.3e-25   89.3   0.0   1   1     2e-28     9e-25   87.4   0.0     5   183    40   187    37   188 0.87 Type III restriction enzyme, res subunit
DEAD                 PF00270.24   173 seq1067_BIOID51035   -            814   6.5e-09   35.3   0.0   1   1   2.9e-12   1.3e-08   34.3   0.0    15   166    59   186    41   193 0.75 DEAD/DEAH box helicase
ABC_tran             PF00005.22   118 seq1068_BIOID51035   -            233     2e-27   95.7   0.0   1   1   4.9e-31   3.4e-27   95.0   0.0     1   117    49   173    49   174 0.94 ABC transporter
AAA_21               PF13304.1    303 seq1068_BIOID51035   -            233   1.6e-11   44.6   0.1   1   1   5.4e-13   3.7e-09   36.8   0.1     1   299    37   206    37   210 0.74 AAA domain
TraX                 PF05857.6    219 seq1069_BIOID51035   -            226   7.7e-44  149.8   7.0   1   1   6.6e-48   9.1e-44  149.5   4.9    14   218    22   225    19   226 0.96 TraX protein
DUF1401              PF07180.6    146 seq1071_BIOID51035   -            166   9.3e-07   28.5   0.1   1   1   8.8e-11   1.2e-06   28.2   0.1    18    75    39    96    27   130 0.89 Protein of unknown function (DUF1401)
MukE                 PF04288.8    235 seq1072_BIOID51035   -            243    5e-134  444.3   0.3   1   1  4.1e-138  5.6e-134  444.1   0.2     1   235    19   243    19   243 0.99 MukE-like family
DXP_reductoisom      PF02670.11   129 seq1073_BIOID51035   -            398     6e-49  165.7   0.7   1   1   1.3e-52     6e-49  165.7   0.5     1   129     4   132     4   132 0.99 1-deoxy-D-xylulose 5-phosphate reductoisomerase
DXPR_C               PF13288.1    121 seq1073_BIOID51035   -            398   2.4e-45  153.3   0.3   1   1   1.1e-48   5.2e-45  152.2   0.2     1   121   271   389   271   389 0.99 DXP reductoisomerase C-terminal domain
DXP_redisom_C        PF08436.7     84 seq1073_BIOID51035   -            398   7.5e-34  115.3   0.0   1   1   4.4e-37     2e-33  113.9   0.0     1    84   146   239   146   239 0.96 1-deoxy-D-xylulose 5-phosphate reductoisomerase C-terminal
DUF463               PF04317.7    443 seq1074_BIOID51035   -            478  1.6e-187  623.3   0.0   1   1  1.4e-191  1.9e-187  623.1   0.0     1   443    33   477    33   477 0.99 YcjX-like family, DUF463
DeoC                 PF01791.4    236 seq1076_BIOID51035   -            291     2e-16   59.8   0.1   1   1   1.9e-20   2.6e-16   59.5   0.1     1   235    51   258    51   259 0.90 DeoC/LacD family aldolase
DUF2583              PF10762.4     89 seq1078_BIOID51035   -             92     1e-51  172.9   1.0   1   1   8.5e-56   1.2e-51  172.7   0.7     1    89     1    89     1    89 0.99 Protein of unknown function (DUF2583)
FliL                 PF03748.9     99 seq1082_BIOID51035   -            154   7.5e-23   80.2   0.0   1   1   6.9e-27   9.4e-23   79.9   0.0     1    98    54   153    54   154 0.94 Flagellar basal body-associated protein FliL
YjbE                 PF11106.3     80 seq1084_BIOID51035   -             80   1.5e-43  146.4  27.9   1   1   1.2e-47   1.7e-43  146.3  19.3     1    80     1    80     1    80 0.99 Exopolysaccharide production protein YjbE
MacB_PCD             PF12704.2    232 seq1086_BIOID51035   -            414   1.2e-25   90.4   0.2   1   1   1.7e-29   1.2e-25   90.4   0.1    11   229    26   241    21   244 0.83 MacB-like periplasmic core domain
FtsX                 PF02687.16   121 seq1086_BIOID51035   -            414   1.9e-22   79.1  12.5   1   1   3.4e-26   2.3e-22   78.8   4.5     2   121   274   407   273   407 0.98 FtsX-like permease family
Aconitase            PF00330.15   465 seq1087_BIOID51035   -            891  1.3e-186  620.5   0.0   1   1  2.3e-190  1.6e-186  620.2   0.0     1   465    57   562    57   562 0.99 Aconitase family (aconitate hydratase)
Aconitase_C          PF00694.14   131 seq1087_BIOID51035   -            891   7.6e-49  165.0   0.0   1   1   2.7e-52   1.8e-48  163.8   0.0     3   130   691   818   689   819 0.98 Aconitase C-terminal domain
DeoC                 PF01791.4    236 seq1088_BIOID51035   -            295   8.6e-35  120.0   0.0   1   1   7.3e-39     1e-34  119.8   0.0     2   235    21   261    20   262 0.94 DeoC/LacD family aldolase
2-oxoacid_dh         PF00198.18   231 seq1089_BIOID51035   -            405     9e-82  273.6   0.0   1   1   2.6e-85   1.2e-81  273.3   0.0     3   231   175   403   173   403 0.98 2-oxoacid dehydrogenases acyltransferase (catalytic domain)
Biotin_lipoyl        PF00364.17    74 seq1089_BIOID51035   -            405   6.9e-18   63.9   0.3   1   1   3.6e-21   1.6e-17   62.7   0.2     2    73     5    76     4    77 0.96 Biotin-requiring enzyme
E3_binding           PF02817.12    39 seq1089_BIOID51035   -            405   4.6e-15   54.8   2.3   1   1     1e-18   4.6e-15   54.8   0.1     5    39   114   148   111   148 0.96 e3 binding domain
FinO_N               PF12602.3     72 seq1090_BIOID51035   -            140   3.7e-29  100.7  24.6   1   1   1.4e-32   1.9e-28   98.4  17.0     1    72     1    98     1    98 0.95 Fertility inhibition protein N terminal
SmpB                 PF01668.13    68 seq1091_BIOID51035   -            160   1.3e-29  101.6   0.0   1   1   1.5e-33   2.1e-29  100.9   0.0     2    67    13    78    12    80 0.96 SmpB protein
FliM                 PF02154.10   192 seq1092_BIOID51035   -            334   1.2e-80  269.5   0.2   1   1   3.2e-84   2.2e-80  268.7   0.0     1   192    38   231    38   231 0.99 Flagellar motor switch protein FliM
SpoA                 PF01052.15    77 seq1092_BIOID51035   -            334   1.4e-15   56.4   0.0   1   1   4.4e-19     3e-15   55.4   0.0     3    75   252   322   250   323 0.96 Surface presentation of antigens (SPOA)
MukB                 PF04310.7    227 seq1093_BIOID51035   -           1486  2.4e-146  484.9   0.7   1   1    1e-149  4.7e-146  483.9   0.1     1   227     1   227     1   227 1.00 MukB N-terminal
SbcCD_C              PF13558.1     90 seq1093_BIOID51035   -           1486   5.1e-14   51.8   0.3   1   1   4.7e-17   2.2e-13   49.8   0.0     1    89  1335  1424  1335  1425 0.88 Putative exonuclease SbcCD, C subunit
AAA_29               PF13555.1     62 seq1093_BIOID51035   -           1486   5.2e-13   48.2   0.2   1   1   2.7e-16   1.2e-12   47.0   0.2     2    61     8    66     7    67 0.90 P-loop containing region of AAA domain
DUF2886              PF11102.3    200 seq1094_BIOID51035   -            212   1.7e-56  190.8   1.3   1   1   1.4e-60   1.9e-56  190.6   0.9     1   199    13   206    13   207 0.98 Protein of unknown function (DUF2886)
Glyco_transf_56      PF07429.6    361 seq1095_BIOID51035   -            359  1.7e-193  642.3   0.0   1   1  2.8e-197  1.9e-193  642.1   0.0     1   360     1   358     1   359 0.99 4-alpha-L-fucosyltransferase glycosyl transferase group 56
PmbA_TldD            PF01523.11   293 seq1096_BIOID51035   -            450   6.2e-66  222.5   0.0   1   1   7.1e-70   9.7e-66  221.8   0.0     1   292    34   326    34   327 0.96 Putative modulator of DNA gyrase
ROK                  PF00480.15   179 seq1097_BIOID51035   -            397   1.2e-27   96.8   0.0   1   1   1.2e-31   1.6e-27   96.3   0.0    26   179   111   267    85   267 0.89 ROK family
DUF1440              PF07274.7    136 seq1099_BIOID51035   -            204   3.9e-55  185.4   2.3   1   1   3.4e-59   4.7e-55  185.1   1.6     1   136    26   182    26   182 0.99 Protein of unknown function (DUF1440)
DUF4156              PF13698.1     93 seq1100_BIOID51035   -            121   4.1e-32  109.8   0.1   1   1   3.6e-36   4.9e-32  109.5   0.0     2    93    27   119    26   119 0.98 Domain of unknown function (DUF4156)
ABM                  PF03992.11    78 seq1101_BIOID51035   -             96   5.4e-16   58.2   0.1   1   1   4.4e-20     6e-16   58.1   0.1     1    77     1    76     1    77 0.95 Antibiotic biosynthesis monooxygenase
Thioredoxin_4        PF13462.1    163 seq1103_BIOID51035   -            122   1.5e-13   50.9   1.0   1   1   5.1e-17   3.5e-13   49.7   0.0     2    69    35    98    34   116 0.84 Thioredoxin
DSBA                 PF01323.15   193 seq1103_BIOID51035   -            122   3.5e-10   39.6   1.1   1   1   8.1e-14   5.5e-10   39.0   0.0     1    42    49    90    49   112 0.85 DSBA-like thioredoxin domain
RHS_repeat           PF05593.9     38 seq1104_BIOID51035   -           1121   9.4e-62  204.0 122.8   1   7   1.3e-09   1.8e-05   24.6   0.6     6    37   413   444   412   446 0.89 RHS Repeat
RHS_repeat           PF05593.9     38 seq1104_BIOID51035   -           1121   9.4e-62  204.0 122.8   2   7   8.9e-12   1.2e-07   31.5   2.9     1    37   429   466   429   467 0.98 RHS Repeat
RHS_repeat           PF05593.9     38 seq1104_BIOID51035   -           1121   9.4e-62  204.0 122.8   3   7   7.1e-11   9.7e-07   28.6   3.0     1    38   493   532   493   532 0.92 RHS Repeat
RHS_repeat           PF05593.9     38 seq1104_BIOID51035   -           1121   9.4e-62  204.0 122.8   4   7   1.8e-10   2.4e-06   27.4   0.0     1    36   537   572   537   573 0.92 RHS Repeat
RHS_repeat           PF05593.9     38 seq1104_BIOID51035   -           1121   9.4e-62  204.0 122.8   5   7   6.6e-14   9.1e-10   38.3   1.8     1    37   579   615   579   616 0.97 RHS Repeat
RHS_repeat           PF05593.9     38 seq1104_BIOID51035   -           1121   9.4e-62  204.0 122.8   6   7   4.7e-10   6.5e-06   26.0   0.2     1    37   621   656   621   657 0.97 RHS Repeat
RHS_repeat           PF05593.9     38 seq1104_BIOID51035   -           1121   9.4e-62  204.0 122.8   7   7   9.3e-11   1.3e-06   28.3   0.6     1    29   950   987   950   996 0.90 RHS Repeat
Methyltransf_23      PF13489.1    162 seq1106_BIOID51035   -            252   3.4e-18   65.7   0.0   1   1   2.9e-21   4.9e-18   65.2   0.0     2   159    13   176     9   178 0.81 Methyltransferase domain
Methyltransf_31      PF13847.1    152 seq1106_BIOID51035   -            252   3.4e-16   59.0   0.0   1   1   2.5e-19   4.3e-16   58.7   0.0     5   117    33   145    29   201 0.83 Methyltransferase domain
Methyltransf_18      PF12847.2    112 seq1106_BIOID51035   -            252   1.5e-15   57.6   0.0   1   1   7.2e-18   1.2e-14   54.6   0.0     5   111    35   130    31   131 0.91 Methyltransferase domain
Methyltransf_11      PF08241.7     95 seq1106_BIOID51035   -            252   4.6e-15   55.7   0.0   1   1   2.6e-17   4.4e-14   52.6   0.0     2    94    37   127    36   128 0.95 Methyltransferase domain
Methyltransf_12      PF08242.7     99 seq1106_BIOID51035   -            252   6.5e-11   42.4   0.0   1   1   6.5e-14   1.1e-10   41.7   0.0     2    99    37   126    36   126 0.91 Methyltransferase domain
Methyltransf_25      PF13649.1    101 seq1106_BIOID51035   -            252   1.9e-10   40.8   0.0   1   1   4.1e-13     7e-10   39.0   0.0     1   101    35   124    35   124 0.89 Methyltransferase domain
MTS                  PF05175.9    170 seq1106_BIOID51035   -            252     4e-05   22.9   0.0   1   1   3.5e-08   5.9e-05   22.4   0.0    19   106    20   101    11   135 0.80 Methyltransferase small domain
Prenyltransf         PF01255.14   223 seq1107_BIOID51035   -            252   2.1e-82  275.4   0.0   1   1   1.8e-86   2.4e-82  275.2   0.0     1   222    23   243    23   244 0.99 Putative undecaprenyl diphosphate synthase
ADH_N                PF08240.7    109 seq1108_BIOID51035   -            336   6.3e-32  109.4   0.4   1   1   2.8e-35   1.3e-31  108.5   0.3     1   107    29   134    29   136 0.98 Alcohol dehydrogenase GroES-like domain
ADH_zinc_N           PF00107.21   130 seq1108_BIOID51035   -            336   5.7e-13   48.4   0.1   1   1   2.8e-16   1.3e-12   47.2   0.1     2   130   177   296   176   296 0.91 Zinc-binding dehydrogenase
ThiF                 PF00899.16   136 seq1108_BIOID51035   -            336   4.7e-05   23.1   0.8   1   1     2e-08   9.2e-05   22.1   0.1     4    36   168   200   165   204 0.93 ThiF family
DUF697               PF05128.7    162 seq1109_BIOID51035   -            353   8.5e-54  181.2   0.2   1   1   6.2e-58   8.5e-54  181.2   0.1     2   161   183   341   182   342 0.98 Domain of unknown function (DUF697)
DEDD_Tnp_IS110       PF01548.12   144 seq1110_BIOID51035   -            326   4.2e-44  149.5   0.2   1   1   2.4e-47   1.7e-43  147.6   0.1     1   144     7   151     7   151 0.99 Transposase
Transposase_20       PF02371.11    87 seq1110_BIOID51035   -            326   1.1e-27   95.7   0.4   1   1     3e-31     2e-27   94.9   0.3     2    85   196   280   195   282 0.96 Transposase IS116/IS110/IS902 family
ROK                  PF00480.15   179 seq1111_BIOID51035   -            323   1.5e-45  155.0   0.0   1   1   3.1e-49   2.1e-45  154.6   0.0     1   179    24   214    24   214 0.95 ROK family
Glucokinase          PF02685.11   316 seq1111_BIOID51035   -            323   4.4e-10   38.7   0.0   1   1     5e-13   3.4e-09   35.8   0.0     4   265    26   276    24   288 0.80 Glucokinase
SpoA                 PF01052.15    77 seq1112_BIOID51035   -            137   2.9e-24   84.3   0.8   1   1   2.7e-28   3.7e-24   84.0   0.6     3    76    55   128    54   129 0.97 Surface presentation of antigens (SPOA)
ATP-grasp_2          PF08442.5    202 seq1113_BIOID51035   -            388   1.4e-82  275.8   0.0   1   1   5.7e-86   1.9e-82  275.4   0.0     1   202     2   203     2   203 1.00 ATP-grasp domain
Ligase_CoA           PF00549.14   153 seq1113_BIOID51035   -            388     1e-24   86.7   3.4   1   1   5.1e-28   1.8e-24   86.0   2.4     1   153   262   382   262   382 0.98 CoA-ligase
ATP-grasp_5          PF13549.1    222 seq1113_BIOID51035   -            388   1.5e-13   50.3   0.1   1   1   1.2e-16     4e-13   48.9   0.1    10   219     3   215     1   217 0.83 ATP-grasp domain
ATP-grasp_4          PF13535.1    184 seq1113_BIOID51035   -            388   7.1e-08   32.2   0.1   1   1   5.1e-11   1.7e-07   31.0   0.0     7   110     7   126     4   200 0.77 ATP-grasp domain
WzyE                 PF06899.6    449 seq1114_BIOID51035   -            450  1.2e-277  920.6  45.5   1   1  9.8e-282  1.3e-277  920.4  31.5     1   448     1   449     1   450 1.00 WzyE protein
Phage_integrase      PF00589.17   173 seq1116_BIOID51035   -            413   1.2e-31  109.5   0.0   1   1   3.3e-35   2.3e-31  108.6   0.0     3   171   214   378   212   380 0.92 Phage integrase family
DUF4102              PF13356.1     89 seq1116_BIOID51035   -            413     4e-23   81.0   0.1   1   1   1.3e-26   9.2e-23   79.8   0.1     1    87     8    95     8    97 0.94 Domain of unknown function (DUF4102)
Fimbrial             PF00419.15   145 seq1117_BIOID51035   -            180     8e-20   71.4   7.7   1   1     7e-24   9.6e-20   71.1   5.3     1   145    30   180    30   180 0.87 Fimbrial protein
FliO                 PF04347.8     84 seq1120_BIOID51035   -            122   3.1e-24   84.7   0.2   1   1     3e-28   4.2e-24   84.2   0.1     1    84    37   118    37   118 0.88 Flagellar biosynthesis protein, FliO
DUF940               PF06082.6    658 seq1122_BIOID51035   -            698  8.5e-258  857.1  13.5   1   1    7e-262  9.6e-258  856.9   9.4     1   657    29   692    29   693 0.97 Bacterial putative lipoprotein (DUF940)
CTP_transf_1         PF01148.15   259 seq1123_BIOID51035   -            285   1.3e-63  214.9  19.9   1   1   1.1e-67   1.5e-63  214.7  13.8     2   257     4   279     3   281 0.88 Cytidylyltransferase family
N6_Mtase             PF02384.11   311 seq1125_BIOID51035   -            544   3.7e-60  203.4   0.0   1   1   2.6e-63     7e-60  202.5   0.0     3   309   141   513   139   515 0.93 N-6 DNA Methylase
HsdM_N               PF12161.3    137 seq1125_BIOID51035   -            544     5e-14   52.7   0.6   1   1     5e-17   1.4e-13   51.3   0.0     1   137     6   133     6   133 0.85 HsdM N-terminal domain
Methyltransf_26      PF13659.1    117 seq1125_BIOID51035   -            544   1.2e-13   50.9   0.0   1   1     9e-17   2.4e-13   49.9   0.0     2   117   186   355   185   355 0.83 Methyltransferase domain
UPF0020              PF01170.13   180 seq1125_BIOID51035   -            544   5.1e-08   32.5   0.0   1   1   4.3e-11   1.2e-07   31.3   0.0    18   124   172   317   165   337 0.78 Putative RNA methylase family UPF0020
Eco57I               PF07669.6    106 seq1125_BIOID51035   -            544   7.4e-05   22.9   0.0   1   1     6e-08   0.00016   21.8   0.0     3   103   300   405   297   408 0.86 Eco57I restriction-modification methylase
Cytochrom_B562       PF07361.6    103 seq1128_BIOID51035   -            128   5.4e-35  119.8   5.5   1   1   4.5e-39   6.2e-35  119.6   3.8     1   103    23   128    23   128 0.99 Cytochrome b562
Transposase_31       PF04754.7    205 seq1129_BIOID51035   -            314     6e-83  277.1   0.2   1   1   5.7e-87   7.8e-83  276.7   0.1     1   204     8   210     8   211 0.98 Putative transposase, YhgA-like
Fels1                PF05666.6     45 seq1130_BIOID51035   -            122   9.7e-39  130.3   1.7   1   2   3.8e-21   5.3e-17   60.8   0.1     2    45    20    62    19    62 0.95 Fels-1 Prophage Protein-like
Fels1                PF05666.6     45 seq1130_BIOID51035   -            122   9.7e-39  130.3   1.7   2   2   7.8e-24   1.1e-19   69.4   0.1     1    45    66   121    66   121 0.98 Fels-1 Prophage Protein-like
FliP                 PF00813.15   194 seq1131_BIOID51035   -            245   4.7e-81  271.0  10.9   1   1   4.8e-85   6.5e-81  270.5   7.5     2   193    48   239    47   240 0.99 FliP family
DUF2819              PF10995.3    317 seq1132_BIOID51035   -            523  3.2e-129  430.1   0.0   1   1    3e-133  4.1e-129  429.7   0.0     2   317   163   474   162   474 0.99 Protein of unknown function (DUF2819)
Sugar_tr             PF00083.19   451 seq1133_BIOID51035   -            477   2.6e-30  105.2  35.0   1   1   7.4e-34   3.4e-30  104.9  24.2    50   432    72   452    33   463 0.82 Sugar (and other) transporter
MFS_1                PF07690.11   354 seq1133_BIOID51035   -            477   1.5e-25   89.6  45.8   1   1   3.2e-29   1.5e-25   89.6  31.7     4   352    41   421    37   422 0.80 Major Facilitator Superfamily
MFS_2                PF13347.1    427 seq1133_BIOID51035   -            477   2.3e-14   52.5  24.2   1   1   8.1e-13   3.7e-09   35.3   4.9   222   351    24   158    11   162 0.79 MFS/sugar transport protein
DEAD                 PF00270.24   173 seq1134_BIOID51035   -            445   2.1e-49  167.1   0.1   1   1   5.6e-52   2.6e-48  163.6   0.0     1   172    25   196    25   197 0.94 DEAD/DEAH box helicase
Helicase_C           PF00271.26    78 seq1134_BIOID51035   -            445     8e-26   89.6   0.0   1   1   4.7e-29   2.1e-25   88.2   0.0     2    77   264   339   263   340 0.98 Helicase conserved C-terminal domain
ASCH                 PF04266.9    104 seq1135_BIOID51035   -            136   5.3e-23   81.2   0.0   1   1   4.6e-27   6.3e-23   81.0   0.0     5   104    27   134    17   134 0.94 ASCH domain
SIR2                 PF02146.12   181 seq1136_BIOID51035   -            273   9.6e-49  165.4   0.0   1   1   9.1e-53   1.2e-48  165.0   0.0     1   181    48   221    48   221 0.90 Sir2 family
Sigma54_activat      PF00158.21   168 seq1137_BIOID51035   -            513   4.4e-56  188.8   0.0   1   1   9.7e-60   6.6e-56  188.2   0.0     2   167   207   365   206   366 0.98 Sigma-54 interaction domain
AAA                  PF00004.24   132 seq1137_BIOID51035   -            513   3.3e-05   23.9   0.0   1   1   1.2e-08   8.2e-05   22.7   0.0     1   111   230   341   230   359 0.85 ATPase family associated with various cellular activities (AAA)
Pili_assembly_N      PF00345.15   122 seq1139_BIOID51035   -            230   2.2e-37  127.4   0.2   1   1   8.5e-41   5.8e-37  126.0   0.0     1   121    26   145    26   146 0.91 Gram-negative pili assembly chaperone, N-terminal domain
Pili_assembly_C      PF02753.12    68 seq1139_BIOID51035   -            230   6.7e-17   60.9   0.2   1   1   1.8e-20   1.2e-16   60.1   0.1     1    65   165   223   165   226 0.96 Gram-negative pili assembly chaperone, C-terminal domain
Peptidase_M50        PF02163.17   192 seq1143_BIOID51035   -            450   2.7e-70  235.1   0.3   1   1   6.9e-74   3.1e-70  234.9   0.2     2   192    11   446    10   446 0.99 Peptidase family M50
PDZ                  PF00595.19    81 seq1143_BIOID51035   -            450   8.1e-13   48.2   0.3   1   1     1e-13   4.6e-10   39.4   0.0     8    81   209   277   203   277 0.91 PDZ domain (Also known as DHR or GLGF)
PDZ_2                PF13180.1     82 seq1143_BIOID51035   -            450   7.3e-11   41.6   0.0   1   1   1.1e-11   5.1e-08   32.5   0.0    19    78   227   285   211   287 0.84 PDZ domain
CoA_binding          PF02629.14    96 seq1144_BIOID51035   -            289   1.7e-30  105.2   0.7   1   1   4.9e-34   1.7e-30  105.2   0.5     1    96     6    99     6    99 0.99 CoA binding domain
Ligase_CoA           PF00549.14   153 seq1144_BIOID51035   -            289   2.4e-20   72.5   0.6   1   1   1.2e-23     4e-20   71.8   0.4     1   152   151   271   151   272 0.96 CoA-ligase
Succ_CoA_lig         PF13607.1    138 seq1144_BIOID51035   -            289   8.7e-12   44.7   0.0   1   1   4.4e-15   1.5e-11   43.9   0.0     1   138   145   284   145   287 0.83 Succinyl-CoA ligase like flavodoxin domain
Glyco_tran_WecB      PF03808.8    172 seq1148_BIOID51035   -            246   3.1e-56  189.3   0.1   1   1   3.1e-60   4.2e-56  188.9   0.1     2   172    61   231    60   231 0.96 Glycosyl transferase WecB/TagA/CpsF family
Bac_export_3         PF01313.14    76 seq1149_BIOID51035   -             89   2.3e-30  103.9   9.5   1   1   1.9e-34   2.6e-30  103.8   6.6     2    75     5    78     4    79 0.97 Bacterial export proteins, family 3
DEDD_Tnp_IS110       PF01548.12   144 seq1152_BIOID51035   -            326   4.2e-44  149.5   0.2   1   1   2.4e-47   1.7e-43  147.6   0.1     1   144     7   151     7   151 0.99 Transposase
Transposase_20       PF02371.11    87 seq1152_BIOID51035   -            326   1.1e-27   95.7   0.4   1   1     3e-31     2e-27   94.9   0.3     2    85   196   280   195   282 0.96 Transposase IS116/IS110/IS902 family
Bac_export_1         PF01311.15   249 seq1154_BIOID51035   -            261   2.9e-76  255.9  29.1   1   1   2.4e-80   3.3e-76  255.7  20.2     2   248     8   251     7   252 0.99 Bacterial export proteins, family 1
Usher                PF00577.15   552 seq1156_BIOID51035   -            780  1.3e-201  670.9  22.1   1   1  2.3e-205  1.6e-201  670.7  15.3     5   539   202   764   198   770 0.98 Type VII secretion system (T7SS), usher protein
PapC_N               PF13954.1    146 seq1156_BIOID51035   -            780   1.3e-46  157.6   0.0   1   1   3.4e-50   2.4e-46  156.8   0.0     2   146    38   189    37   189 0.98 PapC N-terminal domain
YcgL                 PF05166.8     74 seq1157_BIOID51035   -            108     3e-33  113.6   0.1   1   1   2.9e-37     4e-33  113.2   0.1     1    74    14    87    14    87 0.99 YcgL domain
ResIII               PF04851.10   184 seq1160_BIOID51035   -            748   3.4e-31  108.3   0.0   1   1   2.6e-34   7.1e-31  107.3   0.0     2   184   153   307   152   307 0.94 Type III restriction enzyme, res subunit
Mrr_cat              PF04471.7    115 seq1160_BIOID51035   -            748   5.8e-21   74.3   0.2   1   1   4.6e-24   1.3e-20   73.2   0.1     1   114    25   141    25   142 0.91 Restriction endonuclease
Helicase_C           PF00271.26    78 seq1160_BIOID51035   -            748   2.6e-11   43.1   0.0   1   1   2.8e-14   7.5e-11   41.6   0.0    10    77   420   487   416   488 0.96 Helicase conserved C-terminal domain
DEAD                 PF00270.24   173 seq1160_BIOID51035   -            748   1.2e-09   37.8   0.0   1   1   8.1e-13   2.2e-09   36.8   0.0     3   167   158   306   156   313 0.79 DEAD/DEAH box helicase
SNF2_N               PF00176.18   296 seq1160_BIOID51035   -            748   1.1e-06   27.5   0.0   1   1   3.5e-09   9.6e-06   24.5   0.0     1   179   158   317   158   318 0.76 SNF2 family N-terminal domain
Globin               PF00042.17   108 seq1161_BIOID51035   -            403   3.4e-15   56.1   0.0   1   1   1.7e-18   7.7e-15   55.0   0.0     2   107    14   109    13   110 0.96 Globin
NAD_binding_1        PF00175.16   109 seq1161_BIOID51035   -            403   1.8e-14   54.0   0.0   1   1   7.5e-18   3.4e-14   53.2   0.0     1   108   271   379   271   380 0.82 Oxidoreductase NAD-binding domain
FAD_binding_6        PF00970.19    99 seq1161_BIOID51035   -            403     1e-13   51.0   0.0   1   1   4.8e-17   2.2e-13   50.0   0.0     2    97   162   259   161   261 0.90 Oxidoreductase FAD-binding domain
Methylase_S          PF01420.14   167 seq1163_BIOID51035   -            360   1.6e-30  106.1   1.2   1   2   7.4e-23     1e-18   67.7   0.0     7   166     6   154     3   155 0.94 Type I restriction modification DNA specificity domain
Methylase_S          PF01420.14   167 seq1163_BIOID51035   -            360   1.6e-30  106.1   1.2   2   2   1.7e-13   2.3e-09   37.3   0.2     1   154   175   336   175   347 0.80 Type I restriction modification DNA specificity domain
PAP2                 PF01569.16   129 seq1166_BIOID51035   -            254   2.5e-28   98.2   1.2   1   1   1.8e-32   2.5e-28   98.2   0.9     6   126    78   232    73   234 0.89 PAP2 superfamily
FAA_hydrolase        PF01557.13   217 seq1167_BIOID51035   -            219   3.8e-56  189.8   0.0   1   1   3.6e-60   4.9e-56  189.4   0.0     1   206    18   209    18   218 0.94 Fumarylacetoacetate (FAA) hydrolase family
Sugar_tr             PF00083.19   451 seq1170_BIOID51035   -            449   1.3e-37  129.3  27.3   1   1   5.7e-39   2.6e-35  121.7  18.9     4   443    22   430    20   438 0.78 Sugar (and other) transporter
MFS_1                PF07690.11   354 seq1170_BIOID51035   -            449   9.9e-31  106.6  45.4   1   1   7.5e-31   3.4e-27   95.0  23.4    30   314    54   353    25   360 0.75 Major Facilitator Superfamily
MFS_2                PF13347.1    427 seq1170_BIOID51035   -            449   7.3e-11   40.9  21.0   1   1   2.2e-13     1e-09   37.2   7.8   126   385   144   404   139   428 0.75 MFS/sugar transport protein
DUF2636              PF11120.3     62 seq1171_BIOID51035   -             63   5.2e-33  112.2   0.6   1   1   4.2e-37   5.7e-33  112.1   0.4     1    62     2    63     2    63 0.99 Protein of unknown function (DUF2636)
AA_permease          PF00324.16   479 seq1172_BIOID51035   -            461   4.9e-99  331.7  55.9   1   1  9.1e-103   6.2e-99  331.3  38.8     1   435    16   427    16   455 0.94 Amino acid permease
AA_permease_2        PF13520.1    426 seq1172_BIOID51035   -            461   1.6e-43  148.7  59.1   1   1   3.1e-47   2.1e-43  148.3  41.0     9   425    20   440    15   441 0.88 Amino acid permease
DUF3260              PF11658.3    518 seq1174_BIOID51035   -            559  4.4e-234  777.2   0.0   1   1  3.7e-238  5.1e-234  777.0   0.0     2   518    24   554    23   554 0.99 Protein of unknown function (DUF3260)
Bac_surface_Ag       PF01103.18   323 seq1175_BIOID51035   -            810  1.7e-100  336.4  16.0   1   1  1.1e-103  3.7e-100  335.4  11.1     1   323   448   810   448   810 0.96 Surface antigen
Surf_Ag_VNR          PF07244.10    78 seq1175_BIOID51035   -            810   3.1e-65  216.4  10.4   1   5   6.3e-10   2.2e-06   27.8   0.0     1    78    24    91    24    91 0.87 Surface antigen variable number repeat
Surf_Ag_VNR          PF07244.10    78 seq1175_BIOID51035   -            810   3.1e-65  216.4  10.4   2   5   5.9e-15     2e-11   44.0   0.0     1    78    92   172    92   172 0.93 Surface antigen variable number repeat
Surf_Ag_VNR          PF07244.10    78 seq1175_BIOID51035   -            810   3.1e-65  216.4  10.4   3   5   3.5e-17   1.2e-13   51.1   0.1     2    78   176   263   175   263 0.86 Surface antigen variable number repeat
Surf_Ag_VNR          PF07244.10    78 seq1175_BIOID51035   -            810   3.1e-65  216.4  10.4   4   5   5.8e-14     2e-10   40.8   0.0     1    78   266   344   266   344 0.92 Surface antigen variable number repeat
Surf_Ag_VNR          PF07244.10    78 seq1175_BIOID51035   -            810   3.1e-65  216.4  10.4   5   5     1e-18   3.5e-15   56.0   0.1     1    78   347   421   347   421 0.91 Surface antigen variable number repeat
RHS                  PF03527.9     41 seq1176_BIOID51035   -            281   6.8e-21   73.6   0.8   1   1     1e-24   1.4e-20   72.6   0.6     1    40    33    72    33    73 0.97 RHS protein
GerE                 PF00196.14    58 seq1178_BIOID51035   -            207   2.9e-19   68.0   1.4   1   1   4.6e-23   6.3e-19   66.9   1.0     3    57   137   191   135   192 0.96 Bacterial regulatory proteins, luxR family
FliB                 PF03692.10    85 seq1179_BIOID51035   -            189   1.5e-08   34.8  10.3   1   1   2.8e-12   3.8e-08   33.5   7.1     2    85    65   133    64   133 0.97 Flagellin N-methylase
Helicase_C_2         PF13307.1    167 seq1182_BIOID51035   -            761   4.9e-26   91.5   0.0   1   1   2.3e-29   7.7e-26   90.9   0.0     8   165   578   733   571   735 0.93 Helicase C-terminal domain
DEAD                 PF00270.24   173 seq1182_BIOID51035   -            761   3.5e-09   36.2   0.1   1   1     2e-09   6.8e-06   25.5   0.0    12    78    88   153    73   171 0.74 DEAD/DEAH box helicase
DEAD_2               PF06733.10   174 seq1182_BIOID51035   -            761   1.3e-08   34.3   0.0   1   1   6.7e-12   2.3e-08   33.5   0.0   103   167   245   308   195   314 0.87 DEAD_2
PsiE                 PF06146.7     69 seq1187_BIOID51035   -            136   1.8e-16   59.9   5.7   1   1   1.3e-20   1.8e-16   59.9   3.9     5    69    62   123    58   123 0.95 Phosphate-starvation-inducible E
PTS_EIIA_2           PF00359.17   142 seq1188_BIOID51035   -            658   4.8e-31  107.2   0.0   1   1   1.8e-34   8.1e-31  106.5   0.0     5   141    29   170    25   171 0.95 Phosphoenolpyruvate-dependent sugar phosphotransferase system, EIIA 2
PTS_IIB              PF02302.12    90 seq1188_BIOID51035   -            658     5e-15   55.5   0.1   1   1     2e-18     9e-15   54.7   0.1     2    90   188   279   187   279 0.95 PTS system, Lactose/Cellobiose specific IIB subunit
PTS_EIIC             PF02378.13   321 seq1188_BIOID51035   -            658     4e-11   42.2  35.1   1   1   5.9e-14   2.7e-10   39.4  23.9     2   268   312   562   311   632 0.72 Phosphotransferase system, EIIC
DUF1049              PF06305.6     68 seq1189_BIOID51035   -            102   1.3e-25   88.5   0.7   1   1   9.6e-30   1.3e-25   88.5   0.5     1    66    22    87    22    89 0.97 Protein of unknown function (DUF1049)
MR_MLE_N             PF02746.11   117 seq1190_BIOID51035   -            321   6.7e-32  109.8   0.0   1   1   3.5e-35   1.6e-31  108.6   0.0     1   117     1   112     1   112 0.99 Mandelate racemase / muconate lactonizing enzyme, N-terminal domain
MR_MLE               PF01188.16    67 seq1190_BIOID51035   -            321   1.4e-11   44.6   2.3   1   1   7.5e-15   3.4e-11   43.3   1.2     3    67   162   225   160   225 0.85 Mandelate racemase / muconate lactonizing enzyme, C-terminal domain
MR_MLE_C             PF13378.1    111 seq1190_BIOID51035   -            321   7.4e-10   38.6   0.0   1   1     4e-13   1.8e-09   37.4   0.0     1    82   225   304   225   321 0.80 Enolase C-terminal domain-like
GlutR_N              PF05201.10   152 seq1191_BIOID51035   -            484   5.8e-57  191.4   0.1   1   1   3.1e-60   1.4e-56  190.1   0.0     1   152    72   223    72   223 0.99 Glutamyl-tRNAGlu reductase, N-terminal domain
Shikimate_DH         PF01488.15   135 seq1191_BIOID51035   -            484   3.9e-43  146.6   0.5   1   1   1.5e-46   6.7e-43  145.9   0.3     2   135   238   372   237   372 0.96 Shikimate / quinate 5-dehydrogenase
GlutR_dimer          PF00745.15   101 seq1191_BIOID51035   -            484   1.9e-27   95.0   2.6   1   1   4.1e-31   1.9e-27   95.0   1.8     2   100   386   483   385   484 0.97 Glutamyl-tRNAGlu reductase, dimerisation domain
NAD_synthase         PF02540.12   242 seq1192_BIOID51035   -            275   5.8e-79  264.2   0.0   1   1   4.9e-83   6.7e-79  264.0   0.0     2   242    23   265    22   265 0.98 NAD synthase
HTH_Tnp_Mu_1         PF02316.11   144 seq1193_BIOID51035   -            196   2.4e-63  212.0   0.3   1   1   4.8e-67   3.3e-63  211.5   0.2     1   144    23   165    23   182 0.99 Mu DNA-binding domain
DUF1323              PF07037.6    122 seq1193_BIOID51035   -            196   7.1e-07   29.3   0.5   1   1   2.6e-10   1.8e-06   28.0   0.1    23   114    41   133    19   139 0.84 Putative transcription regulator (DUF1323)
TPR_7                PF13176.1     36 seq1194_BIOID51035   -            389     1e-13   49.8  11.5   1   1   1.8e-05     0.025   14.2   0.0     1    27    71    97    71   106 0.82 Tetratricopeptide repeat
TPR_2                PF07719.12    34 seq1194_BIOID51035   -            389   1.8e-12   46.0   7.2   1   1   1.4e-05     0.019   14.7   0.0     5    32   218   245   214   247 0.88 Tetratricopeptide repeat
Apc3                 PF12895.2     84 seq1194_BIOID51035   -            389   7.3e-10   38.7   1.4   1   1   1.3e-09   1.8e-06   27.8   0.1     4    83   156   239   153   240 0.89 Anaphase-promoting complex, cyclosome, subunit 3
TPR_1                PF00515.23    34 seq1194_BIOID51035   -            389   4.6e-09   35.3   2.5   1   1   2.6e-05     0.035   13.5   0.0     7    32   220   245   214   247 0.89 Tetratricopeptide repeat
TPR_8                PF13181.1     34 seq1194_BIOID51035   -            389   1.4e-07   30.6   1.1   1   1   1.7e-05     0.024   14.3   0.0     5    29   218   242   214   246 0.89 Tetratricopeptide repeat
Elong-fact-P_C       PF09285.6     56 seq1195_BIOID51035   -            188   5.3e-27   92.8   1.0   1   1   2.4e-30   1.1e-26   91.8   0.2     1    56   131   186   131   186 0.99 Elongation factor P, C-terminal
EFP                  PF01132.15    55 seq1195_BIOID51035   -            188   3.2e-24   84.2   0.1   1   1   1.2e-27   5.5e-24   83.4   0.0     3    55    71   123    69   123 0.97 Elongation factor P (EF-P) OB domain
EFP_N                PF08207.7     58 seq1195_BIOID51035   -            188   5.8e-24   83.6   0.0   1   1   4.5e-27     2e-23   81.8   0.0     3    57     7    61     5    62 0.97 Elongation factor P (EF-P) KOW-like domain
DUF1127              PF06568.6     40 seq1196_BIOID51035   -             59   7.1e-12   44.4   8.5   1   1   5.2e-16   7.1e-12   44.4   5.9     2    39    22    59    21    59 0.96 Domain of unknown function (DUF1127)
Aldose_epim          PF01263.15   301 seq1200_BIOID51035   -            295   8.9e-21   74.1   0.0   1   1   8.7e-25   1.2e-20   73.7   0.0     2   197    28   213    27   228 0.86 Aldose 1-epimerase
YkuD                 PF03734.9    146 seq1202_BIOID51035   -            615   6.1e-30  104.2   0.1   1   1   1.4e-33   9.7e-30  103.6   0.0     4   140   377   543   374   572 0.94 L,D-transpeptidase catalytic domain
PG_binding_1         PF01471.13    57 seq1202_BIOID51035   -            615   1.2e-09   37.9   0.2   1   1   9.3e-11   6.4e-07   29.1   0.0    25    57   316   348   307   348 0.92 Putative peptidoglycan binding domain
DUF2525              PF10733.4     58 seq1203_BIOID51035   -             76   5.4e-38  128.5   4.1   1   1   5.1e-42     7e-38  128.1   2.9     1    58    19    76    19    76 0.99 Protein of unknown function (DUF2525)
FCD                  PF07729.7    125 seq1206_BIOID51035   -            274   1.1e-22   80.5   6.2   1   1   2.4e-26   1.6e-22   80.0   4.3     1   124   116   246   116   247 0.90 FCD domain
GntR                 PF00392.16    64 seq1206_BIOID51035   -            274     6e-14   51.1   0.2   1   1   1.8e-17   1.2e-13   50.1   0.1     4    62    31    89    29    91 0.95 Bacterial regulatory proteins, gntR family
Penicil_amidase      PF01804.13   735 seq1207_BIOID51035   -            846  1.4e-213  711.9  22.9   1   1  1.2e-217  1.6e-213  711.7  15.9     4   734    34   837    31   838 0.94 Penicillin amidase
Entericidin          PF08085.6     21 seq1208_BIOID51035   -             41   5.3e-09   35.3   0.0   1   1   4.6e-13   6.3e-09   35.1   0.0     1    21    20    40    20    40 0.99 Entericidin EcnA/B family
Semialdhyde_dh       PF01118.19   121 seq1210_BIOID51035   -            334   6.7e-33  113.4   0.0   1   1   1.9e-36   1.3e-32  112.5   0.0     3   121     5   146     3   146 0.97 Semialdehyde dehydrogenase, NAD binding domain
Semialdhyde_dhC      PF02774.13   184 seq1210_BIOID51035   -            334     3e-20   72.7   0.0   1   1   6.6e-24   4.5e-20   72.1   0.0     1   184   163   311   163   311 0.95 Semialdehyde dehydrogenase, dimerisation domain
PapC_C               PF13953.1     68 seq1212_BIOID51035   -             87   2.1e-24   84.8   0.1   1   1   1.8e-28   2.4e-24   84.6   0.0     1    67     5    70     5    71 0.97 PapC C-terminal domain
Sigma70_r4           PF04545.11    50 seq1213_BIOID51035   -            816   2.6e-07   29.7   0.3   1   1   6.8e-11   9.2e-07   27.9   0.2    15    44   328   360   324   363 0.86 Sigma-70, region 4
Entericidin          PF08085.6     21 seq1215_BIOID51035   -             48   1.2e-08   34.2   2.6   1   1   1.2e-12   1.7e-08   33.7   1.8     1    21    23    43    23    43 0.98 Entericidin EcnA/B family
GIY-YIG              PF01541.19    80 seq1216_BIOID51035   -            295   2.9e-05   24.2   0.0   1   1   4.2e-09   5.8e-05   23.2   0.0     2    76    35   104    34   109 0.76 GIY-YIG catalytic domain
Hydrolase_3          PF08282.7    254 seq1218_BIOID51035   -            271   1.8e-15   57.1   0.0   1   1   4.6e-17   3.1e-13   49.7   0.0     1   229    10   233    10   241 0.75 haloacid dehalogenase-like hydrolase
S6PP                 PF05116.8    247 seq1218_BIOID51035   -            271   1.3e-07   31.0   0.0   1   1   7.2e-10   4.9e-06   25.9   0.0     3   245     8   267     6   268 0.76 Sucrose-6F-phosphate phosphohydrolase
Fimbrial             PF00419.15   145 seq1220_BIOID51035   -            335     1e-18   67.8   0.1   1   1   1.2e-22   1.6e-18   67.1   0.0     2   145   188   335   187   335 0.92 Fimbrial protein
GD_AH_C              PF04295.8    397 seq1221_BIOID51035   -            523  1.6e-147  491.2   0.1   1   1  2.7e-151  1.8e-147  491.0   0.0     2   396   117   522   116   523 0.97 D-galactarate dehydratase / Altronate hydrolase, C terminus
SAF                  PF08666.7     63 seq1221_BIOID51035   -            523   5.1e-14   52.3   1.0   1   1   2.3e-17   1.6e-13   50.7   0.2     1    62    22    91    22    92 0.98 SAF domain
Radical_SAM          PF04055.16   166 seq1222_BIOID51035   -            411   2.1e-13   50.6   0.0   1   1   9.8e-17   3.3e-13   50.0   0.0     6   166    20   188    16   188 0.86 Radical SAM superfamily
DUF4008              PF13186.1     64 seq1222_BIOID51035   -            411   1.9e-12   47.1   0.6   1   1   1.3e-15   4.3e-12   46.0   0.4     4    64   282   343   276   343 0.90 Domain of unknown function (DUF4008)
Fer4_12              PF13353.1    139 seq1222_BIOID51035   -            411   4.7e-07   29.8   0.0   1   1   2.6e-10   8.9e-07   28.9   0.0    13   115    19   126    17   151 0.61 4Fe-4S single cluster domain
DDE_Tnp_1_assoc      PF13808.1     90 seq1223_BIOID51035   -             59   2.7e-19   68.4   0.0   1   1   2.2e-23     3e-19   68.3   0.0     1    53     6    58     6    59 0.97 DDE_Tnp_1-associated
Multi_Drug_Res       PF00893.14    93 seq1224_BIOID51035   -            105   5.3e-33  113.2  10.3   1   1   4.9e-37   6.7e-33  112.9   7.2     1    93     1    93     1    93 0.99 Small Multidrug Resistance protein
OMPdecase            PF00215.19   226 seq1225_BIOID51035   -            291   4.1e-54  183.2   0.0   1   1   3.5e-58   4.8e-54  183.0   0.0     1   226    61   283    61   283 0.96 Orotidine 5'-phosphate decarboxylase / HUMPS family
PCRF                 PF03462.13   116 seq1226_BIOID51035   -            360   2.6e-43  146.2   0.4   1   1   8.7e-47     6e-43  145.1   0.3     3   116    65   178    63   178 0.98 PCRF domain
RF-1                 PF00472.15   114 seq1226_BIOID51035   -            360   3.2e-39  133.1   0.0   1   1   4.7e-43   3.2e-39  133.1   0.0     9   114   216   321   208   321 0.97 RF-1 domain
HAD_2                PF13419.1    176 seq1227_BIOID51035   -            199   4.9e-29  101.7   0.1   1   1   1.7e-32   5.7e-29  101.5   0.1     2   176     4   184     3   184 0.85 Haloacid dehalogenase-like hydrolase
Hydrolase_like       PF13242.1     75 seq1227_BIOID51035   -            199   2.5e-08   33.3   0.0   1   1   1.6e-11   5.5e-08   32.2   0.0     2    50   139   186   138   198 0.93 HAD-hyrolase-like
Hydrolase            PF00702.21   204 seq1227_BIOID51035   -            199   1.8e-06   28.4   0.0   1   1   6.1e-10   2.1e-06   28.3   0.0   109   203    73   177     6   178 0.76 haloacid dehalogenase-like hydrolase
DDE_Tnp_1            PF01609.16   211 seq1229_BIOID51035   -            285   2.6e-31  108.7   0.2   1   1   2.5e-35   3.5e-31  108.3   0.2     3   211     9   250     7   250 0.93 Transposase DDE domain
Trp_Tyr_perm         PF03222.8    394 seq1230_BIOID51035   -            444   4.2e-05   22.4  38.4   1   1   5.5e-09   7.6e-05   21.5  26.6     7   374    42   425    38   436 0.76 Tryptophan/tyrosine permease family
HTH_Tnp_1            PF01527.15    76 seq1235_BIOID51035   -            136   4.5e-19   68.0   0.6   1   1   1.2e-22     8e-19   67.2   0.4     2    74    23   102    22   104 0.89 Transposase
HTH_28               PF13518.1     52 seq1235_BIOID51035   -            136   2.1e-06   27.4   0.5   1   1   6.5e-10   4.4e-06   26.4   0.0     1    43    32    75    32    78 0.93 Helix-turn-helix domain
Glyco_hydro_38       PF01074.17   277 seq1236_BIOID51035   -            877   4.1e-44  150.8   0.0   1   1   1.4e-47   6.6e-44  150.1   0.0     2   266     7   266     6   274 0.88 Glycosyl hydrolases family 38 N-terminal domain
Glyco_hydro_38C      PF07748.8    458 seq1236_BIOID51035   -            877   7.5e-31  107.2   0.0   1   1   2.4e-34   1.1e-30  106.7   0.0     2   417   386   843   385   862 0.77 Glycosyl hydrolases family 38 C-terminal domain
Alpha-mann_mid       PF09261.6     80 seq1236_BIOID51035   -            877   1.2e-06   28.4   0.0   1   1   6.3e-10   2.9e-06   27.2   0.0     2    79   280   356   279   357 0.88 Alpha mannosidase, middle domain
AA_kinase            PF00696.23   241 seq1237_BIOID51035   -            258     1e-39  136.4   2.0   1   1   8.4e-44   1.1e-39  136.2   1.4     3   240     5   235     3   236 0.93 Amino acid kinase family
Glycos_trans_3N      PF02885.12    66 seq1238_BIOID51035   -            320   2.8e-15   55.5   0.0   1   1   3.6e-19     5e-15   54.7   0.0     2    65     3    70     2    71 0.97 Glycosyl transferase family, helical bundle domain
OmpH                 PF03938.9    158 seq1240_BIOID51035   -            161   6.2e-23   81.3  16.0   1   1   5.4e-27   7.4e-23   81.1  11.1     3   157    10   160     6   161 0.93 Outer membrane protein (OmpH-like)
Virul_fac_BrkB       PF03631.10   260 seq1241_BIOID51035   -            290     1e-55  188.8  24.6   1   1   8.7e-60   1.2e-55  188.6  17.0     2   258    29   274    28   276 0.88 Virulence factor BrkB
SUI1                 PF01253.17    83 seq1246_BIOID51035   -            108   1.6e-22   78.9   1.9   1   1   1.4e-26   1.9e-22   78.7   1.3     2    82    28   104    27   105 0.95 Translation initiation factor SUI1
HTH_Tnp_1            PF01527.15    76 seq1249_BIOID51035   -            136   4.5e-19   68.0   0.6   1   1   1.2e-22     8e-19   67.2   0.4     2    74    23   102    22   104 0.89 Transposase
HTH_28               PF13518.1     52 seq1249_BIOID51035   -            136   2.1e-06   27.4   0.5   1   1   6.5e-10   4.4e-06   26.4   0.0     1    43    32    75    32    78 0.93 Helix-turn-helix domain
OMP_b-brl            PF13505.1    176 seq1250_BIOID51035   -            188   2.3e-12   47.0   4.7   1   1   2.1e-16   2.9e-12   46.7   3.3     1   116    11   161    11   177 0.76 Outer membrane protein beta-barrel domain
Hexapep              PF00132.19    36 seq1251_BIOID51035   -            341   4.3e-32  108.0  41.1   1   3   1.2e-14   8.4e-11   40.7   2.6     2    36   110   144   109   144 0.95 Bacterial transferase hexapeptide (six repeats)
Hexapep              PF00132.19    36 seq1251_BIOID51035   -            341   4.3e-32  108.0  41.1   2   3   1.7e-12   1.2e-08   33.9   0.3     1    35   145   179   145   180 0.96 Bacterial transferase hexapeptide (six repeats)
Hexapep              PF00132.19    36 seq1251_BIOID51035   -            341   4.3e-32  108.0  41.1   3   3   4.2e-11   2.9e-07   29.5   6.4     1    35   222   256   222   257 0.94 Bacterial transferase hexapeptide (six repeats)
LpxD                 PF04613.9     72 seq1251_BIOID51035   -            341   1.9e-23   81.6   0.0   1   1   4.7e-27   3.2e-23   80.9   0.0     1    72    21    90    21    90 0.97 UDP-3-O-[3-hydroxymyristoyl] glucosamine N-acyltransferase, LpxD
Peptidase_M15_2      PF05951.8    153 seq1253_BIOID51035   -            182   1.2e-61  206.5   0.0   1   1   2.1e-65   1.4e-61  206.3   0.0     3   153    34   182    32   182 0.99 Bacterial protein of unknown function (DUF882)
Peptidase_M15_3      PF08291.6    110 seq1253_BIOID51035   -            182   8.5e-12   44.7   0.0   1   1   1.7e-15   1.1e-11   44.3   0.0    28   110    86   175    62   175 0.84 Peptidase M15
Methyltransf_31      PF13847.1    152 seq1254_BIOID51035   -            277   1.8e-21   76.1   0.0   1   1   2.1e-24   2.6e-21   75.6   0.0     2   117   108   242   107   268 0.85 Methyltransferase domain
MTS                  PF05175.9    170 seq1254_BIOID51035   -            277   1.7e-20   72.9   0.0   1   1   2.4e-23     3e-20   72.1   0.0    26   138   105   236    94   253 0.87 Methyltransferase small domain
Methyltransf_18      PF12847.2    112 seq1254_BIOID51035   -            277   2.1e-16   60.3   0.1   1   1   3.9e-19   4.9e-16   59.1   0.1     4   110   112   237   109   239 0.73 Methyltransferase domain
Methyltransf_26      PF13659.1    117 seq1254_BIOID51035   -            277   5.8e-16   58.4   0.1   1   1   1.2e-18   1.5e-15   57.1   0.0     3   114   112   237   110   240 0.89 Methyltransferase domain
Methyltransf_4       PF02390.12   197 seq1254_BIOID51035   -            277   1.1e-08   34.2   0.0   1   1   1.4e-11   1.8e-08   33.5   0.0    22    77   112   167    90   183 0.88 Putative methyltransferase
PrmA                 PF06325.8    295 seq1254_BIOID51035   -            277   2.3e-06   26.8   0.0   1   1   2.9e-09   3.7e-06   26.1   0.0   153   232   101   183    94   184 0.78 Ribosomal protein L11 methyltransferase (PrmA)
UPF0020              PF01170.13   180 seq1254_BIOID51035   -            277   6.6e-06   25.6   0.0   1   1   8.7e-09   1.1e-05   25.0   0.0    38   116   117   186   102   195 0.81 Putative RNA methylase family UPF0020
PCMT                 PF01135.14   210 seq1254_BIOID51035   -            277   6.6e-06   25.6   0.0   1   1   7.7e-09   9.6e-06   25.1   0.0    53   132    87   167    71   175 0.82 Protein-L-isoaspartate(D-aspartate) O-methyltransferase (PCMT)
Cons_hypoth95        PF03602.10   183 seq1254_BIOID51035   -            277   9.5e-06   25.0   0.0   1   1   1.6e-08     2e-05   23.9   0.0    42   128   109   190    92   198 0.85 Conserved hypothetical protein 95
Methyltransf_11      PF08241.7     95 seq1254_BIOID51035   -            277   3.4e-05   24.1   0.0   1   1   4.7e-08   5.8e-05   23.3   0.0     1    46   114   163   114   236 0.89 Methyltransferase domain
Methyltransf_16      PF10294.4    174 seq1254_BIOID51035   -            277   4.3e-05   22.9   0.0   1   1   5.4e-08   6.8e-05   22.2   0.0    45   111   108   172    96   184 0.84 Putative methyltransferase
Tautomerase          PF01361.16    60 seq1255_BIOID51035   -             75   3.6e-14   51.9   0.0   1   1   3.7e-18   5.1e-14   51.5   0.0     1    51     2    53     2    55 0.98 Tautomerase enzyme
HTH_Tnp_1            PF01527.15    76 seq1256_BIOID51035   -            108   9.2e-11   41.4   1.2   1   1   2.7e-14   3.8e-10   39.4   0.8     1    74     1    87     1    88 0.85 Transposase
Lyase_1              PF00206.15   312 seq1260_BIOID51035   -            457  3.8e-102  341.5   0.0   1   1  1.4e-105  1.9e-101  339.2   0.0     1   312     6   301     6   301 0.99 Lyase
rve                  PF00665.21   120 seq1261_BIOID51035   -            301   2.7e-24   85.4   0.0   1   1   1.1e-27   4.9e-24   84.6   0.0     3   119   123   243   121   244 0.97 Integrase core domain
rve_3                PF13683.1     67 seq1261_BIOID51035   -            301   1.4e-17   62.8   0.1   1   1   9.9e-21   4.5e-17   61.2   0.0     2    67   216   281   215   281 0.98 Integrase core domain
HTH_21               PF13276.1     60 seq1261_BIOID51035   -            301   3.7e-17   61.9   1.4   1   1     7e-19   3.2e-15   55.7   0.4     6    57    49   106    44   109 0.80 HTH-like domain
rve                  PF00665.21   120 seq1265_BIOID51035   -            296   2.7e-25   88.6   0.1   1   1   2.8e-28   9.6e-25   86.9   0.0     2   119   126   240   125   241 0.97 Integrase core domain
HTH_21               PF13276.1     60 seq1265_BIOID51035   -            296   9.2e-17   60.6   3.5   1   1   6.3e-20   2.2e-16   59.5   2.4     2    60    47   104    45   104 0.94 HTH-like domain
rve_3                PF13683.1     67 seq1265_BIOID51035   -            296   1.3e-11   43.7   0.1   1   1   8.8e-15     3e-11   42.5   0.0     6    67   217   278   212   278 0.93 Integrase core domain
rve_2                PF13333.1     52 seq1265_BIOID51035   -            296   2.8e-06   27.1   0.0   1   1   1.7e-09   5.8e-06   26.1   0.0     1    44   231   277   231   284 0.88 Integrase core domain
SlyX                 PF04102.7     69 seq1267_BIOID51035   -             72   4.1e-26   91.0   2.4   1   1   3.4e-30   4.6e-26   90.8   1.7     1    69     5    72     5    72 0.99 SlyX
Tyr_Deacylase        PF02580.11   145 seq1268_BIOID51035   -            145   6.3e-55  185.0   0.1   1   1   5.1e-59     7e-55  184.8   0.0     2   144     3   144     2   145 0.99 D-Tyr-tRNA(Tyr) deacylase
Ldh_2                PF02615.9    335 seq1271_BIOID51035   -            361  9.2e-139  461.7   0.0   1   1  7.6e-143    1e-138  461.5   0.0     1   334     5   340     5   341 0.99 Malate/L-lactate dehydrogenase
AMP-binding          PF00501.23   418 seq1272_BIOID51035   -            573   2.4e-84  282.9   0.0   1   1   2.2e-88   2.9e-84  282.7   0.0     2   413    49   483    48   486 0.95 AMP-binding enzyme
Lactamase_B          PF00753.22   194 seq1273_BIOID51035   -            215   1.3e-32  112.9   0.6   1   1   2.2e-36   1.5e-32  112.7   0.4     4   194    11   192     8   192 0.93 Metallo-beta-lactamase superfamily
Lactamase_B_2        PF12706.2    194 seq1273_BIOID51035   -            215   9.1e-08   31.7   0.1   1   1   1.6e-11   1.1e-07   31.4   0.1     4   154    28   190    25   194 0.59 Beta-lactamase superfamily domain
ETF                  PF01012.16   164 seq1274_BIOID51035   -            277   6.1e-33  113.7   3.0   1   1   6.5e-37   8.8e-33  113.2   2.1     9   164    51   208    45   208 0.91 Electron transfer flavoprotein domain
Toxin_YhaV           PF11663.3    141 seq1276_BIOID51035   -            154   2.5e-60  202.1   0.1   1   1     2e-64   2.8e-60  202.0   0.1     2   140    12   152    11   153 0.98 Toxin with endonuclease activity YhaV
YiiD_Cterm           PF09500.5    144 seq1277_BIOID51035   -            329   6.7e-49  165.0   0.0   1   1   2.9e-52   9.9e-49  164.4   0.0     1   143   174   313   174   314 0.99 Putative thioesterase (yiiD_Cterm)
Acetyltransf_7       PF13508.1     79 seq1277_BIOID51035   -            329   8.3e-13   48.1   0.0   1   1   4.5e-16   1.5e-12   47.3   0.0     3    77    60   138    58   140 0.87 Acetyltransferase (GNAT) domain
Acetyltransf_1       PF00583.19    83 seq1277_BIOID51035   -            329   2.9e-12   46.3   0.0   1   1   2.4e-15   8.2e-12   44.8   0.0     2    82    66   138    65   139 0.96 Acetyltransferase (GNAT) family
Acetyltransf_10      PF13673.1    117 seq1277_BIOID51035   -            329   1.6e-08   34.5   0.0   1   1   7.8e-12   2.7e-08   33.8   0.0    38   117    55   138    16   138 0.81 Acetyltransferase (GNAT) domain
SirB                 PF04247.7    123 seq1278_BIOID51035   -            130   9.9e-39  131.7   8.6   1   1   8.2e-43   1.1e-38  131.5   6.0     2   123     4   129     3   129 0.97 Invasion gene expression up-regulator, SirB
MutH                 PF02976.10   104 seq1280_BIOID51035   -            229   1.4e-37  127.5   0.0   1   1   1.5e-41     2e-37  127.0   0.0     1   104    58   157    58   157 0.99 DNA mismatch repair enzyme MutH
Acetyltransf_2       PF00797.12   240 seq1283_BIOID51035   -            281   5.7e-82  274.7   0.3   1   1   4.9e-86   6.8e-82  274.5   0.2     1   237    21   256    21   259 0.97 N-acetyltransferase
FabA                 PF07977.8    138 seq1285_BIOID51035   -            151   8.4e-43  145.0   0.0   1   1   7.2e-47   9.8e-43  144.8   0.0     1   137    17   141    17   142 0.97 FabA-like domain
Transglut_core2      PF13369.1    153 seq1287_BIOID51035   -            269     9e-38  129.0   0.0   1   1   1.8e-41   1.2e-37  128.5   0.0     2   152    33   184    32   185 0.97 Transglutaminase-like superfamily
TPR_9                PF13371.1     73 seq1287_BIOID51035   -            269   2.8e-28   97.4   0.3   1   1   8.9e-32   6.1e-28   96.3   0.2     1    73   187   259   187   259 0.99 Tetratricopeptide repeat
DUF796               PF05638.7    134 seq1288_BIOID51035   -            172   9.9e-35  119.3   0.0   1   1   8.3e-39   1.1e-34  119.1   0.0     1   133     6   155     6   156 0.94 Protein of unknown function (DUF796)
ETF_alpha            PF00766.14    86 seq1291_BIOID51035   -            313   6.6e-32  108.8   0.1   1   1   2.2e-35   1.5e-31  107.7   0.1     2    86   190   275   189   275 0.97 Electron transfer flavoprotein FAD-binding domain
ETF                  PF01012.16   164 seq1291_BIOID51035   -            313   1.9e-19   69.8   0.6   1   1   4.6e-23   3.2e-19   69.1   0.1    19   163    19   153     6   154 0.91 Electron transfer flavoprotein domain
Acetyltransf_11      PF13720.1     83 seq1293_BIOID51035   -            262   2.4e-30  104.4   0.0   1   1   5.6e-34   3.8e-30  103.8   0.0     1    83   180   262   180   262 0.98 Udp N-acetylglucosamine O-acyltransferase; Domain 2
Hexapep              PF00132.19    36 seq1293_BIOID51035   -            262     5e-30  101.5  21.3   1   5   3.6e-09   2.5e-05   23.4   0.3     4    35     2    33     1    34 0.91 Bacterial transferase hexapeptide (six repeats)
Hexapep              PF00132.19    36 seq1293_BIOID51035   -            262     5e-30  101.5  21.3   2   5   5.4e-13   3.7e-09   35.5   3.3     1    36    17    52    17    52 0.96 Bacterial transferase hexapeptide (six repeats)
Hexapep              PF00132.19    36 seq1293_BIOID51035   -            262     5e-30  101.5  21.3   3   5   1.5e-07     0.001   18.3   1.1     1    35    35    69    35    69 0.92 Bacterial transferase hexapeptide (six repeats)
Hexapep              PF00132.19    36 seq1293_BIOID51035   -            262     5e-30  101.5  21.3   4   5   3.1e-07    0.0021   17.3   0.0     2    35    66    99    65   100 0.95 Bacterial transferase hexapeptide (six repeats)
Hexapep              PF00132.19    36 seq1293_BIOID51035   -            262     5e-30  101.5  21.3   5   5   1.9e-13   1.3e-09   37.0   0.1     2    36   109   143   108   143 0.96 Bacterial transferase hexapeptide (six repeats)
TerC                 PF03741.11   184 seq1297_BIOID51035   -            237   4.5e-51  172.7  15.2   1   1   4.5e-55   6.1e-51  172.3  10.6     2   183    17   203    16   204 0.96 Integral membrane protein TerC family
LysR_substrate       PF03466.15   209 seq1299_BIOID51035   -            315   9.6e-55  184.8   0.6   1   1   1.9e-58   1.3e-54  184.3   0.4     4   208    99   303    96   304 0.99 LysR substrate binding domain
HTH_1                PF00126.22    60 seq1299_BIOID51035   -            315   8.8e-22   76.4   0.5   1   1   2.5e-25   1.7e-21   75.5   0.1     1    59    13    71    13    72 0.98 Bacterial regulatory helix-turn-helix protein, lysR family
LysR_substrate       PF03466.15   209 seq1300_BIOID51035   -            293   3.6e-45  153.5   0.1   1   1   8.4e-49   5.7e-45  152.8   0.0     2   204    85   282    84   285 0.98 LysR substrate binding domain
HTH_1                PF00126.22    60 seq1300_BIOID51035   -            293   2.5e-18   65.4   0.9   1   1   6.9e-22   4.7e-18   64.5   0.6     1    60     3    62     3    62 0.97 Bacterial regulatory helix-turn-helix protein, lysR family
Phage_GPD            PF05954.6    292 seq1304_BIOID51035   -            713   2.2e-62  210.7   0.0   1   1   4.6e-66   3.1e-62  210.2   0.0     2   291    28   328    27   329 0.92 Phage late control gene D protein (GPD)
Phage_base_V         PF04717.7     79 seq1304_BIOID51035   -            713   2.7e-27   94.4   0.1   1   1   7.7e-31   5.3e-27   93.4   0.1     1    77   366   458   366   460 0.91 Phage-related baseplate assembly protein
LysR_substrate       PF03466.15   209 seq1305_BIOID51035   -            299   1.1e-35  122.5   0.0   1   1   2.3e-39   1.5e-35  122.0   0.0     2   205    90   294    89   298 0.95 LysR substrate binding domain
HTH_1                PF00126.22    60 seq1305_BIOID51035   -            299   7.1e-21   73.5   2.8   1   1   1.9e-24   1.3e-20   72.7   1.9     2    60     7    65     6    65 0.97 Bacterial regulatory helix-turn-helix protein, lysR family
DAHP_synth_1         PF00793.15   272 seq1307_BIOID51035   -            284   5.8e-82  274.3   0.0   1   1     5e-86   6.8e-82  274.0   0.0     9   271    10   275     2   276 0.97 DAHP synthetase I family
Epimerase            PF01370.16   236 seq1309_BIOID51035   -            304   1.6e-24   86.5   0.0   1   1     6e-27     1e-23   83.9   0.0     1   233     5   206     5   209 0.89 NAD dependent epimerase/dehydratase family
NAD_binding_10       PF13460.1    183 seq1309_BIOID51035   -            304   9.8e-22   77.7   0.0   1   1   7.9e-25   1.3e-21   77.2   0.0     1   177     5   192     5   197 0.85 NADH(P)-binding
NAD_binding_4        PF07993.7    249 seq1309_BIOID51035   -            304   1.4e-16   60.0   0.3   1   2   8.2e-08   0.00014   20.7   0.1     1    33     7    37     7    51 0.81 Male sterility protein
NAD_binding_4        PF07993.7    249 seq1309_BIOID51035   -            304   1.4e-16   60.0   0.3   2   2   4.6e-08   7.9e-05   21.5   0.0    79   137    55   114    40   120 0.87 Male sterility protein
3Beta_HSD            PF01073.14   280 seq1309_BIOID51035   -            304   1.2e-15   56.8   0.0   1   1   4.5e-16   7.8e-13   47.6   0.0     1   212     6   179     6   207 0.80 3-beta hydroxysteroid dehydrogenase/isomerase family
NmrA                 PF05368.8    233 seq1309_BIOID51035   -            304     1e-12   47.7   0.0   1   1     8e-16   1.4e-12   47.3   0.0     1   105     5   114     5   148 0.87 NmrA-like family
adh_short            PF00106.20   167 seq1309_BIOID51035   -            304   2.2e-05   24.3   3.6   1   1   3.3e-08   5.6e-05   22.9   1.3     2   165     4   139     3   141 0.83 short chain dehydrogenase
LpxB                 PF02684.10   373 seq1311_BIOID51035   -            382  4.4e-154  512.5   0.0   1   1  3.6e-158    5e-154  512.3   0.0     1   373     9   377     9   377 1.00 Lipid-A-disaccharide synthetase
Tagatose_6_P_K       PF08013.6    424 seq1312_BIOID51035   -            426  4.6e-209  694.0   0.0   1   1  3.8e-213  5.2e-209  693.8   0.0     1   423     1   424     1   425 1.00 Tagatose 6 phosphate kinase
DAO                  PF01266.19   358 seq1313_BIOID51035   -            428   2.8e-23   82.3   3.2   1   2   4.7e-10   4.6e-07   28.9   0.3     1    39     7    45     7    86 0.82 FAD dependent oxidoreductase
DAO                  PF01266.19   358 seq1313_BIOID51035   -            428   2.8e-23   82.3   3.2   2   2   1.2e-17   1.2e-14   53.8   0.1   146   356   107   328    99   330 0.74 FAD dependent oxidoreductase
FAD_binding_3        PF01494.14   356 seq1313_BIOID51035   -            428   4.5e-12   45.5   6.5   1   1   3.4e-14   3.3e-11   42.7   4.5     3   197     7   189     6   311 0.66 FAD binding domain
FAD_oxidored         PF12831.2    428 seq1313_BIOID51035   -            428   8.5e-10   38.1   1.2   1   1   8.8e-13   8.5e-10   38.1   0.8     1   143     7   157     7   172 0.77 FAD dependent oxidoreductase
Thi4                 PF01946.12   230 seq1313_BIOID51035   -            428   2.7e-09   36.3   1.5   1   1   2.3e-09   2.2e-06   26.8   0.3    18    64     6    52     2    57 0.94 Thi4 family
NAD_binding_8        PF13450.1     68 seq1313_BIOID51035   -            428   4.8e-09   35.9   1.3   1   1   4.1e-11     4e-08   33.0   0.4     1    34    10    43    10    74 0.75 NAD(P)-binding Rossmann-like domain
FAD_binding_2        PF00890.19   421 seq1313_BIOID51035   -            428   4.3e-09   35.6   7.8   1   1   4.6e-09   4.5e-06   25.6   3.0     1    35     7    41     7    54 0.91 FAD binding domain
HI0933_like          PF03486.9    409 seq1313_BIOID51035   -            428   6.1e-09   34.7   4.1   1   1   2.3e-11   2.2e-08   32.8   2.9     2   167     7   165     6   185 0.86 HI0933-like protein
Pyr_redox_2          PF07992.9    200 seq1313_BIOID51035   -            428   1.3e-07   31.6   0.2   1   1   2.6e-10   2.6e-07   30.6   0.1     1   124     7   167     7   201 0.84 Pyridine nucleotide-disulphide oxidoreductase
GIDA                 PF01134.17   392 seq1313_BIOID51035   -            428   7.5e-08   31.5   0.8   1   1   7.7e-11   7.5e-08   31.5   0.6     1   150     7   162     7   194 0.82 Glucose inhibited division protein A
Trp_halogenase       PF04820.9    454 seq1313_BIOID51035   -            428   1.1e-07   30.8   3.9   1   1   9.5e-08   9.3e-05   21.1   0.0   140   216    90   169    61   186 0.83 Tryptophan halogenase
DUF903               PF06004.7     50 seq1314_BIOID51035   -             72   3.5e-24   83.9   2.4   1   1   2.9e-28     4e-24   83.7   1.7     1    50    23    72    23    72 0.98 Bacterial protein of unknown function (DUF903)
EamA                 PF00892.15   126 seq1318_BIOID51035   -            306   8.4e-37  125.9  34.2   1   2   1.9e-25   2.6e-21   75.8   7.2     1   125    18   140    18   141 0.93 EamA-like transporter family
EamA                 PF00892.15   126 seq1318_BIOID51035   -            306   8.4e-37  125.9  34.2   2   2   2.7e-19   3.8e-15   55.9  11.0     1   125   160   284   160   285 0.92 EamA-like transporter family
Bac_Ubq_Cox          PF01654.12   436 seq1321_BIOID51035   -            523  1.2e-183  610.3  21.3   1   1    1e-187  1.4e-183  610.1  14.7     1   435     8   503     8   504 0.98 Bacterial Cytochrome Ubiquinol Oxidase
Aldo_ket_red         PF00248.16   283 seq1322_BIOID51035   -            346   1.9e-75  253.1   0.0   1   1   1.6e-79   2.2e-75  252.9   0.0     2   281    16   337    15   339 0.95 Aldo/keto reductase family
E1-E2_ATPase         PF00122.15   230 seq1325_BIOID51035   -            898     8e-57  191.7   1.7   1   1   3.5e-60     8e-57  191.7   1.2     1   229   123   362   123   363 0.97 E1-E2 ATPase
Hydrolase            PF00702.21   204 seq1325_BIOID51035   -            898   1.9e-24   87.2   0.5   1   1   1.9e-27   4.2e-24   86.0   0.2     1   204   367   653   367   653 0.83 haloacid dehalogenase-like hydrolase
HAD                  PF12710.2    191 seq1325_BIOID51035   -            898   1.6e-16   60.9   0.1   1   1   1.4e-19   3.3e-16   59.9   0.0     2   191   371   650   370   650 0.78 haloacid dehalogenase-like hydrolase
Cation_ATPase_N      PF00690.21    69 seq1325_BIOID51035   -            898   2.2e-15   55.7   0.0   1   1   2.2e-18   5.1e-15   54.5   0.0     4    69    48   112    46   112 0.97 Cation transporter/ATPase, N-terminus
Hydrolase_like2      PF13246.1     91 seq1325_BIOID51035   -            898   5.2e-11   42.2   0.0   1   1   4.8e-14   1.1e-10   41.1   0.0    40    91   411   481   369   481 0.68 Putative hydrolase of sodium-potassium ATPase alpha subunit
PP-binding           PF00550.20    67 seq1327_BIOID51035   -             82   1.2e-12   47.8   0.8   1   1   9.7e-17   1.3e-12   47.6   0.6     1    66     9    74     9    75 0.92 Phosphopantetheine attachment site
SBP_bac_5            PF00496.17   374 seq1328_BIOID51035   -            544   8.8e-87  291.2  12.8   1   1   9.1e-91   1.2e-86  290.7   8.8     1   368    84   459    84   464 0.95 Bacterial extracellular solute-binding proteins, family 5 Middle
HTH_Tnp_1            PF01527.15    76 seq1329_BIOID51035   -            108   9.2e-11   41.4   1.2   1   1   2.7e-14   3.8e-10   39.4   0.8     1    74     1    87     1    88 0.85 Transposase
HTH_31               PF13560.1     64 seq1330_BIOID51035   -             96   6.8e-11   42.0   0.0   1   1   7.9e-14   3.6e-10   39.7   0.0     4    46    35    76    34    93 0.82 Helix-turn-helix domain
HTH_3                PF01381.17    55 seq1330_BIOID51035   -             96   3.2e-09   36.3   0.1   1   1     2e-12   9.2e-09   34.9   0.0     1    38    37    74    37    85 0.96 Helix-turn-helix
HTH_19               PF12844.2     64 seq1330_BIOID51035   -             96     2e-08   34.0   0.0   1   1   2.1e-11   9.4e-08   31.8   0.0     3    55    36    87    36    95 0.83 Helix-turn-helix domain
RNase_HII            PF01351.13   198 seq1335_BIOID51035   -            198   6.2e-58  195.5   0.0   1   1   5.2e-62   7.1e-58  195.4   0.0     1   197    13   189    13   190 0.99 Ribonuclease HII
rve                  PF00665.21   120 seq1337_BIOID51035   -            295   1.6e-25   89.3   0.0   1   1   1.5e-28     4e-25   88.1   0.0     2   119   125   239   124   240 0.97 Integrase core domain
HTH_21               PF13276.1     60 seq1337_BIOID51035   -            295   3.3e-16   58.9   2.8   1   1   3.2e-19   8.8e-16   57.5   2.0     2    60    46   103    44   103 0.94 HTH-like domain
rve_3                PF13683.1     67 seq1337_BIOID51035   -            295   2.6e-11   42.7   0.1   1   1     2e-14   5.4e-11   41.7   0.0     6    67   216   277   211   277 0.93 Integrase core domain
DDE_Tnp_IS240        PF13610.1    140 seq1337_BIOID51035   -            295   1.5e-06   28.0   0.0   1   1   8.1e-10   2.2e-06   27.5   0.0     2   137   130   267   129   269 0.92 DDE domain
rve_2                PF13333.1     52 seq1337_BIOID51035   -            295   7.8e-06   25.7   0.0   1   1   6.1e-09   1.7e-05   24.6   0.0     1    46   230   279   230   284 0.85 Integrase core domain
PTSIIB_sorb          PF03830.10   151 seq1338_BIOID51035   -            169   5.9e-55  185.1   0.3   1   1   4.9e-59   6.7e-55  184.9   0.2     1   149    15   162    15   164 0.99 PTS system sorbose subfamily IIB component
ABC_tran             PF00005.22   118 seq1340_BIOID51035   -            401   5.6e-22   78.2   0.0   1   1   3.6e-25   1.2e-21   77.0   0.0     1   117    73   191    73   192 0.92 ABC transporter
TOBE_2               PF08402.5     75 seq1340_BIOID51035   -            401   9.6e-12   44.6   0.3   1   1   1.2e-14   4.2e-11   42.5   0.1     1    75   313   385   313   385 0.95 TOBE domain
Aminotran_1_2        PF00155.16   363 seq1346_BIOID51035   -            262   1.1e-41  142.8   0.0   1   1   9.1e-46   1.2e-41  142.7   0.0    96   362     2   256     1   257 0.95 Aminotransferase class I and II
ABC_tran             PF00005.22   118 seq1350_BIOID51035   -            637     1e-36  125.7   1.1   1   2   2.4e-18   3.3e-15   56.3   0.0     1   118    41   178    41   178 0.87 ABC transporter
ABC_tran             PF00005.22   118 seq1350_BIOID51035   -            637     1e-36  125.7   1.1   2   2   2.6e-21   3.6e-18   65.9   0.0     1   118   352   459   352   459 0.92 ABC transporter
ABC_tran_2           PF12848.2     85 seq1350_BIOID51035   -            637   6.6e-29   99.4   4.3   1   1   4.8e-32   6.6e-29   99.4   3.0     1    83   217   298   217   302 0.93 ABC transporter
MFS_1                PF07690.11   354 seq1352_BIOID51035   -            396   3.6e-34  117.9  59.3   1   1   2.6e-38   3.6e-34  117.9  41.1     2   353    19   349    18   350 0.89 Major Facilitator Superfamily
Sugar_tr             PF00083.19   451 seq1353_BIOID51035   -            443   6.2e-52  176.5  26.6   1   1   1.1e-55   7.9e-52  176.2  18.4     9   449    26   434    21   436 0.92 Sugar (and other) transporter
MFS_1                PF07690.11   354 seq1353_BIOID51035   -            443   4.1e-37  127.6  63.2   1   1   1.6e-38   1.1e-34  119.6  23.5     6   353    28   386    25   387 0.83 Major Facilitator Superfamily
DNA_pol3_alpha       PF07733.7    426 seq1354_BIOID51035   -           1160  3.4e-177  589.0   0.0   1   1  9.7e-181  4.4e-177  588.6   0.0     2   426   291   735   290   735 0.96 Bacterial DNA polymerase III alpha subunit
PHP                  PF02811.14   175 seq1354_BIOID51035   -           1160   3.9e-30  104.7   0.0   1   1   2.4e-33   1.1e-29  103.3   0.0     1   170     7   178     7   192 0.96 PHP domain
tRNA_anti            PF01336.20    76 seq1354_BIOID51035   -           1160   1.2e-08   34.4   0.1   1   1   5.4e-12   2.5e-08   33.5   0.1     2    75  1000  1072   994  1073 0.88 OB-fold nucleic acid binding domain
HTH_Tnp_1            PF01527.15    76 seq1355_BIOID51035   -            215   1.8e-20   72.5   0.0   1   1   1.2e-23   5.3e-20   71.0   0.0     2    69    91   162    90   169 0.87 Transposase
EII-Sor              PF03609.9    237 seq1356_BIOID51035   -            259   1.2e-79  266.8  26.2   1   1   9.9e-84   1.3e-79  266.6  18.2     1   236     1   236     1   237 1.00 PTS system sorbose-specific iic component
RHH_1                PF01402.16    39 seq1357_BIOID51035   -             81   4.8e-11   41.9   0.5   1   1   5.7e-15   7.7e-11   41.2   0.4     2    39    15    52    14    52 0.96 Ribbon-helix-helix protein, copG family
RHS_repeat           PF05593.9     38 seq1359_BIOID51035   -           1417   1.8e-64  212.6 111.4   1   8   2.8e-12   1.9e-08   34.1   1.4     1    38   434   472   434   472 0.97 RHS Repeat
RHS_repeat           PF05593.9     38 seq1359_BIOID51035   -           1417   1.8e-64  212.6 111.4   2   8   6.8e-11   4.7e-07   29.7   2.1     3    37   458   492   456   493 0.94 RHS Repeat
RHS_repeat           PF05593.9     38 seq1359_BIOID51035   -           1417   1.8e-64  212.6 111.4   3   8   5.4e-10   3.7e-06   26.8   2.1     1    38   498   537   498   537 0.89 RHS Repeat
RHS_repeat           PF05593.9     38 seq1359_BIOID51035   -           1417   1.8e-64  212.6 111.4   4   8   5.9e-08   0.00041   20.3   0.3     1    36   542   577   542   578 0.91 RHS Repeat
RHS_repeat           PF05593.9     38 seq1359_BIOID51035   -           1417   1.8e-64  212.6 111.4   5   8   5.3e-12   3.6e-08   33.2   0.1     1    37   584   620   584   621 0.98 RHS Repeat
RHS_repeat           PF05593.9     38 seq1359_BIOID51035   -           1417   1.8e-64  212.6 111.4   6   8   3.2e-11   2.2e-07   30.7   0.3     1    37   626   661   626   662 0.97 RHS Repeat
RHS_repeat           PF05593.9     38 seq1359_BIOID51035   -           1417   1.8e-64  212.6 111.4   7   8   3.3e-08   0.00023   21.1   1.1     1    31   667   697   667   701 0.93 RHS Repeat
RHS_repeat           PF05593.9     38 seq1359_BIOID51035   -           1417   1.8e-64  212.6 111.4   8   8     3e-08    0.0002   21.2   0.3     1    31   729   762   729   770 0.89 RHS Repeat
RHS                  PF03527.9     41 seq1359_BIOID51035   -           1417   1.7e-20   72.3   4.8   1   1   4.6e-24   3.1e-20   71.5   0.6     1    41  1153  1193  1153  1193 0.97 RHS protein
Cyto_ox_2            PF02322.10   328 seq1360_BIOID51035   -            379  7.9e-121  403.1  36.0   1   1  6.7e-125  9.2e-121  402.8  25.0     2   327     7   362     6   363 0.99 Cytochrome oxidase subunit II
TetR_N               PF00440.18    47 seq1362_BIOID51035   -            234   1.3e-13   50.2   2.0   1   1   1.5e-17   2.1e-13   49.5   0.1     1    46    34    80    34    81 0.95 Bacterial regulatory proteins, tetR family
tRNA-synt_2          PF00152.15   335 seq1365_BIOID51035   -            335   5.4e-70  235.6   0.0   1   1     5e-74   6.9e-70  235.3   0.0    21   333    25   333    14   335 0.88 tRNA synthetases class II (D, K and N)
TnpB_IS66            PF05717.8    108 seq1367_BIOID51035   -            115   1.3e-44  149.9   0.0   1   1     1e-48   1.4e-44  149.8   0.0     2   107     7   110     6   111 0.96 IS66 Orf2 like protein
HTH_Tnp_1            PF01527.15    76 seq1368_BIOID51035   -            136   4.5e-19   68.0   0.6   1   1   1.2e-22     8e-19   67.2   0.4     2    74    23   102    22   104 0.89 Transposase
HTH_28               PF13518.1     52 seq1368_BIOID51035   -            136   2.1e-06   27.4   0.5   1   1   6.5e-10   4.4e-06   26.4   0.0     1    43    32    75    32    78 0.93 Helix-turn-helix domain
DUF3442              PF11924.3    280 seq1370_BIOID51035   -           1417  1.3e-106  356.1   0.5   1   1  1.2e-109  4.1e-106  354.5   0.3     2   280    71   350    70   350 0.99 Protein of unknown function (DUF3442)
Big_1                PF02369.11   100 seq1370_BIOID51035   -           1417     7e-55  182.9 107.3   1   3   9.8e-16   3.4e-12   46.0   6.8     5    97   994  1086   990  1088 0.84 Bacterial Ig-like domain (group 1)
Big_1                PF02369.11   100 seq1370_BIOID51035   -           1417     7e-55  182.9 107.3   2   3     5e-17   1.7e-13   50.2   3.4     9    97  1101  1187  1089  1190 0.84 Bacterial Ig-like domain (group 1)
Big_1                PF02369.11   100 seq1370_BIOID51035   -           1417     7e-55  182.9 107.3   3   3   2.2e-16   7.5e-13   48.1  10.0     4    95  1195  1287  1191  1292 0.84 Bacterial Ig-like domain (group 1)
EIID-AGA             PF03613.9    264 seq1372_BIOID51035   -            292   2.9e-96  321.3   9.1   1   1  2.4e-100   3.3e-96  321.1   6.3     2   263    35   291    34   292 0.99 PTS system mannose/fructose/sorbose family IID component
LamB                 PF02264.10   398 seq1373_BIOID51035   -            446  1.6e-168  560.7  24.8   1   1  1.3e-172  1.8e-168  560.6  17.2     1   398    28   446    28   446 0.97 LamB porin
DUF1422              PF07226.6    118 seq1377_BIOID51035   -            119   1.1e-54  183.0   1.2   1   1   9.1e-59   1.2e-54  182.9   0.9     3   116     2   115     1   117 0.97 Protein of unknown function (DUF1422)
rve                  PF00665.21   120 seq1379_BIOID51035   -            301   2.7e-24   85.4   0.0   1   1   1.1e-27   4.9e-24   84.6   0.0     3   119   123   243   121   244 0.97 Integrase core domain
rve_3                PF13683.1     67 seq1379_BIOID51035   -            301   1.4e-17   62.8   0.1   1   1   9.9e-21   4.5e-17   61.2   0.0     2    67   216   281   215   281 0.98 Integrase core domain
HTH_21               PF13276.1     60 seq1379_BIOID51035   -            301   3.7e-17   61.9   1.4   1   1     7e-19   3.2e-15   55.7   0.4     6    57    49   106    44   109 0.80 HTH-like domain
Adenylate_cycl       PF01295.13   605 seq1381_BIOID51035   -            848    9e-275  912.5   0.0   1   1  1.6e-278  1.1e-274  912.3   0.0     1   601   228   826   228   830 0.98 Adenylate cyclase, class-I
Adenyl_cycl_N        PF12633.2    204 seq1381_BIOID51035   -            848   3.3e-87  291.1   0.0   1   1   2.2e-86   1.5e-82  275.9   0.0     1   203     1   200     1   201 0.96 Adenylate cyclase NT domain
ChaB                 PF06150.7     57 seq1382_BIOID51035   -             76     6e-26   89.9   5.7   1   1   5.5e-30   7.6e-26   89.5   4.0     1    57     9    76     9    76 0.98 ChaB
Flavodoxin_2         PF02525.12   199 seq1383_BIOID51035   -            176   2.7e-41  141.1   0.0   1   1   4.8e-45   3.3e-41  140.8   0.0     3   199     2   167     1   167 0.90 Flavodoxin-like fold
FMN_red              PF03358.10   152 seq1383_BIOID51035   -            176   5.3e-08   32.3   0.0   1   1   1.1e-11   7.4e-08   31.9   0.0    58   125    43   117     2   135 0.76 NADPH-dependent FMN reductase
YbgT_YccB            PF08173.6     28 seq1386_BIOID51035   -             37   6.1e-16   57.8   4.2   1   1   4.9e-20   6.7e-16   57.6   2.9     1    28     1    28     1    28 0.97 Membrane bound YbgT-like protein
Cyd_oper_YbgE        PF09600.5     82 seq1389_BIOID51035   -             97   1.5e-33  114.6   7.9   1   1   1.4e-37   1.9e-33  114.3   5.5     1    81    16    96    16    97 0.97 Cyd operon protein YbgE (Cyd_oper_YbgE)
AA_permease_2        PF13520.1    426 seq1392_BIOID51035   -            514   1.9e-32  112.2  60.8   1   1   3.7e-36   2.6e-32  111.8  42.2     2   419    23   482    22   497 0.77 Amino acid permease
AA_permease          PF00324.16   479 seq1392_BIOID51035   -            514   1.8e-14   52.8  52.6   1   1   1.7e-17   1.2e-13   50.1  36.5    12   446    33   479    22   498 0.71 Amino acid permease
EIIA-man             PF03610.11   116 seq1394_BIOID51035   -            144   3.5e-33  114.0   0.0   1   1   2.9e-37     4e-33  113.8   0.0     1   114     3   115     3   117 0.97 PTS system fructose IIA component
ChaC                 PF04752.7    177 seq1395_BIOID51035   -            238   2.6e-53  180.5   0.0   1   1   2.3e-57   3.1e-53  180.2   0.0     1   176    54   222    54   223 0.95 ChaC-like protein
Abhydrolase_1        PF00561.15   230 seq1397_BIOID51035   -            340     3e-26   92.2   0.0   1   1   2.6e-29     9e-26   90.7   0.0     4   218   105   312   102   315 0.96 alpha/beta hydrolase fold
Abhydrolase_6        PF12697.2    228 seq1397_BIOID51035   -            340     3e-16   59.9   0.7   1   1   1.2e-19   4.2e-16   59.4   0.5     1   219    75   312    75   320 0.70 Alpha/beta hydrolase family
Abhydrolase_5        PF12695.2    142 seq1397_BIOID51035   -            340   7.6e-11   41.8   0.4   1   1   7.2e-14   2.5e-10   40.1   0.2     2   141    75   308    74   309 0.65 Alpha/beta hydrolase family
Na_H_Exchanger       PF00999.16   384 seq1398_BIOID51035   -            644   7.1e-64  215.5  46.4   1   1   1.5e-67     1e-63  215.0  32.1     2   378    35   399    34   403 0.93 Sodium/hydrogen exchanger family
TrkA_N               PF02254.13   116 seq1398_BIOID51035   -            644   5.8e-27   93.8   0.0   1   1   2.2e-30   1.5e-26   92.5   0.0     1   111   426   536   426   538 0.97 TrkA-N domain
4HBT                 PF03061.17    79 seq1402_BIOID51035   -            134     8e-19   67.4   0.4   1   1   2.4e-22   1.1e-18   66.9   0.3     1    77    20   103    20   105 0.98 Thioesterase superfamily
4HBT_2               PF13279.1    121 seq1402_BIOID51035   -            134   2.7e-12   47.0   0.2   1   1   7.1e-16   3.2e-12   46.8   0.1     3   117    14   128    12   132 0.88 Thioesterase-like superfamily
Acyl-ACP_TE          PF01643.12   249 seq1402_BIOID51035   -            134   1.3e-05   24.2   0.1   1   1   3.1e-09   1.4e-05   24.0   0.0    31   132    33   132     4   134 0.79 Acyl-ACP thioesterase
MarR                 PF01047.17    59 seq1403_BIOID51035   -            144   5.2e-18   64.3   0.0   1   1   1.9e-21   8.8e-18   63.6   0.0     1    59    38    96    38    96 0.98 MarR family
MarR_2               PF12802.2     62 seq1403_BIOID51035   -            144   1.4e-13   50.1   0.0   1   1   5.2e-17   2.4e-13   49.4   0.0     1    62    36    95    36    95 0.98 MarR family
HTH_27               PF13463.1     68 seq1403_BIOID51035   -            144   3.5e-09   36.7   0.0   1   1   1.8e-12   8.1e-09   35.5   0.0     1    68    38   104    38   104 0.93 Winged helix DNA-binding domain
DUF2534              PF10749.4     85 seq1404_BIOID51035   -             85   8.3e-44  147.3   3.7   1   1   6.7e-48   9.2e-44  147.1   2.6     2    85     1    84     1    84 0.97 Protein of unknown function (DUF2534)
Amidohydro_1         PF01979.15   333 seq1405_BIOID51035   -            384   5.2e-15   55.8   1.1   1   1     3e-17     1e-13   51.5   0.8     2   333    54   367    53   367 0.64 Amidohydrolase family
Amidohydro_4         PF13147.1    304 seq1405_BIOID51035   -            384   1.5e-14   54.5  10.6   1   1   6.4e-17   2.2e-13   50.8   7.4     6   304    53   364    50   364 0.85 Amidohydrolase
DUF1019              PF06254.6     89 seq1406_BIOID51035   -            141   2.7e-23   81.8   0.2   1   1   2.8e-27   3.8e-23   81.3   0.2     1    88    46   120    46   121 0.95 Protein of unknown function (DUF1019)
SBP_bac_3            PF00497.15   225 seq1407_BIOID51035   -            472   1.3e-30  106.2   0.2   1   1   5.1e-34   2.3e-30  105.4   0.0    10   224     6   221     1   222 0.91 Bacterial extracellular solute-binding proteins, family 3
SLT                  PF01464.15   121 seq1407_BIOID51035   -            472   4.1e-27   93.9   0.1   1   1   1.5e-30   6.8e-27   93.2   0.1     5   118   249   358   246   361 0.95 Transglycosylase SLT domain
Lysozyme_like        PF13702.1    160 seq1407_BIOID51035   -            472   1.1e-06   28.0   0.0   1   1   9.8e-10   4.5e-06   26.1   0.0     8   100   245   345   237   402 0.65 Lysozyme-like
MalM                 PF07148.7    136 seq1408_BIOID51035   -            306   2.3e-50  169.4   0.1   1   1   2.4e-54   3.3e-50  168.9   0.0     2   136    75   210    74   210 0.98 Maltose operon periplasmic protein precursor (MalM)
Methyltransf_10      PF05971.7    299 seq1409_BIOID51035   -            335  4.8e-154  511.7   0.0   1   1  8.2e-158  5.6e-154  511.4   0.0     2   299    30   323    29   323 0.99 Protein of unknown function (DUF890)
MTS                  PF05175.9    170 seq1409_BIOID51035   -            335   3.9e-05   22.9   0.0   1   1   1.2e-08   8.3e-05   21.9   0.0    30   115   128   222   114   232 0.77 Methyltransferase small domain
MotA_ExbB            PF01618.11   139 seq1411_BIOID51035   -            230   6.2e-47  158.6   0.2   1   1     6e-51   8.1e-47  158.2   0.1     2   138    74   210    73   211 0.98 MotA/TolQ/ExbB proton channel family
HTH_18               PF12833.2     81 seq1412_BIOID51035   -            129   1.1e-19   70.2   0.3   1   1   2.1e-23   1.4e-19   69.8   0.2     2    79    34   110    33   112 0.96 Helix-turn-helix domain
HTH_AraC             PF00165.18    42 seq1412_BIOID51035   -            129   5.4e-18   64.0   0.2   1   2     2e-09   1.4e-05   24.6   0.0     1    42    20    61    20    61 0.97 Bacterial regulatory helix-turn-helix proteins, AraC family
HTH_AraC             PF00165.18    42 seq1412_BIOID51035   -            129   5.4e-18   64.0   0.2   2   2     2e-13   1.4e-09   37.3   0.0     2    41    73   110    68   111 0.93 Bacterial regulatory helix-turn-helix proteins, AraC family
Alpha-amylase        PF00128.19   316 seq1413_BIOID51035   -            750     4e-13   49.3   0.6   1   1   2.2e-16   1.5e-12   47.4   0.4    22   303   246   588   240   593 0.68 Alpha amylase, catalytic domain
Alpha-amylase_C      PF02806.13    96 seq1413_BIOID51035   -            750   2.8e-06   27.2   0.0   1   1   5.3e-09   3.6e-05   23.6   0.0     8    90   649   737   647   741 0.82 Alpha amylase, C-terminal all-beta domain
TonB_dep_Rec         PF00593.19   276 seq1417_BIOID51035   -            628   1.4e-30  107.0  21.3   1   1     2e-34   1.4e-30  107.0  14.8     1   276   404   627   404   627 0.90 TonB dependent receptor
Plug                 PF07715.10   108 seq1417_BIOID51035   -            628   6.4e-30  103.5   1.5   1   1   9.4e-34   6.4e-30  103.5   1.0     4   108    55   160    52   160 0.97 TonB-dependent Receptor Plug Domain
UPF0270              PF06794.7     70 seq1418_BIOID51035   -             72   9.2e-36  121.3   0.1   1   1   7.4e-40     1e-35  121.2   0.0     1    70     1    70     1    70 0.99 Uncharacterised protein family (UPF0270)
MarB                 PF13999.1     66 seq1419_BIOID51035   -             72   6.1e-35  118.4   0.5   1   1     5e-39   6.8e-35  118.3   0.3     2    66     6    70     5    70 0.98 MarB protein
Porin_1              PF00267.16   337 seq1420_BIOID51035   -            397  9.1e-134  445.8  30.3   1   1  1.5e-137    1e-133  445.6  21.0     1   337    37   397    37   397 0.98 Gram-negative porin
Porin_4              PF13609.1    311 seq1420_BIOID51035   -            397   1.2e-15   57.7  49.3   1   1   1.9e-19   1.3e-15   57.6  32.4     6   304    22   367    16   376 0.78 Gram-negative porin
DUF3442              PF11924.3    280 seq1421_BIOID51035   -            464   5.8e-90  301.5   9.2   1   1   5.3e-94   7.3e-90  301.2   6.4     1   280    57   341    57   341 0.98 Protein of unknown function (DUF3442)
ExbD                 PF02472.11   130 seq1422_BIOID51035   -            142     5e-23   81.3   0.1   1   1   4.1e-27   5.6e-23   81.2   0.1     2   129    10   141     9   142 0.89 Biopolymer transport protein ExbD/TolR
PRK                  PF00485.13   194 seq1423_BIOID51035   -            289     3e-74  248.6   0.0   1   1   2.7e-78   3.6e-74  248.4   0.0     1   194     7   214     7   214 0.99 Phosphoribulokinase / Uridine kinase family
ACCA                 PF03255.9    145 seq1426_BIOID51035   -            319     6e-65  217.1   0.2   1   1   1.9e-68   8.7e-65  216.5   0.1     2   145     5   151     4   151 0.97 Acetyl co-enzyme A carboxylase carboxyltransferase alpha subunit
Carboxyl_trans       PF01039.17   493 seq1426_BIOID51035   -            319   1.5e-18   66.3   0.1   1   1   4.1e-22   1.9e-18   66.0   0.0   272   473    85   288    58   300 0.84 Carboxyl transferase domain
MdcE                 PF06833.6    234 seq1426_BIOID51035   -            319   6.6e-06   25.3   0.0   1   1     2e-09   9.1e-06   24.9   0.0     5   176    88   262    84   313 0.81 Malonate decarboxylase gamma subunit (MdcE)
TolA                 PF06519.6     96 seq1427_BIOID51035   -            421   2.2e-38  129.9   0.0   1   1   3.3e-42   2.2e-38  129.9   0.0     1    96   325   419   325   419 0.98 TolA C-terminal
TonB_2               PF13103.1     85 seq1427_BIOID51035   -            421   3.2e-05   23.7   0.0   1   1   1.4e-08   9.4e-05   22.2   0.0     2    73   338   405   337   414 0.86 TonB C terminal
SIS                  PF01380.17   131 seq1428_BIOID51035   -            384   2.9e-53  178.8   0.0   1   2   1.3e-34   1.7e-30  105.1   0.0     2   130    49   188    48   189 0.98 SIS domain
SIS                  PF01380.17   131 seq1428_BIOID51035   -            384   2.9e-53  178.8   0.0   2   2   2.4e-24   3.2e-20   71.9   0.0     3   131   222   357   220   357 0.94 SIS domain
SopA                 PF13981.1    135 seq1429_BIOID51035   -            442   9.4e-31  106.5   5.8   1   1   5.9e-34     2e-30  105.4   4.0     3   135   209   342   207   342 0.97 SopA-like central domain
Pentapeptide_4       PF13599.1     78 seq1429_BIOID51035   -            442   5.4e-17   61.2  18.0   1   1   1.6e-16   5.6e-13   48.3   4.0     6    78    90   165    85   169 0.92 Pentapeptide repeats (9 copies)
DUF977               PF06163.6    127 seq1430_BIOID51035   -            140   1.8e-66  221.5   0.4   1   1   1.5e-70     2e-66  221.3   0.3     1   127     1   136     1   136 1.00 Bacterial protein of unknown function (DUF977)
DHFR_1               PF00186.14   161 seq1433_BIOID51035   -            196   1.2e-58  197.0   0.0   1   1   1.1e-62   1.5e-58  196.8   0.0     1   161    38   195    38   195 0.97 Dihydrofolate reductase
DUF4406              PF14359.1     92 seq1437_BIOID51035   -             98   2.1e-36  123.7   0.0   1   1   3.5e-40   2.4e-36  123.5   0.0     1    91     5    93     5    94 0.98 Domain of unknown function (DUF4406)
OKR_DC_1             PF01276.15   417 seq1445_BIOID51035   -            713    2e-194  645.8   0.0   1   1  5.3e-198  2.4e-194  645.5   0.0     1   417   130   545   130   545 1.00 Orn/Lys/Arg decarboxylase, major domain
OKR_DC_1_C           PF03711.10   137 seq1445_BIOID51035   -            713   8.5e-53  177.9   0.0   1   1   4.3e-56   1.9e-52  176.8   0.0     1   135   570   702   570   704 0.99 Orn/Lys/Arg decarboxylase, C-terminal domain
OKR_DC_1_N           PF03709.10   115 seq1445_BIOID51035   -            713   2.3e-26   92.0   0.0   1   1     1e-29   4.6e-26   91.0   0.0     1   115    14   124    14   124 0.99 Orn/Lys/Arg decarboxylase, N-terminal domain
LPAM_2               PF13627.1     24 seq1446_BIOID51035   -             67   1.6e-08   33.8   3.3   1   1   1.6e-12   2.1e-08   33.4   2.3     1    24     6    29     6    29 0.94 Prokaryotic lipoprotein-attachment site
Exo_endo_phos        PF03372.18   251 seq1447_BIOID51035   -            272   1.6e-26   93.6   0.0   1   1   1.3e-30   1.8e-26   93.4   0.0     1   251     8   263     8   263 0.80 Endonuclease/Exonuclease/phosphatase family
Asp_Glu_race         PF01177.17   217 seq1449_BIOID51035   -            285   3.4e-30  105.4   0.1   1   1   3.4e-34   4.7e-30  105.0   0.0     2   215    25   234    24   236 0.86 Asp/Glu/Hydantoin racemase
DUF3458              PF11940.3    367 seq1450_BIOID51035   -            870  1.1e-141  471.8   5.1   1   1    4e-145  1.8e-141  471.1   3.6     2   367   458   827   457   827 0.99 Domain of unknown function (DUF3458)
Peptidase_M1         PF01433.15   390 seq1450_BIOID51035   -            870     3e-66  224.0   0.0   1   1   1.5e-69   6.9e-66  222.8   0.0   122   390   112   384    19   384 0.88 Peptidase family M1
Peptidase_MA_2       PF13485.1    128 seq1450_BIOID51035   -            870   4.9e-18   65.3   0.1   1   1   3.2e-21   1.5e-17   63.7   0.0    16   128   282   407   262   407 0.80 Peptidase MA superfamily
cNMP_binding         PF00027.24    91 seq1451_BIOID51035   -            210   8.9e-24   83.0   0.0   1   1     4e-27   1.4e-23   82.4   0.0     3    90    23   111    21   112 0.97 Cyclic nucleotide-binding domain
Crp                  PF00325.15    32 seq1451_BIOID51035   -            210   2.1e-15   55.7   0.4   1   1   1.1e-18   3.9e-15   54.8   0.3     1    32   166   197   166   197 0.98 Bacterial regulatory proteins, crp family
HTH_Crp_2            PF13545.1     76 seq1451_BIOID51035   -            210   2.2e-11   43.2   0.1   1   1   1.5e-14     5e-11   42.1   0.1     1    67   142   206   142   207 0.94 Crp-like helix-turn-helix domain
F_bP_aldolase        PF01116.15   287 seq1452_BIOID51035   -            286  9.8e-103  343.0   0.0   1   1    8e-107  1.1e-102  342.9   0.0     4   286     5   283     2   284 0.99 Fructose-bisphosphate aldolase class-II
DAP_epimerase        PF01678.14   121 seq1457_BIOID51035   -            275   1.1e-76  254.4   0.6   1   2   1.6e-42   1.1e-38  131.7   0.0     1   120     4   124     4   125 0.98 Diaminopimelate epimerase
DAP_epimerase        PF01678.14   121 seq1457_BIOID51035   -            275   1.1e-76  254.4   0.6   2   2   2.5e-39   1.7e-35  121.4   0.1     2   121   153   268   152   268 0.97 Diaminopimelate epimerase
PhzC-PhzF            PF02567.11   282 seq1457_BIOID51035   -            275   1.4e-05   24.4   0.0   1   1   2.9e-09     2e-05   23.8   0.0    45   224    51   224    46   229 0.86 Phenazine biosynthesis-like protein
PD40                 PF07676.7     39 seq1459_BIOID51035   -            431   1.2e-35  120.5   5.0   1   4   2.5e-08   8.6e-05   21.9   0.0    11    34   203   224   198   227 0.82 WD40-like Beta Propeller Repeat
PD40                 PF07676.7     39 seq1459_BIOID51035   -            431   1.2e-35  120.5   5.0   2   4   8.4e-13   2.9e-09   36.2   0.0     2    39   238   273   237   273 0.95 WD40-like Beta Propeller Repeat
PD40                 PF07676.7     39 seq1459_BIOID51035   -            431   1.2e-35  120.5   5.0   3   4   6.4e-13   2.2e-09   36.6   0.1     2    38   282   316   281   317 0.96 WD40-like Beta Propeller Repeat
PD40                 PF07676.7     39 seq1459_BIOID51035   -            431   1.2e-35  120.5   5.0   4   4   4.2e-07    0.0014   18.0   0.0     3    30   370   397   368   403 0.93 WD40-like Beta Propeller Repeat
TolB_N               PF04052.8    105 seq1459_BIOID51035   -            431   9.2e-32  109.1   0.0   1   1   7.2e-35   2.5e-31  107.7   0.0     1    99    24   122    24   127 0.97 TolB amino-terminal domain
DPPIV_N              PF00930.16   353 seq1459_BIOID51035   -            431   1.6e-13   49.8   0.0   1   1   2.3e-13     8e-10   37.7   0.0   239   348   249   353   220   358 0.87 Dipeptidyl peptidase IV (DPP IV) N-terminal region
SIS                  PF01380.17   131 seq1460_BIOID51035   -            306   1.7e-30  105.2   0.5   1   1   4.3e-34     3e-30  104.4   0.3     1   131   152   282   152   282 0.99 SIS domain
HTH_6                PF01418.12    77 seq1460_BIOID51035   -            306   1.1e-29  101.9   0.2   1   1   3.1e-33   2.1e-29  100.9   0.1     1    76    25   100    25   101 0.98 Helix-turn-helix domain, rpiR family
CsiD                 PF08943.5    297 seq1461_BIOID51035   -            360  1.1e-148  493.8   0.2   1   1  2.6e-152  1.8e-148  493.1   0.0     1   297    55   350    55   350 1.00 CsiD
TauD                 PF02668.11   258 seq1461_BIOID51035   -            360   4.7e-11   42.7   0.1   1   1     1e-14   6.8e-11   42.1   0.1    33   256   123   344    99   346 0.80 Taurine catabolism dioxygenase TauD, TfdA family
Phage_antitermQ      PF06530.7    126 seq1465_BIOID51035   -             59   9.6e-08   31.5   0.1   1   1   7.2e-12   9.8e-08   31.5   0.0    59   108     3    52     1    58 0.89 Phage antitermination protein Q
Chor_lyase           PF04345.8    168 seq1466_BIOID51035   -            165   5.8e-31  107.0   0.0   1   1     5e-35   6.8e-31  106.8   0.0    13   163    18   165    11   165 0.90 Chorismate lyase
FUSC-like            PF12805.2    284 seq1469_BIOID51035   -            696     3e-72  242.8   3.3   1   1   8.7e-76     3e-72  242.8   2.3     2   280    63   335    62   340 0.95 FUSC-like inner membrane protein yccS
FUSC_2               PF13515.1    128 seq1469_BIOID51035   -            696   8.6e-20   70.8  11.0   1   1   2.5e-23   8.6e-20   70.8   7.6     2   126   377   498   375   500 0.90 Fusaric acid resistance protein-like
FUSC                 PF04632.7    650 seq1469_BIOID51035   -            696   5.1e-08   31.7   4.2   1   1   1.5e-11   5.1e-08   31.7   2.9     7   280   369   659   363   690 0.80 Fusaric acid resistance protein family
ALMT                 PF11744.3    406 seq1469_BIOID51035   -            696   1.5e-05   23.7   1.9   1   1   1.7e-08   5.7e-05   21.8   1.0    41   193   389   528   373   594 0.80 Aluminium activated malate transporter
TetR_N               PF00440.18    47 seq1470_BIOID51035   -            197   8.9e-13   47.5   0.1   1   1   1.5e-16   2.1e-12   46.3   0.0     2    46    22    66    21    67 0.95 Bacterial regulatory proteins, tetR family
SNARE_assoc          PF09335.6    123 seq1474_BIOID51035   -            236   4.7e-27   94.5   6.4   1   1   3.4e-31   4.7e-27   94.5   4.4     1   121    63   180    63   182 0.98 SNARE associated Golgi protein
DUF484               PF04340.7    225 seq1475_BIOID51035   -            235   1.1e-89  299.6   0.4   1   1   9.5e-94   1.3e-89  299.4   0.3     1   224    10   232    10   233 0.99 Protein of unknown function, DUF484
UbiA                 PF01040.13   257 seq1476_BIOID51035   -            290   8.5e-41  139.7  25.0   1   1   7.6e-45     1e-40  139.4  17.3     2   256    26   277    25   283 0.85 UbiA prenyltransferase family
PTSIIB_sorb          PF03830.10   151 seq1477_BIOID51035   -            158   3.2e-52  176.2   0.7   1   1   2.7e-56   3.6e-52  176.1   0.5     1   150     5   154     5   155 0.98 PTS system sorbose subfamily IIB component
Fer4_10              PF13237.1     52 seq1479_BIOID51035   -             86   4.7e-13   48.5  11.7   1   1   2.4e-16   6.4e-13   48.1   8.1     4    52     5    55     2    55 0.88 4Fe-4S dicluster domain
Fer4_7               PF12838.2     52 seq1479_BIOID51035   -             86   2.2e-08   34.2  10.7   1   1     1e-11   2.8e-08   33.9   7.4     1    49     8    55     8    70 0.90 4Fe-4S dicluster domain
Fer4_9               PF13187.1     55 seq1479_BIOID51035   -             86   3.4e-07   30.3  11.0   1   1   1.7e-10   4.6e-07   29.8   7.7     1    51     8    55     8    72 0.94 4Fe-4S dicluster domain
Fer4                 PF00037.22    24 seq1479_BIOID51035   -             86   9.1e-07   28.1  17.0   1   1   1.3e-09   3.5e-06   26.2   1.9     5    24     6    25     3    25 0.92 4Fe-4S binding domain
Methyltransf_23      PF13489.1    162 seq1480_BIOID51035   -            256   2.9e-24   85.4   0.0   1   1   4.5e-27   4.7e-24   84.7   0.0    23   121    73   198    51   227 0.76 Methyltransferase domain
Methyltransf_31      PF13847.1    152 seq1480_BIOID51035   -            256   8.9e-20   70.6   0.0   1   1   1.1e-22   1.2e-19   70.3   0.0     4   112    73   177    72   226 0.88 Methyltransferase domain
Methyltransf_11      PF08241.7     95 seq1480_BIOID51035   -            256   2.7e-19   69.3   0.1   1   1   3.9e-22   4.1e-19   68.7   0.1     1    95    77   173    77   173 0.96 Methyltransferase domain
Methyltransf_12      PF08242.7     99 seq1480_BIOID51035   -            256   3.7e-14   52.8   0.0   1   1   5.8e-17   6.1e-14   52.1   0.0     1    98    77   170    77   171 0.84 Methyltransferase domain
Methyltransf_18      PF12847.2    112 seq1480_BIOID51035   -            256   1.4e-13   51.2   0.0   1   1   2.2e-16   2.3e-13   50.6   0.0     2   110    73   174    73   176 0.90 Methyltransferase domain
Methyltransf_25      PF13649.1    101 seq1480_BIOID51035   -            256   4.6e-12   46.0   0.1   1   1     7e-15   7.3e-12   45.4   0.1     1   101    76   169    76   169 0.92 Methyltransferase domain
Ubie_methyltran      PF01209.13   233 seq1480_BIOID51035   -            256   1.1e-09   37.5   0.0   1   1   1.3e-12   1.4e-09   37.3   0.0    38   151    63   173    29   199 0.87 ubiE/COQ5 methyltransferase family
Methyltransf_26      PF13659.1    117 seq1480_BIOID51035   -            256     3e-09   36.8   0.1   1   1   7.4e-12   7.8e-09   35.4   0.1     1   115    73   175    73   177 0.89 Methyltransferase domain
CMAS                 PF02353.15   273 seq1480_BIOID51035   -            256   2.3e-08   33.3   0.0   1   1   2.9e-11     3e-08   32.9   0.0    63   193    73   200    53   232 0.81 Mycolic acid cyclopropane synthetase
NodS                 PF05401.6    201 seq1480_BIOID51035   -            256   7.7e-08   31.8   0.0   1   1   9.1e-11   9.5e-08   31.5   0.0    46   175    75   204    30   212 0.83 Nodulation protein S (NodS)
MTS                  PF05175.9    170 seq1480_BIOID51035   -            256   8.4e-07   28.4   0.0   1   1   1.2e-09   1.2e-06   27.9   0.0    32   103    73   143    63   186 0.89 Methyltransferase small domain
Methyltransf_9       PF08003.6    315 seq1480_BIOID51035   -            256   9.9e-06   24.3   0.0   1   1   1.3e-08   1.3e-05   23.9   0.0   114   229    71   185    62   219 0.80 Protein of unknown function (DUF1698)
PrmA                 PF06325.8    295 seq1480_BIOID51035   -            256     2e-05   23.7   0.0   1   1   2.7e-08   2.8e-05   23.2   0.0   162   258    73   174    67   190 0.79 Ribosomal protein L11 methyltransferase (PrmA)
DAO                  PF01266.19   358 seq1482_BIOID51035   -            422   8.2e-63  212.3   0.0   1   1   7.1e-67   9.8e-63  212.0   0.0     1   356     3   390     3   392 0.86 FAD dependent oxidoreductase
LysR_substrate       PF03466.15   209 seq1484_BIOID51035   -            311   2.8e-44  150.6   4.0   1   1   5.3e-48   3.6e-44  150.2   2.8     4   207    92   293    89   295 0.97 LysR substrate binding domain
HTH_1                PF00126.22    60 seq1484_BIOID51035   -            311   4.1e-18   64.7   0.6   1   1   1.6e-21   1.1e-17   63.3   0.4     1    59     6    64     6    65 0.96 Bacterial regulatory helix-turn-helix protein, lysR family
DUF386               PF04074.7    153 seq1485_BIOID51035   -            150   4.9e-52  175.4   0.0   1   1   3.9e-56   5.4e-52  175.2   0.0     1   152     1   149     1   150 0.99 Domain of unknown function (DUF386)
Aldo_ket_red         PF00248.16   283 seq1486_BIOID51035   -            294     1e-46  158.8   0.0   1   1   9.4e-51   1.3e-46  158.6   0.0     2   281    20   267    19   269 0.92 Aldo/keto reductase family
OmpA                 PF00691.15    97 seq1487_BIOID51035   -            173   1.1e-19   70.5   0.0   1   1   1.4e-23     2e-19   69.6   0.0     1    97    72   167    72   167 0.95 OmpA family
EII-Sor              PF03609.9    237 seq1488_BIOID51035   -            267   3.4e-72  242.4  24.2   1   1   2.8e-76   3.9e-72  242.2  16.8     1   236     1   238     1   239 0.99 PTS system sorbose-specific iic component
Phage_integrase      PF00589.17   173 seq1490_BIOID51035   -            298   4.6e-50  169.5   0.0   1   1   1.1e-53   7.7e-50  168.8   0.0     3   172   114   281   112   282 0.97 Phage integrase family
Phage_integr_N       PF02899.12    84 seq1490_BIOID51035   -            298   7.9e-27   93.1   0.7   1   1   2.9e-30     2e-26   91.8   0.5     1    83     8    90     8    91 0.98 Phage integrase, N-terminal SAM-like domain
Glyoxalase           PF00903.20   128 seq1493_BIOID51035   -            129   7.8e-23   80.7   0.0   1   1   1.9e-26   8.7e-23   80.5   0.0     2   128     7   126     6   126 0.97 Glyoxalase/Bleomycin resistance protein/Dioxygenase superfamily
Glyoxalase_2         PF12681.2    108 seq1493_BIOID51035   -            129   3.8e-18   65.9   0.0   1   1   9.7e-22   4.4e-18   65.7   0.0     1   108    12   127    12   127 0.79 Glyoxalase-like domain
Glyoxalase_4         PF13669.1    110 seq1493_BIOID51035   -            129   2.6e-13   49.8   0.0   1   1   6.9e-17   3.2e-13   49.5   0.0     1    96     8   102     8   115 0.85 Glyoxalase/Bleomycin resistance protein/Dioxygenase superfamily
TPR_6                PF13174.1     33 seq1495_BIOID51035   -            263   1.8e-22   78.0   1.7   1   3   2.8e-07   0.00047   20.3   0.0     4    33   146   176   145   176 0.86 Tetratricopeptide repeat
TPR_6                PF13174.1     33 seq1495_BIOID51035   -            263   1.8e-22   78.0   1.7   2   3   2.2e-08   3.8e-05   23.7   0.1     3    33   183   213   181   213 0.95 Tetratricopeptide repeat
TPR_6                PF13174.1     33 seq1495_BIOID51035   -            263   1.8e-22   78.0   1.7   3   3   7.2e-11   1.2e-07   31.5   0.0     1    33   218   250   218   250 0.96 Tetratricopeptide repeat
TPR_16               PF13432.1     65 seq1495_BIOID51035   -            263   6.3e-12   45.7   0.0   1   1   1.6e-09   2.7e-06   27.7   0.0     2    65   147   214   146   214 0.92 Tetratricopeptide repeat
TPR_2                PF07719.12    34 seq1495_BIOID51035   -            263   1.1e-09   37.3   0.2   1   2   2.1e-06    0.0035   17.0   0.1     2    33   181   212   180   213 0.93 Tetratricopeptide repeat
TPR_2                PF07719.12    34 seq1495_BIOID51035   -            263   1.1e-09   37.3   0.2   2   2   5.3e-06    0.0091   15.7   0.0     1    33   217   249   217   250 0.95 Tetratricopeptide repeat
TPR_8                PF13181.1     34 seq1495_BIOID51035   -            263   2.9e-06   26.5   0.9   1   2   0.00027      0.46   10.2   0.2     2    29   181   208   180   213 0.89 Tetratricopeptide repeat
TPR_8                PF13181.1     34 seq1495_BIOID51035   -            263   2.9e-06   26.5   0.9   2   2   2.7e-05     0.046   13.3   0.0     5    29   221   245   217   250 0.85 Tetratricopeptide repeat
SNARE_assoc          PF09335.6    123 seq1500_BIOID51035   -            235     6e-25   87.7   7.8   1   1   4.4e-29     6e-25   87.7   5.4     1   122    80   197    78   198 0.96 SNARE associated Golgi protein
EIID-AGA             PF03613.9    264 seq1503_BIOID51035   -            270   1.1e-92  309.6   4.6   1   1     9e-97   1.2e-92  309.4   3.2     2   264    11   270    10   270 0.97 PTS system mannose/fructose/sorbose family IID component
ATP_bind_3           PF01171.15   182 seq1504_BIOID51035   -            432   8.1e-60  201.3   0.0   1   1   2.4e-63   1.1e-59  200.8   0.0     1   180    14   191    14   193 0.97 PP-loop family
TilS_C               PF11734.3     74 seq1504_BIOID51035   -            432   2.9e-26   90.3   0.0   1   1   2.4e-29   1.1e-25   88.5   0.0     1    74   356   427   356   427 0.91 TilS substrate C-terminal domain
TilS                 PF09179.6     69 seq1504_BIOID51035   -            432     1e-22   79.8   5.2   1   1   2.2e-26     1e-22   79.8   3.6     1    69   241   309   241   309 0.99 TilS substrate binding domain
MFS_1                PF07690.11   354 seq1505_BIOID51035   -            463   1.3e-16   60.2  60.6   1   1   9.3e-21   1.3e-16   60.2  42.0     2   354    45   422    44   422 0.77 Major Facilitator Superfamily
HOK_GEF              PF01848.11    43 seq1509_BIOID51035   -             70   3.2e-19   67.8   4.6   1   1   2.8e-23   3.8e-19   67.6   3.2     1    43    24    66    24    66 0.99 Hok/gef family
HAD_2                PF13419.1    176 seq1512_BIOID51035   -            238   8.5e-20   71.6   0.1   1   1   2.4e-23   1.1e-19   71.2   0.0     1   176    13   207    13   207 0.76 Haloacid dehalogenase-like hydrolase
Hydrolase_like       PF13242.1     75 seq1512_BIOID51035   -            238   4.5e-09   35.7   0.0   1   1   2.2e-12   9.9e-09   34.6   0.0     2    50   161   209   160   223 0.93 HAD-hyrolase-like
Hydrolase            PF00702.21   204 seq1512_BIOID51035   -            238   1.3e-08   35.4   0.0   1   1   4.1e-12   1.9e-08   34.9   0.0     1   202    10   199    10   201 0.71 haloacid dehalogenase-like hydrolase
Aldedh               PF00171.17   462 seq1513_BIOID51035   -            482    2e-175  583.4   0.1   1   1  1.6e-179  2.2e-175  583.3   0.1     1   461    19   477    19   478 0.99 Aldehyde dehydrogenase family
CMD                  PF02627.15    85 seq1516_BIOID51035   -            182   5.3e-09   35.6   0.1   1   1   2.6e-12   3.6e-08   33.0   0.0    14    85    52   122    43   122 0.92 Carboxymuconolactone decarboxylase family
DUF968               PF06147.6    200 seq1519_BIOID51035   -            375   1.1e-75  253.8   0.1   1   1   1.3e-79   1.8e-75  253.1   0.1     2   198   154   367   153   369 0.99 Protein of unknown function (DUF968)
Glucosamine_iso      PF01182.15   199 seq1520_BIOID51035   -            251   2.5e-19   69.6   0.0   1   1   2.5e-23   3.4e-19   69.2   0.0     4   198    30   226    28   227 0.81 Glucosamine-6-phosphate isomerases/6-phosphogluconolactonase
Transthyretin        PF00576.16   112 seq1521_BIOID51035   -            137   1.9e-42  143.5   0.1   1   1   1.6e-46   2.2e-42  143.3   0.1     2   112    28   136    27   136 0.98 HIUase/Transthyretin family
UvrD_C               PF13361.1    319 seq1522_BIOID51035   -            738   1.3e-99  333.6   0.0   1   1  7.6e-103   1.7e-99  333.1   0.0     1   318   295   634   295   635 0.98 UvrD-like helicase C-terminal domain
UvrD-helicase        PF00580.16   315 seq1522_BIOID51035   -            738   2.2e-76  257.0   0.0   1   1   2.7e-79   6.1e-76  255.6   0.0     1   314    28   289    28   290 0.98 UvrD/REP helicase N-terminal domain
AAA_19               PF13245.1     76 seq1522_BIOID51035   -            738   5.5e-14   51.5   0.2   1   1   8.5e-17   1.9e-13   49.8   0.1     1    75    34   111    34   112 0.85 Part of AAA domain
UvrD_C_2             PF13538.1    104 seq1522_BIOID51035   -            738   1.1e-10   41.4   0.0   1   1   1.1e-13   2.6e-10   40.2   0.0    54   103   561   630   509   631 0.77 Family description
FdhD-NarQ            PF02634.10   236 seq1525_BIOID51035   -            277   7.6e-73  244.7   0.0   1   1   6.6e-77     9e-73  244.4   0.0     1   235    38   275    38   276 0.92 FdhD/NarQ family
SBP_bac_8            PF13416.1    281 seq1526_BIOID51035   -            388   6.5e-30  104.7   0.1   1   1   1.6e-33   1.1e-29  103.9   0.0    10   265    60   342    52   352 0.83 Bacterial extracellular solute-binding protein
SBP_bac_1            PF01547.20   314 seq1526_BIOID51035   -            388   1.6e-05   24.6   1.6   1   1   2.9e-09     2e-05   24.3   0.7    19   313    57   326    41   327 0.78 Bacterial extracellular solute-binding protein
Oxidored_molyb       PF00174.14   169 seq1529_BIOID51035   -            334     8e-41  139.1   0.0   1   1   9.6e-45   1.3e-40  138.4   0.0    11   168   108   268    97   269 0.94 Oxidoreductase molybdopterin binding domain
UTRA                 PF07702.8    141 seq1532_BIOID51035   -            232   1.1e-32  112.5   0.0   1   1   3.3e-36   1.5e-32  112.0   0.0     2   136    87   220    86   225 0.97 UTRA domain
GntR                 PF00392.16    64 seq1532_BIOID51035   -            232     1e-19   69.5   0.0   1   1   3.8e-23   1.7e-19   68.8   0.0     3    64     4    65     3    65 0.98 Bacterial regulatory proteins, gntR family
HTH_DeoR             PF08220.7     57 seq1532_BIOID51035   -            232   2.6e-05   23.5   0.1   1   1     1e-08   4.6e-05   22.7   0.0    19    55    30    66    27    68 0.91 DeoR-like helix-turn-helix domain
Aminotran_3          PF00202.16   339 seq1536_BIOID51035   -            426  1.2e-121  405.5   0.1   1   1  1.1e-125  1.5e-121  405.3   0.1     2   338    27   360    26   361 0.98 Aminotransferase class-III
RNase_T              PF00929.19   164 seq1537_BIOID51035   -            204   5.4e-34  117.7   0.0   1   1   4.6e-38   6.3e-34  117.5   0.0     1   163    32   193    32   194 0.97 Exonuclease
RusA                 PF05866.6    116 seq1538_BIOID51035   -            121     1e-19   70.9   0.0   1   1   8.4e-24   1.2e-19   70.7   0.0     1   115     9   117     9   118 0.89 Endodeoxyribonuclease RusA
Molybdopterin        PF00384.17   432 seq1540_BIOID51035   -           1247  8.3e-197  654.0   0.0   1   1  1.5e-200    1e-196  653.7   0.0     1   432   108   833   108   833 1.00 Molybdopterin oxidoreductase
Molydop_binding      PF01568.16   109 seq1540_BIOID51035   -           1247   3.3e-23   81.4   0.0   1   1   3.6e-26   2.5e-22   78.6   0.0     1   105  1087  1202  1087  1206 0.95 Molydopterin dinucleotide binding domain
NadA                 PF02445.11   296 seq1541_BIOID51035   -            347  2.3e-105  351.5   0.0   1   1  1.9e-109  2.6e-105  351.3   0.0     2   295    31   340    30   341 0.98 Quinolinate synthetase A protein
Fimbrial             PF00419.15   145 seq1542_BIOID51035   -            194   3.6e-13   49.8   0.0   1   1   3.5e-17   4.8e-13   49.4   0.0     3   144    29   193    27   194 0.76 Fimbrial protein
DUF3829              PF12889.2    277 seq1543_BIOID51035   -            346   1.7e-79  266.8  12.0   1   1   1.4e-83   1.9e-79  266.6   8.3     2   277    66   346    65   346 0.98 Protein of unknown function (DUF3829)
YaeQ                 PF07152.7    175 seq1544_BIOID51035   -            181   2.8e-72  241.5   1.2   1   1   2.3e-76   3.2e-72  241.3   0.8     1   174     1   175     1   176 0.99 YaeQ protein
DUF1133              PF06576.6    176 seq1546_BIOID51035   -            184   2.2e-99  329.7   0.4   1   1  1.8e-103   2.5e-99  329.5   0.3     1   175     5   179     5   180 0.99 Protein of unknown function (DUF1133)
DAGK_prokar          PF01219.14   104 seq1550_BIOID51035   -            122   5.5e-39  131.8   8.1   1   1   4.6e-43   6.3e-39  131.6   5.6     2   104    16   118    15   118 0.99 Prokaryotic diacylglycerol kinase
LysR_substrate       PF03466.15   209 seq1552_BIOID51035   -            302   1.3e-39  135.3   0.0   1   1   2.6e-43   1.8e-39  134.9   0.0     2   208    91   297    90   298 0.96 LysR substrate binding domain
HTH_1                PF00126.22    60 seq1552_BIOID51035   -            302   1.1e-20   72.9   0.4   1   1   3.4e-24   2.3e-20   71.9   0.3     1    60     7    66     7    66 0.97 Bacterial regulatory helix-turn-helix protein, lysR family
Ferric_reduct        PF01794.14   125 seq1553_BIOID51035   -            211   3.5e-13   49.6  11.2   1   1   2.6e-17   3.5e-13   49.6   7.8     5   124    51   161    18   162 0.90 Ferric reductase like transmembrane component
DUF1260              PF06877.6    104 seq1557_BIOID51035   -            138   1.8e-34  118.3   1.1   1   1   1.7e-38   2.3e-34  118.0   0.8     2   104    10   113     9   113 0.98 Protein of unknown function (DUF1260)
RF-1                 PF00472.15   114 seq1559_BIOID51035   -            140   5.7e-29  100.1   0.6   1   1   4.9e-33   6.7e-29   99.8   0.4     4   114     4   132     1   138 0.91 RF-1 domain
Pili_assembly_N      PF00345.15   122 seq1561_BIOID51035   -            231   1.7e-41  140.7   0.0   1   1   4.5e-45   3.1e-41  139.8   0.0     1   122    25   145    25   145 0.94 Gram-negative pili assembly chaperone, N-terminal domain
Pili_assembly_C      PF02753.12    68 seq1561_BIOID51035   -            231     3e-17   62.0   0.2   1   1     1e-20   7.1e-17   60.8   0.1     1    67   164   226   164   227 0.91 Gram-negative pili assembly chaperone, C-terminal domain
Cupin_6              PF12852.2    186 seq1562_BIOID51035   -            284   2.6e-26   92.2   0.5   1   1   1.8e-29     8e-26   90.6   0.3     1   186     2   162     2   162 0.93 Cupin
HTH_18               PF12833.2     81 seq1562_BIOID51035   -            284   1.5e-20   72.9   0.2   1   1   2.3e-23     1e-19   70.2   0.1     1    81   199   278   199   278 0.97 Helix-turn-helix domain
HTH_AraC             PF00165.18    42 seq1562_BIOID51035   -            284   2.6e-15   55.5   0.0   1   2   1.1e-08   4.9e-05   22.9   0.0     7    41   192   226   188   227 0.94 Bacterial regulatory helix-turn-helix proteins, AraC family
HTH_AraC             PF00165.18    42 seq1562_BIOID51035   -            284   2.6e-15   55.5   0.0   2   2   4.5e-11   2.1e-07   30.4   0.0    13    41   247   276   238   277 0.92 Bacterial regulatory helix-turn-helix proteins, AraC family
LexA_DNA_bind        PF01726.11    65 seq1563_BIOID51035   -            202   6.6e-32  108.7   0.1   1   1   1.5e-35   1.1e-31  108.1   0.1     1    65     1    65     1    65 0.99 LexA DNA binding domain
Peptidase_S24        PF00717.18    70 seq1563_BIOID51035   -            202   8.9e-17   60.3   0.8   1   1   1.9e-20   1.3e-16   59.8   0.5     1    68   114   180   114   182 0.96 Peptidase S24-like
NMN_transporter      PF04973.7    182 seq1568_BIOID51035   -            239   1.6e-46  157.9  27.1   1   1   1.3e-48   1.8e-44  151.2  18.8     1   180    23   227    23   229 0.94 Nicotinamide mononucleotide transporter
NlpE                 PF04170.7     87 seq1570_BIOID51035   -            236   1.6e-35  121.2   0.0   1   1   1.9e-39   2.6e-35  120.5   0.0     1    86    45   130    45   131 0.99 NlpE N-terminal domain
Molybdop_Fe4S4       PF04879.11    55 seq1573_BIOID51035   -            195   2.2e-21   75.3   0.2   1   1   2.6e-24   1.8e-20   72.4   0.1     2    55    44   104    43   104 0.96 Molybdopterin oxidoreductase Fe4S4 domain
Molybdopterin        PF00384.17   432 seq1573_BIOID51035   -            195   2.4e-06   26.4   0.1   1   1   4.2e-10   2.9e-06   26.1   0.0     1    35   107   139   107   190 0.79 Molybdopterin oxidoreductase
BPD_transp_1         PF00528.17   185 seq1576_BIOID51035   -            217   1.5e-09   37.5  17.3   1   1   1.1e-13   1.5e-09   37.5  12.0    26   183    52   209    50   211 0.91 Binding-protein-dependent transport system inner membrane component
YodA                 PF09223.6    182 seq1577_BIOID51035   -            223   1.8e-86  288.3   5.1   1   1   1.6e-90   2.1e-86  288.0   3.5     2   182    43   223    42   223 0.99 YodA lipocalin-like domain
AA_permease          PF00324.16   479 seq1578_BIOID51035   -            487    1e-121  406.5  48.0   1   1  1.7e-125  1.2e-121  406.3  33.2     1   476    39   476    39   479 0.98 Amino acid permease
AA_permease_2        PF13520.1    426 seq1578_BIOID51035   -            487   1.6e-42  145.4  47.8   1   1   2.9e-46     2e-42  145.1  33.1     5   424    39   460    35   466 0.86 Amino acid permease
OMP_b-brl            PF13505.1    176 seq1579_BIOID51035   -            171   3.9e-27   95.2  13.5   1   1   6.8e-31   4.7e-27   94.9   9.3     2   176     9   171     6   171 0.87 Outer membrane protein beta-barrel domain
Ail_Lom              PF06316.6    199 seq1579_BIOID51035   -            171   1.5e-23   83.2   4.7   1   2   2.2e-18   1.5e-14   53.8   0.9     1   126     1   115     1   127 0.77 Enterobacterial Ail/Lom protein
Ail_Lom              PF06316.6    199 seq1579_BIOID51035   -            171   1.5e-23   83.2   4.7   2   2   2.2e-11   1.5e-07   31.0   0.1   154   199   126   171   120   171 0.93 Enterobacterial Ail/Lom protein
N6_N4_Mtase          PF01555.13   231 seq1580_BIOID51035   -            349     1e-42  146.0   0.0   1   1   4.6e-46   3.2e-42  144.4   0.0     1   229    29   340    29   342 0.82 DNA methylase
Methyltransf_26      PF13659.1    117 seq1580_BIOID51035   -            349   3.4e-12   46.3   0.0   1   1     4e-12   2.7e-08   33.7   0.0    51   116     9    82     5    83 0.82 Methyltransferase domain
Usher                PF00577.15   552 seq1581_BIOID51035   -            838  4.5e-208  692.3  27.4   1   1  9.9e-212  4.5e-208  692.3  19.0     1   552   206   748   206   748 0.99 Type VII secretion system (T7SS), usher protein
PapC_N               PF13954.1    146 seq1581_BIOID51035   -            838   8.3e-47  158.3   0.1   1   1   3.9e-50   1.8e-46  157.2   0.0     1   146    43   192    43   192 0.98 PapC N-terminal domain
PapC_C               PF13953.1     68 seq1581_BIOID51035   -            838   5.1e-21   73.9   0.1   1   1   2.6e-24   1.2e-20   72.8   0.1     2    67   759   825   758   826 0.95 PapC C-terminal domain
MFS_1                PF07690.11   354 seq1583_BIOID51035   -            395     5e-29  101.0  52.7   1   1   1.2e-32   8.2e-29  100.3  27.3     2   344    13   341    12   344 0.81 Major Facilitator Superfamily
MatE                 PF01554.13   162 seq1585_BIOID51035   -            441   4.5e-39  133.5  30.5   1   2   7.8e-35   1.1e-30  106.3   5.9     1   161    17   177    17   178 0.99 MatE
MatE                 PF01554.13   162 seq1585_BIOID51035   -            441   4.5e-39  133.5  30.5   2   2   2.3e-13   3.2e-09   36.5   6.9     2   143   241   382   241   404 0.91 MatE
DUF898               PF05987.8    339 seq1586_BIOID51035   -            407     2e-77  260.2  28.2   1   1   1.6e-80   2.2e-76  256.8  19.6     3   328    21   387    19   395 0.97 Bacterial protein of unknown function (DUF898)
Phage_integrase      PF00589.17   173 seq1587_BIOID51035   -            415   8.4e-22   77.5   0.0   1   1   3.3e-25   2.3e-21   76.1   0.0     1   171   219   381   219   383 0.92 Phage integrase family
DUF4102              PF13356.1     89 seq1587_BIOID51035   -            415   4.3e-21   74.4   0.0   1   1   4.8e-24   3.3e-20   71.6   0.0     1    83    14   101    14   105 0.89 Domain of unknown function (DUF4102)
Molybdopterin        PF00384.17   432 seq1591_BIOID51035   -            803   1.1e-23   83.6   0.0   1   1   3.4e-24   2.4e-20   72.6   0.0   103   379     2   377     1   381 0.84 Molybdopterin oxidoreductase
Molydop_binding      PF01568.16   109 seq1591_BIOID51035   -            803   5.5e-17   61.4   0.1   1   1     3e-20     2e-16   59.6   0.1     4   108   681   796   678   797 0.93 Molydopterin dinucleotide binding domain
ABC_tran             PF00005.22   118 seq1593_BIOID51035   -            228   1.9e-19   70.0   0.0   1   1   1.8e-23   2.5e-19   69.6   0.0     1   117    52   172    52   173 0.86 ABC transporter
DEDD_Tnp_IS110       PF01548.12   144 seq1594_BIOID51035   -            326   4.2e-44  149.5   0.2   1   1   2.4e-47   1.7e-43  147.6   0.1     1   144     7   151     7   151 0.99 Transposase
Transposase_20       PF02371.11    87 seq1594_BIOID51035   -            326   1.1e-27   95.7   0.4   1   1     3e-31     2e-27   94.9   0.3     2    85   196   280   195   282 0.96 Transposase IS116/IS110/IS902 family
CCG                  PF02754.11    85 seq1595_BIOID51035   -            239   9.7e-30  102.3   0.2   1   2   2.2e-17   3.1e-13   49.4   0.0     1    84     3    84     3    85 0.95 Cysteine-rich domain
CCG                  PF02754.11    85 seq1595_BIOID51035   -            239   9.7e-30  102.3   0.2   2   2   6.3e-18   8.6e-14   51.2   0.0     2    84   133   216   132   217 0.92 Cysteine-rich domain
MFS_1                PF07690.11   354 seq1597_BIOID51035   -            393     2e-24   85.8  58.2   1   1   1.3e-26   1.8e-22   79.4  34.4     2   328    14   320    10   327 0.84 Major Facilitator Superfamily
MarR                 PF01047.17    59 seq1598_BIOID51035   -            165     5e-15   54.8   0.1   1   1   1.1e-18   7.5e-15   54.2   0.1     1    58    46   103    46   104 0.98 MarR family
MarR_2               PF12802.2     62 seq1598_BIOID51035   -            165   2.5e-07   30.1   0.0   1   1   7.1e-11   4.9e-07   29.2   0.0     1    61    44   102    44   103 0.94 MarR family
Ribonuc_red_lgC      PF02867.10   537 seq1599_BIOID51035   -            761  6.7e-135  450.5   0.0   1   1  3.2e-137  1.5e-133  446.1   0.0     1   536   222   731   222   732 0.95 Ribonucleotide reductase, barrel domain
ATP-cone             PF03477.11    90 seq1599_BIOID51035   -            761   5.9e-15   55.3   0.1   1   1   2.8e-18   1.3e-14   54.2   0.1     3    90     7    92     5    92 0.97 ATP cone domain
Ribonuc_red_lgN      PF00317.16    83 seq1599_BIOID51035   -            761   1.5e-12   47.0   1.0   1   1     5e-16   2.3e-12   46.4   0.1     2    82   142   219   141   220 0.93 Ribonucleotide reductase, all-alpha domain
Cytochrom_B_N        PF00033.14   188 seq1600_BIOID51035   -            176   3.4e-22   78.6  12.1   1   1   5.6e-26   3.8e-22   78.4   8.4     2   187     2   173     1   174 0.96 Cytochrome b(N-terminal)/b6/petB
Ni_hydr_CYTB         PF01292.15   182 seq1600_BIOID51035   -            176   1.6e-18   66.6  11.3   1   1   2.7e-22   1.9e-18   66.4   7.8     1   181     3   173     3   174 0.85 Prokaryotic cytochrome b561
Carb_kinase          PF01256.12   242 seq1601_BIOID51035   -            515   5.5e-83  277.8   4.4   1   1   6.7e-86   4.6e-82  274.8   1.2     2   242   258   496   257   496 0.99 Carbohydrate kinase
YjeF_N               PF03853.10   173 seq1601_BIOID51035   -            515   7.2e-48  162.2   0.0   1   1   1.9e-51   1.3e-47  161.4   0.0     2   173    35   199    34   199 0.98 YjeF-related protein N-terminus
CorA                 PF01544.13   292 seq1602_BIOID51035   -            316   4.9e-56  189.7   0.4   1   1   4.4e-60     6e-56  189.5   0.2     4   292    26   312    24   312 0.95 CorA-like Mg2+ transporter protein
Rhodanese            PF00581.15   113 seq1603_BIOID51035   -            440   3.7e-29  101.2   0.1   1   2   8.1e-15   1.1e-10   41.7   0.0    22   112   183   268   161   269 0.81 Rhodanese-like domain
Rhodanese            PF00581.15   113 seq1603_BIOID51035   -            440   3.7e-29  101.2   0.1   2   2   8.6e-15   1.2e-10   41.6   0.0     5   112   304   423   300   424 0.83 Rhodanese-like domain
GST_C_2              PF13410.1     69 seq1604_BIOID51035   -            304   5.3e-10   38.9   0.3   1   1   4.8e-13   1.3e-09   37.6   0.2     2    68   190   260   189   261 0.82 Glutathione S-transferase, C-terminal domain
GST_C                PF00043.20    95 seq1604_BIOID51035   -            304   9.3e-09   35.0   0.0   1   1   5.9e-12   1.6e-08   34.2   0.0    33    95   199   266   162   266 0.87 Glutathione S-transferase, C-terminal domain
GST_N_2              PF13409.1     70 seq1604_BIOID51035   -            304   1.8e-06   27.7   0.0   1   1   1.7e-09   4.7e-06   26.3   0.0     3    69    69   143    67   144 0.89 Glutathione S-transferase, N-terminal domain
GST_N                PF02798.15    76 seq1604_BIOID51035   -            304   3.4e-05   23.7   0.0   1   1   4.2e-08   0.00012   22.1   0.0    17    76    82   143    74   143 0.91 Glutathione S-transferase, N-terminal domain
FCD                  PF07729.7    125 seq1606_BIOID51035   -            226   5.6e-18   65.3  11.5   1   1   1.3e-21   8.7e-18   64.7   8.0     1   124    82   213    82   214 0.85 FCD domain
GntR                 PF00392.16    64 seq1606_BIOID51035   -            226     1e-12   47.1   0.0   1   1   3.3e-16   2.2e-12   46.0   0.0     7    64    16    72    12    72 0.96 Bacterial regulatory proteins, gntR family
MCPsignal            PF00015.16   213 seq1607_BIOID51035   -            554   3.8e-74  248.7  37.0   1   1   2.2e-75   9.8e-72  240.8  18.4     1   213   324   518   324   518 0.99 Methyl-accepting chemotaxis protein (MCP) signalling domain
TarH                 PF02203.10   171 seq1607_BIOID51035   -            554   2.5e-53  180.3   3.7   1   1   5.5e-57   2.5e-53  180.3   2.6     1   170     1   176     1   177 0.97 Tar ligand binding domain homologue
HAMP                 PF00672.20    70 seq1607_BIOID51035   -            554   3.1e-14   52.7   0.4   1   1   6.8e-18   3.1e-14   52.7   0.3     1    68   196   263   196   265 0.95 HAMP domain
DUF162               PF02589.10   189 seq1608_BIOID51035   -            475   6.8e-51  172.3   0.1   1   1   6.2e-54   9.4e-51  171.9   0.1     3   189    72   294    70   294 0.99 Uncharacterised ACR, YkgG family COG1556
Fer4_8               PF13183.1     57 seq1608_BIOID51035   -            475   1.3e-11   44.2   2.1   1   1   1.9e-14   2.9e-11   43.1   1.5     2    57   309   376   308   376 0.79 4Fe-4S dicluster domain
DUF3390              PF11870.3     93 seq1608_BIOID51035   -            475   1.2e-09   37.8   0.5   1   1   1.9e-12   2.9e-09   36.5   0.3    13    90   387   468   379   471 0.82 Domain of unknown function (DUF3390)
Fer4_9               PF13187.1     55 seq1608_BIOID51035   -            475   1.1e-08   35.0   0.5   1   1   2.2e-11   3.3e-08   33.5   0.4     1    53   311   375   311   376 0.94 4Fe-4S dicluster domain
Fer4_17              PF13534.1     61 seq1608_BIOID51035   -            475   1.2e-07   31.8   1.9   1   1   2.5e-10   3.8e-07   30.2   1.3     1    60   311   376   311   377 0.71 4Fe-4S dicluster domain
Fer4_7               PF12838.2     52 seq1608_BIOID51035   -            475   1.8e-07   31.2   4.3   1   1   3.2e-10   4.8e-07   29.9   2.9     1    51   311   375   311   376 0.77 4Fe-4S dicluster domain
Fer4_10              PF13237.1     52 seq1608_BIOID51035   -            475   1.8e-07   30.6   5.0   1   1   4.5e-10   6.9e-07   28.8   3.7     7    52   310   373   305   373 0.69 4Fe-4S dicluster domain
CsbD                 PF05532.7     53 seq1612_BIOID51035   -             69   1.5e-21   75.6   8.3   1   1   1.3e-25   1.8e-21   75.4   5.8     1    53     4    56     4    56 0.97 CsbD-like
DUF3927              PF13064.1     46 seq1613_BIOID51035   -             50   2.2e-22   78.1  10.2   1   1   1.7e-26   2.4e-22   78.0   7.1     1    46     2    47     2    47 0.97 Protein of unknown function (DUF3927)
HTH_Tnp_1            PF01527.15    76 seq1619_BIOID51035   -            141   1.2e-18   66.7   0.1   1   1   6.1e-22   2.8e-18   65.5   0.1     3    53    10    61     8    97 0.80 Transposase
HTH_28               PF13518.1     52 seq1619_BIOID51035   -            141   6.3e-06   25.9   0.0   1   1   2.1e-09   9.5e-06   25.3   0.0     1    41    18    59    18    63 0.95 Helix-turn-helix domain
HTH_23               PF13384.1     50 seq1619_BIOID51035   -            141   7.6e-06   25.2   0.1   1   1   2.6e-09   1.2e-05   24.6   0.0     7    45    19    58    18    64 0.91 Homeodomain-like domain
DAHP_synth_1         PF00793.15   272 seq1624_BIOID51035   -            350  1.3e-105  351.8   0.0   1   1  1.1e-109  1.5e-105  351.6   0.0     8   271    40   338    25   339 0.96 DAHP synthetase I family
Pyr_redox_2          PF07992.9    200 seq1625_BIOID51035   -            847     2e-36  125.6   0.0   1   1   3.9e-39   8.8e-36  123.5   0.0     1   198     5   285     5   287 0.95 Pyridine nucleotide-disulphide oxidoreductase
NIR_SIR              PF01077.17   157 seq1625_BIOID51035   -            847   2.8e-27   94.8   0.1   1   1   3.5e-30     8e-27   93.4   0.0     2   150   632   770   631   776 0.94 Nitrite and sulphite reductase 4Fe-4S domain
Fer2_BFD             PF04324.10    55 seq1625_BIOID51035   -            847   2.8e-21   75.1   4.8   1   1     7e-19   1.6e-15   56.7   2.0     2    53   423   472   422   474 0.93 BFD-like [2Fe-2S] binding domain
Pyr_redox            PF00070.22    80 seq1625_BIOID51035   -            847   1.5e-15   57.2   0.7   1   1   6.4e-19   1.5e-15   57.2   0.5     2    72   148   219   147   229 0.91 Pyridine nucleotide-disulphide oxidoreductase
NIR_SIR_ferr         PF03460.12    69 seq1625_BIOID51035   -            847   4.4e-12   45.3   0.0   1   1     4e-15   9.1e-12   44.3   0.0     3    68   560   622   558   623 0.95 Nitrite/Sulfite reductase ferredoxin-like half domain
Pyr_redox_3          PF13738.1    203 seq1625_BIOID51035   -            847     2e-08   34.3   0.4   1   1   1.5e-09   3.5e-06   27.1   0.0    78   196    55   174    42   179 0.83 Pyridine nucleotide-disulphide oxidoreductase
DUF754               PF05449.6     83 seq1626_BIOID51035   -             91   2.8e-32  110.4   2.2   1   1   2.2e-36   3.1e-32  110.3   1.5     1    81     8    88     8    90 0.98 Protein of unknown function (DUF754)
TnpB_IS66            PF05717.8    108 seq1627_BIOID51035   -            116   4.3e-41  138.5   0.0   1   1   3.6e-45   4.9e-41  138.4   0.0     2   106     7   109     6   111 0.96 IS66 Orf2 like protein
Fer4_11              PF13247.1     99 seq1629_BIOID51035   -            512   1.5e-40  136.9   6.0   1   1   4.5e-44   1.5e-40  136.9   4.2     2    98   176   272   175   273 0.98 4Fe-4S dicluster domain
Fer4_7               PF12838.2     52 seq1629_BIOID51035   -            512   4.4e-09   36.4  16.7   1   1   5.7e-10   1.9e-06   28.0   4.0     2    50   184   229   183   231 0.90 4Fe-4S dicluster domain
Fer4_10              PF13237.1     52 seq1629_BIOID51035   -            512   7.4e-09   35.1  18.0   1   1   1.9e-09   6.5e-06   25.7   3.7     4    52   179   228   176   228 0.93 4Fe-4S dicluster domain
Pili_assembly_N      PF00345.15   122 seq1630_BIOID51035   -            233   1.1e-36  125.1   0.0   1   1   2.4e-40   1.6e-36  124.6   0.0     1   122    31   149    31   149 0.93 Gram-negative pili assembly chaperone, N-terminal domain
Pili_assembly_C      PF02753.12    68 seq1630_BIOID51035   -            233   2.9e-21   74.9   1.2   1   1   7.4e-25   5.1e-21   74.1   0.9     2    66   169   228   168   230 0.96 Gram-negative pili assembly chaperone, C-terminal domain
DnaJ                 PF00226.26    64 seq1634_BIOID51035   -            278   2.9e-14   52.4   0.2   1   1   7.7e-18   5.3e-14   51.5   0.1     4    56   215   273   212   276 0.94 DnaJ domain
TerB                 PF05099.8    140 seq1634_BIOID51035   -            278   2.7e-09   36.7   0.7   1   1   3.9e-13   2.7e-09   36.7   0.5    14   137    51   177    39   180 0.89 Tellurite resistance protein TerB
UPF0079              PF02367.12   123 seq1637_BIOID51035   -            153   5.6e-45  151.8   0.0   1   1   4.8e-49   6.6e-45  151.5   0.0     1   121    14   134    14   136 0.98 Uncharacterised P-loop hydrolase UPF0079
Peptidase_M15_4      PF13539.1     67 seq1638_BIOID51035   -            125   1.1e-13   51.2   0.2   1   1   1.2e-17   1.6e-13   50.7   0.2     5    67    59   123    55   123 0.76 D-alanyl-D-alanine carboxypeptidase
DEDD_Tnp_IS110       PF01548.12   144 seq1639_BIOID51035   -            326   4.2e-44  149.5   0.2   1   1   2.4e-47   1.7e-43  147.6   0.1     1   144     7   151     7   151 0.99 Transposase
Transposase_20       PF02371.11    87 seq1639_BIOID51035   -            326   1.1e-27   95.7   0.4   1   1     3e-31     2e-27   94.9   0.3     2    85   196   280   195   282 0.96 Transposase IS116/IS110/IS902 family
Fimbrial             PF00419.15   145 seq1640_BIOID51035   -            363   7.8e-21   74.7   0.5   1   1   5.7e-25   7.8e-21   74.7   0.3     2   142   211   360   210   363 0.85 Fimbrial protein
Trp_Tyr_perm         PF03222.8    394 seq1641_BIOID51035   -            409   3.1e-11   42.6  35.6   1   1   5.7e-15   3.9e-11   42.2  24.7    12   360    16   379     7   408 0.78 Tryptophan/tyrosine permease family
Aa_trans             PF01490.13   410 seq1641_BIOID51035   -            409   1.8e-05   23.3  40.2   1   1   8.5e-09   5.8e-05   21.6  27.9    10   399    14   406    10   409 0.67 Transmembrane amino acid transporter protein
Adenine_glyco        PF03352.8    179 seq1642_BIOID51035   -            242   4.5e-84  280.2   0.0   1   1     4e-88   5.4e-84  280.0   0.0     1   177    61   237    61   239 0.99 Methyladenine glycosylase
DDE_Tnp_IS66         PF03050.9    271 seq1643_BIOID51035   -            493   9.8e-87  290.4   0.1   1   1   2.2e-90   9.8e-87  290.4   0.1     1   259   196   475   196   486 0.97 Transposase IS66 family
HTH_Tnp_IS66         PF13005.2     59 seq1643_BIOID51035   -            493   1.2e-14   53.6   4.2   1   1   2.7e-18   1.2e-14   53.6   2.9     1    59   134   190   134   190 0.98 putative Helix-turn-helix domain of transposase IS66
LZ_Tnp_IS66          PF13007.2     78 seq1643_BIOID51035   -            493   1.3e-12   48.1   9.6   1   1   2.8e-16   1.3e-12   48.1   6.7     1    77    59   131    59   132 0.75 Transposase C of IS166 homeodomain
Fe_dep_repr_C        PF02742.10    71 seq1645_BIOID51035   -            155   1.4e-13   50.2   0.9   1   1   1.5e-16   2.9e-13   49.1   0.6     1    57    95   150    95   154 0.95 Iron dependent repressor, metal binding and dimerisation domain
Fe_dep_repress       PF01325.14    60 seq1645_BIOID51035   -            155   6.9e-11   41.8   0.0   1   1   6.3e-14   1.2e-10   40.9   0.0     6    60    38    92    35    92 0.95 Iron dependent repressor, N-terminal DNA binding domain
HTH_24               PF13412.1     48 seq1645_BIOID51035   -            155   1.2e-07   30.9   0.0   1   1     9e-11   1.8e-07   30.3   0.0     3    48    40    85    38    85 0.90 Winged helix-turn-helix DNA-binding
MarR                 PF01047.17    59 seq1645_BIOID51035   -            155   1.7e-06   27.4   0.0   1   1   1.6e-09   3.1e-06   26.6   0.0    11    48    48    85    47    87 0.95 MarR family
DUF162               PF02589.10   189 seq1649_BIOID51035   -            231   1.4e-36  125.7   0.1   1   1   1.5e-40     2e-36  125.1   0.0    19   189    65   228    47   228 0.91 Uncharacterised ACR, YkgG family COG1556
DUF2713              PF10897.3    246 seq1650_BIOID51035   -            179  8.9e-120  398.4   2.4   1   1  7.2e-124  9.8e-120  398.2   1.7     1   177     1   179     1   179 0.99 Protein of unknown function (DUF2713)
Fer4_11              PF13247.1     99 seq1651_BIOID51035   -            294   1.2e-29  101.9  13.1   1   1   1.8e-32   2.2e-29  101.1   5.5     2    98    92   188    91   189 0.94 4Fe-4S dicluster domain
Form-deh_trans       PF09163.6     44 seq1651_BIOID51035   -            294   7.8e-20   69.9   0.0   1   1   1.1e-22   1.4e-19   69.1   0.0     1    44   246   289   246   290 0.96 Formate dehydrogenase N, transmembrane
Fer4_7               PF12838.2     52 seq1651_BIOID51035   -            294   4.9e-15   55.5  25.2   1   1   8.3e-11     1e-07   32.0   5.6     1    50    38   114    38   117 0.90 4Fe-4S dicluster domain
Fer4_9               PF13187.1     55 seq1651_BIOID51035   -            294   3.3e-13   49.5  27.2   1   1   4.6e-11   5.7e-08   32.7   7.7     1    55   132   184   132   184 0.97 4Fe-4S dicluster domain
Fer4_10              PF13237.1     52 seq1651_BIOID51035   -            294   2.6e-12   46.2  27.8   1   1   3.4e-11   4.2e-08   32.7   7.1     2    52    93   144    92   144 0.86 4Fe-4S dicluster domain
Fer4_2               PF12797.2     22 seq1651_BIOID51035   -            294   3.3e-10   39.1  34.5   1   1   6.4e-09     8e-06   25.3   2.4     4    20    33    49    31    51 0.91 4Fe-4S binding domain
Fer4_3               PF12798.2     15 seq1651_BIOID51035   -            294   9.7e-08   31.9  41.1   1   3   0.00035      0.43   11.1   3.8     1    15   100   117   100   117 0.89 4Fe-4S binding domain
Fer4_3               PF12798.2     15 seq1651_BIOID51035   -            294   9.7e-08   31.9  41.1   2   3   6.7e-05     0.083   13.3   2.9     1    14   133   146   133   147 0.94 4Fe-4S binding domain
Fer4_3               PF12798.2     15 seq1651_BIOID51035   -            294   9.7e-08   31.9  41.1   3   3   3.4e-06    0.0042   17.4   2.5     1    15   160   183   160   183 0.98 4Fe-4S binding domain
Fer4_4               PF12800.2     17 seq1651_BIOID51035   -            294   3.1e-07   30.0  31.6   1   2   4.7e-05     0.059   13.6   1.8     3    15    38    50    36    56 0.91 4Fe-4S binding domain
Fer4_4               PF12800.2     17 seq1651_BIOID51035   -            294   3.1e-07   30.0  31.6   2   2     1e-07   0.00013   21.9   1.8     1    17   130   146   130   146 0.92 4Fe-4S binding domain
Fer4                 PF00037.22    24 seq1651_BIOID51035   -            294   3.1e-07   29.6  37.3   1   1   4.1e-08   5.1e-05   22.5   2.0     5    22   130   147   126   149 0.87 4Fe-4S binding domain
Amidase_3            PF01520.13   175 seq1655_BIOID51035   -            445   3.7e-49  166.7   0.0   1   1   9.5e-53   6.5e-49  165.9   0.0     1   174   194   413   194   414 0.99 N-acetylmuramoyl-L-alanine amidase
HTH_5                PF01022.15    47 seq1656_BIOID51035   -             99   1.2e-14   53.5   0.1   1   1   7.3e-18     2e-14   52.8   0.1     1    47    23    70    23    70 0.97 Bacterial regulatory protein, arsR family
HTH_20               PF12840.2     61 seq1656_BIOID51035   -             99   2.4e-11   43.1   0.4   1   1   1.3e-14   3.5e-11   42.6   0.3     2    58    16    72    15    75 0.96 Helix-turn-helix domain
MarR_2               PF12802.2     62 seq1656_BIOID51035   -             99     2e-09   36.8   0.1   1   1   1.2e-12   3.3e-09   36.1   0.1     5    60    24    75    19    77 0.89 MarR family
HTH_24               PF13412.1     48 seq1656_BIOID51035   -             99     2e-08   33.3   0.0   1   1   1.9e-11   5.1e-08   32.0   0.0     5    47    26    68    24    69 0.96 Winged helix-turn-helix DNA-binding
MarR                 PF01047.17    59 seq1656_BIOID51035   -             99   6.7e-06   25.6   0.0   1   1   4.6e-09   1.3e-05   24.7   0.0     5    53    26    74    23    75 0.95 MarR family
Usher                PF00577.15   552 seq1658_BIOID51035   -            606  6.7e-156  520.1  19.3   1   1  1.3e-159  8.6e-156  519.7  13.4     1   389   200   599   200   604 0.98 Type VII secretion system (T7SS), usher protein
PapC_N               PF13954.1    146 seq1658_BIOID51035   -            606     4e-47  159.3   0.0   1   1   1.2e-50   8.2e-47  158.3   0.0     2   145    38   183    37   184 0.98 PapC N-terminal domain
CitMHS               PF03600.11   349 seq1660_BIOID51035   -            372   1.1e-27   96.4  21.2   1   1   1.6e-31   1.1e-27   96.4  14.7    41   321    32   306    12   330 0.89 Citrate transporter
Na_sulph_symp        PF00939.14   471 seq1660_BIOID51035   -            372   1.1e-07   31.0   5.8   1   1   1.6e-11   1.1e-07   31.0   4.0   320   449    41   166    35   184 0.80 Sodium:sulfate symporter transmembrane region
Ribonuc_red_sm       PF00268.16   281 seq1661_BIOID51035   -            376   7.3e-30  103.8   2.5   1   2   4.3e-17   5.8e-13   48.3   0.3    13   143    31   158    22   165 0.91 Ribonucleotide reductase, small chain
Ribonuc_red_sm       PF00268.16   281 seq1661_BIOID51035   -            376   7.3e-30  103.8   2.5   2   2   2.8e-19   3.9e-15   55.5   0.1   155   274   200   329   182   336 0.89 Ribonucleotide reductase, small chain
Rhodanese            PF00581.15   113 seq1662_BIOID51035   -            174   2.1e-11   44.0   0.0   1   1   4.8e-15   3.3e-11   43.4   0.0     2   112     8    98     7    99 0.82 Rhodanese-like domain
DUF2892              PF11127.3     66 seq1662_BIOID51035   -            174   3.2e-11   42.7   3.2   1   1     7e-15   4.8e-11   42.2   2.2    10    60   115   170   112   174 0.88 Protein of unknown function (DUF2892)
NUDIX                PF00293.23   135 seq1663_BIOID51035   -            135   6.8e-21   74.2   0.2   1   1   6.7e-25   9.2e-21   73.7   0.1     5   132     6   125     3   128 0.83 NUDIX domain
Acetyltransf_10      PF13673.1    117 seq1668_BIOID51035   -            146   3.4e-14   52.8   0.0   1   1   1.3e-17   4.3e-14   52.5   0.0     7   117    12   120     8   120 0.81 Acetyltransferase (GNAT) domain
Acetyltransf_7       PF13508.1     79 seq1668_BIOID51035   -            146   1.2e-13   50.8   0.1   1   1   4.7e-17   1.6e-13   50.4   0.1     3    78    48   121    46   122 0.92 Acetyltransferase (GNAT) domain
Acetyltransf_1       PF00583.19    83 seq1668_BIOID51035   -            146   1.5e-12   47.2   0.1   1   1   7.5e-16   2.6e-12   46.5   0.1     1    83    53   121    53   121 0.97 Acetyltransferase (GNAT) family
DUF2713              PF10897.3    246 seq1669_BIOID51035   -             69   1.9e-40  138.6   1.7   1   1   1.5e-44     2e-40  138.4   1.2   178   246     1    69     1    69 0.99 Protein of unknown function (DUF2713)
CinA                 PF02464.12   155 seq1673_BIOID51035   -            172   9.4e-48  161.4   1.1   1   1   7.9e-52   1.1e-47  161.2   0.8     2   155    18   171    17   171 0.98 Competence-damaged protein
CorA                 PF01544.13   292 seq1677_BIOID51035   -             67   5.8e-13   48.4   2.1   1   1   5.3e-17   7.2e-13   48.1   1.5   246   292    20    63    18    63 0.96 CorA-like Mg2+ transporter protein
Cytochrom_B_N        PF00033.14   188 seq1682_BIOID51035   -            217   1.4e-20   73.3  19.2   1   1   2.5e-24   1.7e-20   73.0  13.3     4   188    10   186     7   186 0.92 Cytochrome b(N-terminal)/b6/petB
Ni_hydr_CYTB         PF01292.15   182 seq1682_BIOID51035   -            217   1.4e-18   66.8  17.8   1   1   2.5e-22   1.7e-18   66.5  12.3     5   182    13   186     9   186 0.89 Prokaryotic cytochrome b561
Nitrate_red_del      PF02613.10   136 seq1685_BIOID51035   -            236   6.4e-28   97.1   6.0   1   1   7.7e-32   1.1e-27   96.4   4.2     5   132     7   158     3   167 0.88 Nitrate reductase delta subunit
Dus                  PF01207.12   310 seq1687_BIOID51035   -            345  7.9e-100  333.5   0.0   1   1  6.8e-104  9.3e-100  333.3   0.0     2   308    30   340    29   342 0.98 Dihydrouridine synthase (Dus)
DDE_Tnp_IS66_C       PF13817.1     39 seq1690_BIOID51035   -             61   1.8e-20   72.5   0.1   1   1   1.6e-24   2.1e-20   72.3   0.1     2    39    18    55    17    55 0.99 IS66 C-terminal element
ELFV_dehydrog        PF00208.16   244 seq1691_BIOID51035   -            447   2.3e-88  295.7   2.4   1   1   5.3e-92   3.6e-88  295.1   1.7     1   244   202   445   202   445 0.96 Glutamate/Leucine/Phenylalanine/Valine dehydrogenase
ELFV_dehydrog_N      PF02812.13   131 seq1691_BIOID51035   -            447   8.3e-47  157.9   0.0   1   1   3.5e-50   2.4e-46  156.4   0.0     1   130    57   186    57   187 0.99 Glu/Leu/Phe/Val dehydrogenase, dimerisation domain
DUF4222              PF13973.1     53 seq1692_BIOID51035   -             99   2.2e-23   81.2   1.7   1   1   2.2e-27     3e-23   80.8   1.2     1    52    16    67    16    68 0.97 Domain of unknown function (DUF4222)
GerE                 PF00196.14    58 seq1693_BIOID51035   -            210   1.9e-05   23.7   0.0   1   1   2.3e-09   3.2e-05   23.0   0.0     2    47   150   195   149   197 0.96 Bacterial regulatory proteins, luxR family
DNA_mis_repair       PF01119.14   119 seq1694_BIOID51035   -            615   5.3e-37  125.8   0.0   1   1   2.5e-40   8.6e-37  125.1   0.0     2   118   213   330   212   331 0.95 DNA mismatch repair protein, C-terminal domain
MutL_C               PF08676.6    144 seq1694_BIOID51035   -            615   1.6e-23   82.7   0.2   1   1   4.7e-27   1.6e-23   82.7   0.1     2   134   435   563   434   572 0.92 MutL C terminal dimerisation domain
HATPase_c_3          PF13589.1    137 seq1694_BIOID51035   -            615   1.1e-13   50.9   0.0   1   1   5.6e-17   1.9e-13   50.1   0.0     4   103    24   123    21   142 0.81 Histidine kinase-, DNA gyrase B-, and HSP90-like ATPase
HATPase_c            PF02518.21   111 seq1694_BIOID51035   -            615   5.7e-11   42.0   0.0   1   1   3.8e-14   1.3e-10   40.8   0.0     2    72    19    87    18   147 0.79 Histidine kinase-, DNA gyrase B-, and HSP90-like ATPase
Fer2                 PF00111.22    78 seq1697_BIOID51035   -             84   9.2e-11   41.2   2.6   1   1   7.5e-15     1e-10   41.0   1.8     7    78    10    77     4    77 0.83 2Fe-2S iron-sulfur cluster binding domain
DUF1441              PF07278.6    152 seq1701_BIOID51035   -            164   2.3e-62  209.0   0.1   1   1   1.9e-66   2.7e-62  208.8   0.1     2   152    10   155     9   155 0.99 Protein of unknown function (DUF1441)
AAA_25               PF13481.1    194 seq1703_BIOID51035   -            471     6e-40  136.5   0.0   1   1   1.5e-43   2.1e-39  134.8   0.0    18   193   152   320   138   321 0.84 AAA domain
Nitrate_red_gam      PF02665.9    223 seq1704_BIOID51035   -            225   3.7e-88  294.5  11.3   1   1   3.1e-92   4.2e-88  294.3   7.8     2   222     4   224     3   225 0.99 Nitrate reductase gamma subunit
LppC                 PF04348.8    536 seq1707_BIOID51035   -            678  2.5e-135  451.9  22.7   1   2     7e-52   9.6e-48  162.9  12.9     1   254    40   290    40   338 0.92 LppC putative lipoprotein
LppC                 PF04348.8    536 seq1707_BIOID51035   -            678  2.5e-135  451.9  22.7   2   2   9.6e-91   1.3e-86  291.1   0.1   248   536   349   672   342   672 0.96 LppC putative lipoprotein
MtfA                 PF06167.7    253 seq1710_BIOID51035   -            278   4.2e-75  252.2   0.1   1   1   3.8e-79   5.1e-75  252.0   0.1    11   253    18   256     9   256 0.95 Phosphoenolpyruvate:glucose-phosphotransferase regulator
Rieske_2             PF13806.1    104 seq1711_BIOID51035   -            108   2.3e-40  136.3   0.0   1   1   1.9e-44   2.6e-40  136.2   0.0     1   103     3   106     3   107 0.98 Rieske-like [2Fe-2S] domain
Usher                PF00577.15   552 seq1712_BIOID51035   -            260   6.1e-52  176.9   5.7   1   1   1.1e-55   7.3e-52  176.7   3.9   385   552     2   171     1   171 0.98 Type VII secretion system (T7SS), usher protein
PapC_C               PF13953.1     68 seq1712_BIOID51035   -            260   5.3e-20   70.7   0.0   1   1   1.6e-23   1.1e-19   69.7   0.0     5    67   184   247   181   248 0.92 PapC C-terminal domain
DUF1144              PF06610.8    143 seq1713_BIOID51035   -            149   4.1e-71  237.2   7.6   1   1   3.3e-75   4.5e-71  237.0   5.3     4   143     3   142     1   142 0.98 Protein of unknown function (DUF1144)
Terminase_GpA        PF05876.7    557 seq1714_BIOID51035   -            702  1.5e-184  614.3   0.0   1   1  1.4e-188  1.9e-184  614.0   0.0     1   557    34   644    34   644 0.97 Phage terminase large subunit (GpA)
Phageshock_PspG      PF09583.5     65 seq1716_BIOID51035   -             80   1.4e-25   89.0  25.7   1   1   1.1e-29   1.5e-25   88.8  17.8     1    64     1    64     1    65 0.98 Phage shock protein G (Phageshock_PspG)
Form_Nir_trans       PF01226.12   250 seq1717_BIOID51035   -            268   4.6e-62  209.0  28.1   1   1     4e-66   5.5e-62  208.7  19.5    16   249    20   248     4   249 0.92 Formate/nitrite transporter
Trans_reg_C          PF00486.23    77 seq1718_BIOID51035   -            269   1.2e-08   34.5   0.0   1   1   1.4e-12   1.9e-08   33.9   0.0     4    76    28   102    23   103 0.92 Transcriptional regulatory protein, C terminal
ABC_tran             PF00005.22   118 seq1720_BIOID51035   -            530   1.4e-36  125.3   0.0   1   2   1.1e-18   1.9e-15   57.1   0.0     1   118    41   184    41   184 0.98 ABC transporter
ABC_tran             PF00005.22   118 seq1720_BIOID51035   -            530   1.4e-36  125.3   0.0   2   2   2.2e-21   3.7e-18   65.8   0.0     1   118   359   467   359   467 0.95 ABC transporter
ABC_tran_2           PF12848.2     85 seq1720_BIOID51035   -            530   3.4e-23   81.1   3.0   1   1   1.8e-23     3e-20   71.7   1.4     2    85   224   309   223   309 0.91 ABC transporter
Fimbrial             PF00419.15   145 seq1724_BIOID51035   -            356   1.5e-19   70.5   4.0   1   1   6.9e-23   9.4e-19   67.9   0.7     3   144   211   355   209   356 0.90 Fimbrial protein
ADH_N                PF08240.7    109 seq1725_BIOID51035   -            345   3.9e-34  116.5   1.6   1   1     2e-37     7e-34  115.7   1.1     2   108    33   138    32   139 0.97 Alcohol dehydrogenase GroES-like domain
ADH_zinc_N           PF00107.21   130 seq1725_BIOID51035   -            345     4e-24   84.5   0.1   1   1     2e-27   6.8e-24   83.7   0.0     1   129   178   305   178   306 0.98 Zinc-binding dehydrogenase
AlaDh_PNT_C          PF01262.16   168 seq1725_BIOID51035   -            345   1.1e-06   28.2   0.3   1   1   6.9e-10   2.3e-06   27.1   0.2    21    60   169   208   159   222 0.91 Alanine dehydrogenase/PNT, C-terminal domain
DUF883               PF05957.8     94 seq1728_BIOID51035   -            113   6.8e-27   93.5   1.2   1   1   5.9e-31   8.1e-27   93.3   0.9     1    94    19   111    19   111 0.97 Bacterial protein of unknown function (DUF883)
Big_1                PF02369.11   100 seq1730_BIOID51035   -           1908  1.7e-255  826.7 187.2   1  11   3.3e-21   9.1e-18   63.9   8.8     2    94   749   837   744   843 0.88 Bacterial Ig-like domain (group 1)
Big_1                PF02369.11   100 seq1730_BIOID51035   -           1908  1.7e-255  826.7 187.2   2  11   2.2e-25   6.1e-22   77.2   8.0     3    99   845   939   842   940 0.93 Bacterial Ig-like domain (group 1)
Big_1                PF02369.11   100 seq1730_BIOID51035   -           1908  1.7e-255  826.7 187.2   3  11   2.3e-28   6.3e-25   86.8   2.0     2    98   942  1040   941  1042 0.95 Bacterial Ig-like domain (group 1)
Big_1                PF02369.11   100 seq1730_BIOID51035   -           1908  1.7e-255  826.7 187.2   4  11   9.2e-28   2.5e-24   84.9   7.0     4   100  1054  1146  1051  1146 0.94 Bacterial Ig-like domain (group 1)
Big_1                PF02369.11   100 seq1730_BIOID51035   -           1908  1.7e-255  826.7 187.2   5  11   8.7e-23   2.4e-19   68.9   7.3     4   100  1152  1246  1149  1246 0.84 Bacterial Ig-like domain (group 1)
Big_1                PF02369.11   100 seq1730_BIOID51035   -           1908  1.7e-255  826.7 187.2   6  11   1.3e-27   3.4e-24   84.5   6.7     2   100  1257  1359  1256  1359 0.93 Bacterial Ig-like domain (group 1)
Big_1                PF02369.11   100 seq1730_BIOID51035   -           1908  1.7e-255  826.7 187.2   7  11     2e-24   5.4e-21   74.2   3.3     2    98  1361  1457  1360  1459 0.90 Bacterial Ig-like domain (group 1)
Big_1                PF02369.11   100 seq1730_BIOID51035   -           1908  1.7e-255  826.7 187.2   8  11   7.3e-30     2e-26   91.6   7.5     6    99  1465  1561  1461  1562 0.94 Bacterial Ig-like domain (group 1)
Big_1                PF02369.11   100 seq1730_BIOID51035   -           1908  1.7e-255  826.7 187.2   9  11   9.5e-29   2.6e-25   88.1   6.2     2    99  1564  1663  1563  1664 0.95 Bacterial Ig-like domain (group 1)
Big_1                PF02369.11   100 seq1730_BIOID51035   -           1908  1.7e-255  826.7 187.2  10  11   7.3e-25     2e-21   75.6   3.9     7    97  1676  1760  1668  1763 0.92 Bacterial Ig-like domain (group 1)
Big_1                PF02369.11   100 seq1730_BIOID51035   -           1908  1.7e-255  826.7 187.2  11  11   1.4e-24   3.7e-21   74.7   2.1     8    96  1773  1860  1767  1863 0.87 Bacterial Ig-like domain (group 1)
DUF3442              PF11924.3    280 seq1730_BIOID51035   -           1908  1.1e-100  336.7   3.1   1   1    4e-104  1.1e-100  336.7   2.1     3   280   150   428   148   428 0.99 Protein of unknown function (DUF3442)
TP_methylase         PF00590.15   210 seq1731_BIOID51035   -            457   9.2e-50  169.1   0.1   1   1   3.2e-53   1.5e-49  168.4   0.1     2   209   218   426   217   427 0.92 Tetrapyrrole (Corrin/Porphyrin) Methylases
NAD_binding_7        PF13241.1    103 seq1731_BIOID51035   -            457   6.1e-28   96.9   0.1   1   1   1.3e-29     6e-26   90.5   0.0     1   103     6   115     6   115 0.89 Putative NAD(P)-binding
CysG_dimeriser       PF10414.4     60 seq1731_BIOID51035   -            457   7.4e-20   70.0   0.9   1   1   1.6e-23   7.4e-20   70.0   0.6     2    60   150   209   149   209 0.97 Sirohaem synthase dimerisation region
IPPT                 PF01715.12   253 seq1733_BIOID51035   -            316  8.7e-108  359.0   0.0   1   1  1.5e-111    1e-107  358.7   0.0     2   252    45   297    44   298 0.99 IPP transferase
IPT                  PF01745.11   233 seq1733_BIOID51035   -            316   6.5e-07   28.6   0.0   1   1   1.7e-08   0.00012   21.2   0.0     5   100    14   109    10   120 0.80 Isopentenyl transferase
adh_short            PF00106.20   167 seq1737_BIOID51035   -            248   2.5e-34  118.4   0.0   1   1   1.2e-37   3.2e-34  118.1   0.0     2   166     2   165     1   166 0.93 short chain dehydrogenase
adh_short_C2         PF13561.1    243 seq1737_BIOID51035   -            248   2.5e-14   53.5   0.0   1   1   1.1e-17   3.1e-14   53.2   0.0     3   222     9   218     7   232 0.89 Enoyl-(Acyl carrier protein) reductase
KR                   PF08659.5    181 seq1737_BIOID51035   -            248   2.2e-13   50.1   0.0   1   1   1.1e-16   3.1e-13   49.6   0.0     3   173     3   170     2   177 0.89 KR domain
Epimerase            PF01370.16   236 seq1737_BIOID51035   -            248   1.4e-06   27.8   0.1   1   1   1.6e-09   4.3e-06   26.2   0.0     1   117     3   135     3   176 0.80 NAD dependent epimerase/dehydratase family
NAD_binding_10       PF13460.1    183 seq1737_BIOID51035   -            248   2.8e-06   27.3   0.0   1   1   1.3e-09   3.7e-06   26.9   0.0     1    60     3    67     3   173 0.77 NADH(P)-binding
OmpA                 PF00691.15    97 seq1738_BIOID51035   -            219   1.2e-23   83.2   0.1   1   1     4e-27   1.8e-23   82.6   0.1     1    97   115   210   115   210 0.97 OmpA family
Gly-zipper_Omp       PF13488.1     46 seq1738_BIOID51035   -            219   1.2e-12   47.1  16.5   1   1   2.7e-16   1.2e-12   47.1  11.4     1    46    37    85    37    85 0.95 Glycine zipper
Gly-zipper_YMGG      PF13441.1     45 seq1738_BIOID51035   -            219   6.8e-09   34.9  18.1   1   1   1.5e-12   6.8e-09   34.9  12.5     5    45    33    80    29    80 0.81 YMGG-like Gly-zipper
FAD_binding_2        PF00890.19   421 seq1739_BIOID51035   -            540  2.8e-107  359.0   1.8   1   1  9.8e-111  3.3e-107  358.8   1.3     1   421    10   392    10   392 0.95 FAD binding domain
Succ_DH_flav_C       PF02910.15   129 seq1739_BIOID51035   -            540   3.1e-19   68.9   0.2   1   1   1.6e-22   5.5e-19   68.1   0.1     2    88   441   521   440   526 0.96 Fumarate reductase flavoprotein C-term
Pyr_redox_2          PF07992.9    200 seq1739_BIOID51035   -            540   4.1e-11   43.0   3.3   1   1   3.6e-12   1.2e-08   34.9   2.3     1   196    10   377    10   380 0.79 Pyridine nucleotide-disulphide oxidoreductase
PLA1                 PF02253.10   260 seq1740_BIOID51035   -            289   1.6e-93  312.8   5.0   1   1   1.4e-97   1.9e-93  312.5   3.4     8   260    39   286    33   286 0.98 Phospholipase A1
SSB                  PF00436.20   104 seq1741_BIOID51035   -            140   1.4e-16   60.1   0.0   1   1   1.5e-20     2e-16   59.6   0.0     3   101     4    99     2   102 0.94 Single-strand binding protein family
Glutaredoxin         PF00462.19    60 seq1742_BIOID51035   -             81   7.9e-14   51.2   0.0   1   1   6.6e-18     9e-14   51.0   0.0     1    57     3    58     3    61 0.95 Glutaredoxin
UPF0102              PF02021.12    93 seq1745_BIOID51035   -            131   1.3e-35  121.0   0.1   1   1   1.1e-39   1.5e-35  120.8   0.1     2    92    23   115    22   116 0.98 Uncharacterised protein family UPF0102
DnaB_C               PF03796.10   265 seq1746_BIOID51035   -            471  4.1e-108  360.1   0.2   1   1  1.2e-111  5.4e-108  359.7   0.1     1   263   206   463   206   465 0.97 DnaB-like helicase C terminal domain
DnaB                 PF00772.16   103 seq1746_BIOID51035   -            471   8.7e-38  128.2   0.0   1   1   4.2e-41   1.9e-37  127.1   0.0     1   103    26   128    26   128 0.99 DnaB-like helicase N terminal domain
AAA_25               PF13481.1    194 seq1746_BIOID51035   -            471     1e-13   51.0   0.1   1   1   3.6e-17   1.6e-13   50.3   0.0    29   190   220   386   179   390 0.84 AAA domain
Flavodoxin_NdrI      PF07972.6    122 seq1748_BIOID51035   -            136   3.2e-47  159.3   0.0   1   1   2.6e-51   3.6e-47  159.1   0.0     1   122     5   123     5   123 0.97 NrdI Flavodoxin like
Fimbrial             PF00419.15   145 seq1749_BIOID51035   -            180   4.2e-14   52.8   2.5   1   1   3.6e-18     5e-14   52.6   1.8     2   145    32   180    31   180 0.85 Fimbrial protein
YjgP_YjgQ            PF03739.9    354 seq1753_BIOID51035   -            359   5.7e-68  229.1   6.5   1   1   4.9e-72   6.7e-68  228.8   4.5     4   351     1   338     1   341 0.97 Predicted permease YjgP/YjgQ family
Phage_cap_E          PF03864.10   329 seq1756_BIOID51035   -            373   2.5e-61  207.2   0.0   1   1   2.1e-65   2.8e-61  207.1   0.0     3   328    34   371    32   372 0.93 Phage major capsid protein E
2-Hacid_dh_C         PF02826.14   178 seq1757_BIOID51035   -            328   1.4e-62  209.8   0.0   1   1   4.9e-66   2.3e-62  209.2   0.0     1   178   112   291   112   291 0.97 D-isomer specific 2-hydroxyacid dehydrogenase, NAD binding domain
2-Hacid_dh           PF00389.25   133 seq1757_BIOID51035   -            328   1.7e-31  108.3   0.1   1   1   4.2e-35   1.9e-31  108.1   0.1     1   133     9   323     9   323 0.97 D-isomer specific 2-hydroxyacid dehydrogenase, catalytic domain
NAD_binding_2        PF03446.10   162 seq1757_BIOID51035   -            328   3.1e-05   23.8   0.1   1   1     3e-08   0.00014   21.7   0.0     2   116   150   263   149   271 0.85 NAD binding domain of 6-phosphogluconate dehydrogenase
SIS_2                PF13580.1    138 seq1758_BIOID51035   -            196   1.2e-31  109.1   1.0   1   1   2.2e-35   1.5e-31  108.8   0.7     3   138    10   144     8   144 0.95 SIS domain
SIS                  PF01380.17   131 seq1758_BIOID51035   -            196   6.2e-07   28.9   0.3   1   1   7.1e-10   4.8e-06   26.0   0.0    49   105   105   164    77   182 0.82 SIS domain
FCD                  PF07729.7    125 seq1760_BIOID51035   -            228   1.6e-26   92.9   5.9   1   1   3.5e-30   2.4e-26   92.3   4.1     5   124    89   208    87   209 0.99 FCD domain
GntR                 PF00392.16    64 seq1760_BIOID51035   -            228   9.3e-18   63.3   0.0   1   1   3.6e-21   2.4e-17   61.9   0.0     3    64    15    75    13    75 0.98 Bacterial regulatory proteins, gntR family
Ribonuc_red_lgC      PF02867.10   537 seq1762_BIOID51035   -            714    5e-151  503.8   0.0   1   1    5e-153  2.3e-149  498.3   0.0     1   537   175   694   175   694 0.96 Ribonucleotide reductase, barrel domain
RNR_N                PF08343.5     82 seq1762_BIOID51035   -            714   2.5e-29  100.8   0.1   1   1   1.7e-32   7.8e-29   99.2   0.1     1    82    16    97    16    97 0.99 Ribonucleotide reductase N-terminal
Ribonuc_red_lgN      PF00317.16    83 seq1762_BIOID51035   -            714   3.9e-12   45.6   0.0   1   1   2.2e-15     1e-11   44.3   0.0     2    82    99   171    98   172 0.95 Ribonucleotide reductase, all-alpha domain
LSM                  PF01423.17    68 seq1763_BIOID51035   -            102   7.6e-09   34.8   0.2   1   1   1.1e-12   1.4e-08   33.9   0.1     6    68    17    64    10    64 0.85 LSM domain
Fimbrial             PF00419.15   145 seq1764_BIOID51035   -            187   3.8e-17   62.7   0.2   1   1   3.5e-21   4.7e-17   62.4   0.1     1   144    43   186    43   187 0.88 Fimbrial protein
Phage_portal_2       PF05136.8    355 seq1765_BIOID51035   -            502  1.4e-102  342.7   0.8   1   1  1.3e-106  1.8e-102  342.4   0.6     3   355    33   373    31   373 0.98 Phage portal protein, lambda family
RQC                  PF09382.5    106 seq1767_BIOID51035   -            611   4.3e-28   96.9   0.0   1   1   3.5e-31   1.2e-27   95.6   0.0     1   104   413   514   413   516 0.97 RQC domain
Helicase_C           PF00271.26    78 seq1767_BIOID51035   -            611   4.5e-24   83.9   0.0   1   1   2.6e-24   8.9e-21   73.4   0.1     3    78   258   333   256   333 0.98 Helicase conserved C-terminal domain
HRDC                 PF00570.18    68 seq1767_BIOID51035   -            611   8.1e-24   83.0   0.1   1   1   6.4e-27   2.2e-23   81.6   0.0     2    68   535   601   534   601 0.97 HRDC domain
DEAD                 PF00270.24   173 seq1767_BIOID51035   -            611   2.6e-21   75.7   0.0   1   1   8.5e-24   2.9e-20   72.3   0.0     2   168    30   189    29   194 0.85 DEAD/DEAH box helicase
DEDD_Tnp_IS110       PF01548.12   144 seq1768_BIOID51035   -            326   4.2e-44  149.5   0.2   1   1   2.4e-47   1.7e-43  147.6   0.1     1   144     7   151     7   151 0.99 Transposase
Transposase_20       PF02371.11    87 seq1768_BIOID51035   -            326   1.1e-27   95.7   0.4   1   1     3e-31     2e-27   94.9   0.3     2    85   196   280   195   282 0.96 Transposase IS116/IS110/IS902 family
OEP                  PF02321.13   188 seq1771_BIOID51035   -            460   2.8e-51  173.6  39.5   1   2   7.3e-27     1e-22   80.5  12.6     3   188    65   247    63   247 0.97 Outer membrane efflux protein
OEP                  PF02321.13   188 seq1771_BIOID51035   -            460   2.8e-51  173.6  39.5   2   2   1.3e-32   1.7e-28   99.3   9.3     7   188   275   455   270   455 0.94 Outer membrane efflux protein
Patatin              PF01734.17   204 seq1772_BIOID51035   -            314   1.6e-24   86.8   0.3   1   1   2.5e-28   3.4e-24   85.8   0.1     1   201    21   178    21   180 0.95 Patatin-like phospholipase
MMR_HSR1             PF01926.18   114 seq1773_BIOID51035   -            426   3.4e-21   75.2   0.1   1   1   3.3e-24   9.1e-21   73.8   0.1     2   114   200   318   199   318 0.83 50S ribosome-binding GTPase
GTP-bdg_N            PF13167.1     95 seq1773_BIOID51035   -            426   1.6e-15   56.9   0.0   1   1   1.4e-18   3.8e-15   55.6   0.0     8    95    25   112    18   112 0.96 GTP-binding GTPase N-terminal
FeoB_N               PF02421.13   189 seq1773_BIOID51035   -            426     1e-08   34.5   0.1   1   1   7.5e-12   2.1e-08   33.5   0.0     2   168   199   369   198   390 0.81 Ferrous iron transport protein B
Arf                  PF00025.16   175 seq1773_BIOID51035   -            426   1.2e-05   24.4   0.6   1   1   2.8e-08   7.6e-05   21.9   0.4    19   132   202   326   190   360 0.79 ADP-ribosylation factor family
BON                  PF04972.12    64 seq1774_BIOID51035   -            191     2e-32  110.5   8.4   1   2   2.4e-19   3.3e-15   55.4   0.7     3    62    53   113    51   115 0.96 BON domain
BON                  PF04972.12    64 seq1774_BIOID51035   -            191     2e-32  110.5   8.4   2   2   1.8e-20   2.4e-16   59.1   0.8     1    57   129   184   129   188 0.97 BON domain
DUF4223              PF13978.1     56 seq1775_BIOID51035   -             55   1.2e-36  124.0   0.7   1   1   9.5e-41   1.3e-36  123.9   0.5     1    55     1    55     1    55 0.99 Protein of unknown function (DUF4223)
Pili_assembly_N      PF00345.15   122 seq1776_BIOID51035   -            245   7.1e-27   93.5   0.0   1   1   3.8e-30   2.6e-26   91.6   0.0     1   121    36   158    36   159 0.89 Gram-negative pili assembly chaperone, N-terminal domain
Pili_assembly_C      PF02753.12    68 seq1776_BIOID51035   -            245   5.8e-17   61.1   0.0   1   1   1.7e-20   1.2e-16   60.2   0.0     2    65   179   238   178   241 0.95 Gram-negative pili assembly chaperone, C-terminal domain
YdfZ                 PF14001.1     64 seq1778_BIOID51035   -             67     2e-33  114.3   0.1   1   1   1.6e-37   2.2e-33  114.1   0.1     1    64     2    65     2    65 0.99 YdfZ protein
TPR_3                PF07720.7     36 seq1779_BIOID51035   -            163   9.6e-20   69.8  17.2   1   2   5.5e-14   7.6e-10   38.2   2.7     1    36    40    73    40    73 0.98 Tetratricopeptide repeat
TPR_3                PF07720.7     36 seq1779_BIOID51035   -            163   9.6e-20   69.8  17.2   2   2   1.1e-13   1.5e-09   37.3   3.8     1    36    74   107    74   107 0.96 Tetratricopeptide repeat
YjgP_YjgQ            PF03739.9    354 seq1780_BIOID51035   -            360   8.9e-69  231.7   5.4   1   1   7.6e-73     1e-68  231.5   3.7     1   354     9   358     9   358 0.98 Predicted permease YjgP/YjgQ family
Ala_racemase_N       PF01168.15   217 seq1781_BIOID51035   -            359   3.1e-61  206.5   0.0   1   1   5.7e-65   3.9e-61  206.2   0.0     1   217     8   219     8   219 0.94 Alanine racemase, N-terminal domain
Ala_racemase_C       PF00842.16   129 seq1781_BIOID51035   -            359     8e-40  135.1   0.1   1   1   1.8e-43   1.2e-39  134.5   0.1     1   129   234   358   234   358 0.97 Alanine racemase, C-terminal domain
AA_permease_2        PF13520.1    426 seq1782_BIOID51035   -            445   1.1e-59  201.9  45.6   1   1     2e-63   1.4e-59  201.6  31.6     1   405    10   410    10   431 0.85 Amino acid permease
AA_permease          PF00324.16   479 seq1782_BIOID51035   -            445   1.6e-36  125.5  41.2   1   1   4.1e-40   2.8e-36  124.7  28.5     2   475    15   440    14   444 0.83 Amino acid permease
HDPD                 PF02924.9    118 seq1783_BIOID51035   -            113   2.8e-15   56.0   2.0   1   1   2.4e-19   3.2e-15   55.8   1.4    13   112     9   102     2   106 0.83 Bacteriophage lambda head decoration protein D
Phage_AlpA           PF05930.7     51 seq1789_BIOID51035   -            127   5.7e-12   45.0   0.1   1   1   6.2e-16   8.5e-12   44.5   0.1     1    51    35    85    35    85 0.98 Prophage CP4-57 regulatory protein (AlpA)
Hydrolase_like       PF13242.1     75 seq1790_BIOID51035   -            191   6.7e-14   51.2   0.1   1   1     3e-17     1e-13   50.6   0.1     1    75   108   179   108   179 0.90 HAD-hyrolase-like
Hydrolase            PF00702.21   204 seq1790_BIOID51035   -            191   3.2e-08   34.2   0.0   1   1   2.2e-11   7.4e-08   33.0   0.0   122   204    32   148    12   148 0.86 haloacid dehalogenase-like hydrolase
PNK3P                PF08645.6    158 seq1790_BIOID51035   -            191   4.4e-08   32.6   0.0   1   1   2.7e-11   9.4e-08   31.5   0.0    21   126    23   137     7   148 0.80 Polynucleotide kinase 3 phosphatase
DAO                  PF01266.19   358 seq1791_BIOID51035   -            542   1.2e-56  192.0   2.9   1   1   5.5e-60   1.9e-56  191.4   2.0     1   344    10   343    10   367 0.86 FAD dependent oxidoreductase
FAD_binding_2        PF00890.19   421 seq1791_BIOID51035   -            542     5e-08   32.0   8.6   1   1     3e-10     1e-06   27.7   6.0     1   206    10   215    10   234 0.78 FAD binding domain
FAD_binding_3        PF01494.14   356 seq1791_BIOID51035   -            542   1.3e-06   27.5   3.7   1   1   4.2e-09   1.4e-05   24.1   2.7     2   173     9   214     8   225 0.85 FAD binding domain
Fer2_BFD             PF04324.10    55 seq1791_BIOID51035   -            542   2.2e-06   27.4   2.4   1   1   6.5e-10   2.2e-06   27.4   1.7     2    45   432   480   431   486 0.87 BFD-like [2Fe-2S] binding domain
BCCT                 PF02028.12   485 seq1794_BIOID51035   -            677  7.5e-173  575.1  44.1   1   1  6.4e-177  8.8e-173  574.8  30.6     1   484    17   502    17   503 0.99 BCCT family transporter
Response_reg         PF00072.19   112 seq1795_BIOID51035   -            337   1.5e-28   98.9   0.3   1   1   2.8e-32   3.8e-28   97.6   0.0     1   111    10   120    10   121 0.97 Response regulator receiver domain
DHO_dh               PF01180.16   293 seq1796_BIOID51035   -            336   6.6e-92  307.5   0.2   1   1   5.9e-96     8e-92  307.2   0.1     4   288    47   335    45   336 0.97 Dihydroorotate dehydrogenase
OsmC                 PF02566.14   100 seq1797_BIOID51035   -            143   1.5e-19   69.9   0.1   1   1   1.4e-23   1.9e-19   69.5   0.0     2    99    42   139    41   140 0.89 OsmC-like protein
CLP_protease         PF00574.18   182 seq1798_BIOID51035   -            675   3.9e-44  150.3   0.3   1   1   1.5e-47   6.9e-44  149.5   0.2    29   179    46   191    17   194 0.93 Clp protease
Mu-like_gpT          PF10124.4    291 seq1798_BIOID51035   -            675   1.1e-08   34.3   0.1   1   1   1.6e-09   7.4e-06   25.0   0.0   220   289   534   607   526   609 0.81 Mu-like prophage major head subunit gpT
SDH_sah              PF01972.11   286 seq1798_BIOID51035   -            675   1.5e-06   27.0   1.1   1   1   3.5e-09   1.6e-05   23.7   0.2    92   152    61   121    34   127 0.91 Serine dehydrogenase proteinase
DEAD                 PF00270.24   173 seq1799_BIOID51035   -            444   1.3e-45  154.7   0.0   1   1   1.1e-48   5.1e-45  152.8   0.0     1   171    28   197    28   199 0.92 DEAD/DEAH box helicase
Helicase_C           PF00271.26    78 seq1799_BIOID51035   -            444   5.9e-27   93.2   0.0   1   1   2.5e-30   1.1e-26   92.3   0.0     3    78   268   343   266   343 0.98 Helicase conserved C-terminal domain
ResIII               PF04851.10   184 seq1799_BIOID51035   -            444   8.1e-05   22.4   0.2   1   1   3.8e-08   0.00017   21.3   0.0    31   183    47   192    18   193 0.73 Type III restriction enzyme, res subunit
Trans_reg_C          PF00486.23    77 seq1800_BIOID51035   -            458   3.8e-12   45.8   0.0   1   1     6e-16   8.3e-12   44.7   0.0     2    77    28   101    26   101 0.93 Transcriptional regulatory protein, C terminal
CusF_Ec              PF11604.3     70 seq1801_BIOID51035   -            110   1.3e-21   76.0   0.3   1   1   1.3e-25   1.7e-21   75.6   0.2     1    67    42   107    42   110 0.93 Copper binding periplasmic protein CusF
Band_7               PF01145.20   179 seq1802_BIOID51035   -            419   4.9e-33  114.4   1.1   1   1   1.2e-36   8.4e-33  113.6   0.7     1   178    98   271    98   272 0.96 SPFH domain / Band 7 family
HflK_N               PF12221.3     42 seq1802_BIOID51035   -            419   7.8e-17   60.6  18.5   1   1   4.1e-20   2.8e-16   58.8  12.8     1    42     1    60     1    60 0.96 Bacterial membrane protein N terminal
Phage_Nu1            PF07471.7    164 seq1804_BIOID51035   -            180   8.8e-31  106.4   0.3   1   1   1.4e-34   1.9e-30  105.3   0.2     3   163     6   149     4   150 0.87 Phage DNA packaging protein Nu1
HTH_18               PF12833.2     81 seq1806_BIOID51035   -            278   5.3e-26   90.4   2.2   1   1     2e-29   6.7e-26   90.0   0.8     1    80   193   271   193   272 0.97 Helix-turn-helix domain
AraC_binding         PF02311.14   136 seq1806_BIOID51035   -            278   1.2e-23   83.1   2.1   1   1   3.5e-27   1.2e-23   83.1   1.4     4   136    16   154    14   154 0.96 AraC-like ligand binding domain
HTH_AraC             PF00165.18    42 seq1806_BIOID51035   -            278   8.5e-21   73.0   0.1   1   2   1.9e-11   6.5e-08   32.0   0.0     1    42   180   221   180   221 0.97 Bacterial regulatory helix-turn-helix proteins, AraC family
HTH_AraC             PF00165.18    42 seq1806_BIOID51035   -            278   8.5e-21   73.0   0.1   2   2   1.3e-13   4.5e-10   38.9   0.0     1    42   232   271   232   271 0.93 Bacterial regulatory helix-turn-helix proteins, AraC family
HTH_3                PF01381.17    55 seq1807_BIOID51035   -             96   8.2e-06   25.4   0.0   1   1   8.4e-10   1.2e-05   24.9   0.0     1    43    38    80    38    82 0.95 Helix-turn-helix
LysE                 PF01810.13   191 seq1808_BIOID51035   -            206   5.7e-54  182.1  12.2   1   1   4.9e-58   6.7e-54  181.9   8.5     2   190    14   205    13   206 0.98 LysE type translocator
Ribonuc_red_sm       PF00268.16   281 seq1809_BIOID51035   -            319   1.1e-80  270.5   0.1   1   1   9.6e-85   1.3e-80  270.2   0.0     1   280     1   280     1   281 0.97 Ribonucleotide reductase, small chain
HlyD_2               PF12700.2    328 seq1810_BIOID51035   -            407     1e-14   54.3   0.0   1   1   8.7e-18     6e-14   51.8   0.0   136   327   187   378    98   379 0.77 HlyD family secretion protein
HlyD_3               PF13437.1    105 seq1810_BIOID51035   -            407   1.6e-13   50.7   0.2   1   1     2e-14   1.4e-10   41.3   0.0     1   105   209   310   209   310 0.96 HlyD family secretion protein
Aminotran_1_2        PF00155.16   363 seq1811_BIOID51035   -            411   1.2e-86  290.8   0.0   1   1     1e-90   1.4e-86  290.6   0.0     2   362    41   406    40   407 0.98 Aminotransferase class I and II
SIS                  PF01380.17   131 seq1812_BIOID51035   -            347   3.1e-21   75.2   0.0   1   2   1.2e-12   1.6e-08   34.0   0.0     5   122    51   170    48   175 0.87 SIS domain
SIS                  PF01380.17   131 seq1812_BIOID51035   -            347   3.1e-21   75.2   0.0   2   2     3e-14   4.1e-10   39.2   0.0     4    87   214   299   211   305 0.93 SIS domain
DUF1379              PF07126.7    154 seq1814_BIOID51035   -            192   2.3e-56  189.3   0.0   1   1   2.3e-60   3.1e-56  188.8   0.0     1   149    33   182    33   187 0.98 Protein of unknown function (DUF1379)
CSD                  PF00313.17    66 seq1815_BIOID51035   -             70   3.6e-33  113.0   0.2   1   1   5.8e-37   3.9e-33  112.9   0.1     1    65     5    69     5    70 0.98 'Cold-shock' DNA-binding domain
OB_RNB               PF08206.6     58 seq1815_BIOID51035   -             70   9.9e-06   24.8   0.4   1   1     2e-09   1.4e-05   24.4   0.3     7    29    15    37     7    39 0.86 Ribonuclease B OB domain
NTP_transferase      PF00483.18   248 seq1816_BIOID51035   -            302   2.4e-25   89.1   0.0   1   1   4.5e-29   3.1e-25   88.8   0.0     1   241    10   275    10   280 0.87 Nucleotidyl transferase
NTP_transf_3         PF12804.2    179 seq1816_BIOID51035   -            302   9.5e-08   32.3   0.0   1   1   2.7e-11   1.8e-07   31.3   0.0     1   116    11   164    11   184 0.75 MobA-like NTP transferase domain
AraC_binding         PF02311.14   136 seq1820_BIOID51035   -            312   2.2e-22   79.0   1.5   1   1   9.9e-26   3.4e-22   78.4   0.2     7   120    52   170    48   186 0.89 AraC-like ligand binding domain
HTH_18               PF12833.2     81 seq1820_BIOID51035   -            312   9.4e-22   76.8   0.2   1   1   5.7e-25     2e-21   75.7   0.1     2    79   229   305   228   307 0.97 Helix-turn-helix domain
HTH_AraC             PF00165.18    42 seq1820_BIOID51035   -            312   1.9e-20   71.8   0.3   1   2     4e-10   1.4e-06   27.8   0.0     2    42   216   256   215   256 0.93 Bacterial regulatory helix-turn-helix proteins, AraC family
HTH_AraC             PF00165.18    42 seq1820_BIOID51035   -            312   1.9e-20   71.8   0.3   2   2   1.6e-14   5.3e-11   41.8   0.0     2    42   268   306   267   306 0.94 Bacterial regulatory helix-turn-helix proteins, AraC family
Cupin_2              PF07883.6     71 seq1820_BIOID51035   -            312   1.4e-06   27.5   0.0   1   1   8.3e-10   2.8e-06   26.6   0.0     7    60    57   109    53   116 0.92 Cupin domain
FAD_binding_2        PF00890.19   421 seq1822_BIOID51035   -            419   8.2e-57  192.8   0.0   1   1   1.4e-60   9.4e-57  192.6   0.0     1   421     4   399     4   399 0.95 FAD binding domain
DJ-1_PfpI            PF01965.19   147 seq1823_BIOID51035   -            172   1.6e-42  144.3   0.0   1   1   2.7e-46   1.9e-42  144.1   0.0     1   147    31   171    31   171 0.97 DJ-1/PfpI family
DUF4066              PF13278.1    166 seq1823_BIOID51035   -            172   3.4e-13   49.1   0.0   1   1   5.9e-17     4e-13   48.8   0.0     1   151     8   153     8   155 0.89 Putative amidotransferase
[truncated: 1,452,670 more chars]
