# Supplementary material for: A domain sequence approach to pangenomics: applications to Escherichia coli
Source: F1000Res. 2013 May 29;1:19. Originally published 2012 Oct 1. [Version 2] doi: 10.12688/f1000research.1-19.v2 (PMC3901455; doi:10.12688/f1000research.1-19.v2)
Supplement: The 347 text files show the results from scanning each of the fasta-files against the Pfam-A database [file f1000research-1-1101-s0002.tgz › Escherichia_coli_DEC13E_BIOID51039.txt]

#                                                                            --- full sequence --- -------------- this domain -------------   hmm coord   ali coord   env coord
# target name        accession   tlen query name           accession   qlen   E-value  score  bias   #  of  c-Evalue  i-Evalue  score  bias  from    to  from    to  from    to  acc description of target
#------------------- ---------- ----- -------------------- ---------- ----- --------- ------ ----- --- --- --------- --------- ------ ----- ----- ----- ----- ----- ----- ----- ---- ---------------------
rve                  PF00665.21   120 seq1_BIOID51039      -            250   2.2e-24   85.7   0.0   1   1   6.9e-28   3.2e-24   85.2   0.0     3   119    72   192    70   193 0.97 Integrase core domain
rve_3                PF13683.1     67 seq1_BIOID51039      -            250   8.8e-18   63.4   0.1   1   1   7.1e-21   3.3e-17   61.6   0.0     2    67   165   230   164   230 0.98 Integrase core domain
HTH_21               PF13276.1     60 seq1_BIOID51039      -            250   2.9e-16   59.0   2.5   1   1   4.2e-18   1.9e-14   53.2   0.9    17    57    11    55     2    58 0.78 HTH-like domain
IstB_IS21            PF01695.12   178 seq6_BIOID51039      -             93   2.8e-20   72.3   0.0   1   1   2.6e-24   3.5e-20   72.0   0.0   123   177     2    56     1    57 0.96 IstB-like ATP binding protein
Phage_tail_L         PF05100.7    206 seq7_BIOID51039      -            232   6.9e-96  319.1   0.2   1   1  5.9e-100   8.1e-96  318.9   0.1     1   206    29   230    29   230 0.99 Phage minor tail protein L
AA_permease          PF00324.16   479 seq13_BIOID51039     -            466  8.6e-122  406.7  48.0   1   1  1.4e-125  9.7e-122  406.5  33.2     1   476    18   455    18   458 0.98 Amino acid permease
AA_permease_2        PF13520.1    426 seq13_BIOID51039     -            466   1.4e-42  145.6  47.8   1   1   2.5e-46   1.7e-42  145.3  33.1     5   424    18   439    14   445 0.86 Amino acid permease
OMP_b-brl            PF13505.1    176 seq14_BIOID51039     -            104   7.8e-12   45.3   0.8   1   1   1.8e-15   8.2e-12   45.2   0.5   117   176    28   104     4   104 0.85 Outer membrane protein beta-barrel domain
OmpA_membrane        PF01389.12   183 seq14_BIOID51039     -            104   4.6e-05   22.8   0.1   1   1   1.1e-08   4.9e-05   22.7   0.1   118   175    35    96    15   104 0.71 OmpA-like transmembrane domain
Porin_2              PF02530.9    379 seq14_BIOID51039     -            104   0.00017   20.6   0.0   1   1   3.9e-08   0.00018   20.5   0.0   320   378    37    99    14   100 0.82 Porin subfamily
IstB_IS21            PF01695.12   178 seq16_BIOID51039     -             93   2.8e-20   72.3   0.0   1   1   2.6e-24   3.5e-20   72.0   0.0   123   177     2    56     1    57 0.96 IstB-like ATP binding protein
Y1_Tnp               PF01797.11   121 seq17_BIOID51039     -            143   2.1e-40  137.2   0.0   1   1   1.8e-44   2.5e-40  136.9   0.0     2   121    20   139    19   139 0.99 Transposase IS200 like
RHS_repeat           PF05593.9     38 seq18_BIOID51039     -           1311   1.5e-60  200.1 111.5   1   9   2.8e-11   1.9e-07   30.9   0.7     1    38   337   375   337   375 0.97 RHS Repeat
RHS_repeat           PF05593.9     38 seq18_BIOID51039     -           1311   1.5e-60  200.1 111.5   2   9   5.2e-11   3.5e-07   30.0   0.1     1    37   380   416   380   417 0.97 RHS Repeat
RHS_repeat           PF05593.9     38 seq18_BIOID51039     -           1311   1.5e-60  200.1 111.5   3   9   1.6e-09   1.1e-05   25.3   0.5     1    25   401   425   401   429 0.95 RHS Repeat
RHS_repeat           PF05593.9     38 seq18_BIOID51039     -           1311   1.5e-60  200.1 111.5   4   9   4.8e-09   3.3e-05   23.8   0.2     1    36   445   480   445   482 0.92 RHS Repeat
RHS_repeat           PF05593.9     38 seq18_BIOID51039     -           1311   1.5e-60  200.1 111.5   5   9   7.2e-12   4.9e-08   32.8   0.3     1    37   487   523   487   524 0.98 RHS Repeat
RHS_repeat           PF05593.9     38 seq18_BIOID51039     -           1311   1.5e-60  200.1 111.5   6   9   1.4e-08   9.9e-05   22.3   0.3     1    36   529   563   529   564 0.96 RHS Repeat
RHS_repeat           PF05593.9     38 seq18_BIOID51039     -           1311   1.5e-60  200.1 111.5   7   9   2.5e-12   1.7e-08   34.3   0.8     1    38   549   586   549   586 0.99 RHS Repeat
RHS_repeat           PF05593.9     38 seq18_BIOID51039     -           1311   1.5e-60  200.1 111.5   8   9   1.7e-08   0.00012   22.0   1.4     1    31   611   641   611   648 0.94 RHS Repeat
RHS_repeat           PF05593.9     38 seq18_BIOID51039     -           1311   1.5e-60  200.1 111.5   9   9   1.1e-10   7.3e-07   29.0   4.3     1    37   851   896   851   897 0.92 RHS Repeat
RHS                  PF03527.9     41 seq18_BIOID51039     -           1311   5.4e-21   73.9   4.4   1   1   2.5e-23   1.7e-19   69.1   0.4     1    41  1055  1095  1055  1095 0.98 RHS protein
HTH_Tnp_1            PF01527.15    76 seq20_BIOID51039     -            108   8.6e-12   44.7   1.3   1   1   2.5e-15   3.4e-11   42.8   0.9     1    74     1    87     1    88 0.86 Transposase
Hexapep              PF00132.19    36 seq21_BIOID51039     -            293   8.6e-19   66.0   6.7   1   3   1.6e-09   2.2e-05   23.5   0.0     2    36   122   156   121   156 0.96 Bacterial transferase hexapeptide (six repeats)
Hexapep              PF00132.19    36 seq21_BIOID51039     -            293   8.6e-19   66.0   6.7   2   3   2.3e-10   3.1e-06   26.3   0.7     3    33   191   220   189   221 0.94 Bacterial transferase hexapeptide (six repeats)
Hexapep              PF00132.19    36 seq21_BIOID51039     -            293   8.6e-19   66.0   6.7   3   3   1.8e-11   2.5e-07   29.7   0.6     1    34   206   239   206   241 0.95 Bacterial transferase hexapeptide (six repeats)
SDF                  PF00375.13   390 seq25_BIOID51039     -            414   1.5e-63  214.8  34.9   1   1   1.3e-67   1.8e-63  214.5  24.2     1   385    18   397    18   401 0.89 Sodium:dicarboxylate symporter family
Fimbrial             PF00419.15   145 seq26_BIOID51039     -            376   1.9e-19   70.1   4.1   1   1   7.8e-23   1.1e-18   67.7   0.7     3   144   231   375   229   376 0.90 Fimbrial protein
Phage_integrase      PF00589.17   173 seq28_BIOID51039     -            415   8.4e-22   77.5   0.0   1   1   3.3e-25   2.3e-21   76.1   0.0     1   171   219   381   219   383 0.92 Phage integrase family
DUF4102              PF13356.1     89 seq28_BIOID51039     -            415   4.3e-21   74.4   0.0   1   1   4.8e-24   3.3e-20   71.6   0.0     1    83    14   101    14   105 0.89 Domain of unknown function (DUF4102)
AA_permease_2        PF13520.1    426 seq29_BIOID51039     -            157     1e-10   40.6   9.5   1   1   1.8e-14   1.2e-10   40.3   6.6   304   422     5   132     2   145 0.79 Amino acid permease
Aa_trans             PF01490.13   410 seq29_BIOID51039     -            157   5.3e-05   21.7   2.5   1   1   8.8e-09     6e-05   21.5   1.7   120   240    20   140     6   146 0.75 Transmembrane amino acid transporter protein
rve_3                PF13683.1     67 seq31_BIOID51039     -             78   2.8e-18   65.0   0.4   1   1   5.2e-22   3.5e-18   64.7   0.3     4    67     2    66     1    66 0.98 Integrase core domain
rve_2                PF13333.1     52 seq31_BIOID51039     -             78   3.4e-13   49.3   0.7   1   1   7.7e-17   5.2e-13   48.7   0.5     1    51    18    73    18    73 0.93 Integrase core domain
ABC_tran             PF00005.22   118 seq34_BIOID51039     -            343   6.3e-22   78.0   0.0   1   1   5.4e-25   1.8e-21   76.5   0.0     1   117    12   130    12   131 0.92 ABC transporter
TOBE                 PF03459.12    64 seq34_BIOID51039     -            343   4.9e-07   29.6   0.0   1   1     4e-08   0.00014   21.8   0.0     4    64   273   330   271   330 0.96 TOBE domain
TOBE_2               PF08402.5     75 seq34_BIOID51039     -            343   3.7e-06   26.7   0.0   1   1   2.7e-09   9.1e-06   25.4   0.0     2    75   258   331   257   331 0.89 TOBE domain
Fer2_BFD             PF04324.10    55 seq35_BIOID51039     -             64   7.6e-14   51.3   0.2   1   1   6.7e-18   9.1e-14   51.1   0.1     1    53     1    52     1    54 0.94 BFD-like [2Fe-2S] binding domain
DUF2556              PF10831.3     53 seq38_BIOID51039     -             59   9.6e-40  133.9   6.0   1   1   7.8e-44   1.1e-39  133.7   4.2     1    53     1    53     1    53 0.99 Protein of unknown function (DUF2556)
SecE                 PF00584.15    57 seq39_BIOID51039     -            127   2.4e-21   74.9   1.0   1   1   1.8e-25   2.4e-21   74.9   0.7     2    56    68   122    67   123 0.97 SecE/Sec61-gamma subunits of protein translocation complex
ThiF                 PF00899.16   136 seq41_BIOID51039     -            597     8e-20   70.9   0.0   1   1   9.4e-24   1.3e-19   70.2   0.0     2   110   347   456   346   476 0.90 ThiF family
HTH_21               PF13276.1     60 seq42_BIOID51039     -            160   2.7e-17   62.4   3.5   1   1     5e-21   6.8e-17   61.1   2.4     2    60    47   104    45   104 0.94 HTH-like domain
Phage_integrase      PF00589.17   173 seq43_BIOID51039     -            151   1.1e-27   96.6   0.0   1   1   9.6e-32   1.3e-27   96.4   0.0    59   171    13   130     3   132 0.95 Phage integrase family
Ivy                  PF08816.6    118 seq46_BIOID51039     -            157   6.8e-35  119.4   0.1   1   1   6.1e-39   8.4e-35  119.2   0.1     1   118    37   152    37   152 0.98 Inhibitor of vertebrate lysozyme (Ivy)
Ferritin             PF00210.19   142 seq49_BIOID51039     -            158   1.7e-35  121.7   2.9   1   1   1.5e-39     2e-35  121.4   2.0     1   141     8   143     8   144 0.96 Ferritin-like domain
Band_7               PF01145.20   179 seq52_BIOID51039     -            375   1.3e-24   86.9   0.2   1   1   4.1e-27   5.6e-23   81.6   0.2     2   178   147   318   146   320 0.94 SPFH domain / Band 7 family
Prok-JAB             PF14464.1    105 seq53_BIOID51039     -            247   7.2e-20   70.4   0.2   1   1   1.8e-23   1.2e-19   69.6   0.2     4    99     4    99     1   108 0.93 Prokaryotic homologs of the JAB domain
NLPC_P60             PF00877.14   105 seq53_BIOID51039     -            247   1.7e-13   50.1   0.0   1   1   3.4e-17   2.3e-13   49.7   0.0     1   104   111   223   111   224 0.92 NlpC/P60 family
ResIII               PF04851.10   184 seq56_BIOID51039     -            748   3.5e-31  108.3   0.0   1   1   2.6e-34   7.1e-31  107.3   0.0     2   184   153   307   152   307 0.94 Type III restriction enzyme, res subunit
Mrr_cat              PF04471.7    115 seq56_BIOID51039     -            748   5.7e-21   74.3   0.2   1   1   4.6e-24   1.3e-20   73.2   0.1     1   114    25   141    25   142 0.91 Restriction endonuclease
Helicase_C           PF00271.26    78 seq56_BIOID51039     -            748   2.6e-11   43.1   0.0   1   1   2.8e-14   7.5e-11   41.6   0.0    10    77   420   487   416   488 0.96 Helicase conserved C-terminal domain
DEAD                 PF00270.24   173 seq56_BIOID51039     -            748   1.2e-09   37.7   0.0   1   1   8.1e-13   2.2e-09   36.8   0.0     3   167   158   306   156   313 0.79 DEAD/DEAH box helicase
SNF2_N               PF00176.18   296 seq56_BIOID51039     -            748   1.1e-06   27.6   0.0   1   1   3.5e-09   9.6e-06   24.5   0.0     1   179   158   317   158   318 0.76 SNF2 family N-terminal domain
NusG                 PF02357.14    92 seq57_BIOID51039     -            181   5.3e-25   87.3   0.0   1   1   1.1e-28   7.7e-25   86.8   0.0     1    92     7   106     7   106 0.93 Transcription termination factor nusG
KOW                  PF00467.24    32 seq57_BIOID51039     -            181   1.3e-08   33.9   0.1   1   1   9.1e-12   6.2e-08   31.7   0.0     1    28   130   161   130   165 0.86 KOW motif
Ribosomal_L10        PF00466.15   100 seq61_BIOID51039     -            165   2.5e-26   91.3   0.0   1   1   2.6e-30   3.6e-26   90.8   0.0     3   100     5   101     3   101 0.98 Ribosomal protein L10
Alpha-amylase        PF00128.19   316 seq63_BIOID51039     -            750     4e-13   49.3   0.6   1   1   2.2e-16   1.5e-12   47.4   0.4    22   303   246   588   240   593 0.68 Alpha amylase, catalytic domain
Alpha-amylase_C      PF02806.13    96 seq63_BIOID51039     -            750   2.8e-06   27.2   0.0   1   1   5.3e-09   3.6e-05   23.6   0.0     8    90   649   737   647   741 0.82 Alpha amylase, C-terminal all-beta domain
Caudo_TAP            PF02413.12   130 seq75_BIOID51039     -            203     1e-29  103.2   0.5   1   1     1e-33   1.4e-29  102.7   0.3     1   129    78   198    78   199 0.96 Caudovirales tail fibre assembly protein
Caudo_TAP            PF02413.12   130 seq77_BIOID51039     -            175     2e-38  131.4   2.4   1   1   1.8e-42   2.5e-38  131.0   1.7     2   130    40   175    39   175 0.97 Caudovirales tail fibre assembly protein
Fimbrial             PF00419.15   145 seq79_BIOID51039     -            180   4.2e-14   52.8   2.5   1   1   3.6e-18     5e-14   52.6   1.8     2   145    32   180    31   180 0.85 Fimbrial protein
DUF1401              PF07180.6    146 seq80_BIOID51039     -            171   9.1e-08   31.8   0.0   1   1   8.8e-12   1.2e-07   31.4   0.0     8    73    28    94    20   138 0.81 Protein of unknown function (DUF1401)
RHH_1                PF01402.16    39 seq81_BIOID51039     -             81   4.8e-11   41.9   0.5   1   1   5.7e-15   7.7e-11   41.2   0.4     2    39    15    52    14    52 0.96 Ribbon-helix-helix protein, copG family
LysE                 PF01810.13   191 seq83_BIOID51039     -            195   6.2e-14   51.5  17.2   1   1   5.3e-18   7.2e-14   51.3  11.9     1   188    14   194    14   195 0.81 LysE type translocator
MFS_1                PF07690.11   354 seq85_BIOID51039     -            438   3.2e-27   95.1  51.3   1   2   2.6e-19   1.2e-15   57.0  17.3    38   258    70   296    27   301 0.69 Major Facilitator Superfamily
MFS_1                PF07690.11   354 seq85_BIOID51039     -            438   3.2e-27   95.1  51.3   2   2   7.9e-15   3.6e-11   42.3  14.7    44   172   298   431   288   438 0.84 Major Facilitator Superfamily
Sugar_tr             PF00083.19   451 seq85_BIOID51039     -            438   1.1e-26   93.2  35.4   1   1   2.1e-28   9.5e-25   86.9  24.5     6   417    27   407    23   433 0.75 Sugar (and other) transporter
MFS_2                PF13347.1    427 seq85_BIOID51039     -            438   1.1e-08   33.8   9.6   1   1   2.4e-12   1.1e-08   33.8   6.6   153   343   173   372   147   382 0.75 MFS/sugar transport protein
Ribosomal_L12        PF00542.14    68 seq88_BIOID51039     -            121   1.8e-31  107.8   8.6   1   1   2.8e-35   3.8e-31  106.7   6.0     1    68    54   121    54   121 0.99 Ribosomal protein L7/L12 C-terminal domain
Lambda_tail_I        PF06805.7     82 seq89_BIOID51039     -            180   9.6e-14   50.8   0.0   1   1   1.2e-17   1.6e-13   50.1   0.0    25    82     2    64     1    64 0.98 Bacteriophage lambda tail assembly protein I
FCD                  PF07729.7    125 seq90_BIOID51039     -            226   5.6e-18   65.3  11.5   1   1   1.3e-21   8.7e-18   64.7   8.0     1   124    82   213    82   214 0.85 FCD domain
GntR                 PF00392.16    64 seq90_BIOID51039     -            226     1e-12   47.1   0.0   1   1   3.3e-16   2.2e-12   46.0   0.0     7    64    16    72    12    72 0.96 Bacterial regulatory proteins, gntR family
DDE_Tnp_1_assoc      PF13808.1     90 seq92_BIOID51039     -             59   2.7e-19   68.4   0.0   1   1   2.2e-23     3e-19   68.3   0.0     1    53     6    58     6    59 0.97 DDE_Tnp_1-associated
Ribosomal_L11_N      PF03946.9     60 seq93_BIOID51039     -            142   3.2e-32  109.6   0.3   1   1   8.7e-36   5.9e-32  108.7   0.2     1    60     8    67     8    67 0.99 Ribosomal protein L11, N-terminal domain
Ribosomal_L11        PF00298.14    69 seq93_BIOID51039     -            142   6.6e-29   99.7   2.9   1   1   1.8e-32   1.2e-28   98.8   2.0     1    69    72   140    72   140 0.99 Ribosomal protein L11, RNA binding domain
RVT_1                PF00078.22   214 seq94_BIOID51039     -            507   3.4e-54  183.3   0.0   1   1   7.6e-58   5.2e-54  182.7   0.0     1   214    91   337    91   337 0.97 Reverse transcriptase (RNA-dependent DNA polymerase)
GIIM                 PF08388.6     80 seq94_BIOID51039     -            507   9.5e-12   44.4   1.8   1   1   1.4e-15   9.5e-12   44.4   1.3     3    69   360   426   358   448 0.85 Group II intron, maturase-specific domain
Semialdhyde_dh       PF01118.19   121 seq95_BIOID51039     -            334   6.7e-33  113.4   0.0   1   1   1.9e-36   1.3e-32  112.5   0.0     3   121     5   146     3   146 0.97 Semialdehyde dehydrogenase, NAD binding domain
Semialdhyde_dhC      PF02774.13   184 seq95_BIOID51039     -            334     3e-20   72.7   0.0   1   1   6.6e-24   4.5e-20   72.1   0.0     1   184   163   311   163   311 0.95 Semialdehyde dehydrogenase, dimerisation domain
HlyD                 PF00529.15   306 seq97_BIOID51039     -            385   1.5e-81  273.9  13.7   1   1     5e-85   1.7e-81  273.7   9.5     1   306    63   360    63   360 0.99 HlyD family secretion protein
HlyD_2               PF12700.2    328 seq97_BIOID51039     -            385   4.2e-19   68.7   2.2   1   1   1.4e-22   4.9e-19   68.5   1.5     2   328    44   360    43   360 0.82 HlyD family secretion protein
HlyD_3               PF13437.1    105 seq97_BIOID51039     -            385   1.2e-15   57.6   4.6   1   1   7.4e-15   2.5e-11   43.7   0.2     1   105   174   289   174   289 0.94 HlyD family secretion protein
Biotin_lipoyl_2      PF13533.1     50 seq97_BIOID51039     -            385     3e-13   49.0   0.2   1   1   8.2e-12   2.8e-08   33.1   0.0     4    49    66   111    59   121 0.88 Biotin-lipoyl like
DUF4102              PF13356.1     89 seq99_BIOID51039     -            420   1.3e-28   98.5   0.1   1   1   3.6e-32   2.5e-28   97.6   0.1     1    88     3    89     3    90 0.97 Domain of unknown function (DUF4102)
Phage_integrase      PF00589.17   173 seq99_BIOID51039     -            420   4.5e-25   88.1   0.0   1   1   1.1e-28   7.8e-25   87.4   0.0     3   171   204   383   202   385 0.93 Phage integrase family
DUF3672              PF12421.3    136 seq100_BIOID51039    -            247   7.8e-38  129.5   1.1   1   1   1.7e-41   1.1e-37  129.0   0.8     1   136    59   209    59   209 0.94 Fibronectin type III protein
DUF1983              PF09327.6     81 seq100_BIOID51039    -            247   9.2e-10   38.2   0.2   1   1   4.2e-13   2.9e-09   36.6   0.1    47    81     1    35     1    35 0.97 Domain of unknown function (DUF1983)
TrmB                 PF01978.14    68 seq101_BIOID51039    -            284   1.7e-18   65.9   0.1   1   1   6.2e-22   4.2e-18   64.6   0.1     3    68    25    90    23    90 0.98 Sugar-specific transcriptional regulator TrmB
Regulator_TrmB       PF11495.3    234 seq101_BIOID51039    -            284   1.3e-08   34.0   0.0   1   1   2.8e-12   1.9e-08   33.4   0.0     2   109   123   225   122   259 0.87 Archaeal transcriptional regulator TrmB
Flavodoxin_2         PF02525.12   199 seq103_BIOID51039    -            196   4.4e-39  133.9   0.0   1   1   1.1e-42   5.1e-39  133.7   0.0     2   188     5   178     4   189 0.87 Flavodoxin-like fold
FMN_red              PF03358.10   152 seq103_BIOID51039    -            196   7.6e-13   48.1   0.0   1   1   2.3e-16   1.1e-12   47.6   0.0     2   117     5   132     5   157 0.85 NADPH-dependent FMN reductase
Flavodoxin_4         PF12682.2    156 seq103_BIOID51039    -            196   3.6e-06   26.2   0.1   1   1   1.2e-09   5.4e-06   25.7   0.1    54    99    61   105    15   111 0.82 Flavodoxin
DDE_Tnp_1            PF01609.16   211 seq107_BIOID51039    -            285   2.6e-31  108.7   0.2   1   1   2.5e-35   3.5e-31  108.3   0.2     3   211     9   250     7   250 0.93 Transposase DDE domain
SieB                 PF14163.1    151 seq108_BIOID51039    -            193   1.4e-29  102.5   0.2   1   1   1.2e-33   1.7e-29  102.2   0.2     2   148    23   175    22   178 0.94 Superinfection exclusion protein B
Fimbrial             PF00419.15   145 seq110_BIOID51039    -            187   3.8e-17   62.7   0.2   1   1   3.5e-21   4.7e-17   62.4   0.1     1   144    43   186    43   187 0.88 Fimbrial protein
Nuc-transf           PF10127.4    247 seq111_BIOID51039    -            263   1.1e-96  322.8   0.0   1   1  9.1e-101   1.2e-96  322.6   0.0     1   246    10   256    10   257 0.99 Predicted nucleotidyltransferase
GerE                 PF00196.14    58 seq112_BIOID51039    -            205   1.1e-05   24.4   0.0   1   1   1.3e-09   1.8e-05   23.8   0.0     2    55   144   197   143   200 0.94 Bacterial regulatory proteins, luxR family
RNA_pol_Rpb2_6       PF00562.23   386 seq122_BIOID51039    -           1342  4.7e-162  539.0   0.0   1   1  3.5e-162  7.9e-159  528.4   0.1     2   386   716  1264   715  1264 0.98 RNA polymerase Rpb2, domain 6
RNA_pol_Rpb2_7       PF04560.15    83 seq122_BIOID51039    -           1342   5.7e-32  109.6   0.1   1   1   8.2e-35   1.9e-31  108.0   0.0     1    82  1266  1341  1266  1342 0.98 RNA polymerase Rpb2, domain 7
RNA_pol_Rpb2_3       PF04565.11    68 seq122_BIOID51039    -           1342   7.1e-30  102.4   0.0   1   1   7.4e-33   1.7e-29  101.2   0.0     1    68   513   582   513   582 0.98 RNA polymerase Rpb2, domain 3
RNA_pol_Rpb2_45      PF10385.4     66 seq122_BIOID51039    -           1342   4.6e-29   99.9   0.3   1   1   1.5e-31   3.5e-28   97.0   0.2     1    66   591   656   591   656 1.00 RNA polymerase beta subunit external 1 domain
RNA_pol_Rpb2_1       PF04563.10   203 seq122_BIOID51039    -           1342   1.5e-26   92.4   0.0   1   1   1.4e-29   3.1e-26   91.4   0.0     2   203    27   509    26   509 0.98 RNA polymerase beta subunit
RNA_pol_Rpb2_2       PF04561.9    190 seq122_BIOID51039    -           1342   1.6e-25   89.5   0.9   1   2   8.4e-11   1.9e-07   30.5   0.0     1    74   151   225   151   276 0.82 RNA polymerase Rpb2, domain 2
RNA_pol_Rpb2_2       PF04561.9    190 seq122_BIOID51039    -           1342   1.6e-25   89.5   0.9   2   2   1.9e-18   4.4e-15   55.4   0.0    80   190   340   454   329   454 0.88 RNA polymerase Rpb2, domain 2
Prok-JAB             PF14464.1    105 seq127_BIOID51039    -            165   9.8e-11   41.0   0.1   1   1   9.2e-15   1.3e-10   40.6   0.1    11    97    30   140    20   149 0.75 Prokaryotic homologs of the JAB domain
Pili_assembly_N      PF00345.15   122 seq134_BIOID51039    -            245   7.1e-27   93.5   0.0   1   1   3.8e-30   2.6e-26   91.6   0.0     1   121    36   158    36   159 0.89 Gram-negative pili assembly chaperone, N-terminal domain
Pili_assembly_C      PF02753.12    68 seq134_BIOID51039    -            245   5.8e-17   61.1   0.0   1   1   1.7e-20   1.2e-16   60.2   0.0     2    65   179   238   178   241 0.95 Gram-negative pili assembly chaperone, C-terminal domain
Ail_Lom              PF06316.6    199 seq136_BIOID51039    -            166     2e-94  314.5   3.2   1   1   3.5e-98   2.4e-94  314.3   2.3     1   161     1   161     1   165 0.99 Enterobacterial Ail/Lom protein
OMP_b-brl            PF13505.1    176 seq136_BIOID51039    -            166   5.1e-15   55.7   1.5   1   1   9.4e-19   6.4e-15   55.4   1.1     2   124    11   151     9   162 0.74 Outer membrane protein beta-barrel domain
Phage-tail_3         PF13550.1    164 seq137_BIOID51039    -            550   1.6e-40  138.4   0.0   1   1   1.9e-44   2.7e-40  137.7   0.0     1   161   330   497   330   500 0.94 Putative phage tail protein
AA_kinase            PF00696.23   241 seq140_BIOID51039    -            258   1.1e-39  136.2   2.2   1   1   9.4e-44   1.3e-39  136.1   1.5     3   240     5   235     3   236 0.93 Amino acid kinase family
DUF1680              PF07944.7    520 seq143_BIOID51039    -            622   2.5e-35  121.6   6.8   1   1   9.7e-39   1.3e-34  119.2   4.7    48   520    65   534    45   534 0.81 Putative glycosyl hydrolase of unknown function (DUF1680)
AMNp_N               PF10423.4    160 seq144_BIOID51039    -            519   2.1e-50  170.3   0.1   1   1   4.5e-54     3e-50  169.7   0.1     2   158    47   205    46   207 0.96 Bacterial AMP nucleoside phosphorylase N-terminus
PNP_UDP_1            PF01048.15   234 seq144_BIOID51039    -            519   5.3e-20   71.2   0.0   1   1   1.2e-23   8.5e-20   70.6   0.0    33   200   297   464   264   487 0.83 Phosphorylase superfamily
UDG                  PF03167.14   152 seq145_BIOID51039    -            229   1.5e-30  105.5   0.0   1   1   1.6e-34   2.2e-30  105.0   0.0     6   152    54   211    50   211 0.96 Uracil DNA glycosylase superfamily
HTH_3                PF01381.17    55 seq146_BIOID51039    -            100   7.4e-07   28.8   0.1   1   1   7.9e-11   1.1e-06   28.2   0.0    13    47    16    50     7    58 0.92 Helix-turn-helix
Transaldolase        PF00923.14   287 seq147_BIOID51039    -            338    5e-104  347.3   0.3   1   1  4.2e-108  5.7e-104  347.1   0.2     1   287    35   334    35   334 0.95 Transaldolase
Tautomerase          PF01361.16    60 seq150_BIOID51039    -             75   3.6e-14   51.9   0.0   1   1   3.7e-18   5.1e-14   51.5   0.0     1    51     2    53     2    55 0.98 Tautomerase enzyme
ACR_tran             PF00873.14  1021 seq152_BIOID51039    -           1034         0 1453.8  23.6   1   1         0         0 1453.6  16.4     1  1021     1  1029     1  1029 1.00 AcrB/AcrD/AcrF family
SecD_SecF            PF02355.11   189 seq152_BIOID51039    -           1034   1.1e-07   31.1  31.7   1   1   3.1e-08   0.00014   21.0   5.2    31   180   870  1018   856  1029 0.84 Protein export membrane protein
MMPL                 PF03176.10   333 seq152_BIOID51039    -           1034   8.3e-06   24.6   9.7   1   1   1.8e-09   8.3e-06   24.6   6.7   135   306   330   500   288   525 0.78 MMPL family
Glyco_transf_9       PF01075.12   247 seq154_BIOID51039    -            406   3.6e-07   29.5   0.0   1   1   4.2e-11   5.7e-07   28.8   0.0   104   208   215   317   198   333 0.88 Glycosyltransferase family 9 (heptosyltransferase)
Ail_Lom              PF06316.6    199 seq158_BIOID51039    -             36   7.1e-18   64.7   0.1   1   1   5.5e-22   7.5e-18   64.6   0.1   164   199     1    36     1    36 0.98 Enterobacterial Ail/Lom protein
rve                  PF00665.21   120 seq159_BIOID51039    -            185   1.2e-11   44.5   0.0   1   1   3.5e-15   2.4e-11   43.6   0.0     2    77   106   179   105   182 0.96 Integrase core domain
HTH_21               PF13276.1     60 seq159_BIOID51039    -            185   1.1e-09   37.9   5.4   1   1   2.8e-13   1.9e-09   37.2   3.8     3    59    27    82    23    83 0.89 HTH-like domain
DUF1019              PF06254.6     89 seq160_BIOID51039    -            141   3.4e-24   84.7   0.2   1   1   3.5e-28   4.8e-24   84.2   0.1     1    88    46   120    46   121 0.97 Protein of unknown function (DUF1019)
HTH_5                PF01022.15    47 seq161_BIOID51039    -             99   1.2e-14   53.5   0.1   1   1   7.3e-18     2e-14   52.8   0.1     1    47    23    70    23    70 0.97 Bacterial regulatory protein, arsR family
HTH_20               PF12840.2     61 seq161_BIOID51039    -             99   2.4e-11   43.1   0.4   1   1   1.3e-14   3.5e-11   42.6   0.3     2    58    16    72    15    75 0.96 Helix-turn-helix domain
MarR_2               PF12802.2     62 seq161_BIOID51039    -             99     2e-09   36.8   0.1   1   1   1.2e-12   3.3e-09   36.1   0.1     5    60    24    75    19    77 0.89 MarR family
HTH_24               PF13412.1     48 seq161_BIOID51039    -             99     2e-08   33.3   0.0   1   1   1.9e-11   5.1e-08   32.0   0.0     5    47    26    68    24    69 0.96 Winged helix-turn-helix DNA-binding
MarR                 PF01047.17    59 seq161_BIOID51039    -             99   6.7e-06   25.6   0.0   1   1   4.6e-09   1.3e-05   24.7   0.0     5    53    26    74    23    75 0.95 MarR family
Sigma70_r4           PF04545.11    50 seq163_BIOID51039    -            816   2.6e-07   29.7   0.3   1   1   6.8e-11   9.2e-07   27.9   0.2    15    44   328   360   324   363 0.86 Sigma-70, region 4
Iso_dh               PF00180.15   348 seq164_BIOID51039    -            361   8.9e-87  291.1   0.0   1   1     8e-91   1.1e-86  290.8   0.0     1   347     6   354     6   355 0.93 Isocitrate/isopropylmalate dehydrogenase
HTH_Tnp_1            PF01527.15    76 seq166_BIOID51039    -            136   4.5e-19   68.0   0.6   1   1   1.2e-22     8e-19   67.2   0.4     2    74    23   102    22   104 0.89 Transposase
HTH_28               PF13518.1     52 seq166_BIOID51039    -            136   2.1e-06   27.4   0.5   1   1   6.5e-10   4.4e-06   26.4   0.0     1    43    32    75    32    78 0.93 Helix-turn-helix domain
phage_tail_N         PF08400.5    134 seq168_BIOID51039    -           1102   2.4e-58  195.5   0.2   1   1   3.5e-62   2.4e-58  195.5   0.1     1   134    15   148    15   148 0.99 Prophage tail fibre N-terminal
Collar               PF07484.7     57 seq168_BIOID51039    -           1102   1.7e-10   40.3   1.9   1   1   5.1e-14   3.5e-10   39.4   0.1     1    56   921   967   921   968 0.97 Phage Tail Collar Domain
DHO_dh               PF01180.16   293 seq170_BIOID51039    -            336   6.6e-92  307.5   0.2   1   1   5.9e-96     8e-92  307.2   0.1     4   288    47   335    45   336 0.97 Dihydroorotate dehydrogenase
rve                  PF00665.21   120 seq172_BIOID51039    -            128   3.7e-13   49.5   0.0   1   1   2.6e-16   1.2e-12   47.8   0.0    49   119     3    72     1    73 0.95 Integrase core domain
rve_3                PF13683.1     67 seq172_BIOID51039    -            128   3.9e-12   45.3   0.0   1   1   1.2e-15   5.3e-12   44.9   0.0     6    67    49   110    44   110 0.93 Integrase core domain
rve_2                PF13333.1     52 seq172_BIOID51039    -            128   6.8e-07   29.1   0.0   1   1   2.6e-10   1.2e-06   28.4   0.0     1    44    63   109    63   117 0.88 Integrase core domain
Resolvase            PF00239.16   141 seq173_BIOID51039    -            254   2.3e-50  170.0   0.1   1   1   5.7e-54   3.9e-50  169.2   0.0     2   140    58   190    57   191 0.98 Resolvase, N terminal domain
HTH_7                PF02796.10    45 seq173_BIOID51039    -            254   2.6e-11   43.0   0.5   1   1   8.8e-15     6e-11   41.9   0.3     1    43   193   235   193   236 0.98 Helix-turn-helix domain of resolvase
Rhodanese            PF00581.15   113 seq175_BIOID51039    -            174   2.1e-11   44.0   0.0   1   1   4.8e-15   3.3e-11   43.4   0.0     2   112     8    98     7    99 0.82 Rhodanese-like domain
DUF2892              PF11127.3     66 seq175_BIOID51039    -            174   3.2e-11   42.7   3.2   1   1     7e-15   4.8e-11   42.2   2.2    10    60   115   170   112   174 0.88 Protein of unknown function (DUF2892)
AAA_12               PF13087.1    199 seq176_BIOID51039    -           1175   6.2e-23   81.1   0.0   1   1   9.7e-26   2.2e-22   79.3   0.0    29   198   780   973   777   974 0.78 AAA domain
AAA_11               PF13086.1    241 seq176_BIOID51039    -           1175   1.9e-18   66.8   0.0   1   1     5e-20   1.1e-16   61.0   0.0     2   237   275   733   274   735 0.81 AAA domain
PLDc_2               PF13091.1    126 seq176_BIOID51039    -           1175   2.5e-11   43.2   0.0   1   1   2.8e-14   6.3e-11   41.9   0.0     1    96  1030  1138  1030  1167 0.86 PLD-like domain
AAA_19               PF13245.1     76 seq176_BIOID51039    -           1175   8.5e-09   34.9   0.1   1   1   1.3e-11     3e-08   33.1   0.0     7    68   290   351   285   361 0.74 Part of AAA domain
CsiD                 PF08943.5    297 seq177_BIOID51039    -            360  1.1e-148  493.8   0.2   1   1  2.6e-152  1.8e-148  493.1   0.0     1   297    55   350    55   350 1.00 CsiD
TauD                 PF02668.11   258 seq177_BIOID51039    -            360   4.7e-11   42.7   0.1   1   1     1e-14   6.8e-11   42.1   0.1    33   256   123   344    99   346 0.80 Taurine catabolism dioxygenase TauD, TfdA family
Lyase_1              PF00206.15   312 seq178_BIOID51039    -            457  3.8e-102  341.5   0.0   1   1  1.4e-105  1.9e-101  339.2   0.0     1   312     6   301     6   301 0.99 Lyase
HTH_36               PF13730.1     55 seq179_BIOID51039    -            320   4.6e-07   29.7   0.0   1   1   6.8e-11   9.3e-07   28.7   0.0     9    55    24    71    19    71 0.90 Helix-turn-helix domain
rve                  PF00665.21   120 seq181_BIOID51039    -            301   2.7e-24   85.4   0.0   1   1   1.1e-27   4.9e-24   84.6   0.0     3   119   123   243   121   244 0.97 Integrase core domain
rve_3                PF13683.1     67 seq181_BIOID51039    -            301   1.4e-17   62.8   0.1   1   1   9.9e-21   4.5e-17   61.2   0.0     2    67   216   281   215   281 0.98 Integrase core domain
HTH_21               PF13276.1     60 seq181_BIOID51039    -            301   3.7e-17   61.9   1.4   1   1     7e-19   3.2e-15   55.7   0.4     6    57    49   106    44   109 0.80 HTH-like domain
HTH_Tnp_1            PF01527.15    76 seq184_BIOID51039    -            124   4.6e-19   68.0   0.6   1   1     9e-23   6.1e-19   67.6   0.4     2    74    23   102    22   104 0.89 Transposase
HTH_28               PF13518.1     52 seq184_BIOID51039    -            124   1.7e-06   27.7   0.5   1   1   5.4e-10   3.7e-06   26.6   0.0     1    43    32    75    32    78 0.93 Helix-turn-helix domain
SIS_2                PF13580.1    138 seq186_BIOID51039    -            246   3.1e-31  107.7   0.3   1   1   9.4e-35   6.4e-31  106.7   0.2    15   138    78   200    56   200 0.92 SIS domain
SIS                  PF01380.17   131 seq186_BIOID51039    -            246   5.9e-08   32.2   0.0   1   1   2.3e-11   1.6e-07   30.9   0.0    51   104   163   216   152   229 0.91 SIS domain
Acetyltransf_2       PF00797.12   240 seq192_BIOID51039    -            281   5.7e-82  274.7   0.3   1   1   4.9e-86   6.8e-82  274.5   0.2     1   237    21   256    21   259 0.97 N-acetyltransferase
MoCF_biosynth        PF00994.19   144 seq194_BIOID51039    -            195   9.4e-28   96.2   0.0   1   1   8.5e-32   1.2e-27   95.9   0.0     2   138     8   147     7   152 0.88 Probable molybdopterin binding domain
MurB_C               PF02873.11   105 seq196_BIOID51039    -            342   5.3e-42  141.7   0.0   1   1   1.3e-45   9.1e-42  140.9   0.0     1   105   203   330   203   330 0.99 UDP-N-acetylenolpyruvoylglucosamine reductase, C-terminal domain
FAD_binding_4        PF01565.18   139 seq196_BIOID51039    -            342   7.3e-28   96.6   0.0   1   1   8.6e-31   5.9e-27   93.7   0.0     2   138    18   149    17   150 0.91 FAD binding domain
Autotransporter      PF03797.14   265 seq200_BIOID51039    -            984   2.9e-51  174.2  20.2   1   1   6.3e-55   2.9e-51  174.2  14.0     3   264   719   969   717   970 0.98 Autotransporter beta-domain
Pertactin            PF03212.9    121 seq200_BIOID51039    -            984   1.9e-41  140.4   0.9   1   1   4.2e-45   1.9e-41  140.4   0.6     1   120   506   626   506   627 0.98 Pertactin
ESPR                 PF13018.1     24 seq200_BIOID51039    -            984   1.1e-09   37.4   1.5   1   1   2.3e-13   1.1e-09   37.4   1.0     1    24     1    24     1    24 0.99 Extended Signal Peptide of Type V secretion system
DUF3672              PF12421.3    136 seq203_BIOID51039    -            627   2.7e-41  140.7   0.0   1   1   1.5e-44   6.9e-41  139.4   0.0     1   135   445   585   445   586 0.89 Fibronectin type III protein
DUF1983              PF09327.6     81 seq203_BIOID51039    -            627   2.8e-27   94.3   1.6   1   1   1.4e-30   6.2e-27   93.2   1.1     1    81   341   421   341   421 0.99 Domain of unknown function (DUF1983)
DUF4222              PF13973.1     53 seq207_BIOID51039    -             99   2.2e-23   81.2   1.7   1   1   2.2e-27     3e-23   80.8   1.2     1    52    16    67    16    68 0.97 Domain of unknown function (DUF4222)
Histone_HNS          PF00816.16    93 seq208_BIOID51039    -            134   1.4e-20   73.4   4.6   1   1   1.1e-24   1.6e-20   73.3   2.5     2    93    25   129    24   129 0.88 H-NS histone family
Cys_Met_Meta_PP      PF01053.15   386 seq211_BIOID51039    -            445  4.4e-140  466.2   0.0   1   1  1.1e-143  5.1e-140  466.0   0.0     1   385    65   439    65   440 0.99 Cys/Met metabolism PLP-dependent enzyme
Aminotran_1_2        PF00155.16   363 seq211_BIOID51039    -            445   1.2e-07   30.9   0.0   1   1   3.8e-11   1.7e-07   30.3   0.0    49   192   116   237   102   270 0.84 Aminotransferase class I and II
Aminotran_5          PF00266.14   371 seq211_BIOID51039    -            445   0.00011   20.9   0.0   1   1     4e-08   0.00018   20.2   0.0    68   201   132   257   103   273 0.84 Aminotransferase class-V
DUF1379              PF07126.7    154 seq213_BIOID51039    -            192   2.3e-56  189.3   0.0   1   1   2.3e-60   3.1e-56  188.8   0.0     1   149    33   182    33   187 0.98 Protein of unknown function (DUF1379)
BCCT                 PF02028.12   485 seq214_BIOID51039    -            536  4.5e-132  440.6  40.5   1   1  3.9e-136  5.3e-132  440.3  28.1     3   485    14   499    12   499 0.98 BCCT family transporter
DUF977               PF06163.6    127 seq216_BIOID51039    -            140   6.4e-57  190.6   0.1   1   1   5.3e-61   7.3e-57  190.4   0.1     1   127     1   136     1   136 1.00 Bacterial protein of unknown function (DUF977)
AAA_25               PF13481.1    194 seq218_BIOID51039    -            471     6e-40  136.5   0.0   1   1   1.5e-43   2.1e-39  134.8   0.0    18   193   152   320   138   321 0.84 AAA domain
DAO                  PF01266.19   358 seq219_BIOID51039    -            422   8.2e-63  212.3   0.0   1   1   7.1e-67   9.8e-63  212.0   0.0     1   356     3   390     3   392 0.86 FAD dependent oxidoreductase
Glyco_hydro_38       PF01074.17   277 seq221_BIOID51039    -           1024   1.2e-68  231.3   0.0   1   1   4.4e-72     2e-68  230.5   0.0     2   261   250   499   249   509 0.98 Glycosyl hydrolases family 38 N-terminal domain
Glyco_hydro_38C      PF07748.8    458 seq221_BIOID51039    -           1024   1.2e-51  175.8   0.0   1   1   5.3e-55   2.4e-51  174.8   0.0    71   458   656  1021   619  1021 0.85 Glycosyl hydrolases family 38 C-terminal domain
Alpha-mann_mid       PF09261.6     80 seq221_BIOID51039    -           1024   2.8e-21   75.3   0.1   1   1   1.6e-24   7.4e-21   74.0   0.1     1    80   514   590   514   590 0.95 Alpha mannosidase, middle domain
GATase_4             PF13230.1    272 seq222_BIOID51039    -            255  3.2e-107  357.1   0.0   1   1  7.7e-111  3.5e-107  357.0   0.0     1   252     1   252     1   255 0.99 Glutamine amidotransferases class-II
GATase_2             PF00310.16   361 seq222_BIOID51039    -            255   3.3e-17   62.1   0.1   1   1   2.1e-15   9.7e-12   44.1   0.1   189   359    65   215    60   217 0.87 Glutamine amidotransferases class-II
Transcrip_reg        PF01709.15   234 seq224_BIOID51039    -            238   3.2e-82  275.0   0.9   1   1   2.6e-86   3.6e-82  274.8   0.6     1   233     3   235     3   236 0.98 Transcriptional regulator
Thioredoxin          PF00085.15   104 seq225_BIOID51039    -            139   4.4e-30  103.3   0.9   1   1   2.9e-32   6.6e-29   99.5   0.0     2   102    37   136    36   138 0.94 Thioredoxin
Thioredoxin_2        PF13098.1    112 seq225_BIOID51039    -            139   1.4e-12   47.6   0.0   1   1     4e-15     9e-12   45.0   0.0     7   112    54   135    49   135 0.88 Thioredoxin-like domain
Thioredoxin_7        PF13899.1     82 seq225_BIOID51039    -            139   5.9e-08   32.5   0.4   1   1     3e-10   6.7e-07   29.1   0.0     7    81    42   114    36   115 0.82 Thioredoxin-like
Redoxin              PF08534.5    146 seq225_BIOID51039    -            139   2.6e-06   26.9   0.0   1   1     4e-08     9e-05   21.9   0.0    28    73    52    95    34   103 0.87 Redoxin
HyaE                 PF07449.6    107 seq225_BIOID51039    -            139   8.6e-05   22.2   0.0   1   1   6.1e-08   0.00014   21.6   0.0    52   100    76   124    67   129 0.87 Hydrogenase-1 expression protein HyaE
DDE_Tnp_1_assoc      PF13808.1     90 seq229_BIOID51039    -             84   2.4e-27   94.3   0.0   1   1     2e-31   2.7e-27   94.1   0.0     1    75     6    80     6    83 0.98 DDE_Tnp_1-associated
Methyltransf_25      PF13649.1    101 seq230_BIOID51039    -            164     1e-14   54.5   0.0   1   1   9.8e-19   1.3e-14   54.2   0.0     1    99     7   112     7   114 0.95 Methyltransferase domain
Pep_deformylase      PF01327.16   157 seq232_BIOID51039    -            169   6.4e-53  178.2   0.1   1   1   5.6e-57   7.6e-53  177.9   0.1     2   156     4   152     3   153 0.94 Polypeptide deformylase
DUF1144              PF06610.8    143 seq234_BIOID51039    -            149   4.1e-71  237.2   7.6   1   1   3.3e-75   4.5e-71  237.0   5.3     4   143     3   142     1   142 0.98 Protein of unknown function (DUF1144)
BPL_LplA_LipB        PF03099.14   125 seq235_BIOID51039    -            321   5.1e-21   74.8   0.0   1   1   1.7e-24   7.6e-21   74.2   0.0     4   125    86   208    83   208 0.89 Biotin/lipoate A/B protein ligase family
HTH_11               PF08279.7     55 seq235_BIOID51039    -            321   8.4e-13   47.6   0.0   1   1   4.4e-16     2e-12   46.4   0.0     4    54     9    58     8    59 0.92 HTH domain
BPL_C                PF02237.12    48 seq235_BIOID51039    -            321   1.6e-11   43.5   0.2   1   1   8.9e-15   4.1e-11   42.2   0.1     1    48   271   317   271   317 0.97 Biotin protein ligase C terminal domain
HTH_3                PF01381.17    55 seq236_BIOID51039    -             71   2.9e-05   23.7   0.0   1   1   5.3e-09   7.2e-05   22.4   0.0    27    55     2    30     2    30 0.95 Helix-turn-helix
DUF413               PF04219.7     94 seq238_BIOID51039    -            112   1.5e-38  130.2   0.1   1   1   1.4e-42   1.9e-38  129.9   0.1     1    90    10    99    10   102 0.97 Protein of unknown function, DUF
LysR_substrate       PF03466.15   209 seq241_BIOID51039    -            315   9.6e-55  184.8   0.6   1   1   1.9e-58   1.3e-54  184.3   0.4     4   208    99   303    96   304 0.99 LysR substrate binding domain
HTH_1                PF00126.22    60 seq241_BIOID51039    -            315   8.8e-22   76.4   0.5   1   1   2.5e-25   1.7e-21   75.5   0.1     1    59    13    71    13    72 0.98 Bacterial regulatory helix-turn-helix protein, lysR family
DTW                  PF03942.10   204 seq246_BIOID51039    -            240   7.5e-60  201.5   0.0   1   1   6.5e-64   8.8e-60  201.2   0.0     1   202    35   224    35   226 0.97 DTW domain
HTH_3                PF01381.17    55 seq248_BIOID51039    -             71   4.5e-12   45.4   0.0   1   1   1.3e-15   5.8e-12   45.1   0.0     1    49     4    52     4    55 0.96 Helix-turn-helix
HTH_31               PF13560.1     64 seq248_BIOID51039    -             71   4.2e-08   33.1   0.0   1   1     1e-11   4.7e-08   32.9   0.0     6    54     4    51     2    63 0.90 Helix-turn-helix domain
HTH_19               PF12844.2     64 seq248_BIOID51039    -             71     1e-07   31.7   0.0   1   1   2.6e-11   1.2e-07   31.5   0.0     2    43     2    43     2    63 0.86 Helix-turn-helix domain
HTH_Tnp_1            PF01527.15    76 seq249_BIOID51039    -            108   9.2e-11   41.4   1.2   1   1   2.7e-14   3.8e-10   39.4   0.8     1    74     1    87     1    88 0.85 Transposase
DDE_Tnp_1_assoc      PF13808.1     90 seq250_BIOID51039    -            228   2.5e-22   78.2   0.0   1   1   6.4e-26   4.4e-22   77.4   0.0    23    90     3    70     1    70 0.97 DDE_Tnp_1-associated
DDE_Tnp_1            PF01609.16   211 seq250_BIOID51039    -            228   6.7e-19   68.1   0.2   1   1   1.2e-22   8.1e-19   67.9   0.1     3   152    77   210    75   224 0.87 Transposase DDE domain
Aldo_ket_red         PF00248.16   283 seq251_BIOID51039    -            267   4.9e-57  192.7   0.6   1   1   4.6e-61   6.3e-57  192.4   0.4     2   281     6   250     5   251 0.95 Aldo/keto reductase family
MFS_1                PF07690.11   354 seq252_BIOID51039    -            399   2.1e-42  145.0  63.3   1   1   5.1e-42   2.3e-38  131.7  36.9     3   342    10   333     7   335 0.88 Major Facilitator Superfamily
Sugar_tr             PF00083.19   451 seq252_BIOID51039    -            399   1.1e-09   37.2  17.6   1   1   2.4e-13   1.1e-09   37.2  12.2    47   190    39   176    30   182 0.90 Sugar (and other) transporter
MFS_2                PF13347.1    427 seq252_BIOID51039    -            399   8.4e-09   34.2  21.1   1   1   1.8e-12   8.4e-09   34.2  14.6   145   387   127   362   124   383 0.84 MFS/sugar transport protein
MFS_1                PF07690.11   354 seq254_BIOID51039    -            472   1.5e-56  191.6  44.9   1   2   5.4e-52   7.4e-48  162.9  16.1     2   269    56   327    55   340 0.89 Major Facilitator Superfamily
MFS_1                PF07690.11   354 seq254_BIOID51039    -            472   1.5e-56  191.6  44.9   2   2   1.3e-12   1.8e-08   33.4  10.6    59   178   340   456   328   470 0.85 Major Facilitator Superfamily
Ead_Ea22             PF13935.1    139 seq255_BIOID51039    -             60   8.6e-09   35.7   0.0   1   1   6.7e-13   9.1e-09   35.6   0.0     1    30     2    31     2    43 0.93 Ead/Ea22-like protein
Formyl_trans_N       PF00551.14   181 seq258_BIOID51039    -            315   3.3e-55  186.3   0.0   1   1     7e-59   4.8e-55  185.8   0.0     2   180     6   183     5   184 0.98 Formyl transferase
Formyl_trans_C       PF02911.13   100 seq258_BIOID51039    -            315   1.1e-33  115.1   0.1   1   1   2.5e-37   1.7e-33  114.5   0.0     1    99   207   304   207   305 0.98 Formyl transferase, C-terminal domain
rve                  PF00665.21   120 seq261_BIOID51039    -            295   1.6e-25   89.3   0.0   1   1   1.5e-28     4e-25   88.1   0.0     2   119   125   239   124   240 0.97 Integrase core domain
HTH_21               PF13276.1     60 seq261_BIOID51039    -            295   3.3e-16   58.9   2.8   1   1   3.2e-19   8.8e-16   57.5   2.0     2    60    46   103    44   103 0.94 HTH-like domain
rve_3                PF13683.1     67 seq261_BIOID51039    -            295   2.6e-11   42.7   0.1   1   1     2e-14   5.4e-11   41.7   0.0     6    67   216   277   211   277 0.93 Integrase core domain
DDE_Tnp_IS240        PF13610.1    140 seq261_BIOID51039    -            295   1.5e-06   28.0   0.0   1   1   8.1e-10   2.2e-06   27.5   0.0     2   137   130   267   129   269 0.92 DDE domain
rve_2                PF13333.1     52 seq261_BIOID51039    -            295   7.8e-06   25.7   0.0   1   1   6.1e-09   1.7e-05   24.6   0.0     1    46   230   279   230   284 0.85 Integrase core domain
Phage_CII            PF05269.6     91 seq262_BIOID51039    -             98     2e-35  120.5   0.1   1   1   1.6e-39   2.2e-35  120.3   0.1     1    91     1    92     1    92 0.97 Bacteriophage CII protein
PGI                  PF00342.14   486 seq263_BIOID51039    -            549  8.9e-235  779.5   0.1   1   1  7.4e-239    1e-234  779.3   0.0     1   486    52   541    52   541 0.99 Phosphoglucose isomerase
Homoserine_dh        PF00742.14   179 seq266_BIOID51039    -            810   6.9e-51  172.3   0.0   1   1   2.3e-54   1.1e-50  171.7   0.0     1   178   608   803   608   804 0.99 Homoserine dehydrogenase
AA_kinase            PF00696.23   241 seq266_BIOID51039    -            810   1.8e-42  145.4   0.0   1   1   8.3e-46   3.8e-42  144.3   0.0     2   238    12   284    11   287 0.89 Amino acid kinase family
NAD_binding_3        PF03447.11   117 seq266_BIOID51039    -            810   3.5e-24   85.3   0.0   1   1   1.8e-27   8.4e-24   84.1   0.0     1   116   465   599   465   600 0.98 Homoserine dehydrogenase, NAD binding domain
HTS                  PF04204.11   298 seq267_BIOID51039    -            309  2.3e-131  436.7   0.0   1   1  1.9e-135  2.6e-131  436.6   0.0     1   298     2   299     2   299 1.00 Homoserine O-succinyltransferase
Aldedh               PF00171.17   462 seq270_BIOID51039    -            482    2e-175  583.4   0.1   1   1  1.6e-179  2.2e-175  583.3   0.1     1   461    19   477    19   478 0.99 Aldehyde dehydrogenase family
ATP-grasp_5          PF13549.1    222 seq272_BIOID51039    -            886   3.7e-75  251.8   0.2   1   1   3.9e-78     9e-75  250.5   0.1     1   221   472   693   472   694 0.96 ATP-grasp domain
Succ_CoA_lig         PF13607.1    138 seq272_BIOID51039    -            886   1.3e-46  157.5   0.1   1   1   1.1e-49   2.4e-46  156.6   0.1     1   138   147   280   147   280 0.97 Succinyl-CoA ligase like flavodoxin domain
CoA_binding_2        PF13380.1    115 seq272_BIOID51039    -            886   1.9e-23   82.6   0.0   1   1   1.1e-25   2.6e-22   79.0   0.0     1   113    13   130    13   132 0.95 CoA binding domain
Acetyltransf_1       PF00583.19    83 seq272_BIOID51039    -            886     1e-10   41.3   0.0   1   1   1.6e-13   3.7e-10   39.5   0.0    10    82   781   863   775   864 0.81 Acetyltransferase (GNAT) family
Acetyltransf_3       PF13302.1    142 seq272_BIOID51039    -            886   1.8e-09   37.8   0.0   1   1   1.7e-12   3.9e-09   36.8   0.0     1   142   725   864   725   864 0.80 Acetyltransferase (GNAT) domain
Acetyltransf_4       PF13420.1    155 seq272_BIOID51039    -            886     1e-06   28.6   0.0   1   1   4.8e-08   0.00011   22.0   0.0     4   135   731   864   728   871 0.80 Acetyltransferase (GNAT) domain
Phage_rep_O          PF04492.8    100 seq273_BIOID51039    -            176   2.6e-40  136.5   0.0   1   1   2.7e-44   3.7e-40  136.0   0.0     3   100    18   115    16   115 0.99 Bacteriophage replication protein O
DUF883               PF05957.8     94 seq274_BIOID51039    -            113   6.8e-27   93.5   1.2   1   1   5.9e-31   8.1e-27   93.3   0.9     1    94    19   111    19   111 0.97 Bacterial protein of unknown function (DUF883)
Ail_Lom              PF06316.6    199 seq277_BIOID51039    -            199  1.5e-129  429.2   4.7   1   1  2.5e-133  1.7e-129  429.0   3.2     1   199     1   199     1   199 1.00 Enterobacterial Ail/Lom protein
OMP_b-brl            PF13505.1    176 seq277_BIOID51039    -            199   6.6e-25   87.9   6.5   1   1   1.2e-28   8.1e-25   87.6   4.5     2   176    11   199    10   199 0.82 Outer membrane protein beta-barrel domain
Ring_hydroxyl_A      PF00848.14   209 seq279_BIOID51039    -            374   4.9e-36  124.2   0.6   1   1   9.8e-40   6.7e-36  123.7   0.4     3   205   184   370   182   374 0.91 Ring hydroxylating alpha subunit (catalytic domain)
Rieske               PF00355.21    98 seq279_BIOID51039    -            374   4.8e-21   74.0   0.1   1   1   1.2e-24   7.9e-21   73.3   0.1     1    87    46   130    46   148 0.88 Rieske [2Fe-2S] domain
Ead_Ea22             PF13935.1    139 seq280_BIOID51039    -            215   6.4e-33  113.9   1.5   1   1   5.2e-37   7.1e-33  113.7   1.0     1   119     2   108     2   189 0.89 Ead/Ea22-like protein
Transaldolase        PF00923.14   287 seq283_BIOID51039    -            222   1.1e-43  149.2   0.2   1   1   2.3e-47   3.2e-43  147.8   0.1     1   243     5   207     5   219 0.95 Transaldolase
DUF1722              PF08349.6    117 seq284_BIOID51039    -            169   7.6e-38  128.8   0.1   1   1   6.8e-42   9.3e-38  128.6   0.0     1   116    41   157    41   158 0.98 Protein of unknown function (DUF1722)
RNA_pol_Rpb1_1       PF04997.7    338 seq289_BIOID51039    -           1407  1.8e-100  336.3   0.1   1   1  1.8e-103  4.8e-100  335.0   0.1     2   338    15   342    14   342 0.95 RNA polymerase Rpb1, domain 1
RNA_pol_Rpb1_5       PF04998.12   277 seq289_BIOID51039    -           1407   1.1e-80  270.7   0.0   1   1     8e-84   2.2e-80  269.7   0.0     1   276   766  1321   766  1322 1.00 RNA polymerase Rpb1, domain 5
RNA_pol_Rpb1_2       PF00623.15   166 seq289_BIOID51039    -           1407   6.1e-51  172.5   0.0   1   1   5.3e-53   1.5e-49  168.0   0.0     1   166   344   486   344   486 0.95 RNA polymerase Rpb1, domain 2
RNA_pol_Rpb1_3       PF04983.13   157 seq289_BIOID51039    -           1407   1.4e-27   96.2   0.0   1   1   1.2e-30   3.3e-27   95.0   0.0     1   157   489   644   489   644 0.93 RNA polymerase Rpb1, domain 3
RNA_pol_Rpb1_4       PF05000.12   108 seq289_BIOID51039    -           1407   2.5e-18   65.7   0.3   1   1   9.1e-22   2.5e-18   65.7   0.2     2   107   674   763   673   764 0.82 RNA polymerase Rpb1, domain 4
DUF1040              PF06288.8     86 seq291_BIOID51039    -             89   1.6e-46  156.3   0.5   1   1   1.3e-50   1.8e-46  156.2   0.3     1    86     1    86     1    86 1.00 Protein of unknown function (DUF1040)
UPF0020              PF01170.13   180 seq292_BIOID51039    -            702   2.3e-62  209.6   0.0   1   1     6e-60   9.2e-57  191.4   0.0     1   179   162   375   162   376 0.96 Putative RNA methylase family UPF0020
Methyltransf_26      PF13659.1    117 seq292_BIOID51039    -            702   1.1e-26   93.0   0.0   1   2   2.9e-19   4.4e-16   58.8   0.0     4    94   193   326   190   353 0.92 Methyltransferase domain
Methyltransf_26      PF13659.1    117 seq292_BIOID51039    -            702   1.1e-26   93.0   0.0   2   2   6.7e-11     1e-07   31.8   0.0    11   114   549   655   520   658 0.80 Methyltransferase domain
Methyltrans_SAM      PF10672.4    286 seq292_BIOID51039    -            702   7.3e-21   74.1   0.1   1   1   8.1e-24   1.2e-20   73.3   0.1    24   240   437   658   427   669 0.82 S-adenosylmethionine-dependent methyltransferase
THUMP                PF02926.12    93 seq292_BIOID51039    -            702     2e-14   53.3   0.0   1   1   2.7e-17   4.1e-14   52.3   0.0     2    92    57   153    56   154 0.95 THUMP domain
Cons_hypoth95        PF03602.10   183 seq292_BIOID51039    -            702   3.8e-14   52.3   0.0   1   1   2.8e-12   4.3e-09   35.9   0.0    39   140   536   635   530   676 0.85 Conserved hypothetical protein 95
SSB                  PF00436.20   104 seq294_BIOID51039    -            140   1.4e-16   60.1   0.0   1   1   1.5e-20     2e-16   59.6   0.0     3   101     4    99     2   102 0.94 Single-strand binding protein family
Nol1_Nop2_Fmu        PF01189.12   283 seq296_BIOID51039    -            429  2.7e-104  348.3   0.0   1   1  1.8e-107  3.4e-104  348.0   0.0     1   282   164   426   164   427 0.99 NOL1/NOP2/sun family
NusB                 PF01029.13   134 seq296_BIOID51039    -            429   6.1e-26   90.8   0.0   1   1   5.1e-29   9.9e-26   90.1   0.0     1   134     5   127     5   127 0.97 NusB family
Methyltransf_26      PF13659.1    117 seq296_BIOID51039    -            429   3.7e-11   42.9   0.0   1   1   3.7e-14   7.3e-11   42.0   0.0     2   116   248   375   247   376 0.90 Methyltransferase domain
Methyltransf_18      PF12847.2    112 seq296_BIOID51039    -            429   2.3e-10   40.9   0.0   1   1   2.2e-13   4.2e-10   40.0   0.0     2   112   247   375   246   375 0.84 Methyltransferase domain
Methyltransf_31      PF13847.1    152 seq296_BIOID51039    -            429   1.9e-09   37.1   0.0   1   1   1.8e-12   3.5e-09   36.3   0.0     2   113   245   380   244   416 0.82 Methyltransferase domain
MTS                  PF05175.9    170 seq296_BIOID51039    -            429   1.1e-06   28.0   0.0   1   1   1.1e-09   2.1e-06   27.1   0.0    24   151   239   385   229   397 0.86 Methyltransferase small domain
FtsJ                 PF01728.14   181 seq296_BIOID51039    -            429   8.9e-05   22.4   0.0   1   1   9.1e-08   0.00018   21.4   0.0    19    99   242   323   233   400 0.60 FtsJ-like methyltransferase
ChaC                 PF04752.7    177 seq298_BIOID51039    -            230   3.5e-38  131.2   0.0   1   1   3.1e-42   4.2e-38  130.9   0.0     1   172    48   212    48   217 0.91 ChaC-like protein
Glutaredoxin         PF00462.19    60 seq299_BIOID51039    -             81   7.9e-14   51.2   0.0   1   1   6.6e-18     9e-14   51.0   0.0     1    57     3    58     3    61 0.95 Glutaredoxin
FAD_binding_7        PF03441.9    277 seq304_BIOID51039    -            472  2.7e-107  357.9   0.9   1   1  5.1e-111  3.5e-107  357.6   0.6     3   276   205   468   203   469 0.96 FAD binding domain of DNA photolyase
DNA_photolyase       PF00875.13   165 seq304_BIOID51039    -            472   5.3e-46  156.2   0.2   1   1   1.8e-49   1.2e-45  155.0   0.1     2   159     5   168     4   174 0.93 DNA photolyase
APH                  PF01636.18   239 seq305_BIOID51039    -            328   1.6e-41  142.5   1.8   1   1   3.7e-45   2.5e-41  141.8   1.2     2   232    31   259    30   269 0.84 Phosphotransferase enzyme family
EcKinase             PF02958.15   293 seq305_BIOID51039    -            328   0.00012   21.2   0.0   1   1   3.1e-08   0.00021   20.4   0.0   197   280   176   252   149   257 0.79 Ecdysteroid kinase
HSP70                PF00012.15   602 seq307_BIOID51039    -            638  4.8e-270  896.5  15.9   1   1  4.1e-274  5.7e-270  896.3  11.0     1   600     4   602     4   604 0.99 Hsp70 protein
Flavodoxin_NdrI      PF07972.6    122 seq309_BIOID51039    -            136   3.2e-47  159.3   0.0   1   1   2.6e-51   3.6e-47  159.1   0.0     1   122     5   123     5   123 0.97 NrdI Flavodoxin like
SBP_bac_3            PF00497.15   225 seq310_BIOID51039    -            341   1.7e-33  115.6   0.0   1   1   1.7e-37   2.4e-33  115.1   0.0     2   211    38   251    37   256 0.91 Bacterial extracellular solute-binding proteins, family 3
Phage_lambda_P       PF06992.6    233 seq312_BIOID51039    -            233  1.5e-167  554.5   4.5   1   1  1.2e-171  1.6e-167  554.3   3.1     1   233     1   233     1   233 1.00 Replication protein P
Malate_synthase      PF01274.17   523 seq315_BIOID51039    -            539  1.9e-214  712.4   0.0   1   1  1.5e-218  2.1e-214  712.2   0.0     3   522    19   538    17   539 0.99 Malate synthase
NLPC_P60             PF00877.14   105 seq316_BIOID51039    -            257   3.3e-31  107.0   0.0   1   1   8.7e-35     6e-31  106.2   0.0     1   105   139   249   139   249 0.98 NlpC/P60 family
Phage_cap_E          PF03864.10   329 seq317_BIOID51039    -            375   2.6e-61  207.2   0.0   1   1   2.1e-65   2.9e-61  207.1   0.0     3   328    36   373    34   374 0.93 Phage major capsid protein E
Ribonuc_red_lgC      PF02867.10   537 seq320_BIOID51039    -            714    5e-151  503.8   0.0   1   1    5e-153  2.3e-149  498.3   0.0     1   537   175   694   175   694 0.96 Ribonucleotide reductase, barrel domain
RNR_N                PF08343.5     82 seq320_BIOID51039    -            714   2.5e-29  100.8   0.1   1   1   1.7e-32   7.8e-29   99.2   0.1     1    82    16    97    16    97 0.99 Ribonucleotide reductase N-terminal
Ribonuc_red_lgN      PF00317.16    83 seq320_BIOID51039    -            714   3.9e-12   45.6   0.0   1   1   2.2e-15     1e-11   44.3   0.0     2    82    99   171    98   172 0.95 Ribonucleotide reductase, all-alpha domain
GerE                 PF00196.14    58 seq321_BIOID51039    -             80   1.5e-07   30.5   0.2   1   1   1.9e-11   2.6e-07   29.7   0.0    12    52     2    42     1    45 0.95 Bacterial regulatory proteins, luxR family
Fer2                 PF00111.22    78 seq322_BIOID51039    -            321   2.5e-12   46.2   3.7   1   1   1.6e-15   5.4e-12   45.1   2.6     6    77   242   312   238   313 0.88 2Fe-2S iron-sulfur cluster binding domain
FAD_binding_6        PF00970.19    99 seq322_BIOID51039    -            321   1.2e-10   41.3   0.0   1   1   1.1e-13   3.6e-10   39.7   0.0     2    97     9   106     8   108 0.90 Oxidoreductase FAD-binding domain
NAD_binding_1        PF00175.16   109 seq322_BIOID51039    -            321   1.5e-09   38.2   0.0   1   1   2.6e-12   8.9e-09   35.7   0.0     1   108   117   207   117   208 0.81 Oxidoreductase NAD-binding domain
LysR_substrate       PF03466.15   209 seq323_BIOID51039    -            293     3e-27   94.9   0.0   1   1   5.7e-31   3.9e-27   94.6   0.0     5   207    90   290    86   292 0.92 LysR substrate binding domain
HTH_1                PF00126.22    60 seq323_BIOID51039    -            293     5e-21   74.0   1.4   1   1   1.3e-24   8.9e-21   73.2   0.9     1    59     4    62     4    63 0.97 Bacterial regulatory helix-turn-helix protein, lysR family
HTH_Tnp_1            PF01527.15    76 seq324_BIOID51039    -            216   1.3e-22   79.4   0.0   1   1   5.2e-24   2.4e-20   72.1   0.0     3    68    93   162    91   175 0.89 Transposase
CorA                 PF01544.13   292 seq325_BIOID51039    -            316   4.1e-57  193.3   0.6   1   1   3.6e-61     5e-57  193.0   0.4     4   292    26   312    24   312 0.95 CorA-like Mg2+ transporter protein
Aminotran_3          PF00202.16   339 seq326_BIOID51039    -            426  1.2e-121  405.5   0.1   1   1  1.1e-125  1.5e-121  405.3   0.1     2   338    27   360    26   361 0.98 Aminotransferase class-III
Exo_endo_phos        PF03372.18   251 seq328_BIOID51039    -            259   5.8e-12   45.9   0.4   1   1   7.6e-16     1e-11   45.1   0.3     2   251    41   245    40   245 0.65 Endonuclease/Exonuclease/phosphatase family
Phage_integrase      PF00589.17   173 seq329_BIOID51039    -            200     8e-49  165.5   0.0   1   1   6.6e-53   9.1e-49  165.3   0.0     1   171    11   181    11   183 0.98 Phage integrase family
SlyX                 PF04102.7     69 seq330_BIOID51039    -             72   4.1e-26   91.0   2.4   1   1   3.4e-30   4.6e-26   90.8   1.7     1    69     5    72     5    72 0.99 SlyX
TPP_enzyme_N         PF02776.13   172 seq331_BIOID51039    -            548   2.7e-58  196.1   0.4   1   1   5.9e-62   2.7e-58  196.1   0.2     1   169     1   167     1   170 0.98 Thiamine pyrophosphate enzyme, N-terminal TPP binding domain
TPP_enzyme_C         PF02775.16   153 seq331_BIOID51039    -            548   1.7e-51  173.6   0.6   1   1   5.3e-54   2.4e-50  169.9   0.0     1   153   374   522   374   522 0.98 Thiamine pyrophosphate enzyme, C-terminal TPP binding domain
TPP_enzyme_M         PF00205.17   137 seq331_BIOID51039    -            548     2e-41  140.8   0.1   1   1   1.1e-44   4.9e-41  139.5   0.1     1   137   186   321   186   321 0.98 Thiamine pyrophosphate enzyme, central domain
YjbE                 PF11106.3     80 seq336_BIOID51039    -             80   1.5e-43  146.4  27.9   1   1   1.2e-47   1.7e-43  146.3  19.3     1    80     1    80     1    80 0.99 Exopolysaccharide production protein YjbE
DSBA                 PF01323.15   193 seq337_BIOID51039    -            208   6.8e-32  110.4   3.3   1   1   7.9e-35   5.4e-31  107.5   2.3     1   192    40   197    40   198 0.95 DSBA-like thioredoxin domain
Thioredoxin_4        PF13462.1    163 seq337_BIOID51039    -            208   4.4e-10   39.7   0.0   1   1   9.2e-14   6.3e-10   39.1   0.0    16   149    40   180    33   191 0.69 Thioredoxin
TetR_N               PF00440.18    47 seq338_BIOID51039    -            234   1.3e-13   50.2   2.0   1   1   1.5e-17   2.1e-13   49.5   0.1     1    46    34    80    34    81 0.95 Bacterial regulatory proteins, tetR family
TrkA_N               PF02254.13   116 seq344_BIOID51039    -            458     1e-57  193.0   4.4   1   2   7.8e-33   7.6e-30  103.1   0.1     1   108     3   111     3   124 0.94 TrkA-N domain
TrkA_N               PF02254.13   116 seq344_BIOID51039    -            458     1e-57  193.0   4.4   2   2   5.9e-29   5.7e-26   90.6   0.7     1   116   235   350   235   350 0.95 TrkA-N domain
TrkA_C               PF02080.16    71 seq344_BIOID51039    -            458   1.9e-21   75.3   0.7   1   2   4.7e-13   4.5e-10   38.8   0.0     3    70   157   225   155   226 0.91 TrkA-C domain
TrkA_C               PF02080.16    71 seq344_BIOID51039    -            458   1.9e-21   75.3   0.7   2   2     2e-11   1.9e-08   33.6   0.2     8    70   390   451   388   452 0.89 TrkA-C domain
F420_oxidored        PF03807.12    96 seq344_BIOID51039    -            458     2e-12   47.2   2.3   1   2   1.5e-07   0.00015   22.0   0.0     1    52     2    49     2    87 0.87 NADP oxidoreductase coenzyme F420-dependent
F420_oxidored        PF03807.12    96 seq344_BIOID51039    -            458     2e-12   47.2   2.3   2   2   1.5e-07   0.00015   22.0   0.3     2    48   235   279   234   355 0.80 NADP oxidoreductase coenzyme F420-dependent
NAD_binding_7        PF13241.1    103 seq344_BIOID51039    -            458   1.2e-11   44.6   3.0   1   1   7.5e-08   7.3e-05   22.8   0.0     8    82   233   319   228   323 0.75 Putative NAD(P)-binding
Shikimate_DH         PF01488.15   135 seq344_BIOID51039    -            458   1.6e-11   44.3   0.8   1   1   5.3e-09   5.2e-06   26.4   0.2    12   102   232   332   222   367 0.77 Shikimate / quinate 5-dehydrogenase
Caudo_TAP            PF02413.12   130 seq347_BIOID51039    -            194   2.7e-39  134.2   0.7   1   1   2.5e-43   3.4e-39  133.8   0.5     1   129    72   191    72   192 0.98 Caudovirales tail fibre assembly protein
BPD_transp_1         PF00528.17   185 seq348_BIOID51039    -            399   5.9e-16   58.4  32.0   1   1   9.3e-19   1.3e-14   54.0  18.2     2   183   109   394   108   396 0.88 Binding-protein-dependent transport system inner membrane component
NinB                 PF05772.7    127 seq349_BIOID51039    -            146   8.1e-54  180.5   0.1   1   1   7.1e-58   9.7e-54  180.2   0.1     2   127     8   129     7   129 0.99 NinB protein
TnpB_IS66            PF05717.8    108 seq350_BIOID51039    -            115   1.3e-44  149.9   0.0   1   1     1e-48   1.4e-44  149.8   0.0     2   107     7   110     6   111 0.96 IS66 Orf2 like protein
DUF2886              PF11102.3    200 seq352_BIOID51039    -            212   1.7e-56  190.8   1.3   1   1   1.4e-60   1.9e-56  190.6   0.9     1   199    13   206    13   207 0.98 Protein of unknown function (DUF2886)
Phage_fiber_2        PF03406.8     44 seq354_BIOID51039    -            580   7.6e-84  275.0  48.8   1   4   1.6e-25   7.4e-22   76.6   4.9     1    44     7    50     7    50 0.98 Phage tail fibre repeat
Phage_fiber_2        PF03406.8     44 seq354_BIOID51039    -            580   7.6e-84  275.0  48.8   2   4   2.9e-24   1.3e-20   72.5   3.9     1    44    51    94    51    94 0.97 Phage tail fibre repeat
Phage_fiber_2        PF03406.8     44 seq354_BIOID51039    -            580   7.6e-84  275.0  48.8   3   4   2.1e-24   9.6e-21   73.0   4.1     1    44    95   138    95   138 0.97 Phage tail fibre repeat
Phage_fiber_2        PF03406.8     44 seq354_BIOID51039    -            580   7.6e-84  275.0  48.8   4   4   5.9e-24   2.7e-20   71.6   4.4     1    42   139   180   139   182 0.95 Phage tail fibre repeat
Collar               PF07484.7     57 seq354_BIOID51039    -            580   6.4e-12   44.9   0.2   1   1   3.9e-15   1.8e-11   43.5   0.1     1    56   350   396   350   397 0.97 Phage Tail Collar Domain
Phage_fiber          PF03335.8     14 seq354_BIOID51039    -            580     9e-07   27.5  58.9   1   7   0.00022         1    9.1   1.5     1    14   413   426   413   426 0.88 Phage tail fibre repeat
Phage_fiber          PF03335.8     14 seq354_BIOID51039    -            580     9e-07   27.5  58.9   2   7   1.1e-05     0.049   13.1   2.5     1    14   445   458   445   458 0.94 Phage tail fibre repeat
Phage_fiber          PF03335.8     14 seq354_BIOID51039    -            580     9e-07   27.5  58.9   3   7    0.0019       8.8    6.3   0.8     1     9   459   467   459   471 0.87 Phage tail fibre repeat
Phage_fiber          PF03335.8     14 seq354_BIOID51039    -            580     9e-07   27.5  58.9   4   7   1.9e-05     0.085   12.4   1.8     2    14   516   528   515   528 0.92 Phage tail fibre repeat
Phage_fiber          PF03335.8     14 seq354_BIOID51039    -            580     9e-07   27.5  58.9   5   7    0.0012       5.4    6.9   1.6     2    12   530   540   529   541 0.85 Phage tail fibre repeat
Phage_fiber          PF03335.8     14 seq354_BIOID51039    -            580     9e-07   27.5  58.9   6   7    0.0002      0.89    9.3   0.9     2    11   539   548   538   549 0.86 Phage tail fibre repeat
Phage_fiber          PF03335.8     14 seq354_BIOID51039    -            580     9e-07   27.5  58.9   7   7   0.00022         1    9.1   0.9     2    13   548   559   547   560 0.87 Phage tail fibre repeat
HDPD                 PF02924.9    118 seq355_BIOID51039    -            113   2.8e-15   56.0   2.0   1   1   2.4e-19   3.2e-15   55.8   1.4    13   112     9   102     2   106 0.83 Bacteriophage lambda head decoration protein D
Methyltransf_11      PF08241.7     95 seq356_BIOID51039    -            256   1.3e-24   86.3   0.0   1   1   2.2e-27   2.3e-24   85.5   0.0     1    95    49   145    49   145 0.97 Methyltransferase domain
Methyltransf_31      PF13847.1    152 seq356_BIOID51039    -            256   9.2e-21   73.9   0.0   1   1   1.1e-23   1.2e-20   73.5   0.0     4   112    45   149    43   234 0.86 Methyltransferase domain
Methyltransf_23      PF13489.1    162 seq356_BIOID51039    -            256   2.4e-19   69.4   0.0   1   1   3.2e-22   3.4e-19   68.9   0.0     7   159    31   191    26   194 0.82 Methyltransferase domain
Ubie_methyltran      PF01209.13   233 seq356_BIOID51039    -            256   9.3e-18   64.0   0.0   1   1   1.2e-20   1.2e-17   63.6   0.0    39   158    36   152     2   162 0.83 ubiE/COQ5 methyltransferase family
Methyltransf_18      PF12847.2    112 seq356_BIOID51039    -            256   2.8e-16   59.9   0.1   1   1   5.4e-19   5.7e-16   58.9   0.0     2   109    45   145    44   148 0.90 Methyltransferase domain
Methyltransf_12      PF08242.7     99 seq356_BIOID51039    -            256   4.2e-14   52.7   0.0   1   1   6.7e-17     7e-14   51.9   0.0     1    98    49   142    49   143 0.93 Methyltransferase domain
Methyltransf_25      PF13649.1    101 seq356_BIOID51039    -            256   2.1e-13   50.3   0.3   1   1   3.9e-16   4.1e-13   49.4   0.1     1   101    48   141    48   141 0.92 Methyltransferase domain
Methyltransf_26      PF13659.1    117 seq356_BIOID51039    -            256   3.3e-11   43.1   0.8   1   1   6.8e-14   7.2e-11   42.0   0.2     3   113    47   145    45   147 0.92 Methyltransferase domain
MTS                  PF05175.9    170 seq356_BIOID51039    -            256   2.3e-09   36.7   0.1   1   1   4.3e-12   4.5e-09   35.8   0.0    25   144    38   150    32   175 0.79 Methyltransferase small domain
Methyltransf_8       PF05148.10   219 seq356_BIOID51039    -            256   5.3e-08   32.6   0.0   1   1   3.9e-10   4.1e-07   29.7   0.0    49   164    15   153     6   177 0.69 Hypothetical methyltransferase
Methyltransf_29      PF03141.11   506 seq356_BIOID51039    -            256   7.1e-08   31.1   0.1   1   1   8.5e-11     9e-08   30.7   0.0   115   218    42   146     8   170 0.78 Putative S-adenosyl-L-methionine-dependent methyltransferase
TehB                 PF03848.9    192 seq356_BIOID51039    -            256   9.1e-06   24.8   0.0   1   1   1.7e-08   1.8e-05   23.9   0.0    31   135    45   149    14   157 0.79 Tellurite resistance protein TehB
PrmA                 PF06325.8    295 seq356_BIOID51039    -            256   6.6e-05   22.0   0.0   1   1   8.6e-08     9e-05   21.6   0.0   161   262    44   150    29   188 0.74 Ribosomal protein L11 methyltransferase (PrmA)
HHA                  PF05321.6     57 seq359_BIOID51039    -             58   3.1e-22   78.3   0.0   1   1   2.5e-26   3.4e-22   78.2   0.0     2    57     2    55     1    55 0.94 Haemolysin expression modulating protein
DDE_Tnp_IS66         PF03050.9    271 seq360_BIOID51039    -            523  2.7e-100  334.9   0.1   1   1  7.8e-104  2.7e-100  334.9   0.1     1   270   186   472   186   473 0.98 Transposase IS66 family
DDE_Tnp_IS66_C       PF13817.1     39 seq360_BIOID51039    -            523   3.1e-19   68.5   0.4   1   1   3.6e-22   1.2e-18   66.6   0.3     1    39   479   517   479   517 0.98 IS66 C-terminal element
HTH_Tnp_IS66         PF13005.2     59 seq360_BIOID51039    -            523   4.2e-18   64.8   6.7   1   1   2.8e-21   9.6e-18   63.6   4.6     2    59   125   180   124   180 0.98 putative Helix-turn-helix domain of transposase IS66
LZ_Tnp_IS66          PF13007.2     78 seq360_BIOID51039    -            523   1.7e-12   47.6   7.7   1   1   1.2e-15     4e-12   46.5   5.3     2    77    46   121    45   122 0.83 Transposase C of IS166 homeodomain
Dam                  PF05869.6    181 seq362_BIOID51039    -            175   2.7e-62  209.2   0.3   1   1   2.2e-66     3e-62  209.1   0.2     2   175     3   172     2   175 0.98 DNA N-6-adenine-methyltransferase (Dam)
DUF1422              PF07226.6    118 seq363_BIOID51039    -            119   1.1e-54  183.0   1.2   1   1   9.1e-59   1.2e-54  182.9   0.9     3   116     2   115     1   117 0.97 Protein of unknown function (DUF1422)
Phage_integrase      PF00589.17   173 seq364_BIOID51039    -            198   1.4e-46  158.1   0.6   1   1   1.2e-50   1.6e-46  158.0   0.4     1   172     5   177     5   178 0.98 Phage integrase family
ABC_tran             PF00005.22   118 seq365_BIOID51039    -            635   1.5e-36  125.2   0.1   1   2   1.6e-17   9.5e-15   54.8   0.0     1   118    43   185    43   185 0.88 ABC transporter
ABC_tran             PF00005.22   118 seq365_BIOID51039    -            635   1.5e-36  125.2   0.1   2   2   1.8e-21   1.1e-18   67.6   0.0     1   118   359   469   359   469 0.95 ABC transporter
AAA_21               PF13304.1    303 seq365_BIOID51039    -            635   7.5e-23   81.7   7.3   1   1     7e-13   4.1e-10   39.9   0.5     3   302    33   216    32   217 0.77 AAA domain
ABC_tran_2           PF12848.2     85 seq365_BIOID51039    -            635   3.7e-13   48.9  13.9   1   1   1.3e-15   7.7e-13   47.9   1.2     1    74   224   295   224   308 0.91 ABC transporter
DUF945               PF06097.6    459 seq366_BIOID51039    -            476  3.6e-106  355.5  11.8   1   1  3.1e-110  4.3e-106  355.3   8.2     3   459     4   467     2   467 0.98 Bacterial protein of unknown function (DUF945)
Phage_AlpA           PF05930.7     51 seq367_BIOID51039    -            127   5.7e-12   45.0   0.1   1   1   6.2e-16   8.5e-12   44.5   0.1     1    51    35    85    35    85 0.98 Prophage CP4-57 regulatory protein (AlpA)
MTHFR                PF02219.12   287 seq368_BIOID51039    -            296  1.1e-108  362.5   0.0   1   1    9e-113  1.2e-108  362.4   0.0     4   287    14   291    11   291 0.97 Methylenetetrahydrofolate reductase
Caps_synth_GfcC      PF06251.6    229 seq371_BIOID51039    -            277   2.5e-91  304.8   0.0   1   1   2.1e-95   2.9e-91  304.6   0.0     2   229    52   277    51   277 0.99 Capsule biosynthesis GfcC
HTH_Tnp_1            PF01527.15    76 seq372_BIOID51039    -            111   9.2e-15   54.2   0.0   1   1     1e-18   1.4e-14   53.6   0.0    17    69     2    58     1    68 0.85 Transposase
ICL                  PF00463.16   526 seq373_BIOID51039    -            439  3.2e-200  665.6   1.7   1   2  4.6e-118  3.2e-114  381.9   0.0     1   255    12   262    12   264 0.99 Isocitrate lyase family
ICL                  PF00463.16   526 seq373_BIOID51039    -            439  3.2e-200  665.6   1.7   2   2   1.5e-88     1e-84  284.5   1.0   353   526   262   439   260   439 0.98 Isocitrate lyase family
PEP_mutase           PF13714.1    238 seq373_BIOID51039    -            439   4.8e-19   68.4   0.0   1   1   2.3e-22   1.6e-18   66.7   0.0    26   198    86   320    74   352 0.86 Phosphoenolpyruvate phosphomutase
PLDc_2               PF13091.1    126 seq375_BIOID51039    -            451   1.4e-22   79.6   0.0   1   1   3.2e-19   2.2e-15   56.4   0.0     4   123   259   406   256   409 0.84 PLD-like domain
PLDc                 PF00614.17    28 seq375_BIOID51039    -            451   1.3e-13   50.0   2.2   1   1   2.4e-11   1.6e-07   30.7   0.1     2    28   353   379   352   379 0.94 Phospholipase D Active site motif
DnaJ_C               PF01556.13    81 seq376_BIOID51039    -            376   7.3e-34  115.4   0.1   1   1   3.5e-24   1.6e-20   72.6   0.0     1    81   262   340   262   340 0.95 DnaJ C terminal domain
DnaJ                 PF00226.26    64 seq376_BIOID51039    -            376   6.5e-29   99.3   4.4   1   1   2.3e-32     1e-28   98.6   3.1     1    64     5    67     5    67 0.99 DnaJ domain
DnaJ_CXXCXGXG        PF00684.14    66 seq376_BIOID51039    -            376   8.4e-16   57.6  16.9   1   1   3.3e-19   1.5e-15   56.8  11.7     1    66   144   204   144   204 0.97 DnaJ central domain
DDE_Tnp_Tn3          PF01526.12   388 seq377_BIOID51039    -             68   3.6e-08   32.3   0.0   1   1     3e-12   4.1e-08   32.1   0.0   352   388     1    37     1    37 0.98 Tn3 transposase DDE domain
DUF421               PF04239.7     99 seq379_BIOID51039    -            230   1.4e-24   85.3   0.0   1   1   1.4e-28   1.9e-24   84.9   0.0     1    71   102   171   102   213 0.85 Protein of unknown function (DUF421)
TnpB_IS66            PF05717.8    108 seq380_BIOID51039    -            115   1.3e-44  149.9   0.0   1   1     1e-48   1.4e-44  149.8   0.0     2   107     7   110     6   111 0.96 IS66 Orf2 like protein
Phage_Nu1            PF07471.7    164 seq382_BIOID51039    -            180   8.8e-31  106.4   0.3   1   1   1.4e-34   1.9e-30  105.3   0.2     3   163     6   149     4   150 0.87 Phage DNA packaging protein Nu1
DUF2591              PF10765.4    109 seq383_BIOID51039    -            115   3.3e-29  101.1   0.0   1   1   2.9e-33     4e-29  100.9   0.0     1   109     3   110     3   110 0.89 Protein of unknown function (DUF2591)
Asparaginase_2       PF01112.13   319 seq384_BIOID51039    -            321  3.1e-125  417.0   2.9   1   1  2.8e-129  3.8e-125  416.7   2.0     2   315     3   315     2   317 0.99 Asparaginase
BPD_transp_1         PF00528.17   185 seq385_BIOID51039    -            368   2.7e-26   92.1  10.4   1   1     2e-30   2.7e-26   92.1   7.2     2   183   175   361   174   363 0.94 Binding-protein-dependent transport system inner membrane component
ACT_5                PF13710.1     63 seq386_BIOID51039    -             87   2.1e-26   91.4   0.1   1   1   1.9e-30   2.6e-26   91.0   0.1     2    63    13    73    12    73 0.98 ACT domain
DUF3296              PF11726.3    180 seq387_BIOID51039    -            189   5.1e-55  185.7   0.0   1   1   4.2e-59   5.7e-55  185.5   0.0     1   180    11   188    11   188 0.98 Protein of unknown function (DUF3296)
TipAS                PF07739.8    118 seq388_BIOID51039    -            341   6.5e-31  106.9   5.8   1   2   1.9e-19   6.5e-16   58.5   0.9    28   115   145   230   129   233 0.93 TipAS antibiotic-recognition domain
TipAS                PF07739.8    118 seq388_BIOID51039    -            341   6.5e-31  106.9   5.8   2   2   6.1e-17   2.1e-13   50.5   0.1    24   114   247   335   236   338 0.93 TipAS antibiotic-recognition domain
MerR_1               PF13411.1     69 seq388_BIOID51039    -            341   1.7e-19   69.2   0.1   1   1     1e-22   3.5e-19   68.2   0.1     2    67     4    70     3    72 0.95 MerR HTH family regulatory protein
MerR                 PF00376.18    38 seq388_BIOID51039    -            341   6.6e-15   54.2   0.8   1   1   3.7e-18   1.3e-14   53.3   0.6     2    38     5    41     4    41 0.96 MerR family regulatory protein
MerR-DNA-bind        PF09278.6     65 seq388_BIOID51039    -            341   1.2e-08   35.0   6.5   1   1   3.6e-12   1.2e-08   35.0   4.5     2    64    47   103    46   104 0.89 MerR, DNA binding
Caudo_TAP            PF02413.12   130 seq389_BIOID51039    -             89   1.8e-26   92.6   0.7   1   1   1.5e-30     2e-26   92.5   0.5    70   129    27    86     5    87 0.91 Caudovirales tail fibre assembly protein
HTH_Tnp_1            PF01527.15    76 seq390_BIOID51039    -            136   4.5e-19   68.0   0.6   1   1   1.2e-22     8e-19   67.2   0.4     2    74    23   102    22   104 0.89 Transposase
HTH_28               PF13518.1     52 seq390_BIOID51039    -            136   2.1e-06   27.4   0.5   1   1   6.5e-10   4.4e-06   26.4   0.0     1    43    32    75    32    78 0.93 Helix-turn-helix domain
DDE_Tnp_IS66         PF03050.9    271 seq391_BIOID51039    -            523    7e-103  343.4   0.2   1   1    2e-106    7e-103  343.4   0.1     1   270   186   472   186   473 0.99 Transposase IS66 family
DDE_Tnp_IS66_C       PF13817.1     39 seq391_BIOID51039    -            523   3.3e-19   68.4   0.4   1   1   3.6e-22   1.2e-18   66.6   0.3     1    39   479   517   479   517 0.98 IS66 C-terminal element
HTH_Tnp_IS66         PF13005.2     59 seq391_BIOID51039    -            523     8e-18   63.9   6.7   1   1     5e-21   1.7e-17   62.8   4.7     2    59   125   180   124   180 0.98 putative Helix-turn-helix domain of transposase IS66
LZ_Tnp_IS66          PF13007.2     78 seq391_BIOID51039    -            523   1.6e-12   47.7   7.7   1   1   1.2e-15     4e-12   46.5   5.3     2    77    46   121    45   122 0.83 Transposase C of IS166 homeodomain
MscL                 PF01741.13   128 seq392_BIOID51039    -            136     1e-56  190.4   3.2   1   1   8.4e-61   1.1e-56  190.2   2.2     1   128     3   132     3   132 0.98 Large-conductance mechanosensitive channel, MscL
Ribonuc_red_sm       PF00268.16   281 seq394_BIOID51039    -            319   1.1e-80  270.5   0.1   1   1   9.6e-85   1.3e-80  270.2   0.0     1   280     1   280     1   281 0.97 Ribonucleotide reductase, small chain
adh_short            PF00106.20   167 seq395_BIOID51039    -            255   3.8e-17   62.5   0.1   1   1   1.2e-20   5.5e-17   62.0   0.1     3   162    28   189    27   192 0.87 short chain dehydrogenase
adh_short_C2         PF13561.1    243 seq395_BIOID51039    -            255   4.9e-10   39.5   0.0   1   1   1.3e-13   5.8e-10   39.2   0.0     5   166    34   192    31   222 0.86 Enoyl-(Acyl carrier protein) reductase
NAD_binding_10       PF13460.1    183 seq395_BIOID51039    -            255   6.6e-06   26.1   0.0   1   1   1.9e-09   8.5e-06   25.7   0.0     1    84    28   129    28   203 0.75 NADH(P)-binding
Aminotran_4          PF01063.14   231 seq396_BIOID51039    -            331   1.3e-46  158.8   0.0   1   1   1.2e-50   1.6e-46  158.5   0.0     3   231    76   311    74   311 0.96 Aminotransferase class IV
DUF940               PF06082.6    658 seq397_BIOID51039    -            698  3.2e-257  855.2  13.5   1   1  2.6e-261  3.6e-257  855.0   9.4     1   657    29   692    29   693 0.97 Bacterial putative lipoprotein (DUF940)
FdhD-NarQ            PF02634.10   236 seq398_BIOID51039    -            277   7.6e-73  244.7   0.0   1   1   6.6e-77     9e-73  244.4   0.0     1   235    38   275    38   276 0.92 FdhD/NarQ family
Fimbrial             PF00419.15   145 seq399_BIOID51039    -            182   6.5e-21   74.9   9.9   1   1   6.6e-25     9e-21   74.4   6.8     1   145    33   182    33   182 0.85 Fimbrial protein
Inositol_P           PF00459.20   271 seq400_BIOID51039    -            267   2.5e-77  259.7   0.0   1   1   2.1e-81   2.8e-77  259.5   0.0     3   268     2   260     1   263 0.97 Inositol monophosphatase family
ZapA                 PF05164.8     89 seq402_BIOID51039    -            109   2.1e-20   72.3   0.6   1   1     2e-24   2.7e-20   72.0   0.4     2    89     6    91     5    91 0.98 Cell division protein ZapA
RusA                 PF05866.6    116 seq404_BIOID51039    -            120   2.2e-26   92.4   0.0   1   1   1.8e-30   2.5e-26   92.2   0.0     1   116     8   117     8   117 0.94 Endodeoxyribonuclease RusA
rve                  PF00665.21   120 seq405_BIOID51039    -            301   2.7e-24   85.4   0.0   1   1   1.1e-27   4.9e-24   84.6   0.0     3   119   123   243   121   244 0.97 Integrase core domain
rve_3                PF13683.1     67 seq405_BIOID51039    -            301   1.4e-17   62.8   0.1   1   1   9.9e-21   4.5e-17   61.2   0.0     2    67   216   281   215   281 0.98 Integrase core domain
HTH_21               PF13276.1     60 seq405_BIOID51039    -            301   3.7e-17   61.9   1.4   1   1     7e-19   3.2e-15   55.7   0.4     6    57    49   106    44   109 0.80 HTH-like domain
peroxidase           PF00141.18   229 seq407_BIOID51039    -            739   4.5e-87  291.2   0.0   1   2   4.1e-53   5.6e-49  166.5   0.0     3   229    89   409    87   409 0.87 Peroxidase
peroxidase           PF00141.18   229 seq407_BIOID51039    -            739   4.5e-87  291.2   0.0   2   2   1.3e-39   1.8e-35  122.4   0.0     3   229   416   713   414   713 0.88 Peroxidase
Caudo_TAP            PF02413.12   130 seq412_BIOID51039    -            193     1e-37  129.1   0.4   1   1   9.3e-42   1.3e-37  128.7   0.3     1   129    72   191    72   192 0.98 Caudovirales tail fibre assembly protein
NIF3                 PF01784.13   242 seq414_BIOID51039    -            247     8e-56  189.1   0.0   1   1     7e-60   9.6e-56  188.9   0.0     2   240     6   235     5   238 0.95 NIF3 (NGG1p interacting factor 3)
DDE_Tnp_IS66         PF03050.9    271 seq416_BIOID51039    -            115   8.2e-22   77.5   0.0   1   1   1.5e-25     1e-21   77.2   0.0   209   270     3    64     1    65 0.96 Transposase IS66 family
DDE_Tnp_IS66_C       PF13817.1     39 seq416_BIOID51039    -            115   7.1e-20   70.6   0.4   1   1   1.7e-23   1.1e-19   69.9   0.3     1    39    71   109    71   109 0.98 IS66 C-terminal element
DUF3279              PF11682.3    128 seq417_BIOID51039    -            130   6.4e-57  190.5   1.2   1   1   5.3e-61   7.3e-57  190.3   0.9     1   127     1   126     1   127 0.98 Protein of unknown function (DUF3279)
YfiO                 PF13525.1    203 seq418_BIOID51039    -            245   1.1e-84  282.8   5.8   1   1   2.8e-88   1.3e-84  282.6   4.0     1   202    28   236    28   238 0.97 Outer membrane lipoprotein
TPR_18               PF13512.1    142 seq418_BIOID51039    -            245   5.1e-65  217.7   7.3   1   1     3e-68   1.4e-64  216.3   1.2     2   142    24   167    23   167 0.98 Tetratricopeptide repeat
5-FTHF_cyc-lig       PF01812.15   186 seq420_BIOID51039    -            248   4.4e-43  147.1   0.0   1   1   4.1e-47   5.6e-43  146.7   0.0     2   186    62   242    61   242 0.98 5-formyltetrahydrofolate cyclo-ligase family
Fimbrial             PF00419.15   145 seq422_BIOID51039    -            223   1.3e-15   57.7   0.0   1   1   1.2e-19   1.6e-15   57.4   0.0     2   145    77   223    76   223 0.86 Fimbrial protein
ABC_tran             PF00005.22   118 seq424_BIOID51039    -            623   7.1e-41  139.1   0.1   1   2   5.7e-21   7.1e-18   64.9   0.1    24   118    90   197    56   197 0.81 ABC transporter
ABC_tran             PF00005.22   118 seq424_BIOID51039    -            623   7.1e-41  139.1   0.1   2   2     4e-23     5e-20   71.9   0.0     1   117   364   491   364   492 0.93 ABC transporter
oligo_HPY            PF08352.7     64 seq424_BIOID51039    -            623   8.5e-21   73.9   0.3   1   2   9.4e-12   1.2e-08   35.0   0.0     1    33   248   280   248   297 0.89 Oligopeptide/dipeptide transporter, C-terminal region
oligo_HPY            PF08352.7     64 seq424_BIOID51039    -            623   8.5e-21   73.9   0.3   2   2     3e-12   3.8e-09   36.6   0.0     1    33   543   575   543   594 0.85 Oligopeptide/dipeptide transporter, C-terminal region
DUF2279              PF10043.4     85 seq427_BIOID51039    -             90   5.2e-33  113.0   4.0   1   1   4.2e-37   5.8e-33  112.9   2.8     2    84     3    87     2    88 0.96 Predicted periplasmic lipoprotein (DUF2279)
AceK                 PF06315.6    562 seq428_BIOID51039    -            578    7e-240  796.9   0.0   1   1  5.8e-244  7.9e-240  796.7   0.0     1   562     9   568     9   568 0.99 Isocitrate dehydrogenase kinase/phosphatase (AceK)
Phage_antitermQ      PF06530.7    126 seq429_BIOID51039    -            127   6.6e-56  187.1   0.6   1   1   5.4e-60   7.4e-56  187.0   0.4     1   125     1   125     1   126 0.99 Phage antitermination protein Q
TonB_dep_Rec         PF00593.19   276 seq430_BIOID51039    -            628   1.4e-30  107.0  21.3   1   1     2e-34   1.4e-30  107.0  14.8     1   276   404   627   404   627 0.90 TonB dependent receptor
Plug                 PF07715.10   108 seq430_BIOID51039    -            628   6.4e-30  103.5   1.5   1   1   9.4e-34   6.4e-30  103.5   1.0     4   108    55   160    52   160 0.97 TonB-dependent Receptor Plug Domain
ABC_tran             PF00005.22   118 seq431_BIOID51039    -            252   3.1e-26   91.9   0.0   1   1   6.6e-30   4.5e-26   91.4   0.0     1   118    52   176    52   176 0.90 ABC transporter
OmpA                 PF00691.15    97 seq432_BIOID51039    -            256   3.2e-15   56.1   0.1   1   1     9e-19   1.2e-14   54.3   0.0     1    94   115   209   115   212 0.83 OmpA family
GFA                  PF04828.9     92 seq436_BIOID51039    -            144   1.8e-15   56.5   1.3   1   1   1.8e-19   2.4e-15   56.0   0.9     1    79    22    98    22   110 0.90 Glutathione-dependent formaldehyde-activating enzyme
DUF3829              PF12889.2    277 seq438_BIOID51039    -            346   1.7e-79  266.8  12.0   1   1   1.4e-83   1.9e-79  266.6   8.3     2   277    66   346    65   346 0.98 Protein of unknown function (DUF3829)
Abhydrolase_5        PF12695.2    142 seq440_BIOID51039    -            293   5.3e-27   94.2   0.0   1   1     3e-30   6.7e-27   93.8   0.0     1   141    89   265    89   266 0.89 Alpha/beta hydrolase family
Abhydrolase_6        PF12697.2    228 seq440_BIOID51039    -            293   2.5e-16   60.1   0.3   1   1   6.6e-15   1.5e-11   44.5   0.0     1   102    90   194    90   212 0.88 Alpha/beta hydrolase family
Abhydrolase_1        PF00561.15   230 seq440_BIOID51039    -            293   5.1e-11   42.4   0.2   1   1   2.2e-09   4.9e-06   26.1   0.0     1    79   115   193   115   217 0.91 alpha/beta hydrolase fold
Peptidase_S9         PF00326.16   213 seq440_BIOID51039    -            293   1.2e-10   40.9   0.0   1   1   3.5e-13   7.9e-10   38.1   0.0     8   212   108   291   103   292 0.71 Prolyl oligopeptidase family
Hydrolase_4          PF12146.3     79 seq440_BIOID51039    -            293   2.1e-07   30.5   0.0   1   1   6.9e-10   1.6e-06   27.7   0.0    11    61    82   132    76   149 0.82 Putative lysophospholipase
ILVD_EDD             PF00920.16   521 seq441_BIOID51039    -            616  5.1e-195  648.6   1.9   1   1  4.3e-199  5.9e-195  648.5   1.3     1   521    34   607    34   607 0.95 Dehydratase family
ABC_tran             PF00005.22   118 seq442_BIOID51039    -            467   5.4e-26   91.1   0.0   1   1   3.3e-29   1.1e-25   90.1   0.0     1   117   135   259   135   260 0.97 ABC transporter
CBS                  PF00571.23    57 seq442_BIOID51039    -            467   2.8e-06   26.7   0.0   1   1   4.2e-07    0.0014   18.0   0.0    32    55   436   459   413   461 0.86 CBS domain
PqiA                 PF04403.8    160 seq443_BIOID51039    -            417   5.6e-94  311.9  26.1   1   2   5.3e-42   7.2e-38  129.5   4.0     3   158    49   202    47   204 0.96 Paraquat-inducible protein A
PqiA                 PF04403.8    160 seq443_BIOID51039    -            417   5.6e-94  311.9  26.1   2   2   3.5e-60   4.8e-56  188.6   8.5     1   157   252   410   252   413 0.95 Paraquat-inducible protein A
DUF3644              PF12358.3     77 seq446_BIOID51039    -            299     7e-11   42.1   0.1   1   1   1.8e-14   1.3e-10   41.3   0.1     1    76    29    91    29    92 0.94 Protein of unknown function (DUF3644)
Mrr_cat              PF04471.7    115 seq446_BIOID51039    -            299   1.4e-10   40.8   0.0   1   1   3.7e-13   2.5e-09   36.8   0.0     4   113   149   255   147   257 0.90 Restriction endonuclease
TraD                 PF06412.6     65 seq447_BIOID51039    -            103     2e-11   43.2   0.4   1   1   1.4e-15     2e-11   43.2   0.3     2    64    35    97    34    98 0.94 Conjugal transfer protein TraD
rve                  PF00665.21   120 seq449_BIOID51039    -            324   1.9e-20   73.0   0.0   1   1   2.5e-24   3.4e-20   72.2   0.0     3   118   101   225   100   227 0.96 Integrase core domain
AHS1                 PF02682.11   202 seq451_BIOID51039    -            218   2.6e-69  232.6   0.0   1   1   2.2e-73     3e-69  232.4   0.0     2   202     5   202     4   202 0.95 Allophanate hydrolase subunit 1
Pili_assembly_N      PF00345.15   122 seq454_BIOID51039    -            241   2.3e-40  137.0   0.1   1   1   5.7e-44   3.9e-40  136.3   0.0     1   121    37   156    37   157 0.91 Gram-negative pili assembly chaperone, N-terminal domain
Pili_assembly_C      PF02753.12    68 seq454_BIOID51039    -            241   9.6e-17   60.4   0.3   1   1   8.1e-20   5.6e-16   58.0   0.1     1    65   176   234   176   237 0.95 Gram-negative pili assembly chaperone, C-terminal domain
Na_H_antiport_1      PF06965.7    378 seq458_BIOID51039    -            388  1.1e-165  550.8  29.2   1   1  9.6e-170  1.3e-165  550.6  20.2     2   378     5   380     4   380 0.99 Na+/H+ antiporter 1
EPSP_synthase        PF00275.15   419 seq459_BIOID51039    -            427  3.5e-164  546.0   0.0   1   1  2.9e-168  3.9e-164  545.9   0.0     2   419     7   420     6   420 0.97 EPSP synthase (3-phosphoshikimate 1-carboxyvinyltransferase)
Ribosomal_S30AE      PF02482.14    94 seq460_BIOID51039    -            113   3.8e-29  100.7   0.1   1   1   3.5e-33   4.8e-29  100.4   0.1     2    92     3    93     2    95 0.97 Sigma 54 modulation protein / S30EA ribosomal protein
Smr                  PF01713.16    83 seq461_BIOID51039    -            187   3.7e-20   71.7   0.0   1   1   4.3e-24   5.9e-20   71.1   0.0     2    83    89   169    88   169 0.91 Smr domain
OmpW                 PF03922.9    192 seq467_BIOID51039    -             35   6.4e-10   38.8   0.0   1   1   4.9e-14   6.7e-10   38.8   0.0   157   192     1    35     1    35 0.97 OmpW family
IMS                  PF00817.15   148 seq471_BIOID51039    -            351   9.6e-48  161.6   0.0   1   1   3.4e-51   1.6e-47  160.9   0.0     1   148     7   154     7   154 0.98 impB/mucB/samB family
IMS_C                PF11799.3    137 seq471_BIOID51039    -            351   1.6e-09   38.1   0.1   1   1   5.8e-13   2.6e-09   37.4   0.0     3    99   211   309   209   327 0.85 impB/mucB/samB family C-terminal
IMS_HHH              PF11798.3     32 seq471_BIOID51039    -            351   1.3e-08   34.2   0.0   1   1   7.1e-12   3.2e-08   33.0   0.0     1    32   166   197   166   197 0.96 IMS family HHH motif
ABC_tran             PF00005.22   118 seq472_BIOID51039    -            637     1e-36  125.7   1.1   1   2   2.4e-18   3.3e-15   56.3   0.0     1   118    41   178    41   178 0.87 ABC transporter
ABC_tran             PF00005.22   118 seq472_BIOID51039    -            637     1e-36  125.7   1.1   2   2   2.6e-21   3.6e-18   65.9   0.0     1   118   352   459   352   459 0.92 ABC transporter
ABC_tran_2           PF12848.2     85 seq472_BIOID51039    -            637   6.6e-29   99.4   4.3   1   1   4.8e-32   6.6e-29   99.4   3.0     1    83   217   298   217   302 0.93 ABC transporter
Exo_endo_phos        PF03372.18   251 seq475_BIOID51039    -            272   1.6e-26   93.6   0.0   1   1   1.3e-30   1.8e-26   93.4   0.0     1   251     8   263     8   263 0.80 Endonuclease/Exonuclease/phosphatase family
ABC_tran             PF00005.22   118 seq476_BIOID51039    -            251   3.4e-21   75.6   0.0   1   1   8.5e-25   5.8e-21   74.9   0.0     1   118    44   149    44   149 0.90 ABC transporter
AAA_21               PF13304.1    303 seq476_BIOID51039    -            251   2.8e-10   40.5   0.0   1   1   4.8e-11   3.3e-07   30.4   0.0     4   302    35   184    32   186 0.87 AAA domain
Methyltransf_11      PF08241.7     95 seq477_BIOID51039    -            240   2.3e-12   47.1   0.0   1   1   2.6e-16   3.6e-12   46.4   0.0    45    95    67   125    50   125 0.83 Methyltransferase domain
DNA_pol_A            PF00476.15   383 seq478_BIOID51039    -            928  6.7e-160  531.7   0.0   1   1  2.6e-163    9e-160  531.3   0.0     2   383   548   927   547   927 0.99 DNA polymerase family A
5_3_exonuc_N         PF02739.11   169 seq478_BIOID51039    -            928   3.4e-59  198.8   0.0   1   1   2.3e-62   7.8e-59  197.7   0.0     2   169     8   169     7   169 0.99 5'-3' exonuclease, N-terminal resolvase-like domain
DNA_pol_A_exo1       PF01612.15   174 seq478_BIOID51039    -            928   6.4e-45  152.5   0.1   1   1   3.6e-48   1.2e-44  151.6   0.1     1   174   330   517   330   517 0.97 3'-5' exonuclease
5_3_exonuc           PF01367.15   101 seq478_BIOID51039    -            928     3e-31  107.5   0.0   1   1   2.2e-34   7.5e-31  106.2   0.0     1    99   171   275   171   277 0.97 5'-3' exonuclease, C-terminal SAM fold
DUF2087              PF09860.4     71 seq481_BIOID51039    -             74   1.9e-09   37.0   0.0   1   1   1.7e-13   2.4e-09   36.7   0.0    27    67    10    52     5    56 0.90 Uncharacterized protein conserved in bacteria (DUF2087)
AHS2                 PF02626.10   272 seq482_BIOID51039    -            310  1.4e-100  335.9   0.0   1   1  1.2e-104  1.6e-100  335.7   0.0     2   272    24   288    23   288 0.98 Allophanate hydrolase subunit 2
Phage_GPD            PF05954.6    292 seq485_BIOID51039    -            247     1e-43  149.4   0.0   1   1   8.7e-48   1.2e-43  149.2   0.0    79   292     2   228     1   228 0.90 Phage late control gene D protein (GPD)
DUF3279              PF11682.3    128 seq486_BIOID51039    -            136     7e-57  190.4   4.2   1   1   5.9e-61     8e-57  190.2   2.9     1   125     2   125     2   128 0.98 Protein of unknown function (DUF3279)
PRD                  PF00874.15    90 seq487_BIOID51039    -            433   4.7e-25   87.4   0.0   1   2   3.6e-13   4.9e-09   36.0   0.0     2    89   138   224   137   225 0.97 PRD domain
PRD                  PF00874.15    90 seq487_BIOID51039    -            433   4.7e-25   87.4   0.0   2   2   2.6e-17   3.6e-13   49.3   0.0     2    89   247   335   246   336 0.97 PRD domain
Usher                PF00577.15   552 seq488_BIOID51039    -            878  1.8e-222  739.9  25.0   1   1  4.7e-226  2.2e-222  739.6  17.3     1   552   208   790   208   790 0.99 Type VII secretion system (T7SS), usher protein
PapC_N               PF13954.1    146 seq488_BIOID51039    -            878   5.2e-48  162.2   0.0   1   1   2.8e-51   1.3e-47  160.9   0.0     2   146    48   194    47   194 0.98 PapC N-terminal domain
PapC_C               PF13953.1     68 seq488_BIOID51039    -            878   3.1e-27   93.8   0.1   1   1   2.2e-30     1e-26   92.2   0.1     1    67   800   865   800   866 0.97 PapC C-terminal domain
PDT                  PF00800.13   182 seq490_BIOID51039    -            386   2.9e-60  202.8   0.2   1   1   6.3e-64   4.3e-60  202.2   0.2     1   180   106   286   106   288 0.96 Prephenate dehydratase
CM_2                 PF01817.16    81 seq490_BIOID51039    -            386   1.9e-22   79.0   2.0   1   1   6.3e-26   4.3e-22   77.8   1.4     1    80    11    90    11    91 0.99 Chorismate mutase type II
Abhydrolase_6        PF12697.2    228 seq492_BIOID51039    -            269     2e-16   60.4   0.0   1   1   1.2e-19   4.2e-16   59.4   0.0    44   224    72   259    27   262 0.74 Alpha/beta hydrolase family
Abhydrolase_5        PF12695.2    142 seq492_BIOID51039    -            269   1.3e-11   44.2   0.0   1   1   1.6e-14   5.3e-11   42.3   0.0    14   142    48   251    26   251 0.80 Alpha/beta hydrolase family
Abhydrolase_1        PF00561.15   230 seq492_BIOID51039    -            269   6.4e-11   42.1   0.0   1   1     2e-11   6.7e-08   32.2   0.0    21   217    71   253    66   259 0.80 alpha/beta hydrolase fold
UPF0227              PF05728.7    187 seq492_BIOID51039    -            269   2.5e-06   27.2   0.0   1   1   1.2e-09   4.2e-06   26.4   0.0    36   117    71   154    59   161 0.83 Uncharacterised protein family (UPF0227)
IstB_IS21            PF01695.12   178 seq493_BIOID51039    -            258   4.8e-71  237.7   0.1   1   1     3e-74     1e-70  236.6   0.0     1   178    55   234    55   234 0.98 IstB-like ATP binding protein
Bac_DnaA             PF00308.13   219 seq493_BIOID51039    -            258   1.4e-07   31.2   0.0   1   1   6.2e-11   2.1e-07   30.6   0.0    37   136   104   201    74   206 0.85 Bacterial dnaA  protein
AAA                  PF00004.24   132 seq493_BIOID51039    -            258   2.3e-05   24.4   0.0   1   1   1.3e-08   4.4e-05   23.5   0.0     1    74   104   179   104   212 0.77 ATPase family associated with various cellular activities (AAA)
PhoH                 PF02562.11   205 seq493_BIOID51039    -            258   1.4e-05   24.2   0.1   1   1   1.6e-08   5.4e-05   22.3   0.0    11    48    93   130    82   141 0.80 PhoH-like protein
MCE                  PF02470.15    81 seq495_BIOID51039    -            552     6e-32  109.3   0.3   1   2   5.6e-14   7.7e-10   38.5   0.1     2    81    48   139    47   139 0.96 mce related protein
MCE                  PF02470.15    81 seq495_BIOID51039    -            552     6e-32  109.3   0.3   2   2   1.1e-15   1.6e-11   43.9   0.0     5    80   294   394   290   395 0.88 mce related protein
BPD_transp_1         PF00528.17   185 seq498_BIOID51039    -            354   2.5e-26   92.2  16.2   1   1   1.8e-30   2.5e-26   92.2  11.2     1   176   163   324   163   332 0.91 Binding-protein-dependent transport system inner membrane component
SBP_bac_5            PF00496.17   374 seq500_BIOID51039    -            512     3e-96  322.4  11.3   1   1  2.8e-100   3.8e-96  322.0   7.8     1   372    70   429    70   431 0.95 Bacterial extracellular solute-binding proteins, family 5 Middle
HTH_1                PF00126.22    60 seq501_BIOID51039    -            301     5e-16   58.0   0.0   1   1   1.5e-19     1e-15   57.0   0.0     2    60     9    67     8    67 0.97 Bacterial regulatory helix-turn-helix protein, lysR family
LysR_substrate       PF03466.15   209 seq501_BIOID51039    -            301   4.8e-11   42.0   0.0   1   1   9.5e-15   6.5e-11   41.6   0.0     9   200    98   287    92   290 0.94 LysR substrate binding domain
ABC-3                PF00950.12   258 seq502_BIOID51039    -            261   1.6e-87  292.9  26.0   1   1   2.6e-91   1.8e-87  292.7  18.0     2   257     2   257     1   258 0.99 ABC 3 transport family
FecCD                PF01032.13   311 seq502_BIOID51039    -            261   8.9e-07   27.9  27.7   1   1   1.3e-10   8.9e-07   27.9  19.2   103   309    56   255    29   257 0.76 FecCD transport family
EamA                 PF00892.15   126 seq504_BIOID51039    -            312   1.3e-47  160.8  35.9   1   2   2.4e-25   1.7e-21   76.4  11.3     1   125    31   152    31   153 0.93 EamA-like transporter family
EamA                 PF00892.15   126 seq504_BIOID51039    -            312   1.3e-47  160.8  35.9   2   2     1e-29   7.1e-26   90.6   8.1     1   125   173   300   173   301 0.97 EamA-like transporter family
HOK_GEF              PF01848.11    43 seq505_BIOID51039    -             70   8.9e-19   66.4   4.4   1   1   7.8e-23   1.1e-18   66.1   3.1     1    43    24    66    24    66 0.99 Hok/gef family
PsiE                 PF06146.7     69 seq506_BIOID51039    -            136   1.8e-16   59.9   5.7   1   1   1.3e-20   1.8e-16   59.9   3.9     5    69    62   123    58   123 0.95 Phosphate-starvation-inducible E
Asp_Glu_race         PF01177.17   217 seq508_BIOID51039    -            285   3.4e-30  105.4   0.1   1   1   3.4e-34   4.7e-30  105.0   0.0     2   215    25   234    24   236 0.86 Asp/Glu/Hydantoin racemase
SNARE_assoc          PF09335.6    123 seq510_BIOID51039    -            236   4.7e-27   94.5   6.4   1   1   3.4e-31   4.7e-27   94.5   4.4     1   121    63   180    63   182 0.98 SNARE associated Golgi protein
Ogr_Delta            PF04606.7     47 seq512_BIOID51039    -             86   3.9e-18   64.7   4.0   1   1   3.8e-22   5.1e-18   64.3   2.8     1    46     3    50     3    51 0.97 Ogr/Delta-like zinc finger
Acetyltransf_10      PF13673.1    117 seq513_BIOID51039    -            124   2.9e-17   62.7   0.0   1   1   7.8e-21   3.5e-17   62.4   0.0    17   117     4    98     1    98 0.92 Acetyltransferase (GNAT) domain
Acetyltransf_7       PF13508.1     79 seq513_BIOID51039    -            124   4.4e-10   39.4   0.0   1   1   1.9e-13   8.5e-10   38.5   0.0     3    78    30    99    28   100 0.90 Acetyltransferase (GNAT) domain
Acetyltransf_1       PF00583.19    83 seq513_BIOID51039    -            124   4.1e-07   29.8   0.0   1   1   2.4e-10   1.1e-06   28.4   0.0    25    83    49    99     8    99 0.77 Acetyltransferase (GNAT) family
LamB_YcsF            PF03746.11   242 seq514_BIOID51039    -            244  5.8e-103  343.0   0.5   1   1  4.9e-107  6.6e-103  342.8   0.4     1   241     2   237     2   238 0.99 LamB/YcsF family
HrpB_C               PF08482.5    133 seq516_BIOID51039    -            824   7.4e-56  187.8   0.1   1   1   5.1e-59   1.8e-55  186.6   0.1     1   133   679   811   679   811 1.00 ATP-dependent helicase C-terminal
DEAD                 PF00270.24   173 seq516_BIOID51039    -            824   6.8e-11   41.8   0.0   1   1   5.1e-14   1.7e-10   40.4   0.0    16   168    37   177    22   182 0.77 DEAD/DEAH box helicase
Helicase_C           PF00271.26    78 seq516_BIOID51039    -            824   4.1e-10   39.2   0.0   1   1   2.3e-13   7.9e-10   38.3   0.0    10    77   257   342   252   343 0.96 Helicase conserved C-terminal domain
HA2                  PF04408.18   102 seq516_BIOID51039    -            824   6.9e-10   38.7   0.1   1   1   5.3e-13   1.8e-09   37.4   0.0     2    64   404   465   403   522 0.83 Helicase associated domain (HA2)
GntR                 PF00392.16    64 seq518_BIOID51039    -            258   6.7e-23   79.7   0.2   1   1   1.9e-26   1.3e-22   78.8   0.1     1    64     9    72     9    72 0.99 Bacterial regulatory proteins, gntR family
FCD                  PF07729.7    125 seq518_BIOID51039    -            258   9.3e-19   67.8   5.0   1   1   2.1e-22   1.4e-18   67.2   3.5     1   125    96   220    96   220 0.90 FCD domain
PALP                 PF00291.20   307 seq519_BIOID51039    -            514   9.6e-70  235.0   2.1   1   1   1.9e-73   1.3e-69  234.6   1.5     5   307    29   316    25   316 0.91 Pyridoxal-phosphate dependent enzyme
Thr_dehydrat_C       PF00585.13    91 seq519_BIOID51039    -            514   3.8e-64  212.2   0.0   1   2   3.6e-35   2.4e-31  107.0   0.0     1    91   329   419   329   419 0.98 C-terminal regulatory domain of Threonine dehydratase
Thr_dehydrat_C       PF00585.13    91 seq519_BIOID51039    -            514   3.8e-64  212.2   0.0   2   2   6.7e-34   4.6e-30  102.9   0.0     2    91   425   512   424   512 0.96 C-terminal regulatory domain of Threonine dehydratase
Peptidase_M48        PF01435.13   226 seq521_BIOID51039    -            262   1.4e-25   90.0   0.0   1   1   1.4e-29     2e-25   89.6   0.0    28   226    80   253    48   253 0.78 Peptidase family M48
PduV-EutP            PF10662.4    143 seq523_BIOID51039    -            121   1.7e-14   53.3   0.0   1   1   2.4e-18   3.3e-14   52.4   0.0    86   142    60   115    47   116 0.93 Ethanolamine utilisation - propanediol utilisation
RNase_T              PF00929.19   164 seq524_BIOID51039    -            246     5e-40  137.3   0.4   1   1   9.7e-44   1.3e-39  135.9   0.1     1   164    12   178    12   178 0.93 Exonuclease
HOK_GEF              PF01848.11    43 seq529_BIOID51039    -             46   7.3e-18   63.5   1.7   1   1   5.7e-22   7.8e-18   63.4   1.2     2    43     3    44     2    44 0.96 Hok/gef family
DDE_Tnp_ISL3         PF01610.12   248 seq531_BIOID51039    -            238   1.2e-11   44.5   0.0   1   1   2.2e-15   1.5e-11   44.2   0.0    20   139     4   120     1   167 0.76 Transposase
UPF0027              PF01139.12   420 seq535_BIOID51039    -            388   1.3e-97  327.4   0.0   1   2   1.8e-28   2.5e-24   85.9   0.0     6    98    23   115    19   124 0.93 Uncharacterized protein family UPF0027
UPF0027              PF01139.12   420 seq535_BIOID51039    -            388   1.3e-97  327.4   0.0   2   2   4.3e-75   5.9e-71  239.5   0.0   146   419   129   381   117   382 0.92 Uncharacterized protein family UPF0027
HTH_AraC             PF00165.18    42 seq538_BIOID51039    -            247   8.5e-20   69.8   1.7   1   2     4e-11   2.8e-07   30.0   0.0     1    41   144   183   144   184 0.96 Bacterial regulatory helix-turn-helix proteins, AraC family
HTH_AraC             PF00165.18    42 seq538_BIOID51039    -            247   8.5e-20   69.8   1.7   2   2   7.2e-14   4.9e-10   38.7   0.2     6    40   196   232   194   234 0.92 Bacterial regulatory helix-turn-helix proteins, AraC family
HTH_18               PF12833.2     81 seq538_BIOID51039    -            247   2.6e-14   52.9   0.1   1   1   6.7e-18   4.6e-14   52.1   0.1     2    81   158   235   157   235 0.95 Helix-turn-helix domain
HTH_Tnp_1            PF01527.15    76 seq539_BIOID51039    -             99   7.6e-09   35.2   2.9   1   1   7.1e-13   9.7e-09   34.9   2.0     3    76    11    79     9    79 0.90 Transposase
OpuAC                PF04069.7    257 seq541_BIOID51039    -            330   1.4e-55  188.3   3.7   1   1   1.2e-59   1.7e-55  188.0   2.6     2   256    30   312    29   313 0.94 Substrate binding domain of ABC-type glycine betaine transport system
H2TH                 PF06831.9     93 seq542_BIOID51039    -            263   3.5e-18   65.0   0.0   1   1   1.4e-21   6.4e-18   64.1   0.0     1    77   126   205   126   215 0.85 Formamidopyrimidine-DNA glycosylase H2TH domain
Fapy_DNA_glyco       PF01149.19   116 seq542_BIOID51039    -            263   7.4e-15   55.2   0.0   1   1     3e-18   1.4e-14   54.3   0.0     1   106     2   104     2   110 0.88 Formamidopyrimidine-DNA glycosylase N-terminal domain
zf-FPG_IleRS         PF06827.9     30 seq542_BIOID51039    -            263   6.9e-07   28.6   2.7   1   1   2.8e-10   1.3e-06   27.8   1.9     1    29   235   263   235   263 0.97 Zinc finger found in FPG and IleRS
CorA                 PF01544.13   292 seq544_BIOID51039    -            327   1.3e-62  211.4   0.0   1   1   1.1e-66   1.5e-62  211.1   0.0     3   292    39   323    37   323 0.97 CorA-like Mg2+ transporter protein
Abhydrolase_1        PF00561.15   230 seq547_BIOID51039    -            340     3e-26   92.2   0.0   1   1   2.6e-29     9e-26   90.7   0.0     4   218   105   312   102   315 0.96 alpha/beta hydrolase fold
Abhydrolase_6        PF12697.2    228 seq547_BIOID51039    -            340     3e-16   59.9   0.7   1   1   1.2e-19   4.2e-16   59.4   0.5     1   219    75   312    75   320 0.70 Alpha/beta hydrolase family
Abhydrolase_5        PF12695.2    142 seq547_BIOID51039    -            340   7.6e-11   41.8   0.4   1   1   7.2e-14   2.5e-10   40.1   0.2     2   141    75   308    74   309 0.65 Alpha/beta hydrolase family
DUF968               PF06147.6    200 seq549_BIOID51039    -            205   2.1e-74  249.6   0.1   1   1   1.8e-78   2.5e-74  249.4   0.0    17   199     1   201     1   202 0.99 Protein of unknown function (DUF968)
rve                  PF00665.21   120 seq550_BIOID51039    -            288   8.8e-30  103.1   0.0   1   1   6.7e-33   1.8e-29  102.1   0.0     3   119   126   240   124   241 0.96 Integrase core domain
rve_2                PF13333.1     52 seq550_BIOID51039    -            288   1.2e-20   73.1   1.5   1   1   1.5e-22     4e-19   68.3   0.1     1    52   231   287   231   287 0.98 Integrase core domain
rve_3                PF13683.1     67 seq550_BIOID51039    -            288     2e-15   55.9   0.0   1   1   1.4e-18   3.8e-15   55.0   0.0     4    67   215   279   212   279 0.96 Integrase core domain
HTH_21               PF13276.1     60 seq550_BIOID51039    -            288     2e-10   40.4   0.1   1   1   3.2e-13   8.8e-10   38.3   0.0     4    59    47   101    44   102 0.90 HTH-like domain
DDE_Tnp_IS240        PF13610.1    140 seq550_BIOID51039    -            288   3.6e-10   39.8   0.0   1   1   2.3e-13   6.3e-10   39.0   0.0     2   129   130   260   129   272 0.88 DDE domain
Cytidylate_kin       PF02224.13   158 seq552_BIOID51039    -            227     5e-62  207.8   0.4   1   1   1.3e-65     6e-62  207.6   0.2     3   158    63   218    61   218 0.97 Cytidylate kinase
AAA_17               PF13207.1    121 seq552_BIOID51039    -            227   1.9e-13   51.1   0.0   1   1   1.7e-16   7.9e-13   49.1   0.0     1   120     7   134     7   135 0.85 AAA domain
Cytidylate_kin2      PF13189.1    179 seq552_BIOID51039    -            227   1.9e-07   31.0   0.0   1   1   1.1e-10   4.9e-07   29.7   0.0     1   155     7   187     7   191 0.78 Cytidylate kinase-like family
DUF330               PF03886.8    161 seq557_BIOID51039    -            187     2e-41  140.9   4.6   1   1   1.7e-45   2.3e-41  140.7   3.2     1   161    26   180    26   180 0.95 Protein of unknown function (DUF330)
SNARE_assoc          PF09335.6    123 seq559_BIOID51039    -            220   1.6e-22   79.8   5.4   1   1   1.2e-26   1.6e-22   79.8   3.7     1   123    48   174    48   174 0.96 SNARE associated Golgi protein
BPD_transp_1         PF00528.17   185 seq561_BIOID51039    -            306     4e-43  146.9  10.6   1   1   2.9e-47     4e-43  146.9   7.4     1   184   113   304   113   305 0.99 Binding-protein-dependent transport system inner membrane component
SNARE_assoc          PF09335.6    123 seq563_BIOID51039    -            235     6e-25   87.7   7.8   1   1   4.4e-29     6e-25   87.7   5.4     1   122    80   197    78   198 0.96 SNARE associated Golgi protein
RusA                 PF05866.6    116 seq564_BIOID51039    -            124   2.9e-20   72.7   0.0   1   1   2.4e-24   3.3e-20   72.5   0.0     1   116     7   116     7   116 0.90 Endodeoxyribonuclease RusA
Lysis_S              PF04971.7     68 seq566_BIOID51039    -             71   2.9e-46  154.9   0.5   1   1   2.3e-50   3.2e-46  154.7   0.4     1    68     4    71     4    71 1.00 Lysis protein S
G_glu_transpept      PF01019.16   510 seq567_BIOID51039    -             55   3.1e-08   32.4   0.0   1   1   2.3e-12   3.1e-08   32.4   0.0   423   463     2    39     1    49 0.93 Gamma-glutamyltranspeptidase
RF-1                 PF00472.15   114 seq569_BIOID51039    -            204   2.6e-23   81.8   1.9   1   1   3.5e-27   4.8e-23   81.0   1.3     9   103   103   196    97   200 0.84 RF-1 domain
HTH_1                PF00126.22    60 seq570_BIOID51039    -            319   1.7e-19   69.2   1.3   1   1   4.7e-23   3.2e-19   68.3   0.1     2    60    29    86    28    86 0.97 Bacterial regulatory helix-turn-helix protein, lysR family
LysR_substrate       PF03466.15   209 seq570_BIOID51039    -            319   2.6e-12   46.1   1.1   1   1   7.3e-16     5e-12   45.2   0.8     8   206   115   310   110   312 0.89 LysR substrate binding domain
Phage_lysozyme       PF00959.14   110 seq571_BIOID51039    -            165   4.2e-32  110.5   0.3   1   1   3.8e-36   5.2e-32  110.3   0.2     1   109    48   154    48   155 0.98 Phage lysozyme
UPF0270              PF06794.7     70 seq573_BIOID51039    -             72   9.2e-36  121.3   0.1   1   1   7.4e-40     1e-35  121.2   0.0     1    70     1    70     1    70 0.99 Uncharacterised protein family (UPF0270)
DDE_Tnp_IS240        PF13610.1    140 seq575_BIOID51039    -            148   5.8e-28   97.4   0.0   1   1     2e-31   8.9e-28   96.8   0.0     3    74    74   147    73   148 0.98 DDE domain
DDE_Tnp_IS66         PF03050.9    271 seq575_BIOID51039    -            148   5.8e-08   32.1   0.1   1   1   1.4e-11   6.2e-08   32.0   0.1     5   115    10   118     6   144 0.90 Transposase IS66 family
Antiterm             PF03589.8     95 seq577_BIOID51039    -            273   6.4e-57  189.5   4.6   1   2   6.5e-28   8.9e-24   83.3   0.0     2    95    15   111    14   111 0.97 Antitermination protein
Antiterm             PF03589.8     95 seq577_BIOID51039    -            273   6.4e-57  189.5   4.6   2   2   1.5e-35   2.1e-31  107.7   0.3     2    94   178   269   177   270 0.98 Antitermination protein
S1                   PF00575.18    74 seq580_BIOID51039    -            557  3.9e-117  382.3  33.3   1   6   7.7e-16     1e-11   44.5   0.6     3    73    19    86    17    87 0.95 S1 RNA binding domain
S1                   PF00575.18    74 seq580_BIOID51039    -            557  3.9e-117  382.3  33.3   2   6   1.4e-17   1.9e-13   50.1   0.5     3    74   103   171   101   171 0.96 S1 RNA binding domain
S1                   PF00575.18    74 seq580_BIOID51039    -            557  3.9e-117  382.3  33.3   3   6   3.3e-28   4.6e-24   84.1   0.2     2    74   189   260   188   260 0.97 S1 RNA binding domain
S1                   PF00575.18    74 seq580_BIOID51039    -            557  3.9e-117  382.3  33.3   4   6   4.2e-26   5.8e-22   77.4   0.2     2    74   274   347   273   347 0.97 S1 RNA binding domain
S1                   PF00575.18    74 seq580_BIOID51039    -            557  3.9e-117  382.3  33.3   5   6   1.2e-24   1.7e-20   72.7   0.5     2    74   361   434   360   434 0.98 S1 RNA binding domain
S1                   PF00575.18    74 seq580_BIOID51039    -            557  3.9e-117  382.3  33.3   6   6   1.5e-25   2.1e-21   75.6   0.4     3    74   449   520   447   520 0.98 S1 RNA binding domain
Fimbrial             PF00419.15   145 seq581_BIOID51039    -            176   1.7e-21   76.8   4.1   1   1   1.5e-25     2e-21   76.6   2.8     1   145    27   176    27   176 0.94 Fimbrial protein
HTH_Tnp_1            PF01527.15    76 seq582_BIOID51039    -             71   1.7e-14   53.4   0.0   1   1   4.1e-18   1.9e-14   53.2   0.0     1    48     1    47     1    61 0.90 Transposase
HTH_28               PF13518.1     52 seq582_BIOID51039    -             71   1.2e-05   25.0   0.0   1   1   3.8e-09   1.7e-05   24.5   0.0     1    36    10    46    10    47 0.92 Helix-turn-helix domain
RMF                  PF04957.7     55 seq583_BIOID51039    -             55   7.5e-31  105.4   5.3   1   1   5.8e-35   7.9e-31  105.4   3.7     1    53     1    53     1    55 0.97 Ribosome modulation factor
MFS_1                PF07690.11   354 seq586_BIOID51039    -            394   1.1e-36  126.1  55.2   1   2   1.5e-29     1e-25   90.1  17.3     2   188    17   198    16   220 0.86 Major Facilitator Superfamily
MFS_1                PF07690.11   354 seq586_BIOID51039    -            394   1.1e-36  126.1  55.2   2   2     1e-14   7.2e-11   41.3  16.1     3   175   218   387   216   394 0.89 Major Facilitator Superfamily
Sugar_tr             PF00083.19   451 seq586_BIOID51039    -            394   3.2e-12   45.6  16.5   1   1   4.7e-16   3.2e-12   45.6  11.4    43   188    39   181    11   184 0.83 Sugar (and other) transporter
CMD                  PF02627.15    85 seq587_BIOID51039    -            182   5.3e-09   35.6   0.1   1   1   2.6e-12   3.6e-08   33.0   0.0    14    85    52   122    43   122 0.92 Carboxymuconolactone decarboxylase family
PRK                  PF00485.13   194 seq588_BIOID51039    -            289     3e-74  248.6   0.0   1   1   2.7e-78   3.6e-74  248.4   0.0     1   194     7   214     7   214 0.99 Phosphoribulokinase / Uridine kinase family
DUF3296              PF11726.3    180 seq589_BIOID51039    -            188   9.1e-32  109.9   0.9   1   1   7.5e-36     1e-31  109.7   0.7     3   179    15   172    13   173 0.88 Protein of unknown function (DUF3296)
BPD_transp_1         PF00528.17   185 seq590_BIOID51039    -            303   7.2e-31  107.0  13.0   1   1   1.1e-34   7.2e-31  107.0   9.0     1   184   119   302   119   303 0.99 Binding-protein-dependent transport system inner membrane component
OppC_N               PF12911.2     56 seq590_BIOID51039    -            303   1.3e-17   62.7   0.2   1   1     2e-21   1.3e-17   62.7   0.2     2    56    24    79    23    79 0.86 N-terminal TM domain of oligopeptide transport permease C
Phage_lysis          PF03245.8    125 seq592_BIOID51039    -            152   2.2e-46  156.7   6.1   1   1   1.9e-50   2.6e-46  156.5   4.2     1   125    29   151    29   151 0.99 Bacteriophage lysis protein
DEAD                 PF00270.24   173 seq593_BIOID51039    -            457   4.4e-46  156.3   0.0   1   1   2.3e-47   7.8e-44  149.0   0.0     1   170    27   191    27   194 0.95 DEAD/DEAH box helicase
Helicase_C           PF00271.26    78 seq593_BIOID51039    -            457   1.5e-23   82.3   0.0   1   1   8.4e-27   2.9e-23   81.4   0.0     3    78   261   336   259   336 0.97 Helicase conserved C-terminal domain
DbpA                 PF03880.10    74 seq593_BIOID51039    -            457   1.9e-21   75.3   0.0   1   1   1.1e-24   3.9e-21   74.3   0.0     2    73   384   455   383   456 0.98 DbpA RNA binding domain
ResIII               PF04851.10   184 seq593_BIOID51039    -            457     1e-05   25.3   0.0   1   1     7e-09   2.4e-05   24.1   0.0     4   183    26   188    23   189 0.73 Type III restriction enzyme, res subunit
DDE_Tnp_IS240        PF13610.1    140 seq594_BIOID51039    -             85   8.3e-15   54.8   0.0   1   1   6.9e-19   9.4e-15   54.6   0.0    78   139     2    63     1    64 0.95 DDE domain
DUF830               PF05708.7    158 seq596_BIOID51039    -            279   7.9e-44  149.3   0.0   1   1   7.8e-48   1.1e-43  148.8   0.0     2   158    88   264    87   264 0.98 Orthopoxvirus protein of unknown function (DUF830)
DUF1090              PF06476.7    115 seq598_BIOID51039    -            122   6.8e-38  128.7  16.9   1   1   6.2e-42   8.4e-38  128.4  11.7     2   114     7   116     5   117 0.92 Protein of unknown function (DUF1090)
Rz1                  PF06085.6     40 seq600_BIOID51039    -             76   7.3e-20   69.9   2.7   1   1   5.4e-24   7.3e-20   69.9   1.9     1    40    35    73    35    73 0.99 Lipoprotein Rz1 precursor
Fimbrial             PF00419.15   145 seq601_BIOID51039    -            169   7.7e-10   39.0   8.2   1   1   7.2e-14   9.8e-10   38.7   5.7     1   144    30   168    30   169 0.78 Fimbrial protein
Ribonuc_L-PSP        PF01042.16   121 seq602_BIOID51039    -            115   3.4e-28   97.7   0.5   1   1   2.7e-32   3.7e-28   97.5   0.4     2   121     4   115     3   115 0.96 Endoribonuclease L-PSP
S-methyl_trans       PF02574.11   305 seq603_BIOID51039    -           1232  1.4e-104  349.6   0.1   1   1  9.1e-108  2.5e-104  348.7   0.1     1   304    21   331    21   332 0.98 Homocysteine S-methyltransferase
Met_synt_B12         PF02965.12   136 seq603_BIOID51039    -           1232   9.2e-54  180.5   0.0   1   1     9e-57   2.4e-53  179.2   0.0     1   136  1060  1197  1060  1197 0.99 Vitamin B12 dependent methionine synthase, activation domain
Pterin_bind          PF00809.17   210 seq603_BIOID51039    -           1232   1.5e-48  164.8   0.4   1   1   1.7e-51   4.6e-48  163.2   0.3     1   210   361   573   361   573 0.98 Pterin binding enzyme
B12-binding_2        PF02607.12    79 seq603_BIOID51039    -           1232   4.4e-21   74.5   0.0   1   1   6.5e-24   1.8e-20   72.6   0.0     4    79   664   739   662   739 0.96 B12 binding domain
B12-binding          PF02310.14   121 seq603_BIOID51039    -           1232   6.7e-20   71.0   0.2   1   1   1.8e-22     5e-19   68.2   0.1     2    94   753   845   752   856 0.93 B12 binding domain
SBP_bac_8            PF13416.1    281 seq604_BIOID51039    -            388   6.5e-30  104.7   0.1   1   1   1.6e-33   1.1e-29  103.9   0.0    10   265    60   342    52   352 0.83 Bacterial extracellular solute-binding protein
SBP_bac_1            PF01547.20   314 seq604_BIOID51039    -            388   1.6e-05   24.6   1.6   1   1   2.9e-09     2e-05   24.3   0.7    19   313    57   326    41   327 0.78 Bacterial extracellular solute-binding protein
Transgly             PF00912.17   178 seq606_BIOID51039    -            844   2.6e-56  189.6   0.0   1   1     6e-60   4.1e-56  188.9   0.0    10   177   209   380   198   381 0.95 Transglycosylase
Transpeptidase       PF00905.17   304 seq606_BIOID51039    -            844   1.1e-25   90.2   0.2   1   1   1.3e-28   8.9e-25   87.2   0.2     2   284   473   725   472   744 0.86 Penicillin binding protein transpeptidase domain
IlvN                 PF07991.7    165 seq607_BIOID51039    -            491   6.6e-61  204.3   0.2   1   1   1.6e-64   1.1e-60  203.6   0.1     2   165    35   204    34   204 0.98 Acetohydroxy acid isomeroreductase, catalytic domain
IlvC                 PF01450.14   145 seq607_BIOID51039    -            491     4e-56  188.8   0.1   1   2   3.3e-21   2.3e-17   63.1   0.0     1   128   210   337   210   345 0.91 Acetohydroxy acid isomeroreductase, catalytic domain
IlvC                 PF01450.14   145 seq607_BIOID51039    -            491     4e-56  188.8   0.1   2   2   7.7e-40   5.3e-36  123.6   0.0    15   145   359   485   349   485 0.93 Acetohydroxy acid isomeroreductase, catalytic domain
DUF883               PF05957.8     94 seq608_BIOID51039    -            101   1.1e-31  108.9   1.7   1   1   9.3e-36   1.3e-31  108.7   1.2     2    94     9   101     8   101 0.99 Bacterial protein of unknown function (DUF883)
DUF2799              PF10973.3     89 seq610_BIOID51039    -            134   3.4e-17   62.1   0.9   1   1   3.3e-21   4.5e-17   61.7   0.6     1    88    44   126    44   127 0.93 Protein of unknown function (DUF2799)
Ring_hydroxyl_A      PF00848.14   209 seq611_BIOID51039    -            453   2.4e-32  112.1   0.0   1   1   4.9e-36   3.4e-32  111.6   0.0     2   208   164   433   163   435 0.90 Ring hydroxylating alpha subunit (catalytic domain)
Rieske               PF00355.21    98 seq611_BIOID51039    -            453   2.5e-24   84.5   0.1   1   1   6.3e-28   4.3e-24   83.7   0.1     1    86    42   125    42   142 0.90 Rieske [2Fe-2S] domain
MM_CoA_mutase        PF01642.17   516 seq612_BIOID51039    -            714  5.5e-256  849.5   1.6   1   1  9.4e-260  6.4e-256  849.3   1.1     2   516    28   542    27   542 1.00 Methylmalonyl-CoA mutase
B12-binding          PF02310.14   121 seq612_BIOID51039    -            714   3.1e-15   55.9   0.6   1   1   1.5e-18     1e-14   54.3   0.0     2   117   586   699   585   703 0.92 B12 binding domain
ORF11CD3             PF10549.4     57 seq613_BIOID51039    -            165   1.2e-26   92.0   0.0   1   1   2.7e-30   1.8e-26   91.4   0.0     2    57   108   163   107   163 0.97 ORF11CD3 domain
KilA-N               PF04383.8    111 seq613_BIOID51039    -            165   5.5e-16   58.0   0.0   1   1   1.3e-19   8.9e-16   57.3   0.0     9   110    10   101     4   102 0.89 KilA-N domain
FimH_man-bind        PF09160.5    147 seq615_BIOID51039    -            303   5.8e-57  191.5   0.2   1   1   1.5e-60     1e-56  190.7   0.1     1   147    27   171    27   171 0.99 FimH, mannose binding
Fimbrial             PF00419.15   145 seq615_BIOID51039    -            303   1.1e-09   38.4   7.6   1   1   1.7e-13   1.1e-09   38.4   5.3     7   145   176   303   170   303 0.85 Fimbrial protein
DUF1469              PF07332.6    121 seq621_BIOID51039    -            134     1e-25   89.6   7.5   1   1   8.4e-30   1.1e-25   89.5   5.2     6   120    19   129    14   130 0.97 Protein of unknown function (DUF1469)
EAL                  PF00563.15   236 seq624_BIOID51039    -            808   1.6e-63  214.2   0.1   1   1   1.9e-67   2.6e-63  213.5   0.1     2   236   558   793   557   793 0.97 EAL domain
N6_N4_Mtase          PF01555.13   231 seq625_BIOID51039    -            349   1.3e-43  148.9   0.0   1   1   6.4e-47   4.4e-43  147.3   0.0     1   229    29   340    29   342 0.82 DNA methylase
Methyltransf_26      PF13659.1    117 seq625_BIOID51039    -            349   8.5e-13   48.2   0.0   1   1   1.1e-11   7.5e-08   32.3   0.0    51   116     9    82     5    83 0.81 Methyltransferase domain
DUF1889              PF08986.5    119 seq626_BIOID51039    -            119   2.3e-83  276.1   0.8   1   1   1.8e-87   2.5e-83  276.0   0.6     1   119     1   119     1   119 1.00 Domain of unknown function (DUF1889)
AzlC                 PF03591.9    143 seq629_BIOID51039    -            245   7.3e-42  142.5  10.2   1   1   5.3e-46   7.3e-42  142.5   7.1     1   141    23   165    23   167 0.97 AzlC protein
YihI                 PF04220.7    169 seq630_BIOID51039    -            169   3.4e-56  189.0  15.5   1   1   2.8e-60   3.9e-56  188.9  10.8     3   167     5   165     2   167 0.94 Der GTPase activator (YihI)
DUF4154              PF13689.1    145 seq632_BIOID51039    -            172     6e-33  113.3   0.0   1   1   5.4e-37   7.3e-33  113.0   0.0     6   145    32   168    27   168 0.95 Domain of unknown function (DUF4154)
YqjK                 PF13997.1     73 seq633_BIOID51039    -             99   3.6e-30  103.8   9.8   1   1   3.3e-34   4.5e-30  103.5   6.8     1    73    14    86    14    86 0.99 YqjK-like protein
Bac_DNA_binding      PF00216.16    90 seq634_BIOID51039    -             94   2.1e-30  104.4   0.0   1   1   1.7e-34   2.3e-30  104.3   0.0     1    90     1    91     1    91 0.97 Bacterial DNA-binding protein
cNMP_binding         PF00027.24    91 seq635_BIOID51039    -            210   8.9e-24   83.0   0.0   1   1     4e-27   1.4e-23   82.4   0.0     3    90    23   111    21   112 0.97 Cyclic nucleotide-binding domain
Crp                  PF00325.15    32 seq635_BIOID51039    -            210   2.1e-15   55.7   0.4   1   1   1.1e-18   3.9e-15   54.8   0.3     1    32   166   197   166   197 0.98 Bacterial regulatory proteins, crp family
HTH_Crp_2            PF13545.1     76 seq635_BIOID51039    -            210   2.2e-11   43.2   0.1   1   1   1.5e-14     5e-11   42.1   0.1     1    67   142   206   142   207 0.94 Crp-like helix-turn-helix domain
BPD_transp_1         PF00528.17   185 seq636_BIOID51039    -            511   1.2e-08   34.5  17.3   1   1   9.1e-13   1.2e-08   34.5  12.0    26   183   346   503   344   505 0.91 Binding-protein-dependent transport system inner membrane component
DoxX                 PF07681.7     85 seq637_BIOID51039    -            160   6.2e-18   64.8  12.8   1   1   1.5e-21   1.1e-17   64.1   8.9     2    84    39   117    38   118 0.98 DoxX
GGDEF                PF00990.16   161 seq639_BIOID51039    -            408   5.3e-45  152.7   0.5   1   1   6.1e-49   8.4e-45  152.1   0.3     1   159   249   403   249   405 0.96 GGDEF domain
Chorismate_bind      PF00425.13   257 seq642_BIOID51039    -            453   1.9e-91  305.8   0.0   1   1   3.5e-95   2.4e-91  305.5   0.0     2   257   190   443   189   443 0.98 chorismate binding enzyme
Anth_synt_I_N        PF04715.8    140 seq642_BIOID51039    -            453   7.8e-30  103.6   0.2   1   1   8.9e-33   6.1e-29  100.7   0.0     9   139    22   153    16   154 0.90 Anthranilate synthase component I, N terminal region
Radical_SAM          PF04055.16   166 seq645_BIOID51039    -            457   3.7e-15   56.3   0.0   1   1     8e-19   5.4e-15   55.8   0.0     2   164    57   227    56   229 0.79 Radical SAM superfamily
HemN_C               PF06969.11    66 seq645_BIOID51039    -            457     4e-12   45.8   0.3   1   1   2.7e-15   1.8e-11   43.7   0.0     1    66   363   431   363   431 0.94 HemN C-terminal domain
AzlD                 PF05437.7     99 seq646_BIOID51039    -            111   1.8e-12   46.9   5.7   1   1   1.5e-16   2.1e-12   46.7   4.0     1    98     5   104     5   105 0.92 Branched-chain amino acid transport protein (AzlD)
Pribosyltran         PF00156.22   125 seq647_BIOID51039    -            152   2.2e-11   43.4   0.0   1   1   2.3e-15   3.2e-11   42.9   0.0     2   112     4   105     3   112 0.87 Phosphoribosyl transferase domain
Competence           PF03772.11   271 seq648_BIOID51039    -            780   6.9e-54  182.6  39.6   1   1     1e-57   6.9e-54  182.6  27.4     3   267   228   494   226   517 0.90 Competence protein
Lactamase_B          PF00753.22   194 seq648_BIOID51039    -            780   1.1e-13   51.1   0.0   1   1   2.7e-17   1.9e-13   50.4   0.0     4   176   533   697   530   713 0.89 Metallo-beta-lactamase superfamily
Ring_hydroxyl_B      PF00866.13   145 seq650_BIOID51039    -            172   2.4e-47  160.1   5.2   1   1     2e-51   2.7e-47  159.9   3.6     1   145    19   166    19   166 0.98 Ring hydroxylating beta subunit
BATS                 PF06968.8     92 seq654_BIOID51039    -            346   1.7e-29  101.3   0.0   1   1   5.5e-33   3.7e-29  100.2   0.0     1    92   220   312   220   312 0.99 Biotin and Thiamin Synthesis associated domain
Radical_SAM          PF04055.16   166 seq654_BIOID51039    -            346   3.9e-19   69.3   0.0   1   1   4.6e-22   3.2e-18   66.3   0.0     4   160    50   203    47   209 0.92 Radical SAM superfamily
FUSC-like            PF12805.2    284 seq655_BIOID51039    -            696     3e-72  242.8   3.3   1   1   8.7e-76     3e-72  242.8   2.3     2   280    63   335    62   340 0.95 FUSC-like inner membrane protein yccS
FUSC_2               PF13515.1    128 seq655_BIOID51039    -            696   8.6e-20   70.8  11.0   1   1   2.5e-23   8.6e-20   70.8   7.6     2   126   377   498   375   500 0.90 Fusaric acid resistance protein-like
FUSC                 PF04632.7    650 seq655_BIOID51039    -            696   5.1e-08   31.7   4.2   1   1   1.5e-11   5.1e-08   31.7   2.9     7   280   369   659   363   690 0.80 Fusaric acid resistance protein family
ALMT                 PF11744.3    406 seq655_BIOID51039    -            696   1.5e-05   23.7   1.9   1   1   1.7e-08   5.7e-05   21.8   1.0    41   193   389   528   373   594 0.80 Aluminium activated malate transporter
GST_N_2              PF13409.1     70 seq657_BIOID51039    -            328   1.5e-23   82.4   0.0   1   1   9.4e-27   3.2e-23   81.3   0.0     1    70    62   159    62   159 0.85 Glutathione S-transferase, N-terminal domain
GST_C_2              PF13410.1     69 seq657_BIOID51039    -            328   3.9e-14   52.1   0.0   1   1   2.3e-17     8e-14   51.1   0.0     1    54   203   256   203   280 0.89 Glutathione S-transferase, C-terminal domain
GST_C                PF00043.20    95 seq657_BIOID51039    -            328   8.7e-07   28.7   0.0   1   1   4.2e-10   1.4e-06   28.0   0.0    20    67   200   247   167   281 0.76 Glutathione S-transferase, C-terminal domain
MarR                 PF01047.17    59 seq659_BIOID51039    -            176   1.6e-17   62.8   2.8   1   1   1.3e-20     6e-17   60.9   0.1     1    58    53   112    53   113 0.98 MarR family
MarR_2               PF12802.2     62 seq659_BIOID51039    -            176     1e-08   34.5   0.1   1   1   4.8e-12   2.2e-08   33.5   0.0     5    61    55   111    51   112 0.90 MarR family
HTH_27               PF13463.1     68 seq659_BIOID51039    -            176   3.6e-07   30.3   0.1   1   1   1.8e-10   8.1e-07   29.1   0.0    17    68    70   121    54   121 0.86 Winged helix DNA-binding domain
DUF1100              PF06500.6    411 seq664_BIOID51039    -            414    3e-222  737.3   0.0   1   1  9.7e-226  3.3e-222  737.2   0.0     1   411     1   414     1   414 0.99 Alpha/beta hydrolase of unknown function (DUF1100)
Abhydrolase_5        PF12695.2    142 seq664_BIOID51039    -            414   8.1e-09   35.2   0.0   1   1   4.3e-12   1.5e-08   34.4   0.0     1   121   196   375   196   392 0.75 Alpha/beta hydrolase family
Abhydrolase_6        PF12697.2    228 seq664_BIOID51039    -            414   4.8e-07   29.8   0.4   1   1   2.9e-10   9.8e-07   28.7   0.0    12   107   208   326   197   390 0.70 Alpha/beta hydrolase family
MatP                 PF06303.7    148 seq668_BIOID51039    -            150   3.3e-75  250.8   6.6   1   1   2.8e-79   3.8e-75  250.6   4.6     1   147     1   147     1   148 0.99 Organiser of macrodomain of Terminus of chromosome
Rieske               PF00355.21    98 seq669_BIOID51039    -            106   1.7e-17   62.6   0.0   1   1   2.8e-21   1.9e-17   62.4   0.0     3    97     4    94     2    95 0.85 Rieske [2Fe-2S] domain
Rieske_2             PF13806.1    104 seq669_BIOID51039    -            106   1.9e-12   46.6   0.0   1   1   3.3e-16   2.2e-12   46.4   0.0    18   103    17    99     4   100 0.82 Rieske-like [2Fe-2S] domain
Molybdop_Fe4S4       PF04879.11    55 seq670_BIOID51039    -            195   2.2e-21   75.3   0.2   1   1   2.6e-24   1.8e-20   72.4   0.1     2    55    44   104    43   104 0.96 Molybdopterin oxidoreductase Fe4S4 domain
Molybdopterin        PF00384.17   432 seq670_BIOID51039    -            195   2.4e-06   26.4   0.1   1   1   4.2e-10   2.9e-06   26.1   0.0     1    35   107   139   107   190 0.79 Molybdopterin oxidoreductase
PD40                 PF07676.7     39 seq671_BIOID51039    -            389   1.2e-08   34.2   0.0   1   1   1.1e-05      0.14   11.7   0.0    14    39   356   379   355   379 0.93 WD40-like Beta Propeller Repeat
ArgK                 PF03308.11   267 seq672_BIOID51039    -            331  4.7e-114  379.5   0.2   1   1  1.2e-117  5.4e-114  379.3   0.1     1   266    22   294    22   295 0.99 ArgK protein
cobW                 PF02492.14   178 seq672_BIOID51039    -            331   7.8e-07   28.5   1.2   1   1   1.3e-09   5.9e-06   25.7   0.8     3   157    57   208    55   223 0.69 CobW/HypB/UreG, nucleotide-binding domain
CbiA                 PF01656.18   195 seq672_BIOID51039    -            331   1.2e-06   27.9   0.0   1   1   4.6e-10   2.1e-06   27.1   0.0     8   104    63   156    59   224 0.76 CobQ/CobB/MinD/ParA nucleotide binding domain
adh_short            PF00106.20   167 seq673_BIOID51039    -            270     2e-22   79.7   0.3   1   1   7.4e-26   3.4e-22   79.0   0.2     2   166     8   174     7   175 0.87 short chain dehydrogenase
adh_short_C2         PF13561.1    243 seq673_BIOID51039    -            270   1.9e-13   50.7   0.0   1   1   4.7e-17   2.2e-13   50.4   0.0     6   184    16   189    13   257 0.76 Enoyl-(Acyl carrier protein) reductase
KR                   PF08659.5    181 seq673_BIOID51039    -            270   2.1e-06   27.4   0.0   1   1   1.2e-09   5.5e-06   26.0   0.0     4   103    10   103     8   122 0.84 KR domain
DUF3927              PF13064.1     46 seq674_BIOID51039    -             43   2.8e-18   65.0   2.0   1   1   2.2e-22     3e-18   64.9   1.4    11    46     2    37     1    37 0.97 Protein of unknown function (DUF3927)
HlyD                 PF00529.15   306 seq675_BIOID51039    -            390   3.6e-79  266.1  15.0   1   1   1.3e-82   4.5e-79  265.8  10.4     1   306    60   343    60   343 0.99 HlyD family secretion protein
HlyD_2               PF12700.2    328 seq675_BIOID51039    -            390   2.2e-17   63.1   1.3   1   1   9.2e-21   3.1e-17   62.6   0.9    20   234    60   290    51   316 0.77 HlyD family secretion protein
HlyD_3               PF13437.1    105 seq675_BIOID51039    -            390   5.2e-16   58.7   3.5   1   1   1.4e-16   4.9e-13   49.2   0.2     2   105   218   338   217   338 0.79 HlyD family secretion protein
Biotin_lipoyl_2      PF13533.1     50 seq675_BIOID51039    -            390   1.1e-08   34.4   1.6   1   1   5.4e-11   1.9e-07   30.5   0.1     2    49    61   108    60   109 0.91 Biotin-lipoyl like
OmpA                 PF00691.15    97 seq676_BIOID51039    -            160   3.6e-18   65.6   0.1   1   1     4e-22   5.5e-18   65.0   0.1     1    97    55   151    55   151 0.95 OmpA family
ABC_tran             PF00005.22   118 seq679_BIOID51039    -            228   1.9e-19   70.0   0.0   1   1   1.8e-23   2.5e-19   69.6   0.0     1   117    52   172    52   173 0.86 ABC transporter
NUDIX                PF00293.23   135 seq680_BIOID51039    -            192   4.3e-16   58.6   0.0   1   1   4.3e-20   5.9e-16   58.2   0.0     4   124    33   151    29   159 0.87 NUDIX domain
UvrD_C               PF13361.1    319 seq681_BIOID51039    -            690   8.9e-93  311.1   0.0   1   1   3.7e-95   8.4e-92  307.9   0.0     1   318   288   630   288   631 0.97 UvrD-like helicase C-terminal domain
UvrD-helicase        PF00580.16   315 seq681_BIOID51039    -            690   2.2e-74  250.5   0.4   1   1   1.4e-76   3.1e-73  246.6   0.3     1   314    20   282    20   283 0.94 UvrD/REP helicase N-terminal domain
AAA_19               PF13245.1     76 seq681_BIOID51039    -            690   2.2e-13   49.6   0.6   1   1   2.1e-16   4.9e-13   48.5   0.4     8    75    32   104    25   105 0.82 Part of AAA domain
UvrD_C_2             PF13538.1    104 seq681_BIOID51039    -            690   2.2e-10   40.4   0.0   1   1   5.8e-13   1.3e-09   37.9   0.0    54   103   563   626   513   627 0.80 Family description
Aminotran_1_2        PF00155.16   363 seq684_BIOID51039    -            384   1.1e-68  231.6   0.0   1   1   2.8e-72   1.3e-68  231.5   0.0     2   363    40   380    39   380 0.96 Aminotransferase class I and II
Beta_elim_lyase      PF01212.16   290 seq684_BIOID51039    -            384   7.1e-07   28.5   0.0   1   1   5.8e-10   2.6e-06   26.6   0.0    27    87    82   142    67   206 0.81 Beta-eliminating lyase
Cys_Met_Meta_PP      PF01053.15   386 seq684_BIOID51039    -            384   9.1e-05   20.7   0.0   1   1     3e-08   0.00014   20.2   0.0    57   185    86   212    82   215 0.86 Cys/Met metabolism PLP-dependent enzyme
Plug                 PF07715.10   108 seq685_BIOID51039    -            133   1.2e-07   31.8   0.0   1   1   1.7e-11   2.3e-07   30.9   0.0     2    51    76   125    75   131 0.84 TonB-dependent Receptor Plug Domain
Molybdopterin        PF00384.17   432 seq689_BIOID51039    -            803   1.1e-23   83.6   0.0   1   1   3.4e-24   2.4e-20   72.6   0.0   103   379     2   377     1   381 0.84 Molybdopterin oxidoreductase
Molydop_binding      PF01568.16   109 seq689_BIOID51039    -            803   5.5e-17   61.4   0.1   1   1     3e-20     2e-16   59.6   0.1     4   108   681   796   678   797 0.93 Molydopterin dinucleotide binding domain
DUF2594              PF10769.4     74 seq690_BIOID51039    -             74   1.4e-42  143.4   2.3   1   1   1.1e-46   1.6e-42  143.3   1.6     1    74     1    74     1    74 1.00 Protein of unknown function (DUF2594)
NUDIX                PF00293.23   135 seq691_BIOID51039    -            257   1.9e-21   75.9   0.1   1   1   1.3e-24     6e-21   74.3   0.0     6   125   132   240   127   249 0.90 NUDIX domain
zf-NADH-PPase        PF09297.6     32 seq691_BIOID51039    -            257   2.8e-10   39.4   5.4   1   1     1e-13   4.8e-10   38.6   3.8     1    32    93   124    93   124 0.98 NADH pyrophosphatase zinc ribbon domain
NUDIX-like           PF09296.6     98 seq691_BIOID51039    -            257   3.7e-06   27.0   0.1   1   1   1.6e-09   7.3e-06   26.1   0.1     2    97    11    90    10    91 0.96 NADH pyrophosphatase-like rudimentary NUDIX domain
GGDEF                PF00990.16   161 seq693_BIOID51039    -            442     2e-26   92.3   0.0   1   1   2.9e-30   3.9e-26   91.4   0.0     1   160   295   437   295   438 0.89 GGDEF domain
FAD_syn              PF06574.7    158 seq694_BIOID51039    -            313   2.2e-57  193.0   0.0   1   1   4.4e-61     3e-57  192.5   0.0     2   158    12   168    11   168 0.98 FAD synthetase
Flavokinase          PF01687.12   125 seq694_BIOID51039    -            313   6.1e-40  135.8   0.0   1   1   1.4e-43   9.4e-40  135.2   0.0     1   124   184   307   184   308 0.97 Riboflavin kinase
DUF805               PF05656.9    117 seq695_BIOID51039    -            121   1.4e-37  127.9   4.7   1   1   1.2e-41   1.6e-37  127.8   3.3     1   116    10   118    10   119 0.98 Protein of unknown function (DUF805)
UxuA                 PF03786.8    351 seq696_BIOID51039    -            394  3.4e-163  542.1   0.2   1   1  5.6e-167  3.8e-163  541.9   0.1     1   350     1   388     1   389 0.99 D-mannonate dehydratase (UxuA)
AP_endonuc_2         PF01261.19   211 seq696_BIOID51039    -            394   8.9e-09   34.8   0.0   1   1   6.8e-12   4.7e-08   32.5   0.0     3   189    18   299    16   324 0.82 Xylose isomerase-like TIM barrel
TonB_dep_Rec         PF00593.19   276 seq697_BIOID51039    -            604   4.6e-28   98.8  10.2   1   1   6.7e-32   4.6e-28   98.8   7.1     1   276   367   603   367   603 0.98 TonB dependent receptor
Plug                 PF07715.10   108 seq697_BIOID51039    -            604   6.5e-05   23.0   0.0   1   1   2.3e-08   0.00016   21.8   0.0    77   107     7    37     1    38 0.88 TonB-dependent Receptor Plug Domain
Pyr_redox_2          PF07992.9    200 seq698_BIOID51039    -            400   2.7e-28   99.0   0.0   1   1   1.2e-30   1.7e-27   96.5   0.0     2   196     6   277     5   281 0.89 Pyridine nucleotide-disulphide oxidoreductase
Pyr_redox            PF00070.22    80 seq698_BIOID51039    -            400   7.9e-20   70.9   1.2   1   1   4.2e-20   5.8e-17   61.7   0.1     1    77   146   222   146   226 0.92 Pyridine nucleotide-disulphide oxidoreductase
Crl                  PF07417.7    127 seq699_BIOID51039    -            133     1e-54  183.5   0.1   1   1   8.7e-59   1.2e-54  183.3   0.1     2   122     3   123     2   131 0.96 Transcriptional regulator Crl
Rhodanese            PF00581.15   113 seq701_BIOID51039    -            440   3.7e-29  101.2   0.1   1   2   8.1e-15   1.1e-10   41.7   0.0    22   112   183   268   161   269 0.81 Rhodanese-like domain
Rhodanese            PF00581.15   113 seq701_BIOID51039    -            440   3.7e-29  101.2   0.1   2   2   8.6e-15   1.2e-10   41.6   0.0     5   112   304   423   300   424 0.83 Rhodanese-like domain
ECH                  PF00378.15   245 seq702_BIOID51039    -            261   3.8e-43  147.2   0.0   1   1   3.2e-47   4.4e-43  147.0   0.0     4   245    10   253     7   253 0.93 Enoyl-CoA hydratase/isomerase family
DUF303               PF03629.13   255 seq703_BIOID51039    -            622   1.2e-26   93.4   0.0   1   1   2.4e-30   1.6e-26   92.9   0.0     1   200    69   300    69   353 0.75 Domain of unknown function (DUF303)
DUF1737              PF08410.5     54 seq703_BIOID51039    -            622   1.2e-17   63.2   0.0   1   1   4.3e-21   2.9e-17   62.0   0.0     1    53     6    55     6    56 0.97 Domain of unknown function (DUF1737)
SDH_alpha            PF03313.10   283 seq704_BIOID51039    -            454  7.6e-104  346.5   5.6   1   1  1.4e-107  9.8e-104  346.2   3.9     3   282   184   449   182   450 0.96 Serine dehydratase alpha chain
SDH_beta             PF03315.10   158 seq704_BIOID51039    -            454   8.5e-56  188.2   0.0   1   1   2.2e-59   1.5e-55  187.4   0.0     1   157     3   158     3   159 0.96 Serine dehydratase beta chain
ABC_tran             PF00005.22   118 seq705_BIOID51039    -            401   5.6e-22   78.2   0.0   1   1   3.6e-25   1.2e-21   77.0   0.0     1   117    73   191    73   192 0.92 ABC transporter
TOBE_2               PF08402.5     75 seq705_BIOID51039    -            401   9.6e-12   44.6   0.3   1   1   1.2e-14   4.2e-11   42.5   0.1     1    75   313   385   313   385 0.95 TOBE domain
adh_short_C2         PF13561.1    243 seq707_BIOID51039    -            266   5.8e-36  124.4   0.0   1   1   1.5e-39   7.1e-36  124.1   0.0     6   242    21   258    18   259 0.93 Enoyl-(Acyl carrier protein) reductase
adh_short            PF00106.20   167 seq707_BIOID51039    -            266   5.4e-28   97.8   0.0   1   1   1.5e-31   6.7e-28   97.5   0.0     2   165    13   177    12   179 0.94 short chain dehydrogenase
KR                   PF08659.5    181 seq707_BIOID51039    -            266   4.1e-09   36.2   0.0   1   1   1.4e-12   6.3e-09   35.6   0.0     4   156    15   167    13   177 0.85 KR domain
DUF805               PF05656.9    117 seq709_BIOID51039    -            118   1.5e-35  121.4   2.5   1   1   1.3e-39   1.8e-35  121.2   1.7     1   116    10   114    10   115 0.98 Protein of unknown function (DUF805)
MFS_1                PF07690.11   354 seq710_BIOID51039    -            512   5.7e-55  186.3  38.3   1   1   4.2e-59   5.7e-55  186.3  26.5     1   353    19   413    19   414 0.89 Major Facilitator Superfamily
URO-D                PF01208.12   343 seq712_BIOID51039    -            354  1.7e-140  467.7   0.0   1   1  1.4e-144  1.9e-140  467.5   0.0     2   342     5   347     4   348 0.98 Uroporphyrinogen decarboxylase (URO-D)
Na_Pi_cotrans        PF02690.10   142 seq713_BIOID51039    -            543   1.6e-44  150.9  30.2   1   2   1.4e-39   9.5e-36  122.5   7.0     1   140    13   148    13   150 0.98 Na+/Pi-cotransporter
Na_Pi_cotrans        PF02690.10   142 seq713_BIOID51039    -            543   1.6e-44  150.9  30.2   2   2   1.6e-13   1.1e-09   38.0  10.2     1   123   139   265   139   284 0.90 Na+/Pi-cotransporter
ABC_membrane         PF00664.18   275 seq715_BIOID51039    -            582   2.7e-55  187.6  14.5   1   1   1.1e-58   3.9e-55  187.0  10.0     6   275    29   298    24   298 0.94 ABC transporter transmembrane region
ABC_tran             PF00005.22   118 seq715_BIOID51039    -            582   2.2e-22   79.5   0.3   1   1   1.8e-25   6.1e-22   78.0   0.0     1   118   383   509   383   509 0.98 ABC transporter
tRNA-synt_1          PF00133.17   601 seq717_BIOID51039    -            938  9.3e-233  773.4   0.0   1   1  5.8e-236  1.1e-232  773.2   0.0     2   601    28   641    27   641 0.98 tRNA synthetases class I (I, L, M and V)
Anticodon_1          PF08264.8    153 seq717_BIOID51039    -            938   4.3e-29  101.1   0.0   1   1   4.2e-32   8.2e-29  100.2   0.0     1   152   685   841   685   842 0.89 Anticodon-binding domain of tRNA
tRNA-synt_1g         PF09334.6    391 seq717_BIOID51039    -            938   4.7e-21   74.7   0.2   1   2     7e-14   1.4e-10   40.3   0.0     8    69    58   119    56   246 0.63 tRNA synthetases class I (M)
tRNA-synt_1g         PF09334.6    391 seq717_BIOID51039    -            938   4.7e-21   74.7   0.2   2   2   2.4e-08   4.8e-05   22.0   0.0   310   356   584   631   566   650 0.81 tRNA synthetases class I (M)
zf-FPG_IleRS         PF06827.9     30 seq717_BIOID51039    -            938   1.1e-09   37.6   3.5   1   1   5.4e-13   1.1e-09   37.6   2.4     1    29   898   926   898   927 0.96 Zinc finger found in FPG and IleRS
tRNA-synt_1e         PF01406.14   301 seq717_BIOID51039    -            938     3e-08   33.0   0.0   1   1   2.2e-09   4.2e-06   25.9   0.0   227   299   575   648   548   650 0.83 tRNA synthetases class I (C) catalytic domain
tRNA-synt_1_2        PF13603.1    185 seq717_BIOID51039    -            938   8.1e-07   28.3   0.0   1   1   7.7e-10   1.5e-06   27.5   0.0    12   141   224   358   219   368 0.78 Leucyl-tRNA synthetase, Domain 2
tRNA-synt_1f         PF01921.13   360 seq717_BIOID51039    -            938   2.9e-06   26.1   0.0   1   1     6e-09   1.2e-05   24.1   0.0   241   340   562   659   545   675 0.81 tRNA synthetases class I (K)
AcetylCoA_hydro      PF02550.10   198 seq718_BIOID51039    -            492   4.5e-76  254.9   0.0   1   1   1.4e-79   6.4e-76  254.4   0.0     1   198     1   213     1   213 0.99 Acetyl-CoA hydrolase/transferase N-terminal domain
AcetylCoA_hyd_C      PF13336.1    154 seq718_BIOID51039    -            492   5.7e-40  136.3   0.0   1   1   2.1e-43   9.5e-40  135.6   0.0     3   153   317   461   316   462 0.98 Acetyl-CoA hydrolase/transferase C-terminal domain
CitF                 PF04223.7    466 seq718_BIOID51039    -            492   2.3e-05   23.1   0.1   1   1   8.7e-09   3.9e-05   22.3   0.1   291   403   312   431   284   439 0.74 Citrate lyase, alpha subunit (CitF)
Mannitol_dh_C        PF08125.8    245 seq720_BIOID51039    -            486   1.8e-96  321.9   0.0   1   1  3.5e-100   2.4e-96  321.5   0.0     1   245   216   463   216   463 0.99 Mannitol dehydrogenase C-terminal domain
Mannitol_dh          PF01232.18   151 seq720_BIOID51039    -            486   2.9e-54  182.9   0.0   1   1   7.2e-58   4.9e-54  182.2   0.0     2   151    24   188    23   188 0.99 Mannitol dehydrogenase Rossmann domain
Cupin_2              PF07883.6     71 seq721_BIOID51039    -            107   8.3e-13   47.5   0.3   1   1   7.5e-17     1e-12   47.2   0.2     3    64    33    91    31    98 0.89 Cupin domain
DoxX                 PF07681.7     85 seq722_BIOID51039    -            155   9.8e-17   61.0  14.4   1   1   2.5e-20   1.7e-16   60.2  10.0     1    85    31   113    31   113 0.98 DoxX
SURF4                PF02077.10   267 seq722_BIOID51039    -            155   4.6e-08   32.6   5.5   1   1   2.9e-11     2e-07   30.5   3.8   154   262    30   154    23   155 0.74 SURF4 family
Isochorismatase      PF00857.15   174 seq723_BIOID51039    -            188   7.9e-38  129.9   0.0   1   1   6.7e-42   9.1e-38  129.7   0.0     1   173     9   182     9   183 0.86 Isochorismatase family
PTS_IIB              PF02302.12    90 seq725_BIOID51039    -            106   2.7e-21   75.6   2.0   1   1   2.3e-25   3.2e-21   75.4   1.4     2    88     6    95     5    97 0.94 PTS system, Lactose/Cellobiose specific IIB subunit
AAA_26               PF13500.1    199 seq726_BIOID51039    -            225   7.2e-42  143.1   0.0   1   1   1.9e-45   8.5e-42  142.9   0.0     1   193     3   208     3   213 0.95 AAA domain
CbiA                 PF01656.18   195 seq726_BIOID51039    -            225   3.5e-20   72.1   0.0   1   1   9.2e-24   4.2e-20   71.8   0.0     2   180     6   199     5   217 0.78 CobQ/CobB/MinD/ParA nucleotide binding domain
TfoX_N               PF04993.8     97 seq727_BIOID51039    -            209   7.2e-27   92.9   0.1   1   1   1.8e-30   1.3e-26   92.1   0.0     2    97    13   108    12   108 0.98 TfoX N-terminal domain
TfoX_C               PF04994.8     81 seq727_BIOID51039    -            209   1.8e-26   91.7   0.3   1   1   5.9e-30   4.1e-26   90.5   0.1     2    81   116   195   115   195 0.98 TfoX C-terminal domain
PHP                  PF02811.14   175 seq729_BIOID51039    -            293   6.9e-33  113.7   0.1   1   1   6.7e-37   9.1e-33  113.3   0.1     1   169    10   233    10   239 0.92 PHP domain
LamB                 PF02264.10   398 seq730_BIOID51039    -            446  1.6e-168  560.7  24.8   1   1  1.3e-172  1.8e-168  560.6  17.2     1   398    28   446    28   446 0.97 LamB porin
Endonuclease_5       PF04493.9    206 seq731_BIOID51039    -            223   1.8e-70  236.3   0.0   1   1   1.5e-74   2.1e-70  236.1   0.0     1   205     9   208     9   209 0.99 Endonuclease V
EAL                  PF00563.15   236 seq733_BIOID51039    -            532   1.2e-59  201.5   0.2   1   1   2.8e-63   1.9e-59  200.8   0.2     4   236   273   501   270   501 0.93 EAL domain
CSS-motif            PF12792.2    208 seq733_BIOID51039    -            532   3.8e-41  140.5   0.4   1   1   9.4e-45   6.4e-41  139.8   0.1     3   203    42   242    40   247 0.91 CSS motif domain associated with EAL
PFL                  PF02901.10   648 seq734_BIOID51039    -            765  1.5e-204  681.0   0.0   1   1  2.6e-208  1.8e-204  680.7   0.0     1   648     1   626     1   626 0.98 Pyruvate formate lyase
Gly_radical          PF01228.16   106 seq734_BIOID51039    -            765   2.6e-25   88.6   0.0   1   1   9.7e-29   6.6e-25   87.4   0.0     3   106   645   747   643   747 0.97 Glycine radical
AA_kinase            PF00696.23   241 seq736_BIOID51039    -            396   4.4e-43  147.4   2.1   1   1   8.2e-47   5.6e-43  147.1   1.5     2   240    35   263    34   264 0.93 Amino acid kinase family
PUA                  PF01472.15    74 seq736_BIOID51039    -            396     1e-22   79.4   0.1   1   1   4.6e-26   3.1e-22   77.9   0.1     1    74   305   379   305   379 0.98 PUA domain
DUF72                PF01904.13   230 seq737_BIOID51039    -            272   1.4e-52  178.5   1.0   1   1   1.3e-56   1.8e-52  178.3   0.7    11   229    21   251    11   252 0.90 Protein of unknown function DUF72
Pirin                PF02678.11   107 seq738_BIOID51039    -            233   2.1e-21   75.7   0.0   1   1   2.8e-25   3.8e-21   74.8   0.0     2   107     4   119     3   119 0.95 Pirin
ABC_tran             PF00005.22   118 seq739_BIOID51039    -            265   1.1e-20   74.1   0.0   1   1   2.3e-24   1.6e-20   73.5   0.0     1   118    51   176    51   176 0.94 ABC transporter
MFS_2                PF13347.1    427 seq740_BIOID51039    -            504   4.4e-66  222.9  43.8   1   1   7.5e-70   5.1e-66  222.7  30.3     3   427    14   446    12   446 0.90 MFS/sugar transport protein
MFS_1                PF07690.11   354 seq740_BIOID51039    -            504   1.8e-11   43.3  36.6   1   1   2.6e-15   1.8e-11   43.3  25.4    13   351    28   390    16   393 0.75 Major Facilitator Superfamily
Fer4_11              PF13247.1     99 seq741_BIOID51039    -            294   1.1e-29  102.0  13.0   1   1   1.8e-32   2.2e-29  101.1   5.5     2    98    92   188    91   189 0.94 4Fe-4S dicluster domain
Form-deh_trans       PF09163.6     44 seq741_BIOID51039    -            294   7.8e-20   69.9   0.0   1   1   1.1e-22   1.4e-19   69.1   0.0     1    44   246   289   246   290 0.96 Formate dehydrogenase N, transmembrane
Fer4_7               PF12838.2     52 seq741_BIOID51039    -            294   4.1e-15   55.7  24.9   1   1     7e-11   8.6e-08   32.3   5.4     1    50    38   114    38   117 0.90 4Fe-4S dicluster domain
Fer4_9               PF13187.1     55 seq741_BIOID51039    -            294   3.8e-13   49.3  27.3   1   1   4.6e-11   5.7e-08   32.7   7.7     1    55   132   184   132   184 0.97 4Fe-4S dicluster domain
Fer4_10              PF13237.1     52 seq741_BIOID51039    -            294   2.8e-12   46.1  27.9   1   1   3.4e-11   4.2e-08   32.7   7.1     2    52    93   144    92   144 0.86 4Fe-4S dicluster domain
Fer4_2               PF12797.2     22 seq741_BIOID51039    -            294   3.2e-10   39.1  34.5   1   1   6.4e-09     8e-06   25.3   2.4     4    20    33    49    31    51 0.91 4Fe-4S binding domain
Fer4_3               PF12798.2     15 seq741_BIOID51039    -            294     1e-07   31.8  41.1   1   3   0.00035      0.43   11.1   3.8     1    15   100   117   100   117 0.89 4Fe-4S binding domain
Fer4_3               PF12798.2     15 seq741_BIOID51039    -            294     1e-07   31.8  41.1   2   3   6.7e-05     0.083   13.3   2.9     1    14   133   146   133   147 0.94 4Fe-4S binding domain
Fer4_3               PF12798.2     15 seq741_BIOID51039    -            294     1e-07   31.8  41.1   3   3   3.4e-06    0.0042   17.4   2.5     1    15   160   183   160   183 0.98 4Fe-4S binding domain
Fer4                 PF00037.22    24 seq741_BIOID51039    -            294   3.1e-07   29.6  37.3   1   1   4.1e-08   5.1e-05   22.5   2.0     5    22   130   147   126   149 0.87 4Fe-4S binding domain
Fer4_4               PF12800.2     17 seq741_BIOID51039    -            294   4.8e-07   29.4  32.2   1   2     7e-05     0.086   13.1   2.1     3    15    38    50    36    54 0.91 4Fe-4S binding domain
Fer4_4               PF12800.2     17 seq741_BIOID51039    -            294   4.8e-07   29.4  32.2   2   2     1e-07   0.00013   21.9   1.8     1    17   130   146   130   146 0.92 4Fe-4S binding domain
DUF416               PF04222.7    191 seq744_BIOID51039    -            196   2.2e-87  291.0   0.1   1   1   1.8e-91   2.5e-87  290.8   0.0     1   189     4   192     4   194 0.99 Protein of unknown function (DUF416)
LpxK                 PF02606.9    326 seq745_BIOID51039    -            328  6.7e-111  370.2   0.0   1   1  6.1e-115  8.3e-111  369.9   0.0     2   322    13   318    12   324 0.95 Tetraacyldisaccharide-1-P 4'-kinase
Sua5_yciO_yrdC       PF01300.13   179 seq747_BIOID51039    -            206   1.2e-47  161.3   0.0   1   1   1.1e-51   1.4e-47  161.0   0.0     2   179    23   198    22   198 0.95 Telomere recombination
DUF1327              PF07041.6    113 seq748_BIOID51039    -            116   5.6e-67  222.6   0.0   1   1   4.6e-71   6.3e-67  222.4   0.0     1   112     1   112     1   113 0.99 Protein of unknown function (DUF1327)
Phage_Nu1            PF07471.7    164 seq750_BIOID51039    -            181   1.2e-92  307.6   1.4   1   1   9.9e-97   1.3e-92  307.4   1.0     1   164     1   164     1   164 0.99 Phage DNA packaging protein Nu1
Peripla_BP_2         PF01497.13   238 seq753_BIOID51039    -            296   4.3e-27   94.6   0.0   1   1   3.7e-31     5e-27   94.4   0.0     1   235    38   270    38   273 0.94 Periplasmic binding protein
YliH                 PF10799.3    127 seq754_BIOID51039    -            127   2.3e-73  243.8   4.9   1   1   1.8e-77   2.5e-73  243.6   3.4     1   127     1   127     1   127 0.99 Biofilm formation protein (YliH/bssR)
UvrB                 PF12344.3     44 seq755_BIOID51039    -            673   6.7e-23   79.8   0.9   1   1   1.3e-25   2.9e-22   77.7   0.1     1    43   552   594   552   595 0.97 Ultra-violet resistance protein B
Helicase_C           PF00271.26    78 seq755_BIOID51039    -            673   1.2e-15   57.0   0.0   1   1   1.2e-18   2.8e-15   55.8   0.0     2    77   465   545   464   546 0.98 Helicase conserved C-terminal domain
ResIII               PF04851.10   184 seq755_BIOID51039    -            673   1.1e-11   44.8   0.0   1   1     3e-14   6.9e-11   42.1   0.0     4    94    13   101    10   134 0.79 Type III restriction enzyme, res subunit
UVR                  PF02151.14    36 seq755_BIOID51039    -            673   5.2e-07   28.8   1.1   1   1     7e-10   1.6e-06   27.3   0.8     2    35   634   667   633   668 0.93 UvrB/uvrC motif
MAPEG                PF01124.13   129 seq756_BIOID51039    -            131   1.3e-26   92.5   9.3   1   1   1.1e-30   1.5e-26   92.3   6.5     1   129     3   120     3   120 0.98 MAPEG family
GntR                 PF00392.16    64 seq758_BIOID51039    -            257   1.5e-23   81.8   0.3   1   1     7e-27   3.2e-23   80.8   0.2     1    64    10    73    10    73 0.99 Bacterial regulatory proteins, gntR family
FCD                  PF07729.7    125 seq758_BIOID51039    -            257   8.3e-21   74.4   6.5   1   1   2.7e-24   1.2e-20   73.9   4.5     1   125    97   226    97   226 0.92 FCD domain
Rrf2                 PF02082.15    83 seq758_BIOID51039    -            257   6.3e-05   22.9   0.0   1   1   2.9e-08   0.00013   21.8   0.0    28    69    36    76    23    82 0.88 Transcriptional regulator
HTH_18               PF12833.2     81 seq759_BIOID51039    -            278   5.3e-26   90.4   2.2   1   1     2e-29   6.7e-26   90.0   0.8     1    80   193   271   193   272 0.97 Helix-turn-helix domain
AraC_binding         PF02311.14   136 seq759_BIOID51039    -            278   1.1e-23   83.3   2.0   1   1   3.1e-27   1.1e-23   83.3   1.4     4   136    16   154    14   154 0.96 AraC-like ligand binding domain
HTH_AraC             PF00165.18    42 seq759_BIOID51039    -            278   8.6e-21   72.9   0.1   1   2   1.9e-11   6.5e-08   32.0   0.0     1    42   180   221   180   221 0.97 Bacterial regulatory helix-turn-helix proteins, AraC family
HTH_AraC             PF00165.18    42 seq759_BIOID51039    -            278   8.6e-21   72.9   0.1   2   2   1.3e-13   4.5e-10   38.9   0.0     1    42   232   271   232   271 0.93 Bacterial regulatory helix-turn-helix proteins, AraC family
Cupin_2              PF07883.6     71 seq759_BIOID51039    -            278   5.6e-05   22.4   3.0   1   1   2.8e-08   9.4e-05   21.7   2.1     7    61    24    77    22    84 0.94 Cupin domain
Phage_lysozyme       PF00959.14   110 seq761_BIOID51039    -            177   2.1e-28   98.7   0.0   1   1   1.9e-32   2.7e-28   98.3   0.0     1   110    48   166    48   166 0.97 Phage lysozyme
Aldedh               PF00171.17   462 seq763_BIOID51039    -            417   6.1e-21   74.1   3.3   1   1   1.2e-20   1.6e-16   59.6   0.9    37   298     8   282     2   305 0.82 Aldehyde dehydrogenase family
Cytochrom_B_N        PF00033.14   188 seq764_BIOID51039    -            217   1.4e-20   73.3  19.2   1   1   2.5e-24   1.7e-20   73.0  13.3     4   188    10   186     7   186 0.92 Cytochrome b(N-terminal)/b6/petB
Ni_hydr_CYTB         PF01292.15   182 seq764_BIOID51039    -            217   1.4e-18   66.8  17.8   1   1   2.5e-22   1.7e-18   66.5  12.3     5   182    13   186     9   186 0.89 Prokaryotic cytochrome b561
ELFV_dehydrog        PF00208.16   244 seq765_BIOID51039    -            447   2.3e-88  295.7   2.4   1   1   5.3e-92   3.6e-88  295.1   1.7     1   244   202   445   202   445 0.96 Glutamate/Leucine/Phenylalanine/Valine dehydrogenase
ELFV_dehydrog_N      PF02812.13   131 seq765_BIOID51039    -            447   8.3e-47  157.9   0.0   1   1   3.5e-50   2.4e-46  156.4   0.0     1   130    57   186    57   187 0.99 Glu/Leu/Phe/Val dehydrogenase, dimerisation domain
Terminase_GpA        PF05876.7    557 seq766_BIOID51039    -            641  6.2e-178  592.5   0.3   1   1  5.7e-182  7.9e-178  592.1   0.2     1   547    39   600    39   607 0.97 Phage terminase large subunit (GpA)
MalM                 PF07148.7    136 seq767_BIOID51039    -            306   2.3e-50  169.4   0.1   1   1   2.4e-54   3.3e-50  168.9   0.0     2   136    75   210    74   210 0.98 Maltose operon periplasmic protein precursor (MalM)
Bac_DNA_binding      PF00216.16    90 seq768_BIOID51039    -             90   3.2e-33  113.4   1.4   1   1   2.6e-37   3.6e-33  113.3   1.0     1    90     1    90     1    90 0.99 Bacterial DNA-binding protein
Exonuc_X-T_C         PF08411.5    269 seq769_BIOID51039    -            491    3e-104  347.6   0.1   1   1  5.5e-108  3.8e-104  347.3   0.1     1   268   228   489   228   490 0.99 Exonuclease C-terminal
RNase_T              PF00929.19   164 seq769_BIOID51039    -            491     1e-24   87.5   0.0   1   1   2.8e-28   1.9e-24   86.6   0.0     2   162    29   208    28   210 0.95 Exonuclease
PseudoU_synth_2      PF00849.17   164 seq770_BIOID51039    -            299   3.6e-16   59.3   0.0   1   1     3e-19   2.1e-15   56.8   0.0     2   161    78   208    77   211 0.83 RNA pseudouridylate synthase
S4                   PF01479.20    48 seq770_BIOID51039    -            299   1.1e-11   43.8   0.2   1   1   4.2e-15   2.9e-11   42.5   0.1     2    43    13    52    12    66 0.93 S4 domain
Methyltransf_18      PF12847.2    112 seq773_BIOID51039    -            247   7.1e-15   55.4   0.0   1   1   7.3e-18   1.1e-14   54.8   0.0     2   110    57   163    56   165 0.92 Methyltransferase domain
Methyltransf_11      PF08241.7     95 seq773_BIOID51039    -            247   6.9e-12   45.5   0.0   1   1   9.1e-15   1.4e-11   44.6   0.0     2    95    62   162    61   162 0.95 Methyltransferase domain
Methyltransf_31      PF13847.1    152 seq773_BIOID51039    -            247   1.5e-10   40.7   0.0   1   1   1.3e-13     2e-10   40.3   0.0     3   110    56   164    54   215 0.86 Methyltransferase domain
Methyltransf_25      PF13649.1    101 seq773_BIOID51039    -            247   1.2e-09   38.3   0.0   1   1   1.6e-12   2.4e-09   37.3   0.0     1   101    60   158    60   158 0.89 Methyltransferase domain
Methyltransf_12      PF08242.7     99 seq773_BIOID51039    -            247   3.7e-09   36.8   0.0   1   1     4e-12     6e-09   36.1   0.0     2    99    62   160    61   160 0.91 Methyltransferase domain
Methyltransf_23      PF13489.1    162 seq773_BIOID51039    -            247   3.3e-07   30.0   0.0   1   1   3.4e-10   5.2e-07   29.3   0.0    14   131    51   181    36   228 0.68 Methyltransferase domain
MTS                  PF05175.9    170 seq773_BIOID51039    -            247   1.7e-05   24.1   0.0   1   1   1.6e-08   2.4e-05   23.6   0.0    23   166    49   190    44   194 0.78 Methyltransferase small domain
Ubie_methyltran      PF01209.13   233 seq773_BIOID51039    -            247   1.9e-05   23.7   0.0   1   1   2.3e-08   3.5e-05   22.9   0.0    45   154    54   165    48   240 0.80 ubiE/COQ5 methyltransferase family
GSDH                 PF07995.6    331 seq774_BIOID51039    -            371  8.7e-127  422.6   0.1   1   1  7.2e-131  9.9e-127  422.4   0.1     1   331    34   366    34   366 0.98 Glucose / Sorbosone dehydrogenase
DUF1006              PF06224.7    348 seq777_BIOID51039    -            410   4.3e-88  295.7  13.8   1   1   3.8e-92   5.2e-88  295.4   9.6     4   348    16   381     6   381 0.92 Protein of unknown function (DUF1006)
Cytochrom_C_asm      PF01578.15   214 seq779_BIOID51039    -            288   5.7e-45  153.3  17.3   1   1   4.2e-49   5.7e-45  153.3  12.0     5   212    62   286    58   288 0.97 Cytochrome C assembly protein
DUF1481              PF07356.7    195 seq780_BIOID51039    -            211   5.4e-71  237.9   0.6   1   1   4.5e-75   6.2e-71  237.7   0.4     1   195    22   207    22   207 0.99 Protein of unknown function (DUF1481)
FecCD                PF01032.13   311 seq785_BIOID51039    -            660  1.7e-145  483.5  84.2   1   2   3.4e-73   4.6e-69  232.5  27.5     7   310    13   324     7   325 0.93 FecCD transport family
FecCD                PF01032.13   311 seq785_BIOID51039    -            660  1.7e-145  483.5  84.2   2   2   1.1e-80   1.5e-76  257.0  25.3     1   311   357   657   343   657 0.96 FecCD transport family
Peptidase_A8         PF01252.13   150 seq788_BIOID51039    -            164   1.8e-44  150.8   6.9   1   1   1.6e-48   2.2e-44  150.6   4.8     2   147    15   160    13   164 0.92 Signal peptidase (SPase) II
AraC_binding         PF02311.14   136 seq790_BIOID51039    -            312   2.2e-22   79.0   1.3   1   1   9.9e-26   3.4e-22   78.4   0.2     7   120    52   170    48   186 0.89 AraC-like ligand binding domain
HTH_18               PF12833.2     81 seq790_BIOID51039    -            312   9.1e-22   76.8   0.1   1   1   5.5e-25   1.9e-21   75.8   0.1     2    79   229   305   228   307 0.97 Helix-turn-helix domain
HTH_AraC             PF00165.18    42 seq790_BIOID51039    -            312   1.5e-20   72.2   0.2   1   2   3.2e-10   1.1e-06   28.1   0.0     2    42   216   256   215   256 0.93 Bacterial regulatory helix-turn-helix proteins, AraC family
HTH_AraC             PF00165.18    42 seq790_BIOID51039    -            312   1.5e-20   72.2   0.2   2   2   1.6e-14   5.3e-11   41.8   0.0     2    42   268   306   267   306 0.94 Bacterial regulatory helix-turn-helix proteins, AraC family
Cupin_2              PF07883.6     71 seq790_BIOID51039    -            312   1.4e-06   27.5   0.0   1   1   8.3e-10   2.8e-06   26.6   0.0     7    60    57   109    53   116 0.92 Cupin domain
Phage_lysis          PF03245.8    125 seq792_BIOID51039    -            155   4.6e-50  168.6  10.1   1   1   3.9e-54   5.3e-50  168.4   7.0     1   125    29   154    29   154 0.99 Bacteriophage lysis protein
Methyltransf_9       PF08003.6    315 seq794_BIOID51039    -            323  5.1e-174  577.2   0.1   1   1  2.5e-177  5.7e-174  577.0   0.0     1   315     7   322     7   322 1.00 Protein of unknown function (DUF1698)
Methyltransf_23      PF13489.1    162 seq794_BIOID51039    -            323   4.4e-11   42.6   0.0   1   1   3.5e-14     8e-11   41.7   0.0    12   159   114   269   103   272 0.71 Methyltransferase domain
Methyltransf_18      PF12847.2    112 seq794_BIOID51039    -            323   7.1e-08   32.9   0.0   1   1   7.1e-11   1.6e-07   31.7   0.0     2   111   123   226   122   227 0.86 Methyltransferase domain
Methyltransf_31      PF13847.1    152 seq794_BIOID51039    -            323   1.2e-07   31.2   0.0   1   1     1e-10   2.3e-07   30.3   0.0     5   112   124   228   121   276 0.90 Methyltransferase domain
Methyltransf_11      PF08241.7     95 seq794_BIOID51039    -            323   2.7e-05   24.4   0.0   1   1   2.2e-08   4.9e-05   23.6   0.0     1    94   127   223   127   224 0.81 Methyltransferase domain
CMAS                 PF02353.15   273 seq794_BIOID51039    -            323   6.6e-05   21.9   0.0   1   1   5.5e-08   0.00013   21.0   0.0    50   171   110   231   105   268 0.79 Mycolic acid cyclopropane synthetase
Radical_SAM          PF04055.16   166 seq797_BIOID51039    -            292   1.9e-22   80.1   0.0   1   1   5.8e-26   2.6e-22   79.6   0.0     1   157    41   222    41   231 0.94 Radical SAM superfamily
Fer4_12              PF13353.1    139 seq797_BIOID51039    -            292   1.1e-10   41.6   0.1   1   1   9.2e-14   4.2e-10   39.7   0.1     2    82    34   145    33   186 0.81 4Fe-4S single cluster domain
Fer4_14              PF13394.1    117 seq797_BIOID51039    -            292     1e-06   28.6   0.6   1   1     6e-09   2.7e-05   24.0   0.4     3   103    42   171    40   183 0.83 4Fe-4S single cluster domain
Sdh_cyt              PF01127.17   121 seq798_BIOID51039    -            134   4.5e-30  103.8   5.0   1   1   3.8e-34   5.2e-30  103.6   3.4     2   120    11   128    10   129 0.90 Succinate dehydrogenase/Fumarate reductase transmembrane subunit
FKBP_C               PF00254.23    94 seq800_BIOID51039    -            149   1.2e-16   60.3   0.0   1   1   1.3e-20   1.7e-16   59.8   0.0     4    94     4   141     2   141 0.87 FKBP-type peptidyl-prolyl cis-trans isomerase
MFS_1                PF07690.11   354 seq801_BIOID51039    -            393     2e-24   85.8  58.2   1   1   1.3e-26   1.8e-22   79.4  34.4     2   328    14   320    10   327 0.84 Major Facilitator Superfamily
Phage_Nu1            PF07471.7    164 seq804_BIOID51039    -            273   2.2e-79  264.5   0.7   1   1   1.9e-83   2.7e-79  264.2   0.5     1   164    92   255    92   255 0.99 Phage DNA packaging protein Nu1
DUF21                PF01595.15   183 seq805_BIOID51039    -            420   3.5e-55  186.0   4.7   1   1   1.1e-58   4.9e-55  185.5   3.3     3   175     2   175     1   180 0.98 Domain of unknown function DUF21
CorC_HlyC            PF03471.12    81 seq805_BIOID51039    -            420   3.1e-20   71.6   0.2   1   1   2.2e-23   9.8e-20   70.0   0.1     2    79   335   410   334   412 0.95 Transporter associated domain
CBS                  PF00571.23    57 seq805_BIOID51039    -            420   9.3e-06   25.1   0.2   1   1   8.6e-08   0.00039   19.9   0.0     8    56   270   318   249   319 0.87 CBS domain
GTP_EFTU             PF00009.22   188 seq807_BIOID51039    -            607     1e-56  191.2   0.0   1   1   7.2e-60     2e-56  190.3   0.0     2   187     4   195     3   196 0.96 Elongation factor Tu GTP binding domain
EFG_C                PF00679.19    89 seq807_BIOID51039    -            607   1.9e-21   75.6   0.0   1   1   1.6e-24   4.3e-21   74.4   0.0     3    83   397   477   395   483 0.96 Elongation factor G C-terminus
GTP_EFTU_D2          PF03144.20    74 seq807_BIOID51039    -            607   7.4e-10   38.6   3.2   1   1   8.1e-13   2.2e-09   37.1   2.2     1    74   219   289   219   289 0.94 Elongation factor Tu domain 2
MMR_HSR1             PF01926.18   114 seq807_BIOID51039    -            607   1.3e-05   25.0   0.2   1   1   1.5e-08   4.1e-05   23.4   0.0     2   113     8   128     7   129 0.55 50S ribosome-binding GTPase
SopA                 PF13981.1    135 seq808_BIOID51039    -            442   9.4e-31  106.5   5.8   1   1   5.9e-34     2e-30  105.4   4.0     3   135   209   342   207   342 0.97 SopA-like central domain
Pentapeptide_4       PF13599.1     78 seq808_BIOID51039    -            442   5.4e-17   61.2  18.0   1   1   1.6e-16   5.6e-13   48.3   4.0     6    78    90   165    85   169 0.92 Pentapeptide repeats (9 copies)
Sdh_cyt              PF01127.17   121 seq809_BIOID51039    -            115   8.9e-12   44.7  15.1   1   1   7.9e-16   1.1e-11   44.5  10.5    18   120    11   104     2   113 0.83 Succinate dehydrogenase/Fumarate reductase transmembrane subunit
LYTB                 PF02401.13   281 seq811_BIOID51039    -            344  7.2e-120  399.0   0.2   1   1    6e-124  8.2e-120  398.8   0.1     1   280    31   312    31   313 0.99 LytB protein
Thioredoxin          PF00085.15   104 seq813_BIOID51039    -            109   3.5e-34  116.5   0.0   1   1   8.4e-38   3.8e-34  116.3   0.0     2   103     5   106     4   107 0.98 Thioredoxin
Thioredoxin_2        PF13098.1    112 seq813_BIOID51039    -            109   1.6e-10   41.0   0.1   1   1   3.2e-13   1.4e-09   37.9   0.0     7   112    23   104    17   104 0.90 Thioredoxin-like domain
Trm112p              PF03966.11    68 seq814_BIOID51039    -             60   5.7e-09   36.1   0.4   1   1   9.5e-13   1.3e-08   34.9   0.3     1    68     2    41     2    41 0.97 Trm112p-like protein
HATPase_c            PF02518.21   111 seq818_BIOID51039    -            458   1.5e-28   98.5   0.8   1   1   6.1e-32   4.2e-28   97.1   0.1     2   110   346   449   345   450 0.98 Histidine kinase-, DNA gyrase B-, and HSP90-like ATPase
HisKA                PF00512.20    68 seq818_BIOID51039    -            458   1.5e-14   53.5   0.4   1   1     8e-18   5.5e-14   51.7   0.0     2    65   238   300   237   302 0.91 His Kinase A (phospho-acceptor) domain
Nucleolin_N          PF12462.3    166 seq821_BIOID51039    -            715   2.5e-62  209.2   2.2   1   1   1.3e-65   2.5e-62  209.2   1.5     1   166    32   196    32   196 1.00 DNA helicase IV / RNA helicase N terminal
UvrD-helicase        PF00580.16   315 seq821_BIOID51039    -            715   3.7e-44  151.1   0.0   1   1     4e-47   7.8e-44  150.1   0.0     1   314   228   521   228   522 0.84 UvrD/REP helicase N-terminal domain
UvrD_C               PF13361.1    319 seq821_BIOID51039    -            715     8e-15   54.9   0.0   1   1     3e-16   5.8e-13   48.8   0.0   208   318   577   694   573   695 0.79 UvrD-like helicase C-terminal domain
AAA_19               PF13245.1     76 seq821_BIOID51039    -            715   4.8e-14   51.7   0.8   1   1   6.9e-17   1.3e-13   50.3   0.6     6    75   235   309   231   310 0.84 Part of AAA domain
UvrD_C_2             PF13538.1    104 seq821_BIOID51039    -            715     1e-09   38.3   0.1   1   1   2.5e-12   4.9e-09   36.1   0.1    50   102   614   689   560   691 0.78 Family description
DUF333               PF03891.10    50 seq822_BIOID51039    -             88   2.4e-13   49.5   0.4   1   1   2.2e-17   3.1e-13   49.2   0.2     7    50    42    85    36    85 0.91 Domain of unknown function (DUF333)
CTP_transf_3         PF02348.14   217 seq823_BIOID51039    -            248   8.2e-70  234.7   0.0   1   1   1.4e-73   9.5e-70  234.4   0.0     1   217     4   221     4   221 0.98 Cytidylyltransferase
NTP_transf_3         PF12804.2    179 seq823_BIOID51039    -            248   1.5e-14   54.4   0.7   1   1   4.8e-18   3.3e-14   53.3   0.5    16   179    19   240    10   240 0.80 MobA-like NTP transferase domain
FAD_binding_2        PF00890.19   421 seq825_BIOID51039    -            588  2.6e-117  392.1   6.1   1   1    7e-121  3.2e-117  391.8   4.2     1   421     9   405     9   405 0.98 FAD binding domain
Succ_DH_flav_C       PF02910.15   129 seq825_BIOID51039    -            588   3.1e-38  130.4   0.1   1   1   1.1e-41   5.1e-38  129.7   0.1     1   129   460   588   460   588 0.96 Fumarate reductase flavoprotein C-term
PTS_IIB              PF02302.12    90 seq826_BIOID51039    -            113   7.1e-13   48.6   0.0   1   1   6.3e-17   8.6e-13   48.4   0.0     2    87     6    94     5    97 0.92 PTS system, Lactose/Cellobiose specific IIB subunit
gpW                  PF02831.10    68 seq828_BIOID51039    -             68   3.5e-37  125.6   1.1   1   1   2.7e-41   3.8e-37  125.5   0.8     1    68     1    68     1    68 0.99 gpW
ABC_tran             PF00005.22   118 seq830_BIOID51039    -            511   1.4e-28   99.5   0.1   1   2   4.3e-21     3e-17   62.9   0.0     1   118    51   169    51   169 0.95 ABC transporter
ABC_tran             PF00005.22   118 seq830_BIOID51039    -            511   1.4e-28   99.5   0.1   2   2   3.1e-12   2.1e-08   34.4   0.0     3   117   305   431   303   432 0.75 ABC transporter
Terminase_GpA        PF05876.7    557 seq831_BIOID51039    -            642    1e-180  601.7   0.0   1   1  9.1e-185  1.2e-180  601.4   0.0     1   547    39   601    39   609 0.98 Phage terminase large subunit (GpA)
Peptidase_S11        PF00768.15   241 seq832_BIOID51039    -            407  8.9e-101  336.0   0.4   1   1  2.5e-104  1.1e-100  335.7   0.2     2   241    36   273    35   273 0.99 D-alanyl-D-alanine carboxypeptidase
PBP5_C               PF07943.8     91 seq832_BIOID51039    -            407   5.7e-25   87.0   0.0   1   1   2.3e-28   1.1e-24   86.1   0.0     1    91   292   383   292   383 0.99 Penicillin-binding protein 5, C-terminal domain
Beta-lactamase2      PF13354.1    197 seq832_BIOID51039    -            407     1e-13   51.0   0.1   1   1   3.1e-17   1.4e-13   50.6   0.1     4   144    57   209    54   262 0.75 Beta-lactamase enzyme family
Phage_portal_2       PF05136.8    355 seq833_BIOID51039    -            533  4.9e-105  350.8   1.7   1   1  4.4e-109    6e-105  350.5   1.1     2   355    30   401    29   401 0.98 Phage portal protein, lambda family
GPW_gp25             PF04965.9     99 seq834_BIOID51039    -            133   2.4e-12   46.1   0.0   1   1   2.6e-16   3.6e-12   45.5   0.0     5    94    23   111    19   116 0.89 Gene 25-like lysozyme
ATP-synt_ab          PF00006.20   215 seq835_BIOID51039    -            443   5.9e-42  143.4   0.0   1   1   2.9e-45   7.9e-42  143.0   0.0     3   214   183   388   181   389 0.95 ATP synthase alpha/beta family, nucleotide-binding domain
Rho_RNA_bind         PF07497.7     78 seq835_BIOID51039    -            443   6.5e-42  140.9   0.1   1   1   4.2e-45   1.1e-41  140.1   0.0     1    78    73   150    73   150 0.98 Rho termination factor, RNA-binding domain
Rho_N                PF07498.7     43 seq835_BIOID51039    -            443   8.2e-18   63.7   0.8   1   1   1.7e-20   4.8e-17   61.3   0.2     1    43    29    71    29    71 0.98 Rho termination factor, N-terminal domain
NACHT                PF05729.7    167 seq835_BIOID51039    -            443   8.9e-05   22.0   0.0   1   1   6.2e-08   0.00017   21.1   0.0    12    96   207   297   203   311 0.80 NACHT domain
PTSIIB_sorb          PF03830.10   151 seq839_BIOID51039    -            323   1.5e-58  196.8   1.4   1   1   3.3e-62   2.2e-58  196.2   1.0     2   149   164   311   163   313 0.99 PTS system sorbose subfamily IIB component
EIIA-man             PF03610.11   116 seq839_BIOID51039    -            323   2.6e-35  120.8   0.1   1   1   9.9e-39   6.8e-35  119.5   0.0     1   114     4   117     4   119 0.98 PTS system fructose IIA component
Peptidase_S49_N      PF08496.5    155 seq840_BIOID51039    -            349   2.9e-64  215.4   3.5   1   1   6.3e-68   2.9e-64  215.4   2.4     1   155     1   158     1   158 0.98 Peptidase family S49 N-terminal
Peptidase_S49        PF01343.13   154 seq840_BIOID51039    -            349   1.2e-50  171.1   2.2   1   1   3.1e-54   1.4e-50  170.9   0.0     2   153   161   310   160   311 0.98 Peptidase family S49
SDH_sah              PF01972.11   286 seq840_BIOID51039    -            349   1.7e-05   23.6   1.8   1   1   5.1e-09   2.3e-05   23.2   0.0    89   163   133   208   119   225 0.81 Serine dehydrogenase proteinase
IU_nuc_hydro         PF01156.14   314 seq844_BIOID51039    -            304   1.4e-92  310.1   0.0   1   1   1.2e-96   1.6e-92  309.9   0.0     3   312     4   302     2   304 0.96 Inosine-uridine preferring nucleoside hydrolase
Pyr_redox_2          PF07992.9    200 seq845_BIOID51039    -            847     2e-36  125.6   0.0   1   1   3.9e-39   8.8e-36  123.5   0.0     1   198     5   285     5   287 0.95 Pyridine nucleotide-disulphide oxidoreductase
NIR_SIR              PF01077.17   157 seq845_BIOID51039    -            847   2.8e-27   94.8   0.1   1   1   3.5e-30     8e-27   93.4   0.0     2   150   632   770   631   776 0.94 Nitrite and sulphite reductase 4Fe-4S domain
Fer2_BFD             PF04324.10    55 seq845_BIOID51039    -            847   2.8e-21   75.1   4.8   1   1     7e-19   1.6e-15   56.7   2.0     2    53   423   472   422   474 0.93 BFD-like [2Fe-2S] binding domain
Pyr_redox            PF00070.22    80 seq845_BIOID51039    -            847   1.5e-15   57.2   0.7   1   1   6.4e-19   1.5e-15   57.2   0.5     2    72   148   219   147   229 0.91 Pyridine nucleotide-disulphide oxidoreductase
NIR_SIR_ferr         PF03460.12    69 seq845_BIOID51039    -            847   4.4e-12   45.3   0.0   1   1     4e-15   9.1e-12   44.3   0.0     3    68   560   622   558   623 0.95 Nitrite/Sulfite reductase ferredoxin-like half domain
Pyr_redox_3          PF13738.1    203 seq845_BIOID51039    -            847     2e-08   34.3   0.4   1   1   1.5e-09   3.5e-06   27.1   0.0    78   196    55   174    42   179 0.83 Pyridine nucleotide-disulphide oxidoreductase
Sod_Fe_C             PF02777.13   106 seq849_BIOID51039    -            208   2.7e-40  136.3   0.5   1   1   5.9e-44     4e-40  135.8   0.1     4   106    98   204    95   204 0.91 Iron/manganese superoxide dismutases, C-terminal domain
Sod_Fe_N             PF00081.17    82 seq849_BIOID51039    -            208   9.6e-34  115.4   2.3   1   1   2.3e-37   1.5e-33  114.7   1.6     1    81     4    91     4    92 0.97 Iron/manganese superoxide dismutases, alpha-hairpin domain
Chor_lyase           PF04345.8    168 seq850_BIOID51039    -            165   5.8e-31  107.0   0.0   1   1     5e-35   6.8e-31  106.8   0.0    13   163    18   165    11   165 0.90 Chorismate lyase
Sigma54_activat      PF00158.21   168 seq852_BIOID51039    -            441   1.5e-72  242.4   0.1   1   1   8.9e-76   2.4e-72  241.7   0.1     1   168   141   308   141   308 0.99 Sigma-54 interaction domain
Response_reg         PF00072.19   112 seq852_BIOID51039    -            441   7.2e-30  103.1   0.2   1   1   5.4e-33   1.5e-29  102.1   0.1     1   111     8   117     8   118 0.98 Response regulator receiver domain
HTH_8                PF02954.14    42 seq852_BIOID51039    -            441     2e-14   52.7   0.6   1   1   7.2e-18     2e-14   52.7   0.4     3    39   403   439   401   441 0.93 Bacterial regulatory protein, Fis family
AAA_5                PF07728.9    139 seq852_BIOID51039    -            441   1.3e-07   31.2   0.0   1   1   9.7e-11   2.7e-07   30.3   0.0     2   123   165   283   164   301 0.84 AAA domain (dynein-related subfamily)
AAA                  PF00004.24   132 seq852_BIOID51039    -            441   1.5e-05   25.0   0.0   1   1   1.2e-08   3.4e-05   23.9   0.0     1   126   165   296   165   302 0.72 ATPase family associated with various cellular activities (AAA)
Mob_synth_C          PF06463.8    128 seq853_BIOID51039    -            352     7e-36  122.6   0.0   1   1   3.6e-39   1.2e-35  121.8   0.0     1   127   209   335   209   336 0.98 Molybdenum Cofactor Synthesis C
Radical_SAM          PF04055.16   166 seq853_BIOID51039    -            352   6.9e-27   94.5   0.0   1   1   2.7e-30   9.4e-27   94.0   0.0     2   166    42   204    41   204 0.97 Radical SAM superfamily
Fer4_12              PF13353.1    139 seq853_BIOID51039    -            352   1.6e-07   31.4   0.0   1   1   8.7e-11     3e-07   30.5   0.0    15   116    47   148    36   154 0.84 4Fe-4S single cluster domain
Fer4_14              PF13394.1    117 seq853_BIOID51039    -            352   5.9e-07   29.4   0.0   1   1   5.8e-10     2e-06   27.7   0.0     6    90    45   127    38   148 0.70 4Fe-4S single cluster domain
NAD_kinase           PF01513.16   285 seq856_BIOID51039    -            292   6.2e-73  244.9   0.0   1   1   5.2e-77     7e-73  244.7   0.0     2   284     8   271     7   272 0.98 ATP-NAD kinase
EII-Sor              PF03609.9    237 seq857_BIOID51039    -            266   7.1e-89  297.0  38.7   1   1   5.9e-93     8e-89  296.8  26.8     1   237     1   238     1   238 1.00 PTS system sorbose-specific iic component
UTRA                 PF07702.8    141 seq858_BIOID51039    -            236   2.2e-20   72.5   0.0   1   1   5.9e-24     4e-20   71.7   0.0     1   140    91   230    91   231 0.97 UTRA domain
GntR                 PF00392.16    64 seq858_BIOID51039    -            236   6.3e-20   70.2   0.0   1   1   1.4e-23   9.4e-20   69.7   0.0     2    64     8    70     7    70 0.97 Bacterial regulatory proteins, gntR family
FxsA                 PF04186.8    120 seq859_BIOID51039    -            158   1.1e-36  124.9   8.3   1   1   9.6e-41   1.3e-36  124.7   5.7     1   113     6   118     6   127 0.93 FxsA cytoplasmic membrane protein
UbiA                 PF01040.13   257 seq860_BIOID51039    -            290   8.5e-41  139.7  25.0   1   1   7.6e-45     1e-40  139.4  17.3     2   256    26   277    25   283 0.85 UbiA prenyltransferase family
BPD_transp_2         PF02653.11   267 seq862_BIOID51039    -            342   8.4e-46  155.9  43.3   1   1   8.5e-50   1.2e-45  155.5  30.0     5   267    40   301    36   301 0.97 Branched-chain amino acid transport system / permease component
Fer2_3               PF13085.1    110 seq863_BIOID51039    -            238   3.8e-31  107.0   0.0   1   1   1.6e-34   5.5e-31  106.5   0.0     2   109     5   111     4   112 0.93 2Fe-2S iron-sulfur cluster binding domain
Fer4_17              PF13534.1     61 seq863_BIOID51039    -            238     2e-10   40.7   0.8   1   1   1.1e-13   3.9e-10   39.8   0.5     1    61   148   221   148   221 0.80 4Fe-4S dicluster domain
Fer4_8               PF13183.1     57 seq863_BIOID51039    -            238   1.3e-09   37.8   1.5   1   1     8e-13   2.7e-09   36.7   1.0     2    56   146   219   145   220 0.71 4Fe-4S dicluster domain
Fer4_18              PF13746.1     69 seq863_BIOID51039    -            238   3.2e-07   30.5   1.1   1   1     1e-09   3.5e-06   27.2   0.1     2    67   155   221   154   223 0.97 4Fe-4S dicluster domain
KdgT                 PF03812.8    314 seq864_BIOID51039    -            341  8.3e-181  599.9  30.9   1   1  6.9e-185  9.5e-181  599.7  21.4     1   314    15   328    15   328 1.00 2-keto-3-deoxygluconate permease
Peptidase_S49        PF01343.13   154 seq865_BIOID51039    -            439   6.6e-47  159.0   0.7   1   1   1.9e-50   1.3e-46  158.0   0.5     2   151   149   297   148   300 0.96 Peptidase family S49
DapB_C               PF05173.9    132 seq866_BIOID51039    -            273   4.7e-47  158.9   0.3   1   1   9.8e-51   6.7e-47  158.4   0.2     1   132   132   268   132   268 0.98 Dihydrodipicolinate reductase, C-terminus
DapB_N               PF01113.15   124 seq866_BIOID51039    -            273     5e-42  142.6   0.6   1   1   3.3e-45   2.2e-41  140.5   0.1     1   124     6   129     6   129 0.99 Dihydrodipicolinate reductase, N-terminus
Glycos_transf_4      PF00953.16   159 seq867_BIOID51039    -            367   1.1e-28   99.9  21.3   1   1   7.8e-33   1.1e-28   99.9  14.8     3   157    75   233    73   235 0.94 Glycosyl transferase family 4
Peptidase_A24        PF01478.13   106 seq869_BIOID51039    -             59   3.2e-07   30.3   0.6   1   1   2.7e-11   3.6e-07   30.1   0.4     2    43    10    50     8    58 0.82 Type IV leader peptidase family
DctA-YdbH            PF11739.3    207 seq870_BIOID51039    -            879   1.8e-55  187.4   1.8   1   1   3.2e-59   4.3e-55  186.2   0.1     1   207   656   859   656   859 0.99 Dicarboxylate transport
MMR_HSR1             PF01926.18   114 seq872_BIOID51039    -            294   1.4e-13   50.6   0.0   1   1   8.7e-17   2.4e-13   49.9   0.0     2    98    41   137    40   159 0.75 50S ribosome-binding GTPase
Gtr1_RagA            PF04670.7    231 seq872_BIOID51039    -            294   1.7e-05   23.9   0.0   1   1   9.1e-09   2.5e-05   23.4   0.0     4   101    43   141    41   174 0.84 Gtr1/RagA G protein conserved region
AIG1                 PF04548.11   212 seq872_BIOID51039    -            294   5.6e-05   22.2   0.0   1   1   4.5e-08   0.00012   21.1   0.0     5    69    43   106    40   124 0.89 AIG1 family
gpW                  PF02831.10    68 seq873_BIOID51039    -             68   2.2e-33  113.4   2.3   1   1   1.8e-37   2.4e-33  113.3   1.6     1    68     1    68     1    68 0.99 gpW
Voltage_CLC          PF00654.15   355 seq874_BIOID51039    -            473   1.4e-90  303.8  35.9   1   1   1.1e-92   1.5e-88  297.1  20.9     2   354    89   437    88   438 0.94 Voltage gated chloride channel
AP_endonuc_2         PF01261.19   211 seq879_BIOID51039    -            326   3.1e-14   52.6   0.1   1   1   3.4e-18   4.7e-14   52.0   0.1     1   204    41   222    41   229 0.91 Xylose isomerase-like TIM barrel
EIID-AGA             PF03613.9    264 seq880_BIOID51039    -            283  1.4e-114  381.3   0.8   1   1  1.2e-118  1.6e-114  381.2   0.6     1   264    11   281    11   281 0.99 PTS system mannose/fructose/sorbose family IID component
MoCF_biosynth        PF00994.19   144 seq881_BIOID51039    -            170   5.8e-31  106.7   0.0   1   1   5.3e-35   7.2e-31  106.4   0.0     1   143    14   156    12   157 0.92 Probable molybdopterin binding domain
Phage_portal_2       PF05136.8    355 seq882_BIOID51039    -            530  3.1e-107  358.0   0.1   1   1  2.7e-111  3.7e-107  357.8   0.1     1   355    26   398    26   398 0.98 Phage portal protein, lambda family
Topoisom_bac         PF01131.15   403 seq883_BIOID51039    -            881  4.2e-131  437.3   0.7   1   1  2.3e-134  7.7e-131  436.5   0.5     2   403   171   579   170   579 0.93 DNA topoisomerase
Topo_Zn_Ribbon       PF08272.6     42 seq883_BIOID51039    -            881   3.1e-39  131.9   0.3   1   2   1.5e-19   5.2e-16   57.5   0.0     2    42   772   811   771   811 0.96 Topoisomerase I zinc-ribbon-like
Topo_Zn_Ribbon       PF08272.6     42 seq883_BIOID51039    -            881   3.1e-39  131.9   0.3   2   2   1.3e-23   4.6e-20   70.5   1.2     1    41   838   878   838   879 0.97 Topoisomerase I zinc-ribbon-like
Toprim               PF01751.17    88 seq883_BIOID51039    -            881   3.4e-26   90.8   0.0   1   1   2.1e-29   7.2e-26   89.7   0.0     2    88    19   156    18   156 0.98 Toprim domain
zf-C4_Topoisom       PF01396.14    39 seq883_BIOID51039    -            881   4.1e-19   67.6  16.9   1   2   3.6e-09   1.2e-05   24.5   0.3     3    27   612   636   610   653 0.84 Topoisomerase DNA binding C4 zinc finger
zf-C4_Topoisom       PF01396.14    39 seq883_BIOID51039    -            881   4.1e-19   67.6  16.9   2   2   6.9e-15   2.4e-11   42.8   1.9     2    38   723   758   722   759 0.94 Topoisomerase DNA binding C4 zinc finger
SMC_N                PF02463.14   220 seq884_BIOID51039    -            553   8.4e-19   67.5   0.0   1   1   2.4e-22   1.6e-18   66.5   0.0     1   217     1   511     1   514 0.94 RecF/RecN/SMC N terminal domain
AAA_23               PF13476.1    202 seq884_BIOID51039    -            553     2e-18   67.3   4.3   1   1   1.5e-19   9.9e-16   58.5   3.0     1   195     4   215     4   381 0.48 AAA domain
Methyltransf_31      PF13847.1    152 seq888_BIOID51039    -            230   2.3e-20   72.6   0.0   1   1   2.6e-23     3e-20   72.2   0.0     4   112    45   151    43   199 0.85 Methyltransferase domain
Methyltransf_23      PF13489.1    162 seq888_BIOID51039    -            230   5.1e-19   68.4   0.0   1   1   5.6e-22   6.4e-19   68.0   0.0    11   120    32   153    22   191 0.79 Methyltransferase domain
Methyltransf_18      PF12847.2    112 seq888_BIOID51039    -            230     2e-17   63.6   0.1   1   1   2.8e-20   3.2e-17   62.9   0.0     3   108    46   146    44   149 0.93 Methyltransferase domain
Methyltransf_11      PF08241.7     95 seq888_BIOID51039    -            230   2.5e-17   63.0   0.0   1   1   4.2e-20   4.7e-17   62.1   0.0     1    94    49   146    49   147 0.95 Methyltransferase domain
Methyltransf_12      PF08242.7     99 seq888_BIOID51039    -            230   1.8e-15   57.0   0.0   1   1   2.6e-18     3e-15   56.3   0.0     1    99    49   145    49   145 0.83 Methyltransferase domain
Methyltransf_26      PF13659.1    117 seq888_BIOID51039    -            230   7.9e-11   41.9   0.1   1   1   3.7e-13   4.2e-10   39.5   0.1     2   114    46   148    45   151 0.92 Methyltransferase domain
Ubie_methyltran      PF01209.13   233 seq888_BIOID51039    -            230     7e-11   41.5   0.0   1   1   7.5e-14   8.5e-11   41.2   0.0    31   152    27   148     6   175 0.83 ubiE/COQ5 methyltransferase family
Methyltransf_25      PF13649.1    101 seq888_BIOID51039    -            230   7.7e-10   38.9   0.0   1   1   1.1e-12   1.3e-09   38.2   0.0     1   101    48   143    48   143 0.90 Methyltransferase domain
Methyltransf_15      PF09445.5    164 seq888_BIOID51039    -            230   8.1e-08   31.8   0.0   1   1   1.1e-10   1.2e-07   31.3   0.0     3    74    47   116    45   121 0.90 RNA cap guanine-N2 methyltransferase
MTS                  PF05175.9    170 seq888_BIOID51039    -            230   6.6e-07   28.7   0.1   1   1   8.6e-10   9.8e-07   28.1   0.1    23   137    38   146    28   178 0.77 Methyltransferase small domain
DREV                 PF05219.7    265 seq888_BIOID51039    -            230   5.3e-05   22.1   0.0   1   1   8.3e-08   9.5e-05   21.2   0.0    93   185    43   144    24   159 0.77 DREV methyltransferase
CMAS                 PF02353.15   273 seq888_BIOID51039    -            230   0.00015   20.8   0.0   1   1   1.6e-07   0.00019   20.5   0.0    64   164    46   147     5   170 0.81 Mycolic acid cyclopropane synthetase
Transket_pyr         PF02779.19   178 seq890_BIOID51039    -            933   5.3e-67  224.6   0.0   1   1   1.3e-70     9e-67  223.8   0.0     3   178   591   785   589   785 0.99 Transketolase, pyrimidine binding domain
E1_dh                PF00676.15   300 seq890_BIOID51039    -            933   1.7e-46  158.1   0.0   1   1   5.4e-50   3.7e-46  157.1   0.0    15   282   219   511   207   516 0.84 Dehydrogenase E1 component
BPD_transp_2         PF02653.11   267 seq893_BIOID51039    -            330   4.7e-47  160.0  43.0   1   1   4.2e-51   5.8e-47  159.7  29.8     3   267    36   305    34   305 0.94 Branched-chain amino acid transport system / permease component
MoaC                 PF01967.16   136 seq894_BIOID51039    -            161   1.5e-60  202.6   1.3   1   1   1.3e-64   1.7e-60  202.4   0.9     1   136    15   150    15   150 1.00 MoaC family
Wzz                  PF02706.10   152 seq896_BIOID51039    -            348   4.4e-15   55.6   1.9   1   1   7.4e-19     1e-14   54.5   1.3     1   113    15   188    15   246 0.66 Chain length determinant protein
MOSC                 PF03473.12   133 seq897_BIOID51039    -            224   4.3e-26   90.8   0.0   1   1   8.6e-30   5.9e-26   90.3   0.0     2   132    38   161    37   162 0.97 MOSC domain
3-alpha              PF03475.9     47 seq897_BIOID51039    -            224   1.7e-16   59.5   0.1   1   1   4.6e-20   3.1e-16   58.6   0.0     1    47   168   214   168   214 0.97 3-alpha domain
OsmC                 PF02566.14   100 seq898_BIOID51039    -            143   1.5e-19   69.9   0.1   1   1   1.4e-23   1.9e-19   69.5   0.0     2    99    42   139    41   140 0.89 OsmC-like protein
FliD_C               PF07195.7    239 seq901_BIOID51039    -            468   9.3e-60  201.7  20.4   1   1   1.4e-63   9.3e-60  201.7  14.1     1   239   222   452   222   452 0.98 Flagellar hook-associated protein 2 C-terminus
FliD_N               PF02465.13    99 seq901_BIOID51039    -            468   1.2e-23   83.2  12.7   1   1   1.7e-27   1.2e-23   83.2   8.8     1    99    10   107    10   107 0.96 Flagellar hook-associated protein 2 C-terminus
CPSase_sm_chain      PF00988.17   131 seq902_BIOID51039    -            391   1.7e-56  189.1   0.1   1   1   6.1e-60   2.8e-56  188.5   0.0     2   131    13   142    12   142 0.99 Carbamoyl-phosphate synthase small chain, CPSase domain
GATase               PF00117.23   192 seq902_BIOID51039    -            391   1.3e-49  168.1   0.0   1   1   5.8e-53   2.6e-49  167.1   0.0     3   191   206   381   203   382 0.95 Glutamine amidotransferase class-I
Peptidase_C26        PF07722.8    217 seq902_BIOID51039    -            391   1.2e-08   34.5   0.1   1   1     1e-10   4.8e-07   29.3   0.1    93   217   258   364   247   364 0.80 Peptidase C26
HDPD                 PF02924.9    118 seq904_BIOID51039    -            112   2.8e-15   56.0   1.0   1   1   2.4e-19   3.3e-15   55.8   0.7    19   114    22   108     4   111 0.84 Bacteriophage lambda head decoration protein D
MFS_1                PF07690.11   354 seq905_BIOID51039    -            410   1.9e-28   99.1  41.0   1   1   3.9e-32   2.7e-28   98.6  28.4     5   351    26   362    22   365 0.73 Major Facilitator Superfamily
Sugar_tr             PF00083.19   451 seq905_BIOID51039    -            410   2.2e-06   26.3  31.8   1   1   1.9e-09   1.3e-05   23.9   8.8    52   188    58   188    46   197 0.92 Sugar (and other) transporter
DUF986               PF06173.7    149 seq906_BIOID51039    -            152   3.7e-65  218.1   6.4   1   1     3e-69   4.1e-65  218.0   4.4     1   148     4   151     4   152 0.99 Protein of unknown function (DUF986)
WYL                  PF13280.1    172 seq907_BIOID51039    -            226   3.1e-08   33.5   0.0   1   1   7.8e-12   5.3e-08   32.8   0.0    31    77   151   195   126   215 0.83 WYL domain
HTH_11               PF08279.7     55 seq907_BIOID51039    -            226     7e-05   22.2   0.1   1   1   1.9e-08   0.00013   21.4   0.1     1    35    14    47    14    50 0.91 HTH domain
ThiS                 PF02597.15    78 seq910_BIOID51039    -             81   2.4e-22   79.0   0.0   1   1     2e-26   2.7e-22   78.8   0.0     1    78     4    81     4    81 0.99 ThiS family
MFS_1                PF07690.11   354 seq911_BIOID51039    -            421   5.4e-23   81.1  40.2   1   1   5.8e-27   7.9e-23   80.6  23.2    22   351    33   365    25   366 0.79 Major Facilitator Superfamily
Rieske_2             PF13806.1    104 seq913_BIOID51039    -            108   2.3e-40  136.3   0.0   1   1   1.9e-44   2.6e-40  136.2   0.0     1   103     3   106     3   107 0.98 Rieske-like [2Fe-2S] domain
KicB                 PF03882.9    440 seq915_BIOID51039    -            440  1.6e-269  893.6  11.0   1   1  1.3e-273  1.8e-269  893.4   7.6     1   440     1   440     1   440 1.00 KicB killing factor
CoA_binding_2        PF13380.1    115 seq917_BIOID51039    -            137   5.9e-38  129.4   0.1   1   1     1e-41   6.8e-38  129.2   0.1     2   114    15   130    14   131 0.97 CoA binding domain
CoA_binding          PF02629.14    96 seq917_BIOID51039    -            137   8.6e-06   26.0   0.0   1   1   1.7e-09   1.2e-05   25.6   0.0     2    91    12    99    11   102 0.90 CoA binding domain
Phage_cap_E          PF03864.10   329 seq918_BIOID51039    -            350   1.3e-63  214.7   0.1   1   1   1.1e-67   1.5e-63  214.6   0.0     1   328    13   348    13   349 0.93 Phage major capsid protein E
MoaE                 PF02391.12   117 seq919_BIOID51039    -            150   2.5e-40  136.7   0.0   1   1   2.2e-44     3e-40  136.5   0.0     2   116     6   121     5   122 0.97 MoaE protein
Cpn10                PF00166.16    93 seq920_BIOID51039    -             97   5.2e-29   99.9   1.8   1   1   4.2e-33   5.7e-29   99.7   1.3     1    93     2    95     2    95 0.97 Chaperonin 10 Kd subunit
Fe-S_biosyn          PF01521.15    91 seq923_BIOID51039    -            114   4.3e-29   99.9   0.0   1   1   3.7e-33     5e-29   99.7   0.0     1    91     9   100     9   100 0.99 Iron-sulphur cluster biosynthesis
Peripla_BP_4         PF13407.1    258 seq925_BIOID51039    -            340   6.9e-53  179.5   3.4   1   1   6.4e-57   8.7e-53  179.1   2.3     1   256    30   285    30   287 0.95 Periplasmic binding protein domain
Form_Nir_trans       PF01226.12   250 seq926_BIOID51039    -            294   5.9e-62  208.7  28.2   1   1   5.5e-66   7.5e-62  208.3  19.5    16   249    46   274    29   275 0.92 Formate/nitrite transporter
FCD                  PF07729.7    125 seq927_BIOID51039    -            274   1.1e-22   80.5   6.2   1   1   2.4e-26   1.6e-22   80.0   4.3     1   124   116   246   116   247 0.90 FCD domain
GntR                 PF00392.16    64 seq927_BIOID51039    -            274     6e-14   51.1   0.2   1   1   1.8e-17   1.2e-13   50.1   0.1     4    62    31    89    29    91 0.95 Bacterial regulatory proteins, gntR family
Peptidase_S49        PF01343.13   154 seq929_BIOID51039    -            501   3.8e-46  156.5   0.6   1   1     5e-50   6.8e-46  155.7   0.4     2   153   145   295   144   296 0.97 Peptidase family S49
Cpn60_TCP1           PF00118.19   488 seq931_BIOID51039    -            548  1.2e-126  423.1  10.9   1   1  9.8e-131  1.3e-126  422.9   7.5     1   486    23   523    23   525 0.94 TCP-1/cpn60 chaperonin family
DUF204               PF02659.10    67 seq934_BIOID51039    -            206   9.8e-39  131.2  23.7   1   2   1.3e-24   1.7e-20   72.7   1.8     1    67    31    99    31    99 0.98 Domain of unknown function DUF
DUF204               PF02659.10    67 seq934_BIOID51039    -            206   9.8e-39  131.2  23.7   2   2   5.6e-22   7.6e-18   64.2   9.2     1    67   133   196   133   196 0.99 Domain of unknown function DUF
Bax1-I               PF01027.15   205 seq935_BIOID51039    -            261   5.2e-59  199.1  36.8   1   1   4.5e-63   6.1e-59  198.9  25.5     2   205    46   257    45   257 0.92 Inhibitor of apoptosis-promoting Bax1
Epimerase_2          PF02350.14   346 seq936_BIOID51039    -            376    1e-125  418.9   0.0   1   1  8.6e-130  1.2e-125  418.8   0.0     2   346    22   370    21   370 0.97 UDP-N-acetylglucosamine 2-epimerase
PTS_2-RNA            PF01885.11   186 seq937_BIOID51039    -            184   6.4e-52  175.4   0.0   1   1   5.7e-56   7.8e-52  175.1   0.0     2   180     6   175     5   180 0.96 RNA 2'-phosphotransferase, Tpt1 / KptA family
SmpA_OmlA            PF04355.8     71 seq938_BIOID51039    -            113   5.7e-27   93.0   0.3   1   1   5.1e-31     7e-27   92.7   0.2     1    70    35   104    35   105 0.98 SmpA / OmlA family
CPSase_L_D2          PF02786.12   211 seq939_BIOID51039    -           1073  9.6e-118  390.8   2.5   1   2     1e-80   1.6e-77  259.4   0.0     1   210   128   334   128   335 0.99 Carbamoyl-phosphate synthase L chain, ATP binding domain
CPSase_L_D2          PF02786.12   211 seq939_BIOID51039    -           1073  9.6e-118  390.8   2.5   2   2   2.1e-41   3.2e-38  131.0   0.4     1   210   674   876   674   877 0.95 Carbamoyl-phosphate synthase L chain, ATP binding domain
CPSase_L_chain       PF00289.17   110 seq939_BIOID51039    -           1073   5.3e-47  158.3   0.0   1   2   7.6e-26   1.1e-22   80.0   0.0     1   110     6   123     6   123 0.97 Carbamoyl-phosphate synthase L chain, N-terminal domain
CPSase_L_chain       PF00289.17   110 seq939_BIOID51039    -           1073   5.3e-47  158.3   0.0   2   2     2e-24     3e-21   75.4   0.0     3   110   560   669   558   669 0.97 Carbamoyl-phosphate synthase L chain, N-terminal domain
CPSase_L_D3          PF02787.14   121 seq939_BIOID51039    -           1073   2.6e-42  143.2   0.1   1   1   5.8e-45   8.8e-42  141.5   0.0     2   121   425   547   424   547 0.98 Carbamoyl-phosphate synthetase large chain, oligomerisation domain
ATP-grasp_4          PF13535.1    184 seq939_BIOID51039    -           1073   7.4e-42  143.0   0.3   1   2   6.7e-22     1e-18   67.6   0.0     4   182   128   307   125   309 0.91 ATP-grasp domain
ATP-grasp_4          PF13535.1    184 seq939_BIOID51039    -           1073   7.4e-42  143.0   0.3   2   2     2e-23   3.1e-20   72.5   0.1     2   180   672   847   671   849 0.91 ATP-grasp domain
MGS                  PF02142.17    95 seq939_BIOID51039    -           1073     3e-19   68.6   0.1   1   1   1.4e-21   2.2e-18   65.8   0.0     2    94   957  1041   956  1042 0.97 MGS-like domain
ATP-grasp            PF02222.17   172 seq939_BIOID51039    -           1073   1.2e-14   53.8   0.4   1   2   1.6e-08   2.5e-05   23.5   0.0     2   161   137   304   136   312 0.82 ATP-grasp domain
ATP-grasp            PF02222.17   172 seq939_BIOID51039    -           1073   1.2e-14   53.8   0.4   2   2   7.2e-10   1.1e-06   28.0   0.1     3   161   684   846   682   849 0.86 ATP-grasp domain
ATP-grasp_3          PF02655.9    161 seq939_BIOID51039    -           1073   5.4e-11   42.4   0.9   1   1   2.7e-10   4.1e-07   29.8   0.0     8   158   679   846   672   849 0.79 ATP-grasp domain
Dala_Dala_lig_C      PF07478.8    203 seq939_BIOID51039    -           1073   7.3e-11   41.7   0.3   1   1   1.8e-09   2.8e-06   26.7   0.1    14   173   694   844   681   864 0.78 D-ala D-ala ligase C-terminus
Peptidase_S49        PF01343.13   154 seq942_BIOID51039    -            666  4.3e-102  338.2   0.1   1   2   3.6e-49   2.5e-45  153.9   0.0     2   152   189   342   188   344 0.98 Peptidase family S49
Peptidase_S49        PF01343.13   154 seq942_BIOID51039    -            666  4.3e-102  338.2   0.1   2   2   8.2e-58   5.6e-54  181.9   0.0     2   154   440   591   439   591 0.98 Peptidase family S49
FliS                 PF02561.9    122 seq943_BIOID51039    -            136   2.5e-45  153.1   1.2   1   1   2.1e-49   2.9e-45  152.9   0.8     2   121     4   128     2   129 0.97 Flagellar protein FliS
Lipoprotein_19       PF13617.1     59 seq944_BIOID51039    -             61   3.6e-27   93.6   0.7   1   1   2.9e-31   3.9e-27   93.5   0.5     1    59     2    60     2    60 0.97 YnbE-like lipoprotein
TP_methylase         PF00590.15   210 seq945_BIOID51039    -            457   9.2e-50  169.1   0.1   1   1   3.2e-53   1.5e-49  168.4   0.1     2   209   218   426   217   427 0.92 Tetrapyrrole (Corrin/Porphyrin) Methylases
NAD_binding_7        PF13241.1    103 seq945_BIOID51039    -            457   6.1e-28   96.9   0.1   1   1   1.3e-29     6e-26   90.5   0.0     1   103     6   115     6   115 0.89 Putative NAD(P)-binding
CysG_dimeriser       PF10414.4     60 seq945_BIOID51039    -            457   7.4e-20   70.0   0.9   1   1   1.6e-23   7.4e-20   70.0   0.6     2    60   150   209   149   209 0.97 Sirohaem synthase dimerisation region
Packaging_FI         PF14000.1    125 seq946_BIOID51039    -            131   6.4e-42  142.5   3.7   1   1   5.2e-46   7.2e-42  142.4   2.5     1   125     2   128     2   128 0.97 DNA packaging protein FI
MukE                 PF04288.8    235 seq947_BIOID51039    -            243    5e-134  444.3   0.3   1   1  4.1e-138  5.6e-134  444.1   0.2     1   235    19   243    19   243 0.99 MukE-like family
DUF905               PF06006.7     71 seq948_BIOID51039    -             77   5.6e-40  134.4   0.0   1   1   4.5e-44   6.2e-40  134.3   0.0     2    71     7    76     6    76 0.98 Bacterial protein of unknown function (DUF905)
DUF1318              PF07027.7     95 seq949_BIOID51039    -            109   4.4e-34  116.4   1.0   1   1   3.7e-38     5e-34  116.3   0.7     2    95    16   108    15   108 0.98 Protein of unknown function (DUF1318)
DeoC                 PF01791.4    236 seq950_BIOID51039    -            291     2e-16   59.8   0.1   1   1   1.9e-20   2.6e-16   59.5   0.1     1   235    51   258    51   259 0.90 DeoC/LacD family aldolase
FliT                 PF05400.8     84 seq953_BIOID51039    -            121     6e-17   61.7   4.1   1   1   6.5e-21   8.8e-17   61.1   2.8     1    84    21   106    21   106 0.98 Flagellar protein FliT
DUF932               PF06067.6    239 seq954_BIOID51039    -            272   1.2e-61  207.9   0.0   1   1   9.9e-66   1.4e-61  207.7   0.0     2   239    37   261    36   261 0.99 Domain of unknown function (DUF932)
Phage_attach         PF05354.6    117 seq955_BIOID51039    -            117   2.9e-63  210.5   0.1   1   1   4.7e-67   3.2e-63  210.3   0.1     1   117     1   117     1   117 1.00 Phage Head-Tail Attachment
Gifsy-2              PF13856.1     95 seq955_BIOID51039    -            117   1.4e-29  101.9   0.0   1   1   2.3e-33   1.5e-29  101.8   0.0     1    95     4   105     4   105 0.99 ATP-binding sugar transporter from pro-phage
Bax1-I               PF01027.15   205 seq956_BIOID51039    -            237   5.4e-12   45.6  24.8   1   1     5e-16   6.8e-12   45.3  17.2     3   201    19   220    17   225 0.82 Inhibitor of apoptosis-promoting Bax1
ResIII               PF04851.10   184 seq959_BIOID51039    -           1137   4.8e-26   91.6   1.0   1   1   4.3e-28   1.5e-24   86.7   0.0     5   183   363   510   360   511 0.87 Type III restriction enzyme, res subunit
EcoEI_R_C            PF08463.5    164 seq959_BIOID51039    -           1137   4.7e-26   91.4   0.8   1   1   1.4e-29   4.7e-26   91.4   0.5     2   159   975  1128   974  1129 0.97 EcoEI R protein C-terminal
DUF4145              PF13643.1     87 seq959_BIOID51039    -           1137     1e-09   37.9   0.0   1   1   3.1e-13     1e-09   37.9   0.0     4    84    25   111    23   113 0.90 Domain of unknown function (DUF4145)
DEAD                 PF00270.24   173 seq959_BIOID51039    -           1137   9.8e-09   34.7   0.0   1   1   6.4e-12   2.2e-08   33.6   0.0    15   166   382   509   364   516 0.75 DEAD/DEAH box helicase
UDPG_MGDP_dh_N       PF03721.9    185 seq961_BIOID51039    -            420   3.6e-61  205.6   0.2   1   1     1e-62   3.5e-59  199.2   0.0     2   183     5   189     4   191 0.96 UDP-glucose/GDP-mannose dehydrogenase family, NAD binding domain
UDPG_MGDP_dh         PF00984.14    96 seq961_BIOID51039    -            420     4e-30  103.7   0.0   1   1   2.3e-33     8e-30  102.7   0.0     2    93   206   292   205   296 0.88 UDP-glucose/GDP-mannose dehydrogenase family, central domain
UDPG_MGDP_dh_C       PF03720.10   106 seq961_BIOID51039    -            420   7.4e-19   67.7   0.0   1   1   5.7e-22   1.9e-18   66.4   0.0     1   104   324   419   324   420 0.91 UDP-glucose/GDP-mannose dehydrogenase family, UDP binding domain
NAD_binding_2        PF03446.10   162 seq961_BIOID51039    -            420     7e-07   29.1   0.1   1   1   2.1e-09   7.1e-06   25.8   0.0     2   110     4   136     3   141 0.76 NAD binding domain of 6-phosphogluconate dehydrogenase
LysR_substrate       PF03466.15   209 seq962_BIOID51039    -            324   1.8e-44  151.2   0.0   1   1   3.5e-48   2.4e-44  150.8   0.0     5   206    92   293    90   296 0.96 LysR substrate binding domain
HTH_1                PF00126.22    60 seq962_BIOID51039    -            324   5.4e-16   57.9   0.0   1   1   1.4e-19   9.6e-16   57.1   0.0     1    60     3    64     3    64 0.97 Bacterial regulatory helix-turn-helix protein, lysR family
DAGK_prokar          PF01219.14   104 seq963_BIOID51039    -            122   5.5e-39  131.8   8.1   1   1   4.6e-43   6.3e-39  131.6   5.6     2   104    16   118    15   118 0.99 Prokaryotic diacylglycerol kinase
DUF1440              PF07274.7    136 seq964_BIOID51039    -            204   3.9e-55  185.4   2.3   1   1   3.4e-59   4.7e-55  185.1   1.6     1   136    26   182    26   182 0.99 Protein of unknown function (DUF1440)
DUF296               PF03479.10   120 seq966_BIOID51039    -            143     1e-26   92.8   0.2   1   1   8.4e-31   1.2e-26   92.6   0.2     2   119    13   125    12   126 0.95 Domain of unknown function (DUF296)
Alpha-amylase        PF00128.19   316 seq967_BIOID51039    -            495   5.6e-26   91.5   0.4   1   1   2.1e-29   1.4e-25   90.2   0.3     8   304    26   367    21   376 0.69 Alpha amylase, catalytic domain
Glyco_hydro_70       PF02324.11   809 seq967_BIOID51039    -            495   1.4e-13   49.5   0.2   1   1   2.9e-10     2e-06   25.8   0.0   589   698    24   132    22   143 0.86 Glycosyl hydrolase family 70
Minor_tail_Z         PF06763.6    189 seq968_BIOID51039    -            192   1.5e-91  305.1  15.4   1   1   1.2e-95   1.7e-91  304.9  10.7     1   189     3   192     3   192 1.00 Prophage minor tail protein Z (GPZ)
MukB                 PF04310.7    227 seq969_BIOID51039    -           1486  2.4e-146  484.9   0.7   1   1    1e-149  4.7e-146  483.9   0.1     1   227     1   227     1   227 1.00 MukB N-terminal
SbcCD_C              PF13558.1     90 seq969_BIOID51039    -           1486   5.1e-14   51.8   0.3   1   1   4.7e-17   2.2e-13   49.8   0.0     1    89  1335  1424  1335  1425 0.88 Putative exonuclease SbcCD, C subunit
AAA_29               PF13555.1     62 seq969_BIOID51039    -           1486   5.2e-13   48.2   0.2   1   1   2.7e-16   1.2e-12   47.0   0.2     2    61     8    66     7    67 0.90 P-loop containing region of AAA domain
HDPD                 PF02924.9    118 seq971_BIOID51039    -            115   6.9e-18   64.4   0.8   1   1   5.6e-22   7.6e-18   64.3   0.5     2   115     4   109     3   112 0.93 Bacteriophage lambda head decoration protein D
2-oxoacid_dh         PF00198.18   231 seq972_BIOID51039    -            405   7.8e-82  273.8   0.0   1   1   2.2e-85     1e-81  273.5   0.0     3   231   175   403   173   403 0.98 2-oxoacid dehydrogenases acyltransferase (catalytic domain)
Biotin_lipoyl        PF00364.17    74 seq972_BIOID51039    -            405   6.9e-18   63.9   0.3   1   1   3.6e-21   1.6e-17   62.7   0.2     2    73     5    76     4    77 0.96 Biotin-requiring enzyme
E3_binding           PF02817.12    39 seq972_BIOID51039    -            405   4.6e-15   54.8   2.3   1   1     1e-18   4.6e-15   54.8   0.1     5    39   114   148   111   148 0.96 e3 binding domain
SmpB                 PF01668.13    68 seq973_BIOID51039    -            160   1.3e-29  101.6   0.0   1   1   1.5e-33   2.1e-29  100.9   0.0     2    67    13    78    12    80 0.96 SmpB protein
Acylphosphatase      PF00708.13    91 seq975_BIOID51039    -             92   3.6e-28   97.3   0.0   1   1   2.8e-32   3.8e-28   97.2   0.0     1    91     1    92     1    92 0.95 Acylphosphatase
tRNA-synt_1d         PF00750.14   354 seq976_BIOID51039    -            577  7.1e-149  495.3   0.3   1   1    2e-152  8.9e-149  494.9   0.2     1   354    95   446    95   446 0.99 tRNA synthetases class I (R)
DALR_1               PF05746.10   119 seq976_BIOID51039    -            577   3.5e-36  123.6   0.4   1   1   4.6e-39   2.1e-35  121.1   0.2     1   119   460   577   460   577 0.98 DALR anticodon binding domain
Arg_tRNA_synt_N      PF03485.11    85 seq976_BIOID51039    -            577   2.5e-22   79.0   0.2   1   1   2.4e-25   1.1e-21   77.0   0.1     3    85     7    87     1    87 0.91 Arginyl tRNA synthetase N terminal domain
ABM                  PF03992.11    78 seq977_BIOID51039    -             96   5.4e-16   58.2   0.1   1   1   4.4e-20     6e-16   58.1   0.1     1    77     1    76     1    77 0.95 Antibiotic biosynthesis monooxygenase
HisG                 PF01634.13   163 seq978_BIOID51039    -            299   1.9e-54  183.5   0.0   1   1     4e-58   2.7e-54  183.0   0.0     1   163    53   221    53   221 0.94 ATP phosphoribosyltransferase
HisG_C               PF08029.6     75 seq978_BIOID51039    -            299   5.5e-28   96.5   0.1   1   1   2.2e-31   1.5e-27   95.2   0.0     1    75   222   297   222   297 0.98 HisG, C-terminal domain
DUF4156              PF13698.1     93 seq981_BIOID51039    -            121   4.1e-32  109.8   0.1   1   1   3.6e-36   4.9e-32  109.5   0.0     2    93    27   119    26   119 0.98 Domain of unknown function (DUF4156)
LexA_DNA_bind        PF01726.11    65 seq982_BIOID51039    -            202   6.6e-32  108.7   0.1   1   1   1.5e-35   1.1e-31  108.1   0.1     1    65     1    65     1    65 0.99 LexA DNA binding domain
Peptidase_S24        PF00717.18    70 seq982_BIOID51039    -            202   8.9e-17   60.3   0.8   1   1   1.9e-20   1.3e-16   59.8   0.5     1    68   114   180   114   182 0.96 Peptidase S24-like
DUF3816              PF12822.2    172 seq983_BIOID51039    -            192   1.1e-12   48.0  24.7   1   1   9.5e-17   1.3e-12   47.8  17.2     2   171    10   173     9   174 0.91 Protein of unknown function (DUF3816)
Phage_cap_E          PF03864.10   329 seq984_BIOID51039    -            342   4.3e-62  209.8   0.0   1   1   3.6e-66   4.9e-62  209.6   0.0     1   329     4   341     4   341 0.92 Phage major capsid protein E
ROK                  PF00480.15   179 seq985_BIOID51039    -            274   4.8e-28   98.0   0.0   1   1   4.4e-32   6.1e-28   97.7   0.0    26   179   111   267    85   267 0.89 ROK family
Antirestrict         PF03230.8     94 seq986_BIOID51039    -            161   1.1e-38  131.0   0.2   1   1     1e-42   1.4e-38  130.6   0.1     1    94    64   161    64   161 0.98 Antirestriction protein
Phage_tail_U         PF06141.6    133 seq990_BIOID51039    -            131   9.5e-63  210.0   0.4   1   1   7.7e-67   1.1e-62  209.8   0.3     1   133     1   131     1   131 0.99 Phage minor tail protein U
LTXXQ                PF07813.7    100 seq991_BIOID51039    -            167     4e-20   72.0  12.1   1   1   5.8e-24     4e-20   72.0   8.4     4   100    41   137    38   137 0.96 LTXXQ motif family protein
Metal_resist         PF13801.1    125 seq991_BIOID51039    -            167   1.5e-09   37.7   9.4   1   1   2.2e-13   1.5e-09   37.7   6.5    19   124    30   131     8   132 0.85 Heavy-metal resistance
Methyltransf_23      PF13489.1    162 seq993_BIOID51039    -            252   3.4e-18   65.7   0.0   1   1   2.9e-21   4.9e-18   65.2   0.0     2   159    13   176     9   178 0.81 Methyltransferase domain
Methyltransf_31      PF13847.1    152 seq993_BIOID51039    -            252   3.4e-16   59.0   0.0   1   1   2.5e-19   4.3e-16   58.7   0.0     5   117    33   145    29   201 0.83 Methyltransferase domain
Methyltransf_18      PF12847.2    112 seq993_BIOID51039    -            252   1.5e-15   57.6   0.0   1   1   7.2e-18   1.2e-14   54.6   0.0     5   111    35   130    31   131 0.91 Methyltransferase domain
Methyltransf_11      PF08241.7     95 seq993_BIOID51039    -            252   4.6e-15   55.7   0.0   1   1   2.6e-17   4.4e-14   52.6   0.0     2    94    37   127    36   128 0.95 Methyltransferase domain
Methyltransf_12      PF08242.7     99 seq993_BIOID51039    -            252   6.5e-11   42.4   0.0   1   1   6.5e-14   1.1e-10   41.7   0.0     2    99    37   126    36   126 0.91 Methyltransferase domain
Methyltransf_25      PF13649.1    101 seq993_BIOID51039    -            252   1.9e-10   40.8   0.0   1   1   4.1e-13     7e-10   39.0   0.0     1   101    35   124    35   124 0.89 Methyltransferase domain
MTS                  PF05175.9    170 seq993_BIOID51039    -            252     4e-05   22.9   0.0   1   1   3.5e-08   5.9e-05   22.4   0.0    19   106    20   101    11   135 0.80 Methyltransferase small domain
AMP-binding          PF00501.23   418 seq994_BIOID51039    -            573   2.4e-84  282.9   0.0   1   1   2.2e-88   2.9e-84  282.7   0.0     2   413    49   483    48   486 0.95 AMP-binding enzyme
DUF4223              PF13978.1     56 seq997_BIOID51039    -             55   1.2e-36  124.0   0.7   1   1   9.5e-41   1.3e-36  123.9   0.5     1    55     1    55     1    55 0.99 Protein of unknown function (DUF4223)
HD                   PF01966.17   122 seq998_BIOID51039    -            505   1.4e-09   37.8   0.0   1   1   6.9e-13   4.7e-09   36.1   0.0     1    55    66   137    66   180 0.87 HD domain
DEDD_Tnp_IS110       PF01548.12   144 seq999_BIOID51039    -            326   4.2e-44  149.5   0.2   1   1   2.4e-47   1.7e-43  147.6   0.1     1   144     7   151     7   151 0.99 Transposase
Transposase_20       PF02371.11    87 seq999_BIOID51039    -            326   1.1e-27   95.7   0.4   1   1     3e-31     2e-27   94.9   0.3     2    85   196   280   195   282 0.96 Transposase IS116/IS110/IS902 family
MatE                 PF01554.13   162 seq1001_BIOID51039   -            459   4.6e-39  133.5  30.5   1   2   8.5e-35   1.2e-30  106.2   5.9     1   161    35   195    35   196 0.99 MatE
MatE                 PF01554.13   162 seq1001_BIOID51039   -            459   4.6e-39  133.5  30.5   2   2   2.5e-13   3.5e-09   36.3   6.9     2   143   259   400   259   422 0.91 MatE
Big_2                PF02368.13    79 seq1003_BIOID51039   -            246   3.1e-13   49.3  10.3   1   1   2.3e-17   3.1e-13   49.3   7.1     2    76   161   238   160   241 0.94 Bacterial Ig-like domain (group 2)
Aldedh               PF00171.17   462 seq1004_BIOID51039   -            499  3.6e-163  543.0   0.0   1   1  3.2e-167  4.4e-163  542.7   0.0     5   462    33   495    30   495 0.97 Aldehyde dehydrogenase family
RadC                 PF04002.10   123 seq1005_BIOID51039   -            163   1.5e-46  156.9   0.0   1   1   1.3e-50   1.8e-46  156.7   0.0     2   123    42   163    41   163 0.98 RadC-like JAB domain
Epimerase            PF01370.16   236 seq1007_BIOID51039   -            355   2.4e-79  265.9   0.0   1   1   1.3e-82   2.9e-79  265.7   0.0     1   236     4   252     4   252 0.97 NAD dependent epimerase/dehydratase family
RmlD_sub_bind        PF04321.12   287 seq1007_BIOID51039   -            355   2.8e-17   62.4   0.0   1   1   1.7e-20   3.9e-17   61.9   0.0     2   254     3   296     1   333 0.79 RmlD substrate binding domain
Polysacc_synt_2      PF02719.10   294 seq1007_BIOID51039   -            355   1.8e-16   59.8   0.0   1   1   1.3e-19   2.9e-16   59.1   0.0     1   117     4   114     4   135 0.93 Polysaccharide biosynthesis protein
NAD_binding_4        PF07993.7    249 seq1007_BIOID51039   -            355   2.8e-15   55.8   0.1   1   1   2.7e-14   6.2e-11   41.5   0.0    87   197    74   189    56   250 0.85 Male sterility protein
3Beta_HSD            PF01073.14   280 seq1007_BIOID51039   -            355   2.9e-15   55.6   0.0   1   1     2e-18   4.6e-15   54.9   0.0     1   229     5   240     5   250 0.82 3-beta hydroxysteroid dehydrogenase/isomerase family
adh_short            PF00106.20   167 seq1007_BIOID51039   -            355   4.3e-08   33.1   0.3   1   1   3.1e-10     7e-07   29.1   0.0     3    96     4    91     2   126 0.79 short chain dehydrogenase
Histidinol_dh        PF00815.15   413 seq1010_BIOID51039   -            434  1.2e-182  606.9   1.2   1   1    1e-186  1.4e-182  606.7   0.8     2   413    18   428    17   428 0.99 Histidinol dehydrogenase
NAD_binding_2        PF03446.10   162 seq1012_BIOID51039   -            292     2e-47  160.9   1.9   1   1     6e-51   2.7e-47  160.5   1.3     1   160     1   162     1   164 0.98 NAD binding domain of 6-phosphogluconate dehydrogenase
F420_oxidored        PF03807.12    96 seq1012_BIOID51039   -            292   5.4e-07   29.8   0.2   1   1   2.4e-10   1.1e-06   28.8   0.2     1    75     3    71     3    96 0.79 NADP oxidoreductase coenzyme F420-dependent
Asparaginase         PF00710.15   313 seq1013_BIOID51039   -            338  2.2e-112  374.8   0.0   1   1  1.8e-116  2.5e-112  374.6   0.0     2   313     6   323     5   323 0.97 Asparaginase
Cation_efflux        PF01545.16   285 seq1015_BIOID51039   -            300   2.3e-65  220.4   5.4   1   1   1.9e-69   2.5e-65  220.2   3.7     2   283    14   289    13   291 0.97 Cation efflux family
AA_permease_2        PF13520.1    426 seq1017_BIOID51039   -            445   1.1e-59  201.9  45.6   1   1     2e-63   1.4e-59  201.6  31.6     1   405    10   410    10   431 0.85 Amino acid permease
AA_permease          PF00324.16   479 seq1017_BIOID51039   -            445   1.6e-36  125.5  41.2   1   1   4.1e-40   2.8e-36  124.7  28.5     2   475    15   440    14   444 0.83 Amino acid permease
DUF4102              PF13356.1     89 seq1018_BIOID51039   -            423   1.6e-24   85.4   0.0   1   1   5.8e-28   3.9e-24   84.2   0.0     1    87    22   112    22   114 0.93 Domain of unknown function (DUF4102)
Phage_integrase      PF00589.17   173 seq1018_BIOID51039   -            423   1.8e-21   76.4   0.0   1   1   1.5e-24     1e-20   74.0   0.0     2   169   232   396   231   399 0.92 Phage integrase family
ATP-grasp_2          PF08442.5    202 seq1019_BIOID51039   -            388   1.4e-82  275.8   0.0   1   1   5.7e-86   1.9e-82  275.4   0.0     1   202     2   203     2   203 1.00 ATP-grasp domain
Ligase_CoA           PF00549.14   153 seq1019_BIOID51039   -            388     1e-24   86.7   3.4   1   1   5.1e-28   1.8e-24   86.0   2.4     1   153   262   382   262   382 0.98 CoA-ligase
ATP-grasp_5          PF13549.1    222 seq1019_BIOID51039   -            388   1.5e-13   50.3   0.1   1   1   1.2e-16     4e-13   48.9   0.1    10   219     3   215     1   217 0.83 ATP-grasp domain
ATP-grasp_4          PF13535.1    184 seq1019_BIOID51039   -            388   7.1e-08   32.2   0.1   1   1   5.1e-11   1.7e-07   31.0   0.0     7   110     7   126     4   200 0.77 ATP-grasp domain
Packaging_FI         PF14000.1    125 seq1023_BIOID51039   -            127   3.2e-40  137.1   0.4   1   1   2.6e-44   3.5e-40  136.9   0.2     1   125     3   124     3   124 0.95 DNA packaging protein FI
TetR_N               PF00440.18    47 seq1025_BIOID51039   -            178   4.9e-09   35.5   0.1   1   1   1.2e-12   7.9e-09   34.9   0.1     1    47    13    59    13    59 0.97 Bacterial regulatory proteins, tetR family
TetR_C_6             PF13977.1    131 seq1025_BIOID51039   -            178   6.7e-08   32.3   0.2   1   1   2.3e-11   1.6e-07   31.0   0.2    16   125    80   176    66   178 0.89 Bacterial transcriptional repressor
DUF987               PF06174.6     66 seq1026_BIOID51039   -             73   7.1e-42  140.6   0.2   1   1   5.8e-46   7.9e-42  140.4   0.1     1    66     1    66     1    66 0.99 Protein of unknown function (DUF987)
ABC_tran             PF00005.22   118 seq1029_BIOID51039   -            225   3.9e-15   56.1   0.0   1   1   3.7e-19   5.1e-15   55.7   0.0     1   117    42   170    42   171 0.87 ABC transporter
Phage_lambd_GpG      PF06894.6    127 seq1031_BIOID51039   -            140     1e-57  193.0   1.1   1   1   8.7e-62   1.2e-57  192.8   0.7     1   126     1   125     1   126 0.99 Bacteriophage lambda minor tail protein (GpG)
Aconitase            PF00330.15   465 seq1032_BIOID51039   -            891  1.3e-186  620.5   0.0   1   1  2.3e-190  1.6e-186  620.2   0.0     1   465    57   562    57   562 0.99 Aconitase family (aconitate hydratase)
Aconitase_C          PF00694.14   131 seq1032_BIOID51039   -            891   7.6e-49  165.0   0.0   1   1   2.7e-52   1.8e-48  163.8   0.0     3   130   691   818   689   819 0.98 Aconitase C-terminal domain
Phage_attach         PF05354.6    117 seq1035_BIOID51039   -            117   1.1e-58  195.8   0.1   1   1   1.7e-62   1.2e-58  195.6   0.1     1   117     1   117     1   117 1.00 Phage Head-Tail Attachment
Gifsy-2              PF13856.1     95 seq1035_BIOID51039   -            117   2.4e-29  101.1   0.0   1   1   4.1e-33   2.8e-29  100.9   0.0     1    95     4   105     4   105 0.98 ATP-binding sugar transporter from pro-phage
YobH                 PF13996.1     70 seq1036_BIOID51039   -             79   1.7e-36  123.8   1.2   1   1   1.4e-40   1.9e-36  123.6   0.8     1    70     2    71     2    71 0.99 YobH-like protein
YagB_YeeU_YfjZ       PF06154.6    105 seq1037_BIOID51039   -            117   1.5e-52  176.1   0.0   1   1   1.2e-56   1.7e-52  175.9   0.0     2   104    11   113    10   114 0.98 YagB/YeeU/YfjZ family
DUF1311              PF07007.7     95 seq1038_BIOID51039   -            162   6.3e-20   70.9   1.9   1   1   5.9e-24   8.1e-20   70.6   1.3     1    95    34   145    34   145 0.85 Protein of unknown function (DUF1311)
Sulf_transp          PF04143.9     43 seq1039_BIOID51039   -            401   3.2e-19   68.5  35.9   1   2     6e-14   8.2e-10   38.4   5.6     3    41   114   153   112   155 0.94 Sulphur transport
Sulf_transp          PF04143.9     43 seq1039_BIOID51039   -            401   3.2e-19   68.5  35.9   2   2   1.2e-15   1.6e-11   43.8   5.0     3    42   290   329   288   336 0.93 Sulphur transport
DeoC                 PF01791.4    236 seq1040_BIOID51039   -            295   8.6e-35  120.0   0.0   1   1   7.3e-39     1e-34  119.8   0.0     2   235    21   261    20   262 0.94 DeoC/LacD family aldolase
Phage_tail_T         PF06223.7    103 seq1043_BIOID51039   -            144   1.1e-57  192.6   0.9   1   1   5.4e-56   7.3e-52  173.9   0.1     1   103    11   113    11   113 0.99 Minor tail protein T
NTP_transferase      PF00483.18   248 seq1044_BIOID51039   -            293   1.2e-72  244.0   0.0   1   1   2.1e-76   1.4e-72  243.8   0.0     1   246     2   238     2   240 0.98 Nucleotidyl transferase
NTP_transf_3         PF12804.2    179 seq1044_BIOID51039   -            293   1.1e-08   35.3   0.0   1   1     2e-12   1.4e-08   35.0   0.0     1   120     3   133     3   188 0.83 MobA-like NTP transferase domain
Oxidored_q6          PF01058.17   131 seq1046_BIOID51039   -            381     8e-29   99.7   0.3   1   1   9.4e-33   1.3e-28   99.1   0.2     1   130    71   216    71   217 0.95 NADH ubiquinone oxidoreductase, 20 Kd subunit
Isochorismatase      PF00857.15   174 seq1048_BIOID51039   -            219   1.1e-38  132.7   0.0   1   1   9.9e-43   1.4e-38  132.4   0.0     2   174    11   213    10   213 0.94 Isochorismatase family
PFK                  PF00365.15   282 seq1049_BIOID51039   -            340  1.5e-129  430.8   2.2   1   1  1.3e-133  1.8e-129  430.5   1.6     1   281    23   297    23   298 0.98 Phosphofructokinase
Minor_tail_Z         PF06763.6    189 seq1050_BIOID51039   -            177   3.2e-78  261.6  13.5   1   1   3.1e-82   4.3e-78  261.2   9.3     1   189     3   177     3   177 0.97 Prophage minor tail protein Z (GPZ)
ABC_tran             PF00005.22   118 seq1051_BIOID51039   -            236   7.3e-14   52.0   0.1   1   1   1.4e-17   9.6e-14   51.6   0.1     1   117    54   175    54   176 0.89 ABC transporter
DUF1401              PF07180.6    146 seq1053_BIOID51039   -            131   8.2e-07   28.7   0.1   1   1   7.5e-11     1e-06   28.4   0.1    19    75     5    61     2    98 0.90 Protein of unknown function (DUF1401)
DUF1219              PF06755.7    117 seq1054_BIOID51039   -            125   1.9e-60  201.3   0.0   1   1   1.6e-64   2.2e-60  201.1   0.0     1   114     1   114     1   123 0.97 Protein of unknown function (DUF1219)
CsbD                 PF05532.7     53 seq1055_BIOID51039   -             69   1.5e-21   75.6   8.3   1   1   1.3e-25   1.8e-21   75.4   5.8     1    53     4    56     4    56 0.97 CsbD-like
Epimerase            PF01370.16   236 seq1056_BIOID51039   -            304   1.6e-24   86.5   0.0   1   1     6e-27     1e-23   83.9   0.0     1   233     5   206     5   209 0.89 NAD dependent epimerase/dehydratase family
NAD_binding_10       PF13460.1    183 seq1056_BIOID51039   -            304   9.8e-22   77.7   0.0   1   1   7.9e-25   1.3e-21   77.2   0.0     1   177     5   192     5   197 0.85 NADH(P)-binding
NAD_binding_4        PF07993.7    249 seq1056_BIOID51039   -            304   1.4e-16   60.0   0.3   1   2   8.2e-08   0.00014   20.7   0.1     1    33     7    37     7    51 0.81 Male sterility protein
NAD_binding_4        PF07993.7    249 seq1056_BIOID51039   -            304   1.4e-16   60.0   0.3   2   2   4.6e-08   7.9e-05   21.5   0.0    79   137    55   114    40   120 0.87 Male sterility protein
3Beta_HSD            PF01073.14   280 seq1056_BIOID51039   -            304   1.2e-15   56.8   0.0   1   1   4.5e-16   7.8e-13   47.6   0.0     1   212     6   179     6   207 0.80 3-beta hydroxysteroid dehydrogenase/isomerase family
NmrA                 PF05368.8    233 seq1056_BIOID51039   -            304     1e-12   47.7   0.0   1   1     8e-16   1.4e-12   47.3   0.0     1   105     5   114     5   148 0.87 NmrA-like family
adh_short            PF00106.20   167 seq1056_BIOID51039   -            304   2.2e-05   24.3   3.6   1   1   3.3e-08   5.6e-05   22.9   1.3     2   165     4   139     3   141 0.83 short chain dehydrogenase
Aminotran_1_2        PF00155.16   363 seq1057_BIOID51039   -            356   3.7e-68  230.0   0.0   1   1   3.3e-72   4.5e-68  229.7   0.0    31   363    46   351    30   351 0.94 Aminotransferase class I and II
PDZ                  PF00595.19    81 seq1059_BIOID51039   -            474   3.1e-29  100.8   8.2   1   2   2.7e-19   9.1e-16   57.6   0.1     7    80   285   367   279   368 0.90 PDZ domain (Also known as DHR or GLGF)
PDZ                  PF00595.19    81 seq1059_BIOID51039   -            474   3.1e-29  100.8   8.2   2   2   3.7e-15   1.3e-11   44.4   2.2    11    81   394   463   385   463 0.89 PDZ domain (Also known as DHR or GLGF)
PDZ_2                PF13180.1     82 seq1059_BIOID51039   -            474   1.9e-26   91.6   2.4   1   2   1.2e-18   4.1e-15   55.3   0.0    12    82   300   380   285   380 0.88 PDZ domain
PDZ_2                PF13180.1     82 seq1059_BIOID51039   -            474   1.9e-26   91.6   2.4   2   2   2.5e-12   8.6e-09   35.0   0.4     4    59   399   454   396   471 0.87 PDZ domain
Trypsin_2            PF13365.1    120 seq1059_BIOID51039   -            474   8.2e-21   74.0   0.6   1   1   5.5e-24   1.9e-20   72.9   0.4     1   120   114   250   114   250 0.79 Trypsin-like peptidase domain
Trypsin              PF00089.21   220 seq1059_BIOID51039   -            474   1.4e-20   73.7   0.3   1   1   6.5e-24   2.2e-20   73.0   0.2    21   218   114   275    87   277 0.83 Trypsin
CoA_binding          PF02629.14    96 seq1060_BIOID51039   -            289   1.7e-30  105.2   0.7   1   1   4.9e-34   1.7e-30  105.2   0.5     1    96     6    99     6    99 0.99 CoA binding domain
Ligase_CoA           PF00549.14   153 seq1060_BIOID51039   -            289   2.4e-20   72.5   0.6   1   1   1.2e-23     4e-20   71.8   0.4     1   152   151   271   151   272 0.96 CoA-ligase
Succ_CoA_lig         PF13607.1    138 seq1060_BIOID51039   -            289   8.7e-12   44.7   0.0   1   1   4.4e-15   1.5e-11   43.9   0.0     1   138   145   284   145   287 0.83 Succinyl-CoA ligase like flavodoxin domain
TMP_2                PF06791.8    210 seq1061_BIOID51039   -            853   2.2e-67  226.6  13.9   1   1   3.2e-71   2.2e-67  226.6   9.6     2   209    50   257    49   258 0.97 Prophage tail length tape measure protein
Tape_meas_lam_C      PF09718.5     78 seq1061_BIOID51039   -            853     4e-20   71.3   5.1   1   1   5.8e-24     4e-20   71.3   3.6     2    78   627   703   626   703 0.98 Lambda phage tail tape-measure protein (Tape_meas_lam_C)
SIS                  PF01380.17   131 seq1062_BIOID51039   -            347   3.1e-21   75.2   0.0   1   2   1.2e-12   1.6e-08   34.0   0.0     5   122    51   170    48   175 0.87 SIS domain
SIS                  PF01380.17   131 seq1062_BIOID51039   -            347   3.1e-21   75.2   0.0   2   2     3e-14   4.1e-10   39.2   0.0     4    87   214   299   211   305 0.93 SIS domain
Phage_tail_U         PF06141.6    133 seq1064_BIOID51039   -            131   5.1e-64  214.1   1.0   1   1   4.1e-68   5.6e-64  213.9   0.7     1   133     1   131     1   131 0.99 Phage minor tail protein U
Acetyltransf_1       PF00583.19    83 seq1068_BIOID51039   -            224   6.6e-06   25.9   0.4   1   1   3.1e-09   2.1e-05   24.3   0.3    39    78   170   209   144   214 0.93 Acetyltransferase (GNAT) family
Acetyltransf_10      PF13673.1    117 seq1068_BIOID51039   -            224   1.8e-05   24.7   0.4   1   1   4.3e-09   2.9e-05   24.0   0.3     1   114    92   207    92   212 0.80 Acetyltransferase (GNAT) domain
ADH_N                PF08240.7    109 seq1069_BIOID51039   -            336   6.3e-32  109.4   0.4   1   1   2.8e-35   1.3e-31  108.5   0.3     1   107    29   134    29   136 0.98 Alcohol dehydrogenase GroES-like domain
ADH_zinc_N           PF00107.21   130 seq1069_BIOID51039   -            336   5.7e-13   48.4   0.1   1   1   2.8e-16   1.3e-12   47.2   0.1     2   130   177   296   176   296 0.91 Zinc-binding dehydrogenase
ThiF                 PF00899.16   136 seq1069_BIOID51039   -            336   4.7e-05   23.1   0.8   1   1     2e-08   9.2e-05   22.1   0.1     4    36   168   200   165   204 0.93 ThiF family
MFS_1                PF07690.11   354 seq1072_BIOID51039   -            494   2.7e-50  171.0  47.5   1   1   5.8e-54   2.7e-50  171.0  32.9     2   353    59   449    58   450 0.90 Major Facilitator Superfamily
Sugar_tr             PF00083.19   451 seq1072_BIOID51039   -            494   1.4e-08   33.6  16.2   1   1     3e-12   1.4e-08   33.6  11.3    44   192    86   229    54   232 0.88 Sugar (and other) transporter
MFS_3                PF05977.8    524 seq1072_BIOID51039   -            494   0.00022   19.3  14.4   1   1   4.8e-08   0.00022   19.3  10.0    12   214    55   253    47   279 0.90 Transmembrane secretion effector
DNA_methylase        PF00145.12   335 seq1073_BIOID51039   -            396   1.2e-63  215.1   0.0   1   1   1.1e-67   1.5e-63  214.8   0.0     3   333    18   381    17   383 0.80 C-5 cytosine-specific DNA methylase
N6_Mtase             PF02384.11   311 seq1074_BIOID51039   -            544   3.7e-60  203.4   0.0   1   1   2.6e-63     7e-60  202.5   0.0     3   309   141   513   139   515 0.93 N-6 DNA Methylase
HsdM_N               PF12161.3    137 seq1074_BIOID51039   -            544     5e-14   52.7   0.6   1   1     5e-17   1.4e-13   51.3   0.0     1   137     6   133     6   133 0.85 HsdM N-terminal domain
Methyltransf_26      PF13659.1    117 seq1074_BIOID51039   -            544   1.2e-13   50.9   0.0   1   1     9e-17   2.4e-13   49.9   0.0     2   117   186   355   185   355 0.83 Methyltransferase domain
UPF0020              PF01170.13   180 seq1074_BIOID51039   -            544   5.1e-08   32.5   0.0   1   1   4.3e-11   1.2e-07   31.3   0.0    18   124   172   317   165   337 0.78 Putative RNA methylase family UPF0020
Eco57I               PF07669.6    106 seq1074_BIOID51039   -            544   7.4e-05   22.9   0.0   1   1     6e-08   0.00016   21.8   0.0     3   103   300   405   297   408 0.86 Eco57I restriction-modification methylase
Big_2                PF02368.13    79 seq1075_BIOID51039   -            250     5e-12   45.4  10.5   1   1   7.3e-16     5e-12   45.4   7.3     2    75   161   237   160   243 0.93 Bacterial Ig-like domain (group 2)
DUF957               PF06117.6     65 seq1077_BIOID51039   -             65   2.8e-33  113.1   0.7   1   1   2.2e-37   2.9e-33  113.0   0.5     1    62     1    62     1    65 0.98 Enterobacterial protein of unknown function (DUF957)
SirA                 PF01206.12    70 seq1078_BIOID51039   -             77   2.7e-20   71.6   0.0   1   1   2.2e-24   2.9e-20   71.5   0.0     2    70     9    77     8    77 0.98 SirA-like protein
NiFeSe_Hases         PF00374.14   507 seq1079_BIOID51039   -            597  4.1e-242  804.3   0.0   1   1  3.4e-246  4.6e-242  804.1   0.0     1   507    54   582    54   582 0.98 Nickel-dependent hydrogenase
Globin               PF00042.17   108 seq1080_BIOID51039   -            403   3.4e-15   56.1   0.0   1   1   1.7e-18   7.7e-15   55.0   0.0     2   107    14   109    13   110 0.96 Globin
NAD_binding_1        PF00175.16   109 seq1080_BIOID51039   -            403   1.8e-14   54.0   0.0   1   1   7.5e-18   3.4e-14   53.2   0.0     1   108   271   379   271   380 0.82 Oxidoreductase NAD-binding domain
FAD_binding_6        PF00970.19    99 seq1080_BIOID51039   -            403     1e-13   51.0   0.0   1   1   4.8e-17   2.2e-13   50.0   0.0     2    97   162   259   161   261 0.90 Oxidoreductase FAD-binding domain
PP-binding           PF00550.20    67 seq1081_BIOID51039   -             82   1.2e-12   47.8   0.8   1   1   9.7e-17   1.3e-12   47.6   0.6     1    66     9    74     9    75 0.92 Phosphopantetheine attachment site
YbhQ                 PF11076.3    135 seq1082_BIOID51039   -            136   4.3e-79  262.5  13.2   1   1   3.7e-83   5.1e-79  262.3   9.1     1   134     1   132     1   134 0.98 Putative inner membrane protein YbhQ
IGPD                 PF00475.13   145 seq1084_BIOID51039   -            355   1.4e-64  216.2   0.3   1   1   6.7e-68   2.3e-64  215.5   0.2     1   145   196   338   196   338 0.99 Imidazoleglycerol-phosphate dehydratase
HAD_2                PF13419.1    176 seq1084_BIOID51039   -            355   2.4e-07   31.0   0.0   1   1   2.3e-09   7.9e-06   26.1   0.0    76   173    30   145    19   148 0.81 Haloacid dehalogenase-like hydrolase
PNK3P                PF08645.6    158 seq1084_BIOID51039   -            355     6e-07   28.9   0.0   1   1   3.1e-10   1.1e-06   28.1   0.0     5   129     8   134     4   183 0.77 Polynucleotide kinase 3 phosphatase
Hydrolase_like       PF13242.1     75 seq1084_BIOID51039   -            355   9.4e-07   28.3   0.0   1   1   5.7e-10   1.9e-06   27.3   0.0     1    44   102   144   102   149 0.93 HAD-hyrolase-like
DEDD_Tnp_IS110       PF01548.12   144 seq1085_BIOID51039   -            326   4.2e-44  149.5   0.2   1   1   2.4e-47   1.7e-43  147.6   0.1     1   144     7   151     7   151 0.99 Transposase
Transposase_20       PF02371.11    87 seq1085_BIOID51039   -            326   1.1e-27   95.7   0.4   1   1     3e-31     2e-27   94.9   0.3     2    85   196   280   195   282 0.96 Transposase IS116/IS110/IS902 family
Methyltransf_27      PF13708.1    194 seq1087_BIOID51039   -            270   1.3e-70  236.7   1.1   1   1   1.3e-74   1.7e-70  236.3   0.7     2   185    86   269    85   270 0.99 Methyltransferase domain
DUF159               PF02586.9    208 seq1088_BIOID51039   -            222   1.8e-46  158.1   0.0   1   1   1.5e-50     2e-46  158.0   0.0     1   207     1   215     1   216 0.90 Uncharacterised ACR, COG2135
Aminotran_1_2        PF00155.16   363 seq1090_BIOID51039   -            390   3.1e-54  184.2   0.0   1   1   1.1e-57   3.6e-54  183.9   0.0     2   362    44   384    43   385 0.92 Aminotransferase class I and II
Aminotran_5          PF00266.14   371 seq1090_BIOID51039   -            390   1.1e-05   24.1   0.0   1   1   5.6e-09   1.9e-05   23.4   0.0    48   181    93   216    67   219 0.90 Aminotransferase class-V
Cys_Met_Meta_PP      PF01053.15   386 seq1090_BIOID51039   -            390   2.4e-05   22.6   0.0   1   1     1e-08   3.5e-05   22.1   0.0    26   183    55   216    47   239 0.89 Cys/Met metabolism PLP-dependent enzyme
AP_endonuc_2         PF01261.19   211 seq1091_BIOID51039   -            305   1.1e-31  109.6   0.0   1   1     1e-35   1.4e-31  109.3   0.0     1   210    48   254    48   255 0.97 Xylose isomerase-like TIM barrel
EII-GUT              PF03608.8    168 seq1092_BIOID51039   -            187     7e-77  256.8   0.7   1   1   5.9e-81     8e-77  256.6   0.5     2   168     5   171     4   171 0.99 PTS system enzyme II sorbitol-specific factor
DegT_DnrJ_EryC1      PF01041.12   363 seq1093_BIOID51039   -            376   3.7e-87  292.6   0.0   1   1   9.7e-91   4.4e-87  292.3   0.0     7   361    13   370     9   372 0.93 DegT/DnrJ/EryC1/StrS aminotransferase family
Aminotran_1_2        PF00155.16   363 seq1093_BIOID51039   -            376   7.6e-11   41.4   0.1   1   1   3.7e-14   1.7e-10   40.3   0.0    67   189    46   154     9   187 0.88 Aminotransferase class I and II
Aminotran_5          PF00266.14   371 seq1093_BIOID51039   -            376   4.7e-08   32.0   0.1   1   1   1.6e-11   7.5e-08   31.3   0.0    62   182    47   159    33   204 0.90 Aminotransferase class-V
DUF2713              PF10897.3    246 seq1095_BIOID51039   -            248  3.3e-166  550.4   6.5   1   1  2.7e-170  3.7e-166  550.3   4.5     1   246     1   248     1   248 0.99 Protein of unknown function (DUF2713)
Phage_lambd_GpG      PF06894.6    127 seq1098_BIOID51039   -            142   7.3e-57  190.3   0.3   1   1   6.2e-61   8.4e-57  190.1   0.2     1   127     1   127     1   127 0.98 Bacteriophage lambda minor tail protein (GpG)
Diacid_rec           PF05651.8    135 seq1100_BIOID51039   -            385   1.9e-52  176.1   0.9   1   1   4.7e-56   3.2e-52  175.4   0.6     1   135     6   140     6   140 0.99 Putative sugar diacid recognition
HTH_30               PF13556.1     59 seq1100_BIOID51039   -            385     3e-23   81.0   2.8   1   1     6e-26   4.1e-22   77.3   1.7     1    59   323   381   323   381 0.98 PucR C-terminal helix-turn-helix domain
Sugar_tr             PF00083.19   451 seq1101_BIOID51039   -            477   2.6e-30  105.2  35.0   1   1   7.4e-34   3.4e-30  104.9  24.2    50   432    72   452    33   463 0.82 Sugar (and other) transporter
MFS_1                PF07690.11   354 seq1101_BIOID51039   -            477   1.5e-25   89.6  45.8   1   1   3.2e-29   1.5e-25   89.6  31.7     4   352    41   421    37   422 0.80 Major Facilitator Superfamily
MFS_2                PF13347.1    427 seq1101_BIOID51039   -            477   2.3e-14   52.5  24.2   1   1   8.1e-13   3.7e-09   35.3   4.9   222   351    24   158    11   162 0.79 MFS/sugar transport protein
Gp_dh_N              PF00044.19   151 seq1103_BIOID51039   -             82   4.9e-27   94.6   0.2   1   1     8e-31   5.5e-27   94.4   0.1     1    70     3    71     3    79 0.96 Glyceraldehyde 3-phosphate dehydrogenase, NAD binding domain
DapB_N               PF01113.15   124 seq1103_BIOID51039   -             82   0.00021   21.0   0.1   1   1   3.1e-08   0.00021   21.0   0.0     1    33     3    34     3    70 0.90 Dihydrodipicolinate reductase, N-terminus
YbjM                 PF11045.3    125 seq1104_BIOID51039   -            125   5.5e-63  210.1   9.7   1   1   4.5e-67   6.1e-63  210.0   6.7     1   124     1   124     1   125 0.99 Putative inner membrane protein of Enterobacteriaceae
EIIBC-GUT_N          PF03612.9    183 seq1105_BIOID51039   -            319   9.6e-72  240.3   1.8   1   1   2.7e-75   1.8e-71  239.3   1.3     2   183     3   171     2   171 0.95 Sorbitol phosphotransferase enzyme II N-terminus
EIIBC-GUT_C          PF07663.6     93 seq1105_BIOID51039   -            319   6.4e-48  160.7   5.0   1   1   9.3e-52   6.4e-48  160.7   3.5     1    93   226   318   226   318 0.99 Sorbitol phosphotransferase enzyme II C-terminus
PTS_EIIA_2           PF00359.17   142 seq1106_BIOID51039   -            658   4.8e-31  107.2   0.0   1   1   1.8e-34   8.1e-31  106.5   0.0     5   141    29   170    25   171 0.95 Phosphoenolpyruvate-dependent sugar phosphotransferase system, EIIA 2
PTS_IIB              PF02302.12    90 seq1106_BIOID51039   -            658     5e-15   55.5   0.1   1   1     2e-18     9e-15   54.7   0.1     2    90   188   279   187   279 0.95 PTS system, Lactose/Cellobiose specific IIB subunit
PTS_EIIC             PF02378.13   321 seq1106_BIOID51039   -            658     4e-11   42.2  35.1   1   1   5.9e-14   2.7e-10   39.4  23.9     2   268   312   562   311   632 0.72 Phosphotransferase system, EIIC
HATPase_c_3          PF13589.1    137 seq1107_BIOID51039   -            583   2.7e-14   52.8   0.1   1   1     6e-18   8.2e-14   51.3   0.0     5    89    32   129    28   136 0.89 Histidine kinase-, DNA gyrase B-, and HSP90-like ATPase
Phage_tail_T         PF06223.7    103 seq1108_BIOID51039   -            134   4.2e-42  142.6   0.5   1   1   1.7e-41   2.4e-37  127.3   0.1     6   100     1    99     1   102 0.88 Minor tail protein T
Gp_dh_C              PF02800.15   157 seq1109_BIOID51039   -            213   1.4e-75  251.9   0.1   1   1   2.5e-79   1.7e-75  251.6   0.0     1   157    37   194    37   194 1.00 Glyceraldehyde 3-phosphate dehydrogenase, C-terminal domain
Gp_dh_N              PF00044.19   151 seq1109_BIOID51039   -            213   2.5e-05   24.1   0.2   1   1   1.3e-08   8.9e-05   22.3   0.0   118   151     1    32     1    32 0.96 Glyceraldehyde 3-phosphate dehydrogenase, NAD binding domain
Elong-fact-P_C       PF09285.6     56 seq1110_BIOID51039   -            188   5.3e-27   92.8   1.0   1   1   2.4e-30   1.1e-26   91.8   0.2     1    56   131   186   131   186 0.99 Elongation factor P, C-terminal
EFP                  PF01132.15    55 seq1110_BIOID51039   -            188   3.2e-24   84.2   0.1   1   1   1.2e-27   5.5e-24   83.4   0.0     3    55    71   123    69   123 0.97 Elongation factor P (EF-P) OB domain
EFP_N                PF08207.7     58 seq1110_BIOID51039   -            188   5.8e-24   83.6   0.0   1   1   4.5e-27     2e-23   81.8   0.0     3    57     7    61     5    62 0.97 Elongation factor P (EF-P) KOW-like domain
PfkB                 PF00294.19   301 seq1113_BIOID51039   -            261   3.7e-37  127.9   0.2   1   1   3.8e-41   5.1e-37  127.4   0.1    34   294    22   260     7   261 0.87 pfkB family carbohydrate kinase
GATase               PF00117.23   192 seq1114_BIOID51039   -            196   6.2e-28   97.4   0.0   1   1   2.1e-31   7.1e-28   97.2   0.0     1   189     4   194     4   196 0.81 Glutamine amidotransferase class-I
GATase_3             PF07685.9    158 seq1114_BIOID51039   -            196   9.7e-06   25.1   0.0   1   1   4.3e-09   1.5e-05   24.5   0.0     8    79    39   100    32   106 0.87 CobB/CobQ-like glutamine amidotransferase domain
YkuD                 PF03734.9    146 seq1116_BIOID51039   -            615   6.1e-30  104.2   0.1   1   1   1.4e-33   9.7e-30  103.6   0.0     4   140   377   543   374   572 0.94 L,D-transpeptidase catalytic domain
PG_binding_1         PF01471.13    57 seq1116_BIOID51039   -            615   1.2e-09   37.9   0.2   1   1   9.3e-11   6.4e-07   29.1   0.0    25    57   316   348   307   348 0.92 Putative peptidoglycan binding domain
TMP_2                PF06791.8    210 seq1117_BIOID51039   -            857   2.6e-68  229.6  12.3   1   1   3.8e-72   2.6e-68  229.6   8.5     2   209    50   257    49   258 0.98 Prophage tail length tape measure protein
Tape_meas_lam_C      PF09718.5     78 seq1117_BIOID51039   -            857   1.4e-20   72.8   5.6   1   1     2e-24   1.4e-20   72.8   3.9     1    78   630   707   630   707 0.98 Lambda phage tail tape-measure protein (Tape_meas_lam_C)
Polysacc_synt        PF01943.12   273 seq1118_BIOID51039   -            416     1e-13   51.0  19.1   1   1   7.7e-18     1e-13   51.0  13.3     1   272     3   283     3   284 0.84 Polysaccharide biosynthesis protein
Methylase_S          PF01420.14   167 seq1119_BIOID51039   -            360   1.6e-30  106.1   1.2   1   2   7.4e-23     1e-18   67.7   0.0     7   166     6   154     3   155 0.94 Type I restriction modification DNA specificity domain
Methylase_S          PF01420.14   167 seq1119_BIOID51039   -            360   1.6e-30  106.1   1.2   2   2   1.7e-13   2.3e-09   37.3   0.2     1   154   175   336   175   347 0.80 Type I restriction modification DNA specificity domain
Dus                  PF01207.12   310 seq1121_BIOID51039   -            345  7.9e-100  333.5   0.0   1   1  6.8e-104  9.3e-100  333.3   0.0     2   308    30   340    29   342 0.98 Dihydrouridine synthase (Dus)
SBP_bac_11           PF13531.1    231 seq1122_BIOID51039   -            329   1.4e-44  152.3   0.2   1   1     5e-48   1.7e-44  152.0   0.1     4   231    28   280    25   280 0.87 Bacterial extracellular solute-binding protein
SBP_bac_1            PF01547.20   314 seq1122_BIOID51039   -            329   1.5e-18   67.5   2.8   1   1   5.5e-22   1.9e-18   67.1   2.0     4   314    32   272    29   272 0.88 Bacterial extracellular solute-binding protein
SBP_bac_8            PF13416.1    281 seq1122_BIOID51039   -            329   1.8e-13   50.7   1.2   1   1     9e-17   3.1e-13   49.9   0.8    85   262   108   281    34   300 0.75 Bacterial extracellular solute-binding protein
SBP_bac_6            PF13343.1    242 seq1122_BIOID51039   -            329   3.7e-13   49.2   1.1   1   1     2e-16   6.8e-13   48.3   0.8    53   235   112   303    77   306 0.83 Bacterial extracellular solute-binding protein
DUF1418              PF07214.7     96 seq1123_BIOID51039   -             95   2.8e-42  142.1   1.9   1   1   2.3e-46   3.1e-42  141.9   1.3     1    96     1    95     1    95 0.99 Protein of unknown function (DUF1418)
Entericidin          PF08085.6     21 seq1124_BIOID51039   -             41   5.3e-09   35.3   0.0   1   1   4.6e-13   6.3e-09   35.1   0.0     1    21    20    40    20    40 0.99 Entericidin EcnA/B family
Phage_min_tail       PF05939.8    109 seq1125_BIOID51039   -            109   5.6e-38  129.1   0.1   1   1   4.5e-42   6.2e-38  128.9   0.0     1   109     1   109     1   109 0.99 Phage minor tail protein
Cytochrom_B_N        PF00033.14   188 seq1126_BIOID51039   -            235   3.1e-37  127.6  22.0   1   1   5.2e-41   3.5e-37  127.4  15.2     2   188    12   220    11   220 0.98 Cytochrome b(N-terminal)/b6/petB
Ni_hydr_CYTB         PF01292.15   182 seq1126_BIOID51039   -            235   3.4e-36  124.2  19.8   1   1   5.8e-40     4e-36  124.0  13.7     2   182    14   220    13   220 0.95 Prokaryotic cytochrome b561
Aldose_epim          PF01263.15   301 seq1128_BIOID51039   -            301   1.2e-46  159.0   0.1   1   1   1.1e-50   1.5e-46  158.7   0.1     1   284    34   281    34   294 0.90 Aldose 1-epimerase
His_biosynth         PF00977.16   228 seq1129_BIOID51039   -            245   5.8e-76  254.6   0.2   1   1   1.9e-79   6.4e-76  254.4   0.2     1   228     1   234     1   234 0.98 Histidine biosynthesis protein
Trp_syntA            PF00290.15   259 seq1129_BIOID51039   -            245   2.1e-06   26.2   0.8   1   1   1.2e-08   4.3e-05   21.9   0.1   174   231    51   107    33   113 0.89 Tryptophan synthase alpha chain
PTSIIA_gutA          PF03829.8    117 seq1130_BIOID51039   -            123   6.9e-44  148.1   0.0   1   1   6.1e-48   8.4e-44  147.8   0.0     1   116     1   116     1   118 0.98 PTS system glucitol/sorbitol-specific IIA component
YscJ_FliF            PF01514.12   207 seq1131_BIOID51039   -            552   2.5e-65  219.3   0.0   1   1   1.7e-68   1.2e-64  217.1   0.0     9   205    28   223    17   225 0.96 Secretory protein of YscJ/FliF family
YscJ_FliF_C          PF08345.6    160 seq1131_BIOID51039   -            552   4.2e-52  176.2   4.9   1   1   6.1e-56   4.2e-52  176.2   3.4     1   160   250   429   250   429 0.88 Flagellar M-ring protein C-terminal
PAP2                 PF01569.16   129 seq1132_BIOID51039   -            254   2.5e-28   98.2   1.2   1   1   1.8e-32   2.5e-28   98.2   0.9     6   126    78   232    73   234 0.89 PAP2 superfamily
Nitroreductase       PF00881.19   165 seq1133_BIOID51039   -            240   1.5e-22   80.0   0.2   1   1   2.4e-26   3.2e-22   78.9   0.1     3   165    10   159     8   159 0.78 Nitroreductase family
Entericidin          PF08085.6     21 seq1134_BIOID51039   -             48   1.2e-08   34.2   2.6   1   1   1.2e-12   1.7e-08   33.7   1.8     1    21    23    43    23    43 0.98 Entericidin EcnA/B family
UTRA                 PF07702.8    141 seq1135_BIOID51039   -            265     2e-32  111.6   0.0   1   1   9.8e-36   4.5e-32  110.5   0.0     1   140   118   256   118   257 0.99 UTRA domain
GntR                 PF00392.16    64 seq1135_BIOID51039   -            265   8.6e-24   82.6   0.0   1   1   2.9e-27   1.3e-23   82.0   0.0     1    64    34    97    34    97 0.99 Bacterial regulatory proteins, gntR family
HTH_DeoR             PF08220.7     57 seq1135_BIOID51039   -            265   7.6e-05   22.0   0.0   1   1   3.8e-08   0.00017   20.9   0.0    18    54    61    97    46   100 0.88 DeoR-like helix-turn-helix domain
Phage_tail_L         PF05100.7    206 seq1136_BIOID51039   -            221   5.1e-95  316.3   0.2   1   1   4.4e-99     6e-95  316.1   0.1     6   206    23   219    18   219 0.98 Phage minor tail protein L
adh_short            PF00106.20   167 seq1137_BIOID51039   -            259     4e-26   91.7   1.6   1   1   1.1e-29   4.9e-26   91.5   1.1     2   166     4   172     3   173 0.94 short chain dehydrogenase
adh_short_C2         PF13561.1    243 seq1137_BIOID51039   -            259   2.3e-16   60.2   0.0   1   1   7.4e-20   3.4e-16   59.6   0.0     7   241    13   255     9   256 0.86 Enoyl-(Acyl carrier protein) reductase
Sugar_tr             PF00083.19   451 seq1138_BIOID51039   -            449   1.3e-37  129.3  27.3   1   1   5.7e-39   2.6e-35  121.7  18.9     4   443    22   430    20   438 0.78 Sugar (and other) transporter
MFS_1                PF07690.11   354 seq1138_BIOID51039   -            449   9.9e-31  106.6  45.4   1   1   7.5e-31   3.4e-27   95.0  23.4    30   314    54   353    25   360 0.75 Major Facilitator Superfamily
MFS_2                PF13347.1    427 seq1138_BIOID51039   -            449   7.3e-11   40.9  21.0   1   1   2.2e-13     1e-09   37.2   7.8   126   385   144   404   139   428 0.75 MFS/sugar transport protein
Multi_Drug_Res       PF00893.14    93 seq1139_BIOID51039   -            105   5.3e-33  113.2  10.3   1   1   4.9e-37   6.7e-33  112.9   7.2     1    93     1    93     1    93 0.99 Small Multidrug Resistance protein
CDH                  PF02611.10   222 seq1142_BIOID51039   -            300   1.6e-95  318.4   0.0   1   1   1.4e-99   1.9e-95  318.2   0.0     2   221    80   299    79   300 0.99 CDP-diacylglycerol pyrophosphatase
HycI                 PF01750.13   130 seq1143_BIOID51039   -            195   4.8e-39  132.7   0.0   1   1   4.3e-43   5.8e-39  132.4   0.0     1   129    23   151    23   152 0.99 Hydrogenase maturation protease
His_biosynth         PF00977.16   228 seq1144_BIOID51039   -            258   1.8e-78  262.8   0.6   1   1   5.9e-82     2e-78  262.6   0.4     1   227     5   239     5   240 0.96 Histidine biosynthesis protein
Phageshock_PspG      PF09583.5     65 seq1145_BIOID51039   -             80   1.4e-25   89.0  25.7   1   1   1.1e-29   1.5e-25   88.8  17.8     1    64     1    64     1    65 0.98 Phage shock protein G (Phageshock_PspG)
Glyco_transf_56      PF07429.6    361 seq1146_BIOID51039   -            359  1.7e-193  642.3   0.0   1   1  2.8e-197  1.9e-193  642.1   0.0     1   360     1   358     1   359 0.99 4-alpha-L-fucosyltransferase glycosyl transferase group 56
RimK                 PF08443.6    190 seq1147_BIOID51039   -            300   1.9e-82  275.2   0.0   1   1   8.6e-86   2.4e-82  274.9   0.0     1   190    97   286    97   286 1.00 RimK-like ATP-grasp domain
GSH-S_ATP            PF02955.11   174 seq1147_BIOID51039   -            300   9.1e-19   67.1   0.2   1   1   4.9e-22   1.3e-18   66.5   0.2    13   163   115   265   103   276 0.84 Prokaryotic glutathione synthetase, ATP-grasp domain
ATP-grasp_4          PF13535.1    184 seq1147_BIOID51039   -            300   6.4e-15   55.2   0.0   1   1   3.3e-18     9e-15   54.7   0.0     1   177    96   263    96   268 0.82 ATP-grasp domain
ATP-grasp_3          PF02655.9    161 seq1147_BIOID51039   -            300     2e-09   37.3   0.0   1   1   1.1e-12   3.1e-09   36.7   0.0     1   156    97   263    97   266 0.79 ATP-grasp domain
Dala_Dala_lig_C      PF07478.8    203 seq1147_BIOID51039   -            300   1.3e-05   24.5   0.2   1   1   1.7e-08   4.6e-05   22.7   0.1    33   177   135   267   107   273 0.76 D-ala D-ala ligase C-terminus
Prok-JAB             PF14464.1    105 seq1148_BIOID51039   -            247   1.5e-19   69.4   0.1   1   1   3.7e-23   2.5e-19   68.6   0.1     3    96     3    98     1   109 0.93 Prokaryotic homologs of the JAB domain
NLPC_P60             PF00877.14   105 seq1148_BIOID51039   -            247   5.7e-14   51.6   0.0   1   1   1.2e-17     8e-14   51.2   0.0     1   104   111   223   111   224 0.92 NlpC/P60 family
DUF1049              PF06305.6     68 seq1149_BIOID51039   -            102   1.3e-25   88.5   0.7   1   1   9.6e-30   1.3e-25   88.5   0.5     1    66    22    87    22    89 0.97 Protein of unknown function (DUF1049)
Glyco_hydro_38       PF01074.17   277 seq1153_BIOID51039   -            877   4.1e-44  150.8   0.0   1   1   1.4e-47   6.6e-44  150.1   0.0     2   266     7   266     6   274 0.88 Glycosyl hydrolases family 38 N-terminal domain
Glyco_hydro_38C      PF07748.8    458 seq1153_BIOID51039   -            877     8e-31  107.1   0.0   1   1   2.6e-34   1.2e-30  106.6   0.0     2   417   386   843   385   858 0.77 Glycosyl hydrolases family 38 C-terminal domain
Alpha-mann_mid       PF09261.6     80 seq1153_BIOID51039   -            877   1.2e-06   28.4   0.0   1   1   6.3e-10   2.9e-06   27.2   0.0     2    79   280   356   279   357 0.88 Alpha mannosidase, middle domain
HyaE                 PF07449.6    107 seq1154_BIOID51039   -            132   2.7e-40  136.4   0.0   1   1   2.2e-44   3.1e-40  136.2   0.0     1   107    10   116    10   116 0.99 Hydrogenase-1 expression protein HyaE
GutM                 PF06923.6    109 seq1155_BIOID51039   -            119   5.9e-37  125.5   0.0   1   1   4.9e-41   6.7e-37  125.3   0.0     2   109     3   110     2   110 0.98 Glucitol operon activator protein (GutM)
TPR_7                PF13176.1     36 seq1156_BIOID51039   -            389     1e-13   49.8  11.5   1   1   1.8e-05     0.025   14.2   0.0     1    27    71    97    71   106 0.82 Tetratricopeptide repeat
TPR_2                PF07719.12    34 seq1156_BIOID51039   -            389   1.8e-12   46.0   7.2   1   1   1.4e-05     0.019   14.7   0.0     5    32   218   245   214   247 0.88 Tetratricopeptide repeat
Apc3                 PF12895.2     84 seq1156_BIOID51039   -            389   7.3e-10   38.7   1.4   1   1   1.3e-09   1.8e-06   27.8   0.1     4    83   156   239   153   240 0.89 Anaphase-promoting complex, cyclosome, subunit 3
TPR_1                PF00515.23    34 seq1156_BIOID51039   -            389   4.6e-09   35.3   2.5   1   1   2.6e-05     0.035   13.5   0.0     7    32   220   245   214   247 0.89 Tetratricopeptide repeat
TPR_8                PF13181.1     34 seq1156_BIOID51039   -            389   1.4e-07   30.6   1.1   1   1   1.7e-05     0.024   14.3   0.0     5    29   218   242   214   246 0.89 Tetratricopeptide repeat
PRA-CH               PF01502.13    75 seq1159_BIOID51039   -            203   1.1e-32  111.3   0.0   1   1   3.1e-36   2.2e-32  110.4   0.0     1    74    33   106    33   107 0.99 Phosphoribosyl-AMP cyclohydrolase
PRA-PH               PF01503.12    83 seq1159_BIOID51039   -            203   1.7e-13   50.5   0.5   1   1   3.5e-17   2.4e-13   50.0   0.3     2    82   116   201   115   202 0.96 Phosphoribosyl-ATP pyrophosphohydrolase
Peptidase_M15_2      PF05951.8    153 seq1160_BIOID51039   -            182   1.2e-61  206.5   0.0   1   1   2.1e-65   1.4e-61  206.3   0.0     3   153    34   182    32   182 0.99 Bacterial protein of unknown function (DUF882)
Peptidase_M15_3      PF08291.6    110 seq1160_BIOID51039   -            182   8.5e-12   44.7   0.0   1   1   1.7e-15   1.1e-11   44.3   0.0    28   110    86   175    62   175 0.84 Peptidase M15
HupH_C               PF04809.8    120 seq1161_BIOID51039   -            305   1.5e-49  166.6   0.0   1   2   3.8e-11   5.2e-07   29.3   0.0     6    96    70   160    67   175 0.82 HupH hydrogenase expression protein, C-terminal conserved region
HupH_C               PF04809.8    120 seq1161_BIOID51039   -            305   1.5e-49  166.6   0.0   2   2   5.3e-44   7.2e-40  135.3   0.0     1   119   183   299   183   300 0.99 HupH hydrogenase expression protein, C-terminal conserved region
FliG_C               PF01706.11   110 seq1162_BIOID51039   -            331   1.8e-39  134.0  15.8   1   1   3.2e-42   2.2e-38  130.5   2.3     2   109   216   323   215   324 0.98 FliG C-terminal domain
Transposase_31       PF04754.7    205 seq1163_BIOID51039   -            314     6e-83  277.1   0.2   1   1   5.7e-87   7.8e-83  276.7   0.1     1   204     8   210     8   211 0.98 Putative transposase, YhgA-like
DeoRC                PF00455.17   162 seq1164_BIOID51039   -            257   6.9e-53  178.4   0.6   1   1   2.4e-56   1.1e-52  177.8   0.3     3   161    74   232    72   233 0.97 DeoR C terminal sensor domain
HTH_DeoR             PF08220.7     57 seq1164_BIOID51039   -            257     9e-22   76.2   0.1   1   1   3.8e-25   1.7e-21   75.3   0.1     1    56     6    61     6    62 0.98 DeoR-like helix-turn-helix domain
HTH_11               PF08279.7     55 seq1164_BIOID51039   -            257   5.3e-09   35.4   0.1   1   1   3.9e-12   1.8e-08   33.8   0.0     1    46     6    50     6    56 0.92 HTH domain
Lambda_tail_I        PF06805.7     82 seq1165_BIOID51039   -            190   2.8e-13   49.3   0.0   1   1   3.7e-17   5.1e-13   48.5   0.0    25    82     2    64     1    64 0.97 Bacteriophage lambda tail assembly protein I
Aldose_epim          PF01263.15   301 seq1166_BIOID51039   -            295   8.9e-21   74.1   0.0   1   1   8.7e-25   1.2e-20   73.7   0.0     2   197    28   213    27   228 0.86 Aldose 1-epimerase
WzyE                 PF06899.6    449 seq1170_BIOID51039   -            450  1.2e-277  920.6  45.5   1   1  9.8e-282  1.3e-277  920.4  31.5     1   448     1   449     1   450 1.00 WzyE protein
YbjN                 PF10722.4    127 seq1174_BIOID51039   -             90   1.3e-07   31.5   0.0   1   1   1.1e-11   1.5e-07   31.3   0.0    65   124     2    65     1    68 0.93 Putative bacterial sensory transduction regulator
Lactamase_B          PF00753.22   194 seq1175_BIOID51039   -            215   1.3e-32  112.9   0.6   1   1   2.2e-36   1.5e-32  112.7   0.4     4   194    11   192     8   192 0.93 Metallo-beta-lactamase superfamily
Lactamase_B_2        PF12706.2    194 seq1175_BIOID51039   -            215   9.1e-08   31.7   0.1   1   1   1.6e-11   1.1e-07   31.4   0.1     4   154    28   190    25   194 0.59 Beta-lactamase superfamily domain
Phage_min_tail       PF05939.8    109 seq1176_BIOID51039   -            109   8.2e-39  131.8   0.0   1   1   6.6e-43     9e-39  131.6   0.0     1   109     1   109     1   109 0.99 Phage minor tail protein
PaaA_PaaC            PF05138.7    263 seq1177_BIOID51039   -            309  7.8e-100  333.0   0.5   1   1  6.4e-104  8.7e-100  332.9   0.3     4   263    17   291     1   291 0.97 Phenylacetic acid catabolic protein
DnaB_C               PF03796.10   265 seq1180_BIOID51039   -            471  4.1e-108  360.1   0.2   1   1  1.2e-111  5.4e-108  359.7   0.1     1   263   206   463   206   465 0.97 DnaB-like helicase C terminal domain
DnaB                 PF00772.16   103 seq1180_BIOID51039   -            471   8.7e-38  128.2   0.0   1   1   4.2e-41   1.9e-37  127.1   0.0     1   103    26   128    26   128 0.99 DnaB-like helicase N terminal domain
AAA_25               PF13481.1    194 seq1180_BIOID51039   -            471     1e-13   51.0   0.1   1   1   3.6e-17   1.6e-13   50.3   0.0    29   190   220   386   179   390 0.84 AAA domain
SIS                  PF01380.17   131 seq1182_BIOID51039   -            321   3.8e-27   94.3   0.0   1   1   9.9e-31   6.8e-27   93.5   0.0     2   130    39   169    38   170 0.98 SIS domain
CBS                  PF00571.23    57 seq1182_BIOID51039   -            321   2.9e-15   55.5   0.0   1   2   1.9e-08   0.00013   21.4   0.0     1    56   199   256   199   257 0.92 CBS domain
CBS                  PF00571.23    57 seq1182_BIOID51039   -            321   2.9e-15   55.5   0.0   2   2   1.9e-10   1.3e-06   27.8   0.0     2    51   266   315   265   318 0.89 CBS domain
Bac_Ubq_Cox          PF01654.12   436 seq1185_BIOID51039   -            514  1.4e-184  613.4  24.7   1   1  1.4e-188  1.9e-184  613.0  17.1     1   435     7   502     7   503 0.97 Bacterial Cytochrome Ubiquinol Oxidase
OMPdecase            PF00215.19   226 seq1186_BIOID51039   -            265     3e-54  183.6   0.0   1   1   2.6e-58   3.5e-54  183.4   0.0     1   226    35   257    35   257 0.96 Orotidine 5'-phosphate decarboxylase / HUMPS family
SBP_bac_8            PF13416.1    281 seq1187_BIOID51039   -            395   3.3e-37  128.6   2.3   1   1   1.6e-40   4.4e-37  128.2   1.6     3   280    71   361    69   362 0.86 Bacterial extracellular solute-binding protein
SBP_bac_6            PF13343.1    242 seq1187_BIOID51039   -            395   1.2e-27   96.6   0.9   1   1   6.8e-31   1.9e-27   96.0   0.6     5   216   105   343    83   374 0.85 Bacterial extracellular solute-binding protein
SBP_bac_1            PF01547.20   314 seq1187_BIOID51039   -            395   6.8e-17   62.0   6.9   1   1   3.9e-20   1.1e-16   61.3   4.8    17   311    69   328    59   331 0.75 Bacterial extracellular solute-binding protein
SBP_bac_11           PF13531.1    231 seq1187_BIOID51039   -            395   1.3e-07   31.3   0.0   1   1   3.5e-10   9.5e-07   28.5   0.0    15   228    69   336    64   338 0.77 Bacterial extracellular solute-binding protein
FliH                 PF02108.11   128 seq1189_BIOID51039   -            228   4.9e-40  136.2   0.3   1   1   1.1e-43   4.9e-40  136.2   0.2     5   128    96   219    89   219 0.98 Flagellar assembly protein FliH
HrpE                 PF06188.7    191 seq1189_BIOID51039   -            228   3.1e-08   33.4   6.4   1   1   1.3e-11   6.1e-08   32.5   4.5    24   182    47   211    25   222 0.75 HrpE/YscL/FliH and V-type ATPase subunit E
HAD_2                PF13419.1    176 seq1192_BIOID51039   -            199   4.9e-29  101.7   0.1   1   1   1.7e-32   5.7e-29  101.5   0.1     2   176     4   184     3   184 0.85 Haloacid dehalogenase-like hydrolase
Hydrolase_like       PF13242.1     75 seq1192_BIOID51039   -            199   2.5e-08   33.3   0.0   1   1   1.6e-11   5.5e-08   32.2   0.0     2    50   139   186   138   198 0.93 HAD-hyrolase-like
Hydrolase            PF00702.21   204 seq1192_BIOID51039   -            199   1.8e-06   28.4   0.0   1   1   6.1e-10   2.1e-06   28.3   0.0   109   203    73   177     6   178 0.76 haloacid dehalogenase-like hydrolase
AAA_PrkA             PF08298.6    358 seq1195_BIOID51039   -            644  1.3e-180  599.6   0.0   1   1  2.6e-184  1.8e-180  599.1   0.0     2   358    20   380    19   380 0.99 PrkA AAA domain
PrkA                 PF06798.7    254 seq1195_BIOID51039   -            644   6.8e-86  287.5   2.2   1   1   2.2e-89   1.5e-85  286.4   1.5     1   254   382   636   382   636 0.98 PrkA serine protein kinase C-terminal domain
DUF796               PF05638.7    134 seq1196_BIOID51039   -            172   9.9e-35  119.3   0.0   1   1   8.3e-39   1.1e-34  119.1   0.0     1   133     6   155     6   156 0.94 Protein of unknown function (DUF796)
PaaB                 PF06243.6     94 seq1198_BIOID51039   -             95   4.3e-35  119.6   0.0   1   1   3.4e-39   4.6e-35  119.5   0.0     3    94     6    95     4    95 0.97 Phenylacetic acid degradation B
DUF805               PF05656.9    117 seq1200_BIOID51039   -            146   2.4e-20   72.4  11.7   1   1   3.8e-24   5.2e-20   71.3   8.1     2   116     7   134     6   135 0.82 Protein of unknown function (DUF805)
Glyco_tran_WecB      PF03808.8    172 seq1202_BIOID51039   -            246   3.1e-56  189.3   0.1   1   1   3.1e-60   4.2e-56  188.9   0.1     2   172    61   231    60   231 0.96 Glycosyl transferase WecB/TagA/CpsF family
ATP-synt_ab          PF00006.20   215 seq1205_BIOID51039   -            457   3.9e-69  232.3   0.0   1   1     4e-73   5.5e-69  231.8   0.0     1   215   161   373   161   373 1.00 ATP synthase alpha/beta family, nucleotide-binding domain
LysR_substrate       PF03466.15   209 seq1206_BIOID51039   -            293   3.6e-45  153.5   0.1   1   1   8.4e-49   5.7e-45  152.8   0.0     2   204    85   282    84   285 0.98 LysR substrate binding domain
HTH_1                PF00126.22    60 seq1206_BIOID51039   -            293   2.5e-18   65.4   0.9   1   1   6.9e-22   4.7e-18   64.5   0.6     1    60     3    62     3    62 0.97 Bacterial regulatory helix-turn-helix protein, lysR family
Virul_fac_BrkB       PF03631.10   260 seq1208_BIOID51039   -            290     1e-55  188.8  24.6   1   1   8.7e-60   1.2e-55  188.6  17.0     2   258    29   274    28   276 0.88 Virulence factor BrkB
SUI1                 PF01253.17    83 seq1209_BIOID51039   -            108   1.6e-22   78.9   1.9   1   1   1.4e-26   1.9e-22   78.7   1.3     2    82    28   104    27   105 0.95 Translation initiation factor SUI1
PaaA_PaaC            PF05138.7    263 seq1210_BIOID51039   -            248     1e-96  322.8   0.7   1   1  8.4e-101   1.1e-96  322.6   0.5    17   263     3   248     1   248 0.99 Phenylacetic acid catabolic protein
Ala_racemase_N       PF01168.15   217 seq1215_BIOID51039   -            359   3.1e-61  206.5   0.0   1   1   5.7e-65   3.9e-61  206.2   0.0     1   217     8   219     8   219 0.94 Alanine racemase, N-terminal domain
Ala_racemase_C       PF00842.16   129 seq1215_BIOID51039   -            359     8e-40  135.1   0.1   1   1   1.8e-43   1.2e-39  134.5   0.1     1   129   234   358   234   358 0.97 Alanine racemase, C-terminal domain
Phage_GPD            PF05954.6    292 seq1216_BIOID51039   -            713   2.2e-62  210.7   0.0   1   1   4.6e-66   3.1e-62  210.2   0.0     2   291    28   328    27   329 0.92 Phage late control gene D protein (GPD)
Phage_base_V         PF04717.7     79 seq1216_BIOID51039   -            713   2.7e-27   94.4   0.1   1   1   7.7e-31   5.3e-27   93.4   0.1     1    77   366   458   366   460 0.91 Phage-related baseplate assembly protein
DUF406               PF04175.7     94 seq1219_BIOID51039   -             99     2e-28   98.5   3.2   1   1   1.6e-32   2.2e-28   98.4   2.2     4    94     3    96     1    96 0.96 Protein of unknown function (DUF406)
ABC_tran             PF00005.22   118 seq1220_BIOID51039   -            404   1.5e-27   96.2   0.0   1   1   7.8e-31   2.7e-27   95.3   0.0     1   117    86   204    86   205 0.93 ABC transporter
TOBE_2               PF08402.5     75 seq1220_BIOID51039   -            404   3.9e-19   68.2   0.0   1   1   2.9e-22   9.8e-19   67.0   0.0     1    75   322   402   322   402 0.93 TOBE domain
MobA_MobL            PF03389.10   216 seq1221_BIOID51039   -            125   1.3e-27   96.5   0.1   1   1     1e-31   1.4e-27   96.4   0.1     1   106    17   124    17   125 0.98 MobA/MobL family
PqiA                 PF04403.8    160 seq1223_BIOID51039   -            427   3.3e-83  276.9  27.6   1   2   9.5e-42   1.3e-37  128.7   5.6     1   160    65   221    65   221 0.96 Paraquat-inducible protein A
PqiA                 PF04403.8    160 seq1223_BIOID51039   -            427   3.3e-83  276.9  27.6   2   2   1.1e-49   1.5e-45  154.5   8.0     1   158   262   420   262   422 0.97 Paraquat-inducible protein A
Usp                  PF00582.21   140 seq1225_BIOID51039   -            142   3.2e-17   62.8   0.0   1   1   2.7e-21   3.7e-17   62.7   0.0     2   140     3   138     2   138 0.95 Universal stress protein family
Cyto_ox_2            PF02322.10   328 seq1227_BIOID51039   -            378  5.8e-112  373.9  33.8   1   1  4.8e-116  6.6e-112  373.7  23.4     1   328     6   362     6   362 0.99 Cytochrome oxidase subunit II
DUF59                PF01883.14    72 seq1228_BIOID51039   -            172   6.5e-15   54.7   0.0   1   1     1e-18   1.4e-14   53.7   0.0     2    64    20    82    19    92 0.92 Domain of unknown function DUF59
AA_permease          PF00324.16   479 seq1230_BIOID51039   -            461   4.9e-99  331.7  55.9   1   1  9.1e-103   6.2e-99  331.3  38.8     1   435    16   427    16   455 0.94 Amino acid permease
AA_permease_2        PF13520.1    426 seq1230_BIOID51039   -            461   1.6e-43  148.7  59.1   1   1   3.1e-47   2.1e-43  148.3  41.0     9   425    20   440    15   441 0.88 Amino acid permease
Tyr_Deacylase        PF02580.11   145 seq1231_BIOID51039   -            145   6.3e-55  185.0   0.1   1   1   5.1e-59     7e-55  184.8   0.0     2   144     3   144     2   145 0.99 D-Tyr-tRNA(Tyr) deacylase
HTH_Tnp_1            PF01527.15    76 seq1232_BIOID51039   -            136   4.5e-19   68.0   0.6   1   1   1.2e-22     8e-19   67.2   0.4     2    74    23   102    22   104 0.89 Transposase
HTH_28               PF13518.1     52 seq1232_BIOID51039   -            136   2.1e-06   27.4   0.5   1   1   6.5e-10   4.4e-06   26.4   0.0     1    43    32    75    32    78 0.93 Helix-turn-helix domain
DUF1127              PF06568.6     40 seq1234_BIOID51039   -             59   7.1e-12   44.4   8.5   1   1   5.2e-16   7.1e-12   44.4   5.9     2    39    22    59    21    59 0.96 Domain of unknown function (DUF1127)
Fer2                 PF00111.22    78 seq1235_BIOID51039   -            426   1.4e-17   63.1   0.6   1   1   5.4e-21   2.5e-17   62.2   0.4     2    77   337   411   336   412 0.91 2Fe-2S iron-sulfur cluster binding domain
FAD_binding_6        PF00970.19    99 seq1235_BIOID51039   -            426   5.8e-16   58.3   0.0   1   1   2.1e-19   9.7e-16   57.5   0.0     2    99    77   175    76   175 0.91 Oxidoreductase FAD-binding domain
NAD_binding_1        PF00175.16   109 seq1235_BIOID51039   -            426   1.5e-15   57.6   0.0   1   1   5.4e-19   2.5e-15   56.8   0.0     2   107   188   295   187   297 0.92 Oxidoreductase NAD-binding domain
DEAD                 PF00270.24   173 seq1237_BIOID51039   -            445   2.1e-49  167.1   0.1   1   1   5.6e-52   2.6e-48  163.6   0.0     1   172    25   196    25   197 0.94 DEAD/DEAH box helicase
Helicase_C           PF00271.26    78 seq1237_BIOID51039   -            445     8e-26   89.6   0.0   1   1   4.7e-29   2.1e-25   88.2   0.0     2    77   264   339   263   340 0.98 Helicase conserved C-terminal domain
Bac_Ubq_Cox          PF01654.12   436 seq1242_BIOID51039   -            523  1.2e-183  610.3  21.3   1   1    1e-187  1.4e-183  610.1  14.7     1   435     8   503     8   504 0.98 Bacterial Cytochrome Ubiquinol Oxidase
rve                  PF00665.21   120 seq1243_BIOID51039   -            301   2.7e-24   85.4   0.0   1   1   1.1e-27   4.9e-24   84.6   0.0     3   119   123   243   121   244 0.97 Integrase core domain
rve_3                PF13683.1     67 seq1243_BIOID51039   -            301   1.4e-17   62.8   0.1   1   1   9.9e-21   4.5e-17   61.2   0.0     2    67   216   281   215   281 0.98 Integrase core domain
HTH_21               PF13276.1     60 seq1243_BIOID51039   -            301   3.7e-17   61.9   1.4   1   1     7e-19   3.2e-15   55.7   0.4     6    57    49   106    44   109 0.80 HTH-like domain
YiiD_Cterm           PF09500.5    144 seq1244_BIOID51039   -            329   6.7e-49  165.0   0.0   1   1   2.9e-52   9.9e-49  164.4   0.0     1   143   174   313   174   314 0.99 Putative thioesterase (yiiD_Cterm)
Acetyltransf_7       PF13508.1     79 seq1244_BIOID51039   -            329   8.3e-13   48.1   0.0   1   1   4.5e-16   1.5e-12   47.3   0.0     3    77    60   138    58   140 0.87 Acetyltransferase (GNAT) domain
Acetyltransf_1       PF00583.19    83 seq1244_BIOID51039   -            329   2.9e-12   46.3   0.0   1   1   2.4e-15   8.2e-12   44.8   0.0     2    82    66   138    65   139 0.96 Acetyltransferase (GNAT) family
Acetyltransf_10      PF13673.1    117 seq1244_BIOID51039   -            329   1.6e-08   34.5   0.0   1   1   7.8e-12   2.7e-08   33.8   0.0    38   117    55   138    16   138 0.81 Acetyltransferase (GNAT) domain
FliJ                 PF02050.11   123 seq1247_BIOID51039   -            147   2.5e-32  111.3  20.6   1   1   2.3e-36   3.1e-32  111.0  14.3     1   122    19   141    19   142 0.98 Flagellar FliJ protein
Penicil_amidase      PF01804.13   735 seq1249_BIOID51039   -            208   8.5e-45  153.9   0.0   1   1   7.4e-49     1e-44  153.6   0.0     4   119    34   153    31   166 0.95 Penicillin amidase
BPD_transp_1         PF00528.17   185 seq1250_BIOID51039   -            317   7.9e-23   80.8  17.7   1   1   5.8e-27   7.9e-23   80.8  12.3     1   183   117   313   113   315 0.91 Binding-protein-dependent transport system inner membrane component
Aminotran_1_2        PF00155.16   363 seq1251_BIOID51039   -            411   1.2e-86  290.8   0.0   1   1     1e-90   1.4e-86  290.6   0.0     2   362    41   406    40   407 0.98 Aminotransferase class I and II
DUF444               PF04285.7    421 seq1252_BIOID51039   -            427  3.1e-200  665.1   2.7   1   1  2.5e-204  3.4e-200  664.9   1.9     1   420     1   422     1   423 1.00 Protein of unknown function (DUF444)
Lactamase_B          PF00753.22   194 seq1253_BIOID51039   -            479   9.5e-26   90.5   0.1   1   1   2.8e-29   1.3e-25   90.0   0.1     2   158    31   179    30   246 0.90 Metallo-beta-lactamase superfamily
Rubredoxin           PF00301.15    47 seq1253_BIOID51039   -            479   1.1e-19   69.9   2.7   1   1   4.7e-23   2.2e-19   68.9   1.9     1    47   425   471   425   471 0.98 Rubredoxin
Flavodoxin_1         PF00258.20   143 seq1253_BIOID51039   -            479     1e-11   44.9   0.0   1   1   3.8e-15   1.7e-11   44.1   0.0     1   142   256   388   256   389 0.78 Flavodoxin
Flg_hook             PF02120.11    85 seq1254_BIOID51039   -            375   4.5e-19   67.7   6.8   1   1   6.5e-23   8.8e-19   66.8   4.7     4    84   248   328   245   336 0.91 Flagellar hook-length control protein FliK
ETF                  PF01012.16   164 seq1256_BIOID51039   -            277   6.1e-33  113.7   3.0   1   1   6.5e-37   8.8e-33  113.2   2.1     9   164    51   208    45   208 0.91 Electron transfer flavoprotein domain
MCE                  PF02470.15    81 seq1257_BIOID51039   -            877   3.1e-64  212.8  10.8   1   3   3.5e-21   4.8e-17   61.6   0.1     2    81    46   137    45   137 0.97 mce related protein
MCE                  PF02470.15    81 seq1257_BIOID51039   -            877   3.1e-64  212.8  10.8   2   3   1.6e-11   2.1e-07   30.6   0.0     2    76   280   355   279   369 0.88 mce related protein
MCE                  PF02470.15    81 seq1257_BIOID51039   -            877   3.1e-64  212.8  10.8   3   3   1.2e-14   1.6e-10   40.7   0.0     4    81   636   724   634   724 0.96 mce related protein
YbgT_YccB            PF08173.6     28 seq1258_BIOID51039   -             30   3.4e-12   45.8   4.6   1   1   2.6e-16   3.5e-12   45.7   3.2     1    27     1    27     1    28 0.97 Membrane bound YbgT-like protein
Ribosomal_S2         PF00318.15   211 seq1262_BIOID51039   -            304   3.3e-85  284.5   0.0   1   1   2.9e-89   3.9e-85  284.2   0.0     1   211    72   288    72   288 0.99 Ribosomal protein S2
His_Phos_2           PF00328.17   347 seq1263_BIOID51039   -            442   1.5e-41  142.8   0.0   1   1   1.3e-45   1.7e-41  142.5   0.0     1   345    39   383    39   387 0.85 Histidine phosphatase superfamily (branch 2)
Peptidase_M48        PF01435.13   226 seq1264_BIOID51039   -            325   2.2e-26   92.7   0.3   1   1   2.1e-30   2.8e-26   92.3   0.2     6   226   114   314   109   314 0.87 Peptidase family M48
MFS_1                PF07690.11   354 seq1265_BIOID51039   -            396   3.6e-34  117.9  59.3   1   1   2.6e-38   3.6e-34  117.9  41.1     2   353    19   349    18   350 0.89 Major Facilitator Superfamily
MobA_MobL            PF03389.10   216 seq1266_BIOID51039   -            365   1.9e-06   27.3   0.2   1   1   1.4e-10   1.9e-06   27.3   0.1   155   200    16    61     5    69 0.87 MobA/MobL family
ECH                  PF00378.15   245 seq1267_BIOID51039   -            255   4.8e-74  248.4   2.7   1   1   4.3e-78   5.9e-74  248.1   1.9     4   245     8   247     6   247 0.99 Enoyl-CoA hydratase/isomerase family
BPD_transp_1         PF00528.17   185 seq1271_BIOID51039   -            295   1.2e-13   50.9  20.8   1   1   8.6e-18   1.2e-13   50.9  14.4     3   184    95   287    93   288 0.86 Binding-protein-dependent transport system inner membrane component
RHS_repeat           PF05593.9     38 seq1272_BIOID51039   -           1417   1.8e-64  212.6 111.4   1   8   2.8e-12   1.9e-08   34.1   1.4     1    38   434   472   434   472 0.97 RHS Repeat
RHS_repeat           PF05593.9     38 seq1272_BIOID51039   -           1417   1.8e-64  212.6 111.4   2   8   6.8e-11   4.7e-07   29.7   2.1     3    37   458   492   456   493 0.94 RHS Repeat
RHS_repeat           PF05593.9     38 seq1272_BIOID51039   -           1417   1.8e-64  212.6 111.4   3   8   5.4e-10   3.7e-06   26.8   2.1     1    38   498   537   498   537 0.89 RHS Repeat
RHS_repeat           PF05593.9     38 seq1272_BIOID51039   -           1417   1.8e-64  212.6 111.4   4   8   5.9e-08   0.00041   20.3   0.3     1    36   542   577   542   578 0.91 RHS Repeat
RHS_repeat           PF05593.9     38 seq1272_BIOID51039   -           1417   1.8e-64  212.6 111.4   5   8   5.3e-12   3.6e-08   33.2   0.1     1    37   584   620   584   621 0.98 RHS Repeat
RHS_repeat           PF05593.9     38 seq1272_BIOID51039   -           1417   1.8e-64  212.6 111.4   6   8   3.2e-11   2.2e-07   30.7   0.3     1    37   626   661   626   662 0.97 RHS Repeat
RHS_repeat           PF05593.9     38 seq1272_BIOID51039   -           1417   1.8e-64  212.6 111.4   7   8   3.3e-08   0.00023   21.1   1.1     1    31   667   697   667   701 0.93 RHS Repeat
RHS_repeat           PF05593.9     38 seq1272_BIOID51039   -           1417   1.8e-64  212.6 111.4   8   8     3e-08    0.0002   21.2   0.3     1    31   729   762   729   770 0.89 RHS Repeat
RHS                  PF03527.9     41 seq1272_BIOID51039   -           1417   1.7e-20   72.3   4.8   1   1   4.6e-24   3.1e-20   71.5   0.6     1    41  1153  1193  1153  1193 0.97 RHS protein
DUF3442              PF11924.3    280 seq1273_BIOID51039   -           1417  1.3e-106  356.1   0.5   1   1  1.2e-109  4.1e-106  354.5   0.3     2   280    71   350    70   350 0.99 Protein of unknown function (DUF3442)
Big_1                PF02369.11   100 seq1273_BIOID51039   -           1417     7e-55  182.9 107.3   1   3   9.8e-16   3.4e-12   46.0   6.8     5    97   994  1086   990  1088 0.84 Bacterial Ig-like domain (group 1)
Big_1                PF02369.11   100 seq1273_BIOID51039   -           1417     7e-55  182.9 107.3   2   3     5e-17   1.7e-13   50.2   3.4     9    97  1101  1187  1089  1190 0.84 Bacterial Ig-like domain (group 1)
Big_1                PF02369.11   100 seq1273_BIOID51039   -           1417     7e-55  182.9 107.3   3   3   2.2e-16   7.5e-13   48.1  10.0     4    95  1195  1287  1191  1292 0.84 Bacterial Ig-like domain (group 1)
ETF_alpha            PF00766.14    86 seq1276_BIOID51039   -            313   6.6e-32  108.8   0.1   1   1   2.2e-35   1.5e-31  107.7   0.1     2    86   190   275   189   275 0.97 Electron transfer flavoprotein FAD-binding domain
ETF                  PF01012.16   164 seq1276_BIOID51039   -            313   1.9e-19   69.8   0.6   1   1   4.6e-23   3.2e-19   69.1   0.1    19   163    19   153     6   154 0.91 Electron transfer flavoprotein domain
tRNA-synt_2          PF00152.15   335 seq1277_BIOID51039   -            335   5.4e-70  235.6   0.0   1   1     5e-74   6.9e-70  235.3   0.0    21   333    25   333    14   335 0.88 tRNA synthetases class II (D, K and N)
Cyto_ox_2            PF02322.10   328 seq1278_BIOID51039   -            379  7.9e-121  403.1  36.0   1   1  6.7e-125  9.2e-121  402.8  25.0     2   327     7   362     6   363 0.99 Cytochrome oxidase subunit II
Radical_SAM          PF04055.16   166 seq1280_BIOID51039   -            411   2.1e-13   50.6   0.0   1   1   9.8e-17   3.3e-13   50.0   0.0     6   166    20   188    16   188 0.86 Radical SAM superfamily
DUF4008              PF13186.1     64 seq1280_BIOID51039   -            411   1.9e-12   47.1   0.6   1   1   1.3e-15   4.3e-12   46.0   0.4     4    64   282   343   276   343 0.90 Domain of unknown function (DUF4008)
Fer4_12              PF13353.1    139 seq1280_BIOID51039   -            411   4.7e-07   29.8   0.0   1   1   2.6e-10   8.9e-07   28.9   0.0    13   115    19   126    17   151 0.61 4Fe-4S single cluster domain
FliL                 PF03748.9     99 seq1281_BIOID51039   -            154   7.5e-23   80.2   0.0   1   1   6.9e-27   9.4e-23   79.9   0.0     1    98    54   153    54   154 0.94 Flagellar basal body-associated protein FliL
GGDEF                PF00990.16   161 seq1283_BIOID51039   -            491   2.3e-44  150.7   0.0   1   1   2.4e-48   3.3e-44  150.2   0.0     1   161   328   485   328   485 0.98 GGDEF domain
ECH                  PF00378.15   245 seq1284_BIOID51039   -            262     2e-62  210.3   0.0   1   1   1.7e-66   2.3e-62  210.1   0.0     3   244     8   253     6   254 0.96 Enoyl-CoA hydratase/isomerase family
Pyr_redox_2          PF07992.9    200 seq1285_BIOID51039   -            377   1.2e-25   90.5   0.0   1   1   1.8e-28   2.7e-25   89.3   0.0     2   198     5   277     4   279 0.90 Pyridine nucleotide-disulphide oxidoreductase
Pyr_redox            PF00070.22    80 seq1285_BIOID51039   -            377   3.2e-18   65.7   0.1   1   1   4.2e-20   6.4e-17   61.6   0.0     1    75   143   216   143   223 0.95 Pyridine nucleotide-disulphide oxidoreductase
Pyr_redox_3          PF13738.1    203 seq1285_BIOID51039   -            377   3.3e-11   43.5   0.0   1   1   4.3e-10   6.5e-07   29.4   0.0    65   199    37   173     8   177 0.76 Pyridine nucleotide-disulphide oxidoreductase
K_oxygenase          PF13434.1    341 seq1285_BIOID51039   -            377   1.2e-09   37.4   0.1   1   1   3.6e-09   5.5e-06   25.4   0.0   139   216    91   167    78   179 0.85 L-lysine 6-monooxygenase (NADPH-requiring)
Helicase_C_2         PF13307.1    167 seq1286_BIOID51039   -            761   4.9e-26   91.5   0.0   1   1   2.3e-29   7.7e-26   90.9   0.0     8   165   578   733   571   735 0.93 Helicase C-terminal domain
DEAD                 PF00270.24   173 seq1286_BIOID51039   -            761   3.5e-09   36.2   0.1   1   1     2e-09   6.8e-06   25.5   0.0    12    78    88   153    73   171 0.74 DEAD/DEAH box helicase
DEAD_2               PF06733.10   174 seq1286_BIOID51039   -            761   1.3e-08   34.3   0.0   1   1   6.7e-12   2.3e-08   33.5   0.0   103   167   245   308   195   314 0.87 DEAD_2
EF_TS                PF00889.14   221 seq1287_BIOID51039   -            283   2.3e-71  239.5   5.7   1   1   3.3e-75   2.3e-71  239.5   4.0     1   221    57   263    57   263 0.98 Elongation factor TS
UBA                  PF00627.26    37 seq1287_BIOID51039   -            283   3.5e-11   42.4   0.1   1   1   3.4e-14   2.3e-10   39.8   0.1     1    35     4    39     4    40 0.96 UBA/TS-N domain
Penicil_amidase      PF01804.13   735 seq1288_BIOID51039   -            442  1.8e-118  397.5  10.8   1   1  1.7e-122  2.3e-118  397.1   7.5   115   469    26   426    15   440 0.90 Penicillin amidase
FliM                 PF02154.10   192 seq1289_BIOID51039   -            349   1.4e-80  269.3   0.2   1   1   3.6e-84   2.5e-80  268.6   0.0     1   192    53   246    53   246 0.99 Flagellar motor switch protein FliM
SpoA                 PF01052.15    77 seq1289_BIOID51039   -            349   1.5e-15   56.3   0.0   1   1   4.7e-19   3.2e-15   55.3   0.0     3    75   267   337   265   338 0.96 Surface presentation of antigens (SPOA)
DUF2593              PF10767.4    144 seq1291_BIOID51039   -            162   7.6e-72  239.5   6.3   1   1   6.3e-76   8.7e-72  239.4   4.3     2   144    20   162    19   162 0.99 Protein of unknown function (DUF2593)
DAO                  PF01266.19   358 seq1296_BIOID51039   -            428   2.8e-23   82.3   3.2   1   2   4.7e-10   4.6e-07   28.9   0.3     1    39     7    45     7    86 0.82 FAD dependent oxidoreductase
DAO                  PF01266.19   358 seq1296_BIOID51039   -            428   2.8e-23   82.3   3.2   2   2   1.2e-17   1.2e-14   53.8   0.1   146   356   107   328    99   330 0.74 FAD dependent oxidoreductase
FAD_binding_3        PF01494.14   356 seq1296_BIOID51039   -            428   4.5e-12   45.5   6.5   1   1   3.4e-14   3.3e-11   42.7   4.5     3   197     7   189     6   311 0.66 FAD binding domain
FAD_oxidored         PF12831.2    428 seq1296_BIOID51039   -            428   8.5e-10   38.1   1.2   1   1   8.8e-13   8.5e-10   38.1   0.8     1   143     7   157     7   172 0.77 FAD dependent oxidoreductase
Thi4                 PF01946.12   230 seq1296_BIOID51039   -            428   2.7e-09   36.3   1.5   1   1   2.3e-09   2.2e-06   26.8   0.3    18    64     6    52     2    57 0.94 Thi4 family
NAD_binding_8        PF13450.1     68 seq1296_BIOID51039   -            428   4.8e-09   35.9   1.3   1   1   4.1e-11     4e-08   33.0   0.4     1    34    10    43    10    74 0.75 NAD(P)-binding Rossmann-like domain
FAD_binding_2        PF00890.19   421 seq1296_BIOID51039   -            428   4.3e-09   35.6   7.8   1   1   4.6e-09   4.5e-06   25.6   3.0     1    35     7    41     7    54 0.91 FAD binding domain
HI0933_like          PF03486.9    409 seq1296_BIOID51039   -            428   6.1e-09   34.7   4.1   1   1   2.3e-11   2.2e-08   32.8   2.9     2   167     7   165     6   185 0.86 HI0933-like protein
Pyr_redox_2          PF07992.9    200 seq1296_BIOID51039   -            428   1.3e-07   31.6   0.2   1   1   2.6e-10   2.6e-07   30.6   0.1     1   124     7   167     7   201 0.84 Pyridine nucleotide-disulphide oxidoreductase
GIDA                 PF01134.17   392 seq1296_BIOID51039   -            428   7.5e-08   31.5   0.8   1   1   7.7e-11   7.5e-08   31.5   0.6     1   150     7   162     7   194 0.82 Glucose inhibited division protein A
Trp_halogenase       PF04820.9    454 seq1296_BIOID51039   -            428   1.1e-07   30.8   3.9   1   1   9.5e-08   9.3e-05   21.1   0.0   140   216    90   169    61   186 0.83 Tryptophan halogenase
HTH_31               PF13560.1     64 seq1297_BIOID51039   -             96   6.8e-11   42.0   0.0   1   1   7.9e-14   3.6e-10   39.7   0.0     4    46    35    76    34    93 0.82 Helix-turn-helix domain
HTH_3                PF01381.17    55 seq1297_BIOID51039   -             96   3.2e-09   36.3   0.1   1   1     2e-12   9.2e-09   34.9   0.0     1    38    37    74    37    85 0.96 Helix-turn-helix
HTH_19               PF12844.2     64 seq1297_BIOID51039   -             96     2e-08   34.0   0.0   1   1   2.1e-11   9.4e-08   31.8   0.0     3    55    36    87    36    95 0.83 Helix-turn-helix domain
3HCDH_N              PF02737.13   180 seq1299_BIOID51039   -            148   4.5e-48  163.1   1.2   1   1   1.2e-51   5.4e-48  162.9   0.8     1   138     7   144     7   146 0.99 3-hydroxyacyl-CoA dehydrogenase, NAD binding domain
NAD_binding_2        PF03446.10   162 seq1299_BIOID51039   -            148   8.1e-08   32.2   0.7   1   1   5.6e-11   2.6e-07   30.5   0.5     2    95     6   122     5   145 0.73 NAD binding domain of 6-phosphogluconate dehydrogenase
YbgT_YccB            PF08173.6     28 seq1300_BIOID51039   -             37   6.1e-16   57.8   4.2   1   1   4.9e-20   6.7e-16   57.6   2.9     1    28     1    28     1    28 0.97 Membrane bound YbgT-like protein
GD_AH_C              PF04295.8    397 seq1301_BIOID51039   -            523  1.6e-147  491.2   0.1   1   1  2.7e-151  1.8e-147  491.0   0.0     2   396   117   522   116   523 0.97 D-galactarate dehydratase / Altronate hydrolase, C terminus
SAF                  PF08666.7     63 seq1301_BIOID51039   -            523   5.1e-14   52.3   1.0   1   1   2.3e-17   1.6e-13   50.7   0.2     1    62    22    91    22    92 0.98 SAF domain
AA_permease_2        PF13520.1    426 seq1302_BIOID51039   -            514   1.9e-32  112.2  60.8   1   1   3.7e-36   2.6e-32  111.8  42.2     2   419    23   482    22   497 0.77 Amino acid permease
AA_permease          PF00324.16   479 seq1302_BIOID51039   -            514   1.8e-14   52.8  52.6   1   1   1.7e-17   1.2e-13   50.1  36.5    12   446    33   479    22   498 0.71 Amino acid permease
tRNA_U5-meth_tr      PF05958.6    352 seq1303_BIOID51039   -            375   3.6e-19   68.5   0.0   1   1   7.9e-20   2.7e-16   59.1   0.0   172   351   208   374   199   375 0.91 tRNA (Uracil-5-)-methyltransferase
Methyltransf_31      PF13847.1    152 seq1303_BIOID51039   -            375   3.2e-09   36.4   0.0   1   1   1.7e-12   5.7e-09   35.6   0.0     5    67   235   294   233   343 0.88 Methyltransferase domain
Methyltransf_26      PF13659.1    117 seq1303_BIOID51039   -            375   1.4e-07   31.4   0.0   1   1   7.4e-11   2.5e-07   30.5   0.0     4    81   237   318   234   374 0.80 Methyltransferase domain
MTS                  PF05175.9    170 seq1303_BIOID51039   -            375   6.2e-06   25.6   0.0   1   1   2.9e-09   9.9e-06   24.9   0.0    32   108   234   310   208   328 0.83 Methyltransferase small domain
Acid_phosphat_B      PF03767.9    230 seq1304_BIOID51039   -            237   2.6e-50  170.8   0.0   1   1   2.1e-54   2.9e-50  170.6   0.0     2   229    11   220    10   221 0.96 HAD superfamily, subfamily IIIB (Acid phosphatase)
Cyd_oper_YbgE        PF09600.5     82 seq1305_BIOID51039   -             97   1.5e-33  114.6   7.9   1   1   1.4e-37   1.9e-33  114.3   5.5     1    81    16    96    16    97 0.97 Cyd operon protein YbgE (Cyd_oper_YbgE)
AA_kinase            PF00696.23   241 seq1308_BIOID51039   -            241   1.7e-27   96.3   0.2   1   1   1.9e-31   2.7e-27   95.7   0.2     1   241    10   219    10   219 0.77 Amino acid kinase family
MarR                 PF01047.17    59 seq1312_BIOID51039   -            144   5.2e-18   64.3   0.0   1   1   1.9e-21   8.8e-18   63.6   0.0     1    59    38    96    38    96 0.98 MarR family
MarR_2               PF12802.2     62 seq1312_BIOID51039   -            144   1.4e-13   50.1   0.0   1   1   5.2e-17   2.4e-13   49.4   0.0     1    62    36    95    36    95 0.98 MarR family
HTH_27               PF13463.1     68 seq1312_BIOID51039   -            144   3.5e-09   36.7   0.0   1   1   1.8e-12   8.1e-09   35.5   0.0     1    68    38   104    38   104 0.93 Winged helix DNA-binding domain
3HCDH                PF00725.17    97 seq1314_BIOID51039   -            326   3.9e-47  158.4   0.0   1   2   1.3e-32   9.1e-29   99.6   0.0     1    97    39   136    39   136 0.98 3-hydroxyacyl-CoA dehydrogenase, C-terminal domain
3HCDH                PF00725.17    97 seq1314_BIOID51039   -            326   3.9e-47  158.4   0.0   2   2   3.3e-19   2.2e-15   56.6   0.0     1    80   238   317   238   323 0.96 3-hydroxyacyl-CoA dehydrogenase, C-terminal domain
3HCDH_N              PF02737.13   180 seq1314_BIOID51039   -            326   8.4e-06   25.4   0.5   1   1   2.9e-09     2e-05   24.2   0.0   144   178     1    35     1    37 0.96 3-hydroxyacyl-CoA dehydrogenase, NAD binding domain
SpoA                 PF01052.15    77 seq1316_BIOID51039   -            137   2.9e-24   84.3   0.8   1   1   2.7e-28   3.7e-24   84.0   0.6     3    76    55   128    54   129 0.97 Surface presentation of antigens (SPOA)
4HBT                 PF03061.17    79 seq1318_BIOID51039   -            134     8e-19   67.4   0.4   1   1   2.4e-22   1.1e-18   66.9   0.3     1    77    20   103    20   105 0.98 Thioesterase superfamily
4HBT_2               PF13279.1    121 seq1318_BIOID51039   -            134   2.7e-12   47.0   0.2   1   1   7.1e-16   3.2e-12   46.8   0.1     3   117    14   128    12   132 0.88 Thioesterase-like superfamily
Acyl-ACP_TE          PF01643.12   249 seq1318_BIOID51039   -            134   1.3e-05   24.2   0.1   1   1   3.1e-09   1.4e-05   24.0   0.0    31   132    33   132     4   134 0.79 Acyl-ACP thioesterase
Penicil_amidase      PF01804.13   735 seq1319_BIOID51039   -            300   5.6e-41  141.3   1.8   1   1   4.5e-45   6.2e-41  141.1   1.2   470   734     5   291     1   292 0.95 Penicillin amidase
Nol1_Nop2_Fmu        PF01189.12   283 seq1321_BIOID51039   -            481  2.9e-109  364.7   0.0   1   2   2.7e-31   7.4e-28   97.6   0.0    12   177    42   210    31   211 0.88 NOL1/NOP2/sun family
Nol1_Nop2_Fmu        PF01189.12   283 seq1321_BIOID51039   -            481  2.9e-109  364.7   0.0   2   2   8.4e-85   2.3e-81  273.1   0.0     9   282   201   480   201   481 0.99 NOL1/NOP2/sun family
Nol1_Nop2_Fmu_2      PF13636.1    102 seq1321_BIOID51039   -            481   7.3e-23   80.4   0.0   1   1   4.6e-26   1.3e-22   79.7   0.0     3   102   368   470   366   470 0.91 pre-rRNA processing and ribosome biogenesis
Methyltransf_26      PF13659.1    117 seq1321_BIOID51039   -            481   3.2e-07   30.2   0.2   1   1   3.1e-10   8.4e-07   28.9   0.1     2   116   121   249   120   250 0.87 Methyltransferase domain
Methyltransf_18      PF12847.2    112 seq1321_BIOID51039   -            481   5.6e-07   30.0   0.0   1   1   3.8e-10     1e-06   29.1   0.0     3   112   121   249   119   249 0.87 Methyltransferase domain
GGDEF                PF00990.16   161 seq1322_BIOID51039   -            556   2.4e-38  131.1   0.3   1   1   3.1e-42   4.2e-38  130.3   0.2     3   160   406   554   404   555 0.95 GGDEF domain
SBP_bac_3            PF00497.15   225 seq1324_BIOID51039   -            518   1.1e-30  106.5   0.0   1   1   4.4e-34     2e-30  105.6   0.0    10   224    52   267    45   268 0.91 Bacterial extracellular solute-binding proteins, family 3
SLT                  PF01464.15   121 seq1324_BIOID51039   -            518   4.8e-27   93.7   0.1   1   1   1.7e-30     8e-27   93.0   0.1     5   118   295   404   292   407 0.95 Transglycosylase SLT domain
Lysozyme_like        PF13702.1    160 seq1324_BIOID51039   -            518   1.5e-06   27.7   0.0   1   1   1.2e-09   5.3e-06   25.8   0.0     8   100   291   391   283   448 0.65 Lysozyme-like
HTH_18               PF12833.2     81 seq1325_BIOID51039   -            129   1.1e-18   67.0   0.2   1   1     2e-22   1.4e-18   66.6   0.1     2    79    34   110    33   112 0.96 Helix-turn-helix domain
HTH_AraC             PF00165.18    42 seq1325_BIOID51039   -            129   1.1e-16   59.9   0.2   1   2     2e-09   1.4e-05   24.6   0.0     1    42    20    61    20    61 0.97 Bacterial regulatory helix-turn-helix proteins, AraC family
HTH_AraC             PF00165.18    42 seq1325_BIOID51039   -            129   1.1e-16   59.9   0.2   2   2   4.1e-12   2.8e-08   33.2   0.0     2    41    73   110    68   111 0.93 Bacterial regulatory helix-turn-helix proteins, AraC family
UPF0047              PF01894.12   118 seq1326_BIOID51039   -            138   1.6e-38  131.0   0.0   1   1   1.3e-42   1.8e-38  130.8   0.0     1   117    17   135    17   136 0.97 Uncharacterised protein family UPF0047
FliO                 PF04347.8     84 seq1327_BIOID51039   -            122   3.1e-24   84.7   0.2   1   1     3e-28   4.2e-24   84.2   0.1     1    84    37   118    37   118 0.88 Flagellar biosynthesis protein, FliO
MotA_ExbB            PF01618.11   139 seq1328_BIOID51039   -            230   6.2e-47  158.6   0.2   1   1     6e-51   8.1e-47  158.2   0.1     2   138    74   210    73   211 0.98 MotA/TolQ/ExbB proton channel family
MarB                 PF13999.1     66 seq1331_BIOID51039   -             72   6.1e-35  118.4   0.5   1   1     5e-39   6.8e-35  118.3   0.3     2    66     6    70     5    70 0.98 MarB protein
TnpB_IS66            PF05717.8    108 seq1334_BIOID51039   -            115   1.3e-44  149.9   0.0   1   1     1e-48   1.4e-44  149.8   0.0     2   107     7   110     6   111 0.96 IS66 Orf2 like protein
RRF                  PF01765.14   165 seq1336_BIOID51039   -            185   3.9e-68  227.9   1.7   1   1   3.7e-72     5e-68  227.6   1.2     1   165    19   183    19   183 0.99 Ribosome recycling factor
FliP                 PF00813.15   194 seq1337_BIOID51039   -            245   4.7e-81  271.0  10.9   1   1   4.8e-85   6.5e-81  270.5   7.5     2   193    48   239    47   240 0.99 FliP family
DUF419               PF04237.8     92 seq1338_BIOID51039   -            118   1.2e-22   79.9   0.1   1   1   1.1e-26   1.5e-22   79.6   0.0     1    91    10   102    10   103 0.98 Protein of unknown function (DUF419)
Sugar_tr             PF00083.19   451 seq1339_BIOID51039   -            443   6.2e-52  176.5  26.6   1   1   1.1e-55   7.9e-52  176.2  18.4     9   449    26   434    21   436 0.92 Sugar (and other) transporter
MFS_1                PF07690.11   354 seq1339_BIOID51039   -            443   4.1e-37  127.6  63.2   1   1   1.6e-38   1.1e-34  119.6  23.5     6   353    28   386    25   387 0.83 Major Facilitator Superfamily
4HBT                 PF03061.17    79 seq1340_BIOID51039   -            140   5.8e-22   77.4   0.2   1   1   7.2e-26   9.8e-22   76.7   0.0     3    79    50   123    48   123 0.96 Thioesterase superfamily
Glycos_trans_3N      PF02885.12    66 seq1341_BIOID51039   -            320   2.8e-15   55.5   0.0   1   1   3.6e-19     5e-15   54.7   0.0     2    65     3    70     2    71 0.97 Glycosyl transferase family, helical bundle domain
DDE_Tnp_IS66         PF03050.9    271 seq1342_BIOID51039   -            410   2.8e-71  239.7   0.3   1   1   6.2e-75   2.8e-71  239.7   0.2     1   206   186   408   186   410 0.97 Transposase IS66 family
HTH_Tnp_IS66         PF13005.2     59 seq1342_BIOID51039   -            410   3.1e-18   65.2   6.7   1   1   1.5e-21   6.8e-18   64.1   4.6     2    59   125   180   124   180 0.98 putative Helix-turn-helix domain of transposase IS66
LZ_Tnp_IS66          PF13007.2     78 seq1342_BIOID51039   -            410   1.1e-12   48.2   7.7   1   1   5.9e-16   2.7e-12   47.0   5.3     2    77    46   121    45   122 0.83 Transposase C of IS166 homeodomain
ExbD                 PF02472.11   130 seq1344_BIOID51039   -            142     5e-23   81.3   0.1   1   1   4.1e-27   5.6e-23   81.2   0.1     2   129    10   141     9   142 0.89 Biopolymer transport protein ExbD/TolR
DUF3458              PF11940.3    367 seq1346_BIOID51039   -            870  1.1e-141  471.8   5.1   1   1    4e-145  1.8e-141  471.1   3.6     2   367   458   827   457   827 0.99 Domain of unknown function (DUF3458)
Peptidase_M1         PF01433.15   390 seq1346_BIOID51039   -            870     3e-66  224.0   0.0   1   1   1.5e-69   6.9e-66  222.8   0.0   122   390   112   384    19   384 0.88 Peptidase family M1
Peptidase_MA_2       PF13485.1    128 seq1346_BIOID51039   -            870   4.9e-18   65.3   0.1   1   1   3.2e-21   1.5e-17   63.7   0.0    16   128   282   407   262   407 0.80 Peptidase MA superfamily
Thiolase_N           PF00108.18   264 seq1347_BIOID51039   -            401   9.2e-81  270.5   0.1   1   1   1.7e-84   1.2e-80  270.1   0.1     1   264     1   269     1   269 0.95 Thiolase, N-terminal domain
Thiolase_C           PF02803.13   123 seq1347_BIOID51039   -            401   2.3e-46  156.0   0.2   1   1   6.8e-50   4.6e-46  155.1   0.2     2   123   277   400   276   400 0.96 Thiolase, C-terminal domain
DXP_reductoisom      PF02670.11   129 seq1349_BIOID51039   -            398     6e-49  165.7   0.7   1   1   1.3e-52     6e-49  165.7   0.5     1   129     4   132     4   132 0.99 1-deoxy-D-xylulose 5-phosphate reductoisomerase
DXPR_C               PF13288.1    121 seq1349_BIOID51039   -            398   2.4e-45  153.3   0.3   1   1   1.1e-48   5.2e-45  152.2   0.2     1   121   271   389   271   389 0.99 DXP reductoisomerase C-terminal domain
DXP_redisom_C        PF08436.7     84 seq1349_BIOID51039   -            398   7.5e-34  115.3   0.0   1   1   4.4e-37     2e-33  113.9   0.0     1    84   146   239   146   239 0.96 1-deoxy-D-xylulose 5-phosphate reductoisomerase C-terminal
DUF904               PF06005.7     72 seq1351_BIOID51039   -             79     3e-28   97.7  17.2   1   1   2.6e-32   3.6e-28   97.5  11.9     1    72     1    79     1    79 0.99 Protein of unknown function (DUF904)
Bac_export_3         PF01313.14    76 seq1352_BIOID51039   -             89   2.3e-30  103.9   9.5   1   1   1.9e-34   2.6e-30  103.8   6.6     2    75     5    78     4    79 0.97 Bacterial export proteins, family 3
Toxin_YhaV           PF11663.3    141 seq1353_BIOID51039   -            154   1.3e-60  203.0   0.1   1   1   1.1e-64   1.5e-60  202.9   0.1     2   140    12   152    11   153 0.98 Toxin with endonuclease activity YhaV
TolA                 PF06519.6     96 seq1355_BIOID51039   -            421   2.2e-38  129.9   0.0   1   1   3.3e-42   2.2e-38  129.9   0.0     1    96   325   419   325   419 0.98 TolA C-terminal
TonB_2               PF13103.1     85 seq1355_BIOID51039   -            421   3.2e-05   23.7   0.0   1   1   1.4e-08   9.4e-05   22.2   0.0     2    73   338   405   337   414 0.86 TonB C terminal
DUF1480              PF07351.8     80 seq1356_BIOID51039   -             78   3.5e-42  142.1   0.0   1   1   2.8e-46   3.8e-42  142.0   0.0     3    79     2    77     1    78 0.98 Protein of unknown function (DUF1480)
Bac_export_1         PF01311.15   249 seq1357_BIOID51039   -            261   2.9e-76  255.9  29.1   1   1   2.4e-80   3.3e-76  255.7  20.2     2   248     8   251     7   252 0.99 Bacterial export proteins, family 1
YbaK                 PF04073.10   123 seq1359_BIOID51039   -            167   4.2e-25   87.8   0.0   1   1   3.9e-29   5.3e-25   87.5   0.0     1   122    30   154    30   155 0.94 YbaK / prolyl-tRNA synthetases associated domain
DUF1482              PF07358.6     57 seq1360_BIOID51039   -             91     5e-32  109.1   0.1   1   1   4.4e-36     6e-32  108.9   0.1     1    57    29    86    29    86 0.99 Protein of unknown function (DUF1482)
Ldh_2                PF02615.9    335 seq1361_BIOID51039   -            361  9.2e-139  461.7   0.0   1   1  7.6e-143    1e-138  461.5   0.0     1   334     5   340     5   341 0.99 Malate/L-lactate dehydrogenase
Flavodoxin_2         PF02525.12   199 seq1364_BIOID51039   -            176   2.7e-41  141.1   0.0   1   1   4.8e-45   3.3e-41  140.8   0.0     3   199     2   167     1   167 0.90 Flavodoxin-like fold
FMN_red              PF03358.10   152 seq1364_BIOID51039   -            176   5.3e-08   32.3   0.0   1   1   1.1e-11   7.4e-08   31.9   0.0    58   125    43   117     2   135 0.76 NADPH-dependent FMN reductase
AMP-binding          PF00501.23   418 seq1367_BIOID51039   -            462   1.8e-26   92.3   0.1   1   1   1.1e-29   1.5e-25   89.3   0.1   130   409   103   375    18   380 0.87 AMP-binding enzyme
DUF441               PF04284.8    140 seq1370_BIOID51039   -            148   7.7e-47  158.5  20.1   1   1   6.5e-51   8.9e-47  158.3  13.9     1   140     7   145     7   145 0.99 Protein of unknown function (DUF441)
Na_H_Exchanger       PF00999.16   384 seq1372_BIOID51039   -            644   7.1e-64  215.5  46.4   1   1   1.5e-67     1e-63  215.0  32.1     2   378    35   399    34   403 0.93 Sodium/hydrogen exchanger family
TrkA_N               PF02254.13   116 seq1372_BIOID51039   -            644   5.8e-27   93.8   0.0   1   1   2.2e-30   1.5e-26   92.5   0.0     1   111   426   536   426   538 0.97 TrkA-N domain
Prenyltransf         PF01255.14   223 seq1373_BIOID51039   -            252   2.1e-82  275.4   0.0   1   1   1.8e-86   2.4e-82  275.2   0.0     1   222    23   243    23   244 0.99 Putative undecaprenyl diphosphate synthase
GerE                 PF00196.14    58 seq1375_BIOID51039   -            207   2.9e-19   68.0   1.4   1   1   4.6e-23   6.3e-19   66.9   1.0     3    57   137   191   135   192 0.96 Bacterial regulatory proteins, luxR family
GST_C_2              PF13410.1     69 seq1376_BIOID51039   -            304   5.3e-10   38.9   0.3   1   1   4.8e-13   1.3e-09   37.6   0.2     2    68   190   260   189   261 0.82 Glutathione S-transferase, C-terminal domain
GST_C                PF00043.20    95 seq1376_BIOID51039   -            304   9.3e-09   35.0   0.0   1   1   5.9e-12   1.6e-08   34.2   0.0    33    95   199   266   162   266 0.87 Glutathione S-transferase, C-terminal domain
GST_N_2              PF13409.1     70 seq1376_BIOID51039   -            304   1.8e-06   27.7   0.0   1   1   1.7e-09   4.7e-06   26.3   0.0     3    69    69   143    67   144 0.89 Glutathione S-transferase, N-terminal domain
GST_N                PF02798.15    76 seq1376_BIOID51039   -            304   3.4e-05   23.7   0.0   1   1   4.2e-08   0.00012   22.1   0.0    17    76    82   143    74   143 0.91 Glutathione S-transferase, N-terminal domain
PD40                 PF07676.7     39 seq1378_BIOID51039   -            431   1.2e-35  120.5   5.0   1   4   2.5e-08   8.6e-05   21.9   0.0    11    34   203   224   198   227 0.82 WD40-like Beta Propeller Repeat
PD40                 PF07676.7     39 seq1378_BIOID51039   -            431   1.2e-35  120.5   5.0   2   4   8.4e-13   2.9e-09   36.2   0.0     2    39   238   273   237   273 0.95 WD40-like Beta Propeller Repeat
PD40                 PF07676.7     39 seq1378_BIOID51039   -            431   1.2e-35  120.5   5.0   3   4   6.4e-13   2.2e-09   36.6   0.1     2    38   282   316   281   317 0.96 WD40-like Beta Propeller Repeat
PD40                 PF07676.7     39 seq1378_BIOID51039   -            431   1.2e-35  120.5   5.0   4   4   4.2e-07    0.0014   18.0   0.0     3    30   370   397   368   403 0.93 WD40-like Beta Propeller Repeat
TolB_N               PF04052.8    105 seq1378_BIOID51039   -            431   9.2e-32  109.1   0.0   1   1   7.2e-35   2.5e-31  107.7   0.0     1    99    24   122    24   127 0.97 TolB amino-terminal domain
DPPIV_N              PF00930.16   353 seq1378_BIOID51039   -            431   1.6e-13   49.8   0.0   1   1   2.3e-13     8e-10   37.7   0.0   239   348   249   353   220   358 0.87 Dipeptidyl peptidase IV (DPP IV) N-terminal region
SIS                  PF01380.17   131 seq1380_BIOID51039   -            306   1.7e-30  105.2   0.5   1   1   4.3e-34     3e-30  104.4   0.3     1   131   152   282   152   282 0.99 SIS domain
HTH_6                PF01418.12    77 seq1380_BIOID51039   -            306   1.1e-29  101.9   0.2   1   1   3.1e-33   2.1e-29  100.9   0.1     1    76    25   100    25   101 0.98 Helix-turn-helix domain, rpiR family
Tagatose_6_P_K       PF08013.6    424 seq1381_BIOID51039   -            426  4.6e-209  694.0   0.0   1   1  3.8e-213  5.2e-209  693.8   0.0     1   423     1   424     1   425 1.00 Tagatose 6 phosphate kinase
DDE_Tnp_1            PF01609.16   211 seq1383_BIOID51039   -            353   3.3e-30  105.1   0.2   1   1   6.6e-34   4.5e-30  104.6   0.2     3   211    77   318    75   318 0.93 Transposase DDE domain
DDE_Tnp_1_assoc      PF13808.1     90 seq1383_BIOID51039   -            353   2.7e-22   78.1   0.0   1   1   1.4e-25   9.5e-22   76.3   0.0    23    90     3    70     1    70 0.97 DDE_Tnp_1-associated
S-AdoMet_synt_C      PF02773.11   138 seq1387_BIOID51039   -            384   3.7e-76  253.3   0.0   1   1   1.2e-79   5.6e-76  252.7   0.0     1   138   233   370   233   370 1.00 S-adenosylmethionine synthetase, C-terminal domain
S-AdoMet_synt_M      PF02772.11   120 seq1387_BIOID51039   -            384   5.5e-51  171.4   0.0   1   1   3.7e-54   1.7e-50  169.8   0.0     2   120   114   231   113   231 0.99 S-adenosylmethionine synthetase, central domain
S-AdoMet_synt_N      PF00438.15   100 seq1387_BIOID51039   -            384     2e-43  146.5   0.1   1   1   8.4e-47   3.8e-43  145.6   0.1     2   100     3   101     2   101 0.99 S-adenosylmethionine synthetase, N-terminal domain
CTP_transf_1         PF01148.15   259 seq1389_BIOID51039   -            285   1.3e-63  214.9  19.9   1   1   1.1e-67   1.5e-63  214.7  13.8     2   257     4   279     3   281 0.88 Cytidylyltransferase family
Aldo_ket_red         PF00248.16   283 seq1391_BIOID51039   -            294     1e-46  158.8   0.0   1   1   9.4e-51   1.3e-46  158.6   0.0     2   281    20   267    19   269 0.92 Aldo/keto reductase family
DUF2525              PF10733.4     58 seq1393_BIOID51039   -             76   5.4e-38  128.5   4.1   1   1   5.1e-42     7e-38  128.1   2.9     1    58    19    76    19    76 0.99 Protein of unknown function (DUF2525)
PaaX_C               PF08223.6    172 seq1394_BIOID51039   -            316   9.4e-55  184.8   2.8   1   1   1.9e-58   1.3e-54  184.3   1.9     1   172   104   274   104   274 0.98 PaaX-like protein C-terminal domain
PaaX                 PF07848.7     70 seq1394_BIOID51039   -            316   3.4e-29  100.5   0.5   1   1   9.4e-33   6.4e-29   99.6   0.4     3    70    20    87    18    87 0.98 PaaX-like protein
MFS_1                PF07690.11   354 seq1396_BIOID51039   -            393   1.3e-21   76.6  53.9   1   1   4.8e-23   6.6e-19   67.7  35.1     4   353    22   348    14   349 0.81 Major Facilitator Superfamily
Fer4_10              PF13237.1     52 seq1399_BIOID51039   -             86   4.7e-13   48.5  11.7   1   1   2.4e-16   6.4e-13   48.1   8.1     4    52     5    55     2    55 0.88 4Fe-4S dicluster domain
Fer4_7               PF12838.2     52 seq1399_BIOID51039   -             86   2.2e-08   34.2  10.7   1   1     1e-11   2.8e-08   33.9   7.4     1    49     8    55     8    70 0.90 4Fe-4S dicluster domain
Fer4_9               PF13187.1     55 seq1399_BIOID51039   -             86   3.4e-07   30.3  11.0   1   1   1.7e-10   4.6e-07   29.8   7.7     1    51     8    55     8    72 0.94 4Fe-4S dicluster domain
Fer4                 PF00037.22    24 seq1399_BIOID51039   -             86   9.1e-07   28.1  17.0   1   1   1.3e-09   3.5e-06   26.2   1.9     5    24     6    25     3    25 0.92 4Fe-4S binding domain
DEDD_Tnp_IS110       PF01548.12   144 seq1400_BIOID51039   -            326   4.2e-44  149.5   0.2   1   1   2.4e-47   1.7e-43  147.6   0.1     1   144     7   151     7   151 0.99 Transposase
Transposase_20       PF02371.11    87 seq1400_BIOID51039   -            326   1.1e-27   95.7   0.4   1   1     3e-31     2e-27   94.9   0.3     2    85   196   280   195   282 0.96 Transposase IS116/IS110/IS902 family
SSB                  PF00436.20   104 seq1403_BIOID51039   -            178   8.4e-43  144.3   0.5   1   1   7.4e-47     1e-42  144.1   0.4     1   103     6   112     6   113 0.97 Single-strand binding protein family
OmpA                 PF00691.15    97 seq1406_BIOID51039   -            173   1.1e-19   70.5   0.0   1   1   1.4e-23     2e-19   69.6   0.0     1    97    72   167    72   167 0.95 OmpA family
Peptidase_M50        PF02163.17   192 seq1407_BIOID51039   -            450   2.7e-70  235.1   0.3   1   1   6.9e-74   3.1e-70  234.9   0.2     2   192    11   446    10   446 0.99 Peptidase family M50
PDZ                  PF00595.19    81 seq1407_BIOID51039   -            450   8.1e-13   48.2   0.3   1   1     1e-13   4.6e-10   39.4   0.0     8    81   209   277   203   277 0.91 PDZ domain (Also known as DHR or GLGF)
PDZ_2                PF13180.1     82 seq1407_BIOID51039   -            450   7.3e-11   41.6   0.0   1   1   1.1e-11   5.1e-08   32.5   0.0    19    78   227   285   211   287 0.84 PDZ domain
PTSIIB_sorb          PF03830.10   151 seq1408_BIOID51039   -            169   5.9e-55  185.1   0.3   1   1   4.9e-59   6.7e-55  184.9   0.2     1   149    15   162    15   164 0.99 PTS system sorbose subfamily IIB component
Hydrolase_3          PF08282.7    254 seq1409_BIOID51039   -            271   1.8e-15   57.1   0.0   1   1   4.6e-17   3.1e-13   49.7   0.0     1   229    10   233    10   241 0.75 haloacid dehalogenase-like hydrolase
S6PP                 PF05116.8    247 seq1409_BIOID51039   -            271   1.3e-07   31.0   0.0   1   1   7.2e-10   4.9e-06   25.9   0.0     3   245     8   267     6   268 0.76 Sucrose-6F-phosphate phosphohydrolase
PTS_EIIC             PF02378.13   321 seq1414_BIOID51039   -            485   4.6e-42  143.8  31.5   1   1   6.7e-46   4.6e-42  143.8  21.8     3   321   113   396   111   396 0.92 Phosphotransferase system, EIIC
PTS_EIIB             PF00367.15    35 seq1414_BIOID51039   -            485   1.5e-16   59.2   0.2   1   1   3.6e-20   2.4e-16   58.5   0.1     1    35     9    43     9    43 0.98 phosphotransferase system, EIIB
DHFR_1               PF00186.14   161 seq1418_BIOID51039   -            196   1.2e-58  197.0   0.0   1   1   1.1e-62   1.5e-58  196.8   0.0     1   161    38   195    38   195 0.97 Dihydrofolate reductase
Hexapep              PF00132.19    36 seq1422_BIOID51039   -            196   1.7e-16   58.7  14.7   1   3   9.6e-10   1.3e-05   24.3   0.0     3    36    12    45    10    45 0.90 Bacterial transferase hexapeptide (six repeats)
Hexapep              PF00132.19    36 seq1422_BIOID51039   -            196   1.7e-16   58.7  14.7   2   3   5.5e-08   0.00075   18.7   1.4     1    34    71   103    71   103 0.97 Bacterial transferase hexapeptide (six repeats)
Hexapep              PF00132.19    36 seq1422_BIOID51039   -            196   1.7e-16   58.7  14.7   3   3   1.5e-12     2e-08   33.2   1.9     1    35    88   122    88   123 0.95 Bacterial transferase hexapeptide (six repeats)
Methyltransf_23      PF13489.1    162 seq1423_BIOID51039   -            256   2.9e-24   85.4   0.0   1   1   4.5e-27   4.7e-24   84.7   0.0    23   121    73   198    51   227 0.76 Methyltransferase domain
Methyltransf_31      PF13847.1    152 seq1423_BIOID51039   -            256   8.9e-20   70.6   0.0   1   1   1.1e-22   1.2e-19   70.3   0.0     4   112    73   177    72   226 0.88 Methyltransferase domain
Methyltransf_11      PF08241.7     95 seq1423_BIOID51039   -            256   2.7e-19   69.3   0.1   1   1   3.9e-22   4.1e-19   68.7   0.1     1    95    77   173    77   173 0.96 Methyltransferase domain
Methyltransf_12      PF08242.7     99 seq1423_BIOID51039   -            256   3.7e-14   52.8   0.0   1   1   5.8e-17   6.1e-14   52.1   0.0     1    98    77   170    77   171 0.84 Methyltransferase domain
Methyltransf_18      PF12847.2    112 seq1423_BIOID51039   -            256   1.4e-13   51.2   0.0   1   1   2.2e-16   2.3e-13   50.6   0.0     2   110    73   174    73   176 0.90 Methyltransferase domain
Methyltransf_25      PF13649.1    101 seq1423_BIOID51039   -            256   4.6e-12   46.0   0.1   1   1     7e-15   7.3e-12   45.4   0.1     1   101    76   169    76   169 0.92 Methyltransferase domain
Ubie_methyltran      PF01209.13   233 seq1423_BIOID51039   -            256   1.1e-09   37.5   0.0   1   1   1.3e-12   1.4e-09   37.3   0.0    38   151    63   173    29   199 0.87 ubiE/COQ5 methyltransferase family
Methyltransf_26      PF13659.1    117 seq1423_BIOID51039   -            256     3e-09   36.8   0.1   1   1   7.4e-12   7.8e-09   35.4   0.1     1   115    73   175    73   177 0.89 Methyltransferase domain
CMAS                 PF02353.15   273 seq1423_BIOID51039   -            256   2.3e-08   33.3   0.0   1   1   2.9e-11     3e-08   32.9   0.0    63   193    73   200    53   232 0.81 Mycolic acid cyclopropane synthetase
NodS                 PF05401.6    201 seq1423_BIOID51039   -            256   7.7e-08   31.8   0.0   1   1   9.1e-11   9.5e-08   31.5   0.0    46   175    75   204    30   212 0.83 Nodulation protein S (NodS)
MTS                  PF05175.9    170 seq1423_BIOID51039   -            256   8.4e-07   28.4   0.0   1   1   1.2e-09   1.2e-06   27.9   0.0    32   103    73   143    63   186 0.89 Methyltransferase small domain
Methyltransf_9       PF08003.6    315 seq1423_BIOID51039   -            256   9.9e-06   24.3   0.0   1   1   1.3e-08   1.3e-05   23.9   0.0   114   229    71   185    62   219 0.80 Protein of unknown function (DUF1698)
PrmA                 PF06325.8    295 seq1423_BIOID51039   -            256     2e-05   23.7   0.0   1   1   2.7e-08   2.8e-05   23.2   0.0   162   258    73   174    67   190 0.79 Ribosomal protein L11 methyltransferase (PrmA)
TPR_6                PF13174.1     33 seq1424_BIOID51039   -            263   1.8e-22   78.0   1.7   1   3   2.8e-07   0.00047   20.3   0.0     4    33   146   176   145   176 0.86 Tetratricopeptide repeat
TPR_6                PF13174.1     33 seq1424_BIOID51039   -            263   1.8e-22   78.0   1.7   2   3   2.2e-08   3.8e-05   23.7   0.1     3    33   183   213   181   213 0.95 Tetratricopeptide repeat
TPR_6                PF13174.1     33 seq1424_BIOID51039   -            263   1.8e-22   78.0   1.7   3   3   7.2e-11   1.2e-07   31.5   0.0     1    33   218   250   218   250 0.96 Tetratricopeptide repeat
TPR_16               PF13432.1     65 seq1424_BIOID51039   -            263   6.3e-12   45.7   0.0   1   1   1.6e-09   2.7e-06   27.7   0.0     2    65   147   214   146   214 0.92 Tetratricopeptide repeat
TPR_2                PF07719.12    34 seq1424_BIOID51039   -            263   1.1e-09   37.3   0.2   1   2   2.1e-06    0.0035   17.0   0.1     2    33   181   212   180   213 0.93 Tetratricopeptide repeat
TPR_2                PF07719.12    34 seq1424_BIOID51039   -            263   1.1e-09   37.3   0.2   2   2   5.3e-06    0.0091   15.7   0.0     1    33   217   249   217   250 0.95 Tetratricopeptide repeat
TPR_8                PF13181.1     34 seq1424_BIOID51039   -            263   2.9e-06   26.5   0.9   1   2   0.00027      0.46   10.2   0.2     2    29   181   208   180   213 0.89 Tetratricopeptide repeat
TPR_8                PF13181.1     34 seq1424_BIOID51039   -            263   2.9e-06   26.5   0.9   2   2   2.7e-05     0.046   13.3   0.0     5    29   221   245   217   250 0.85 Tetratricopeptide repeat
EII-Sor              PF03609.9    237 seq1426_BIOID51039   -            259   1.2e-79  266.8  26.2   1   1   9.9e-84   1.3e-79  266.6  18.2     1   236     1   236     1   237 1.00 PTS system sorbose-specific iic component
DNA_pol3_theta       PF06440.6     75 seq1428_BIOID51039   -             82   1.8e-38  129.8   0.3   1   1   1.5e-42   2.1e-38  129.6   0.2     3    74     9    80     7    81 0.97 DNA polymerase III, theta subunit
Sugar_tr             PF00083.19   451 seq1429_BIOID51039   -            464  3.2e-138  460.9  29.0   1   1    8e-142  3.6e-138  460.7  20.1     1   449    18   449    18   451 0.97 Sugar (and other) transporter
MFS_1                PF07690.11   354 seq1429_BIOID51039   -            464   5.7e-42  143.6  43.8   1   2     9e-34   4.1e-30  104.6  13.1     2   241    23   284    22   287 0.82 Major Facilitator Superfamily
MFS_1                PF07690.11   354 seq1429_BIOID51039   -            464   5.7e-42  143.6  43.8   2   2   1.5e-16   6.7e-13   48.0  13.2     3   186   258   449   256   460 0.85 Major Facilitator Superfamily
Adenylate_cycl       PF01295.13   605 seq1430_BIOID51039   -            848    9e-275  912.5   0.0   1   1  1.6e-278  1.1e-274  912.3   0.0     1   601   228   826   228   830 0.98 Adenylate cyclase, class-I
Adenyl_cycl_N        PF12633.2    204 seq1430_BIOID51039   -            848   3.3e-87  291.1   0.0   1   1   2.2e-86   1.5e-82  275.9   0.0     1   203     1   200     1   201 0.96 Adenylate cyclase NT domain
DUF488               PF04343.8    122 seq1433_BIOID51039   -            115   5.2e-32  110.6   0.3   1   1   4.2e-36   5.8e-32  110.5   0.2     2   122     5   112     4   112 0.96 Protein of unknown function, DUF488
CN_hydrolase         PF00795.17   184 seq1440_BIOID51039   -            218   4.2e-14   52.2   0.0   1   1   3.7e-18   5.1e-14   51.9   0.0     1   119     5   114     5   150 0.93 Carbon-nitrogen hydrolase
YbjQ_1               PF01906.12   105 seq1443_BIOID51039   -            107   1.2e-40  138.0   0.5   1   1   9.3e-45   1.3e-40  137.9   0.4     1   104     1   104     1   105 0.99 Putative heavy-metal-binding
EAL                  PF00563.15   236 seq1444_BIOID51039   -            528     6e-66  222.1   0.4   1   1   1.3e-69   8.8e-66  221.6   0.3     2   235   273   505   272   506 0.96 EAL domain
CSS-motif            PF12792.2    208 seq1444_BIOID51039   -            528   2.2e-38  131.5   1.0   1   1   4.6e-42   3.2e-38  131.0   0.7     2   207    37   246    36   247 0.91 CSS motif domain associated with EAL
EIID-AGA             PF03613.9    264 seq1445_BIOID51039   -            292   2.9e-96  321.3   9.1   1   1  2.4e-100   3.3e-96  321.1   6.3     2   263    35   291    34   292 0.99 PTS system mannose/fructose/sorbose family IID component
Aldo_ket_red         PF00248.16   283 seq1446_BIOID51039   -            286   1.1e-53  181.8   0.0   1   1   9.1e-58   1.2e-53  181.6   0.0     1   281    15   283    15   285 0.96 Aldo/keto reductase family
Bac_surface_Ag       PF01103.18   323 seq1449_BIOID51039   -            810  1.7e-100  336.4  16.0   1   1  1.1e-103  3.7e-100  335.4  11.1     1   323   448   810   448   810 0.96 Surface antigen
Surf_Ag_VNR          PF07244.10    78 seq1449_BIOID51039   -            810   3.1e-65  216.4  10.4   1   5   6.3e-10   2.2e-06   27.8   0.0     1    78    24    91    24    91 0.87 Surface antigen variable number repeat
Surf_Ag_VNR          PF07244.10    78 seq1449_BIOID51039   -            810   3.1e-65  216.4  10.4   2   5   5.9e-15     2e-11   44.0   0.0     1    78    92   172    92   172 0.93 Surface antigen variable number repeat
Surf_Ag_VNR          PF07244.10    78 seq1449_BIOID51039   -            810   3.1e-65  216.4  10.4   3   5   3.5e-17   1.2e-13   51.1   0.1     2    78   176   263   175   263 0.86 Surface antigen variable number repeat
Surf_Ag_VNR          PF07244.10    78 seq1449_BIOID51039   -            810   3.1e-65  216.4  10.4   4   5   5.8e-14     2e-10   40.8   0.0     1    78   266   344   266   344 0.92 Surface antigen variable number repeat
Surf_Ag_VNR          PF07244.10    78 seq1449_BIOID51039   -            810   3.1e-65  216.4  10.4   5   5     1e-18   3.5e-15   56.0   0.1     1    78   347   421   347   421 0.91 Surface antigen variable number repeat
Amidase_2            PF01510.20   132 seq1454_BIOID51039   -            276   1.2e-26   93.1   0.0   1   1   1.5e-30   2.1e-26   92.4   0.0     6   131    41   179    35   180 0.92 N-acetylmuramoyl-L-alanine amidase
GGDEF                PF00990.16   161 seq1456_BIOID51039   -            341   2.4e-41  140.8   0.2   1   1     7e-45   2.4e-41  140.8   0.1     2   160   175   330   174   331 0.93 GGDEF domain
GAF_3                PF13492.1    129 seq1456_BIOID51039   -            341   2.3e-09   37.3   0.0   1   1   1.1e-12   3.9e-09   36.5   0.0     2   124    19   151    18   156 0.84 GAF domain
GAF_2                PF13185.1    148 seq1456_BIOID51039   -            341   4.4e-07   30.3   0.0   1   1   3.2e-10   1.1e-06   29.1   0.0     1   148    16   155    16   155 0.74 GAF domain
GAF                  PF01590.21   154 seq1456_BIOID51039   -            341   4.6e-05   23.4   0.0   1   1   2.6e-08   8.9e-05   22.5   0.0    85   153    97   153    18   154 0.79 GAF domain
Usp                  PF00582.21   140 seq1457_BIOID51039   -            142     6e-15   55.5   0.0   1   1   4.9e-19   6.7e-15   55.3   0.0     2   140     3   138     2   138 0.96 Universal stress protein family
RNase_T              PF00929.19   164 seq1458_BIOID51039   -            220     4e-18   66.1   0.0   1   1   7.2e-22   9.8e-18   64.8   0.0     2   164     4   147     3   147 0.91 Exonuclease
Glyco_hydro_1        PF00232.13   455 seq1459_BIOID51039   -            476  7.8e-133  442.8   0.3   1   1  7.1e-137  9.7e-133  442.5   0.2     4   454     5   472     2   473 0.92 Glycosyl hydrolase family 1
UTRA                 PF07702.8    141 seq1461_BIOID51039   -            232   1.1e-32  112.5   0.0   1   1   3.3e-36   1.5e-32  112.0   0.0     2   136    87   220    86   225 0.97 UTRA domain
GntR                 PF00392.16    64 seq1461_BIOID51039   -            232     1e-19   69.5   0.0   1   1   3.8e-23   1.7e-19   68.8   0.0     3    64     4    65     3    65 0.98 Bacterial regulatory proteins, gntR family
HTH_DeoR             PF08220.7     57 seq1461_BIOID51039   -            232   2.6e-05   23.5   0.1   1   1     1e-08   4.6e-05   22.7   0.0    19    55    30    66    27    68 0.91 DeoR-like helix-turn-helix domain
SprT-like            PF10263.4    157 seq1463_BIOID51039   -            165   1.5e-25   89.6   0.7   1   1   2.6e-29   1.8e-25   89.3   0.5     3   154    20   163    18   165 0.86 SprT-like family
EIIA-man             PF03610.11   116 seq1464_BIOID51039   -            144   3.5e-33  114.0   0.0   1   1   2.9e-37     4e-33  113.8   0.0     1   114     3   115     3   117 0.97 PTS system fructose IIA component
DUF2773              PF10971.3     81 seq1465_BIOID51039   -            768   1.8e-43  146.2   2.6   1   1   3.9e-47   5.4e-43  144.7   1.4     1    81   688   768   688   768 0.99 Protein of unknown function (DUF2773)
RNase_T              PF00929.19   164 seq1466_BIOID51039   -            204   5.4e-34  117.7   0.0   1   1   4.6e-38   6.3e-34  117.5   0.0     1   163    32   193    32   194 0.97 Exonuclease
Amidohydro_1         PF01979.15   333 seq1468_BIOID51039   -            384   5.2e-15   55.8   1.1   1   1     3e-17     1e-13   51.5   0.8     2   333    54   367    53   367 0.64 Amidohydrolase family
Amidohydro_4         PF13147.1    304 seq1468_BIOID51039   -            384   1.5e-14   54.5  10.6   1   1   6.4e-17   2.2e-13   50.8   7.4     6   304    53   364    50   364 0.85 Amidohydrolase
NadA                 PF02445.11   296 seq1470_BIOID51039   -            347  2.3e-105  351.5   0.0   1   1  1.9e-109  2.6e-105  351.3   0.0     2   295    31   340    30   341 0.98 Quinolinate synthetase A protein
Endonuclease_1       PF04231.8    218 seq1472_BIOID51039   -            235   6.7e-79  264.6   6.5   1   1   5.8e-83   7.9e-79  264.3   4.5    34   218    39   230    20   230 0.94 Endonuclease I
Cupin_6              PF12852.2    186 seq1474_BIOID51039   -            284   2.6e-26   92.2   0.5   1   1   1.8e-29     8e-26   90.6   0.3     1   186     2   162     2   162 0.93 Cupin
HTH_18               PF12833.2     81 seq1474_BIOID51039   -            284   1.5e-20   72.9   0.2   1   1   2.3e-23     1e-19   70.2   0.1     1    81   199   278   199   278 0.97 Helix-turn-helix domain
HTH_AraC             PF00165.18    42 seq1474_BIOID51039   -            284   2.6e-15   55.5   0.0   1   2   1.1e-08   4.9e-05   22.9   0.0     7    41   192   226   188   227 0.94 Bacterial regulatory helix-turn-helix proteins, AraC family
HTH_AraC             PF00165.18    42 seq1474_BIOID51039   -            284   2.6e-15   55.5   0.0   2   2   4.5e-11   2.1e-07   30.4   0.0    13    41   247   276   238   277 0.92 Bacterial regulatory helix-turn-helix proteins, AraC family
MerR-DNA-bind        PF09278.6     65 seq1478_BIOID51039   -            154     7e-15   55.0   0.1   1   1   2.6e-18   1.2e-14   54.3   0.0     2    65    55   119    54   119 0.96 MerR, DNA binding
MerR                 PF00376.18    38 seq1478_BIOID51039   -            154   4.6e-14   51.5   0.3   1   1   2.5e-17   1.1e-13   50.3   0.1     1    38    13    49    13    49 0.98 MerR family regulatory protein
MerR_1               PF13411.1     69 seq1478_BIOID51039   -            154   2.8e-12   46.1   0.0   1   1     1e-15   4.6e-12   45.4   0.0     2    65    13    76    12    78 0.96 MerR HTH family regulatory protein
CSD                  PF00313.17    66 seq1479_BIOID51039   -             70   2.6e-33  113.5   0.3   1   1   4.1e-37   2.8e-33  113.3   0.2     1    65     5    69     5    70 0.98 'Cold-shock' DNA-binding domain
OB_RNB               PF08206.6     58 seq1479_BIOID51039   -             70   1.5e-05   24.2   0.3   1   1   3.5e-09   2.4e-05   23.6   0.2     7    28    15    36    11    40 0.87 Ribonuclease B OB domain
Methyltrans_RNA      PF04452.9    225 seq1482_BIOID51039   -            252   1.1e-73  246.9   0.0   1   1   9.2e-78   1.3e-73  246.7   0.0     3   225    29   246    27   246 0.98 RNA methyltransferase
Methyltransf_10      PF05971.7    299 seq1484_BIOID51039   -            335  4.8e-154  511.7   0.0   1   1  8.2e-158  5.6e-154  511.4   0.0     2   299    30   323    29   323 0.99 Protein of unknown function (DUF890)
MTS                  PF05175.9    170 seq1484_BIOID51039   -            335   3.9e-05   22.9   0.0   1   1   1.2e-08   8.3e-05   21.9   0.0    30   115   128   222   114   232 0.77 Methyltransferase small domain
NMN_transporter      PF04973.7    182 seq1485_BIOID51039   -            239   1.7e-46  157.8  27.2   1   1   1.3e-48   1.8e-44  151.2  18.8     1   180    23   227    23   229 0.94 Nicotinamide mononucleotide transporter
MFS_1                PF07690.11   354 seq1486_BIOID51039   -            395     5e-29  101.0  52.7   1   1   1.2e-32   8.2e-29  100.3  27.3     2   344    13   341    12   344 0.81 Major Facilitator Superfamily
GnsAB                PF08178.6     54 seq1487_BIOID51039   -             57   6.1e-33  112.1   4.2   1   1     5e-37   6.8e-33  111.9   2.9     1    54     1    54     1    54 1.00 GnsA/GnsB family
OmpH                 PF03938.9    158 seq1488_BIOID51039   -            161   6.2e-23   81.3  16.0   1   1   5.4e-27   7.4e-23   81.1  11.1     3   157    10   160     6   161 0.93 Outer membrane protein (OmpH-like)
LPAM_2               PF13627.1     24 seq1491_BIOID51039   -             67   1.6e-08   33.8   3.3   1   1   1.6e-12   2.1e-08   33.4   2.3     1    24     6    29     6    29 0.94 Prokaryotic lipoprotein-attachment site
EamA                 PF00892.15   126 seq1492_BIOID51039   -            306   8.4e-37  125.9  34.2   1   2   1.9e-25   2.6e-21   75.8   7.2     1   125    18   140    18   141 0.93 EamA-like transporter family
EamA                 PF00892.15   126 seq1492_BIOID51039   -            306   8.4e-37  125.9  34.2   2   2   2.7e-19   3.8e-15   55.9  11.0     1   125   160   284   160   285 0.92 EamA-like transporter family
SIS                  PF01380.17   131 seq1493_BIOID51039   -            384   2.9e-53  178.8   0.0   1   2   1.3e-34   1.7e-30  105.1   0.0     2   130    49   188    48   189 0.98 SIS domain
SIS                  PF01380.17   131 seq1493_BIOID51039   -            384   2.9e-53  178.8   0.0   2   2   2.4e-24   3.2e-20   71.9   0.0     3   131   222   357   220   357 0.94 SIS domain
CCG                  PF02754.11    85 seq1494_BIOID51039   -            239   9.7e-30  102.3   0.2   1   2   2.2e-17   3.1e-13   49.4   0.0     1    84     3    84     3    85 0.95 Cysteine-rich domain
CCG                  PF02754.11    85 seq1494_BIOID51039   -            239   9.7e-30  102.3   0.2   2   2   6.3e-18   8.6e-14   51.2   0.0     2    84   133   216   132   217 0.92 Cysteine-rich domain
Xan_ur_permease      PF00860.15   389 seq1495_BIOID51039   -            449   1.7e-88  296.6  48.3   1   1   1.6e-92   2.1e-88  296.3  33.5     1   388    26   409    26   410 0.99 Permease family
GSH-S_ATP            PF02955.11   174 seq1497_BIOID51039   -            316   6.7e-77  256.3   0.0   1   1   2.4e-80   1.1e-76  255.6   0.0     1   171   124   295   124   298 0.99 Prokaryotic glutathione synthetase, ATP-grasp domain
GSH-S_N              PF02951.9    119 seq1497_BIOID51039   -            316   6.5e-48  161.3   0.0   1   1   2.2e-51   9.8e-48  160.7   0.0     1   119     2   120     2   120 0.99 Prokaryotic glutathione synthetase, N-terminal domain
RimK                 PF08443.6    190 seq1497_BIOID51039   -            316   1.6e-11   43.9   0.0   1   1   4.8e-15   2.2e-11   43.4   0.0    18   156   135   277   131   309 0.81 RimK-like ATP-grasp domain
DAP_epimerase        PF01678.14   121 seq1498_BIOID51039   -            275   1.3e-77  257.4   0.7   1   2   1.8e-43   1.2e-39  134.8   0.0     1   120     4   124     4   125 0.98 Diaminopimelate epimerase
DAP_epimerase        PF01678.14   121 seq1498_BIOID51039   -            275   1.3e-77  257.4   0.7   2   2   2.5e-39   1.7e-35  121.4   0.1     2   121   153   268   152   268 0.97 Diaminopimelate epimerase
PhzC-PhzF            PF02567.11   282 seq1498_BIOID51039   -            275   3.6e-05   23.0   0.0   1   1   7.7e-09   5.2e-05   22.5   0.0    45   224    51   224    46   229 0.86 Phenazine biosynthesis-like protein
Hexapep              PF00132.19    36 seq1500_BIOID51039   -            341   4.3e-32  108.0  41.1   1   3   1.2e-14   8.4e-11   40.7   2.6     2    36   110   144   109   144 0.95 Bacterial transferase hexapeptide (six repeats)
Hexapep              PF00132.19    36 seq1500_BIOID51039   -            341   4.3e-32  108.0  41.1   2   3   1.7e-12   1.2e-08   33.9   0.3     1    35   145   179   145   180 0.96 Bacterial transferase hexapeptide (six repeats)
Hexapep              PF00132.19    36 seq1500_BIOID51039   -            341   4.3e-32  108.0  41.1   3   3   4.2e-11   2.9e-07   29.5   6.4     1    35   222   256   222   257 0.94 Bacterial transferase hexapeptide (six repeats)
LpxD                 PF04613.9     72 seq1500_BIOID51039   -            341   1.9e-23   81.6   0.0   1   1   4.7e-27   3.2e-23   80.9   0.0     1    72    21    90    21    90 0.97 UDP-3-O-[3-hydroxymyristoyl] glucosamine N-acyltransferase, LpxD
CDP-OH_P_transf      PF01066.16   101 seq1505_BIOID51039   -            203   2.9e-13   49.8  12.1   1   1   1.1e-16   1.5e-12   47.5   8.4     3    77    28   124    26   201 0.79 CDP-alcohol phosphatidyltransferase
Carb_kinase          PF01256.12   242 seq1507_BIOID51039   -            515   5.5e-83  277.8   4.4   1   1   6.7e-86   4.6e-82  274.8   1.2     2   242   258   496   257   496 0.99 Carbohydrate kinase
YjeF_N               PF03853.10   173 seq1507_BIOID51039   -            515   7.2e-48  162.2   0.0   1   1   1.9e-51   1.3e-47  161.4   0.0     2   173    35   199    34   199 0.98 YjeF-related protein N-terminus
DUF162               PF02589.10   189 seq1509_BIOID51039   -            475   6.8e-51  172.3   0.1   1   1   6.2e-54   9.4e-51  171.9   0.1     3   189    72   294    70   294 0.99 Uncharacterised ACR, YkgG family COG1556
Fer4_8               PF13183.1     57 seq1509_BIOID51039   -            475   1.3e-11   44.2   2.1   1   1   1.9e-14   2.9e-11   43.1   1.5     2    57   309   376   308   376 0.79 4Fe-4S dicluster domain
DUF3390              PF11870.3     93 seq1509_BIOID51039   -            475   1.2e-09   37.8   0.5   1   1   1.9e-12   2.9e-09   36.5   0.3    13    90   387   468   379   471 0.82 Domain of unknown function (DUF3390)
Fer4_9               PF13187.1     55 seq1509_BIOID51039   -            475   1.1e-08   35.0   0.5   1   1   2.2e-11   3.3e-08   33.5   0.4     1    53   311   375   311   376 0.94 4Fe-4S dicluster domain
Fer4_17              PF13534.1     61 seq1509_BIOID51039   -            475   1.2e-07   31.8   1.9   1   1   2.5e-10   3.8e-07   30.2   1.3     1    60   311   376   311   377 0.71 4Fe-4S dicluster domain
Fer4_7               PF12838.2     52 seq1509_BIOID51039   -            475   1.8e-07   31.2   4.3   1   1   3.2e-10   4.8e-07   29.9   2.9     1    51   311   375   311   376 0.77 4Fe-4S dicluster domain
Fer4_10              PF13237.1     52 seq1509_BIOID51039   -            475   1.8e-07   30.6   5.0   1   1   4.5e-10   6.9e-07   28.8   3.7     7    52   310   373   305   373 0.69 4Fe-4S dicluster domain
Pili_assembly_N      PF00345.15   122 seq1510_BIOID51039   -            233   1.1e-36  125.1   0.0   1   1   2.4e-40   1.6e-36  124.6   0.0     1   122    31   149    31   149 0.93 Gram-negative pili assembly chaperone, N-terminal domain
Pili_assembly_C      PF02753.12    68 seq1510_BIOID51039   -            233   2.9e-21   74.9   1.2   1   1   7.4e-25   5.1e-21   74.1   0.9     2    66   169   228   168   230 0.96 Gram-negative pili assembly chaperone, C-terminal domain
DUF484               PF04340.7    225 seq1512_BIOID51039   -            235   1.1e-89  299.6   0.4   1   1   9.5e-94   1.3e-89  299.4   0.3     1   224    10   232    10   233 0.99 Protein of unknown function, DUF484
DUF179               PF02622.10   161 seq1515_BIOID51039   -            211   4.9e-53  178.9   0.0   1   1   4.2e-57   5.8e-53  178.7   0.0     1   161    35   198    35   198 0.94 Uncharacterized ACR, COG1678
F_bP_aldolase        PF01116.15   287 seq1516_BIOID51039   -            286  9.8e-103  343.0   0.0   1   1    8e-107  1.1e-102  342.9   0.0     4   286     5   283     2   284 0.99 Fructose-bisphosphate aldolase class-II
CTP_transf_1         PF01148.15   259 seq1518_BIOID51039   -            301   1.7e-58  198.1  22.5   1   1   1.8e-62   2.5e-58  197.6  15.6     3   257    38   294    36   296 0.86 Cytidylyltransferase family
FabA                 PF07977.8    138 seq1523_BIOID51039   -            151   8.4e-43  145.0   0.0   1   1   7.2e-47   9.8e-43  144.8   0.0     1   137    17   141    17   142 0.97 FabA-like domain
Ribosomal_L31        PF01197.13    69 seq1525_BIOID51039   -             70   1.4e-30  104.9   0.2   1   1   1.1e-34   1.5e-30  104.8   0.1     1    67     1    65     1    67 0.98 Ribosomal protein L31
Usher                PF00577.15   552 seq1526_BIOID51039   -            606  6.7e-156  520.1  19.3   1   1  1.3e-159  8.6e-156  519.7  13.4     1   389   200   599   200   604 0.98 Type VII secretion system (T7SS), usher protein
PapC_N               PF13954.1    146 seq1526_BIOID51039   -            606     4e-47  159.3   0.0   1   1   1.2e-50   8.2e-47  158.3   0.0     2   145    38   183    37   184 0.98 PapC N-terminal domain
Na_H_Exchanger       PF00999.16   384 seq1527_BIOID51039   -            549   3.4e-72  242.9  43.6   1   1   3.1e-76   4.2e-72  242.6  30.2     2   383     8   421     5   422 0.91 Sodium/hydrogen exchanger family
Ribonuc_red_lgC      PF02867.10   537 seq1530_BIOID51039   -            761  6.7e-135  450.5   0.0   1   1  3.2e-137  1.5e-133  446.1   0.0     1   536   222   731   222   732 0.95 Ribonucleotide reductase, barrel domain
ATP-cone             PF03477.11    90 seq1530_BIOID51039   -            761   5.9e-15   55.3   0.1   1   1   2.8e-18   1.3e-14   54.2   0.1     3    90     7    92     5    92 0.97 ATP cone domain
Ribonuc_red_lgN      PF00317.16    83 seq1530_BIOID51039   -            761   1.5e-12   47.0   1.0   1   1     5e-16   2.3e-12   46.4   0.1     2    82   142   219   141   220 0.93 Ribonucleotide reductase, all-alpha domain
Phage_integrase      PF00589.17   173 seq1531_BIOID51039   -            298   4.6e-50  169.5   0.0   1   1   1.1e-53   7.7e-50  168.8   0.0     3   172   114   281   112   282 0.97 Phage integrase family
Phage_integr_N       PF02899.12    84 seq1531_BIOID51039   -            298   7.9e-27   93.1   0.7   1   1   2.9e-30     2e-26   91.8   0.5     1    83     8    90     8    91 0.98 Phage integrase, N-terminal SAM-like domain
UPF0081              PF03652.10   135 seq1532_BIOID51039   -            138   7.8e-44  148.9   0.0   1   1   6.3e-48   8.6e-44  148.8   0.0     2   135     4   136     3   136 0.98 Uncharacterised protein family (UPF0081)
Acetyltransf_11      PF13720.1     83 seq1533_BIOID51039   -            262   2.4e-30  104.4   0.0   1   1   5.6e-34   3.8e-30  103.8   0.0     1    83   180   262   180   262 0.98 Udp N-acetylglucosamine O-acyltransferase; Domain 2
Hexapep              PF00132.19    36 seq1533_BIOID51039   -            262     5e-30  101.5  21.3   1   5   3.6e-09   2.5e-05   23.4   0.3     4    35     2    33     1    34 0.91 Bacterial transferase hexapeptide (six repeats)
Hexapep              PF00132.19    36 seq1533_BIOID51039   -            262     5e-30  101.5  21.3   2   5   5.4e-13   3.7e-09   35.5   3.3     1    36    17    52    17    52 0.96 Bacterial transferase hexapeptide (six repeats)
Hexapep              PF00132.19    36 seq1533_BIOID51039   -            262     5e-30  101.5  21.3   3   5   1.5e-07     0.001   18.3   1.1     1    35    35    69    35    69 0.92 Bacterial transferase hexapeptide (six repeats)
Hexapep              PF00132.19    36 seq1533_BIOID51039   -            262     5e-30  101.5  21.3   4   5   3.1e-07    0.0021   17.3   0.0     2    35    66    99    65   100 0.95 Bacterial transferase hexapeptide (six repeats)
Hexapep              PF00132.19    36 seq1533_BIOID51039   -            262     5e-30  101.5  21.3   5   5   1.9e-13   1.3e-09   37.0   0.1     2    36   109   143   108   143 0.96 Bacterial transferase hexapeptide (six repeats)
Methyltransf_20      PF12147.3    311 seq1534_BIOID51039   -            585  5.9e-148  491.7   0.0   1   1  2.8e-151  7.7e-148  491.3   0.0     1   311   273   582   273   582 0.99 Putative methyltransferase
Hydrolase_4          PF12146.3     79 seq1534_BIOID51039   -            585   2.7e-27   94.2   0.2   1   1   1.1e-29     3e-26   90.9   0.1     1    78    17    95    17    96 0.98 Putative lysophospholipase
Abhydrolase_6        PF12697.2    228 seq1534_BIOID51039   -            585   1.2e-19   70.9   4.8   1   1   1.1e-22     3e-19   69.7   3.3     1   218    36   263    36   271 0.74 Alpha/beta hydrolase family
Abhydrolase_5        PF12695.2    142 seq1534_BIOID51039   -            585   3.3e-11   42.9   1.6   1   1   6.1e-14   1.7e-10   40.7   0.5     1   141    35   260    35   261 0.82 Alpha/beta hydrolase family
Methyltransf_18      PF12847.2    112 seq1534_BIOID51039   -            585   2.4e-09   37.6   0.0   1   1     2e-12   5.4e-09   36.5   0.0     4   110   410   519   408   520 0.87 Methyltransferase domain
DAHP_synth_1         PF00793.15   272 seq1535_BIOID51039   -            350  1.3e-105  351.8   0.0   1   1  1.1e-109  1.5e-105  351.6   0.0     8   271    40   338    25   339 0.96 DAHP synthetase I family
DUF162               PF02589.10   189 seq1536_BIOID51039   -            231   1.4e-36  125.7   0.1   1   1   1.5e-40     2e-36  125.1   0.0    19   189    65   228    47   228 0.91 Uncharacterised ACR, YkgG family COG1556
PTSIIB_sorb          PF03830.10   151 seq1537_BIOID51039   -            158   3.2e-52  176.2   0.7   1   1   2.7e-56   3.6e-52  176.1   0.5     1   150     5   154     5   155 0.98 PTS system sorbose subfamily IIB component
UPF0079              PF02367.12   123 seq1539_BIOID51039   -            153   5.6e-45  151.8   0.0   1   1   4.8e-49   6.6e-45  151.5   0.0     1   121    14   134    14   136 0.98 Uncharacterised P-loop hydrolase UPF0079
ATP-grasp            PF02222.17   172 seq1541_BIOID51039   -            392     9e-56  187.8   0.0   1   1   5.1e-59   1.4e-55  187.1   0.0     2   171   123   294   122   295 0.98 ATP-grasp domain
ATP-grasp_4          PF13535.1    184 seq1541_BIOID51039   -            392   2.5e-18   66.3   0.0   1   1   1.8e-21     5e-18   65.3   0.0    10   179   120   284   110   289 0.86 ATP-grasp domain
Dala_Dala_lig_C      PF07478.8    203 seq1541_BIOID51039   -            392   4.4e-08   32.6   0.0   1   1   1.7e-10   4.7e-07   29.2   0.0    24   175   138   284   112   295 0.76 D-ala D-ala ligase C-terminus
ATP-grasp_3          PF02655.9    161 seq1541_BIOID51039   -            392   2.6e-06   27.2   0.0   1   1   2.9e-09   7.8e-06   25.7   0.0    25   159   143   285   117   287 0.85 ATP-grasp domain
CPSase_L_D2          PF02786.12   211 seq1541_BIOID51039   -            392   2.7e-06   26.7   0.0   1   1   1.7e-09   4.5e-06   25.9   0.0    16    89   127   198   114   218 0.82 Carbamoyl-phosphate synthase L chain, ATP binding domain
HAD_2                PF13419.1    176 seq1546_BIOID51039   -            238   8.5e-20   71.6   0.1   1   1   2.4e-23   1.1e-19   71.2   0.0     1   176    13   207    13   207 0.76 Haloacid dehalogenase-like hydrolase
Hydrolase_like       PF13242.1     75 seq1546_BIOID51039   -            238   4.5e-09   35.7   0.0   1   1   2.2e-12   9.9e-09   34.6   0.0     2    50   161   209   160   223 0.93 HAD-hyrolase-like
Hydrolase            PF00702.21   204 seq1546_BIOID51039   -            238   1.3e-08   35.4   0.0   1   1   4.1e-12   1.9e-08   34.9   0.0     1   202    10   199    10   201 0.71 haloacid dehalogenase-like hydrolase
Transgly             PF00912.17   178 seq1547_BIOID51039   -            858   1.4e-67  226.3   0.0   1   1   4.3e-71   2.9e-67  225.2   0.0     1   177    62   237    62   238 0.98 Transglycosylase
Transpeptidase       PF00905.17   304 seq1547_BIOID51039   -            858   2.9e-28   98.6   3.2   1   1   1.5e-29     1e-25   90.3   0.0     2   204   436   617   435   681 0.79 Penicillin binding protein transpeptidase domain
LpxB                 PF02684.10   373 seq1548_BIOID51039   -            382  4.4e-154  512.5   0.0   1   1  3.6e-158    5e-154  512.3   0.0     1   373     9   377     9   377 1.00 Lipid-A-disaccharide synthetase
EII-Sor              PF03609.9    237 seq1549_BIOID51039   -            267   3.4e-72  242.4  24.2   1   1   2.8e-76   3.9e-72  242.2  16.8     1   236     1   238     1   239 0.99 PTS system sorbose-specific iic component
Amidase_3            PF01520.13   175 seq1550_BIOID51039   -            445   3.7e-49  166.7   0.0   1   1   9.5e-53   6.5e-49  165.9   0.0     1   174   194   413   194   414 0.99 N-acetylmuramoyl-L-alanine amidase
CinA                 PF02464.12   155 seq1556_BIOID51039   -            172   9.4e-48  161.4   1.1   1   1   7.9e-52   1.1e-47  161.2   0.8     2   155    18   171    17   171 0.98 Competence-damaged protein
Usher                PF00577.15   552 seq1558_BIOID51039   -            256   5.8e-52  177.0   5.7   1   1     1e-55   6.9e-52  176.7   3.9   385   552     2   171     1   171 0.98 Type VII secretion system (T7SS), usher protein
PapC_C               PF13953.1     68 seq1558_BIOID51039   -            256   5.2e-20   70.7   0.0   1   1   1.5e-23   1.1e-19   69.7   0.0     5    67   184   247   181   248 0.92 PapC C-terminal domain
UvrD_C               PF13361.1    319 seq1559_BIOID51039   -            738   1.3e-99  333.6   0.0   1   1  7.6e-103   1.7e-99  333.1   0.0     1   318   295   634   295   635 0.98 UvrD-like helicase C-terminal domain
UvrD-helicase        PF00580.16   315 seq1559_BIOID51039   -            738   2.2e-76  257.0   0.0   1   1   2.7e-79   6.1e-76  255.6   0.0     1   314    28   289    28   290 0.98 UvrD/REP helicase N-terminal domain
AAA_19               PF13245.1     76 seq1559_BIOID51039   -            738   5.5e-14   51.5   0.2   1   1   8.5e-17   1.9e-13   49.8   0.1     1    75    34   111    34   112 0.85 Part of AAA domain
UvrD_C_2             PF13538.1    104 seq1559_BIOID51039   -            738   1.1e-10   41.4   0.0   1   1   1.1e-13   2.6e-10   40.2   0.0    54   103   561   630   509   631 0.77 Family description
Ala_racemase_N       PF01168.15   217 seq1560_BIOID51039   -            234   3.1e-49  167.3   0.1   1   1   2.6e-53   3.6e-49  167.1   0.1     2   217     7   230     6   230 0.90 Alanine racemase, N-terminal domain
EIID-AGA             PF03613.9    264 seq1561_BIOID51039   -            270   1.1e-92  309.6   4.6   1   1     9e-97   1.2e-92  309.4   3.2     2   264    11   270    10   270 0.97 PTS system mannose/fructose/sorbose family IID component
DSPc                 PF00782.15   133 seq1564_BIOID51039   -            451   2.7e-25   88.3   0.0   1   1   1.4e-28   4.9e-25   87.5   0.0     1   132   327   450   327   451 0.96 Dual specificity phosphatase, catalytic domain
PAP2                 PF01569.16   129 seq1564_BIOID51039   -            451   8.4e-11   41.5   3.6   1   1     8e-14   2.7e-10   39.8   2.5     4   126   106   220   100   223 0.86 PAP2 superfamily
PAP2_3               PF14378.1    191 seq1564_BIOID51039   -            451     2e-08   33.9   1.8   1   1   5.7e-12     2e-08   33.9   1.3    71   189   101   211    91   213 0.85 PAP2 superfamily
Y_phosphatase        PF00102.22   236 seq1564_BIOID51039   -            451   2.8e-05   23.4   0.0   1   1   1.2e-08   4.2e-05   22.8   0.0   152   223   376   438   350   445 0.83 Protein-tyrosine phosphatase
RNase_HII            PF01351.13   198 seq1565_BIOID51039   -            198   6.2e-58  195.5   0.0   1   1   5.2e-62   7.1e-58  195.4   0.0     1   197    13   189    13   190 0.99 Ribonuclease HII
Peripla_BP_1         PF00532.16   279 seq1567_BIOID51039   -            342   1.2e-94  316.5   0.0   1   1   2.1e-98   1.4e-94  316.2   0.0     1   279    44   337    44   337 0.98 Periplasmic binding proteins and sugar binding domain of LacI family
Peripla_BP_4         PF13407.1    258 seq1567_BIOID51039   -            342   7.7e-20   71.2   0.1   1   1   1.4e-23   9.7e-20   70.8   0.1     5   257    51   296    49   297 0.88 Periplasmic binding protein domain
DNA_mis_repair       PF01119.14   119 seq1569_BIOID51039   -            615   5.3e-37  125.8   0.0   1   1   2.5e-40   8.6e-37  125.1   0.0     2   118   213   330   212   331 0.95 DNA mismatch repair protein, C-terminal domain
MutL_C               PF08676.6    144 seq1569_BIOID51039   -            615   1.6e-23   82.7   0.2   1   1   4.7e-27   1.6e-23   82.7   0.1     2   134   435   563   434   572 0.92 MutL C terminal dimerisation domain
HATPase_c_3          PF13589.1    137 seq1569_BIOID51039   -            615   1.1e-13   50.9   0.0   1   1   5.6e-17   1.9e-13   50.1   0.0     4   103    24   123    21   142 0.81 Histidine kinase-, DNA gyrase B-, and HSP90-like ATPase
HATPase_c            PF02518.21   111 seq1569_BIOID51039   -            615   5.7e-11   42.0   0.0   1   1   3.8e-14   1.3e-10   40.8   0.0     2    72    19    87    18   147 0.79 Histidine kinase-, DNA gyrase B-, and HSP90-like ATPase
Ribonuc_red_sm       PF00268.16   281 seq1570_BIOID51039   -            376   7.3e-30  103.8   2.5   1   2   4.3e-17   5.8e-13   48.3   0.3    13   143    31   158    22   165 0.91 Ribonucleotide reductase, small chain
Ribonuc_red_sm       PF00268.16   281 seq1570_BIOID51039   -            376   7.3e-30  103.8   2.5   2   2   2.8e-19   3.9e-15   55.5   0.1   155   274   200   329   182   336 0.89 Ribonucleotide reductase, small chain
HTH_Tnp_1            PF01527.15    76 seq1571_BIOID51039   -            136   4.5e-19   68.0   0.6   1   1   1.2e-22     8e-19   67.2   0.4     2    74    23   102    22   104 0.89 Transposase
HTH_28               PF13518.1     52 seq1571_BIOID51039   -            136   2.1e-06   27.4   0.5   1   1   6.5e-10   4.4e-06   26.4   0.0     1    43    32    75    32    78 0.93 Helix-turn-helix domain
YGGT                 PF02325.12    75 seq1572_BIOID51039   -            188   1.3e-41  140.2  21.6   1   2   8.4e-26   1.1e-21   76.3   3.0     1    73     8    80     8    82 0.97 YGGT family
YGGT                 PF02325.12    75 seq1572_BIOID51039   -            188   1.3e-41  140.2  21.6   2   2   8.2e-24   1.1e-19   69.9   6.5     3    73   101   170    88   172 0.93 YGGT family
Glucosamine_iso      PF01182.15   199 seq1575_BIOID51039   -            251   2.5e-19   69.6   0.0   1   1   2.5e-23   3.4e-19   69.2   0.0     4   198    30   226    28   227 0.81 Glucosamine-6-phosphate isomerases/6-phosphogluconolactonase
Porin_1              PF00267.16   337 seq1576_BIOID51039   -            397  9.1e-134  445.8  30.3   1   1  1.5e-137    1e-133  445.6  21.0     1   337    37   397    37   397 0.98 Gram-negative porin
Porin_4              PF13609.1    311 seq1576_BIOID51039   -            397   1.2e-15   57.7  49.3   1   1   1.9e-19   1.3e-15   57.6  32.4     6   304    22   367    16   376 0.78 Gram-negative porin
DNA_pol3_alpha       PF07733.7    426 seq1577_BIOID51039   -           1160  3.4e-177  589.0   0.0   1   1  9.7e-181  4.4e-177  588.6   0.0     2   426   291   735   290   735 0.96 Bacterial DNA polymerase III alpha subunit
PHP                  PF02811.14   175 seq1577_BIOID51039   -           1160   3.9e-30  104.7   0.0   1   1   2.4e-33   1.1e-29  103.3   0.0     1   170     7   178     7   192 0.96 PHP domain
tRNA_anti            PF01336.20    76 seq1577_BIOID51039   -           1160   1.2e-08   34.4   0.1   1   1   5.4e-12   2.5e-08   33.5   0.1     2    75  1000  1072   994  1073 0.88 OB-fold nucleic acid binding domain
DUF167               PF02594.11    78 seq1579_BIOID51039   -             96   6.3e-29   99.6   0.1   1   1   5.3e-33   7.2e-29   99.4   0.1     2    77     8    82     7    83 0.97 Uncharacterised ACR, YggU family COG1872
Ferritin             PF00210.19   142 seq1580_BIOID51039   -            167   1.2e-22   80.1   1.4   1   1   9.7e-27   1.3e-22   79.9   1.0     3   140     9   142     7   144 0.93 Ferritin-like domain
Ham1p_like           PF01725.11   189 seq1583_BIOID51039   -            197   1.3e-64  216.9   0.0   1   1   1.1e-68   1.5e-64  216.7   0.0     1   188     4   193     4   194 0.97 Ham1 family
Aldo_ket_red         PF00248.16   283 seq1584_BIOID51039   -            346   1.3e-75  253.7   0.0   1   1   1.1e-79   1.5e-75  253.5   0.0     2   282    28   332    27   333 0.96 Aldo/keto reductase family
Fer2                 PF00111.22    78 seq1587_BIOID51039   -             84   9.2e-11   41.2   2.6   1   1   7.5e-15     1e-10   41.0   1.8     7    78    10    77     4    77 0.83 2Fe-2S iron-sulfur cluster binding domain
DnaJ                 PF00226.26    64 seq1588_BIOID51039   -            271   2.8e-14   52.4   0.2   1   1   7.4e-18     5e-14   51.6   0.1     4    56   208   266   205   269 0.94 DnaJ domain
TerB                 PF05099.8    140 seq1588_BIOID51039   -            271   2.5e-09   36.8   0.7   1   1   3.7e-13   2.5e-09   36.8   0.5    14   137    44   170    32   173 0.89 Tellurite resistance protein TerB
Fimbrial             PF00419.15   145 seq1590_BIOID51039   -            194   3.6e-13   49.8   0.0   1   1   3.5e-17   4.8e-13   49.4   0.0     3   144    29   193    27   194 0.76 Fimbrial protein
Peptidase_C26        PF07722.8    217 seq1591_BIOID51039   -            254   3.3e-69  232.5   0.0   1   1   5.6e-73   3.8e-69  232.3   0.0     1   217     8   224     8   224 0.96 Peptidase C26
GATase               PF00117.23   192 seq1591_BIOID51039   -            254   8.2e-12   44.8   0.0   1   1   1.6e-15   1.1e-11   44.4   0.0    43   190    62   241    31   243 0.69 Glutamine amidotransferase class-I
Radical_SAM          PF04055.16   166 seq1593_BIOID51039   -            378   1.4e-16   61.0   0.0   1   1   3.3e-20   2.3e-16   60.3   0.0     2   158    11   175    10   180 0.75 Radical SAM superfamily
HemN_C               PF06969.11    66 seq1593_BIOID51039   -            378   2.1e-09   37.2   0.0   1   1   6.8e-13   4.7e-09   36.0   0.0     4    66   305   366   302   366 0.92 HemN C-terminal domain
Cytochrom_NNT        PF03264.9    174 seq1596_BIOID51039   -            390   2.9e-65  218.8   7.6   1   1   4.6e-68   3.1e-64  215.4   4.3     2   174    11   184    10   184 0.98 NapC/NirT cytochrome c family, N-terminal region
IPPT                 PF01715.12   253 seq1600_BIOID51039   -            316  8.7e-108  359.0   0.0   1   1  1.5e-111    1e-107  358.7   0.0     2   252    45   297    44   298 0.99 IPP transferase
IPT                  PF01745.11   233 seq1600_BIOID51039   -            316   6.5e-07   28.6   0.0   1   1   1.7e-08   0.00012   21.2   0.0     5   100    14   109    10   120 0.80 Isopentenyl transferase
adh_short            PF00106.20   167 seq1602_BIOID51039   -            248   2.5e-34  118.4   0.0   1   1   1.2e-37   3.2e-34  118.1   0.0     2   166     2   165     1   166 0.93 short chain dehydrogenase
adh_short_C2         PF13561.1    243 seq1602_BIOID51039   -            248   2.5e-14   53.5   0.0   1   1   1.1e-17   3.1e-14   53.2   0.0     3   222     9   218     7   232 0.89 Enoyl-(Acyl carrier protein) reductase
KR                   PF08659.5    181 seq1602_BIOID51039   -            248   2.2e-13   50.1   0.0   1   1   1.1e-16   3.1e-13   49.6   0.0     3   173     3   170     2   177 0.89 KR domain
Epimerase            PF01370.16   236 seq1602_BIOID51039   -            248   1.4e-06   27.8   0.1   1   1   1.6e-09   4.3e-06   26.2   0.0     1   117     3   135     3   176 0.80 NAD dependent epimerase/dehydratase family
NAD_binding_10       PF13460.1    183 seq1602_BIOID51039   -            248   2.8e-06   27.3   0.0   1   1   1.3e-09   3.7e-06   26.9   0.0     1    60     3    67     3   173 0.77 NADH(P)-binding
YecR                 PF13992.1     74 seq1604_BIOID51039   -            107   2.8e-27   94.5   0.2   1   1   2.5e-31   3.5e-27   94.2   0.1     2    74    26    98    25    98 0.98 YecR-like lipoprotein
DUF3418              PF11898.3    586 seq1605_BIOID51039   -           1300  1.2e-241  803.1   0.6   1   1  7.1e-245  1.6e-241  802.7   0.4     2   586   712  1298   711  1298 0.99 Domain of unknown function (DUF3418)
OB_NTP_bind          PF07717.11   111 seq1605_BIOID51039   -           1300   1.1e-24   86.1   0.0   1   1   9.4e-28   2.1e-24   85.2   0.0     2   111   600   699   599   699 0.97 Oligonucleotide/oligosaccharide-binding (OB)-fold
HA2                  PF04408.18   102 seq1605_BIOID51039   -           1300   2.7e-24   84.9   0.0   1   1   2.5e-27   5.8e-24   83.9   0.0     2   101   465   558   464   559 0.90 Helicase associated domain (HA2)
Helicase_C           PF00271.26    78 seq1605_BIOID51039   -           1300   1.1e-10   41.0   0.1   1   1   1.1e-13   2.5e-10   39.9   0.1     2    77   312   403   311   404 0.94 Helicase conserved C-terminal domain
DEAD                 PF00270.24   173 seq1605_BIOID51039   -           1300   5.9e-07   28.9   0.0   1   1     6e-10   1.4e-06   27.7   0.0     7   167    86   233    80   239 0.72 DEAD/DEAH box helicase
Pili_assembly_N      PF00345.15   122 seq1607_BIOID51039   -            231   1.7e-41  140.7   0.0   1   1   4.5e-45   3.1e-41  139.8   0.0     1   122    25   145    25   145 0.94 Gram-negative pili assembly chaperone, N-terminal domain
Pili_assembly_C      PF02753.12    68 seq1607_BIOID51039   -            231     3e-17   62.0   0.2   1   1     1e-20   7.1e-17   60.8   0.1     1    67   164   226   164   227 0.91 Gram-negative pili assembly chaperone, C-terminal domain
IgaA                 PF07095.6    706 seq1609_BIOID51039   -            711         0 1231.7   0.0   1   1         0         0 1231.4   0.0     1   705     1   706     1   707 1.00 Intracellular growth attenuator protein IgaA
Cupin_2              PF07883.6     71 seq1610_BIOID51039   -            185     9e-18   63.4   0.1   1   1   5.2e-21   1.4e-17   62.8   0.1     2    69   111   178   110   180 0.94 Cupin domain
HTH_3                PF01381.17    55 seq1610_BIOID51039   -            185   1.1e-14   53.9   0.4   1   1   5.9e-18   1.6e-14   53.3   0.2     2    55    13    66    12    66 0.97 Helix-turn-helix
HTH_31               PF13560.1     64 seq1610_BIOID51039   -            185     1e-10   41.4   0.0   1   1     6e-14   1.6e-10   40.8   0.0     3    60     9    65     7    68 0.95 Helix-turn-helix domain
HTH_19               PF12844.2     64 seq1610_BIOID51039   -            185   1.7e-10   40.6   0.0   1   1     1e-13   2.7e-10   40.0   0.0     1    62     9    70     9    72 0.96 Helix-turn-helix domain
FAD_binding_2        PF00890.19   421 seq1611_BIOID51039   -            540  2.8e-107  359.0   1.8   1   1  9.8e-111  3.3e-107  358.8   1.3     1   421    10   392    10   392 0.95 FAD binding domain
Succ_DH_flav_C       PF02910.15   129 seq1611_BIOID51039   -            540   3.1e-19   68.9   0.2   1   1   1.6e-22   5.5e-19   68.1   0.1     2    88   441   521   440   526 0.96 Fumarate reductase flavoprotein C-term
Pyr_redox_2          PF07992.9    200 seq1611_BIOID51039   -            540   4.1e-11   43.0   3.3   1   1   3.6e-12   1.2e-08   34.9   2.3     1   196    10   377    10   380 0.79 Pyridine nucleotide-disulphide oxidoreductase
Ferritin             PF00210.19   142 seq1615_BIOID51039   -            165   7.3e-34  116.4   5.6   1   1   6.2e-38   8.5e-34  116.2   3.9     1   140     7   142     7   144 0.93 Ferritin-like domain
adh_short_C2         PF13561.1    243 seq1619_BIOID51039   -            294   4.9e-30  104.9   0.0   1   1   1.3e-33   5.7e-30  104.7   0.0     5   241    58   290    55   292 0.92 Enoyl-(Acyl carrier protein) reductase
adh_short            PF00106.20   167 seq1619_BIOID51039   -            294   3.3e-26   92.0   0.2   1   1     9e-30   4.1e-26   91.7   0.1     3   166    52   217    50   218 0.95 short chain dehydrogenase
KR                   PF08659.5    181 seq1619_BIOID51039   -            294   2.3e-08   33.7   0.0   1   1   6.9e-12   3.2e-08   33.3   0.0     4   167    53   221    51   234 0.77 KR domain
FCD                  PF07729.7    125 seq1620_BIOID51039   -            228   1.6e-26   92.9   5.9   1   1   3.5e-30   2.4e-26   92.3   4.1     5   124    89   208    87   209 0.99 FCD domain
GntR                 PF00392.16    64 seq1620_BIOID51039   -            228   9.3e-18   63.3   0.0   1   1   3.6e-21   2.4e-17   61.9   0.0     3    64    15    75    13    75 0.98 Bacterial regulatory proteins, gntR family
Usher                PF00577.15   552 seq1621_BIOID51039   -            838  4.5e-208  692.3  27.4   1   1  9.9e-212  4.5e-208  692.3  19.0     1   552   206   748   206   748 0.99 Type VII secretion system (T7SS), usher protein
PapC_N               PF13954.1    146 seq1621_BIOID51039   -            838   8.3e-47  158.3   0.1   1   1   3.9e-50   1.8e-46  157.2   0.0     1   146    43   192    43   192 0.98 PapC N-terminal domain
PapC_C               PF13953.1     68 seq1621_BIOID51039   -            838   5.1e-21   73.9   0.1   1   1   2.6e-24   1.2e-20   72.8   0.1     2    67   759   825   758   826 0.95 PapC C-terminal domain
CorA                 PF01544.13   292 seq1622_BIOID51039   -            316   4.9e-56  189.7   0.4   1   1   4.4e-60     6e-56  189.5   0.2     4   292    26   312    24   312 0.95 CorA-like Mg2+ transporter protein
LSM                  PF01423.17    68 seq1624_BIOID51039   -            102   7.6e-09   34.8   0.2   1   1   1.1e-12   1.4e-08   33.9   0.1     6    68    17    64    10    64 0.85 LSM domain
Molybdopterin        PF00384.17   432 seq1626_BIOID51039   -            848  8.7e-106  354.1   0.0   1   1  1.5e-109  1.1e-105  353.8   0.0     1   431    99   572    99   573 0.95 Molybdopterin oxidoreductase
Molydop_binding      PF01568.16   109 seq1626_BIOID51039   -            848   1.8e-23   82.3   0.0   1   1   5.3e-27   3.6e-23   81.3   0.0     1   108   690   811   690   812 0.95 Molydopterin dinucleotide binding domain
SBP_bac_7            PF03480.8    286 seq1627_BIOID51039   -            328   9.3e-84  280.7   1.4   1   1   7.9e-88   1.1e-83  280.5   1.0     1   285    33   312    33   313 0.99 Bacterial extracellular solute-binding protein, family 7
MarR                 PF01047.17    59 seq1628_BIOID51039   -            165     5e-15   54.8   0.1   1   1   1.1e-18   7.5e-15   54.2   0.1     1    58    46   103    46   104 0.98 MarR family
MarR_2               PF12802.2     62 seq1628_BIOID51039   -            165   2.5e-07   30.1   0.0   1   1   7.1e-11   4.9e-07   29.2   0.0     1    61    44   102    44   103 0.94 MarR family
Aldedh               PF00171.17   462 seq1629_BIOID51039   -            495  2.2e-170  566.8   0.0   1   1  1.8e-174  2.5e-170  566.6   0.0     4   462    31   489    28   489 0.97 Aldehyde dehydrogenase family
MMR_HSR1             PF01926.18   114 seq1633_BIOID51039   -            426   3.4e-21   75.2   0.1   1   1   3.3e-24   9.1e-21   73.8   0.1     2   114   200   318   199   318 0.83 50S ribosome-binding GTPase
GTP-bdg_N            PF13167.1     95 seq1633_BIOID51039   -            426   1.6e-15   56.9   0.0   1   1   1.4e-18   3.8e-15   55.6   0.0     8    95    25   112    18   112 0.96 GTP-binding GTPase N-terminal
FeoB_N               PF02421.13   189 seq1633_BIOID51039   -            426     1e-08   34.5   0.1   1   1   7.5e-12   2.1e-08   33.5   0.0     2   168   199   369   198   390 0.81 Ferrous iron transport protein B
Arf                  PF00025.16   175 seq1633_BIOID51039   -            426   1.2e-05   24.4   0.6   1   1   2.8e-08   7.6e-05   21.9   0.4    19   132   202   326   190   360 0.79 ADP-ribosylation factor family
Trp_Tyr_perm         PF03222.8    394 seq1634_BIOID51039   -            403  1.3e-143  478.4  30.7   1   1  2.2e-147  1.5e-143  478.2  21.3     2   393     2   390     1   391 0.99 Tryptophan/tyrosine permease family
Aa_trans             PF01490.13   410 seq1634_BIOID51039   -            403   7.1e-11   41.1  20.9   1   1     1e-14   7.1e-11   41.1  14.5     6   248     6   236     1   239 0.82 Transmembrane amino acid transporter protein
OMP_b-brl            PF13505.1    176 seq1635_BIOID51039   -            171   3.9e-27   95.2  13.5   1   1   6.8e-31   4.7e-27   94.9   9.3     2   176     9   171     6   171 0.87 Outer membrane protein beta-barrel domain
Ail_Lom              PF06316.6    199 seq1635_BIOID51039   -            171   1.5e-23   83.2   4.7   1   2   2.2e-18   1.5e-14   53.8   0.9     1   126     1   115     1   127 0.77 Enterobacterial Ail/Lom protein
Ail_Lom              PF06316.6    199 seq1635_BIOID51039   -            171   1.5e-23   83.2   4.7   2   2   2.2e-11   1.5e-07   31.0   0.1   154   199   126   171   120   171 0.93 Enterobacterial Ail/Lom protein
YdfZ                 PF14001.1     64 seq1636_BIOID51039   -             67     2e-33  114.3   0.1   1   1   1.6e-37   2.2e-33  114.1   0.1     1    64     2    65     2    65 0.99 YdfZ protein
MCPsignal            PF00015.16   213 seq1637_BIOID51039   -            554   3.8e-74  248.7  37.0   1   1   2.2e-75   9.8e-72  240.8  18.4     1   213   324   518   324   518 0.99 Methyl-accepting chemotaxis protein (MCP) signalling domain
TarH                 PF02203.10   171 seq1637_BIOID51039   -            554   2.5e-53  180.3   3.7   1   1   5.5e-57   2.5e-53  180.3   2.6     1   170     1   176     1   177 0.97 Tar ligand binding domain homologue
HAMP                 PF00672.20    70 seq1637_BIOID51039   -            554   3.1e-14   52.7   0.4   1   1   6.8e-18   3.1e-14   52.7   0.3     1    68   196   263   196   265 0.95 HAMP domain
BCCT                 PF02028.12   485 seq1641_BIOID51039   -            677  2.6e-173  576.6  44.5   1   1  2.2e-177    3e-173  576.3  30.9     1   484    17   502    17   503 0.99 BCCT family transporter
ACCA                 PF03255.9    145 seq1642_BIOID51039   -            319     6e-65  217.1   0.2   1   1   1.9e-68   8.7e-65  216.5   0.1     2   145     5   151     4   151 0.97 Acetyl co-enzyme A carboxylase carboxyltransferase alpha subunit
Carboxyl_trans       PF01039.17   493 seq1642_BIOID51039   -            319   1.5e-18   66.3   0.1   1   1   4.1e-22   1.9e-18   66.0   0.0   272   473    85   288    58   300 0.84 Carboxyl transferase domain
MdcE                 PF06833.6    234 seq1642_BIOID51039   -            319   6.6e-06   25.3   0.0   1   1     2e-09   9.1e-06   24.9   0.0     5   176    88   262    84   313 0.81 Malonate decarboxylase gamma subunit (MdcE)
DctQ                 PF04290.7    133 seq1643_BIOID51039   -            167   4.1e-28   97.6   7.5   1   1     3e-32   4.1e-28   97.6   5.2     1   131    25   156    25   158 0.93 Tripartite ATP-independent periplasmic transporters, DctQ component
HTH_6                PF01418.12    77 seq1644_BIOID51039   -            289   3.5e-33  113.0   0.2   1   1   3.7e-36   1.7e-32  110.8   0.0     1    76     1    76     1    77 0.99 Helix-turn-helix domain, rpiR family
SIS                  PF01380.17   131 seq1644_BIOID51039   -            289   2.9e-27   94.7   0.1   1   1   1.1e-30     5e-27   93.9   0.1     2   130   125   252   124   253 0.98 SIS domain
SIS_2                PF13580.1    138 seq1644_BIOID51039   -            289     1e-12   47.7   0.9   1   1   1.2e-11   5.3e-08   32.5   0.0    99   138   171   210   157   210 0.89 SIS domain
HAD_2                PF13419.1    176 seq1647_BIOID51039   -            237   1.8e-22   80.2   0.1   1   1   3.5e-26   2.4e-22   79.9   0.1     1   174    28   205    28   206 0.84 Haloacid dehalogenase-like hydrolase
HypA                 PF01155.14   113 seq1648_BIOID51039   -            120   9.1e-33  112.2   6.4   1   1   7.4e-37     1e-32  112.0   4.4     1   112     5   117     5   118 0.98 Hydrogenase expression/synthesis hypA family
DctM                 PF06808.7    416 seq1649_BIOID51039   -            433  1.2e-115  386.3  54.3   1   1  9.9e-120  1.4e-115  386.1  37.6     1   416    10   422    10   422 0.98 DctM-like transporters
DAO                  PF01266.19   358 seq1650_BIOID51039   -            426   1.1e-71  241.5   0.2   1   1   5.6e-75   1.3e-71  241.3   0.1     1   358    29   381    29   381 0.96 FAD dependent oxidoreductase
Thi4                 PF01946.12   230 seq1650_BIOID51039   -            426     2e-07   30.2   1.8   1   1     2e-10   4.5e-07   29.0   0.3     9    64    19    75    12    78 0.90 Thi4 family
NAD_binding_8        PF13450.1     68 seq1650_BIOID51039   -            426   2.6e-06   27.2   1.0   1   1   4.8e-09   1.1e-05   25.2   0.7     1    42    32    71    32    89 0.83 NAD(P)-binding Rossmann-like domain
FAD_binding_3        PF01494.14   356 seq1650_BIOID51039   -            426     7e-06   25.2   0.6   1   1   3.1e-09     7e-06   25.2   0.4     2    33    28    59    27    68 0.94 FAD binding domain
FAD_binding_2        PF00890.19   421 seq1650_BIOID51039   -            426   2.4e-05   23.2   0.8   1   1   1.7e-08     4e-05   22.5   0.6     1    43    29    71    29    81 0.85 FAD binding domain
Band_7               PF01145.20   179 seq1651_BIOID51039   -            419   4.9e-33  114.4   1.1   1   1   1.2e-36   8.4e-33  113.6   0.7     1   178    98   271    98   272 0.96 SPFH domain / Band 7 family
HflK_N               PF12221.3     42 seq1651_BIOID51039   -            419   7.8e-17   60.6  18.5   1   1   4.1e-20   2.8e-16   58.8  12.8     1    42     1    60     1    60 0.96 Bacterial membrane protein N terminal
cobW                 PF02492.14   178 seq1653_BIOID51039   -            290     1e-48  165.0   0.0   1   1   9.8e-53   1.3e-48  164.6   0.0     2   177   106   267   105   268 0.98 CobW/HypB/UreG, nucleotide-binding domain
DEAD                 PF00270.24   173 seq1654_BIOID51039   -            444   1.3e-45  154.7   0.0   1   1   1.1e-48   5.1e-45  152.8   0.0     1   171    28   197    28   199 0.92 DEAD/DEAH box helicase
Helicase_C           PF00271.26    78 seq1654_BIOID51039   -            444   5.9e-27   93.2   0.0   1   1   2.5e-30   1.1e-26   92.3   0.0     3    78   268   343   266   343 0.98 Helicase conserved C-terminal domain
ResIII               PF04851.10   184 seq1654_BIOID51039   -            444   8.1e-05   22.4   0.2   1   1   3.8e-08   0.00017   21.3   0.0    31   183    47   192    18   193 0.73 Type III restriction enzyme, res subunit
PK                   PF00224.16   348 seq1655_BIOID51039   -            527  1.3e-143  477.7   4.3   1   1  2.5e-147  1.7e-143  477.3   3.0     2   345    53   394    52   397 0.98 Pyruvate kinase, barrel domain
PK_C                 PF02887.11   117 seq1655_BIOID51039   -            527   1.7e-31  108.0   1.5   1   1   7.7e-35   5.3e-31  106.4   1.1     2   116   410   524   409   525 0.98 Pyruvate kinase, alpha/beta domain
DUF2813              PF11398.3    373 seq1656_BIOID51039   -            552  2.2e-153  510.6   0.0   1   1  6.7e-157    3e-153  510.1   0.0     1   373     1   375     1   375 0.99 Protein of unknown function (DUF2813)
OKR_DC_1             PF01276.15   417 seq1657_BIOID51039   -            713    2e-194  645.8   0.0   1   1  5.3e-198  2.4e-194  645.5   0.0     1   417   130   545   130   545 1.00 Orn/Lys/Arg decarboxylase, major domain
OKR_DC_1_C           PF03711.10   137 seq1657_BIOID51039   -            713   8.5e-53  177.9   0.0   1   1   4.3e-56   1.9e-52  176.8   0.0     1   135   570   702   570   704 0.99 Orn/Lys/Arg decarboxylase, C-terminal domain
OKR_DC_1_N           PF03709.10   115 seq1657_BIOID51039   -            713   2.3e-26   92.0   0.0   1   1     1e-29   4.6e-26   91.0   0.0     1   115    14   124    14   124 0.99 Orn/Lys/Arg decarboxylase, N-terminal domain
S4                   PF01479.20    48 seq1659_BIOID51039   -            133   7.7e-13   47.5   0.0   1   1   9.3e-17   1.3e-12   46.8   0.0     1    46     9    53     9    55 0.95 S4 domain
Cys_Met_Meta_PP      PF01053.15   386 seq1660_BIOID51039   -            421  9.4e-123  409.1   0.0   1   1  7.8e-127  1.1e-122  409.0   0.0     1   385    33   417    33   418 0.97 Cys/Met metabolism PLP-dependent enzyme
DAO                  PF01266.19   358 seq1662_BIOID51039   -            542   1.2e-56  192.0   2.9   1   1   5.5e-60   1.9e-56  191.4   2.0     1   344    10   343    10   367 0.86 FAD dependent oxidoreductase
FAD_binding_2        PF00890.19   421 seq1662_BIOID51039   -            542     5e-08   32.0   8.6   1   1     3e-10     1e-06   27.7   6.0     1   206    10   215    10   234 0.78 FAD binding domain
FAD_binding_3        PF01494.14   356 seq1662_BIOID51039   -            542   1.3e-06   27.5   3.7   1   1   4.2e-09   1.4e-05   24.1   2.7     2   173     9   214     8   225 0.85 FAD binding domain
Fer2_BFD             PF04324.10    55 seq1662_BIOID51039   -            542   2.2e-06   27.4   2.4   1   1   6.5e-10   2.2e-06   27.4   1.7     2    45   432   480   431   486 0.87 BFD-like [2Fe-2S] binding domain
Transthyretin        PF00576.16   112 seq1663_BIOID51039   -            137   1.9e-42  143.5   0.1   1   1   1.6e-46   2.2e-42  143.3   0.1     2   112    28   136    27   136 0.98 HIUase/Transthyretin family
Fimbrial             PF00419.15   145 seq1664_BIOID51039   -            363   7.8e-21   74.7   0.5   1   1   5.7e-25   7.8e-21   74.7   0.3     2   142   211   360   210   363 0.85 Fimbrial protein
CorA                 PF01544.13   292 seq1665_BIOID51039   -             39   9.5e-09   34.5   1.2   1   1   7.6e-13     1e-08   34.4   0.8   256   292     1    35     1    35 0.98 CorA-like Mg2+ transporter protein
Cytochrom_C552       PF02335.10   435 seq1666_BIOID51039   -            478  1.1e-172  574.6   7.8   1   1  1.9e-176  1.3e-172  574.2   5.4     3   433    43   472    41   474 0.98 Cytochrome c552
Nitrate_red_del      PF02613.10   136 seq1667_BIOID51039   -            199   1.2e-21   76.7   2.2   1   1   1.6e-25   2.1e-21   76.0   1.5     3   136    41   172    14   172 0.86 Nitrate reductase delta subunit
HSP33                PF01430.14   280 seq1668_BIOID51039   -            294     1e-97  326.5   0.0   1   1  8.3e-102   1.1e-97  326.3   0.0     1   279     6   275     6   276 0.96 Hsp33 protein
HupF_HypC            PF01455.13    68 seq1669_BIOID51039   -             90   1.9e-25   88.4   0.2   1   1   1.7e-29   2.3e-25   88.2   0.1     1    68     1    72     1    72 0.98 HupF/HypC family
Oxidored_molyb       PF00174.14   169 seq1671_BIOID51039   -            334     8e-41  139.1   0.0   1   1   9.6e-45   1.3e-40  138.4   0.0    11   168   108   268    97   269 0.94 Oxidoreductase molybdopterin binding domain
Aminotran_3          PF00202.16   339 seq1672_BIOID51039   -            421  2.8e-108  361.6   0.6   1   1    5e-112  3.5e-108  361.3   0.4     3   338    27   359    25   360 0.97 Aminotransferase class-III
Aminotran_1_2        PF00155.16   363 seq1672_BIOID51039   -            421   3.8e-05   22.6   0.1   1   1   2.6e-08   0.00018   20.4   0.0   125   278   159   323    40   378 0.62 Aminotransferase class I and II
HypD                 PF01924.11   356 seq1673_BIOID51039   -            373  9.8e-154  511.2   0.0   1   1  8.2e-158  1.1e-153  511.0   0.0     5   355    13   368     9   369 0.96 Hydrogenase formation hypA family
Band_7               PF01145.20   179 seq1674_BIOID51039   -            334   1.4e-37  129.2   0.7   1   1   1.5e-41   2.1e-37  128.6   0.5     2   178    22   243    21   245 0.97 SPFH domain / Band 7 family
DUF218               PF02698.12   155 seq1678_BIOID51039   -            266   3.1e-24   85.1   0.0   1   1   3.3e-28   4.6e-24   84.5   0.0     1   137    36   183    36   208 0.92 DUF218 domain
Fe_dep_repr_C        PF02742.10    71 seq1679_BIOID51039   -            155   1.4e-13   50.2   0.9   1   1   1.5e-16   2.9e-13   49.1   0.6     1    57    95   150    95   154 0.95 Iron dependent repressor, metal binding and dimerisation domain
Fe_dep_repress       PF01325.14    60 seq1679_BIOID51039   -            155   6.9e-11   41.8   0.0   1   1   6.3e-14   1.2e-10   40.9   0.0     6    60    38    92    35    92 0.95 Iron dependent repressor, N-terminal DNA binding domain
HTH_24               PF13412.1     48 seq1679_BIOID51039   -            155   1.2e-07   30.9   0.0   1   1     9e-11   1.8e-07   30.3   0.0     3    48    40    85    38    85 0.90 Winged helix-turn-helix DNA-binding
MarR                 PF01047.17    59 seq1679_BIOID51039   -            155   1.7e-06   27.4   0.0   1   1   1.6e-09   3.1e-06   26.6   0.0    11    48    48    85    47    87 0.95 MarR family
SNARE_assoc          PF09335.6    123 seq1682_BIOID51039   -            233   3.9e-19   68.9   5.8   1   1   2.9e-23   3.9e-19   68.9   4.0     1   122    48   173    48   174 0.96 SNARE associated Golgi protein
CitMHS               PF03600.11   349 seq1683_BIOID51039   -            372   1.1e-27   96.4  21.2   1   1   1.6e-31   1.1e-27   96.4  14.7    41   321    32   306    12   330 0.89 Citrate transporter
Na_sulph_symp        PF00939.14   471 seq1683_BIOID51039   -            372   1.1e-07   31.0   5.8   1   1   1.6e-11   1.1e-07   31.0   4.0   320   449    41   166    35   184 0.80 Sodium:sulfate symporter transmembrane region
EAL                  PF00563.15   236 seq1684_BIOID51039   -            362   6.5e-59  199.1   0.0   1   1   2.1e-62   9.5e-59  198.6   0.0     3   236   112   346   111   346 0.94 EAL domain
GerE                 PF00196.14    58 seq1684_BIOID51039   -            362   6.1e-11   41.3   0.2   1   1   2.8e-14   1.3e-10   40.3   0.1     4    52    25    73    23    77 0.95 Bacterial regulatory proteins, luxR family
Ferric_reduct        PF01794.14   125 seq1685_BIOID51039   -            211   3.5e-13   49.6  11.2   1   1   2.6e-17   3.5e-13   49.6   7.8     5   124    51   161    18   162 0.90 Ferric reductase like transmembrane component
Paired_CXXCH_1       PF09699.5     41 seq1686_BIOID51039   -            188   4.6e-08   32.3  25.5   1   1   1.9e-08   6.6e-05   22.2   3.7     4    40   133   171   129   172 0.78 Doubled CXXCH motif (Paired_CXXCH_1)
FAD_binding_2        PF00890.19   421 seq1687_BIOID51039   -            419   8.2e-57  192.8   0.0   1   1   1.4e-60   9.4e-57  192.6   0.0     1   421     4   399     4   399 0.95 FAD binding domain
DUF2065              PF09838.4     57 seq1688_BIOID51039   -             65   9.4e-23   79.5   3.3   1   1   7.6e-27     1e-22   79.4   2.3     1    57     5    61     5    61 0.98 Uncharacterized protein conserved in bacteria (DUF2065)
AIRS_C               PF02769.17   153 seq1689_BIOID51039   -            336   5.8e-24   84.7   2.0   1   1   1.6e-27   1.1e-23   83.8   1.4     2   149   166   313   165   315 0.95 AIR synthase related protein, C-terminal domain
AIRS                 PF00586.19    96 seq1689_BIOID51039   -            336   7.8e-14   51.5   2.4   1   1   2.6e-17   1.8e-13   50.4   0.1     8    96    42   132    35   132 0.90 AIR synthase related protein, N-terminal domain
Aldedh               PF00171.17   462 seq1690_BIOID51039   -            479  7.8e-165  548.5   1.2   1   1  1.3e-168  8.7e-165  548.3   0.8     8   462    22   475    15   475 0.98 Aldehyde dehydrogenase family
Glyoxalase           PF00903.20   128 seq1691_BIOID51039   -            129   7.8e-23   80.7   0.0   1   1   1.9e-26   8.7e-23   80.5   0.0     2   128     7   126     6   126 0.97 Glyoxalase/Bleomycin resistance protein/Dioxygenase superfamily
Glyoxalase_2         PF12681.2    108 seq1691_BIOID51039   -            129   3.8e-18   65.9   0.0   1   1   9.7e-22   4.4e-18   65.7   0.0     1   108    12   127    12   127 0.79 Glyoxalase-like domain
Glyoxalase_4         PF13669.1    110 seq1691_BIOID51039   -            129   2.6e-13   49.8   0.0   1   1   6.9e-17   3.2e-13   49.5   0.0     1    96     8   102     8   115 0.85 Glyoxalase/Bleomycin resistance protein/Dioxygenase superfamily
DUF2592              PF10766.4     41 seq1692_BIOID51039   -             49     1e-26   91.8   4.7   1   1   8.2e-31   1.1e-26   91.7   3.3     1    41     4    44     4    44 0.98 Protein of unknown function (DUF2592)
Adenylsucc_synt      PF00709.16   421 seq1693_BIOID51039   -            432  3.4e-177  589.2   0.0   1   1  2.8e-181  3.9e-177  588.9   0.0     2   420     5   424     4   425 0.99 Adenylosuccinate synthetase
LppC                 PF04348.8    536 seq1695_BIOID51039   -            678  2.5e-135  451.9  22.7   1   2     7e-52   9.6e-48  162.9  12.9     1   254    40   290    40   338 0.92 LppC putative lipoprotein
LppC                 PF04348.8    536 seq1695_BIOID51039   -            678  2.5e-135  451.9  22.7   2   2   9.6e-91   1.3e-86  291.1   0.1   248   536   349   672   342   672 0.96 LppC putative lipoprotein
Fer4_11              PF13247.1     99 seq1696_BIOID51039   -            223   1.4e-26   92.1  10.8   1   1     1e-29   1.4e-26   92.1   7.5     2    98    84   181    83   182 0.95 4Fe-4S dicluster domain
Fer4_7               PF12838.2     52 seq1696_BIOID51039   -            223     4e-17   62.2  26.6   1   2   2.1e-12   2.9e-09   37.0   5.6     2    52    46   108    45   108 0.75 4Fe-4S dicluster domain
Fer4_7               PF12838.2     52 seq1696_BIOID51039   -            223     4e-17   62.2  26.6   2   2   1.5e-09   2.1e-06   27.9   8.5     2    52   125   176   124   176 0.81 4Fe-4S dicluster domain
Fer4_9               PF13187.1     55 seq1696_BIOID51039   -            223   1.2e-15   57.3  25.1   1   2   4.7e-10   6.4e-07   29.4   4.8     2    54    46   108    45   111 0.87 4Fe-4S dicluster domain
Fer4_9               PF13187.1     55 seq1696_BIOID51039   -            223   1.2e-15   57.3  25.1   2   2     2e-11   2.8e-08   33.7   7.1     2    54   125   176   124   177 0.96 4Fe-4S dicluster domain
Fer4                 PF00037.22    24 seq1696_BIOID51039   -            223   3.5e-13   48.4  40.5   1   1   2.7e-09   3.7e-06   26.1   2.2     2    21   119   138   118   141 0.90 4Fe-4S binding domain
Fer4_10              PF13237.1     52 seq1696_BIOID51039   -            223   3.3e-12   45.8  50.0   1   2   7.1e-09   9.7e-06   25.1   8.5     7    52    90   136    84   136 0.93 4Fe-4S dicluster domain
Fer4_10              PF13237.1     52 seq1696_BIOID51039   -            223   3.3e-12   45.8  50.0   2   2   2.1e-09   2.9e-06   26.8   7.1     4    52   120   173   117   173 0.85 4Fe-4S dicluster domain
Fer4_2               PF12797.2     22 seq1696_BIOID51039   -            223     4e-10   38.8  36.2   1   1   9.6e-09   1.3e-05   24.6   1.2     2    20    38    56    37    64 0.89 4Fe-4S binding domain
Fer4_3               PF12798.2     15 seq1696_BIOID51039   -            223   1.6e-09   37.5  44.1   1   3   2.8e-05     0.039   14.4   5.2     1    15    92   108    92   108 0.98 4Fe-4S binding domain
Fer4_3               PF12798.2     15 seq1696_BIOID51039   -            223   1.6e-09   37.5  44.1   2   3   0.00027      0.37   11.3   3.7     1    13   125   137   125   139 0.94 4Fe-4S binding domain
Fer4_3               PF12798.2     15 seq1696_BIOID51039   -            223   1.6e-09   37.5  44.1   3   3   2.6e-07   0.00036   20.7   1.5     1    15   152   176   152   176 0.98 4Fe-4S binding domain
Fer4_4               PF12800.2     17 seq1696_BIOID51039   -            223   4.8e-07   29.4  37.0   1   3    0.0002      0.27   11.5   1.9     3    15    45    57    43    61 0.90 4Fe-4S binding domain
Fer4_4               PF12800.2     17 seq1696_BIOID51039   -            223   4.8e-07   29.4  37.0   2   3   0.00016      0.22   11.8   3.0     2    17    90   107    89   107 0.86 4Fe-4S binding domain
Fer4_4               PF12800.2     17 seq1696_BIOID51039   -            223   4.8e-07   29.4  37.0   3   3   1.9e-06    0.0026   17.8   2.4     2    17   123   138   122   138 0.91 4Fe-4S binding domain
SBP_bac_11           PF13531.1    231 seq1698_BIOID51039   -            257     3e-55  187.2   4.9   1   1   5.1e-59   3.5e-55  187.0   3.4     1   231    29   255    29   255 0.95 Bacterial extracellular solute-binding protein
SBP_bac_1            PF01547.20   314 seq1698_BIOID51039   -            257   8.5e-17   61.7   7.1   1   1   1.6e-20   1.1e-16   61.3   5.0     1   313    34   246    34   247 0.89 Bacterial extracellular solute-binding protein
ATP_bind_3           PF01171.15   182 seq1700_BIOID51039   -            432   8.1e-60  201.3   0.0   1   1   2.4e-63   1.1e-59  200.8   0.0     1   180    14   191    14   193 0.97 PP-loop family
TilS_C               PF11734.3     74 seq1700_BIOID51039   -            432   2.9e-26   90.3   0.0   1   1   2.4e-29   1.1e-25   88.5   0.0     1    74   356   427   356   427 0.91 TilS substrate C-terminal domain
TilS                 PF09179.6     69 seq1700_BIOID51039   -            432     1e-22   79.8   5.2   1   1   2.2e-26     1e-22   79.8   3.6     1    69   241   309   241   309 0.99 TilS substrate binding domain
YodA                 PF09223.6    182 seq1704_BIOID51039   -             97   5.6e-14   52.0   0.1   1   1   4.9e-18   6.8e-14   51.8   0.1     2    40    43    81    42    91 0.94 YodA lipocalin-like domain
HlyD_2               PF12700.2    328 seq1705_BIOID51039   -            371   5.2e-34  117.7   4.0   1   1   1.4e-37   6.3e-34  117.4   2.7     1   328    40   362    40   362 0.88 HlyD family secretion protein
HlyD_3               PF13437.1    105 seq1705_BIOID51039   -            371   2.5e-15   56.5   7.5   1   1     1e-17   4.6e-14   52.5   0.1     1    97   185   285   185   305 0.87 HlyD family secretion protein
HlyD                 PF00529.15   306 seq1705_BIOID51039   -            371   2.7e-13   49.7  25.0   1   1   1.3e-16   5.7e-13   48.7  17.3     1   167    60   233    60   243 0.92 HlyD family secretion protein
ADH_N                PF08240.7    109 seq1708_BIOID51039   -            345   3.9e-34  116.5   1.6   1   1     2e-37     7e-34  115.7   1.1     2   108    33   138    32   139 0.97 Alcohol dehydrogenase GroES-like domain
ADH_zinc_N           PF00107.21   130 seq1708_BIOID51039   -            345     4e-24   84.5   0.1   1   1     2e-27   6.8e-24   83.7   0.0     1   129   178   305   178   306 0.98 Zinc-binding dehydrogenase
AlaDh_PNT_C          PF01262.16   168 seq1708_BIOID51039   -            345   1.1e-06   28.2   0.3   1   1   6.9e-10   2.3e-06   27.1   0.2    21    60   169   208   159   222 0.91 Alanine dehydrogenase/PNT, C-terminal domain
HTH_Tnp_1            PF01527.15    76 seq1710_BIOID51039   -            136   4.5e-19   68.0   0.6   1   1   1.2e-22     8e-19   67.2   0.4     2    74    23   102    22   104 0.89 Transposase
HTH_28               PF13518.1     52 seq1710_BIOID51039   -            136   2.1e-06   27.4   0.5   1   1   6.5e-10   4.4e-06   26.4   0.0     1    43    32    75    32    78 0.93 Helix-turn-helix domain
PLA1                 PF02253.10   260 seq1711_BIOID51039   -            289   1.6e-93  312.8   5.0   1   1   1.4e-97   1.9e-93  312.5   3.4     8   260    39   286    33   286 0.98 Phospholipase A1
NrfD                 PF03916.9    313 seq1712_BIOID51039   -            318  1.6e-111  372.6  32.3   1   1  1.3e-115  1.8e-111  372.4  22.4     2   313     5   318     4   318 0.99 Polysulphide reductase, NrfD
Sigma54_activat      PF00158.21   168 seq1713_BIOID51039   -            692   7.4e-71  236.9   0.1   1   1   6.6e-74   1.3e-70  236.1   0.0     1   168   381   548   381   548 0.99 Sigma-54 interaction domain
GAF_3                PF13492.1    129 seq1713_BIOID51039   -            692   1.1e-17   64.1   0.0   1   1   6.6e-15   1.3e-11   44.5   0.0     1   129   202   346   202   346 0.85 GAF domain
GAF                  PF01590.21   154 seq1713_BIOID51039   -            692   2.2e-16   60.2   0.1   1   1   1.5e-14     3e-11   43.6   0.0     1   154   202   344   202   344 0.91 GAF domain
GAF_2                PF13185.1    148 seq1713_BIOID51039   -            692   4.6e-13   49.7   0.0   1   1   5.4e-12     1e-08   35.6   0.0     3   148   202   345   194   345 0.76 GAF domain
AAA_5                PF07728.9    139 seq1713_BIOID51039   -            692   7.8e-08   32.0   0.1   1   1   9.6e-11   1.9e-07   30.8   0.1     2   130   405   529   404   538 0.77 AAA domain (dynein-related subfamily)
AAA                  PF00004.24   132 seq1713_BIOID51039   -            692   3.9e-06   26.9   0.0   1   1   5.5e-09   1.1e-05   25.5   0.0     1   112   405   525   405   541 0.80 ATPase family associated with various cellular activities (AAA)
HTH_8                PF02954.14    42 seq1713_BIOID51039   -            692   7.6e-05   22.0   0.2   1   1   3.9e-08   7.6e-05   22.0   0.1     6    42   645   684   642   684 0.90 Bacterial regulatory protein, Fis family
CCG                  PF02754.11    85 seq1715_BIOID51039   -            396   2.2e-33  113.9   0.6   1   2     3e-19   8.3e-16   57.6   0.0     1    85   163   249   163   249 0.94 Cysteine-rich domain
CCG                  PF02754.11    85 seq1715_BIOID51039   -            396   2.2e-33  113.9   0.6   2   2   2.5e-18     7e-15   54.7   0.0     1    84   293   376   293   377 0.95 Cysteine-rich domain
Fer4_8               PF13183.1     57 seq1715_BIOID51039   -            396   6.4e-10   38.8   5.9   1   1   2.3e-13   6.4e-10   38.8   4.1     2    57     6    70     5    71 0.81 4Fe-4S dicluster domain
Fer4_17              PF13534.1     61 seq1715_BIOID51039   -            396     3e-07   30.5   6.3   1   1   1.1e-10     3e-07   30.5   4.4     1    60     8    70     8    71 0.78 4Fe-4S dicluster domain
BPD_transp_1         PF00528.17   185 seq1719_BIOID51039   -            229   9.1e-22   77.3  13.6   1   1   8.5e-26   1.2e-21   77.0   9.5     2   175    26   215    25   227 0.78 Binding-protein-dependent transport system inner membrane component
rve                  PF00665.21   120 seq1720_BIOID51039   -            301   2.7e-24   85.4   0.0   1   1   1.1e-27   4.9e-24   84.6   0.0     3   119   123   243   121   244 0.97 Integrase core domain
rve_3                PF13683.1     67 seq1720_BIOID51039   -            301   1.4e-17   62.8   0.1   1   1   9.9e-21   4.5e-17   61.2   0.0     2    67   216   281   215   281 0.98 Integrase core domain
HTH_21               PF13276.1     60 seq1720_BIOID51039   -            301   3.7e-17   61.9   1.4   1   1     7e-19   3.2e-15   55.7   0.4     6    57    49   106    44   109 0.80 HTH-like domain
[truncated: 1,370,883 more chars]
