# Supplementary material for: A domain sequence approach to pangenomics: applications to Escherichia coli
Source: F1000Res. 2013 May 29;1:19. Originally published 2012 Oct 1. [Version 2] doi: 10.12688/f1000research.1-19.v2 (PMC3901455; doi:10.12688/f1000research.1-19.v2)
Supplement: The 347 text files show the results from scanning each of the fasta-files against the Pfam-A database [file f1000research-1-1101-s0002.tgz › Escherichia_coli_DEC14A_BIOID51043.txt]

#                                                                            --- full sequence --- -------------- this domain -------------   hmm coord   ali coord   env coord
# target name        accession   tlen query name           accession   qlen   E-value  score  bias   #  of  c-Evalue  i-Evalue  score  bias  from    to  from    to  from    to  acc description of target
#------------------- ---------- ----- -------------------- ---------- ----- --------- ------ ----- --- --- --------- --------- ------ ----- ----- ----- ----- ----- ----- ----- ---- ---------------------
MR_MLE_C             PF13378.1    111 seq2_BIOID51043      -            354   1.5e-29  102.0   0.0   1   1   6.7e-33     3e-29  101.0   0.0     1   111   206   323   206   323 0.88 Enolase C-terminal domain-like
MR_MLE_N             PF02746.11   117 seq2_BIOID51043      -            354   1.5e-23   82.8   0.0   1   1   6.2e-27   2.8e-23   82.0   0.0    42   117     1    79     1    79 0.98 Mandelate racemase / muconate lactonizing enzyme, N-terminal domain
MR_MLE               PF01188.16    67 seq2_BIOID51043      -            354   3.3e-11   43.4   0.0   1   1   1.5e-14   6.8e-11   42.4   0.0     2    67   139   206   138   206 0.96 Mandelate racemase / muconate lactonizing enzyme, C-terminal domain
DDE_Tnp_1_assoc      PF13808.1     90 seq3_BIOID51043      -            257   8.1e-33  111.8   0.0   1   1   2.1e-36   1.5e-32  111.0   0.0     2    90     1    89     1    89 0.98 DDE_Tnp_1-associated
DDE_Tnp_1            PF01609.16   211 seq3_BIOID51043      -            257   7.5e-17   61.4   0.1   1   1   1.7e-20   1.1e-16   60.8   0.0     3   125    96   214    94   243 0.87 Transposase DDE domain
Transposase_20       PF02371.11    87 seq7_BIOID51043      -            136     2e-28   98.2   0.4   1   1   1.9e-32   2.7e-28   97.7   0.3     2    85     6    90     5    92 0.96 Transposase IS116/IS110/IS902 family
MarR                 PF01047.17    59 seq8_BIOID51043      -            135   4.4e-12   45.3   0.2   1   1   1.7e-15   7.6e-12   44.6   0.0     1    58    29    86    29    87 0.98 MarR family
HTH_27               PF13463.1     68 seq8_BIOID51043      -            135   5.4e-09   36.1   0.1   1   1   1.8e-12   8.3e-09   35.5   0.0     1    68    29    95    29    95 0.97 Winged helix DNA-binding domain
MarR_2               PF12802.2     62 seq8_BIOID51043      -            135   4.8e-09   35.6   0.2   1   1   1.6e-12   7.3e-09   35.0   0.1     2    62    28    86    27    86 0.98 MarR family
AA_permease          PF00324.16   479 seq9_BIOID51043      -            466  3.6e-122  408.0  48.2   1   1  5.9e-126    4e-122  407.8  33.4     1   476    18   455    18   458 0.98 Amino acid permease
AA_permease_2        PF13520.1    426 seq9_BIOID51043      -            466   1.6e-42  145.4  48.0   1   1   2.8e-46   1.9e-42  145.1  33.3     5   424    18   439    14   445 0.86 Amino acid permease
DDE_Tnp_1_assoc      PF13808.1     90 seq17_BIOID51043     -            125   1.1e-26   92.1   0.0   1   1   1.3e-30   1.8e-26   91.5   0.0    18    90     2    74     1    74 0.98 DDE_Tnp_1-associated
AA_kinase            PF00696.23   241 seq19_BIOID51043     -            316   2.3e-27   95.9   0.3   1   1     2e-31   2.7e-27   95.7   0.2     2   240     4   296     3   297 0.91 Amino acid kinase family
MMR_HSR1             PF01926.18   114 seq22_BIOID51043     -            323   3.6e-15   55.8   0.1   1   1   5.8e-18   1.1e-14   54.2   0.0     2   113    69   184    68   185 0.71 50S ribosome-binding GTPase
AIG1                 PF04548.11   212 seq22_BIOID51043     -            323   3.1e-08   32.8   0.0   1   1     3e-11   5.8e-08   31.9   0.0     5   101    71   163    68   197 0.76 AIG1 family
GTP_EFTU             PF00009.22   188 seq22_BIOID51043     -            323   3.3e-06   26.5   1.9   1   1   6.8e-08   0.00013   21.3   0.0     6   187    69   251    64   252 0.65 Elongation factor Tu GTP binding domain
DUF258               PF03193.11   161 seq22_BIOID51043     -            323   2.9e-06   26.4   0.0   1   1   3.3e-09   6.4e-06   25.3   0.0    22   112    52   139    30   150 0.76 Protein of unknown function, DUF258
Gtr1_RagA            PF04670.7    231 seq22_BIOID51043     -            323   6.8e-06   25.2   0.5   1   1   6.8e-09   1.3e-05   24.3   0.0     4   125    71   190    69   270 0.77 Gtr1/RagA G protein conserved region
Dynamin_N            PF00350.18   168 seq25_BIOID51043     -            795   2.3e-17   63.2   0.1   1   1   3.3e-21   2.3e-17   63.2   0.0     1   167    72   300    72   301 0.69 Dynamin family
MMR_HSR1             PF01926.18   114 seq25_BIOID51043     -            795   2.2e-08   33.9   0.1   1   1   4.5e-11   3.1e-07   30.2   0.0     2   114    72   300    71   300 0.74 50S ribosome-binding GTPase
IlvB_leader          PF08049.6     32 seq32_BIOID51043     -             32   9.5e-20   69.9  12.1   1   1   7.4e-24     1e-19   69.8   8.4     1    32     1    32     1    32 1.00 IlvB leader peptide
DDE_Tnp_1            PF01609.16   211 seq34_BIOID51043     -            205   3.6e-18   65.7   0.1   1   1   4.1e-22   5.6e-18   65.1   0.1    84   211     2   170     1   170 0.92 Transposase DDE domain
Tautomerase          PF01361.16    60 seq36_BIOID51043     -             75   3.6e-14   51.9   0.0   1   1   3.7e-18   5.1e-14   51.5   0.0     1    51     2    53     2    55 0.98 Tautomerase enzyme
Pterin_bind          PF00809.17   210 seq37_BIOID51043     -            195   2.5e-50  170.6   0.0   1   1   2.2e-54     3e-50  170.3   0.0     1   174    10   179    10   188 0.97 Pterin binding enzyme
ALS_ss_C             PF10369.4     75 seq39_BIOID51043     -            163   9.9e-29   98.7   0.6   1   1   3.4e-30   1.5e-26   91.7   0.1     1    75    83   158    83   158 0.99 Small subunit of acetolactate synthase
ACT_5                PF13710.1     63 seq39_BIOID51043     -            163   2.6e-17   62.2   0.1   1   1   1.3e-20   5.9e-17   61.1   0.0     1    63    11    73    11    73 0.98 ACT domain
ACT                  PF01842.20    66 seq39_BIOID51043     -            163     2e-14   52.5   0.0   1   1   7.9e-18   3.6e-14   51.7   0.0     2    65     4    68     3    69 0.97 ACT domain
TPP_enzyme_N         PF02776.13   172 seq47_BIOID51043     -            562   1.5e-59  200.1   0.2   1   1   2.1e-62   9.8e-59  197.5   0.0     2   168    14   179    13   183 0.98 Thiamine pyrophosphate enzyme, N-terminal TPP binding domain
TPP_enzyme_C         PF02775.16   153 seq47_BIOID51043     -            562   3.6e-49  166.1   0.1   1   1   2.2e-52   9.9e-49  164.7   0.1     1   153   390   538   390   538 0.97 Thiamine pyrophosphate enzyme, C-terminal TPP binding domain
TPP_enzyme_M         PF00205.17   137 seq47_BIOID51043     -            562   2.8e-43  146.8   1.4   1   1   2.8e-46   1.3e-42  144.6   0.3     1   137   201   334   201   334 0.98 Thiamine pyrophosphate enzyme, central domain
DUF905               PF06006.7     71 seq48_BIOID51043     -             64   7.1e-20   70.0   0.0   1   1   5.9e-24   8.1e-20   69.8   0.0     3    47    20    64    18    64 0.98 Bacterial protein of unknown function (DUF905)
RHS                  PF03527.9     41 seq51_BIOID51043     -            477   2.1e-20   72.0   0.6   1   1   7.5e-24   5.1e-20   70.8   0.4     1    41   221   261   221   261 0.98 RHS protein
RHS_repeat           PF05593.9     38 seq51_BIOID51043     -            477   4.6e-11   42.4  18.2   1   1   7.2e-13   4.9e-09   36.0   3.6     1    37    17    62    17    63 0.92 RHS Repeat
Helicase_C_2         PF13307.1    167 seq55_BIOID51043     -            790   4.4e-26   91.6   0.0   1   1   2.1e-29   7.1e-26   91.0   0.0     8   165   578   733   571   735 0.93 Helicase C-terminal domain
DEAD                 PF00270.24   173 seq55_BIOID51043     -            790   3.8e-09   36.1   0.1   1   1   2.1e-09   7.2e-06   25.4   0.0    12    78    88   153    73   171 0.74 DEAD/DEAH box helicase
DEAD_2               PF06733.10   174 seq55_BIOID51043     -            790   1.4e-08   34.2   0.0   1   1   7.1e-12   2.4e-08   33.4   0.0   103   167   245   308   195   314 0.87 DEAD_2
CbiA                 PF01656.18   195 seq57_BIOID51043     -             75     4e-09   36.0   0.0   1   1   1.2e-12     4e-09   36.0   0.0     2    36     6    40     5    71 0.90 CobQ/CobB/MinD/ParA nucleotide binding domain
VirC1                PF07015.6    231 seq57_BIOID51043     -             75     1e-06   27.8   0.0   1   1   3.3e-10   1.1e-06   27.7   0.0     5    53     6    54     3    67 0.92 VirC1 protein
ArsA_ATPase          PF02374.10   305 seq57_BIOID51043     -             75   2.9e-05   23.1   0.0   1   1     9e-09   3.1e-05   23.0   0.0     4    39     6    41     3    56 0.88 Anion-transporting ATPase
Fer4_NifH            PF00142.13   273 seq57_BIOID51043     -             75   0.00015   20.9   0.0   1   1   5.3e-08   0.00018   20.6   0.0     8    41    11    44     6    52 0.91 4Fe-4S iron sulfur cluster binding proteins, NifH/frxC family
MFS_1                PF07690.11   354 seq59_BIOID51043     -            394     4e-62  209.9  74.7   1   2   1.1e-56   7.5e-53  179.4  25.4    22   354     5   353     1   353 0.85 Major Facilitator Superfamily
MFS_1                PF07690.11   354 seq59_BIOID51043     -            394     4e-62  209.9  74.7   2   2   1.3e-15   8.9e-12   44.3  20.8     2   172   210   386   209   393 0.87 Major Facilitator Superfamily
Sugar_tr             PF00083.19   451 seq59_BIOID51043     -            394   2.4e-11   42.7  27.1   1   1   5.2e-15   3.5e-11   42.2  18.8    44   430    13   380     2   391 0.77 Sugar (and other) transporter
Amidohydro_4         PF13147.1    304 seq60_BIOID51043     -            460     2e-33  116.5   0.0   1   1   5.8e-37   2.6e-33  116.1   0.0     1   304   107   427   107   427 0.89 Amidohydrolase
Amidohydro_3         PF07969.6    404 seq60_BIOID51043     -            460   1.9e-08   33.8   2.4   1   1   1.5e-09     7e-06   25.3   1.7   101   358   176   384   112   411 0.59 Amidohydrolase family
Amidohydro_5         PF13594.1     68 seq60_BIOID51043     -            460   1.7e-06   27.6   0.0   1   1   2.4e-09   1.1e-05   25.0   0.0     3    45    84   138    82   180 0.71 Amidohydrolase
DUF932               PF06067.6    239 seq62_BIOID51043     -            171     9e-37  126.5   0.0   1   1   8.3e-41   1.1e-36  126.2   0.0     2   115    37   147    36   152 0.98 Domain of unknown function (DUF932)
HicB                 PF05534.7     51 seq64_BIOID51043     -            115   8.9e-21   73.0   0.0   1   1   1.9e-24   1.3e-20   72.6   0.0     1    51    54   104    54   104 0.99 HicB family
RHH_1                PF01402.16    39 seq64_BIOID51043     -            115   2.3e-05   23.9   0.1   1   1   1.1e-08   7.2e-05   22.3   0.0     2    37    73   108    72   109 0.95 Ribbon-helix-helix protein, copG family
LacI                 PF00356.16    46 seq70_BIOID51043     -            334   2.5e-18   65.3   0.9   1   1   7.2e-22   2.5e-18   65.3   0.6     2    46     3    50     2    50 0.96 Bacterial regulatory proteins, lacI family
Peripla_BP_3         PF13377.1    160 seq70_BIOID51043     -            334   6.6e-17   61.8   0.4   1   1     4e-18   1.4e-14   54.3   0.1    10   155   180   326   171   329 0.82 Periplasmic binding protein-like domain
Peripla_BP_1         PF00532.16   279 seq70_BIOID51043     -            334     3e-14   52.8   0.0   1   1   1.1e-17   3.9e-14   52.4   0.0     2   267    62   312    61   327 0.84 Periplasmic binding proteins and sugar binding domain of LacI family
Peripla_BP_4         PF13407.1    258 seq70_BIOID51043     -            334     4e-10   39.3   0.0   1   1   1.5e-13   5.1e-10   39.0   0.0     1   208    64   264    64   309 0.84 Periplasmic binding protein domain
LysR_substrate       PF03466.15   209 seq71_BIOID51043     -            325   4.3e-39  133.6   1.2   1   1     1e-42   6.9e-39  132.9   0.1     3   205   116   322   114   325 0.93 LysR substrate binding domain
HTH_1                PF00126.22    60 seq71_BIOID51043     -            325   3.3e-22   77.8   0.5   1   1   9.5e-26   6.5e-22   76.9   0.4     1    60    31    90    31    90 0.98 Bacterial regulatory helix-turn-helix protein, lysR family
FCD                  PF07729.7    125 seq72_BIOID51043     -            220   5.2e-18   65.4  11.5   1   1   1.2e-21   8.1e-18   64.8   8.0     1   124    76   207    76   208 0.85 FCD domain
GntR                 PF00392.16    64 seq72_BIOID51043     -            220   9.6e-13   47.2   0.0   1   1   3.1e-16   2.1e-12   46.1   0.0     7    64    10    66     6    66 0.96 Bacterial regulatory proteins, gntR family
DDE_Tnp_1_assoc      PF13808.1     90 seq74_BIOID51043     -            137   4.2e-33  112.7   0.0   1   1   3.9e-37   5.3e-33  112.4   0.0     1    90     6    95     6    95 0.99 DDE_Tnp_1-associated
DUF932               PF06067.6    239 seq76_BIOID51043     -            146   1.3e-19   70.3   0.0   1   1   1.1e-23   1.5e-19   70.1   0.0   114   239    20   135    15   135 0.97 Domain of unknown function (DUF932)
APH                  PF01636.18   239 seq77_BIOID51043     -            252   3.6e-29  102.0   1.9   1   1   5.9e-33   4.1e-29  101.8   1.3     4   239     2   243     1   243 0.83 Phosphotransferase enzyme family
Ivy                  PF08816.6    118 seq78_BIOID51043     -            149   5.8e-35  119.7   0.1   1   1   5.1e-39     7e-35  119.4   0.1     1   118    29   144    29   144 0.98 Inhibitor of vertebrate lysozyme (Ivy)
Acetyltransf_2       PF00797.12   240 seq80_BIOID51043     -            281   4.1e-84  281.8   0.3   1   1   3.5e-88   4.8e-84  281.5   0.2     1   237    21   256    21   259 0.97 N-acetyltransferase
DDE_Tnp_1_assoc      PF13808.1     90 seq83_BIOID51043     -            138   1.3e-18   66.3   0.0   1   1   2.7e-22   1.8e-18   65.8   0.0     1    57     6    62     6    81 0.93 DDE_Tnp_1-associated
DDE_Tnp_1            PF01609.16   211 seq83_BIOID51043     -            138   1.2e-12   47.8   0.0   1   1   3.4e-16   2.3e-12   46.8   0.0    45   119    59   134    52   137 0.90 Transposase DDE domain
APH_6_hur            PF04655.9    253 seq93_BIOID51043     -            278  2.6e-101  337.8   0.3   1   1  2.3e-105  3.1e-101  337.6   0.2     1   252    10   257    10   258 0.99 Aminoglycoside/hydroxyurea antibiotic resistance kinase
Antirestrict         PF03230.8     94 seq94_BIOID51043     -            156     7e-39  131.5   0.2   1   1   6.6e-43     9e-39  131.2   0.1     1    94    60   156    60   156 0.98 Antirestriction protein
ACT_5                PF13710.1     63 seq98_BIOID51043     -             96   1.4e-10   40.6   0.1   1   1   5.9e-14   2.7e-10   39.7   0.0     1    63    17    78    17    78 0.97 ACT domain
ACT                  PF01842.20    66 seq98_BIOID51043     -             96   1.1e-08   34.2   0.0   1   1   3.2e-12   1.5e-08   33.8   0.0     2    65    10    73     9    74 0.97 ACT domain
DUF1401              PF07180.6    146 seq106_BIOID51043    -            168   1.3e-10   41.0   0.3   1   1   1.3e-14   1.8e-10   40.6   0.2    10    92    27   110    19   162 0.83 Protein of unknown function (DUF1401)
Response_reg         PF00072.19   112 seq107_BIOID51043    -            217     1e-23   83.3   0.0   1   1   3.3e-27   1.5e-23   82.8   0.0     1   111    25   133    25   134 0.97 Response regulator receiver domain
GerE                 PF00196.14    58 seq107_BIOID51043    -            217   5.2e-24   83.2   0.1   1   1     2e-27     9e-24   82.4   0.1     2    56   157   211   156   213 0.97 Bacterial regulatory proteins, luxR family
ASCH                 PF04266.9    104 seq108_BIOID51043    -            146   2.2e-19   69.6   0.0   1   1   1.8e-23   2.5e-19   69.4   0.0     5   103    37   143    16   144 0.92 ASCH domain
RadC                 PF04002.10   123 seq109_BIOID51043    -            163   8.4e-47  157.7   0.0   1   1   7.7e-51   1.1e-46  157.4   0.0     2   123    42   163    41   163 0.98 RadC-like JAB domain
HTH_5                PF01022.15    47 seq113_BIOID51043    -             99   1.2e-14   53.5   0.1   1   1   7.3e-18     2e-14   52.8   0.1     1    47    23    70    23    70 0.97 Bacterial regulatory protein, arsR family
HTH_20               PF12840.2     61 seq113_BIOID51043    -             99   2.4e-11   43.1   0.4   1   1   1.3e-14   3.5e-11   42.6   0.3     2    58    16    72    15    75 0.96 Helix-turn-helix domain
MarR_2               PF12802.2     62 seq113_BIOID51043    -             99     2e-09   36.8   0.1   1   1   1.2e-12   3.3e-09   36.1   0.1     5    60    24    75    19    77 0.89 MarR family
HTH_24               PF13412.1     48 seq113_BIOID51043    -             99     2e-08   33.3   0.0   1   1   1.9e-11   5.1e-08   32.0   0.0     5    47    26    68    24    69 0.96 Winged helix-turn-helix DNA-binding
MarR                 PF01047.17    59 seq113_BIOID51043    -             99   6.7e-06   25.6   0.0   1   1   4.6e-09   1.3e-05   24.7   0.0     5    53    26    74    23    75 0.95 MarR family
MraZ                 PF02381.13    72 seq114_BIOID51043    -            152   2.5e-47  158.3   0.0   1   2   1.5e-28     2e-24   84.9   0.0     1    71     1    75     1    76 0.98 MraZ protein
MraZ                 PF02381.13    72 seq114_BIOID51043    -            152   2.5e-47  158.3   0.0   2   2     2e-24   2.7e-20   71.7   0.0     1    59    77   135    77   146 0.92 MraZ protein
Transaldolase        PF00923.14   287 seq115_BIOID51043    -            338  2.9e-104  348.1   0.2   1   1  2.4e-108  3.3e-104  347.9   0.2     1   287    35   334    35   334 0.95 Transaldolase
DDE_Tnp_1_assoc      PF13808.1     90 seq119_BIOID51043    -             84   2.4e-27   94.3   0.0   1   1     2e-31   2.7e-27   94.1   0.0     1    75     6    80     6    83 0.98 DDE_Tnp_1-associated
YjcZ                 PF13990.1    270 seq120_BIOID51043    -            124   1.2e-52  178.6   0.7   1   1   9.5e-57   1.3e-52  178.4   0.5   154   270     2   119     1   119 0.99 YjcZ-like protein
Rhodanese            PF00581.15   113 seq123_BIOID51043    -            174   1.4e-11   44.5   0.0   1   1   3.2e-15   2.2e-11   43.9   0.0     2   112     8    98     7    99 0.80 Rhodanese-like domain
DUF2892              PF11127.3     66 seq123_BIOID51043    -            174   3.8e-11   42.5   3.5   1   1   8.3e-15   5.7e-11   41.9   2.4    10    60   115   170   112   174 0.88 Protein of unknown function (DUF2892)
DUF1187              PF06688.6     61 seq124_BIOID51043    -             71   2.3e-41  139.5   0.4   1   1   1.9e-45   2.6e-41  139.4   0.3     1    61     4    64     4    64 0.99 Protein of unknown function (DUF1187)
Methyltransf_5       PF01795.14   310 seq127_BIOID51043    -            346  2.1e-124  414.6   0.0   1   1  1.8e-128  2.5e-124  414.4   0.0     2   309    38   343    37   344 0.97 MraW methylase family
DUF3969              PF13108.1    108 seq128_BIOID51043    -             64     2e-12   46.6   0.1   1   1   1.4e-16     2e-12   46.6   0.1    48   103     4    59     1    64 0.88 Protein of unknown function (DUF3969)
Aldo_ket_red         PF00248.16   283 seq129_BIOID51043    -            267   5.2e-57  192.7   0.6   1   1   4.8e-61   6.6e-57  192.3   0.4     2   281     6   250     5   251 0.95 Aldo/keto reductase family
Glycos_trans_3N      PF02885.12    66 seq130_BIOID51043    -            320   2.8e-15   55.5   0.0   1   1   3.6e-19     5e-15   54.7   0.0     2    65     3    70     2    71 0.97 Glycosyl transferase family, helical bundle domain
Rop                  PF01815.11    61 seq131_BIOID51043    -             63   2.2e-33  113.3   2.2   1   1   1.8e-37   2.5e-33  113.2   1.5     1    60     1    60     1    61 0.98 Rop protein
DUF987               PF06174.6     66 seq132_BIOID51043    -             73   1.7e-43  145.8   0.2   1   1   1.4e-47   1.9e-43  145.6   0.1     1    66     1    66     1    66 0.99 Protein of unknown function (DUF987)
MASE1                PF05231.9    299 seq135_BIOID51043    -            500   4.1e-54  183.5  45.5   1   1   1.1e-57     5e-54  183.2  31.5     2   299    11   277    10   277 0.98 MASE1
HisKA_3              PF07730.8     68 seq135_BIOID51043    -            500   1.9e-14   53.6   2.9   1   1   4.2e-18   1.9e-14   53.6   2.0     2    68   305   370   304   370 0.95 Histidine kinase
HATPase_c            PF02518.21   111 seq135_BIOID51043    -            500     1e-12   47.6   0.0   1   1   3.7e-16   1.7e-12   46.9   0.0     5   110   413   497   409   498 0.95 Histidine kinase-, DNA gyrase B-, and HSP90-like ATPase
HTS                  PF04204.11   298 seq136_BIOID51043    -            309  2.3e-131  436.7   0.0   1   1  1.9e-135  2.6e-131  436.6   0.0     1   298     2   299     2   299 1.00 Homoserine O-succinyltransferase
DUF3748              PF12566.3    122 seq137_BIOID51043    -            416   1.4e-64  215.3   2.8   1   1   3.7e-67   2.5e-63  211.2   2.1     1   122    74   191    74   191 0.99 Protein of unknown function (DUF3748)
Peripla_BP_4         PF13407.1    258 seq139_BIOID51043    -            328   3.9e-52  177.0   0.7   1   1   3.4e-56   4.6e-52  176.8   0.5     5   258    36   289    31   289 0.96 Periplasmic binding protein domain
Patatin              PF01734.17   204 seq142_BIOID51043    -            356   4.4e-22   78.9   2.6   1   1   1.2e-25   1.6e-21   77.0   1.8     1   194     9   226     9   241 0.82 Patatin-like phospholipase
DDE_Tnp_1_assoc      PF13808.1     90 seq145_BIOID51043    -            228   2.5e-22   78.2   0.0   1   1   6.4e-26   4.4e-22   77.4   0.0    23    90     3    70     1    70 0.97 DDE_Tnp_1-associated
DDE_Tnp_1            PF01609.16   211 seq145_BIOID51043    -            228   6.7e-19   68.1   0.2   1   1   1.2e-22   8.1e-19   67.9   0.1     3   152    77   210    75   224 0.87 Transposase DDE domain
YscJ_FliF            PF01514.12   207 seq146_BIOID51043    -            552   1.1e-65  220.5   0.0   1   1   7.4e-69   5.1e-65  218.3   0.0     9   205    28   223    17   225 0.96 Secretory protein of YscJ/FliF family
YscJ_FliF_C          PF08345.6    160 seq146_BIOID51043    -            552   4.2e-52  176.2   4.9   1   1   6.1e-56   4.2e-52  176.2   3.4     1   160   250   429   250   429 0.88 Flagellar M-ring protein C-terminal
Hexapep              PF00132.19    36 seq148_BIOID51043    -            282   6.7e-19   66.3   6.7   1   3   1.6e-09   2.1e-05   23.6   0.0     2    36   111   145   110   145 0.96 Bacterial transferase hexapeptide (six repeats)
Hexapep              PF00132.19    36 seq148_BIOID51043    -            282   6.7e-19   66.3   6.7   2   3   2.2e-10     3e-06   26.3   0.7     3    33   180   209   178   210 0.94 Bacterial transferase hexapeptide (six repeats)
Hexapep              PF00132.19    36 seq148_BIOID51043    -            282   6.7e-19   66.3   6.7   3   3   1.7e-11   2.4e-07   29.8   0.6     1    34   195   228   195   230 0.95 Bacterial transferase hexapeptide (six repeats)
Band_7               PF01145.20   179 seq149_BIOID51043    -            325   6.1e-37  127.1   0.3   1   1   8.9e-41   6.1e-37  127.1   0.2     1   177    31   201    31   214 0.97 SPFH domain / Band 7 family
Band_7_1             PF13421.1    211 seq149_BIOID51043    -            325   7.2e-06   25.5   0.1   1   1     2e-09   1.4e-05   24.6   0.1   112   208    93   187    88   190 0.93 SPFH domain-Band 7 family
TetR_N               PF00440.18    47 seq153_BIOID51043    -            197   9.4e-13   47.4   0.1   1   1   1.5e-16   2.1e-12   46.3   0.0     2    46    22    66    21    67 0.95 Bacterial regulatory proteins, tetR family
RHS_repeat           PF05593.9     38 seq154_BIOID51043    -           1370   1.8e-63  209.5 112.0   1   8   2.7e-12   1.8e-08   34.1   1.4     1    38   386   424   386   424 0.97 RHS Repeat
RHS_repeat           PF05593.9     38 seq154_BIOID51043    -           1370   1.8e-63  209.5 112.0   2   8   6.6e-11   4.5e-07   29.7   2.1     3    37   410   444   408   445 0.94 RHS Repeat
RHS_repeat           PF05593.9     38 seq154_BIOID51043    -           1370   1.8e-63  209.5 112.0   3   8   5.2e-10   3.5e-06   26.9   2.1     1    38   450   489   450   489 0.89 RHS Repeat
RHS_repeat           PF05593.9     38 seq154_BIOID51043    -           1370   1.8e-63  209.5 112.0   4   8   5.7e-08   0.00039   20.3   0.3     1    36   494   529   494   530 0.91 RHS Repeat
RHS_repeat           PF05593.9     38 seq154_BIOID51043    -           1370   1.8e-63  209.5 112.0   5   8   4.6e-13   3.1e-09   36.6   0.2     1    37   536   572   536   573 0.98 RHS Repeat
RHS_repeat           PF05593.9     38 seq154_BIOID51043    -           1370   1.8e-63  209.5 112.0   6   8   9.9e-10   6.8e-06   26.0   0.5     1    37   578   613   578   614 0.97 RHS Repeat
RHS_repeat           PF05593.9     38 seq154_BIOID51043    -           1370   1.8e-63  209.5 112.0   7   8   3.3e-08   0.00023   21.1   1.1     1    31   619   649   619   653 0.93 RHS Repeat
RHS_repeat           PF05593.9     38 seq154_BIOID51043    -           1370   1.8e-63  209.5 112.0   8   8   1.3e-08   8.7e-05   22.4   0.3     1    31   681   714   681   722 0.90 RHS Repeat
RHS                  PF03527.9     41 seq154_BIOID51043    -           1370   2.8e-21   74.8   7.0   1   1   4.4e-24     3e-20   71.5   0.6     1    41  1106  1146  1106  1146 0.97 RHS protein
YagB_YeeU_YfjZ       PF06154.6    105 seq155_BIOID51043    -            122   1.5e-51  172.9   0.0   1   1   1.3e-55   1.8e-51  172.6   0.0     2   104    16   118    15   119 0.98 YagB/YeeU/YfjZ family
MurB_C               PF02873.11   105 seq157_BIOID51043    -            342   5.3e-42  141.7   0.0   1   1   1.3e-45   9.1e-42  140.9   0.0     1   105   203   330   203   330 0.99 UDP-N-acetylenolpyruvoylglucosamine reductase, C-terminal domain
FAD_binding_4        PF01565.18   139 seq157_BIOID51043    -            342   7.3e-28   96.6   0.0   1   1   8.6e-31   5.9e-27   93.7   0.0     2   138    18   149    17   150 0.91 FAD binding domain
FCD                  PF07729.7    125 seq159_BIOID51043    -            230   1.6e-19   70.3   1.7   1   1   3.4e-23   1.6e-19   70.3   1.2     3   124   108   226   105   227 0.94 FCD domain
GntR                 PF00392.16    64 seq159_BIOID51043    -            230   2.2e-19   68.5   0.5   1   1   9.5e-23   4.3e-19   67.5   0.3     5    64    18    77    14    77 0.97 Bacterial regulatory proteins, gntR family
MoCF_biosynth        PF00994.19   144 seq162_BIOID51043    -            195   9.4e-28   96.2   0.0   1   1   8.5e-32   1.2e-27   95.9   0.0     2   138     8   147     7   152 0.88 Probable molybdopterin binding domain
Aldolase_II          PF00596.16   183 seq165_BIOID51043    -            100   1.3e-10   41.0   0.0   1   1   1.1e-14   1.5e-10   40.8   0.0   119   182     6    68     1    69 0.91 Class II Aldolase and Adducin N-terminal domain
FtsL                 PF04999.8     97 seq169_BIOID51043    -            121   1.3e-33  114.4   0.1   1   1   1.1e-37   1.5e-33  114.2   0.1     3    96    26   119    24   120 0.97 Cell division protein FtsL
DUF1722              PF08349.6    117 seq170_BIOID51043    -            169   6.7e-38  129.0   0.1   1   1     6e-42   8.3e-38  128.7   0.0     1   116    41   157    41   158 0.98 Protein of unknown function (DUF1722)
Ldh_2                PF02615.9    335 seq171_BIOID51043    -            361  7.6e-139  461.9   0.0   1   1  6.3e-143  8.7e-139  461.7   0.0     1   334     5   340     5   341 0.99 Malate/L-lactate dehydrogenase
DUF386               PF04074.7    153 seq172_BIOID51043    -            150   2.3e-51  173.2   0.0   1   1   1.8e-55   2.5e-51  173.0   0.0     1   152     1   149     1   150 0.99 Domain of unknown function (DUF386)
ABC_tran             PF00005.22   118 seq173_BIOID51043    -            494   9.9e-32  109.6   0.0   1   2   1.2e-19   8.5e-16   58.2   0.0     1   118    44   169    44   169 0.88 ABC transporter
ABC_tran             PF00005.22   118 seq173_BIOID51043    -            494   9.9e-32  109.6   0.0   2   2   7.9e-17   5.4e-13   49.2   0.0     3   117   295   424   293   425 0.83 ABC transporter
SIS_2                PF13580.1    138 seq174_BIOID51043    -            246   3.1e-31  107.7   0.3   1   1   9.4e-35   6.4e-31  106.7   0.2    15   138    78   200    56   200 0.92 SIS domain
SIS                  PF01380.17   131 seq174_BIOID51043    -            246   5.9e-08   32.2   0.0   1   1   2.3e-11   1.6e-07   30.9   0.0    51   104   163   216   152   229 0.91 SIS domain
Malate_synthase      PF01274.17   523 seq176_BIOID51043    -            539  1.9e-214  712.4   0.0   1   1  1.5e-218  2.1e-214  712.2   0.0     3   522    19   538    17   539 0.99 Malate synthase
EcsC                 PF12787.2    249 seq179_BIOID51043    -            270   3.3e-25   88.8   0.3   1   1   1.7e-28   2.4e-24   86.0   0.2    46   248    28   246     3   247 0.75 EcsC protein family
Ureide_permease      PF07168.6    336 seq180_BIOID51043    -            334   1.1e-11   43.8  18.8   1   1   4.8e-15   3.3e-11   42.3   4.2     2   147    15   156    13   171 0.87 Ureide permease
Transpeptidase       PF00905.17   304 seq181_BIOID51043    -            469   5.2e-56  189.7   0.0   1   1   1.2e-59   7.9e-56  189.1   0.0     1   189   260   448   260   457 0.98 Penicillin binding protein transpeptidase domain
PBP_dimer            PF03717.10   190 seq181_BIOID51043    -            469   1.3e-34  119.7   0.0   1   1   2.7e-38   1.8e-34  119.2   0.0     4   188    69   220    66   222 0.93 Penicillin-binding Protein dimerisation domain
MFS_1                PF07690.11   354 seq182_BIOID51043    -            475   7.5e-52  176.1  55.0   1   1   6.9e-51   4.7e-47  160.3  32.6     2   353    17   406    16   407 0.90 Major Facilitator Superfamily
MFS_3                PF05977.8    524 seq182_BIOID51043    -            475   8.1e-07   27.4  26.8   1   1   1.8e-08   0.00012   20.2   7.9    30   176    31   172    10   192 0.83 Transmembrane secretion effector
DUF1144              PF06610.8    143 seq186_BIOID51043    -            149   4.1e-71  237.2   7.6   1   1   3.3e-75   4.5e-71  237.0   5.3     4   143     3   142     1   142 0.98 Protein of unknown function (DUF1144)
BPL_LplA_LipB        PF03099.14   125 seq187_BIOID51043    -            321   5.1e-21   74.8   0.0   1   1   1.7e-24   7.6e-21   74.2   0.0     4   125    86   208    83   208 0.89 Biotin/lipoate A/B protein ligase family
HTH_11               PF08279.7     55 seq187_BIOID51043    -            321   8.3e-13   47.6   0.0   1   1   4.4e-16     2e-12   46.4   0.0     4    54     9    58     8    59 0.92 HTH domain
BPL_C                PF02237.12    48 seq187_BIOID51043    -            321   1.7e-11   43.5   0.2   1   1   8.9e-15   4.1e-11   42.2   0.1     1    48   271   317   271   317 0.97 Biotin protein ligase C terminal domain
MFS_1                PF07690.11   354 seq189_BIOID51043    -            364   8.8e-46  156.1  38.0   1   1   1.5e-49     1e-45  155.9  26.3     1   314    36   358    36   361 0.91 Major Facilitator Superfamily
DUF1228              PF06779.9     85 seq189_BIOID51043    -            364   1.9e-05   24.4   1.7   1   1   2.8e-09   1.9e-05   24.4   1.2     7    84    46   123    38   124 0.94 Protein of unknown function (DUF1228)
DUF932               PF06067.6    239 seq190_BIOID51043    -            272   1.7e-58  197.6   0.0   1   1   1.4e-62     2e-58  197.4   0.0     2   239    37   261    36   261 0.99 Domain of unknown function (DUF932)
FAD_binding_7        PF03441.9    277 seq191_BIOID51043    -            472  5.6e-107  356.9   0.9   1   1  1.1e-110  7.2e-107  356.5   0.6     3   276   205   468   203   469 0.96 FAD binding domain of DNA photolyase
DNA_photolyase       PF00875.13   165 seq191_BIOID51043    -            472     5e-46  156.3   0.4   1   1   1.8e-49   1.2e-45  155.0   0.1     2   159     5   168     4   174 0.93 DNA photolyase
NfeD                 PF01957.13   144 seq192_BIOID51043    -            147   1.2e-27   96.6   0.2   1   1     1e-31   1.4e-27   96.4   0.1     1   142     2   138     2   140 0.95 NfeD-like C-terminal, partner-binding
PTPS                 PF01242.14   123 seq195_BIOID51043    -            121   8.8e-36  122.1   0.0   1   1   7.1e-40   9.7e-36  122.0   0.0     2   123     6   121     5   121 0.97 6-pyruvoyl tetrahydropterin synthase
FliG_C               PF01706.11   110 seq198_BIOID51043    -            331   1.8e-39  134.0  15.8   1   1   3.2e-42   2.2e-38  130.5   2.3     2   109   216   323   215   324 0.98 FliG C-terminal domain
Exo_endo_phos        PF03372.18   251 seq199_BIOID51043    -            259   5.8e-12   45.9   0.4   1   1   7.6e-16     1e-11   45.1   0.3     2   251    41   245    40   245 0.65 Endonuclease/Exonuclease/phosphatase family
HSP20                PF00011.16   102 seq200_BIOID51043    -            137   1.4e-21   76.1   0.1   1   1   1.2e-25   1.7e-21   75.9   0.1     4   102    42   137    39   137 0.94 Hsp20/alpha crystallin family
FGGY_C               PF02782.11   197 seq204_BIOID51043    -            173   1.6e-15   57.1   0.0   1   1   1.6e-19   2.2e-15   56.7   0.0   121   195    25    99    18   101 0.94 FGGY family of carbohydrate kinases, C-terminal domain
GATase_4             PF13230.1    272 seq205_BIOID51043    -            255  3.2e-107  357.1   0.0   1   1  7.7e-111  3.5e-107  357.0   0.0     1   252     1   252     1   255 0.99 Glutamine amidotransferases class-II
GATase_2             PF00310.16   361 seq205_BIOID51043    -            255   3.3e-17   62.1   0.1   1   1   2.1e-15   9.7e-12   44.1   0.1   189   359    65   215    60   217 0.87 Glutamine amidotransferases class-II
DUF883               PF05957.8     94 seq212_BIOID51043    -            113   6.8e-27   93.5   1.2   1   1   5.9e-31   8.1e-27   93.3   0.9     1    94    19   111    19   111 0.97 Bacterial protein of unknown function (DUF883)
Antirestrict         PF03230.8     94 seq214_BIOID51043    -            161     5e-39  132.0   0.2   1   1   4.7e-43   6.4e-39  131.7   0.1     1    94    64   161    64   161 0.98 Antirestriction protein
HSP20                PF00011.16   102 seq215_BIOID51043    -            142   4.3e-19   68.1   0.0   1   1   3.8e-23   5.1e-19   67.9   0.0     3   102    39   135    37   135 0.94 Hsp20/alpha crystallin family
Response_reg         PF00072.19   112 seq218_BIOID51043    -            170   5.7e-30  103.5   0.0   1   1   5.2e-34   7.1e-30  103.1   0.0     1   112     5   117     5   117 0.97 Response regulator receiver domain
BPD_transp_2         PF02653.11   267 seq219_BIOID51043    -            323   1.9e-38  131.8  38.5   1   1   1.4e-42   1.9e-38  131.8  26.7     4   265    38   307    35   309 0.93 Branched-chain amino acid transport system / permease component
Transpeptidase       PF00905.17   304 seq226_BIOID51043    -            119     1e-16   60.7   0.8   1   1   8.4e-21   1.1e-16   60.5   0.6   222   303     1    85     1    86 0.96 Penicillin binding protein transpeptidase domain
Methyltransf_11      PF08241.7     95 seq227_BIOID51043    -            256   1.3e-24   86.3   0.0   1   1   2.2e-27   2.3e-24   85.5   0.0     1    95    49   145    49   145 0.97 Methyltransferase domain
Methyltransf_31      PF13847.1    152 seq227_BIOID51043    -            256   9.2e-21   73.9   0.0   1   1   1.1e-23   1.2e-20   73.5   0.0     4   112    45   149    43   234 0.86 Methyltransferase domain
Methyltransf_23      PF13489.1    162 seq227_BIOID51043    -            256   2.4e-19   69.4   0.0   1   1   3.2e-22   3.4e-19   68.9   0.0     7   159    31   191    26   194 0.82 Methyltransferase domain
Ubie_methyltran      PF01209.13   233 seq227_BIOID51043    -            256   9.3e-18   64.0   0.0   1   1   1.2e-20   1.2e-17   63.6   0.0    39   158    36   152     2   162 0.83 ubiE/COQ5 methyltransferase family
Methyltransf_18      PF12847.2    112 seq227_BIOID51043    -            256   2.8e-16   59.9   0.1   1   1   5.4e-19   5.7e-16   58.9   0.0     2   109    45   145    44   148 0.90 Methyltransferase domain
Methyltransf_12      PF08242.7     99 seq227_BIOID51043    -            256   4.2e-14   52.7   0.0   1   1   6.7e-17     7e-14   51.9   0.0     1    98    49   142    49   143 0.93 Methyltransferase domain
Methyltransf_25      PF13649.1    101 seq227_BIOID51043    -            256   2.1e-13   50.3   0.3   1   1   3.9e-16   4.1e-13   49.4   0.1     1   101    48   141    48   141 0.92 Methyltransferase domain
Methyltransf_26      PF13659.1    117 seq227_BIOID51043    -            256   3.3e-11   43.1   0.8   1   1   6.8e-14   7.2e-11   42.0   0.2     3   113    47   145    45   147 0.92 Methyltransferase domain
MTS                  PF05175.9    170 seq227_BIOID51043    -            256   2.3e-09   36.7   0.1   1   1   4.3e-12   4.5e-09   35.8   0.0    25   144    38   150    32   175 0.79 Methyltransferase small domain
Methyltransf_8       PF05148.10   219 seq227_BIOID51043    -            256   5.3e-08   32.6   0.0   1   1   3.9e-10   4.1e-07   29.7   0.0    49   164    15   153     6   177 0.69 Hypothetical methyltransferase
Methyltransf_29      PF03141.11   506 seq227_BIOID51043    -            256   7.1e-08   31.1   0.1   1   1   8.5e-11     9e-08   30.7   0.0   115   218    42   146     8   170 0.78 Putative S-adenosyl-L-methionine-dependent methyltransferase
TehB                 PF03848.9    192 seq227_BIOID51043    -            256   9.1e-06   24.8   0.0   1   1   1.7e-08   1.8e-05   23.9   0.0    31   135    45   149    14   157 0.79 Tellurite resistance protein TehB
PrmA                 PF06325.8    295 seq227_BIOID51043    -            256   6.6e-05   22.0   0.0   1   1   8.6e-08     9e-05   21.6   0.0   161   262    44   150    29   188 0.74 Ribosomal protein L11 methyltransferase (PrmA)
ICL                  PF00463.16   526 seq229_BIOID51043    -            439  3.2e-200  665.6   1.7   1   2  4.6e-118  3.2e-114  381.9   0.0     1   255    12   262    12   264 0.99 Isocitrate lyase family
ICL                  PF00463.16   526 seq229_BIOID51043    -            439  3.2e-200  665.6   1.7   2   2   1.5e-88     1e-84  284.5   1.0   353   526   262   439   260   439 0.98 Isocitrate lyase family
PEP_mutase           PF13714.1    238 seq229_BIOID51043    -            439   4.8e-19   68.4   0.0   1   1   2.3e-22   1.6e-18   66.7   0.0    26   198    86   320    74   352 0.86 Phosphoenolpyruvate phosphomutase
FliH                 PF02108.11   128 seq231_BIOID51043    -            228   4.9e-40  136.2   0.3   1   1   1.1e-43   4.9e-40  136.2   0.2     5   128    96   219    89   219 0.98 Flagellar assembly protein FliH
HrpE                 PF06188.7    191 seq231_BIOID51043    -            228   3.1e-08   33.4   6.4   1   1   1.3e-11   6.1e-08   32.5   4.5    24   182    47   211    25   222 0.75 HrpE/YscL/FliH and V-type ATPase subunit E
MobC                 PF05713.6     48 seq233_BIOID51043    -            116   4.9e-12   45.4   1.2   1   1   1.3e-15     9e-12   44.6   0.8     1    48    65   109    65   115 0.88 Bacterial mobilisation protein (MobC)
RHH_1                PF01402.16    39 seq233_BIOID51043    -            116   1.8e-05   24.3   0.1   1   1     1e-08   6.8e-05   22.4   0.0     2    32    14    44    13    49 0.95 Ribbon-helix-helix protein, copG family
RadC                 PF04002.10   123 seq235_BIOID51043    -            158   6.7e-47  158.0   0.0   1   1   6.3e-51   8.6e-47  157.7   0.0     2   123    37   158    36   158 0.98 RadC-like JAB domain
MFS_1                PF07690.11   354 seq237_BIOID51043    -            463   7.3e-34  116.9  29.7   1   1   5.3e-38   7.3e-34  116.9  20.6     1   348    35   397    35   403 0.84 Major Facilitator Superfamily
Glutaredoxin         PF00462.19    60 seq239_BIOID51043    -             81   7.9e-14   51.2   0.0   1   1   6.6e-18     9e-14   51.0   0.0     1    57     3    58     3    61 0.95 Glutaredoxin
Trans_reg_C          PF00486.23    77 seq240_BIOID51043    -             63   3.2e-22   78.1   0.3   1   1   2.6e-26   3.5e-22   77.9   0.2    18    77     1    59     1    59 0.96 Transcriptional regulatory protein, C terminal
Asp-Al_Ex            PF06826.7    169 seq241_BIOID51043    -            561   5.3e-92  305.7  44.8   1   2   9.2e-50   6.3e-46  155.8  15.3     2   168    19   187    18   188 0.99 Predicted Permease Membrane Region
Asp-Al_Ex            PF06826.7    169 seq241_BIOID51043    -            561   5.3e-92  305.7  44.8   2   2   7.6e-50   5.2e-46  156.1  10.2     2   168   382   554   381   555 0.98 Predicted Permease Membrane Region
TrkA_C               PF02080.16    71 seq241_BIOID51043    -            561   5.4e-20   70.6   4.0   1   2   1.3e-10     9e-07   28.2   0.1     8    68   220   280   214   283 0.85 TrkA-C domain
TrkA_C               PF02080.16    71 seq241_BIOID51043    -            561   5.4e-20   70.6   4.0   2   2   3.5e-15   2.4e-11   42.9   0.5     2    71   299   368   298   368 0.95 TrkA-C domain
Mur_ligase_M         PF08245.7    189 seq243_BIOID51043    -            495   2.4e-45  154.8   0.2   1   1   8.4e-49   3.9e-45  154.1   0.1     1   188   114   318   114   319 0.90 Mur ligase middle domain
Mur_ligase_C         PF02875.16    91 seq243_BIOID51043    -            495   2.3e-26   91.5   0.0   1   1   2.8e-29   1.3e-25   89.1   0.0     1    91   339   425   339   425 0.96 Mur ligase family, glutamate ligase domain
Mur_ligase           PF01225.20    83 seq243_BIOID51043    -            495   4.8e-13   48.8   0.5   1   1   6.3e-16   2.9e-12   46.3   0.1     5    83    25   102    22   102 0.88 Mur ligase family, catalytic domain
Transaldolase        PF00923.14   287 seq244_BIOID51043    -            222   8.8e-45  152.9   0.1   1   1   1.3e-48   1.8e-44  151.8   0.1     1   241     5   205     5   216 0.95 Transaldolase
NAD_synthase         PF02540.12   242 seq245_BIOID51043    -            275   5.8e-79  264.2   0.0   1   1   4.9e-83   6.7e-79  264.0   0.0     2   242    23   265    22   265 0.98 NAD synthase
Flavodoxin_NdrI      PF07972.6    122 seq247_BIOID51043    -            136   3.2e-47  159.3   0.0   1   1   2.6e-51   3.6e-47  159.1   0.0     1   122     5   123     5   123 0.97 NrdI Flavodoxin like
DUF3329              PF11808.3     90 seq249_BIOID51043    -            431   2.4e-31  107.5   5.7   1   1   1.7e-34   3.9e-31  106.8   4.0     2    90     4    92     3    92 0.98 Domain of unknown function (DUF3329)
HATPase_c            PF02518.21   111 seq249_BIOID51043    -            431   1.4e-30  105.1   0.0   1   1   1.1e-33   2.6e-30  104.3   0.0     2   110   314   423   313   424 0.98 Histidine kinase-, DNA gyrase B-, and HSP90-like ATPase
HisKA                PF00512.20    68 seq249_BIOID51043    -            431   1.7e-20   72.6   1.4   1   1   1.4e-23   3.3e-20   71.7   0.3     2    67   204   268   203   269 0.97 His Kinase A (phospho-acceptor) domain
PAS                  PF00989.19   113 seq249_BIOID51043    -            431     4e-11   42.5   0.0   1   1   3.7e-14   8.4e-11   41.5   0.0     2   113    99   194    98   194 0.95 PAS fold
HATPase_c_2          PF13581.1    125 seq249_BIOID51043    -            431   1.6e-08   34.2   0.0   1   1   1.3e-11   2.9e-08   33.4   0.0    30   114   316   408   281   420 0.83 Histidine kinase-like ATPase domain
HATPase_c_3          PF13589.1    137 seq249_BIOID51043    -            431   1.1e-06   28.2   0.0   1   1   7.7e-10   1.8e-06   27.5   0.0     3    93   318   410   316   429 0.78 Histidine kinase-, DNA gyrase B-, and HSP90-like ATPase
TrbL                 PF04610.9    225 seq253_BIOID51043    -            328   1.2e-38  132.9  29.0   1   1   8.8e-43   1.2e-38  132.9  20.1     1   225    38   262    38   262 0.95 TrbL/VirB6 plasmid conjugal transfer protein
DUF987               PF06174.6     66 seq255_BIOID51043    -             73   1.7e-43  145.8   0.2   1   1   1.4e-47   1.9e-43  145.6   0.1     1    66     1    66     1    66 0.99 Protein of unknown function (DUF987)
ATP-synt_ab          PF00006.20   215 seq256_BIOID51043    -            457   3.9e-69  232.3   0.0   1   1     4e-73   5.5e-69  231.8   0.0     1   215   161   373   161   373 1.00 ATP synthase alpha/beta family, nucleotide-binding domain
BPD_transp_2         PF02653.11   267 seq258_BIOID51043    -            328   3.3e-37  127.7  40.5   1   1   3.8e-41   5.2e-37  127.1  28.1     3   266    49   315    47   316 0.93 Branched-chain amino acid transport system / permease component
HSP70                PF00012.15   602 seq260_BIOID51043    -            638  4.8e-270  896.5  15.9   1   1  4.1e-274  5.7e-270  896.3  11.0     1   600     4   602     4   604 0.99 Hsp70 protein
Ribonuc_red_lgC      PF02867.10   537 seq262_BIOID51043    -            714  4.9e-151  503.8   0.0   1   1    5e-153  2.3e-149  498.3   0.0     1   537   175   694   175   694 0.96 Ribonucleotide reductase, barrel domain
RNR_N                PF08343.5     82 seq262_BIOID51043    -            714   1.4e-29  101.5   0.1   1   1   9.8e-33   4.5e-29   99.9   0.1     1    82    16    97    16    97 0.99 Ribonucleotide reductase N-terminal
Ribonuc_red_lgN      PF00317.16    83 seq262_BIOID51043    -            714   3.3e-12   45.9   0.0   1   1   1.9e-15   8.6e-12   44.5   0.0     2    82    99   171    98   172 0.95 Ribonucleotide reductase, all-alpha domain
YagB_YeeU_YfjZ       PF06154.6    105 seq266_BIOID51043    -            122   2.5e-52  175.4   0.0   1   1   2.2e-56     3e-52  175.1   0.0     2   104    16   118    15   119 0.98 YagB/YeeU/YfjZ family
Peptidase_M48        PF01435.13   226 seq268_BIOID51043    -            325   7.9e-27   94.1   0.3   1   1   7.6e-31     1e-26   93.7   0.2     5   226   113   314   109   314 0.89 Peptidase family M48
GIY-YIG              PF01541.19    80 seq273_BIOID51043    -            295   2.9e-05   24.2   0.0   1   1   4.2e-09   5.8e-05   23.2   0.0     2    76    35   104    34   109 0.76 GIY-YIG catalytic domain
DUF1219              PF06755.7    117 seq274_BIOID51043    -            125   5.6e-60  199.8   0.0   1   1   4.8e-64   6.5e-60  199.6   0.0     1   113     1   113     1   123 0.98 Protein of unknown function (DUF1219)
GTP_EFTU             PF00009.22   188 seq275_BIOID51043    -            394   1.1e-60  204.1   0.0   1   1   3.4e-64   1.6e-60  203.7   0.0     1   187    10   201    10   202 0.93 Elongation factor Tu GTP binding domain
GTP_EFTU_D3          PF03143.12    97 seq275_BIOID51043    -            394   2.4e-34  117.3   0.1   1   1   1.4e-37   6.6e-34  115.9   0.0     1    96   298   392   298   393 0.98 Elongation factor Tu C-terminal domain
GTP_EFTU_D2          PF03144.20    74 seq275_BIOID51043    -            394     3e-18   65.5   6.3   1   1   1.2e-21   5.5e-18   64.7   3.9     1    74   225   294   225   294 0.96 Elongation factor Tu domain 2
AceK                 PF06315.6    562 seq276_BIOID51043    -            578    7e-240  796.9   0.0   1   1  5.8e-244  7.9e-240  796.7   0.0     1   562     9   568     9   568 0.99 Isocitrate dehydrogenase kinase/phosphatase (AceK)
DUF1260              PF06877.6    104 seq279_BIOID51043    -            138   1.8e-34  118.3   1.1   1   1   1.7e-38   2.3e-34  118.0   0.8     2   104    10   113     9   113 0.98 Protein of unknown function (DUF1260)
T4SS                 PF07996.6    195 seq280_BIOID51043    -            215   1.4e-18   67.3  17.1   1   1   1.3e-22   1.8e-18   66.9  11.8     1   189    25   200    25   205 0.91 Type IV secretion system proteins
NLPC_P60             PF00877.14   105 seq281_BIOID51043    -            257   4.6e-31  106.6   0.0   1   1   1.2e-34   8.2e-31  105.8   0.0     1   105   139   249   139   249 0.98 NlpC/P60 family
Mur_ligase_M         PF08245.7    189 seq283_BIOID51043    -            452     4e-50  170.3   0.1   1   1   1.7e-53   7.6e-50  169.4   0.0     2   188   106   292   105   293 0.97 Mur ligase middle domain
Mur_ligase_C         PF02875.16    91 seq283_BIOID51043    -            452     3e-16   59.1   0.0   1   1   3.2e-19   1.5e-15   56.8   0.0     1    82   313   394   313   403 0.93 Mur ligase family, glutamate ligase domain
Mur_ligase           PF01225.20    83 seq283_BIOID51043    -            452     3e-15   55.9   0.0   1   1   2.1e-18   9.6e-15   54.3   0.0     3    82    25    94    23    95 0.96 Mur ligase family, catalytic domain
ECH                  PF00378.15   245 seq284_BIOID51043    -            771   2.1e-78  262.7   0.0   1   1   1.1e-81   4.9e-78  261.5   0.0     3   244    54   308    52   309 0.99 Enoyl-CoA hydratase/isomerase family
3HCDH_N              PF02737.13   180 seq284_BIOID51043    -            771   1.5e-60  203.8   0.2   1   1   8.6e-64   3.9e-60  202.4   0.1     2   180   358   536   357   536 0.99 3-hydroxyacyl-CoA dehydrogenase, NAD binding domain
3HCDH                PF00725.17    97 seq284_BIOID51043    -            771   2.5e-34  117.4   1.7   1   2   2.1e-29   9.5e-26   89.9   0.1     1    97   538   634   538   634 0.97 3-hydroxyacyl-CoA dehydrogenase, C-terminal domain
3HCDH                PF00725.17    97 seq284_BIOID51043    -            771   2.5e-34  117.4   1.7   2   2   1.2e-08   5.3e-05   23.4   0.0     4    62   670   732   669   753 0.85 3-hydroxyacyl-CoA dehydrogenase, C-terminal domain
ADH_zinc_N           PF00107.21   130 seq286_BIOID51043    -            349   1.2e-28   99.1   0.1   1   1   4.3e-32     2e-28   98.4   0.1     1   129   185   308   185   309 0.97 Zinc-binding dehydrogenase
ADH_N                PF08240.7    109 seq286_BIOID51043    -            349   1.3e-27   95.6   5.8   1   1   5.3e-31   2.4e-27   94.7   4.0     1   108    27   142    27   143 0.95 Alcohol dehydrogenase GroES-like domain
NIF3                 PF01784.13   242 seq288_BIOID51043    -            247     1e-56  192.1   0.0   1   1   9.1e-61   1.2e-56  191.8   0.0     2   240     6   235     5   238 0.95 NIF3 (NGG1p interacting factor 3)
tRNA_U5-meth_tr      PF05958.6    352 seq290_BIOID51043    -            366  3.1e-187  621.3   1.3   1   1  1.3e-190  3.5e-187  621.1   0.9     1   351    10   365    10   366 0.99 tRNA (Uracil-5-)-methyltransferase
Methyltransf_4       PF02390.12   197 seq290_BIOID51043    -            366   5.4e-07   28.7   0.1   1   1   3.8e-10     1e-06   27.8   0.1    21    86   211   275   178   286 0.81 Putative methyltransferase
MTS                  PF05175.9    170 seq290_BIOID51043    -            366   8.1e-06   25.2   0.0   1   1   5.7e-09   1.6e-05   24.2   0.0    31    87   210   264   188   282 0.85 Methyltransferase small domain
Cons_hypoth95        PF03602.10   183 seq290_BIOID51043    -            366   1.6e-05   24.2   0.2   1   1   2.2e-08     6e-05   22.3   0.2    41   123   209   301   196   350 0.73 Conserved hypothetical protein 95
FliJ                 PF02050.11   123 seq292_BIOID51043    -            147   2.5e-32  111.3  20.6   1   1   2.3e-36   3.1e-32  111.0  14.3     1   122    19   141    19   142 0.98 Flagellar FliJ protein
Pep_deformylase      PF01327.16   157 seq294_BIOID51043    -            169   6.4e-53  178.2   0.1   1   1   5.6e-57   7.6e-53  177.9   0.1     2   156     4   152     3   153 0.94 Polypeptide deformylase
DUF957               PF06117.6     65 seq295_BIOID51043    -            143   1.9e-34  116.8   0.4   1   1   2.1e-38   2.8e-34  116.3   0.3     1    65    79   143    79   143 0.99 Enterobacterial protein of unknown function (DUF957)
Branch_AA_trans      PF05525.8    428 seq296_BIOID51043    -            439  9.1e-158  525.1  32.3   1   1  7.6e-162    1e-157  525.0  22.4     3   427     8   429     6   430 0.99 Branched-chain amino acid transport protein
Flg_hook             PF02120.11    85 seq302_BIOID51043    -            375   4.4e-19   67.8   6.8   1   1   6.5e-23   8.8e-19   66.8   4.7     4    84   248   328   245   336 0.91 Flagellar hook-length control protein FliK
Aldo_ket_red         PF00248.16   283 seq305_BIOID51043    -            346   4.4e-75  251.9   0.0   1   1   3.7e-79   5.1e-75  251.7   0.0     2   282    28   332    27   333 0.96 Aldo/keto reductase family
Formyl_trans_N       PF00551.14   181 seq307_BIOID51043    -            315   9.4e-56  188.1   0.0   1   1     2e-59   1.3e-55  187.5   0.0     2   180     6   183     5   184 0.98 Formyl transferase
Formyl_trans_C       PF02911.13   100 seq307_BIOID51043    -            315   1.1e-33  115.1   0.1   1   1   2.5e-37   1.7e-33  114.5   0.0     1    99   207   304   207   305 0.98 Formyl transferase, C-terminal domain
YfiO                 PF13525.1    203 seq308_BIOID51043    -            245   1.1e-84  282.8   5.8   1   1   2.8e-88   1.3e-84  282.6   4.0     1   202    28   236    28   238 0.97 Outer membrane lipoprotein
TPR_18               PF13512.1    142 seq308_BIOID51043    -            245   5.1e-65  217.7   7.3   1   1     3e-68   1.4e-64  216.3   1.2     2   142    24   167    23   167 0.98 Tetratricopeptide repeat
AHS1                 PF02682.11   202 seq309_BIOID51043    -            218   2.9e-69  232.4   0.0   1   1   2.4e-73   3.3e-69  232.2   0.0     2   202     5   202     4   202 0.95 Allophanate hydrolase subunit 1
PTS_EIIC             PF02378.13   321 seq311_BIOID51043    -            597   1.2e-69  234.5  32.8   1   1   1.7e-73   1.2e-69  234.5  22.7     2   320    69   405    68   406 0.94 Phosphotransferase system, EIIC
PTS_EIIB             PF00367.15    35 seq311_BIOID51043    -            597   7.5e-13   47.3   0.1   1   1     2e-16   1.4e-12   46.5   0.1     1    33   509   541   509   542 0.95 phosphotransferase system, EIIB
DUF898               PF05987.8    339 seq312_BIOID51043    -            407   1.4e-78  264.0  29.5   1   1   1.2e-81   1.6e-77  260.5  20.5     3   328    21   387    19   395 0.97 Bacterial protein of unknown function (DUF898)
DnaJ_C               PF01556.13    81 seq314_BIOID51043    -            376   7.3e-34  115.4   0.1   1   1   3.5e-24   1.6e-20   72.6   0.0     1    81   262   340   262   340 0.95 DnaJ C terminal domain
DnaJ                 PF00226.26    64 seq314_BIOID51043    -            376   6.5e-29   99.3   4.4   1   1   2.3e-32     1e-28   98.6   3.1     1    64     5    67     5    67 0.99 DnaJ domain
DnaJ_CXXCXGXG        PF00684.14    66 seq314_BIOID51043    -            376   8.4e-16   57.6  16.9   1   1   3.3e-19   1.5e-15   56.8  11.7     1    66   144   204   144   204 0.97 DnaJ central domain
Methyltransf_27      PF13708.1    194 seq315_BIOID51043    -            217   2.6e-76  255.3   0.2   1   1   2.1e-80   2.9e-76  255.2   0.1     2   194    22   214    21   214 0.99 Methyltransferase domain
SecE                 PF00584.15    57 seq316_BIOID51043    -            127   2.4e-21   74.9   1.0   1   1   1.8e-25   2.4e-21   74.9   0.7     2    56    68   122    67   123 0.97 SecE/Sec61-gamma subunits of protein translocation complex
Methyltransf_11      PF08241.7     95 seq318_BIOID51043    -            240   2.3e-12   47.1   0.0   1   1   2.6e-16   3.6e-12   46.4   0.0    45    95    67   125    50   125 0.83 Methyltransferase domain
Ribonuc_red_sm       PF00268.16   281 seq319_BIOID51043    -            319   2.8e-80  269.2   0.1   1   1   2.3e-84   3.2e-80  269.0   0.1     1   280     1   280     1   281 0.97 Ribonucleotide reductase, small chain
Mg_chelatase         PF01078.16   207 seq321_BIOID51043    -            516   1.5e-89  298.5   0.0   1   1   1.3e-92   2.6e-89  297.7   0.0     1   200   199   396   199   401 0.98 Magnesium chelatase, subunit ChlI
ChlI                 PF13541.1    121 seq321_BIOID51043    -            516   6.1e-45  151.5   0.1   1   1   5.3e-48     1e-44  150.7   0.1     1   121    31   152    31   152 0.96 Subunit ChlI of Mg-chelatase
Mg_chelatase_2       PF13335.1     96 seq321_BIOID51043    -            516   3.2e-32  110.6   0.3   1   1   4.2e-35   8.2e-32  109.3   0.2     2    96   410   502   409   502 0.99 Magnesium chelatase, subunit ChlI
AAA_5                PF07728.9    139 seq321_BIOID51043    -            516   1.2e-12   47.6   0.0   1   1   1.1e-15   2.2e-12   46.7   0.0     1   126   222   362   222   372 0.90 AAA domain (dynein-related subfamily)
MCM                  PF00493.18   332 seq321_BIOID51043    -            516   1.1e-12   47.3   0.0   1   1   5.2e-12     1e-08   34.2   0.0   114   201   297   392   281   407 0.85 MCM2/3/5 family
Sigma54_activat      PF00158.21   168 seq321_BIOID51043    -            516   4.2e-06   26.2   0.0   1   1   2.1e-08   4.1e-05   23.0   0.0    18   145   216   358   205   368 0.71 Sigma-54 interaction domain
Glycos_transf_4      PF00953.16   159 seq323_BIOID51043    -            360   5.2e-34  117.2  16.1   1   1   7.7e-38   5.2e-34  117.2  11.2     2   158    99   284    98   285 0.91 Glycosyl transferase family 4
MraY_sig1            PF10555.4     13 seq323_BIOID51043    -            360   0.00011   21.0   3.6   1   1   1.7e-08   0.00011   21.0   2.5     1    13    68    80    68    80 0.95 Phospho-N-acetylmuramoyl-pentapeptide-transferase signature 1
Inositol_P           PF00459.20   271 seq324_BIOID51043    -            267   2.5e-77  259.7   0.0   1   1   2.1e-81   2.8e-77  259.5   0.0     3   268     2   260     1   263 0.97 Inositol monophosphatase family
LemA                 PF04011.7    186 seq326_BIOID51043    -            206     5e-60  201.6   1.7   1   1   4.4e-64     6e-60  201.4   1.2     4   186     7   199     5   199 0.95 LemA family
Asparaginase_2       PF01112.13   319 seq328_BIOID51043    -            321  3.1e-125  417.0   2.9   1   1  2.8e-129  3.8e-125  416.7   2.0     2   315     3   315     2   317 0.99 Asparaginase
NusG                 PF02357.14    92 seq329_BIOID51043    -            181   5.3e-25   87.3   0.0   1   1   1.1e-28   7.7e-25   86.8   0.0     1    92     7   106     7   106 0.93 Transcription termination factor nusG
KOW                  PF00467.24    32 seq329_BIOID51043    -            181   1.3e-08   33.9   0.1   1   1   9.1e-12   6.2e-08   31.7   0.0     1    28   130   161   130   165 0.86 KOW motif
AHS2                 PF02626.10   272 seq330_BIOID51043    -            310  1.4e-100  335.9   0.0   1   1  1.2e-104  1.6e-100  335.7   0.0     2   272    24   288    23   288 0.98 Allophanate hydrolase subunit 2
FAD_binding_2        PF00890.19   421 seq333_BIOID51043    -            540  2.8e-107  359.0   1.8   1   1  9.8e-111  3.3e-107  358.8   1.3     1   421    10   392    10   392 0.95 FAD binding domain
Succ_DH_flav_C       PF02910.15   129 seq333_BIOID51043    -            540   3.1e-19   68.9   0.2   1   1   1.6e-22   5.5e-19   68.1   0.1     2    88   441   521   440   526 0.96 Fumarate reductase flavoprotein C-term
Pyr_redox_2          PF07992.9    200 seq333_BIOID51043    -            540   4.1e-11   43.0   3.3   1   1   3.6e-12   1.2e-08   34.9   2.3     1   196    10   377    10   380 0.79 Pyridine nucleotide-disulphide oxidoreductase
Xan_ur_permease      PF00860.15   389 seq336_BIOID51043    -            448   3.5e-45  154.0  48.3   1   1   3.2e-49   4.4e-45  153.7  33.5     3   387    36   409    34   411 0.94 Permease family
AA_permease          PF00324.16   479 seq337_BIOID51043    -            457  4.2e-103  345.1  48.2   1   1  7.3e-107    5e-103  344.8  33.4     1   474    15   451    15   455 0.96 Amino acid permease
AA_permease_2        PF13520.1    426 seq337_BIOID51043    -            457   1.1e-47  162.4  56.6   1   1   1.8e-51   1.2e-47  162.2  39.2     2   425    12   442    11   445 0.88 Amino acid permease
EAL                  PF00563.15   236 seq339_BIOID51043    -            498   8.2e-60  202.0   0.0   1   1   1.6e-63   1.1e-59  201.6   0.0     3   236   243   477   241   477 0.94 EAL domain
CSS-motif            PF12792.2    208 seq339_BIOID51043    -            498   6.7e-22   77.7   0.0   1   1   1.4e-25   9.9e-22   77.1   0.0     3   207    23   217    21   218 0.92 CSS motif domain associated with EAL
Nol1_Nop2_Fmu        PF01189.12   283 seq341_BIOID51043    -            429  1.3e-104  349.4   0.0   1   1  8.4e-108  1.6e-104  349.1   0.0     1   282   164   426   164   427 0.99 NOL1/NOP2/sun family
NusB                 PF01029.13   134 seq341_BIOID51043    -            429   6.1e-26   90.8   0.0   1   1   5.1e-29   9.9e-26   90.1   0.0     1   134     5   127     5   127 0.97 NusB family
Methyltransf_26      PF13659.1    117 seq341_BIOID51043    -            429   3.7e-11   42.9   0.0   1   1   3.7e-14   7.3e-11   42.0   0.0     2   116   248   375   247   376 0.90 Methyltransferase domain
Methyltransf_18      PF12847.2    112 seq341_BIOID51043    -            429   2.3e-10   40.8   0.0   1   1   2.2e-13   4.2e-10   40.0   0.0     2   112   247   375   246   375 0.84 Methyltransferase domain
Methyltransf_31      PF13847.1    152 seq341_BIOID51043    -            429   1.9e-09   37.1   0.0   1   1   1.8e-12   3.5e-09   36.3   0.0     2   113   245   380   244   416 0.82 Methyltransferase domain
MTS                  PF05175.9    170 seq341_BIOID51043    -            429   1.1e-06   28.0   0.0   1   1   1.1e-09   2.1e-06   27.1   0.0    24   151   239   385   229   397 0.86 Methyltransferase small domain
FtsJ                 PF01728.14   181 seq341_BIOID51043    -            429   8.9e-05   22.4   0.0   1   1   9.1e-08   0.00018   21.4   0.0    19    99   242   323   233   400 0.60 FtsJ-like methyltransferase
Ribosomal_S30AE      PF02482.14    94 seq343_BIOID51043    -            113   3.8e-29  100.7   0.1   1   1   3.5e-33   4.8e-29  100.4   0.1     2    92     3    93     2    95 0.97 Sigma 54 modulation protein / S30EA ribosomal protein
FliL                 PF03748.9     99 seq344_BIOID51043    -            154   4.3e-23   81.0   0.0   1   1     4e-27   5.5e-23   80.7   0.0     1    98    54   153    54   154 0.94 Flagellar basal body-associated protein FliL
Repair_PSII          PF04536.9    119 seq345_BIOID51043    -            311     1e-31  109.1   0.3   1   1   9.9e-36   1.4e-31  108.7   0.2     2   119    46   164    45   164 0.98 Repair protein
Ribosomal_L11_N      PF03946.9     60 seq350_BIOID51043    -            142   3.2e-32  109.6   0.3   1   1   8.7e-36   5.9e-32  108.7   0.2     1    60     8    67     8    67 0.99 Ribosomal protein L11, N-terminal domain
Ribosomal_L11        PF00298.14    69 seq350_BIOID51043    -            142   6.6e-29   99.7   2.9   1   1   1.8e-32   1.2e-28   98.8   2.0     1    69    72   140    72   140 0.99 Ribosomal protein L11, RNA binding domain
Abhydrolase_5        PF12695.2    142 seq351_BIOID51043    -            293   5.3e-27   94.2   0.0   1   1     3e-30   6.7e-27   93.8   0.0     1   141    89   265    89   266 0.89 Alpha/beta hydrolase family
Abhydrolase_6        PF12697.2    228 seq351_BIOID51043    -            293   2.5e-16   60.1   0.3   1   1   6.6e-15   1.5e-11   44.5   0.0     1   102    90   194    90   212 0.88 Alpha/beta hydrolase family
Abhydrolase_1        PF00561.15   230 seq351_BIOID51043    -            293   5.1e-11   42.4   0.2   1   1   2.2e-09   4.9e-06   26.1   0.0     1    79   115   193   115   217 0.91 alpha/beta hydrolase fold
Peptidase_S9         PF00326.16   213 seq351_BIOID51043    -            293   1.2e-10   40.9   0.0   1   1   3.5e-13   7.9e-10   38.1   0.0     8   212   108   291   103   292 0.71 Prolyl oligopeptidase family
Hydrolase_4          PF12146.3     79 seq351_BIOID51043    -            293   2.1e-07   30.5   0.0   1   1   6.9e-10   1.6e-06   27.7   0.0    11    61    82   132    76   149 0.82 Putative lysophospholipase
Thiolase_N           PF00108.18   264 seq353_BIOID51043    -            387   4.6e-93  310.9   1.6   1   1   1.4e-96   6.4e-93  310.4   1.1     1   264     1   254     1   254 0.97 Thiolase, N-terminal domain
Thiolase_C           PF02803.13   123 seq353_BIOID51043    -            387   1.6e-50  169.5   0.2   1   1   9.2e-54   4.2e-50  168.1   0.1     1   123   261   386   261   386 0.98 Thiolase, C-terminal domain
ketoacyl-synt        PF00109.21   255 seq353_BIOID51043    -            387   3.5e-05   23.3   1.0   1   1   7.6e-09   3.5e-05   23.3   0.7   169   217    83   131    76   145 0.85 Beta-ketoacyl synthase, N-terminal domain
ABC_tran             PF00005.22   118 seq355_BIOID51043    -            467   5.4e-26   91.1   0.0   1   1   3.3e-29   1.1e-25   90.1   0.0     1   117   135   259   135   260 0.97 ABC transporter
CBS                  PF00571.23    57 seq355_BIOID51043    -            467   2.8e-06   26.7   0.0   1   1   4.2e-07    0.0014   18.0   0.0    32    55   436   459   413   461 0.86 CBS domain
Methyltransf_10      PF05971.7    299 seq356_BIOID51043    -            335  4.8e-154  511.7   0.0   1   1  8.2e-158  5.6e-154  511.4   0.0     2   299    30   323    29   323 0.99 Protein of unknown function (DUF890)
MTS                  PF05175.9    170 seq356_BIOID51043    -            335   3.9e-05   22.9   0.0   1   1   1.2e-08   8.3e-05   21.9   0.0    30   115   128   222   114   232 0.77 Methyltransferase small domain
TrbM                 PF07424.6    166 seq357_BIOID51043    -             99   5.1e-07   29.7   0.1   1   1   4.6e-11   6.3e-07   29.4   0.1    10    59    26    84    22    97 0.77 TrbM
Mur_ligase_M         PF08245.7    189 seq358_BIOID51043    -            438   4.7e-43  147.3   0.1   1   1     1e-46   7.2e-43  146.7   0.1     1   189   110   280   110   280 0.90 Mur ligase middle domain
Mur_ligase_C         PF02875.16    91 seq358_BIOID51043    -            438   3.1e-11   43.0   0.0   1   1   2.7e-14   1.8e-10   40.5   0.0     2    81   301   373   300   379 0.88 Mur ligase family, glutamate ligase domain
FliM                 PF02154.10   192 seq359_BIOID51043    -            349   1.4e-80  269.3   0.2   1   1   3.6e-84   2.5e-80  268.6   0.0     1   192    53   246    53   246 0.99 Flagellar motor switch protein FliM
SpoA                 PF01052.15    77 seq359_BIOID51043    -            349   1.5e-15   56.3   0.0   1   1   4.7e-19   3.2e-15   55.3   0.0     3    75   267   337   265   338 0.96 Surface presentation of antigens (SPOA)
RNase_T              PF00929.19   164 seq360_BIOID51043    -            246     5e-40  137.3   0.4   1   1   9.7e-44   1.3e-39  135.9   0.1     1   164    12   178    12   178 0.93 Exonuclease
Peptidase_M28        PF04389.12   176 seq361_BIOID51043    -            345   4.2e-30  104.6   0.1   1   1   1.8e-33   8.1e-30  103.7   0.0     2   173   111   318   110   320 0.88 Peptidase family M28
Peptidase_M20        PF01546.23   171 seq361_BIOID51043    -            345   7.7e-07   28.7   0.0   1   1   2.2e-10     1e-06   28.3   0.0     1    73   113   198   113   309 0.74 Peptidase family M20/M25/M40
Peptidase_M42        PF05343.9    292 seq361_BIOID51043    -            345   5.1e-06   25.3   0.2   1   1   4.1e-08   0.00019   20.2   0.0   134   180   143   189   136   216 0.87 M42 glutamyl aminopeptidase
ABC_tran             PF00005.22   118 seq363_BIOID51043    -            623   7.1e-41  139.1   0.1   1   2   5.7e-21   7.1e-18   64.9   0.1    24   118    90   197    56   197 0.81 ABC transporter
ABC_tran             PF00005.22   118 seq363_BIOID51043    -            623   7.1e-41  139.1   0.1   2   2     4e-23     5e-20   71.9   0.0     1   117   364   491   364   492 0.93 ABC transporter
oligo_HPY            PF08352.7     64 seq363_BIOID51043    -            623   8.6e-21   73.9   0.4   1   2   8.8e-12   1.1e-08   35.1   0.0     1    33   248   280   248   303 0.88 Oligopeptide/dipeptide transporter, C-terminal region
oligo_HPY            PF08352.7     64 seq363_BIOID51043    -            623   8.6e-21   73.9   0.4   2   2     3e-12   3.8e-09   36.6   0.0     1    33   543   575   543   594 0.85 Oligopeptide/dipeptide transporter, C-terminal region
LamB_YcsF            PF03746.11   242 seq364_BIOID51043    -            244  7.1e-103  342.7   0.6   1   1  5.9e-107  8.1e-103  342.5   0.4     1   241     2   237     2   238 0.99 LamB/YcsF family
PDT                  PF00800.13   182 seq365_BIOID51043    -            386   9.1e-61  204.4   0.2   1   1     2e-64   1.3e-60  203.9   0.1     1   180   106   286   106   288 0.96 Prephenate dehydratase
CM_2                 PF01817.16    81 seq365_BIOID51043    -            386   1.9e-22   79.0   2.0   1   1   6.3e-26   4.3e-22   77.8   1.4     1    80    11    90    11    91 0.99 Chorismate mutase type II
adh_short_C2         PF13561.1    243 seq368_BIOID51043    -            294   4.9e-30  104.9   0.0   1   1   1.3e-33   5.7e-30  104.7   0.0     5   241    58   290    55   292 0.92 Enoyl-(Acyl carrier protein) reductase
adh_short            PF00106.20   167 seq368_BIOID51043    -            294   3.3e-26   92.0   0.2   1   1     9e-30   4.1e-26   91.7   0.1     3   166    52   217    50   218 0.95 short chain dehydrogenase
KR                   PF08659.5    181 seq368_BIOID51043    -            294   2.3e-08   33.7   0.0   1   1   6.9e-12   3.2e-08   33.3   0.0     4   167    53   221    51   234 0.77 KR domain
Ribosomal_L1         PF00687.16   221 seq370_BIOID51043    -            234   9.2e-50  168.8   0.2   1   1   7.9e-54   1.1e-49  168.6   0.2    13   220    28   220     8   221 0.90 Ribosomal protein L1p/L10e family
Pyr_redox_2          PF07992.9    200 seq371_BIOID51043    -            466   5.3e-32  111.2   0.0   1   1   5.4e-35   1.1e-31  110.2   0.0     1   198     8   315     8   317 0.89 Pyridine nucleotide-disulphide oxidoreductase
Pyr_redox_dim        PF02852.17   110 seq371_BIOID51043    -            466   4.1e-30  103.9   0.8   1   1   5.4e-33   1.1e-29  102.5   0.5     1   109   346   457   346   458 0.97 Pyridine nucleotide-disulphide oxidoreductase, dimerisation domain
Pyr_redox            PF00070.22    80 seq371_BIOID51043    -            466   1.7e-18   66.6   1.7   1   1   4.2e-19   8.3e-16   58.0   0.0     1    76   178   251   178   258 0.94 Pyridine nucleotide-disulphide oxidoreductase
Pyr_redox_3          PF13738.1    203 seq371_BIOID51043    -            466   3.4e-08   33.6   0.0   1   1   1.7e-10   3.2e-07   30.4   0.0     1   176    10   185    10   212 0.71 Pyridine nucleotide-disulphide oxidoreductase
FAD_binding_2        PF00890.19   421 seq371_BIOID51043    -            466   6.7e-06   25.0   3.4   1   1   3.2e-08   6.2e-05   21.9   1.5     1    40     8    48     8    51 0.96 FAD binding domain
Thi4                 PF01946.12   230 seq371_BIOID51043    -            466   1.5e-05   24.1   0.4   1   1   3.4e-08   6.6e-05   21.9   0.2    17    61     6    50     2    64 0.89 Thi4 family
TcpQ                 PF10671.4     85 seq372_BIOID51043    -            411   8.1e-23   80.0   0.0   1   1   1.9e-26   2.5e-22   78.4   0.0     3    83   325   410   323   411 0.97 Toxin co-regulated pilus biosynthesis protein Q
Glyco_hydro_4        PF02056.11   183 seq374_BIOID51043    -            212   7.4e-74  246.9   0.0   1   1   6.2e-78   8.5e-74  246.7   0.0     1   182     5   184     5   185 0.99 Family 4 glycosyl hydrolase
TerC                 PF03741.11   184 seq375_BIOID51043    -            540   4.9e-49  166.1  13.4   1   1   1.6e-52   7.4e-49  165.5   9.3     1   183    27   216    27   217 0.94 Integral membrane protein TerC family
CorC_HlyC            PF03471.12    81 seq375_BIOID51043    -            540   2.4e-20   72.0   0.1   1   1   5.5e-23   2.5e-19   68.7   0.0     2    79   453   529   452   531 0.93 Transporter associated domain
CBS                  PF00571.23    57 seq375_BIOID51043    -            540   4.1e-16   58.2   1.1   1   2   5.1e-09   2.3e-05   23.8   0.3     1    53   315   371   315   374 0.94 CBS domain
CBS                  PF00571.23    57 seq375_BIOID51043    -            540   4.1e-16   58.2   1.1   2   2   9.7e-12   4.4e-08   32.5   0.0     3    53   382   432   381   436 0.93 CBS domain
Na_H_antiport_1      PF06965.7    378 seq378_BIOID51043    -            388  6.7e-166  551.6  29.2   1   1  5.6e-170  7.6e-166  551.4  20.2     2   378     5   380     4   380 0.99 Na+/H+ antiporter 1
OmpA                 PF00691.15    97 seq381_BIOID51043    -            296   6.1e-15   55.2   0.1   1   1   1.4e-18   1.9e-14   53.7   0.0     1    92   155   248   155   252 0.84 OmpA family
DUF1198              PF06711.6    148 seq382_BIOID51043    -            159     4e-72  240.7   0.4   1   1   3.3e-76   4.5e-72  240.5   0.3     1   148    10   157    10   157 1.00 Protein of unknown function (DUF1198)
TrkA_N               PF02254.13   116 seq384_BIOID51043    -            458   4.2e-58  194.2   3.5   1   2   5.4e-33   5.3e-30  103.6   0.0     1   108     3   111     3   125 0.92 TrkA-N domain
TrkA_N               PF02254.13   116 seq384_BIOID51043    -            458   4.2e-58  194.2   3.5   2   2   5.9e-29   5.7e-26   90.6   0.7     1   116   235   350   235   350 0.95 TrkA-N domain
TrkA_C               PF02080.16    71 seq384_BIOID51043    -            458   1.9e-21   75.3   0.7   1   2   4.7e-13   4.5e-10   38.8   0.0     3    70   157   225   155   226 0.91 TrkA-C domain
TrkA_C               PF02080.16    71 seq384_BIOID51043    -            458   1.9e-21   75.3   0.7   2   2     2e-11   1.9e-08   33.6   0.2     8    70   390   451   388   452 0.89 TrkA-C domain
F420_oxidored        PF03807.12    96 seq384_BIOID51043    -            458   1.9e-12   47.2   2.2   1   2   1.5e-07   0.00015   22.0   0.0     1    52     2    49     2    88 0.87 NADP oxidoreductase coenzyme F420-dependent
F420_oxidored        PF03807.12    96 seq384_BIOID51043    -            458   1.9e-12   47.2   2.2   2   2   1.5e-07   0.00015   22.0   0.3     2    48   235   279   234   355 0.80 NADP oxidoreductase coenzyme F420-dependent
NAD_binding_7        PF13241.1    103 seq384_BIOID51043    -            458   1.2e-11   44.6   3.0   1   1   7.5e-08   7.3e-05   22.8   0.0     8    82   233   319   228   323 0.75 Putative NAD(P)-binding
Shikimate_DH         PF01488.15   135 seq384_BIOID51043    -            458   1.4e-11   44.4   0.6   1   1   5.3e-09   5.2e-06   26.4   0.2    12   102   232   332   222   367 0.77 Shikimate / quinate 5-dehydrogenase
H2TH                 PF06831.9     93 seq386_BIOID51043    -            263   3.5e-18   65.0   0.0   1   1   1.4e-21   6.4e-18   64.1   0.0     1    77   126   205   126   215 0.85 Formamidopyrimidine-DNA glycosylase H2TH domain
Fapy_DNA_glyco       PF01149.19   116 seq386_BIOID51043    -            263   7.7e-15   55.1   0.0   1   1     3e-18   1.4e-14   54.3   0.0     1   106     2   104     2   110 0.88 Formamidopyrimidine-DNA glycosylase N-terminal domain
zf-FPG_IleRS         PF06827.9     30 seq386_BIOID51043    -            263   6.9e-07   28.6   2.7   1   1   2.8e-10   1.3e-06   27.8   1.9     1    29   235   263   235   263 0.97 Zinc finger found in FPG and IleRS
HTH_1                PF00126.22    60 seq387_BIOID51043    -            279   2.8e-21   74.8   1.5   1   1   7.6e-25   5.2e-21   74.0   1.0     2    60     4    62     3    62 0.96 Bacterial regulatory helix-turn-helix protein, lysR family
LysR_substrate       PF03466.15   209 seq387_BIOID51043    -            279   6.7e-15   54.6   0.0   1   1   3.2e-18   2.2e-14   52.9   0.0     5   201    88   270    84   272 0.90 LysR substrate binding domain
Alpha-amylase        PF00128.19   316 seq389_BIOID51043    -            605   3.2e-80  269.8   0.0   1   1   6.3e-84   4.3e-80  269.3   0.0     1   316   178   494   178   494 0.96 Alpha amylase, catalytic domain
Alpha-amylase_N      PF02903.9    120 seq389_BIOID51043    -            605   6.4e-09   35.7   0.0   1   1     2e-12   1.4e-08   34.6   0.0     5   108     4   105     1   115 0.82 Alpha amylase, N-terminal ig-like domain
PRD                  PF00874.15    90 seq390_BIOID51043    -            433   2.7e-24   85.0   0.0   1   2   3.6e-13   4.9e-09   36.0   0.0     2    89   138   224   137   225 0.97 PRD domain
PRD                  PF00874.15    90 seq390_BIOID51043    -            433   2.7e-24   85.0   0.0   2   2   1.5e-16   2.1e-12   46.9   0.0     2    89   247   335   246   336 0.97 PRD domain
Glyco_hydro_4C       PF11975.3    232 seq392_BIOID51043    -             58   5.7e-05   22.8   0.1   1   1   5.2e-09   7.1e-05   22.5   0.1   200   232     1    33     1    33 0.97 Family 4 glycosyl hydrolase C-terminal domain
SpoA                 PF01052.15    77 seq394_BIOID51043    -            137   2.9e-24   84.3   0.8   1   1   2.7e-28   3.7e-24   84.0   0.6     3    76    55   128    54   129 0.97 Surface presentation of antigens (SPOA)
DUF1471              PF07338.8     56 seq398_BIOID51043    -             91     1e-16   60.1   0.6   1   1     1e-20   1.4e-16   59.7   0.4     1    56    36    89    36    89 0.98 Protein of unknown function (DUF1471)
MFS_1                PF07690.11   354 seq401_BIOID51043    -            451   1.6e-35  122.4  57.2   1   1   4.7e-38   6.5e-34  117.1  34.3     2   337    81   398    77   403 0.85 Major Facilitator Superfamily
BPD_transp_1         PF00528.17   185 seq403_BIOID51043    -            354   2.5e-26   92.2  16.2   1   1   1.8e-30   2.5e-26   92.2  11.2     1   176   163   324   163   332 0.91 Binding-protein-dependent transport system inner membrane component
FTSW_RODA_SPOVE      PF01098.14   359 seq404_BIOID51043    -            414  2.4e-130  434.3  23.9   1   1  2.2e-134  3.1e-130  434.0  16.5     2   358    47   402    46   403 0.98 Cell cycle protein
Ribosomal_L10        PF00466.15   100 seq407_BIOID51043    -            165   2.5e-26   91.3   0.0   1   1   2.6e-30   3.6e-26   90.8   0.0     3   100     5   101     3   101 0.98 Ribosomal protein L10
FliO                 PF04347.8     84 seq409_BIOID51043    -            121     3e-24   84.7   0.2   1   1   2.9e-28     4e-24   84.3   0.2     1    84    36   117    36   117 0.88 Flagellar biosynthesis protein, FliO
PilM                 PF07419.7    136 seq412_BIOID51043    -            145   4.4e-47  158.8   0.1   1   1   3.6e-51   4.9e-47  158.7   0.0     1   136     9   145     9   145 0.99 PilM
IMS                  PF00817.15   148 seq413_BIOID51043    -            351     9e-48  161.7   0.0   1   1   3.2e-51   1.4e-47  161.0   0.0     1   148     7   154     7   154 0.98 impB/mucB/samB family
IMS_C                PF11799.3    137 seq413_BIOID51043    -            351   2.1e-09   37.7   0.1   1   1   8.2e-13   3.7e-09   36.9   0.0     3    99   211   309   210   327 0.85 impB/mucB/samB family C-terminal
IMS_HHH              PF11798.3     32 seq413_BIOID51043    -            351   1.3e-08   34.2   0.0   1   1   7.1e-12   3.2e-08   33.0   0.0     1    32   166   197   166   197 0.96 IMS family HHH motif
DEAD                 PF00270.24   173 seq415_BIOID51043    -            444   1.3e-45  154.7   0.0   1   1   1.1e-48   5.1e-45  152.8   0.0     1   171    28   197    28   199 0.92 DEAD/DEAH box helicase
Helicase_C           PF00271.26    78 seq415_BIOID51043    -            444   5.9e-27   93.2   0.0   1   1   2.5e-30   1.1e-26   92.3   0.0     3    78   268   343   266   343 0.98 Helicase conserved C-terminal domain
ResIII               PF04851.10   184 seq415_BIOID51043    -            444   8.1e-05   22.4   0.2   1   1   3.8e-08   0.00017   21.3   0.0    31   183    47   192    18   193 0.73 Type III restriction enzyme, res subunit
HTH_1                PF00126.22    60 seq417_BIOID51043    -            301     5e-16   58.0   0.0   1   1   1.5e-19     1e-15   57.0   0.0     2    60     9    67     8    67 0.97 Bacterial regulatory helix-turn-helix protein, lysR family
LysR_substrate       PF03466.15   209 seq417_BIOID51043    -            301   4.8e-11   42.0   0.0   1   1   9.5e-15   6.5e-11   41.6   0.0     9   200    98   287    92   290 0.94 LysR substrate binding domain
FliP                 PF00813.15   194 seq419_BIOID51043    -            245   4.6e-81  271.0  10.9   1   1   4.8e-85   6.5e-81  270.5   7.5     2   193    48   239    47   240 0.99 FliP family
Ribosomal_L12        PF00542.14    68 seq420_BIOID51043    -            121   1.8e-31  107.8   8.6   1   1   2.8e-35   3.8e-31  106.7   6.0     1    68    54   121    54   121 0.99 Ribosomal protein L7/L12 C-terminal domain
SBP_bac_5            PF00496.17   374 seq421_BIOID51043    -            259   8.1e-51  172.8   2.3   1   1   7.3e-55     1e-50  172.5   1.6     1   190    70   256    70   259 0.93 Bacterial extracellular solute-binding proteins, family 5 Middle
S-methyl_trans       PF02574.11   305 seq425_BIOID51043    -           1232  4.8e-105  351.0   0.1   1   1  3.2e-108  8.9e-105  350.2   0.1     1   304    21   331    21   332 0.98 Homocysteine S-methyltransferase
Met_synt_B12         PF02965.12   136 seq425_BIOID51043    -           1232   9.1e-54  180.6   0.0   1   1     9e-57   2.4e-53  179.2   0.0     1   136  1060  1197  1060  1197 0.99 Vitamin B12 dependent methionine synthase, activation domain
Pterin_bind          PF00809.17   210 seq425_BIOID51043    -           1232   1.4e-48  164.8   0.4   1   1   1.7e-51   4.6e-48  163.2   0.3     1   210   361   573   361   573 0.98 Pterin binding enzyme
B12-binding_2        PF02607.12    79 seq425_BIOID51043    -           1232   4.3e-21   74.6   0.0   1   1   6.5e-24   1.8e-20   72.6   0.0     4    79   664   739   662   739 0.96 B12 binding domain
B12-binding          PF02310.14   121 seq425_BIOID51043    -           1232   4.5e-20   71.6   0.1   1   1   1.8e-22     5e-19   68.2   0.1     2    94   753   845   752   856 0.93 B12 binding domain
SSF                  PF00474.12   406 seq428_BIOID51043    -            571   1.2e-50  172.2  22.8   1   1   8.5e-55   1.2e-50  172.2  15.8     1   405    35   442    35   443 0.86 Sodium:solute symporter family
MscL                 PF01741.13   128 seq429_BIOID51043    -            136   2.3e-57  192.5   3.1   1   1   1.9e-61   2.6e-57  192.3   2.2     1   128     3   132     3   132 0.98 Large-conductance mechanosensitive channel, MscL
OpuAC                PF04069.7    257 seq432_BIOID51043    -            330   1.4e-55  188.3   3.7   1   1   1.2e-59   1.7e-55  188.0   2.6     2   256    30   312    29   313 0.94 Substrate binding domain of ABC-type glycine betaine transport system
SLT                  PF01464.15   121 seq434_BIOID51043    -            194   4.5e-17   61.5   0.3   1   1   4.6e-21   6.3e-17   61.0   0.2     5   111    12   142     8   151 0.88 Transglycosylase SLT domain
Glyco_transf_28      PF03033.15   139 seq435_BIOID51043    -            355   8.3e-38  129.1   1.3   1   1   7.3e-41   2.5e-37  127.6   0.3     2   138     9   145     8   146 0.98 Glycosyltransferase family 28 N-terminal domain
Glyco_tran_28_C      PF04101.11   167 seq435_BIOID51043    -            355   5.7e-35  120.3   0.0   1   1   2.4e-38   8.1e-35  119.8   0.0     2   166   185   344   184   345 0.92 Glycosyltransferase family 28 C-terminal domain
Glyco_trans_1_3      PF13528.1    318 seq435_BIOID51043    -            355   1.9e-11   43.6   0.0   1   1   8.6e-15   2.9e-11   43.0   0.0     6   315    10   319     6   321 0.80 Glycosyl transferase family 1
Bac_export_3         PF01313.14    76 seq436_BIOID51043    -             89   2.3e-30  103.9   9.5   1   1   1.9e-34   2.6e-30  103.8   6.6     2    75     5    78     4    79 0.97 Bacterial export proteins, family 3
Cys_Met_Meta_PP      PF01053.15   386 seq438_BIOID51043    -            440  3.7e-122  407.2   0.0   1   1  3.1e-126  4.2e-122  407.0   0.0     1   385    52   436    52   437 0.97 Cys/Met metabolism PLP-dependent enzyme
RNA_pol_Rpb2_6       PF00562.23   386 seq439_BIOID51043    -           1342  4.7e-162  539.0   0.0   1   1  3.5e-162  7.9e-159  528.4   0.1     2   386   716  1264   715  1264 0.98 RNA polymerase Rpb2, domain 6
RNA_pol_Rpb2_7       PF04560.15    83 seq439_BIOID51043    -           1342   5.7e-32  109.6   0.1   1   1   8.2e-35   1.9e-31  108.0   0.0     1    82  1266  1341  1266  1342 0.98 RNA polymerase Rpb2, domain 7
RNA_pol_Rpb2_3       PF04565.11    68 seq439_BIOID51043    -           1342   7.1e-30  102.4   0.0   1   1   7.4e-33   1.7e-29  101.2   0.0     1    68   513   582   513   582 0.98 RNA polymerase Rpb2, domain 3
RNA_pol_Rpb2_45      PF10385.4     66 seq439_BIOID51043    -           1342   4.6e-29   99.9   0.3   1   1   1.5e-31   3.5e-28   97.0   0.2     1    66   591   656   591   656 1.00 RNA polymerase beta subunit external 1 domain
RNA_pol_Rpb2_1       PF04563.10   203 seq439_BIOID51043    -           1342   1.5e-26   92.4   0.0   1   1   1.4e-29   3.1e-26   91.4   0.0     2   203    27   509    26   509 0.98 RNA polymerase beta subunit
RNA_pol_Rpb2_2       PF04561.9    190 seq439_BIOID51043    -           1342   1.6e-25   89.5   0.9   1   2   8.4e-11   1.9e-07   30.5   0.0     1    74   151   225   151   276 0.82 RNA polymerase Rpb2, domain 2
RNA_pol_Rpb2_2       PF04561.9    190 seq439_BIOID51043    -           1342   1.6e-25   89.5   0.9   2   2   1.9e-18   4.4e-15   55.4   0.0    80   190   340   454   329   454 0.88 RNA polymerase Rpb2, domain 2
Acetyltransf_10      PF13673.1    117 seq440_BIOID51043    -            150   1.4e-20   73.4   0.0   1   1   5.1e-24   1.7e-20   73.1   0.0     1   117    13   124    13   124 0.92 Acetyltransferase (GNAT) domain
Acetyltransf_7       PF13508.1     79 seq440_BIOID51043    -            150     7e-10   38.8   0.0   1   1   4.1e-13   1.4e-09   37.8   0.0     3    78    56   125    54   126 0.90 Acetyltransferase (GNAT) domain
Acetyltransf_9       PF13527.1    128 seq440_BIOID51043    -            150   1.6e-07   31.1   0.0   1   1   8.1e-10   2.8e-06   27.1   0.0     1   128     5   127     5   127 0.93 Acetyltransferase (GNAT) domain
Acetyltransf_1       PF00583.19    83 seq440_BIOID51043    -            150     7e-07   29.0   0.0   1   1   5.2e-10   1.8e-06   27.7   0.0    25    83    75   125    34   125 0.77 Acetyltransferase (GNAT) family
SBP_bac_5            PF00496.17   374 seq441_BIOID51043    -            252     2e-40  138.7   1.8   1   1   1.9e-44   2.6e-40  138.2   1.3   199   372     4   169     1   171 0.93 Bacterial extracellular solute-binding proteins, family 5 Middle
S-AdoMet_synt_C      PF02773.11   138 seq444_BIOID51043    -            384   3.7e-76  253.3   0.0   1   1   1.2e-79   5.6e-76  252.7   0.0     1   138   233   370   233   370 1.00 S-adenosylmethionine synthetase, C-terminal domain
S-AdoMet_synt_M      PF02772.11   120 seq444_BIOID51043    -            384   5.5e-51  171.4   0.0   1   1   3.7e-54   1.7e-50  169.8   0.0     2   120   114   231   113   231 0.99 S-adenosylmethionine synthetase, central domain
S-AdoMet_synt_N      PF00438.15   100 seq444_BIOID51043    -            384     2e-43  146.5   0.1   1   1   8.4e-47   3.8e-43  145.6   0.1     2   100     3   101     2   101 0.99 S-adenosylmethionine synthetase, N-terminal domain
Bac_export_1         PF01311.15   249 seq445_BIOID51043    -            261   2.3e-76  256.2  29.0   1   1   1.9e-80   2.6e-76  256.1  20.1     2   248     8   251     7   252 0.99 Bacterial export proteins, family 1
TrbC                 PF04956.8     99 seq447_BIOID51043    -             96   6.4e-07   29.1   3.1   1   1     5e-11   6.9e-07   29.1   2.2     8    93     3    85     1    91 0.90 TrbC/VIRB2 family
Lipoprotein_9        PF03180.9    237 seq449_BIOID51043    -            272   5.4e-92  306.8   0.2   1   1   4.4e-96   6.1e-92  306.7   0.1     1   237    34   272    34   272 1.00 NLPA lipoprotein
UPF0027              PF01139.12   420 seq452_BIOID51043    -            388   1.3e-97  327.4   0.0   1   2   1.8e-28   2.5e-24   85.9   0.0     6    98    23   115    19   124 0.93 Uncharacterized protein family UPF0027
UPF0027              PF01139.12   420 seq452_BIOID51043    -            388   1.3e-97  327.4   0.0   2   2   4.3e-75   5.9e-71  239.5   0.0   146   419   129   381   117   382 0.92 Uncharacterized protein family UPF0027
Queuosine_synth      PF02547.10   341 seq453_BIOID51043    -            356  2.8e-144  479.9   0.0   1   1  2.3e-148  3.2e-144  479.7   0.0     2   341     3   344     2   344 0.96 Queuosine biosynthesis protein
PEP_mutase           PF13714.1    238 seq454_BIOID51043    -            296   1.3e-53  181.6   4.4   1   1   2.1e-57   1.5e-53  181.3   3.0     1   233    10   250    10   255 0.92 Phosphoenolpyruvate phosphomutase
ICL                  PF00463.16   526 seq454_BIOID51043    -            296   1.2e-16   59.9   1.9   1   1   4.6e-20   3.1e-16   58.5   1.3   150   255    80   183    71   213 0.86 Isocitrate lyase family
VirB3                PF05101.8     89 seq455_BIOID51043    -            106   7.1e-06   25.8   3.8   1   1   8.9e-10   1.2e-05   25.0   2.6    10    72    15    84     7    98 0.79 Type IV secretory pathway, VirB3-like protein
BPD_transp_1         PF00528.17   185 seq456_BIOID51043    -            306     4e-43  146.9  10.6   1   1   2.9e-47     4e-43  146.9   7.4     1   184   113   304   113   305 0.99 Binding-protein-dependent transport system inner membrane component
NusG                 PF02357.14    92 seq458_BIOID51043    -            162   3.6e-22   78.2   0.0   1   1   3.7e-26     5e-22   77.8   0.0     2    91     3    90     2    91 0.92 Transcription termination factor nusG
Mur_ligase_M         PF08245.7    189 seq459_BIOID51043    -            491   4.7e-28   98.4   0.0   1   1   1.6e-31   7.1e-28   97.8   0.0     1   189   124   304   124   304 0.89 Mur ligase middle domain
Mur_ligase           PF01225.20    83 seq459_BIOID51043    -            491   6.4e-25   86.9   0.1   1   1   3.3e-28   1.5e-24   85.7   0.1     1    82    21   119    21   120 0.97 Mur ligase family, catalytic domain
Mur_ligase_C         PF02875.16    91 seq459_BIOID51043    -            491   4.3e-20   71.4   0.0   1   1   3.1e-23   1.4e-19   69.7   0.0     4    89   327   418   324   420 0.85 Mur ligase family, glutamate ligase domain
DUF2799              PF10973.3     89 seq460_BIOID51043    -            134   3.4e-17   62.1   0.9   1   1   3.3e-21   4.5e-17   61.7   0.6     1    88    44   126    44   127 0.93 Protein of unknown function (DUF2799)
MFS_1                PF07690.11   354 seq461_BIOID51043    -            394   1.1e-36  126.1  55.2   1   2   1.5e-29     1e-25   90.1  17.3     2   188    17   198    16   220 0.86 Major Facilitator Superfamily
MFS_1                PF07690.11   354 seq461_BIOID51043    -            394   1.1e-36  126.1  55.2   2   2     1e-14   7.2e-11   41.3  16.1     3   175   218   387   216   394 0.89 Major Facilitator Superfamily
Sugar_tr             PF00083.19   451 seq461_BIOID51043    -            394   3.2e-12   45.6  16.5   1   1   4.7e-16   3.2e-12   45.6  11.4    43   188    39   181    11   184 0.83 Sugar (and other) transporter
CagE_TrbE_VirB       PF03135.9    205 seq462_BIOID51043    -            352   4.4e-21   75.4   0.1   1   1   5.3e-25   7.2e-21   74.7   0.0    12   172   164   325   156   343 0.91 CagE, TrbE, VirB family, component of type IV transporter system
AAA_5                PF07728.9    139 seq463_BIOID51043    -            498   5.8e-25   87.5   0.0   1   1     4e-28   1.1e-24   86.6   0.0     1   139    41   171    41   171 0.92 AAA domain (dynein-related subfamily)
DUF3763              PF12592.3     57 seq463_BIOID51043    -            498   4.1e-22   77.4   1.3   1   1   4.1e-25   1.1e-21   76.0   0.9     3    57   444   498   442   498 0.97 Protein of unknown function (DUF3763)
Sulfatase            PF00884.18   379 seq466_BIOID51043    -            497   2.3e-85  286.7   0.4   1   1   2.2e-89     3e-85  286.4   0.3     1   379     4   413     4   413 0.92 Sulfatase
GerE                 PF00196.14    58 seq467_BIOID51043    -            207   2.9e-19   68.0   1.4   1   1   4.6e-23   6.3e-19   66.9   1.0     3    57   137   191   135   192 0.96 Bacterial regulatory proteins, luxR family
SNARE_assoc          PF09335.6    123 seq471_BIOID51043    -            233   3.9e-19   68.9   5.8   1   1   2.9e-23   3.9e-19   68.9   4.0     1   122    48   173    48   174 0.96 SNARE associated Golgi protein
LysE                 PF01810.13   191 seq472_BIOID51043    -            195   3.1e-14   52.5  17.2   1   1   2.6e-18   3.6e-14   52.3  11.9     1   188    14   194    14   195 0.81 LysE type translocator
DUF4154              PF13689.1    145 seq473_BIOID51043    -            172     6e-33  113.3   0.0   1   1   5.4e-37   7.3e-33  113.0   0.0     6   145    32   168    27   168 0.95 Domain of unknown function (DUF4154)
Citrate_synt         PF00285.16   356 seq475_BIOID51043    -            389  1.3e-116  389.1   0.0   1   1  1.2e-120  1.6e-116  388.8   0.0     2   356    22   370    22   370 0.98 Citrate synthase
Sugar_tr             PF00083.19   451 seq476_BIOID51043    -            464  3.2e-138  460.9  29.0   1   1    8e-142  3.6e-138  460.7  20.1     1   449    18   449    18   451 0.97 Sugar (and other) transporter
MFS_1                PF07690.11   354 seq476_BIOID51043    -            464   5.7e-42  143.6  43.8   1   2     9e-34   4.1e-30  104.6  13.1     2   241    23   284    22   287 0.82 Major Facilitator Superfamily
MFS_1                PF07690.11   354 seq476_BIOID51043    -            464   5.7e-42  143.6  43.8   2   2   1.5e-16   6.7e-13   48.0  13.2     3   186   258   449   256   460 0.85 Major Facilitator Superfamily
BPD_transp_1         PF00528.17   185 seq477_BIOID51043    -            303   7.2e-31  107.0  13.0   1   1   1.1e-34   7.2e-31  107.0   9.0     1   184   119   302   119   303 0.99 Binding-protein-dependent transport system inner membrane component
OppC_N               PF12911.2     56 seq477_BIOID51043    -            303   1.3e-17   62.7   0.2   1   1     2e-21   1.3e-17   62.7   0.2     2    56    24    79    23    79 0.86 N-terminal TM domain of oligopeptide transport permease C
RF-1                 PF00472.15   114 seq478_BIOID51043    -            204   2.6e-23   81.8   1.9   1   1   3.5e-27   4.8e-23   81.0   1.3     9   103   103   196    97   200 0.84 RF-1 domain
TGT                  PF01702.13   238 seq479_BIOID51043    -            375  2.9e-105  350.7   0.0   1   1  2.5e-109  3.5e-105  350.4   0.0     1   237   125   362   125   363 0.99 Queuine tRNA-ribosyltransferase
Ring_hydroxyl_A      PF00848.14   209 seq480_BIOID51043    -            453   2.4e-32  112.1   0.0   1   1   4.9e-36   3.4e-32  111.6   0.0     2   208   164   433   163   435 0.90 Ring hydroxylating alpha subunit (catalytic domain)
Rieske               PF00355.21    98 seq480_BIOID51043    -            453   2.5e-24   84.5   0.1   1   1   6.3e-28   4.3e-24   83.7   0.1     1    86    42   125    42   142 0.90 Rieske [2Fe-2S] domain
Molybdop_Fe4S4       PF04879.11    55 seq481_BIOID51043    -            195   2.2e-21   75.3   0.2   1   1   2.6e-24   1.8e-20   72.4   0.1     2    55    44   104    43   104 0.96 Molybdopterin oxidoreductase Fe4S4 domain
Molybdopterin        PF00384.17   432 seq481_BIOID51043    -            195   2.4e-06   26.4   0.1   1   1   4.2e-10   2.9e-06   26.1   0.0     1    35   107   139   107   190 0.79 Molybdopterin oxidoreductase
FxsA                 PF04186.8    120 seq483_BIOID51043    -            158   1.1e-36  124.9   8.3   1   1   9.6e-41   1.3e-36  124.7   5.7     1   113     6   118     6   127 0.93 FxsA cytoplasmic membrane protein
GGDEF                PF00990.16   161 seq484_BIOID51043    -            408   6.4e-45  152.5   0.5   1   1   7.4e-49     1e-44  151.8   0.3     1   159   249   403   249   405 0.96 GGDEF domain
AAA_10               PF12846.2    328 seq485_BIOID51043    -            435   1.4e-18   67.1   0.0   1   1   4.1e-21   5.6e-17   61.8   0.0     2   325    74   357    73   360 0.83 AAA-like domain
DUF2525              PF10733.4     58 seq487_BIOID51043    -             76   5.4e-38  128.5   4.1   1   1   5.1e-42     7e-38  128.1   2.9     1    58    19    76    19    76 0.99 Protein of unknown function (DUF2525)
AzlC                 PF03591.9    143 seq490_BIOID51043    -            245   7.3e-42  142.5  10.2   1   1   5.3e-46   7.3e-42  142.5   7.1     1   141    23   165    23   167 0.97 AzlC protein
YjgP_YjgQ            PF03739.9    354 seq491_BIOID51043    -            366   2.7e-70  236.7   6.1   1   1   2.3e-74   3.2e-70  236.5   4.2     1   351     5   345     5   348 0.97 Predicted permease YjgP/YjgQ family
Dala_Dala_lig_C      PF07478.8    203 seq492_BIOID51043    -            306   3.2e-70  235.5   0.0   1   1   1.2e-73     4e-70  235.2   0.0     1   203   103   303   103   303 0.97 D-ala D-ala ligase C-terminus
Dala_Dala_lig_N      PF01820.16   117 seq492_BIOID51043    -            306   1.3e-23   83.4   0.8   1   2   1.1e-12   3.8e-09   36.7   0.0     2    42     4    44     3    54 0.90 D-ala D-ala ligase N-terminus
Dala_Dala_lig_N      PF01820.16   117 seq492_BIOID51043    -            306   1.3e-23   83.4   0.8   2   2   2.3e-15   7.8e-12   45.4   0.2    83   117    52    86    43    86 0.89 D-ala D-ala ligase N-terminus
ATP-grasp_4          PF13535.1    184 seq492_BIOID51043    -            306   4.1e-16   59.1   0.0   1   1   1.9e-19   6.4e-16   58.5   0.0     3   176    95   272    93   276 0.81 ATP-grasp domain
CPSase_L_D2          PF02786.12   211 seq492_BIOID51043    -            306   1.2e-07   31.1   0.0   1   1   1.8e-10   6.2e-07   28.7   0.0    27   179   127   274    96   301 0.82 Carbamoyl-phosphate synthase L chain, ATP binding domain
Molybdopterin        PF00384.17   432 seq493_BIOID51043    -            803   1.1e-23   83.5   0.0   1   1   3.7e-24   2.5e-20   72.5   0.0   103   379     2   377     1   381 0.84 Molybdopterin oxidoreductase
Molydop_binding      PF01568.16   109 seq493_BIOID51043    -            803   5.6e-17   61.4   0.1   1   1     3e-20     2e-16   59.6   0.1     4   108   681   796   678   797 0.93 Molydopterin dinucleotide binding domain
VWA_CoxE             PF05762.9    222 seq494_BIOID51043    -            483   3.5e-12   45.8   0.2   1   1   8.4e-16   1.1e-11   44.1   0.0    56   196   319   459   284   465 0.82 VWA domain containing CoxE-like protein
EAL                  PF00563.15   236 seq498_BIOID51043    -            808   2.2e-63  213.7   0.1   1   1   2.7e-67   3.7e-63  213.0   0.0     2   236   558   793   557   793 0.97 EAL domain
Hydrolase_3          PF08282.7    254 seq499_BIOID51043    -            271   8.9e-16   58.1   0.0   1   1   6.6e-18   4.5e-14   52.5   0.0     1   229    10   233    10   241 0.76 haloacid dehalogenase-like hydrolase
S6PP                 PF05116.8    247 seq499_BIOID51043    -            271   1.1e-07   31.3   0.0   1   1   7.6e-09   5.2e-05   22.5   0.0   119   245   144   267   119   268 0.76 Sucrose-6F-phosphate phosphohydrolase
MmgE_PrpD            PF03972.9    445 seq501_BIOID51043    -            483  4.5e-178  591.8   0.0   1   1  3.7e-182  5.1e-178  591.6   0.0     2   445    14   475    13   475 0.98 MmgE/PrpD family
UDG                  PF03167.14   152 seq502_BIOID51043    -            229   3.2e-30  104.4   0.1   1   1   3.4e-34   4.6e-30  103.9   0.0     6   152    54   211    50   211 0.96 Uracil DNA glycosylase superfamily
YajC                 PF02699.10    83 seq504_BIOID51043    -            110   3.5e-28   96.9   0.4   1   1   3.3e-32   4.5e-28   96.6   0.3     2    83    20   102    19   102 0.96 Preprotein translocase subunit
AzlD                 PF05437.7     99 seq505_BIOID51043    -            111   1.8e-12   46.9   5.7   1   1   1.5e-16   2.1e-12   46.7   4.0     1    98     5   104     5   105 0.92 Branched-chain amino acid transport protein (AzlD)
SprT-like            PF10263.4    157 seq509_BIOID51043    -            165   1.5e-25   89.6   0.7   1   1   2.6e-29   1.8e-25   89.3   0.5     3   154    20   163    18   165 0.86 SprT-like family
GGDEF                PF00990.16   161 seq510_BIOID51043    -           1105   2.3e-45  153.9   0.2   1   1   2.9e-48   4.9e-45  152.8   0.2     1   160   682   838   682   839 0.97 GGDEF domain
MASE1                PF05231.9    299 seq510_BIOID51043    -           1105   1.6e-33  115.9  42.3   1   1   9.1e-37   1.6e-33  115.9  29.3     2   298    19   294    18   295 0.88 MASE1
PAS_9                PF13426.1    104 seq510_BIOID51043    -           1105   1.8e-29  102.1   0.0   1   2   1.3e-15   2.2e-12   47.1   0.0     3   104   314   416   312   416 0.96 PAS domain
PAS_9                PF13426.1    104 seq510_BIOID51043    -           1105   1.8e-29  102.1   0.0   2   2   3.7e-12   6.4e-09   36.0   0.0     2   104   566   670   565   670 0.92 PAS domain
PAS_3                PF08447.6     91 seq510_BIOID51043    -           1105   5.4e-26   90.3   0.0   1   2   9.6e-13   1.6e-09   37.5   0.0     4    89   327   409   324   411 0.93 PAS fold
PAS_3                PF08447.6     91 seq510_BIOID51043    -           1105   5.4e-26   90.3   0.0   2   2   1.3e-13   2.3e-10   40.3   0.0     2    91   452   537   451   537 0.96 PAS fold
PAS_4                PF08448.5    110 seq510_BIOID51043    -           1105   5.7e-24   84.1   0.0   1   2   4.4e-10   7.5e-07   29.0   0.0     7   110   314   419   309   419 0.90 PAS fold
PAS_4                PF08448.5    110 seq510_BIOID51043    -           1105   5.7e-24   84.1   0.0   2   2   1.1e-13     2e-10   40.5   0.0     1   109   561   672   561   673 0.94 PAS fold
PAS                  PF00989.19   113 seq510_BIOID51043    -           1105   1.6e-23   82.5   0.1   1   2   1.2e-12   2.1e-09   37.0   0.0     2   113   303   414   302   414 0.92 PAS fold
PAS                  PF00989.19   113 seq510_BIOID51043    -           1105   1.6e-23   82.5   0.1   2   2   5.8e-11   9.9e-08   31.6   0.0     7   113   561   668   555   668 0.94 PAS fold
EAL                  PF00563.15   236 seq510_BIOID51043    -           1105   8.8e-19   67.8   0.2   1   1   1.4e-21   2.4e-18   66.3   0.1    37   234   896  1088   891  1090 0.93 EAL domain
PAS_8                PF13188.1     64 seq510_BIOID51043    -           1105   1.7e-11   43.4   0.0   1   2   1.2e-06    0.0021   17.7   0.0     2    51   303   358   302   371 0.72 PAS domain
PAS_8                PF13188.1     64 seq510_BIOID51043    -           1105   1.7e-11   43.4   0.0   2   2   1.6e-07   0.00027   20.5   0.0     1    52   555   607   555   619 0.80 PAS domain
Fe-ADH               PF00465.14   366 seq511_BIOID51043    -            387   1.4e-87  293.5   0.1   1   1   2.5e-91   1.7e-87  293.3   0.1     1   351     9   363     9   377 0.91 Iron-containing alcohol dehydrogenase
Fe-ADH_2             PF13685.1    250 seq511_BIOID51043    -            387   1.8e-13   50.2   0.1   1   1   3.3e-11   2.3e-07   30.3   0.0     4   101    16   111    13   114 0.81 Iron-containing alcohol dehydrogenase
Ring_hydroxyl_B      PF00866.13   145 seq512_BIOID51043    -            172   2.4e-47  160.1   5.2   1   1     2e-51   2.7e-47  159.9   3.6     1   145    19   166    19   166 0.98 Ring hydroxylating beta subunit
Na_Pi_cotrans        PF02690.10   142 seq513_BIOID51043    -            543   1.6e-44  150.9  30.2   1   2   1.4e-39   9.5e-36  122.5   7.0     1   140    13   148    13   150 0.98 Na+/Pi-cotransporter
Na_Pi_cotrans        PF02690.10   142 seq513_BIOID51043    -            543   1.6e-44  150.9  30.2   2   2   1.6e-13   1.1e-09   38.0  10.2     1   123   139   265   139   284 0.90 Na+/Pi-cotransporter
OmpA                 PF00691.15    97 seq514_BIOID51043    -            160   3.6e-18   65.6   0.1   1   1     4e-22   5.5e-18   65.0   0.1     1    97    55   151    55   151 0.95 OmpA family
DUF202               PF02656.10    73 seq516_BIOID51043    -            115   3.3e-16   59.1   8.8   1   1   2.4e-20   3.3e-16   59.1   1.0     1    72    13    79    13    80 0.94 Domain of unknown function (DUF202)
SecD-TM1             PF13721.1    101 seq517_BIOID51043    -            615   1.4e-39  134.2   3.4   1   1   2.6e-41   8.8e-38  128.5   0.1     1   101     2   103     2   103 0.96 SecD export protein N-terminal TM region
SecD_SecF            PF02355.11   189 seq517_BIOID51043    -            615   7.3e-16   57.7  10.3   1   1     4e-19   1.4e-15   56.9   7.1    14   184   434   602   427   606 0.90 Protein export membrane protein
MMPL                 PF03176.10   333 seq517_BIOID51043    -            615   1.7e-08   33.4  12.2   1   1     5e-12   1.7e-08   33.4   8.5   180   299   481   601   458   612 0.81 MMPL family
Sec_GG               PF07549.9     29 seq517_BIOID51043    -            615   3.8e-08   32.1   0.0   1   1     3e-11     1e-07   30.7   0.0     1    27   112   141   112   143 0.86 SecD/SecF GG Motif
FtsQ                 PF03799.10   117 seq519_BIOID51043    -            276     6e-34  116.6   0.2   1   1   1.4e-37   9.5e-34  115.9   0.1     1   117   129   247   129   247 0.93 Cell division protein FtsQ
POTRA_1              PF08478.5     69 seq519_BIOID51043    -            276   6.2e-20   70.8   0.1   1   1   2.3e-23   1.6e-19   69.5   0.1     2    69    56   126    55   126 0.97 POTRA domain, FtsQ-type
Exo_endo_phos        PF03372.18   251 seq521_BIOID51043    -            272     2e-26   93.3   0.0   1   1   1.7e-30   2.3e-26   93.0   0.0     1   251     8   263     8   263 0.80 Endonuclease/Exonuclease/phosphatase family
MarR                 PF01047.17    59 seq523_BIOID51043    -            176   1.6e-17   62.8   2.8   1   1   1.3e-20     6e-17   60.9   0.1     1    58    53   112    53   113 0.98 MarR family
MarR_2               PF12802.2     62 seq523_BIOID51043    -            176     1e-08   34.5   0.1   1   1   4.8e-12   2.2e-08   33.5   0.0     5    61    55   111    51   112 0.90 MarR family
HTH_27               PF13463.1     68 seq523_BIOID51043    -            176   3.6e-07   30.3   0.1   1   1   1.8e-10   8.1e-07   29.1   0.0    17    68    70   121    54   121 0.86 Winged helix DNA-binding domain
YjgP_YjgQ            PF03739.9    354 seq524_BIOID51043    -            360   8.9e-69  231.7   5.4   1   1   7.6e-73     1e-68  231.5   3.7     1   354     9   358     9   358 0.98 Predicted permease YjgP/YjgQ family
VirB8                PF04335.8    212 seq527_BIOID51043    -            237   1.4e-58  197.8   0.1   1   1   1.2e-62   1.6e-58  197.6   0.1     2   212    25   234    24   234 0.97 VirB8 protein
DUF202               PF02656.10    73 seq528_BIOID51043    -            120   2.5e-09   37.0   9.0   1   1     3e-12   4.1e-08   33.1   6.2     1    66    12    71    12   115 0.89 Domain of unknown function (DUF202)
Rieske               PF00355.21    98 seq530_BIOID51043    -            106   1.7e-17   62.6   0.0   1   1   2.8e-21   1.9e-17   62.4   0.0     3    97     4    94     2    95 0.85 Rieske [2Fe-2S] domain
Rieske_2             PF13806.1    104 seq530_BIOID51043    -            106   1.9e-12   46.6   0.0   1   1   3.3e-16   2.2e-12   46.4   0.0    18   103    17    99     4   100 0.82 Rieske-like [2Fe-2S] domain
Endonuclease_1       PF04231.8    218 seq533_BIOID51043    -            235   6.1e-79  264.7   6.4   1   1   5.4e-83   7.3e-79  264.4   4.4    35   218    40   230    21   230 0.94 Endonuclease I
Cpn10                PF00166.16    93 seq538_BIOID51043    -             97   5.2e-29   99.9   1.8   1   1   4.2e-33   5.7e-29   99.7   1.3     1    93     2    95     2    95 0.97 Chaperonin 10 Kd subunit
adh_short            PF00106.20   167 seq539_BIOID51043    -            270   2.1e-22   79.7   0.3   1   1   7.4e-26   3.4e-22   79.0   0.2     2   166     8   174     7   175 0.87 short chain dehydrogenase
adh_short_C2         PF13561.1    243 seq539_BIOID51043    -            270   1.8e-13   50.7   0.0   1   1   4.6e-17   2.1e-13   50.5   0.0     6   225    16   238    13   257 0.75 Enoyl-(Acyl carrier protein) reductase
KR                   PF08659.5    181 seq539_BIOID51043    -            270   2.1e-06   27.4   0.0   1   1   1.2e-09   5.5e-06   26.0   0.0     4   103    10   103     8   122 0.84 KR domain
RNA_pol_Rpb1_1       PF04997.7    338 seq540_BIOID51043    -           1407  1.8e-100  336.3   0.1   1   1  1.8e-103  4.8e-100  335.0   0.1     2   338    15   342    14   342 0.95 RNA polymerase Rpb1, domain 1
RNA_pol_Rpb1_5       PF04998.12   277 seq540_BIOID51043    -           1407   1.1e-80  270.7   0.0   1   1     8e-84   2.2e-80  269.7   0.0     1   276   766  1321   766  1322 1.00 RNA polymerase Rpb1, domain 5
RNA_pol_Rpb1_2       PF00623.15   166 seq540_BIOID51043    -           1407   6.1e-51  172.5   0.0   1   1   5.3e-53   1.5e-49  168.0   0.0     1   166   344   486   344   486 0.95 RNA polymerase Rpb1, domain 2
RNA_pol_Rpb1_3       PF04983.13   157 seq540_BIOID51043    -           1407   1.4e-27   96.2   0.0   1   1   1.2e-30   3.3e-27   95.0   0.0     1   157   489   644   489   644 0.93 RNA polymerase Rpb1, domain 3
RNA_pol_Rpb1_4       PF05000.12   108 seq540_BIOID51043    -           1407   2.5e-18   65.7   0.3   1   1   9.1e-22   2.5e-18   65.7   0.2     2   107   674   763   673   764 0.82 RNA polymerase Rpb1, domain 4
HlyD                 PF00529.15   306 seq541_BIOID51043    -            390   3.6e-79  266.1  15.0   1   1   1.3e-82   4.5e-79  265.8  10.4     1   306    60   343    60   343 0.99 HlyD family secretion protein
HlyD_2               PF12700.2    328 seq541_BIOID51043    -            390   2.2e-17   63.1   1.3   1   1   9.2e-21   3.1e-17   62.6   0.9    20   234    60   290    51   316 0.77 HlyD family secretion protein
HlyD_3               PF13437.1    105 seq541_BIOID51043    -            390   5.2e-16   58.7   3.5   1   1   1.4e-16   4.9e-13   49.2   0.2     2   105   218   338   217   338 0.79 HlyD family secretion protein
Biotin_lipoyl_2      PF13533.1     50 seq541_BIOID51043    -            390   1.1e-08   34.4   1.6   1   1   5.4e-11   1.9e-07   30.5   0.1     2    49    61   108    60   109 0.91 Biotin-lipoyl like
Pribosyltran         PF00156.22   125 seq543_BIOID51043    -            152   2.2e-11   43.4   0.0   1   1   2.3e-15   3.2e-11   42.9   0.0     2   112     4   105     3   112 0.87 Phosphoribosyl transferase domain
FtsA                 PF14450.1    120 seq544_BIOID51043    -            420   1.6e-50  169.8   3.7   1   2   2.1e-23   1.4e-19   69.9   0.7     1   119    10   195    10   196 0.97 Cell division protein FtsA
FtsA                 PF14450.1    120 seq544_BIOID51043    -            420   1.6e-50  169.8   3.7   2   2   6.5e-33   4.5e-29  100.6   0.0     1   120   206   382   206   382 0.99 Cell division protein FtsA
SHS2_FTSA            PF02491.15    80 seq544_BIOID51043    -            420   2.4e-32  110.5   1.4   1   1   6.8e-36   4.6e-32  109.6   1.0     1    80    84   163    84   163 0.99 SHS2 domain inserted in FTSA
CagX                 PF03524.10   215 seq546_BIOID51043    -            256   9.3e-57  191.6   0.5   1   1   8.7e-61   1.2e-56  191.2   0.3     1   213    32   229    32   231 0.97 Conjugal transfer protein
DUF3448              PF11930.3     82 seq547_BIOID51043    -            181     6e-27   93.0   0.3   1   1   1.2e-30   8.4e-27   92.5   0.2     7    79     3    75     1    78 0.95 Domain of unknown function (DUF3448)
AMP-binding          PF00501.23   418 seq547_BIOID51043    -            181   1.2e-19   69.9   0.1   1   1   2.1e-23   1.5e-19   69.6   0.0     1    86    85   170    85   179 0.94 AMP-binding enzyme
Cpn60_TCP1           PF00118.19   488 seq548_BIOID51043    -            548  1.2e-126  423.1  10.9   1   1  9.8e-131  1.3e-126  422.9   7.5     1   486    23   523    23   525 0.94 TCP-1/cpn60 chaperonin family
SNARE_assoc          PF09335.6    123 seq551_BIOID51043    -            236   4.7e-27   94.5   6.4   1   1   3.4e-31   4.7e-27   94.5   4.4     1   121    63   180    63   182 0.98 SNARE associated Golgi protein
Aldo_ket_red         PF00248.16   283 seq552_BIOID51043    -            275   7.7e-57  192.1   0.0   1   1   6.7e-61   9.2e-57  191.8   0.0     2   282    18   261    17   262 0.96 Aldo/keto reductase family
Methyltrans_RNA      PF04452.9    225 seq553_BIOID51043    -            252   1.1e-73  246.9   0.0   1   1   9.2e-78   1.3e-73  246.7   0.0     3   225    29   246    27   246 0.98 RNA methyltransferase
DUF1100              PF06500.6    411 seq555_BIOID51043    -            414  1.2e-221  735.4   0.0   1   1  2.8e-225  1.3e-221  735.2   0.0     1   411     1   414     1   414 0.99 Alpha/beta hydrolase of unknown function (DUF1100)
Abhydrolase_5        PF12695.2    142 seq555_BIOID51043    -            414   2.3e-08   33.7   0.0   1   1   9.2e-12   4.2e-08   32.9   0.0     1   121   196   375   196   392 0.75 Alpha/beta hydrolase family
Abhydrolase_6        PF12697.2    228 seq555_BIOID51043    -            414   2.1e-06   27.6   0.5   1   1   9.1e-10   4.2e-06   26.7   0.1    12   107   208   326   197   390 0.70 Alpha/beta hydrolase family
Thioredoxin          PF00085.15   104 seq556_BIOID51043    -            139   4.4e-30  103.3   0.9   1   1   2.9e-32   6.6e-29   99.5   0.0     2   102    37   136    36   138 0.94 Thioredoxin
Thioredoxin_2        PF13098.1    112 seq556_BIOID51043    -            139   1.4e-12   47.6   0.0   1   1     4e-15     9e-12   45.0   0.0     7   112    54   135    49   135 0.88 Thioredoxin-like domain
Thioredoxin_7        PF13899.1     82 seq556_BIOID51043    -            139   5.9e-08   32.5   0.4   1   1     3e-10   6.7e-07   29.1   0.0     7    81    42   114    36   115 0.82 Thioredoxin-like
Redoxin              PF08534.5    146 seq556_BIOID51043    -            139   2.6e-06   26.9   0.0   1   1     4e-08     9e-05   21.9   0.0    28    73    52    95    34   103 0.87 Redoxin
HyaE                 PF07449.6    107 seq556_BIOID51043    -            139   8.6e-05   22.2   0.0   1   1   6.1e-08   0.00014   21.6   0.0    52   100    76   124    67   129 0.87 Hydrogenase-1 expression protein HyaE
Pyr_redox_2          PF07992.9    200 seq557_BIOID51043    -            400   2.7e-28   99.0   0.0   1   1   1.2e-30   1.7e-27   96.5   0.0     2   196     6   277     5   281 0.89 Pyridine nucleotide-disulphide oxidoreductase
Pyr_redox            PF00070.22    80 seq557_BIOID51043    -            400   7.9e-20   70.9   1.2   1   1   4.2e-20   5.8e-17   61.7   0.1     1    77   146   222   146   226 0.92 Pyridine nucleotide-disulphide oxidoreductase
AMP-binding          PF00501.23   418 seq558_BIOID51043    -            452   2.8e-67  226.8   0.1   1   1     5e-71   3.4e-67  226.5   0.0   112   418    31   349     3   349 0.94 AMP-binding enzyme
DUF4009              PF13193.1     41 seq558_BIOID51043    -            452   5.1e-15   54.4   0.0   1   1   2.5e-18   1.7e-14   52.7   0.0     3    41   399   439   397   439 0.96 Domain of unknown function (DUF4009)
Fer4_11              PF13247.1     99 seq560_BIOID51043    -            294   1.2e-29  101.9  13.1   1   1   1.8e-32   2.2e-29  101.1   5.5     2    98    92   188    91   189 0.94 4Fe-4S dicluster domain
Form-deh_trans       PF09163.6     44 seq560_BIOID51043    -            294   7.8e-20   69.9   0.0   1   1   1.1e-22   1.4e-19   69.1   0.0     1    44   246   289   246   290 0.96 Formate dehydrogenase N, transmembrane
Fer4_7               PF12838.2     52 seq560_BIOID51043    -            294   4.9e-15   55.5  25.2   1   1   8.3e-11     1e-07   32.0   5.6     1    50    38   114    38   117 0.90 4Fe-4S dicluster domain
Fer4_9               PF13187.1     55 seq560_BIOID51043    -            294   3.3e-13   49.5  27.2   1   1   4.6e-11   5.7e-08   32.7   7.7     1    55   132   184   132   184 0.97 4Fe-4S dicluster domain
Fer4_10              PF13237.1     52 seq560_BIOID51043    -            294   2.6e-12   46.2  27.8   1   1   3.4e-11   4.2e-08   32.7   7.1     2    52    93   144    92   144 0.86 4Fe-4S dicluster domain
Fer4_2               PF12797.2     22 seq560_BIOID51043    -            294   3.3e-10   39.1  34.5   1   1   6.4e-09     8e-06   25.3   2.4     4    20    33    49    31    51 0.91 4Fe-4S binding domain
Fer4_3               PF12798.2     15 seq560_BIOID51043    -            294   9.7e-08   31.9  41.1   1   3   0.00035      0.43   11.1   3.8     1    15   100   117   100   117 0.89 4Fe-4S binding domain
Fer4_3               PF12798.2     15 seq560_BIOID51043    -            294   9.7e-08   31.9  41.1   2   3   6.7e-05     0.083   13.3   2.9     1    14   133   146   133   147 0.94 4Fe-4S binding domain
Fer4_3               PF12798.2     15 seq560_BIOID51043    -            294   9.7e-08   31.9  41.1   3   3   3.4e-06    0.0042   17.4   2.5     1    15   160   183   160   183 0.98 4Fe-4S binding domain
Fer4_4               PF12800.2     17 seq560_BIOID51043    -            294   3.1e-07   30.0  31.6   1   2   4.7e-05     0.059   13.6   1.8     3    15    38    50    36    56 0.91 4Fe-4S binding domain
Fer4_4               PF12800.2     17 seq560_BIOID51043    -            294   3.1e-07   30.0  31.6   2   2     1e-07   0.00013   21.9   1.8     1    17   130   146   130   146 0.92 4Fe-4S binding domain
Fer4                 PF00037.22    24 seq560_BIOID51043    -            294   3.1e-07   29.6  37.3   1   1   4.1e-08   5.1e-05   22.5   2.0     5    22   130   147   126   149 0.87 4Fe-4S binding domain
FAD_syn              PF06574.7    158 seq562_BIOID51043    -            291   1.9e-57  193.2   0.0   1   1   3.6e-61   2.5e-57  192.8   0.0     2   158    12   168    11   168 0.98 FAD synthetase
Flavokinase          PF01687.12   125 seq562_BIOID51043    -            291   3.5e-28   97.8   0.0   1   1   8.7e-32   5.9e-28   97.1   0.0     1    95   184   278   184   285 0.95 Riboflavin kinase
SecD_SecF            PF02355.11   189 seq563_BIOID51043    -            338   2.4e-68  228.9  10.7   1   1   5.3e-72   3.7e-68  228.3   7.4     4   188   132   316   129   317 0.97 Protein export membrane protein
Sec_GG               PF07549.9     29 seq563_BIOID51043    -            338     2e-08   33.0   0.1   1   1   7.5e-12   5.2e-08   31.7   0.0     2    27    56    81    55    83 0.90 SecD/SecF GG Motif
GGDEF                PF00990.16   161 seq565_BIOID51043    -            442     2e-26   92.3   0.0   1   1   2.9e-30   3.9e-26   91.4   0.0     1   160   295   437   295   438 0.89 GGDEF domain
TrbI                 PF03743.9    187 seq566_BIOID51043    -            338   3.2e-55  186.4   0.3   1   1   2.3e-59   3.2e-55  186.4   0.2     1   187   153   331   153   331 0.95 Bacterial conjugation TrbI-like protein
AsnC_trans_reg       PF01037.16    74 seq567_BIOID51043    -            152   1.6e-18   66.0   0.1   1   1   8.4e-22   2.9e-18   65.2   0.1     4    73    75   143    72   144 0.92 AsnC family
HTH_AsnC-type        PF13404.1     42 seq567_BIOID51043    -            152   1.5e-13   49.9   0.0   1   1   8.8e-17     3e-13   48.9   0.0     1    42     6    47     6    47 0.97 AsnC-type helix-turn-helix domain
HTH_24               PF13412.1     48 seq567_BIOID51043    -            152   2.6e-13   49.0   0.0   1   1   1.2e-16   4.2e-13   48.3   0.0     1    48     6    53     6    53 0.97 Winged helix-turn-helix DNA-binding
HTH_11               PF08279.7     55 seq567_BIOID51043    -            152   1.6e-05   24.3   0.0   1   1   9.9e-09   3.4e-05   23.2   0.0    17    54    24    66    11    67 0.87 HTH domain
GSH-S_ATP            PF02955.11   174 seq568_BIOID51043    -            316   7.6e-77  256.2   0.0   1   1   2.4e-80   1.1e-76  255.6   0.0     1   171   124   295   124   298 0.99 Prokaryotic glutathione synthetase, ATP-grasp domain
GSH-S_N              PF02951.9    119 seq568_BIOID51043    -            316   1.8e-48  163.1   0.0   1   1     6e-52   2.7e-48  162.5   0.0     1   119     2   120     2   120 0.99 Prokaryotic glutathione synthetase, N-terminal domain
RimK                 PF08443.6    190 seq568_BIOID51043    -            316   1.6e-11   43.9   0.0   1   1   4.8e-15   2.2e-11   43.4   0.0    18   156   135   277   131   309 0.81 RimK-like ATP-grasp domain
OMP_b-brl            PF13505.1    176 seq570_BIOID51043    -            171   3.9e-27   95.2  13.5   1   1   6.8e-31   4.7e-27   94.9   9.3     2   176     9   171     6   171 0.87 Outer membrane protein beta-barrel domain
Ail_Lom              PF06316.6    199 seq570_BIOID51043    -            171   1.5e-23   83.2   4.7   1   2   2.2e-18   1.5e-14   53.8   0.9     1   126     1   115     1   127 0.77 Enterobacterial Ail/Lom protein
Ail_Lom              PF06316.6    199 seq570_BIOID51043    -            171   1.5e-23   83.2   4.7   2   2   2.2e-11   1.5e-07   31.0   0.1   154   199   126   171   120   171 0.93 Enterobacterial Ail/Lom protein
DTW                  PF03942.10   204 seq571_BIOID51043    -            240   2.3e-59  199.9   0.0   1   1   1.9e-63   2.7e-59  199.7   0.0     1   202    35   224    35   226 0.97 DTW domain
MFS_1                PF07690.11   354 seq572_BIOID51043    -            512   5.7e-55  186.3  38.3   1   1   4.2e-59   5.7e-55  186.3  26.5     1   353    19   413    19   414 0.89 Major Facilitator Superfamily
DUF3828              PF12883.2    120 seq573_BIOID51043    -            308   8.4e-12   44.9   2.7   1   1   4.2e-11   2.8e-07   30.3   0.1     2   118    26   142    25   144 0.88 Protein of unknown function (DUF3828)
Lumazine_bd          PF12870.2    111 seq573_BIOID51043    -            308   3.1e-07   30.3   3.1   1   1   1.8e-08   0.00012   21.9   0.1    66   110   240   283   196   284 0.92 Lumazine-binding domain
FtsZ_C               PF12327.3     95 seq574_BIOID51043    -            383   8.6e-38  128.2   1.2   1   1   3.5e-41   2.4e-37  126.7   0.8     1    94   221   315   221   316 0.99 FtsZ family, C-terminal domain
Tubulin              PF00091.20   216 seq574_BIOID51043    -            383   4.4e-37  127.8   1.7   1   1     2e-40   1.4e-36  126.2   1.2     2   212    13   180    12   184 0.96 Tubulin/FtsZ family, GTPase domain
Flavodoxin_1         PF00258.20   143 seq576_BIOID51043    -            147   1.7e-21   76.5   0.0   1   1   1.4e-25   1.9e-21   76.4   0.0     2   143     7   138     6   138 0.93 Flavodoxin
Cytochrom_B_N        PF00033.14   188 seq578_BIOID51043    -            217   1.4e-20   73.3  19.2   1   1   2.5e-24   1.7e-20   73.0  13.3     4   188    10   186     7   186 0.92 Cytochrome b(N-terminal)/b6/petB
Ni_hydr_CYTB         PF01292.15   182 seq578_BIOID51043    -            217   1.4e-18   66.8  17.8   1   1   2.5e-22   1.7e-18   66.5  12.3     5   182    13   186     9   186 0.89 Prokaryotic cytochrome b561
SNARE_assoc          PF09335.6    123 seq579_BIOID51043    -            235   1.2e-24   86.7   8.0   1   1   8.9e-29   1.2e-24   86.7   5.5     1   122    80   197    78   198 0.96 SNARE associated Golgi protein
PseudoU_synth_2      PF00849.17   164 seq580_BIOID51043    -            290   9.9e-16   57.8   0.1   1   1   6.3e-18   4.3e-14   52.5   0.1     2   164    69   195    68   195 0.87 RNA pseudouridylate synthase
S4                   PF01479.20    48 seq580_BIOID51043    -            290   3.1e-14   52.0   1.3   1   1   1.5e-17     1e-13   50.3   0.0     1    48     7    52     7    52 0.97 S4 domain
Crl                  PF07417.7    127 seq582_BIOID51043    -            133   8.3e-55  183.8   0.2   1   1   7.1e-59   9.6e-55  183.5   0.1     2   122     3   123     2   131 0.96 Transcriptional regulator Crl
ATP-grasp_5          PF13549.1    222 seq583_BIOID51043    -            886   1.6e-75  253.0   0.2   1   1   1.8e-78   4.2e-75  251.6   0.0     1   221   472   693   472   694 0.96 ATP-grasp domain
Succ_CoA_lig         PF13607.1    138 seq583_BIOID51043    -            886   1.3e-46  157.5   0.1   1   1   1.1e-49   2.4e-46  156.6   0.1     1   138   147   280   147   280 0.97 Succinyl-CoA ligase like flavodoxin domain
CoA_binding_2        PF13380.1    115 seq583_BIOID51043    -            886   1.6e-23   82.9   0.0   1   1   1.1e-25   2.6e-22   79.0   0.0     1   113    13   130    13   132 0.95 CoA binding domain
Acetyltransf_1       PF00583.19    83 seq583_BIOID51043    -            886   9.1e-11   41.5   0.0   1   1   1.6e-13   3.7e-10   39.5   0.0    10    82   781   863   775   864 0.81 Acetyltransferase (GNAT) family
Acetyltransf_3       PF13302.1    142 seq583_BIOID51043    -            886   1.7e-09   38.0   0.0   1   1   1.7e-12   3.9e-09   36.8   0.0     1   142   725   864   725   864 0.80 Acetyltransferase (GNAT) domain
Acetyltransf_4       PF13420.1    155 seq583_BIOID51043    -            886     1e-06   28.6   0.0   1   1   4.8e-08   0.00011   22.0   0.0     4   135   731   864   728   871 0.80 Acetyltransferase (GNAT) domain
tRNA-synt_1          PF00133.17   601 seq584_BIOID51043    -            938  9.3e-233  773.4   0.0   1   1  5.8e-236  1.1e-232  773.2   0.0     2   601    28   641    27   641 0.98 tRNA synthetases class I (I, L, M and V)
Anticodon_1          PF08264.8    153 seq584_BIOID51043    -            938   4.3e-29  101.1   0.0   1   1   4.2e-32   8.2e-29  100.2   0.0     1   152   685   841   685   842 0.89 Anticodon-binding domain of tRNA
tRNA-synt_1g         PF09334.6    391 seq584_BIOID51043    -            938   4.7e-21   74.7   0.2   1   2     7e-14   1.4e-10   40.3   0.0     8    69    58   119    56   246 0.63 tRNA synthetases class I (M)
tRNA-synt_1g         PF09334.6    391 seq584_BIOID51043    -            938   4.7e-21   74.7   0.2   2   2   2.4e-08   4.8e-05   22.0   0.0   310   356   584   631   566   650 0.81 tRNA synthetases class I (M)
zf-FPG_IleRS         PF06827.9     30 seq584_BIOID51043    -            938   1.1e-09   37.6   3.5   1   1   5.4e-13   1.1e-09   37.6   2.4     1    29   898   926   898   927 0.96 Zinc finger found in FPG and IleRS
tRNA-synt_1e         PF01406.14   301 seq584_BIOID51043    -            938     3e-08   33.0   0.0   1   1   2.2e-09   4.2e-06   25.9   0.0   227   299   575   648   548   650 0.83 tRNA synthetases class I (C) catalytic domain
tRNA-synt_1_2        PF13603.1    185 seq584_BIOID51043    -            938   8.1e-07   28.3   0.0   1   1   7.7e-10   1.5e-06   27.5   0.0    12   141   224   358   219   368 0.78 Leucyl-tRNA synthetase, Domain 2
tRNA-synt_1f         PF01921.13   360 seq584_BIOID51043    -            938   2.9e-06   26.1   0.0   1   1     6e-09   1.2e-05   24.1   0.0   241   340   562   659   545   675 0.81 tRNA synthetases class I (K)
DoxX                 PF07681.7     85 seq585_BIOID51043    -            155   9.8e-17   61.0  14.4   1   1   2.5e-20   1.7e-16   60.2  10.0     1    85    31   113    31   113 0.98 DoxX
SURF4                PF02077.10   267 seq585_BIOID51043    -            155   4.6e-08   32.6   5.5   1   1   2.9e-11     2e-07   30.5   3.8   154   262    30   154    23   155 0.74 SURF4 family
DUF4156              PF13698.1     93 seq586_BIOID51043    -            121   4.1e-32  109.8   0.1   1   1   3.6e-36   4.9e-32  109.5   0.0     2    93    27   119    26   119 0.98 Domain of unknown function (DUF4156)
T2SE                 PF00437.15   272 seq587_BIOID51043    -            251   2.4e-34  118.3   0.0   1   1   2.2e-38   3.1e-34  118.0   0.0     5   189    29   244    26   249 0.93 Type II/IV secretion system protein
DUF179               PF02622.10   161 seq588_BIOID51043    -            211   4.9e-53  178.9   0.0   1   1   4.2e-57   5.8e-53  178.7   0.0     1   161    35   198    35   198 0.94 Uncharacterized ACR, COG1678
HNH                  PF01844.18    47 seq589_BIOID51043    -            115   5.6e-10   38.8   8.2   1   1   5.6e-14   7.7e-10   38.3   5.7     1    47    27    75    27    75 0.98 HNH endonuclease
Transp_cyt_pur       PF02133.10   439 seq592_BIOID51043    -            419   1.2e-83  281.0  48.4   1   1   9.7e-88   1.3e-83  280.8  33.5     1   438    11   397    11   398 0.98 Permease for cytosine/purines, uracil, thiamine, allantoin
DUF3521              PF12035.3     35 seq594_BIOID51043    -             39   1.1e-09   37.8   0.2   1   1   1.2e-13   1.6e-09   37.2   0.1     1    35     6    37     6    37 0.96 Protein of unknown function (DUF3521)
Peptidase_M20        PF01546.23   171 seq595_BIOID51043    -            396   9.6e-32  109.7   0.0   1   1   5.1e-35   3.5e-31  107.9   0.0     1   169    89   390    89   392 0.96 Peptidase family M20/M25/M40
M20_dimer            PF07687.9    109 seq595_BIOID51043    -            396   5.9e-25   87.0   0.0   1   1   1.5e-28     1e-24   86.2   0.0     2   107   191   301   190   303 0.92 Peptidase dimerisation domain
CMD                  PF02627.15    85 seq596_BIOID51043    -            182   5.3e-09   35.6   0.1   1   1   2.6e-12   3.6e-08   33.0   0.0    14    85    52   122    43   122 0.92 Carboxymuconolactone decarboxylase family
GIDA                 PF01134.17   392 seq597_BIOID51043    -            629  5.1e-171  568.7   0.0   1   1  2.9e-174  6.7e-171  568.3   0.0     1   391     8   398     8   399 0.99 Glucose inhibited division protein A
GIDA_assoc_3         PF13932.1     72 seq597_BIOID51043    -            629     4e-31  106.7   0.1   1   1   6.2e-34   1.4e-30  105.0   0.1     1    72   546   617   546   617 0.99 GidA associated domain 3
FAD_oxidored         PF12831.2    428 seq597_BIOID51043    -            629   3.1e-08   33.0   4.1   1   1   2.9e-11   6.6e-08   31.9   2.9     1   142     8   151     8   152 0.72 FAD dependent oxidoreductase
Pyr_redox_2          PF07992.9    200 seq597_BIOID51043    -            629   2.4e-06   27.4   0.6   1   1   2.2e-09     5e-06   26.4   0.4     1   118     8   156     8   162 0.62 Pyridine nucleotide-disulphide oxidoreductase
DUF2222              PF09984.4    146 seq600_BIOID51043    -            918   9.3e-58  193.6   0.2   1   1   7.9e-61   1.8e-57  192.7   0.1     1   146    31   178    31   178 0.98 Uncharacterized signal transduction histidine kinase domain (DUF2222)
HATPase_c            PF02518.21   111 seq600_BIOID51043    -            918     8e-33  112.3   0.2   1   1   6.4e-36   1.5e-32  111.5   0.2     1   110   404   518   404   519 0.97 Histidine kinase-, DNA gyrase B-, and HSP90-like ATPase
Response_reg         PF00072.19   112 seq600_BIOID51043    -            918   1.6e-28   98.8   0.6   1   1   7.1e-32   1.6e-28   98.8   0.4     1   110   670   780   670   782 0.97 Response regulator receiver domain
HisKA                PF00512.20    68 seq600_BIOID51043    -            918   5.4e-22   77.4   2.7   1   1   3.9e-25     9e-22   76.7   0.1     2    68   293   357   292   357 0.98 His Kinase A (phospho-acceptor) domain
Hpt                  PF01627.18    90 seq600_BIOID51043    -            918   6.1e-14   51.6   0.1   1   1   2.7e-17   6.1e-14   51.6   0.1     1    88   828   910   828   912 0.93 Hpt domain
HAMP                 PF00672.20    70 seq600_BIOID51043    -            918   7.7e-13   48.3   0.5   1   1   3.4e-16   7.7e-13   48.3   0.3     2    68   181   247   180   249 0.96 HAMP domain
LpxC                 PF03331.8    277 seq602_BIOID51043    -            305  5.8e-125  415.6   0.0   1   1  5.1e-129    7e-125  415.4   0.0     1   277     2   280     2   280 0.99 UDP-3-O-acyl N-acetylglycosamine deacetylase
EamA                 PF00892.15   126 seq604_BIOID51043    -            306   1.6e-36  125.0  35.4   1   2   3.2e-25   4.3e-21   75.1   7.0     1   125    18   140    18   141 0.93 EamA-like transporter family
EamA                 PF00892.15   126 seq604_BIOID51043    -            306   1.6e-36  125.0  35.4   2   2   3.1e-19   4.2e-15   55.7  12.0     1   125   160   284   160   285 0.87 EamA-like transporter family
UPF0081              PF03652.10   135 seq606_BIOID51043    -            138   4.2e-44  149.8   0.0   1   1   3.4e-48   4.6e-44  149.7   0.0     2   135     4   136     3   136 0.98 Uncharacterised protein family (UPF0081)
T2SE                 PF00437.15   272 seq608_BIOID51043    -            102   9.2e-21   73.8   0.0   1   1   7.6e-25     1e-20   73.6   0.0   195   267     1    79     1    84 0.94 Type II/IV secretion system protein
SBP_bac_8            PF13416.1    281 seq610_BIOID51043    -            293   9.6e-19   68.0   0.0   1   1   1.3e-22   1.8e-18   67.1   0.0    10   201    60   274    51   287 0.82 Bacterial extracellular solute-binding protein
T4SS-DNA_transf      PF02534.9    469 seq612_BIOID51043    -            651   4.3e-86  289.2   0.0   1   1   1.4e-89   6.2e-86  288.7   0.0    20   456   126   590   101   600 0.88 Type IV secretory system Conjugative DNA transfer
TraG-D_C             PF12696.2    128 seq612_BIOID51043    -            651   3.8e-25   88.0   0.0   1   1   1.5e-28     7e-25   87.2   0.0     2   127   426   550   425   551 0.87 TraM recognition site of TraD and TraG
TrwB_AAD_bind        PF10412.4    386 seq612_BIOID51043    -            651   3.8e-16   58.5   0.0   1   1   3.8e-14   1.7e-10   39.9   0.0   164   369   340   553   291   562 0.85 Type IV secretion-system coupling protein DNA-binding domain
Sdh_cyt              PF01127.17   121 seq613_BIOID51043    -            134   4.5e-30  103.8   5.0   1   1   3.8e-34   5.2e-30  103.6   3.4     2   120    11   128    10   129 0.90 Succinate dehydrogenase/Fumarate reductase transmembrane subunit
Cytochrom_C_asm      PF01578.15   214 seq614_BIOID51043    -            288   5.7e-45  153.3  17.3   1   1   4.2e-49   5.7e-45  153.3  12.0     5   212    62   286    58   288 0.97 Cytochrome C assembly protein
Band_7               PF01145.20   179 seq617_BIOID51043    -            375   1.3e-24   86.9   0.2   1   1   4.1e-27   5.6e-23   81.6   0.2     2   178   147   318   146   320 0.94 SPFH domain / Band 7 family
HSP70                PF00012.15   602 seq618_BIOID51043    -            450   8.3e-25   86.6   0.0   1   2   3.7e-18   5.1e-14   50.9   0.0     2   207     3   228     2   259 0.76 Hsp70 protein
HSP70                PF00012.15   602 seq618_BIOID51043    -            450   8.3e-25   86.6   0.0   2   2   6.8e-12   9.3e-08   30.3   0.0   250   352   329   423   305   448 0.80 Hsp70 protein
Amidohydro_3         PF07969.6    404 seq619_BIOID51043    -            427     3e-56  191.2   1.3   1   1   2.5e-59   1.1e-55  189.3   0.9     1   404    53   379    53   379 0.98 Amidohydrolase family
Amidohydro_4         PF13147.1    304 seq619_BIOID51043    -            427   7.3e-16   58.9   0.9   1   1   2.1e-19   9.4e-16   58.5   0.6     1   303    48   377    48   378 0.95 Amidohydrolase
Amidohydro_5         PF13594.1     68 seq619_BIOID51043    -            427   7.6e-06   25.5   1.4   1   1   4.5e-09   2.1e-05   24.1   0.1     2    45    24    80    23   131 0.75 Amidohydrolase
AA_kinase            PF00696.23   241 seq620_BIOID51043    -            396   4.4e-43  147.4   2.1   1   1   8.2e-47   5.6e-43  147.1   1.5     2   240    35   263    34   264 0.93 Amino acid kinase family
PUA                  PF01472.15    74 seq620_BIOID51043    -            396     1e-22   79.4   0.1   1   1   4.6e-26   3.1e-22   77.9   0.1     1    74   305   379   305   379 0.98 PUA domain
Sdh_cyt              PF01127.17   121 seq622_BIOID51043    -            115   8.9e-12   44.7  15.1   1   1   7.9e-16   1.1e-11   44.5  10.5    18   120    11   104     2   113 0.83 Succinate dehydrogenase/Fumarate reductase transmembrane subunit
SecM                 PF06558.7    148 seq624_BIOID51043    -            195   1.5e-67  225.8   2.0   1   1   1.3e-71   1.7e-67  225.5   1.4     1   147    49   194    49   195 0.99 Secretion monitor precursor protein (SecM)
Fe_dep_repr_C        PF02742.10    71 seq627_BIOID51043    -            155   1.4e-13   50.2   0.9   1   1   1.5e-16   2.9e-13   49.1   0.6     1    57    95   150    95   154 0.95 Iron dependent repressor, metal binding and dimerisation domain
Fe_dep_repress       PF01325.14    60 seq627_BIOID51043    -            155   6.9e-11   41.8   0.0   1   1   6.3e-14   1.2e-10   40.9   0.0     6    60    38    92    35    92 0.95 Iron dependent repressor, N-terminal DNA binding domain
HTH_24               PF13412.1     48 seq627_BIOID51043    -            155   1.2e-07   30.9   0.0   1   1     9e-11   1.8e-07   30.3   0.0     3    48    40    85    38    85 0.90 Winged helix-turn-helix DNA-binding
MarR                 PF01047.17    59 seq627_BIOID51043    -            155   1.7e-06   27.4   0.0   1   1   1.6e-09   3.1e-06   26.6   0.0    11    48    48    85    47    87 0.95 MarR family
PEPcase              PF00311.12   793 seq629_BIOID51043    -            883  1.2e-292  972.4   0.0   1   1  1.1e-296  1.5e-292  972.1   0.0     2   793   129   883   128   883 0.98 Phosphoenolpyruvate carboxylase
YliH                 PF10799.3    127 seq631_BIOID51043    -            127   2.3e-73  243.8   4.9   1   1   1.8e-77   2.5e-73  243.6   3.4     1   127     1   127     1   127 0.99 Biofilm formation protein (YliH/bssR)
AAA_12               PF13087.1    199 seq632_BIOID51043    -            397   3.2e-22   78.7   0.0   1   1   3.6e-25   1.6e-21   76.4   0.0    19   198    21   195     3   196 0.85 AAA domain
PLDc_2               PF13091.1    126 seq632_BIOID51043    -            397   1.6e-11   43.9   0.3   1   1   5.7e-15   2.6e-11   43.2   0.2     1   120   252   387   252   393 0.81 PLD-like domain
PLDc                 PF00614.17    28 seq632_BIOID51043    -            397   8.1e-06   25.3   0.0   1   1   4.7e-09   2.2e-05   24.0   0.0     2    25   336   359   335   362 0.92 Phospholipase D Active site motif
FAD_binding_2        PF00890.19   421 seq633_BIOID51043    -            588  2.6e-117  392.1   6.1   1   1    7e-121  3.2e-117  391.8   4.2     1   421     9   405     9   405 0.98 FAD binding domain
Succ_DH_flav_C       PF02910.15   129 seq633_BIOID51043    -            588   3.1e-38  130.4   0.1   1   1   1.1e-41   5.1e-38  129.7   0.1     1   129   460   588   460   588 0.96 Fumarate reductase flavoprotein C-term
BPD_transp_1         PF00528.17   185 seq634_BIOID51043    -            519   1.3e-08   34.4  17.3   1   1   9.4e-13   1.3e-08   34.4  12.0    26   183   354   511   352   513 0.91 Binding-protein-dependent transport system inner membrane component
DUF21                PF01595.15   183 seq635_BIOID51043    -            420   3.5e-55  186.0   4.7   1   1   1.1e-58   4.9e-55  185.5   3.3     3   175     2   175     1   180 0.98 Domain of unknown function DUF21
CorC_HlyC            PF03471.12    81 seq635_BIOID51043    -            420   3.1e-20   71.6   0.2   1   1   2.2e-23   9.8e-20   70.0   0.1     2    79   335   410   334   412 0.95 Transporter associated domain
CBS                  PF00571.23    57 seq635_BIOID51043    -            420   9.3e-06   25.1   0.2   1   1   8.6e-08   0.00039   19.9   0.0     8    56   270   318   249   319 0.87 CBS domain
SecA_DEAD            PF07517.9    266 seq637_BIOID51043    -            593  3.3e-122  406.7   0.2   1   1  1.1e-125    5e-122  406.1   0.1     2   265     7   401     6   402 1.00 SecA DEAD-like domain
SecA_PP_bind         PF01043.15   113 seq637_BIOID51043    -            593   2.5e-40  137.2   0.2   1   1   5.5e-44   2.5e-40  137.2   0.1     2   113   229   358   228   358 0.94 SecA preprotein cross-linking domain
DEAD                 PF00270.24   173 seq637_BIOID51043    -            593   7.4e-05   22.1   0.0   1   1   4.6e-08   0.00021   20.6   0.0    14   137    95   216    85   251 0.80 DEAD/DEAH box helicase
CitMHS               PF03600.11   349 seq638_BIOID51043    -            372   7.5e-29  100.3  19.5   1   1   1.1e-32   7.5e-29  100.3  13.5    41   322    32   307    11   321 0.88 Citrate transporter
Na_sulph_symp        PF00939.14   471 seq638_BIOID51043    -            372   1.1e-07   31.0   5.8   1   1   1.6e-11   1.1e-07   31.0   4.0   320   449    41   166    35   184 0.80 Sodium:sulfate symporter transmembrane region
Ala_racemase_N       PF01168.15   217 seq639_BIOID51043    -            234   1.3e-49  168.5   0.2   1   1   1.1e-53   1.5e-49  168.3   0.1     2   217     7   230     6   230 0.90 Alanine racemase, N-terminal domain
GidB                 PF02527.10   184 seq640_BIOID51043    -            207   8.5e-67  223.7   0.0   1   1   1.5e-70     1e-66  223.4   0.0     1   184    20   200    20   200 0.98 rRNA small subunit methyltransferase G
Methyltransf_31      PF13847.1    152 seq640_BIOID51043    -            207   5.3e-10   38.9   0.0   1   1   3.1e-13   2.1e-09   37.0   0.0     4    94    66   149    64   195 0.82 Methyltransferase domain
GSDH                 PF07995.6    331 seq642_BIOID51043    -            371    1e-127  425.6   0.1   1   1  8.6e-132  1.2e-127  425.5   0.1     1   331    34   366    34   366 0.98 Glucose / Sorbosone dehydrogenase
Nuc-transf           PF10127.4    247 seq643_BIOID51043    -            263   1.1e-96  322.8   0.0   1   1  9.1e-101   1.2e-96  322.6   0.0     1   246    10   256    10   257 0.99 Predicted nucleotidyltransferase
ATP-cone             PF03477.11    90 seq644_BIOID51043    -            149     2e-17   63.2   0.1   1   1     2e-21   2.8e-17   62.8   0.1     2    89    50   136    49   137 0.98 ATP cone domain
PLDc_2               PF13091.1    126 seq645_BIOID51043    -            451   1.4e-22   79.6   0.0   1   1   3.2e-19   2.2e-15   56.4   0.0     4   123   259   406   256   409 0.84 PLD-like domain
PLDc                 PF00614.17    28 seq645_BIOID51043    -            451   1.3e-13   50.0   2.2   1   1   2.4e-11   1.6e-07   30.7   0.1     2    28   353   379   352   379 0.94 Phospholipase D Active site motif
Peptidase_A8         PF01252.13   150 seq646_BIOID51043    -            164   1.8e-44  150.8   6.9   1   1   1.6e-48   2.2e-44  150.6   4.8     2   147    15   160    13   164 0.92 Signal peptidase (SPase) II
Aldedh               PF00171.17   462 seq647_BIOID51043    -            417   6.8e-21   74.0   3.4   1   1   1.3e-20   1.7e-16   59.4   1.0    37   298     8   282     2   304 0.82 Aldehyde dehydrogenase family
Elong-fact-P_C       PF09285.6     56 seq650_BIOID51043    -            188   5.3e-27   92.8   1.0   1   1   2.4e-30   1.1e-26   91.8   0.2     1    56   131   186   131   186 0.99 Elongation factor P, C-terminal
EFP                  PF01132.15    55 seq650_BIOID51043    -            188   3.2e-24   84.2   0.1   1   1   1.2e-27   5.5e-24   83.4   0.0     3    55    71   123    69   123 0.97 Elongation factor P (EF-P) OB domain
EFP_N                PF08207.7     58 seq650_BIOID51043    -            188   5.8e-24   83.6   0.0   1   1   4.5e-27     2e-23   81.8   0.0     3    57     7    61     5    62 0.97 Elongation factor P (EF-P) KOW-like domain
RibD_C               PF01872.12   200 seq652_BIOID51043    -            367   8.7e-65  217.9   0.0   1   1   1.8e-68   1.2e-64  217.5   0.0     1   200   147   362   147   362 0.97 RibD C-terminal domain
dCMP_cyt_deam_1      PF00383.17   102 seq652_BIOID51043    -            367   1.3e-24   85.6   0.3   1   1   2.9e-28     2e-24   85.0   0.2     3   100     2    98     1   100 0.94 Cytidine and deoxycytidylate deaminase zinc-binding region
T2SE                 PF00437.15   272 seq654_BIOID51043    -            180     1e-05   24.4   0.1   1   1   3.8e-09   1.7e-05   23.7   0.0   102   149    11    54     1    61 0.64 Type II/IV secretion system protein
Sigma54_activat      PF00158.21   168 seq654_BIOID51043    -            180   8.9e-05   21.9   0.0   1   1   3.3e-08   0.00015   21.1   0.0     5    47    16    59    12    75 0.81 Sigma-54 interaction domain
FKBP_C               PF00254.23    94 seq657_BIOID51043    -            149   1.2e-16   60.3   0.0   1   1   1.3e-20   1.7e-16   59.8   0.0     4    94     4   141     2   141 0.87 FKBP-type peptidyl-prolyl cis-trans isomerase
DLH                  PF01738.13   218 seq658_BIOID51043    -            289   2.4e-75  252.4   0.0   1   1   1.1e-78     3e-75  252.1   0.0     1   217    60   283    60   284 0.99 Dienelactone hydrolase family
Abhydrolase_5        PF12695.2    142 seq658_BIOID51043    -            289   4.8e-15   55.4   0.1   1   1   2.7e-18   7.3e-15   54.8   0.0     2   142    77   255    76   255 0.76 Alpha/beta hydrolase family
Abhydrolase_6        PF12697.2    228 seq658_BIOID51043    -            289   9.6e-12   45.1   2.1   1   1   5.3e-09   1.4e-05   24.9   0.0   162   221   192   260   180   266 0.74 Alpha/beta hydrolase family
BAAT_C               PF08840.6    213 seq658_BIOID51043    -            289   7.5e-08   32.2   0.1   1   1   2.5e-08   6.8e-05   22.5   0.1   115   178   211   271   190   287 0.77 BAAT / Acyl-CoA thioester hydrolase C terminal
Peptidase_S9         PF00326.16   213 seq658_BIOID51043    -            289   9.3e-07   28.1   0.0   1   1   1.6e-08   4.4e-05   22.6   0.0   136   210   202   284   194   287 0.78 Prolyl oligopeptidase family
Entericidin          PF08085.6     21 seq660_BIOID51043    -             41   5.3e-09   35.3   0.0   1   1   4.6e-13   6.3e-09   35.1   0.0     1    21    20    40    20    40 0.99 Entericidin EcnA/B family
ABC_tran             PF00005.22   118 seq661_BIOID51043    -            228   1.9e-19   70.0   0.0   1   1   1.8e-23   2.5e-19   69.6   0.0     1   117    52   172    52   173 0.86 ABC transporter
DUF167               PF02594.11    78 seq663_BIOID51043    -             96   6.3e-29   99.6   0.1   1   1   5.3e-33   7.2e-29   99.4   0.1     2    77     8    82     7    83 0.97 Uncharacterised ACR, YggU family COG1872
ATP_synt_I           PF03899.10   100 seq664_BIOID51043    -            130   4.8e-14   52.2  13.1   1   1   4.9e-18   6.7e-14   51.7   9.1     1    99    17   112    17   113 0.95 ATP synthase I chain
Secretin             PF00263.16   165 seq667_BIOID51043    -            547   1.8e-15   56.6   7.2   1   1   2.6e-19   1.8e-15   56.6   5.0     1   164   367   535   367   536 0.93 Bacterial type II and III secretion system protein
Secretin_N_2         PF07655.8     98 seq667_BIOID51043    -            547   4.7e-15   55.6   9.1   1   1   6.9e-19   4.7e-15   55.6   6.3     1    96   193   272   193   274 0.95 Secretin N-terminal domain
LYTB                 PF02401.13   281 seq668_BIOID51043    -            344  7.2e-120  399.0   0.2   1   1    6e-124  8.2e-120  398.8   0.1     1   280    31   312    31   313 0.99 LytB protein
Entericidin          PF08085.6     21 seq669_BIOID51043    -             48   1.2e-08   34.2   2.6   1   1   1.2e-12   1.7e-08   33.7   1.8     1    21    23    43    23    43 0.98 Entericidin EcnA/B family
Fer2_3               PF13085.1    110 seq670_BIOID51043    -            238   3.8e-31  107.0   0.0   1   1   1.6e-34   5.5e-31  106.5   0.0     2   109     5   111     4   112 0.93 2Fe-2S iron-sulfur cluster binding domain
Fer4_17              PF13534.1     61 seq670_BIOID51043    -            238     2e-10   40.7   0.8   1   1   1.1e-13   3.9e-10   39.8   0.5     1    61   148   221   148   221 0.80 4Fe-4S dicluster domain
Fer4_8               PF13183.1     57 seq670_BIOID51043    -            238   1.3e-09   37.8   1.5   1   1     8e-13   2.7e-09   36.7   1.0     2    56   146   219   145   220 0.71 4Fe-4S dicluster domain
Fer4_18              PF13746.1     69 seq670_BIOID51043    -            238   3.2e-07   30.5   1.1   1   1     1e-09   3.5e-06   27.2   0.1     2    67   155   221   154   223 0.97 4Fe-4S dicluster domain
Pro_CA               PF00484.14   148 seq672_BIOID51043    -            219   2.7e-48  163.5   0.0   1   1   2.4e-52   3.3e-48  163.3   0.0     1   147    34   188    34   189 0.85 Carbonic anhydrase
Ham1p_like           PF01725.11   189 seq673_BIOID51043    -            197   1.3e-64  216.9   0.0   1   1   1.1e-68   1.5e-64  216.7   0.0     1   188     4   193     4   194 0.97 Ham1 family
ATP-synt_A           PF00119.15   215 seq674_BIOID51043    -            271   1.6e-64  217.1  20.5   1   1   1.4e-68   1.9e-64  216.9  14.2     1   214    39   265    39   266 0.97 ATP synthase A chain
Multi_Drug_Res       PF00893.14    93 seq676_BIOID51043    -            105   5.3e-33  113.2  10.3   1   1   4.9e-37   6.7e-33  112.9   7.2     1    93     1    93     1    93 0.99 Small Multidrug Resistance protein
SecA_SW              PF07516.8    214 seq677_BIOID51043    -            312   2.4e-77  259.4   5.6   1   1   5.1e-81   3.5e-77  258.8   3.9     1   213    28   241    28   242 0.98 SecA Wing and Scaffold domain
SEC-C                PF02810.10    21 seq677_BIOID51043    -            312   2.8e-12   45.7   7.5   1   1   6.3e-16   4.3e-12   45.1   5.2     1    20   292   311   292   312 0.95 SEC-C motif
DUF2279              PF10043.4     85 seq679_BIOID51043    -             90   5.2e-33  113.0   4.0   1   1   4.2e-37   5.8e-33  112.9   2.8     2    84     3    87     2    88 0.96 Predicted periplasmic lipoprotein (DUF2279)
DMRL_synthase        PF00885.14   144 seq680_BIOID51043    -            156   2.2e-57  192.6   1.1   1   1   1.8e-61   2.5e-57  192.5   0.8     2   143    11   153    10   154 0.98 6,7-dimethyl-8-ribityllumazine synthase
NAD_kinase           PF01513.16   285 seq681_BIOID51043    -            292   6.2e-73  244.9   0.0   1   1   5.2e-77     7e-73  244.7   0.0     2   284     8   271     7   272 0.98 ATP-NAD kinase
Rhodanese            PF00581.15   113 seq683_BIOID51043    -            440   3.7e-29  101.2   0.1   1   2   8.1e-15   1.1e-10   41.7   0.0    22   112   183   268   161   269 0.81 Rhodanese-like domain
Rhodanese            PF00581.15   113 seq683_BIOID51043    -            440   3.7e-29  101.2   0.1   2   2   8.6e-15   1.2e-10   41.6   0.0     5   112   304   423   300   424 0.83 Rhodanese-like domain
Peptidase_S11        PF00768.15   241 seq684_BIOID51043    -            407  8.9e-101  336.0   0.4   1   1  2.5e-104  1.1e-100  335.7   0.2     2   241    36   273    35   273 0.99 D-alanyl-D-alanine carboxypeptidase
PBP5_C               PF07943.8     91 seq684_BIOID51043    -            407   5.7e-25   87.0   0.0   1   1   2.3e-28   1.1e-24   86.1   0.0     1    91   292   383   292   383 0.99 Penicillin-binding protein 5, C-terminal domain
Beta-lactamase2      PF13354.1    197 seq684_BIOID51043    -            407     1e-13   51.0   0.1   1   1   3.1e-17   1.4e-13   50.6   0.1     4   144    57   209    54   262 0.75 Beta-lactamase enzyme family
Radical_SAM          PF04055.16   166 seq686_BIOID51043    -            378   3.7e-17   62.8   0.0   1   1   8.7e-21     6e-17   62.2   0.0     2   158    11   175    10   180 0.80 Radical SAM superfamily
HemN_C               PF06969.11    66 seq686_BIOID51043    -            378   2.7e-07   30.4   0.0   1   1     9e-11   6.2e-07   29.2   0.0     4    66   305   366   302   366 0.92 HemN C-terminal domain
Cyanate_lyase        PF02560.9     73 seq687_BIOID51043    -            156   1.8e-33  113.7   0.0   1   1   1.9e-37   2.6e-33  113.2   0.0     3    72    85   155    83   156 0.95 Cyanate lyase C-terminal domain
OsmC                 PF02566.14   100 seq688_BIOID51043    -            143   1.5e-19   69.9   0.1   1   1   1.4e-23   1.9e-19   69.5   0.0     2    99    42   139    41   140 0.89 OsmC-like protein
SKI                  PF01202.17   158 seq689_BIOID51043    -            104   6.3e-07   29.2   0.0   1   1   5.3e-11   7.2e-07   29.1   0.0     1    58    12    67    12    85 0.90 Shikimate kinase
ABC_tran             PF00005.22   118 seq690_BIOID51043    -            530   1.4e-36  125.3   0.0   1   2   1.1e-18   1.9e-15   57.1   0.0     1   118    41   184    41   184 0.98 ABC transporter
ABC_tran             PF00005.22   118 seq690_BIOID51043    -            530   1.4e-36  125.3   0.0   2   2   2.2e-21   3.7e-18   65.8   0.0     1   118   359   467   359   467 0.95 ABC transporter
ABC_tran_2           PF12848.2     85 seq690_BIOID51043    -            530   3.4e-23   81.1   3.0   1   1   1.8e-23     3e-20   71.7   1.4     2    85   224   309   223   309 0.91 ABC transporter
NusB                 PF01029.13   134 seq691_BIOID51043    -            139   1.4e-34  118.8   0.2   1   1   1.2e-38   1.6e-34  118.6   0.1     1   133     7   131     7   132 0.93 NusB family
Transket_pyr         PF02779.19   178 seq693_BIOID51043    -            933   5.3e-67  224.6   0.0   1   1   1.3e-70     9e-67  223.8   0.0     3   178   591   785   589   785 0.99 Transketolase, pyrimidine binding domain
E1_dh                PF00676.15   300 seq693_BIOID51043    -            933   1.7e-46  158.1   0.0   1   1   5.4e-50   3.7e-46  157.1   0.0    15   282   219   511   207   516 0.84 Dehydrogenase E1 component
Sulfatase            PF00884.18   379 seq694_BIOID51043    -            577   1.9e-48  165.2   6.9   1   1   4.2e-52   2.8e-48  164.7   4.8     2   308   238   535   237   565 0.93 Sulfatase
DUF1705              PF08019.7    156 seq694_BIOID51043    -            577   5.4e-05   22.6   7.7   1   1   7.9e-09   5.4e-05   22.6   5.4    11   149    59   206    50   211 0.61 Domain of unknown function (DUF1705)
IU_nuc_hydro         PF01156.14   314 seq697_BIOID51043    -            304   1.4e-92  310.1   0.0   1   1   1.2e-96   1.6e-92  309.9   0.0     3   312     4   302     2   304 0.96 Inosine-uridine preferring nucleoside hydrolase
ATP-synt_C           PF00137.16    66 seq698_BIOID51043    -             79   1.1e-16   60.3  13.8   1   1   9.3e-21   1.3e-16   60.1   9.6     2    66     9    77     8    77 0.98 ATP synthase subunit C
MFS_1                PF07690.11   354 seq701_BIOID51043    -            393     1e-24   86.9  46.6   1   1   1.5e-28     1e-24   86.9  32.3    14   354    27   346     9   346 0.79 Major Facilitator Superfamily
MFS_2                PF13347.1    427 seq701_BIOID51043    -            393   2.8e-08   32.4  12.2   1   1   4.1e-12   2.8e-08   32.4   8.4   130   331   121   309   118   328 0.75 MFS/sugar transport protein
NUDIX                PF00293.23   135 seq702_BIOID51043    -            129   8.5e-22   77.1   0.1   1   1   7.2e-26   9.8e-22   76.9   0.1     4   132     7   126     4   129 0.85 NUDIX domain
AIRS                 PF00586.19    96 seq703_BIOID51043    -            325   1.7e-23   82.5   0.0   1   1   6.1e-27   4.2e-23   81.2   0.0     1    96    28   123    28   123 0.98 AIR synthase related protein, N-terminal domain
AIRS_C               PF02769.17   153 seq703_BIOID51043    -            325   1.2e-09   38.2   0.0   1   1   2.6e-13   1.7e-09   37.6   0.0     1   145   150   299   150   303 0.74 AIR synthase related protein, C-terminal domain
SMC_N                PF02463.14   220 seq705_BIOID51043    -            553   8.4e-19   67.5   0.0   1   1   2.4e-22   1.6e-18   66.5   0.0     1   217     1   511     1   514 0.94 RecF/RecN/SMC N terminal domain
AAA_23               PF13476.1    202 seq705_BIOID51043    -            553     2e-18   67.3   4.3   1   1   1.5e-19   9.9e-16   58.5   3.0     1   195     4   215     4   381 0.48 AAA domain
ATP-synt_B           PF00430.13   132 seq706_BIOID51043    -            156   3.3e-35  120.6  18.3   1   1   2.8e-39   3.9e-35  120.4  12.7     1   132     6   137     6   137 0.98 ATP synthase B/B' CF(0)
Porin_1              PF00267.16   337 seq707_BIOID51043    -            414  6.7e-143  475.8  34.4   1   1  1.1e-146  7.6e-143  475.6  23.9     1   337    37   414    37   414 0.99 Gram-negative porin
Porin_4              PF13609.1    311 seq707_BIOID51043    -            414   4.2e-20   72.3  48.2   1   1   8.9e-24   6.1e-20   71.8  33.4     6   304    22   384    16   393 0.82 Gram-negative porin
PAP_PilO             PF06864.7    414 seq709_BIOID51043    -            440  8.1e-148  492.0   0.0   1   1  6.8e-152  9.3e-148  491.8   0.0     1   414    24   438    24   438 0.98 Pilin accessory protein (PilO)
OSCP                 PF00213.13   172 seq710_BIOID51043    -            177   8.5e-51  172.1   1.0   1   1   6.9e-55   9.4e-51  171.9   0.7     1   171     7   174     7   175 0.97 ATP synthase delta (OSCP) subunit
DapB_C               PF05173.9    132 seq714_BIOID51043    -            273   4.7e-47  158.9   0.3   1   1   9.8e-51   6.7e-47  158.4   0.2     1   132   132   268   132   268 0.98 Dihydrodipicolinate reductase, C-terminus
DapB_N               PF01113.15   124 seq714_BIOID51043    -            273     5e-42  142.6   0.6   1   1   3.3e-45   2.2e-41  140.5   0.1     1   124     6   129     6   129 0.99 Dihydrodipicolinate reductase, N-terminus
PgpA                 PF04608.8    143 seq716_BIOID51043    -            172   4.8e-51  172.2   8.6   1   1   4.1e-55   5.5e-51  172.0   6.0     2   142    22   162    21   163 0.92 Phosphatidylglycerophosphatase A
ATP-synt_ab          PF00006.20   215 seq717_BIOID51043    -            513   1.5e-72  243.4   0.1   1   1   9.7e-76   2.7e-72  242.6   0.0     1   215   148   375   148   375 0.99 ATP synthase alpha/beta family, nucleotide-binding domain
ATP-synt_ab_C        PF00306.22   113 seq717_BIOID51043    -            513   1.3e-18   67.3   1.3   1   1   9.8e-22   2.7e-18   66.3   0.9     1    95   387   468   387   488 0.87 ATP synthase alpha/beta chain, C terminal domain
ATP-synt_ab_N        PF02874.18    69 seq717_BIOID51043    -            513   2.9e-14   52.9   0.1   1   1   2.3e-17   6.2e-14   51.8   0.1     5    69    28    92    25    92 0.98 ATP synthase alpha/beta family, beta-barrel domain
HAS-barrel           PF09378.5     91 seq717_BIOID51043    -            513   1.3e-06   28.1   0.1   1   1   3.5e-09   9.5e-06   25.3   0.0     6    84    29    89    25   109 0.85 HAS barrel domain
KaiC                 PF06745.8    226 seq717_BIOID51043    -            513   4.6e-05   22.5   0.0   1   1     3e-08   8.2e-05   21.6   0.0     1    71   146   213   146   249 0.85 KaiC
PGI                  PF00342.14   486 seq718_BIOID51043    -            549  8.9e-235  779.5   0.1   1   1  7.4e-239    1e-234  779.3   0.0     1   486    52   541    52   541 0.99 Phosphoglucose isomerase
NUDIX                PF00293.23   135 seq719_BIOID51043    -            135   6.8e-21   74.1   0.2   1   1   6.7e-25   9.2e-21   73.7   0.1     5   132     6   125     3   128 0.83 NUDIX domain
HTH_18               PF12833.2     81 seq722_BIOID51043    -            283   7.4e-21   73.9   1.7   1   1   1.7e-24   1.2e-20   73.2   0.1     1    81   191   270   191   270 0.97 Helix-turn-helix domain
HTH_AraC             PF00165.18    42 seq722_BIOID51043    -            283   2.8e-17   61.8   0.4   1   1   6.6e-15   4.5e-11   42.0   0.0     8    42   234   269   230   269 0.95 Bacterial regulatory helix-turn-helix proteins, AraC family
DUF4102              PF13356.1     89 seq723_BIOID51043    -            421   8.4e-27   92.7   0.2   1   1   2.3e-30   1.5e-26   91.9   0.1     1    88     3    89     3    90 0.97 Domain of unknown function (DUF4102)
Phage_integrase      PF00589.17   173 seq723_BIOID51043    -            421   7.5e-26   90.7   0.0   1   1     2e-29   1.4e-25   89.8   0.0     3   171   204   383   202   385 0.93 Phage integrase family
Pilus_PilP           PF11356.3     87 seq724_BIOID51043    -            171   6.4e-15   55.0   1.8   1   1   8.2e-19   1.1e-14   54.2   0.5    12    84    90   165    78   168 0.84 Type IV pilus biogenesis
LysR_substrate       PF03466.15   209 seq726_BIOID51043    -            317   2.2e-43  147.6   1.4   1   1   4.6e-47   3.1e-43  147.1   1.0     3   207    86   288    84   290 0.97 LysR substrate binding domain
HTH_1                PF00126.22    60 seq726_BIOID51043    -            317   3.7e-17   61.6   1.4   1   1   1.4e-20   9.5e-17   60.3   1.0     2    60     5    63     4    63 0.97 Bacterial regulatory helix-turn-helix protein, lysR family
SmpA_OmlA            PF04355.8     71 seq730_BIOID51043    -            113   5.7e-27   93.0   0.3   1   1   5.1e-31     7e-27   92.7   0.2     1    70    35   104    35   105 0.98 SmpA / OmlA family
DJ-1_PfpI            PF01965.19   147 seq732_BIOID51043    -            283   3.7e-12   45.8   0.0   1   1   4.6e-16   6.2e-12   45.0   0.0    22   143   125   274   108   278 0.81 DJ-1/PfpI family
CPSase_sm_chain      PF00988.17   131 seq736_BIOID51043    -            391   1.7e-56  189.1   0.1   1   1   6.1e-60   2.8e-56  188.5   0.0     2   131    13   142    12   142 0.99 Carbamoyl-phosphate synthase small chain, CPSase domain
GATase               PF00117.23   192 seq736_BIOID51043    -            391   1.3e-49  168.1   0.0   1   1   5.8e-53   2.6e-49  167.1   0.0     3   191   206   381   203   382 0.95 Glutamine amidotransferase class-I
Peptidase_C26        PF07722.8    217 seq736_BIOID51043    -            391   1.2e-08   34.5   0.1   1   1     1e-10   4.8e-07   29.3   0.1    93   217   258   364   247   364 0.80 Peptidase C26
T2SE                 PF00437.15   272 seq737_BIOID51043    -            512   3.3e-36  124.4   0.0   1   1   3.7e-40     5e-36  123.8   0.0    66   271   166   385   151   386 0.86 Type II/IV secretion system protein
HlyD_2               PF12700.2    328 seq738_BIOID51043    -            464   1.2e-25   90.2   1.5   1   1   4.6e-29   1.6e-25   89.8   1.0     9   328   123   425   115   425 0.82 HlyD family secretion protein
HlyD                 PF00529.15   306 seq738_BIOID51043    -            464   2.7e-24   85.9  16.2   1   1     1e-27   3.5e-24   85.5  11.0     1   241   135   360   135   425 0.85 HlyD family secretion protein
HlyD_3               PF13437.1    105 seq738_BIOID51043    -            464   1.7e-16   60.2   3.2   1   1   3.7e-14   1.3e-10   41.4   0.4     1   101   246   351   246   356 0.93 HlyD family secretion protein
Biotin_lipoyl_2      PF13533.1     50 seq738_BIOID51043    -            464   8.2e-14   50.8   9.0   1   1   7.9e-17   2.7e-13   49.2   0.3     2    50   136   184   135   184 0.97 Biotin-lipoyl like
ELFV_dehydrog        PF00208.16   244 seq740_BIOID51043    -            447   2.3e-88  295.7   2.4   1   1   5.3e-92   3.6e-88  295.1   1.7     1   244   202   445   202   445 0.96 Glutamate/Leucine/Phenylalanine/Valine dehydrogenase
ELFV_dehydrog_N      PF02812.13   131 seq740_BIOID51043    -            447   8.3e-47  157.9   0.0   1   1   3.5e-50   2.4e-46  156.4   0.0     1   130    57   186    57   187 0.99 Glu/Leu/Phe/Val dehydrogenase, dimerisation domain
MFS_1                PF07690.11   354 seq741_BIOID51043    -            410   1.9e-28   99.1  41.0   1   1   3.9e-32   2.7e-28   98.6  28.4     5   351    26   362    22   365 0.73 Major Facilitator Superfamily
Sugar_tr             PF00083.19   451 seq741_BIOID51043    -            410   2.2e-06   26.3  31.8   1   1   1.9e-09   1.3e-05   23.9   8.8    52   188    58   188    46   197 0.92 Sugar (and other) transporter
IMPDH                PF00478.20   351 seq742_BIOID51043    -            347  2.7e-113  378.3   0.2   1   1  2.4e-117  3.3e-113  378.0   0.2     3   346     9   342     7   346 0.94 IMP dehydrogenase / GMP reductase domain
2-oxoacid_dh         PF00198.18   231 seq743_BIOID51043    -            405   7.8e-82  273.8   0.0   1   1   2.2e-85     1e-81  273.5   0.0     3   231   175   403   173   403 0.98 2-oxoacid dehydrogenases acyltransferase (catalytic domain)
Biotin_lipoyl        PF00364.17    74 seq743_BIOID51043    -            405   6.9e-18   63.9   0.3   1   1   3.6e-21   1.6e-17   62.7   0.2     2    73     5    76     4    77 0.96 Biotin-requiring enzyme
E3_binding           PF02817.12    39 seq743_BIOID51043    -            405   4.6e-15   54.8   2.3   1   1     1e-18   4.6e-15   54.8   0.1     5    39   114   148   111   148 0.96 e3 binding domain
ATP-synt             PF00231.14   290 seq746_BIOID51043    -            287  2.3e-109  365.1   0.0   1   1  1.9e-113  2.6e-109  364.9   0.0     2   290     3   287     2   287 0.98 ATP synthase
Phage_integrase      PF00589.17   173 seq747_BIOID51043    -            200     8e-49  165.5   0.0   1   1   6.6e-53   9.1e-49  165.3   0.0     1   171    11   181    11   183 0.98 Phage integrase family
SmpB                 PF01668.13    68 seq748_BIOID51043    -            160   1.3e-29  101.6   0.0   1   1   1.5e-33   2.1e-29  100.9   0.0     2    67    13    78    12    80 0.96 SmpB protein
YjbE                 PF11106.3     80 seq749_BIOID51043    -             80   1.5e-43  146.4  27.9   1   1   1.2e-47   1.7e-43  146.3  19.3     1    80     1    80     1    80 0.99 Exopolysaccharide production protein YjbE
CPSase_L_D2          PF02786.12   211 seq750_BIOID51043    -           1073  9.6e-118  390.8   2.5   1   2     1e-80   1.6e-77  259.4   0.0     1   210   128   334   128   335 0.99 Carbamoyl-phosphate synthase L chain, ATP binding domain
CPSase_L_D2          PF02786.12   211 seq750_BIOID51043    -           1073  9.6e-118  390.8   2.5   2   2   2.1e-41   3.2e-38  131.0   0.4     1   210   674   876   674   877 0.95 Carbamoyl-phosphate synthase L chain, ATP binding domain
CPSase_L_chain       PF00289.17   110 seq750_BIOID51043    -           1073   5.3e-47  158.3   0.0   1   2   7.6e-26   1.1e-22   80.0   0.0     1   110     6   123     6   123 0.97 Carbamoyl-phosphate synthase L chain, N-terminal domain
CPSase_L_chain       PF00289.17   110 seq750_BIOID51043    -           1073   5.3e-47  158.3   0.0   2   2     2e-24     3e-21   75.4   0.0     3   110   560   669   558   669 0.97 Carbamoyl-phosphate synthase L chain, N-terminal domain
CPSase_L_D3          PF02787.14   121 seq750_BIOID51043    -           1073   2.6e-42  143.2   0.1   1   1   5.8e-45   8.8e-42  141.5   0.0     2   121   425   547   424   547 0.98 Carbamoyl-phosphate synthetase large chain, oligomerisation domain
ATP-grasp_4          PF13535.1    184 seq750_BIOID51043    -           1073   7.4e-42  143.0   0.3   1   2   6.7e-22     1e-18   67.6   0.0     4   182   128   307   125   309 0.91 ATP-grasp domain
ATP-grasp_4          PF13535.1    184 seq750_BIOID51043    -           1073   7.4e-42  143.0   0.3   2   2     2e-23   3.1e-20   72.5   0.1     2   180   672   847   671   849 0.91 ATP-grasp domain
MGS                  PF02142.17    95 seq750_BIOID51043    -           1073     3e-19   68.6   0.1   1   1   1.4e-21   2.2e-18   65.8   0.0     2    94   957  1041   956  1042 0.97 MGS-like domain
ATP-grasp            PF02222.17   172 seq750_BIOID51043    -           1073   1.2e-14   53.8   0.4   1   2   1.6e-08   2.5e-05   23.5   0.0     2   161   137   304   136   312 0.82 ATP-grasp domain
ATP-grasp            PF02222.17   172 seq750_BIOID51043    -           1073   1.2e-14   53.8   0.4   2   2   7.2e-10   1.1e-06   28.0   0.1     3   161   684   846   682   849 0.86 ATP-grasp domain
ATP-grasp_3          PF02655.9    161 seq750_BIOID51043    -           1073   5.4e-11   42.4   0.9   1   1   2.7e-10   4.1e-07   29.8   0.0     8   158   679   846   672   849 0.79 ATP-grasp domain
Dala_Dala_lig_C      PF07478.8    203 seq750_BIOID51043    -           1073   7.3e-11   41.7   0.3   1   1   1.8e-09   2.8e-06   26.7   0.1    14   173   694   844   681   864 0.78 D-ala D-ala ligase C-terminus
ACR_tran             PF00873.14  1021 seq755_BIOID51043    -           1040         0 1230.6  34.0   1   1         0         0 1230.4  23.5     2  1020    13  1022    12  1023 1.00 AcrB/AcrD/AcrF family
SecD_SecF            PF02355.11   189 seq755_BIOID51043    -           1040   2.7e-08   33.1  32.4   1   1   3.3e-09   2.2e-05   23.6  10.9    36   183   348   495   333   501 0.81 Protein export membrane protein
DUF2886              PF11102.3    200 seq756_BIOID51043    -            212   1.7e-56  190.8   1.3   1   1   1.4e-60   1.9e-56  190.6   0.9     1   199    13   206    13   207 0.98 Protein of unknown function (DUF2886)
ATP-synt_ab          PF00006.20   215 seq757_BIOID51043    -            460   2.5e-64  216.6   0.0   1   1   7.8e-68   3.6e-64  216.1   0.0     1   215   129   342   129   342 0.97 ATP synthase alpha/beta family, nucleotide-binding domain
ATP-synt_ab_C        PF00306.22   113 seq757_BIOID51043    -            460   9.9e-28   96.7   0.1   1   1     4e-31   1.8e-27   95.9   0.1     2   109   356   458   355   460 0.94 ATP synthase alpha/beta chain, C terminal domain
ATP-synt_ab_N        PF02874.18    69 seq757_BIOID51043    -            460   3.3e-22   78.3   2.5   1   1   1.5e-25     7e-22   77.3   1.7     1    68     6    72     6    73 0.97 ATP synthase alpha/beta family, beta-barrel domain
T2SF                 PF00482.18   124 seq758_BIOID51043    -            369   2.8e-33  114.3   0.5   1   2   1.4e-18   1.9e-14   53.5   0.0     2   118    37   157    36   163 0.95 Type II secretion system (T2SS), protein F
T2SF                 PF00482.18   124 seq758_BIOID51043    -            369   2.8e-33  114.3   0.5   2   2   2.8e-20   3.8e-16   59.0   0.2     1   122   238   361   238   363 0.96 Type II secretion system (T2SS), protein F
ATP-grasp_2          PF08442.5    202 seq759_BIOID51043    -            388   1.4e-82  275.8   0.0   1   1   5.7e-86   1.9e-82  275.4   0.0     1   202     2   203     2   203 1.00 ATP-grasp domain
Ligase_CoA           PF00549.14   153 seq759_BIOID51043    -            388     1e-24   86.7   3.4   1   1   5.1e-28   1.8e-24   86.0   2.4     1   153   262   382   262   382 0.98 CoA-ligase
ATP-grasp_5          PF13549.1    222 seq759_BIOID51043    -            388   1.5e-13   50.3   0.1   1   1   1.2e-16     4e-13   48.9   0.1    10   219     3   215     1   217 0.83 ATP-grasp domain
ATP-grasp_4          PF13535.1    184 seq759_BIOID51043    -            388   7.1e-08   32.2   0.1   1   1   5.1e-11   1.7e-07   31.0   0.0     7   110     7   126     4   200 0.77 ATP-grasp domain
Peptidase_A24        PF01478.13   106 seq764_BIOID51043    -            155   2.5e-22   78.9   8.4   1   1   1.8e-26   2.5e-22   78.9   5.8     2   104    10   117     8   122 0.87 Type IV leader peptidase family
Phage_integrase      PF00589.17   173 seq766_BIOID51043    -            198   1.4e-46  158.1   0.6   1   1   1.2e-50   1.6e-46  158.0   0.4     1   172     5   177     5   178 0.98 Phage integrase family
Trans_reg_C          PF00486.23    77 seq767_BIOID51043    -            219   1.8e-22   78.8   0.5   1   1     5e-26   3.4e-22   78.0   0.1     1    77   145   216   145   216 0.98 Transcriptional regulatory protein, C terminal
Response_reg         PF00072.19   112 seq767_BIOID51043    -            219   3.7e-21   75.0   0.0   1   1   7.5e-25   5.1e-21   74.6   0.0     1   111     3   112     3   113 0.98 Response regulator receiver domain
Caps_synth_GfcC      PF06251.6    229 seq768_BIOID51043    -            245   1.3e-91  305.6   0.0   1   1   1.1e-95   1.5e-91  305.5   0.0     2   229    20   245    19   245 0.99 Capsule biosynthesis GfcC
NUDIX                PF00293.23   135 seq770_BIOID51043    -            257   1.9e-21   75.9   0.1   1   1   1.3e-24     6e-21   74.3   0.0     6   125   132   240   127   249 0.90 NUDIX domain
zf-NADH-PPase        PF09297.6     32 seq770_BIOID51043    -            257   2.8e-10   39.4   5.4   1   1     1e-13   4.8e-10   38.6   3.8     1    32    93   124    93   124 0.98 NADH pyrophosphatase zinc ribbon domain
NUDIX-like           PF09296.6     98 seq770_BIOID51043    -            257   3.7e-06   27.0   0.1   1   1   1.6e-09   7.3e-06   26.1   0.1     2    97    11    90    10    91 0.96 NADH pyrophosphatase-like rudimentary NUDIX domain
Phage_integrase      PF00589.17   173 seq771_BIOID51043    -            423   2.1e-22   79.5   0.3   1   1   7.9e-26   5.4e-22   78.1   0.0     2   169   232   396   231   399 0.90 Phage integrase family
DUF4102              PF13356.1     89 seq771_BIOID51043    -            423   1.5e-22   79.1   0.0   1   1   6.8e-26   4.7e-22   77.5   0.0     1    87    22   112    22   114 0.91 Domain of unknown function (DUF4102)
ROK                  PF00480.15   179 seq772_BIOID51043    -            397   1.2e-27   96.8   0.0   1   1   1.2e-31   1.6e-27   96.3   0.0    26   179   111   267    85   267 0.89 ROK family
tRNA-synt_2          PF00152.15   335 seq776_BIOID51043    -            335   4.8e-70  235.8   0.0   1   1   4.4e-74   6.1e-70  235.5   0.0    21   333    25   333    14   335 0.88 tRNA synthetases class II (D, K and N)
PilS                 PF08805.6    133 seq777_BIOID51043    -            185   9.1e-36  122.1   9.8   1   1   9.2e-40   1.3e-35  121.7   6.8     3   132    59   183    57   184 0.97 PilS N terminal
HisKA                PF00512.20    68 seq778_BIOID51043    -            430   7.6e-13   48.1   1.6   1   1   2.7e-16   1.9e-12   46.8   1.1     3    67   238   301   236   302 0.96 His Kinase A (phospho-acceptor) domain
HATPase_c            PF02518.21   111 seq778_BIOID51043    -            430   1.1e-09   37.8   0.0   1   1   4.3e-13   2.9e-09   36.4   0.0     4    63   351   406   348   418 0.92 Histidine kinase-, DNA gyrase B-, and HSP90-like ATPase
DUF1440              PF07274.7    136 seq779_BIOID51043    -            204   3.9e-55  185.4   2.3   1   1   3.4e-59   4.7e-55  185.1   1.6     1   136    26   182    26   182 0.99 Protein of unknown function (DUF1440)
CoA_binding          PF02629.14    96 seq780_BIOID51043    -            289   1.7e-30  105.2   0.7   1   1   4.9e-34   1.7e-30  105.2   0.5     1    96     6    99     6    99 0.99 CoA binding domain
Ligase_CoA           PF00549.14   153 seq780_BIOID51043    -            289   2.4e-20   72.5   0.6   1   1   1.2e-23     4e-20   71.8   0.4     1   152   151   271   151   272 0.96 CoA-ligase
Succ_CoA_lig         PF13607.1    138 seq780_BIOID51043    -            289   8.7e-12   44.7   0.0   1   1   4.4e-15   1.5e-11   43.9   0.0     1   138   145   284   145   287 0.83 Succinyl-CoA ligase like flavodoxin domain
ATP-synt_DE_N        PF02823.11    80 seq782_BIOID51043    -            139   1.9e-30  104.2   0.1   1   1   4.2e-34   2.9e-30  103.7   0.1     2    80     6    84     5    84 0.99 ATP synthase, Delta/Epsilon chain, beta-sandwich domain
ATP-synt_DE          PF00401.15    48 seq782_BIOID51043    -            139   1.4e-16   59.9   5.1   1   1   3.3e-20   2.3e-16   59.2   3.5     1    47    88   134    88   135 0.97 ATP synthase, Delta/Epsilon chain, long alpha-helix domain
Transthyretin        PF00576.16   112 seq783_BIOID51043    -            137   1.9e-42  143.5   0.1   1   1   1.6e-46   2.2e-42  143.3   0.1     2   112    28   136    27   136 0.98 HIUase/Transthyretin family
DUF940               PF06082.6    658 seq784_BIOID51043    -            652  1.3e-246  820.2  12.8   1   1  1.1e-250  1.4e-246  820.0   8.9    19   658     1   647     1   647 0.97 Bacterial putative lipoprotein (DUF940)
Fimbrial             PF00419.15   145 seq785_BIOID51043    -            182   5.8e-22   78.3   8.9   1   1   5.6e-26   7.7e-22   77.9   6.2     1   145    33   182    33   182 0.85 Fimbrial protein
URO-D                PF01208.12   343 seq786_BIOID51043    -            354  1.7e-140  467.7   0.0   1   1  1.4e-144  1.9e-140  467.5   0.0     2   342     5   347     4   348 0.98 Uroporphyrinogen decarboxylase (URO-D)
HhH-GPD              PF00730.20   121 seq787_BIOID51043    -            350     3e-22   79.0   0.0   1   1   9.7e-26   4.4e-22   78.4   0.0     2   118    36   167    35   170 0.97 HhH-GPD superfamily base excision DNA repair protein
HHH                  PF00633.18    30 seq787_BIOID51043    -            350   8.2e-08   31.4   0.0   1   1   3.5e-11   1.6e-07   30.5   0.0     2    29   100   127    99   128 0.95 Helix-hairpin-helix motif
EndIII_4Fe-2S        PF10576.4     17 seq787_BIOID51043    -            350   3.9e-05   23.5   5.6   1   1   1.6e-08   7.5e-05   22.6   3.9     1    17   192   208   192   208 0.98 Iron-sulfur binding domain of endonuclease III
LysE                 PF01810.13   191 seq790_BIOID51043    -            206   7.4e-46  155.7  14.2   1   1   6.3e-50   8.6e-46  155.5   9.9     1   189    14   202    14   204 0.98 LysE type translocator
SLT                  PF01464.15   121 seq791_BIOID51043    -            160   5.4e-29  100.0   0.1   1   1   4.7e-33   6.4e-29   99.8   0.1     2   114    33   150    32   157 0.93 Transglycosylase SLT domain
Oxidored_molyb       PF00174.14   169 seq793_BIOID51043    -            334   8.1e-41  139.1   0.0   1   1   9.6e-45   1.3e-40  138.4   0.0    11   168   108   268    97   269 0.94 Oxidoreductase molybdopterin binding domain
GTP_cyclohydroI      PF01227.17    86 seq794_BIOID51043    -            282   9.5e-18   63.5   0.0   1   1   5.2e-20   7.1e-16   57.5   0.0     1    83   196   271   196   274 0.97 GTP cyclohydrolase I
Hexapep              PF00132.19    36 seq795_BIOID51043    -            456   3.8e-30  101.9  14.0   1   3   1.3e-09   4.3e-06   25.8   2.5     4    36   268   300   266   300 0.94 Bacterial transferase hexapeptide (six repeats)
Hexapep              PF00132.19    36 seq795_BIOID51043    -            456   3.8e-30  101.9  14.0   2   3   4.3e-08   0.00015   21.0   0.1     2    32   353   382   352   384 0.94 Bacterial transferase hexapeptide (six repeats)
Hexapep              PF00132.19    36 seq795_BIOID51043    -            456   3.8e-30  101.9  14.0   3   3   2.8e-12   9.7e-09   34.2   0.2     2    36   395   429   394   429 0.96 Bacterial transferase hexapeptide (six repeats)
NTP_transf_3         PF12804.2    179 seq795_BIOID51043    -            456   3.4e-20   72.8   0.6   1   1   2.2e-23   7.6e-20   71.7   0.4     1   112     8   122     8   252 0.91 MobA-like NTP transferase domain
NTP_transferase      PF00483.18   248 seq795_BIOID51043    -            456   1.2e-13   50.8   0.0   1   1   5.2e-17   1.8e-13   50.2   0.0     3   220     9   214     7   220 0.85 Nucleotidyl transferase
IspD                 PF01128.14   221 seq795_BIOID51043    -            456   1.4e-06   27.8   0.1   1   1   8.5e-10   2.9e-06   26.8   0.0     1    45     6    50     6    78 0.83 Uncharacterized protein family UPF0007
Fimbrial             PF00419.15   145 seq796_BIOID51043    -            165   5.9e-16   58.8   0.0   1   1   5.1e-20   6.9e-16   58.6   0.0     2   145    19   165    18   165 0.86 Fimbrial protein
LysR_substrate       PF03466.15   209 seq797_BIOID51043    -            296   1.2e-41  142.0   1.4   1   1   2.4e-45   1.6e-41  141.5   1.0     4   206    91   292    89   295 0.98 LysR substrate binding domain
HTH_1                PF00126.22    60 seq797_BIOID51043    -            296   1.1e-19   69.7   1.8   1   1   1.6e-23   1.1e-19   69.7   1.2     1    60     5    64     5    64 0.98 Bacterial regulatory helix-turn-helix protein, lysR family
AA_permease_2        PF13520.1    426 seq799_BIOID51043    -            514   9.6e-33  113.2  61.1   1   1   1.9e-36   1.3e-32  112.7  42.3     2   419    23   482    22   497 0.77 Amino acid permease
AA_permease          PF00324.16   479 seq799_BIOID51043    -            514     3e-14   52.1  52.6   1   1   2.5e-17   1.7e-13   49.6  36.5    12   446    33   479    22   500 0.72 Amino acid permease
Peptidase_A24        PF01478.13   106 seq800_BIOID51043    -            211   1.8e-15   56.8  14.3   1   1   1.3e-19   1.8e-15   56.8   9.9     1   104    71   177    71   179 0.85 Type IV leader peptidase family
ThiI                 PF02568.9    197 seq803_BIOID51043    -            482   5.4e-77  257.5   0.0   1   1   1.2e-80   8.1e-77  257.0   0.0     1   197   175   369   175   369 0.99 Thiamine biosynthesis protein (ThiI)
THUMP                PF02926.12    93 seq803_BIOID51043    -            482   1.2e-19   69.9   0.1   1   1   7.6e-23   5.2e-19   68.0   0.1     2    89    76   161    75   164 0.95 THUMP domain
TetR_N               PF00440.18    47 seq804_BIOID51043    -            178   4.9e-09   35.5   0.1   1   1   1.2e-12   7.9e-09   34.9   0.1     1    47    13    59    13    59 0.97 Bacterial regulatory proteins, tetR family
TetR_C_6             PF13977.1    131 seq804_BIOID51043    -            178   6.7e-08   32.3   0.2   1   1   2.3e-11   1.6e-07   31.0   0.2    16   125    80   176    66   178 0.89 Bacterial transcriptional repressor
Sugar_tr             PF00083.19   451 seq805_BIOID51043    -            173   5.8e-31  107.4  13.7   1   1     1e-34   6.8e-31  107.2   9.5     2   174    16   172    15   173 0.94 Sugar (and other) transporter
MFS_1                PF07690.11   354 seq805_BIOID51043    -            173   2.2e-27   95.6  15.0   1   1   3.7e-31   2.5e-27   95.4  10.4     2   156    21   173    20   173 0.96 Major Facilitator Superfamily
Endonuclease_5       PF04493.9    206 seq806_BIOID51043    -            223   1.8e-70  236.3   0.0   1   1   1.5e-74   2.1e-70  236.1   0.0     1   205     9   208     9   209 0.99 Endonuclease V
Iron_traffic         PF04362.9     88 seq807_BIOID51043    -            103   2.3e-41  138.9   1.1   1   1     2e-45   2.7e-41  138.7   0.8     1    88     1    88     1    88 0.99 Bacterial Fe(2+) trafficking
Pili_assembly_N      PF00345.15   122 seq808_BIOID51043    -            241   2.3e-40  137.0   0.1   1   1   5.7e-44   3.9e-40  136.3   0.0     1   121    37   156    37   157 0.91 Gram-negative pili assembly chaperone, N-terminal domain
Pili_assembly_C      PF02753.12    68 seq808_BIOID51043    -            241   1.1e-16   60.2   0.2   1   1   9.6e-20   6.5e-16   57.8   0.1     1    65   176   234   176   237 0.95 Gram-negative pili assembly chaperone, C-terminal domain
Shufflon_N           PF04917.7    356 seq809_BIOID51043    -            414  3.9e-184  611.5  22.9   1   1  3.3e-188  4.6e-184  611.3  15.9     1   356     1   345     1   345 1.00 Bacterial shufflon protein, N-terminal constant region
DUF3393              PF11873.3    204 seq810_BIOID51043    -            360   8.5e-75  250.6   0.0   1   1   1.7e-78   1.1e-74  250.2   0.0     1   204     3   192     3   192 0.99 Domain of unknown function (DUF3393)
SLT                  PF01464.15   121 seq810_BIOID51043    -            360   9.9e-30  102.4   0.1   1   1   2.2e-33   1.5e-29  101.8   0.0     3   118   197   320   195   323 0.95 Transglycosylase SLT domain
Ferric_reduct        PF01794.14   125 seq811_BIOID51043    -            211   1.3e-13   50.9   9.6   1   1   9.8e-18   1.3e-13   50.9   6.7     5   124    51   161    46   162 0.89 Ferric reductase like transmembrane component
ACR_tran             PF00873.14  1021 seq813_BIOID51043    -           1025         0 1223.6  15.7   1   1         0         0 1223.4  10.9     2  1020     4  1008     3  1009 0.99 AcrB/AcrD/AcrF family
MMPL                 PF03176.10   333 seq813_BIOID51043    -           1025   1.4e-13   50.2  18.0   1   2   1.2e-11   5.6e-08   31.7   4.6   136   313   325   501   200   521 0.78 MMPL family
MMPL                 PF03176.10   333 seq813_BIOID51043    -           1025   1.4e-13   50.2  18.0   2   2   3.8e-09   1.7e-05   23.5   2.4    73   306   785  1012   688  1024 0.76 MMPL family
SecD_SecF            PF02355.11   189 seq813_BIOID51043    -           1025   5.9e-12   45.0  19.3   1   2     3e-10   1.4e-06   27.5   6.0    35   186   336   489   317   492 0.80 Protein export membrane protein
SecD_SecF            PF02355.11   189 seq813_BIOID51043    -           1025   5.9e-12   45.0  19.3   2   2   8.1e-09   3.7e-05   22.8   2.0    25   183   844  1005   831  1022 0.87 Protein export membrane protein
Sugar_tr             PF00083.19   451 seq814_BIOID51043    -            117   2.6e-09   36.0   0.0   1   1   4.6e-13   3.2e-09   35.7   0.0   213   317    17   115    12   117 0.95 Sugar (and other) transporter
PTS_EIIA_2           PF00359.17   142 seq815_BIOID51043    -            658   2.4e-31  108.2   0.0   1   1   8.9e-35     4e-31  107.5   0.0     5   141    29   170    25   171 0.95 Phosphoenolpyruvate-dependent sugar phosphotransferase system, EIIA 2
PTS_IIB              PF02302.12    90 seq815_BIOID51043    -            658   1.4e-15   57.3   0.1   1   1   5.6e-19   2.6e-15   56.5   0.1     2    90   188   279   187   279 0.95 PTS system, Lactose/Cellobiose specific IIB subunit
PTS_EIIC             PF02378.13   321 seq815_BIOID51043    -            658   3.9e-11   42.2  35.1   1   1   5.9e-14   2.7e-10   39.4  23.9     2   268   312   562   311   632 0.72 Phosphotransferase system, EIIC
DUF1401              PF07180.6    146 seq816_BIOID51043    -            131   8.9e-07   28.6   0.1   1   1   8.2e-11   1.1e-06   28.3   0.1    19    75     5    61     2    97 0.90 Protein of unknown function (DUF1401)
DUF3412              PF11892.3    123 seq818_BIOID51043    -            454   1.8e-57  192.3   0.0   1   1   6.2e-61   4.2e-57  191.1   0.0     2   122   333   453   332   454 0.98 Domain of unknown function (DUF3412)
Lysine_decarbox      PF03641.9    133 seq818_BIOID51043    -            454   9.5e-34  115.9   0.1   1   1     2e-37   1.4e-33  115.4   0.0     1   133   190   329   190   329 0.95 Possible lysine decarboxylase
Flavodoxin_2         PF02525.12   199 seq819_BIOID51043    -            193   6.5e-38  130.1   0.0   1   1   7.2e-42   9.8e-38  129.5   0.0     2   199     3   188     2   190 0.87 Flavodoxin-like fold
DUF416               PF04222.7    191 seq820_BIOID51043    -            196   2.2e-87  291.0   0.1   1   1   1.8e-91   2.5e-87  290.8   0.0     1   189     4   192     4   194 0.99 Protein of unknown function (DUF416)
Sugar_tr             PF00083.19   451 seq824_BIOID51043    -             89   8.2e-09   34.4   1.2   1   1   6.5e-13   8.9e-09   34.3   0.8   366   437     8    79     1    85 0.92 Sugar (and other) transporter
Usher                PF00577.15   552 seq825_BIOID51043    -            878    8e-223  741.0  25.5   1   1  2.2e-226  9.9e-223  740.7  17.7     1   552   208   790   208   790 0.99 Type VII secretion system (T7SS), usher protein
PapC_N               PF13954.1    146 seq825_BIOID51043    -            878   5.1e-48  162.2   0.0   1   1   2.8e-51   1.3e-47  160.9   0.0     2   146    48   194    47   194 0.98 PapC N-terminal domain
PapC_C               PF13953.1     68 seq825_BIOID51043    -            878   1.3e-27   95.0   0.1   1   1   1.1e-30   4.8e-27   93.2   0.1     1    67   800   865   800   866 0.97 PapC C-terminal domain
Globin               PF00042.17   108 seq827_BIOID51043    -            403   3.4e-15   56.1   0.0   1   1   1.7e-18   7.7e-15   55.0   0.0     2   107    14   109    13   110 0.96 Globin
NAD_binding_1        PF00175.16   109 seq827_BIOID51043    -            403   1.8e-14   54.0   0.0   1   1   7.5e-18   3.4e-14   53.2   0.0     1   108   271   379   271   380 0.82 Oxidoreductase NAD-binding domain
FAD_binding_6        PF00970.19    99 seq827_BIOID51043    -            403     1e-13   51.0   0.0   1   1   4.8e-17   2.2e-13   50.0   0.0     2    97   162   259   161   261 0.90 Oxidoreductase FAD-binding domain
EII-GUT              PF03608.8    168 seq829_BIOID51043    -            187     7e-77  256.8   0.7   1   1   5.9e-81     8e-77  256.6   0.5     2   168     5   171     4   171 0.99 PTS system enzyme II sorbitol-specific factor
SIS                  PF01380.17   131 seq830_BIOID51043    -            609   1.8e-64  215.0   0.1   1   2   4.2e-36   1.1e-32  112.2   0.0     2   130   290   418   289   419 0.97 SIS domain
SIS                  PF01380.17   131 seq830_BIOID51043    -            609   1.8e-64  215.0   0.1   2   2   1.2e-32   3.4e-29  100.9   0.0     2   130   462   591   461   592 0.97 SIS domain
GATase_2             PF00310.16   361 seq830_BIOID51043    -            609   5.2e-26   91.0   0.7   1   2   2.4e-08   6.5e-05   21.6   0.1     1    54     2    44     2    62 0.85 Glutamine amidotransferases class-II
GATase_2             PF00310.16   361 seq830_BIOID51043    -            609   5.2e-26   91.0   0.7   2   2   1.9e-22   5.2e-19   68.0   0.1   190   293    61   152    50   160 0.95 Glutamine amidotransferases class-II
GATase_6             PF13522.1    133 seq830_BIOID51043    -            609   2.1e-24   85.8   0.1   1   1   1.3e-27   3.6e-24   85.0   0.1    11   123    65   183    46   193 0.85 Glutamine amidotransferase domain
GATase_7             PF13537.1    124 seq830_BIOID51043    -            609   2.6e-17   62.6   0.0   1   1   1.7e-20   4.6e-17   61.8   0.0     1   118    72   194    72   199 0.85 Glutamine amidotransferase domain
GATase_4             PF13230.1    272 seq830_BIOID51043    -            609     2e-07   29.8   0.1   1   1   3.1e-10   8.6e-07   27.7   0.1    59   133    54   128    45   148 0.86 Glutamine amidotransferases class-II
GFO_IDH_MocA         PF01408.17   120 seq831_BIOID51043    -            372   5.5e-29  101.0   0.1   1   1   1.9e-32   8.6e-29  100.3   0.1     1   120     2   118     2   118 0.96 Oxidoreductase family, NAD-binding Rossmann fold
GFO_IDH_MocA_C       PF02894.12   115 seq831_BIOID51043    -            372     2e-21   75.8   0.0   1   1   8.3e-25   3.8e-21   74.9   0.0     1   114   130   241   130   242 0.97 Oxidoreductase family, C-terminal alpha/beta domain
Semialdhyde_dh       PF01118.19   121 seq831_BIOID51043    -            372   1.6e-07   31.5   0.0   1   1   6.3e-11   2.9e-07   30.7   0.0     3    94     5    88     3    93 0.86 Semialdehyde dehydrogenase, NAD binding domain
YodA                 PF09223.6    182 seq833_BIOID51043    -            223   2.2e-86  288.0   5.3   1   1   1.9e-90   2.6e-86  287.8   3.7     2   182    43   223    42   223 0.99 YodA lipocalin-like domain
ABM                  PF03992.11    78 seq834_BIOID51043    -            104   5.2e-22   77.5   0.1   1   1   4.5e-26   6.2e-22   77.3   0.0     1    78     1    87     1    87 0.92 Antibiotic biosynthesis monooxygenase
Amidase_2            PF01510.20   132 seq835_BIOID51043    -            183   8.6e-28   96.8   0.0   1   1   8.5e-32   1.2e-27   96.4   0.0     3   132    22   168    20   168 0.85 N-acetylmuramoyl-L-alanine amidase
PsiE                 PF06146.7     69 seq836_BIOID51043    -            136   1.8e-16   59.9   5.7   1   1   1.3e-20   1.8e-16   59.9   3.9     5    69    62   123    58   123 0.95 Phosphate-starvation-inducible E
PEP-utilizers_C      PF02896.13   294 seq838_BIOID51043    -            833    4e-111  370.4   0.0   1   1  1.9e-114  5.3e-111  370.0   0.0     2   293   363   653   362   654 0.99 PEP-utilising enzyme, TIM barrel domain
PTS_EIIA_2           PF00359.17   142 seq838_BIOID51043    -            833   4.5e-32  110.6   0.0   1   1   3.2e-35   8.8e-32  109.6   0.0     2   141   689   829   688   830 0.97 Phosphoenolpyruvate-dependent sugar phosphotransferase system, EIIA 2
PEP-utilizers        PF00391.18    81 seq838_BIOID51043    -            833   3.9e-19   67.8   0.0   1   1   4.2e-22   1.2e-18   66.3   0.0     7    81   262   337   259   337 0.93 PEP-utilising enzyme, mobile domain
PTS-HPr              PF00381.14    84 seq838_BIOID51043    -            833     3e-17   62.1   0.0   1   1   2.8e-20   7.6e-17   60.8   0.0     5    83     6    86     2    87 0.94 PTS HPr component phosphorylation site
PEP-utilisers_N      PF05524.8    123 seq838_BIOID51043    -            833     8e-14   51.3   1.1   1   1   4.8e-17   1.3e-13   50.6   0.0     2   123   119   238   118   238 0.87 PEP-utilising enzyme, N-terminal
Bac_DNA_binding      PF00216.16    90 seq841_BIOID51043    -             90   3.2e-33  113.4   1.4   1   1   2.6e-37   3.6e-33  113.3   1.0     1    90     1    90     1    90 0.99 Bacterial DNA-binding protein
Nuc_H_symport        PF03825.11   400 seq843_BIOID51043    -            434  3.4e-189  628.5  40.8   1   1  5.7e-193  3.9e-189  628.3  28.3     1   399    17   422    17   423 1.00 Nucleoside H+ symporter
MFS_1                PF07690.11   354 seq843_BIOID51043    -            434   2.2e-11   42.9  55.7   1   1     3e-12     2e-08   33.2  12.5    33   173   268   418   258   432 0.83 Major Facilitator Superfamily
EIIBC-GUT_N          PF03612.9    183 seq844_BIOID51043    -            319   9.6e-72  240.3   1.8   1   1   2.7e-75   1.8e-71  239.3   1.3     2   183     3   171     2   171 0.95 Sorbitol phosphotransferase enzyme II N-terminus
EIIBC-GUT_C          PF07663.6     93 seq844_BIOID51043    -            319   6.4e-48  160.7   5.0   1   1   9.3e-52   6.4e-48  160.7   3.5     1    93   226   318   226   318 0.99 Sorbitol phosphotransferase enzyme II C-terminus
FAD_binding_3        PF01494.14   356 seq845_BIOID51043    -            554     3e-81  273.1   0.0   1   1   5.5e-85   3.8e-81  272.7   0.0     2   355    16   352    15   353 0.95 FAD binding domain
DUF1481              PF07356.7    195 seq846_BIOID51043    -            211   5.4e-71  237.9   0.6   1   1   4.5e-75   6.2e-71  237.7   0.4     1   195    22   207    22   207 0.99 Protein of unknown function (DUF1481)
Cytochrom_B_N        PF00033.14   188 seq850_BIOID51043    -            176   1.4e-22   79.8  12.3   1   1   2.4e-26   1.6e-22   79.6   8.5     2   187     2   173     1   174 0.96 Cytochrome b(N-terminal)/b6/petB
Ni_hydr_CYTB         PF01292.15   182 seq850_BIOID51043    -            176     1e-18   67.2  11.5   1   1   1.8e-22   1.2e-18   67.0   8.0     1   181     3   173     3   174 0.85 Prokaryotic cytochrome b561
Peptidase_S49        PF01343.13   154 seq851_BIOID51043    -            666  4.3e-102  338.2   0.1   1   2   3.6e-49   2.5e-45  153.9   0.0     2   152   189   342   188   344 0.98 Peptidase family S49
Peptidase_S49        PF01343.13   154 seq851_BIOID51043    -            666  4.3e-102  338.2   0.1   2   2   8.2e-58   5.6e-54  181.9   0.0     2   154   440   591   439   591 0.98 Peptidase family S49
Glyco_hydro_38       PF01074.17   277 seq855_BIOID51043    -            877   5.8e-44  150.3   0.0   1   1     2e-47   9.3e-44  149.6   0.0     2   266     7   266     6   274 0.88 Glycosyl hydrolases family 38 N-terminal domain
Glyco_hydro_38C      PF07748.8    458 seq855_BIOID51043    -            877   5.6e-31  107.6   0.0   1   1   1.8e-34   8.2e-31  107.1   0.0     2   417   386   843   385   862 0.77 Glycosyl hydrolases family 38 C-terminal domain
Alpha-mann_mid       PF09261.6     80 seq855_BIOID51043    -            877   1.2e-06   28.4   0.0   1   1   6.3e-10   2.9e-06   27.2   0.0     2    79   280   356   279   357 0.88 Alpha mannosidase, middle domain
YbjM                 PF11045.3    125 seq856_BIOID51043    -            125   5.5e-63  210.1   9.7   1   1   4.5e-67   6.1e-63  210.0   6.7     1   124     1   124     1   125 0.99 Putative inner membrane protein of Enterobacteriaceae
PTSIIA_gutA          PF03829.8    117 seq857_BIOID51043    -            123   4.8e-45  151.8   0.0   1   1   4.3e-49   5.8e-45  151.6   0.0     1   116     1   116     1   118 0.98 PTS system glucitol/sorbitol-specific IIA component
DUF520               PF04461.8    160 seq860_BIOID51043    -            163     4e-66  221.6   3.7   1   1   3.3e-70   4.5e-66  221.5   2.5     1   160     1   162     1   162 0.99 Protein of unknown function (DUF520)
adh_short            PF00106.20   167 seq861_BIOID51043    -            259     4e-26   91.7   1.6   1   1   1.1e-29   4.9e-26   91.5   1.1     2   166     4   172     3   173 0.94 short chain dehydrogenase
adh_short_C2         PF13561.1    243 seq861_BIOID51043    -            259   2.6e-16   60.0   0.0   1   1   8.4e-20   3.8e-16   59.4   0.0     7   241    13   255     9   256 0.87 Enoyl-(Acyl carrier protein) reductase
HTH_Tnp_1            PF01527.15    76 seq863_BIOID51043    -             58   2.2e-08   33.8   0.1   1   1   1.7e-12   2.3e-08   33.7   0.1     3    54     2    56     1    58 0.89 Transposase
HATPase_c            PF02518.21   111 seq865_BIOID51043    -            458   1.5e-28   98.5   0.8   1   1   6.1e-32   4.2e-28   97.1   0.1     2   110   346   449   345   450 0.98 Histidine kinase-, DNA gyrase B-, and HSP90-like ATPase
HisKA                PF00512.20    68 seq865_BIOID51043    -            458   1.5e-14   53.5   0.4   1   1     8e-18   5.5e-14   51.7   0.0     2    65   238   300   237   302 0.91 His Kinase A (phospho-acceptor) domain
Fimbrial             PF00419.15   145 seq866_BIOID51043    -            190   1.4e-18   67.4   4.8   1   1   1.2e-22   1.7e-18   67.1   3.3     1   145    28   189    28   189 0.88 Fimbrial protein
UTRA                 PF07702.8    141 seq867_BIOID51043    -            250   8.1e-24   83.7   0.1   1   1   3.1e-27   1.1e-23   83.3   0.0     2   140    97   237    96   238 0.95 UTRA domain
GntR                 PF00392.16    64 seq867_BIOID51043    -            250   5.8e-18   63.9   0.0   1   1   4.7e-21   1.6e-17   62.5   0.0     3    63    15    75    13    76 0.97 Bacterial regulatory proteins, gntR family
DUF1418              PF07214.7     96 seq868_BIOID51043    -             95   2.8e-42  142.1   1.9   1   1   2.3e-46   3.1e-42  141.9   1.3     1    96     1    95     1    95 0.99 Protein of unknown function (DUF1418)
LigB                 PF02900.13   272 seq871_BIOID51043    -            314   2.6e-86  288.8   0.0   1   1   2.1e-90   2.9e-86  288.7   0.0     2   272     5   306     4   306 0.97 Catalytic LigB subunit of aromatic ring-opening dioxygenase
4HBT                 PF03061.17    79 seq873_BIOID51043    -            155   8.5e-19   67.3   0.1   1   1   1.7e-22   1.1e-18   66.9   0.1     2    78    57   145    56   146 0.97 Thioesterase superfamily
4HBT_3               PF13622.1    256 seq873_BIOID51043    -            155   7.1e-07   29.1   0.3   1   1   1.4e-10   9.4e-07   28.7   0.2     3    85    52   153    47   154 0.85 Thioesterase-like superfamily
MtfA                 PF06167.7    253 seq874_BIOID51043    -            278     6e-75  251.7   0.1   1   1   5.3e-79   7.2e-75  251.5   0.1    11   253    18   256     9   256 0.95 Phosphoenolpyruvate:glucose-phosphotransferase regulator
MFS_1                PF07690.11   354 seq875_BIOID51043    -            471   8.7e-56  189.0  70.0   1   2   6.5e-54   4.4e-50  170.2  35.1     1   353    15   405    15   406 0.91 Major Facilitator Superfamily
MFS_1                PF07690.11   354 seq875_BIOID51043    -            471   8.7e-56  189.0  70.0   2   2     4e-12   2.8e-08   32.8   7.9    57   178   322   455   321   469 0.79 Major Facilitator Superfamily
MFS_3                PF05977.8    524 seq875_BIOID51043    -            471   6.3e-10   37.6  13.8   1   1   9.2e-14   6.3e-10   37.6   9.6    20   187    20   183     6   246 0.85 Transmembrane secretion effector
DEDD_Tnp_IS110       PF01548.12   144 seq876_BIOID51043    -            253     1e-24   86.7   0.0   1   1     1e-28   1.4e-24   86.2   0.0     2   143    21   156    20   157 0.96 Transposase
Fimbrial             PF00419.15   145 seq877_BIOID51043    -            176   1.7e-21   76.8   4.1   1   1   1.5e-25     2e-21   76.6   2.8     1   145    27   176    27   176 0.94 Fimbrial protein
Nitroreductase       PF00881.19   165 seq878_BIOID51043    -            240   1.7e-22   79.8   0.2   1   1   2.6e-26   3.5e-22   78.8   0.2     3   165    10   159     8   159 0.78 Nitroreductase family
SDH_alpha            PF03313.10   283 seq881_BIOID51043    -            455  1.2e-102  342.6  11.1   1   1  2.3e-106  1.6e-102  342.2   7.7     2   282   183   449   182   450 0.96 Serine dehydratase alpha chain
SDH_beta             PF03315.10   158 seq881_BIOID51043    -            455     1e-55  188.0   0.1   1   1   3.7e-59   2.6e-55  186.7   0.0     1   157     3   158     3   159 0.96 Serine dehydratase beta chain
Pili_assembly_N      PF00345.15   122 seq883_BIOID51043    -            243     9e-39  131.9   0.2   1   1   1.7e-42   1.2e-38  131.5   0.2     1   121    38   158    38   159 0.92 Gram-negative pili assembly chaperone, N-terminal domain
Pili_assembly_C      PF02753.12    68 seq883_BIOID51043    -            243   5.4e-14   51.6   0.0   1   1     2e-17   1.4e-13   50.3   0.0     2    65   179   237   178   240 0.95 Gram-negative pili assembly chaperone, C-terminal domain
GutM                 PF06923.6    109 seq885_BIOID51043    -            119   6.1e-37  125.5   0.0   1   1   5.1e-41   6.9e-37  125.3   0.0     2   109     3   110     2   110 0.98 Glucitol operon activator protein (GutM)
Transaldolase        PF00923.14   287 seq886_BIOID51043    -            220   5.3e-48  163.4   0.1   1   1   8.2e-52   1.1e-47  162.4   0.0     1   244     3   206     3   218 0.94 Transaldolase
EamA                 PF00892.15   126 seq887_BIOID51043    -            295   2.7e-17   62.8  33.8   1   2   3.4e-16   2.3e-12   46.9   8.4     1   123    18   142    18   145 0.90 EamA-like transporter family
EamA                 PF00892.15   126 seq887_BIOID51043    -            295   2.7e-17   62.8  33.8   2   2     9e-09   6.2e-05   22.9   8.8     1   125   159   284   159   285 0.84 EamA-like transporter family
EmrE                 PF13536.1    113 seq887_BIOID51043    -            295   2.9e-08   33.7  35.1   1   1   9.3e-12   6.4e-08   32.6   9.2     4   108    42   147    39   151 0.90 Multidrug resistance efflux transporter
ADP_ribosyl_GH       PF03747.9    289 seq888_BIOID51043    -            358   1.4e-43  149.6   7.2   1   1   1.2e-47   1.6e-43  149.4   5.0     1   288    15   326    15   327 0.92 ADP-ribosylglycohydrolase
Fimbrial             PF00419.15   145 seq890_BIOID51043    -            169   1.7e-09   37.9   8.2   1   1   1.6e-13   2.1e-09   37.6   5.7     1   144    30   168    30   169 0.76 Fimbrial protein
DUF796               PF05638.7    134 seq891_BIOID51043    -            172   9.9e-35  119.3   0.0   1   1   8.3e-39   1.1e-34  119.1   0.0     1   133     6   155     6   156 0.94 Protein of unknown function (DUF796)
Abhydrolase_6        PF12697.2    228 seq894_BIOID51043    -            293   9.7e-36  123.6   0.0   1   1   2.5e-39   1.1e-35  123.4   0.0     1   227    43   284    43   285 0.72 Alpha/beta hydrolase family
Abhydrolase_1        PF00561.15   230 seq894_BIOID51043    -            293   2.7e-24   85.9   0.0   1   1   8.2e-28   3.7e-24   85.4   0.0     1   228    71   286    71   288 0.90 alpha/beta hydrolase fold
Abhydrolase_5        PF12695.2    142 seq894_BIOID51043    -            293   9.2e-18   64.2   0.0   1   1   1.7e-20   7.6e-17   61.2   0.0     1   141    42   272    42   273 0.69 Alpha/beta hydrolase family
DeoRC                PF00455.17   162 seq895_BIOID51043    -            257   6.9e-53  178.4   0.6   1   1   2.4e-56   1.1e-52  177.8   0.3     3   161    74   232    72   233 0.97 DeoR C terminal sensor domain
HTH_DeoR             PF08220.7     57 seq895_BIOID51043    -            257     9e-22   76.2   0.1   1   1   3.8e-25   1.7e-21   75.3   0.1     1    56     6    61     6    62 0.98 DeoR-like helix-turn-helix domain
HTH_11               PF08279.7     55 seq895_BIOID51043    -            257   5.3e-09   35.4   0.1   1   1   3.9e-12   1.8e-08   33.8   0.0     1    46     6    50     6    56 0.92 HTH domain
RimK                 PF08443.6    190 seq896_BIOID51043    -            300   1.9e-82  275.2   0.0   1   1   8.6e-86   2.4e-82  274.9   0.0     1   190    97   286    97   286 1.00 RimK-like ATP-grasp domain
GSH-S_ATP            PF02955.11   174 seq896_BIOID51043    -            300   9.1e-19   67.1   0.2   1   1   4.9e-22   1.3e-18   66.5   0.2    13   163   115   265   103   276 0.84 Prokaryotic glutathione synthetase, ATP-grasp domain
ATP-grasp_4          PF13535.1    184 seq896_BIOID51043    -            300   6.4e-15   55.2   0.0   1   1   3.3e-18     9e-15   54.7   0.0     1   177    96   263    96   268 0.82 ATP-grasp domain
ATP-grasp_3          PF02655.9    161 seq896_BIOID51043    -            300     2e-09   37.3   0.0   1   1   1.1e-12   3.1e-09   36.7   0.0     1   156    97   263    97   266 0.79 ATP-grasp domain
Dala_Dala_lig_C      PF07478.8    203 seq896_BIOID51043    -            300   1.3e-05   24.5   0.2   1   1   1.7e-08   4.6e-05   22.7   0.1    33   177   135   267   107   273 0.76 D-ala D-ala ligase C-terminus
Asparaginase         PF00710.15   313 seq897_BIOID51043    -            338  2.1e-112  374.9   0.0   1   1  1.8e-116  2.4e-112  374.7   0.0     2   313     6   323     5   323 0.97 Asparaginase
Sigma54_activat      PF00158.21   168 seq898_BIOID51043    -            441   1.1e-72  242.8   0.1   1   1   6.6e-76   1.8e-72  242.1   0.1     1   168   141   308   141   308 0.99 Sigma-54 interaction domain
Response_reg         PF00072.19   112 seq898_BIOID51043    -            441   9.6e-30  102.7   0.2   1   1   7.1e-33   1.9e-29  101.7   0.1     1   111     8   117     8   118 0.98 Response regulator receiver domain
HTH_8                PF02954.14    42 seq898_BIOID51043    -            441     2e-14   52.7   0.6   1   1   7.2e-18     2e-14   52.7   0.4     3    39   403   439   401   441 0.93 Bacterial regulatory protein, Fis family
AAA_5                PF07728.9    139 seq898_BIOID51043    -            441   1.3e-07   31.2   0.0   1   1   9.7e-11   2.7e-07   30.3   0.0     2   123   165   283   164   301 0.84 AAA domain (dynein-related subfamily)
AAA                  PF00004.24   132 seq898_BIOID51043    -            441   1.6e-05   24.9   0.0   1   1   1.2e-08   3.4e-05   23.9   0.0     1   126   165   296   165   302 0.72 ATPase family associated with various cellular activities (AAA)
Fe-ADH               PF00465.14   366 seq899_BIOID51043    -            380   1.6e-63  214.4   6.1   1   1   2.9e-67     2e-63  214.1   4.2     1   366    21   361    21   361 0.91 Iron-containing alcohol dehydrogenase
Fe-ADH_2             PF13685.1    250 seq899_BIOID51043    -            380   1.7e-33  115.8   0.0   1   1   3.2e-37   2.2e-33  115.4   0.0     3   250    27   289    25   289 0.82 Iron-containing alcohol dehydrogenase
FimH_man-bind        PF09160.5    147 seq900_BIOID51043    -            303   5.7e-57  191.5   0.2   1   1   1.5e-60     1e-56  190.7   0.1     1   147    27   171    27   171 0.99 FimH, mannose binding
Fimbrial             PF00419.15   145 seq900_BIOID51043    -            303     5e-09   36.4   9.2   1   1   7.3e-13     5e-09   36.4   6.4     7   145   178   303   170   303 0.86 Fimbrial protein
Usher                PF00577.15   552 seq901_BIOID51043    -            840  4.6e-186  619.6  26.8   1   1  1.3e-189  5.9e-186  619.3  18.6     1   552   192   749   192   749 0.96 Type VII secretion system (T7SS), usher protein
PapC_N               PF13954.1    146 seq901_BIOID51043    -            840   2.4e-35  121.1   0.0   1   1   1.1e-38   5.1e-35  120.0   0.0     3   146    29   176    27   176 0.95 PapC N-terminal domain
PapC_C               PF13953.1     68 seq901_BIOID51043    -            840   3.8e-21   74.3   0.0   1   1   3.6e-24   1.6e-20   72.3   0.0     2    66   760   826   759   828 0.90 PapC C-terminal domain
GntR                 PF00392.16    64 seq905_BIOID51043    -            254   5.4e-26   89.6   0.4   1   1   1.8e-29   1.2e-25   88.5   0.3     2    64    12    74    11    74 0.97 Bacterial regulatory proteins, gntR family
FCD                  PF07729.7    125 seq905_BIOID51043    -            254   1.2e-16   60.9  11.2   1   1   3.5e-20   2.4e-16   60.0   7.8     1   124    99   226    99   227 0.90 FCD domain
Big_1                PF02369.11   100 seq906_BIOID51043    -           2367  3.9e-289  934.7 219.5   1  13   4.5e-21   1.2e-17   63.4   8.8     2    94   749   837   745   843 0.89 Bacterial Ig-like domain (group 1)
Big_1                PF02369.11   100 seq906_BIOID51043    -           2367  3.9e-289  934.7 219.5   2  13   6.3e-25   1.7e-21   75.8   7.7     3    97   845   937   842   940 0.90 Bacterial Ig-like domain (group 1)
Big_1                PF02369.11   100 seq906_BIOID51043    -           2367  3.9e-289  934.7 219.5   3  13   2.6e-27     7e-24   83.5   2.6     2    97   942  1040   941  1042 0.95 Bacterial Ig-like domain (group 1)
Big_1                PF02369.11   100 seq906_BIOID51043    -           2367  3.9e-289  934.7 219.5   4  13   3.7e-27     1e-23   83.0   6.9     4   100  1054  1146  1051  1146 0.94 Bacterial Ig-like domain (group 1)
Big_1                PF02369.11   100 seq906_BIOID51043    -           2367  3.9e-289  934.7 219.5   5  13   5.6e-22   1.5e-18   66.3   8.1     4   100  1152  1246  1149  1246 0.84 Bacterial Ig-like domain (group 1)
Big_1                PF02369.11   100 seq906_BIOID51043    -           2367  3.9e-289  934.7 219.5   6  13   4.5e-27   1.2e-23   82.7   6.1     2   100  1257  1359  1256  1359 0.89 Bacterial Ig-like domain (group 1)
Big_1                PF02369.11   100 seq906_BIOID51043    -           2367  3.9e-289  934.7 219.5   7  13     6e-25   1.6e-21   75.9   3.6     2    98  1361  1457  1360  1459 0.89 Bacterial Ig-like domain (group 1)
Big_1                PF02369.11   100 seq906_BIOID51043    -           2367  3.9e-289  934.7 219.5   8  13     3e-30   8.2e-27   92.9   6.1     6    99  1465  1561  1461  1562 0.94 Bacterial Ig-like domain (group 1)
Big_1                PF02369.11   100 seq906_BIOID51043    -           2367  3.9e-289  934.7 219.5   9  13   7.5e-29   2.1e-25   88.4   6.7     2    99  1564  1663  1563  1664 0.95 Bacterial Ig-like domain (group 1)
Big_1                PF02369.11   100 seq906_BIOID51043    -           2367  3.9e-289  934.7 219.5  10  13   5.4e-25   1.5e-21   76.0   4.9     5    97  1674  1760  1668  1763 0.93 Bacterial Ig-like domain (group 1)
Big_1                PF02369.11   100 seq906_BIOID51043    -           2367  3.9e-289  934.7 219.5  11  13   1.2e-20   3.4e-17   62.0   0.3    20    96  1785  1860  1766  1863 0.84 Bacterial Ig-like domain (group 1)
Big_1                PF02369.11   100 seq906_BIOID51043    -           2367  3.9e-289  934.7 219.5  12  13   4.4e-24   1.2e-20   73.1   5.7     5   100  1871  1959  1865  1959 0.90 Bacterial Ig-like domain (group 1)
Big_1                PF02369.11   100 seq906_BIOID51043    -           2367  3.9e-289  934.7 219.5  13  13   1.9e-22   5.1e-19   67.9   8.0     3   100  1964  2062  1962  2062 0.94 Bacterial Ig-like domain (group 1)
DUF3442              PF11924.3    280 seq906_BIOID51043    -           2367  1.8e-100  336.0   2.7   1   1  6.4e-104  1.8e-100  336.0   1.9     3   280   150   428   148   428 0.99 Protein of unknown function (DUF3442)
Phage_GPD            PF05954.6    292 seq909_BIOID51043    -            713   2.7e-63  213.8   0.1   1   1   5.5e-67   3.8e-63  213.2   0.0     2   291    28   328    27   329 0.92 Phage late control gene D protein (GPD)
Phage_base_V         PF04717.7     79 seq909_BIOID51043    -            713   4.1e-27   93.8   0.1   1   1   1.2e-30     8e-27   92.8   0.1     1    77   366   458   366   460 0.93 Phage-related baseplate assembly protein
HATPase_c            PF02518.21   111 seq911_BIOID51043    -            467   5.8e-24   83.8   0.0   1   1   2.7e-27   1.2e-23   82.7   0.0     1   111   349   460   349   460 0.98 Histidine kinase-, DNA gyrase B-, and HSP90-like ATPase
HAMP                 PF00672.20    70 seq911_BIOID51043    -            467   1.5e-17   63.4   0.4   1   1   3.3e-21   1.5e-17   63.4   0.2     2    69   168   235   167   236 0.96 HAMP domain
HisKA                PF00512.20    68 seq911_BIOID51043    -            467   9.5e-14   51.0   0.2   1   1   2.1e-17   9.5e-14   51.0   0.1     1    68   240   304   240   304 0.97 His Kinase A (phospho-acceptor) domain
SIS                  PF01380.17   131 seq912_BIOID51043    -            321   3.9e-27   94.3   0.0   1   1   9.9e-31   6.8e-27   93.5   0.0     2   130    39   169    38   170 0.98 SIS domain
CBS                  PF00571.23    57 seq912_BIOID51043    -            321   7.1e-15   54.3   0.0   1   2   1.9e-08   0.00013   21.4   0.0     1    56   199   256   199   257 0.92 CBS domain
CBS                  PF00571.23    57 seq912_BIOID51043    -            321   7.1e-15   54.3   0.0   2   2   4.7e-10   3.2e-06   26.5   0.0     8    51   272   315   265   318 0.82 CBS domain
SIS                  PF01380.17   131 seq913_BIOID51043    -            332   3.4e-10   39.5   0.0   1   1   2.4e-12   3.3e-08   33.0   0.0     6   122    48   162    45   170 0.91 SIS domain
5_3_exonuc_N         PF02739.11   169 seq916_BIOID51043    -            281   2.9e-25   88.4   0.0   1   1   6.2e-29   4.2e-25   87.9   0.0    35   149    56   172    35   188 0.90 5'-3' exonuclease, N-terminal resolvase-like domain
5_3_exonuc           PF01367.15   101 seq916_BIOID51043    -            281   6.9e-23   80.6   0.0   1   1   1.5e-26     1e-22   80.1   0.0     1    91   190   279   190   281 0.97 5'-3' exonuclease, C-terminal SAM fold
FAA_hydrolase        PF01557.13   217 seq917_BIOID51043    -            271   2.9e-24   85.5   0.0   1   1   2.9e-28   3.9e-24   85.1   0.0     2   216    58   261    57   262 0.88 Fumarylacetoacetate (FAA) hydrolase family
YbjN                 PF10722.4    127 seq919_BIOID51043    -            158   6.8e-14   51.8   0.2   1   1   5.8e-18   7.9e-14   51.6   0.2     2   123     9   132     8   136 0.97 Putative bacterial sensory transduction regulator
HTH_Tnp_1            PF01527.15    76 seq920_BIOID51043    -             99   7.6e-09   35.2   2.9   1   1   7.1e-13   9.7e-09   34.9   2.0     3    76    11    79     9    79 0.90 Transposase
Isochorismatase      PF00857.15   174 seq922_BIOID51043    -            219   2.9e-38  131.4   0.0   1   1   2.5e-42   3.4e-38  131.1   0.0     2   174    11   213    10   213 0.96 Isochorismatase family
DUF554               PF04474.7    226 seq923_BIOID51043    -            235   8.2e-77  257.2  19.0   1   1   6.9e-81   9.4e-77  257.0  13.2     2   226     3   230     2   230 0.97 Protein of unknown function (DUF554)
Transketolase_N      PF00456.16   333 seq924_BIOID51043    -            887   1.4e-22   79.8   0.1   1   2   3.1e-18   4.2e-14   51.9   0.0     7   217    84   297    78   306 0.76 Transketolase, thiamine diphosphate binding domain
Transketolase_N      PF00456.16   333 seq924_BIOID51043    -            887   1.4e-22   79.8   0.1   2   2   3.4e-10   4.6e-06   25.5   0.1   213   281   361   431   351   475 0.79 Transketolase, thiamine diphosphate binding domain
rve                  PF00665.21   120 seq926_BIOID51043    -            288   8.9e-30  103.1   0.0   1   1   6.7e-33   1.8e-29  102.1   0.0     3   119   126   240   124   241 0.96 Integrase core domain
rve_2                PF13333.1     52 seq926_BIOID51043    -            288   1.3e-20   73.1   1.5   1   1   1.5e-22     4e-19   68.3   0.1     1    52   231   287   231   287 0.98 Integrase core domain
rve_3                PF13683.1     67 seq926_BIOID51043    -            288   1.9e-15   55.9   0.0   1   1   1.4e-18   3.8e-15   55.0   0.0     4    67   215   279   212   279 0.96 Integrase core domain
HTH_21               PF13276.1     60 seq926_BIOID51043    -            288     2e-10   40.4   0.1   1   1   3.2e-13   8.8e-10   38.3   0.0     4    59    47   101    44   102 0.90 HTH-like domain
DDE_Tnp_IS240        PF13610.1    140 seq926_BIOID51043    -            288   3.6e-10   39.8   0.0   1   1   2.3e-13   6.3e-10   39.0   0.0     2   129   130   260   129   272 0.88 DDE domain
Bac_Ubq_Cox          PF01654.12   436 seq928_BIOID51043    -            523  1.2e-183  610.3  21.3   1   1    1e-187  1.4e-183  610.1  14.7     1   435     8   503     8   504 0.98 Bacterial Cytochrome Ubiquinol Oxidase
DUF1287              PF06940.6    164 seq929_BIOID51043    -            205   9.7e-78  259.1   0.0   1   1   1.7e-81   1.1e-77  258.8   0.0     1   164    39   202    39   202 0.99 Domain of unknown function (DUF1287)
Amidase_6            PF12671.2    157 seq929_BIOID51043    -            205   0.00011   22.1   0.0   1   1   2.1e-08   0.00014   21.7   0.0    18   123    53   168    33   189 0.82 Putative amidase domain
AcetDehyd-dimer      PF09290.6    137 seq930_BIOID51043    -            316     1e-65  219.6   0.3   1   1   2.3e-69   1.6e-65  219.0   0.2     1   137   131   284   131   284 1.00 Prokaryotic acetaldehyde dehydrogenase, dimerisation
Semialdhyde_dh       PF01118.19   121 seq930_BIOID51043    -            316   1.7e-16   60.5   0.0   1   1   6.1e-20   4.2e-16   59.2   0.0     1   117     5   119     5   123 0.92 Semialdehyde dehydrogenase, NAD binding domain
SBP_bac_8            PF13416.1    281 seq931_BIOID51043    -            420   1.9e-36  126.1   2.5   1   1   7.6e-40   2.6e-36  125.6   1.7     3   280    96   386    94   387 0.86 Bacterial extracellular solute-binding protein
SBP_bac_6            PF13343.1    242 seq931_BIOID51043    -            420   1.4e-27   96.4   1.0   1   1   6.5e-31   2.2e-27   95.8   0.7     5   216   130   368   108   398 0.85 Bacterial extracellular solute-binding protein
SBP_bac_1            PF01547.20   314 seq931_BIOID51043    -            420   1.6e-16   60.8   7.0   1   1   7.2e-20   2.5e-16   60.2   4.8    17   311    94   353    84   356 0.74 Bacterial extracellular solute-binding protein
SBP_bac_11           PF13531.1    231 seq931_BIOID51043    -            420   1.6e-07   31.0   0.0   1   1   3.3e-10   1.1e-06   28.3   0.0    15   228    94   361    89   363 0.77 Bacterial extracellular solute-binding protein
PfkB                 PF00294.19   301 seq933_BIOID51043    -            281   1.3e-36  126.2   0.1   1   1   1.2e-40   1.6e-36  125.8   0.0     3   270    21   278    19   280 0.91 pfkB family carbohydrate kinase
DUF3289              PF11692.3    277 seq935_BIOID51043    -            284   1.2e-81  273.9   4.7   1   1   1.1e-85   1.6e-81  273.5   3.3     6   271    11   277     2   282 0.92 Protein of unknown function (DUF3289)
CsiD                 PF08943.5    297 seq936_BIOID51043    -            325  1.1e-148  493.9   0.0   1   1  1.8e-152  1.2e-148  493.7   0.0     1   297    20   315    20   315 1.00 CsiD
TauD                 PF02668.11   258 seq936_BIOID51043    -            325   3.6e-11   43.0   0.1   1   1   7.3e-15     5e-11   42.6   0.1    33   256    88   309    64   311 0.80 Taurine catabolism dioxygenase TauD, TfdA family
Response_reg         PF00072.19   112 seq937_BIOID51043    -            240   8.2e-25   86.8   0.0   1   1   1.8e-28   1.2e-24   86.3   0.0     1   112    13   122    13   122 0.98 Response regulator receiver domain
Trans_reg_C          PF00486.23    77 seq937_BIOID51043    -            240     1e-22   79.6   0.1   1   1   2.7e-26   1.8e-22   78.8   0.0     2    77   157   232   156   232 0.96 Transcriptional regulatory protein, C terminal
DUF4102              PF13356.1     89 seq941_BIOID51043    -            420   1.6e-28   98.2   0.2   1   1   4.4e-32     3e-28   97.4   0.1     1    88     3    89     3    90 0.98 Domain of unknown function (DUF4102)
Phage_integrase      PF00589.17   173 seq941_BIOID51043    -            420   1.5e-25   89.7   0.0   1   1   3.8e-29   2.6e-25   88.9   0.0     3   171   204   383   202   385 0.94 Phage integrase family
SlyX                 PF04102.7     69 seq943_BIOID51043    -             72   4.1e-26   91.0   2.4   1   1   3.4e-30   4.6e-26   90.8   1.7     1    69     5    72     5    72 0.99 SlyX
FCD                  PF07729.7    125 seq944_BIOID51043    -            274   1.1e-22   80.5   6.2   1   1   2.4e-26   1.6e-22   80.0   4.3     1   124   116   246   116   247 0.90 FCD domain
GntR                 PF00392.16    64 seq944_BIOID51043    -            274     6e-14   51.1   0.2   1   1   1.8e-17   1.2e-13   50.1   0.1     4    62    31    89    29    91 0.95 Bacterial regulatory proteins, gntR family
RNase_T              PF00929.19   164 seq945_BIOID51043    -            204   4.9e-34  117.8   0.0   1   1   4.2e-38   5.7e-34  117.6   0.0     1   163    32   193    32   194 0.97 Exonuclease
PTPS                 PF01242.14   123 seq946_BIOID51043    -            120   2.1e-37  127.3   0.0   1   1   1.7e-41   2.4e-37  127.2   0.0     2   123     5   120     4   120 0.97 6-pyruvoyl tetrahydropterin synthase
HMGL-like            PF00682.14   237 seq947_BIOID51043    -            321   8.3e-61  205.5   4.1   1   1   1.5e-64     1e-60  205.2   2.9     5   235     2   229     1   231 0.98 HMGL-like
DmpG_comm            PF07836.6     66 seq947_BIOID51043    -            321   5.8e-32  108.7   0.1   1   1   1.7e-35   1.2e-31  107.8   0.1     2    65   256   319   255   320 0.97 DmpG-like communication domain
DUF943               PF06092.7    157 seq950_BIOID51043    -            159   1.2e-45  154.5   3.3   1   1   9.7e-50   1.3e-45  154.3   2.3     1   156     1   154     1   155 0.94 Enterobacterial putative membrane protein (DUF943)
RHS_repeat           PF05593.9     38 seq952_BIOID51043    -           1583     3e-60  199.2  99.0   1   6   2.5e-12   1.7e-08   34.2   0.3     1    38   438   476   438   476 0.96 RHS Repeat
RHS_repeat           PF05593.9     38 seq952_BIOID51043    -           1583     3e-60  199.2  99.0   2   6   3.5e-10   2.4e-06   27.4   0.2     3    37   462   496   460   497 0.95 RHS Repeat
RHS_repeat           PF05593.9     38 seq952_BIOID51043    -           1583     3e-60  199.2  99.0   3   6     1e-12   6.8e-09   35.5   0.3     1    37   588   624   588   625 0.98 RHS Repeat
RHS_repeat           PF05593.9     38 seq952_BIOID51043    -           1583     3e-60  199.2  99.0   4   6   1.9e-11   1.3e-07   31.5   0.6     1    37   630   665   630   666 0.97 RHS Repeat
RHS_repeat           PF05593.9     38 seq952_BIOID51043    -           1583     3e-60  199.2  99.0   5   6   4.2e-08   0.00029   20.8   1.1     1    31   671   701   671   705 0.93 RHS Repeat
RHS_repeat           PF05593.9     38 seq952_BIOID51043    -           1583     3e-60  199.2  99.0   6   6   1.3e-08   9.1e-05   22.4   0.8     1    31   733   766   733   775 0.83 RHS Repeat
RHS                  PF03527.9     41 seq952_BIOID51043    -           1583   8.8e-20   70.0   2.8   1   1   3.6e-23   2.5e-19   68.6   0.6     1    41  1153  1193  1153  1193 0.96 RHS protein
Fimbrial             PF00419.15   145 seq953_BIOID51043    -            357     5e-25   88.3   6.3   1   1   3.7e-29     5e-25   88.3   4.3     2   144   204   355   203   356 0.94 Fimbrial protein
DAO                  PF01266.19   358 seq954_BIOID51043    -            444   2.2e-62  210.8   0.0   1   1     2e-66   2.7e-62  210.6   0.0     1   356    25   412    25   414 0.86 FAD dependent oxidoreductase
DUF1508              PF07411.7     49 seq955_BIOID51043    -            123   8.1e-48  159.5   6.0   1   2   1.2e-27   1.7e-23   81.6   0.2     1    49    23    71    23    71 0.97 Domain of unknown function (DUF1508)
DUF1508              PF07411.7     49 seq955_BIOID51043    -            123   8.1e-48  159.5   6.0   2   2   2.5e-27   3.4e-23   80.7   0.9     1    48    74   121    74   122 0.97 Domain of unknown function (DUF1508)
ABC_tran             PF00005.22   118 seq957_BIOID51043    -            346   1.1e-27   96.6   0.0   1   1   4.5e-31     2e-27   95.7   0.0     1   117    86   204    86   205 0.93 ABC transporter
Phytase-like         PF13449.1    326 seq959_BIOID51043    -            284   5.5e-73  245.9   0.0   1   1   4.5e-77   6.1e-73  245.8   0.0    65   323     2   275     1   278 0.95 Esterase-like activity of phytase
Gp_dh_C              PF02800.15   157 seq960_BIOID51043    -            331   4.2e-75  250.3   0.1   1   1   8.7e-79   5.9e-75  249.8   0.0     1   157   155   312   155   312 1.00 Glyceraldehyde 3-phosphate dehydrogenase, C-terminal domain
Gp_dh_N              PF00044.19   151 seq960_BIOID51043    -            331   3.1e-60  202.3   0.6   1   1     8e-64   5.5e-60  201.5   0.1     1   151     3   150     3   150 0.99 Glyceraldehyde 3-phosphate dehydrogenase, NAD binding domain
UxuA                 PF03786.8    351 seq962_BIOID51043    -            394  4.2e-163  541.7   0.2   1   1    7e-167  4.8e-163  541.6   0.1     1   350     1   388     1   389 0.99 D-mannonate dehydratase (UxuA)
AP_endonuc_2         PF01261.19   211 seq962_BIOID51043    -            394     1e-08   34.6   0.0   1   1   8.1e-12   5.6e-08   32.2   0.0     3   189    18   299    16   320 0.82 Xylose isomerase-like TIM barrel
Cyto_ox_2            PF02322.10   328 seq963_BIOID51043    -            379  7.9e-121  403.1  36.0   1   1  6.7e-125  9.2e-121  402.8  25.0     2   327     7   362     6   363 0.99 Cytochrome oxidase subunit II
SNF2_N               PF00176.18   296 seq964_BIOID51043    -           1066   4.4e-18   65.0   0.0   1   1   7.5e-22     1e-17   63.8   0.0     1   242   198   431   198   433 0.82 SNF2 family N-terminal domain
Peptidase_U32        PF01136.14   233 seq965_BIOID51043    -            453   6.3e-95  316.4   0.0   1   1     6e-99   8.2e-95  316.0   0.0     1   232    75   344    75   345 0.98 Peptidase family U32
ABC_tran             PF00005.22   118 seq966_BIOID51043    -            401   5.6e-22   78.2   0.0   1   1   3.6e-25   1.2e-21   77.0   0.0     1   117    73   191    73   192 0.92 ABC transporter
TOBE_2               PF08402.5     75 seq966_BIOID51043    -            401   9.5e-12   44.6   0.3   1   1   1.2e-14   4.2e-11   42.5   0.1     1    75   313   385   313   385 0.95 TOBE domain
Lactamase_B          PF00753.22   194 seq967_BIOID51043    -            479   5.4e-28   97.8   0.2   1   1   1.6e-31   7.4e-28   97.4   0.1     2   158    31   179    30   246 0.90 Metallo-beta-lactamase superfamily
Rubredoxin           PF00301.15    47 seq967_BIOID51043    -            479   1.2e-19   69.8   2.7   1   1   4.7e-23   2.2e-19   68.9   1.9     1    47   425   471   425   471 0.98 Rubredoxin
Flavodoxin_1         PF00258.20   143 seq967_BIOID51043    -            479     1e-11   44.9   0.0   1   1   3.8e-15   1.7e-11   44.1   0.0     1   142   256   388   256   389 0.78 Flavodoxin
KdgM                 PF06178.8    218 seq969_BIOID51043    -            231     5e-29  101.2  14.1   1   1   4.4e-33     6e-29  100.9   9.7    10   218    19   231    11   231 0.84 Oligogalacturonate-specific porin protein (KdgM)
2-oxoacid_dh         PF00198.18   231 seq971_BIOID51043    -            630   3.4e-78  261.9   0.0   1   1   3.2e-81   4.8e-78  261.4   0.0     3   230   399   629   397   630 0.98 2-oxoacid dehydrogenases acyltransferase (catalytic domain)
Biotin_lipoyl        PF00364.17    74 seq971_BIOID51043    -            630     1e-66  220.3  35.1   1   3   1.3e-24     2e-21   75.3   4.6     2    73     4    73     3    74 0.97 Biotin-requiring enzyme
Biotin_lipoyl        PF00364.17    74 seq971_BIOID51043    -            630     1e-66  220.3  35.1   2   3   2.8e-26   4.3e-23   80.6   3.8     2    73   107   176   106   177 0.96 Biotin-requiring enzyme
Biotin_lipoyl        PF00364.17    74 seq971_BIOID51043    -            630     1e-66  220.3  35.1   3   3   4.5e-25   6.9e-22   76.7   4.9     1    73   207   277   207   278 0.97 Biotin-requiring enzyme
E3_binding           PF02817.12    39 seq971_BIOID51043    -            630   3.6e-16   58.4   0.1   1   1   2.3e-19   3.6e-16   58.4   0.1     3    39   327   363   325   363 0.97 e3 binding domain
TOBE_2               PF08402.5     75 seq972_BIOID51043    -             58   1.5e-13   50.3   0.0   1   1   1.3e-17   1.7e-13   50.2   0.0    24    75     3    56     2    56 0.97 TOBE domain
Aldose_epim          PF01263.15   301 seq974_BIOID51043    -            301   1.2e-46  159.0   0.1   1   1   1.1e-50   1.5e-46  158.7   0.1     1   284    34   281    34   294 0.90 Aldose 1-epimerase
MFS_1                PF07690.11   354 seq975_BIOID51043    -            438   5.5e-21   74.5  37.6   1   1   8.1e-25   5.5e-21   74.5  26.1     2   342    32   389    30   398 0.77 Major Facilitator Superfamily
Sugar_tr             PF00083.19   451 seq975_BIOID51043    -            438   2.5e-06   26.2   7.6   1   1   3.7e-10   2.5e-06   26.2   5.3    43   182    52   222     5   246 0.78 Sugar (and other) transporter
PBP_like_2           PF12849.2    281 seq976_BIOID51043    -            346   9.1e-56  189.2   7.2   1   1   1.8e-59   1.2e-55  188.8   5.0    10   278    27   306     8   308 0.91 PBP superfamily domain
PBP_like             PF12727.2    193 seq976_BIOID51043    -            346   1.6e-10   40.1   0.0   1   1   5.2e-14   3.6e-10   39.0   0.0     3   168    47   236    45   302 0.76 PBP superfamily domain
BPD_transp_1         PF00528.17   185 seq977_BIOID51043    -            317   7.1e-24   84.2  18.8   1   1   5.2e-28   7.1e-24   84.2  13.0     1   183   117   313   113   315 0.91 Binding-protein-dependent transport system inner membrane component
Aldedh               PF00171.17   462 seq978_BIOID51043    -            482  8.8e-176  584.6   0.1   1   1  7.2e-180  9.9e-176  584.4   0.1     1   461    19   477    19   478 0.99 Aldehyde dehydrogenase family
ETF                  PF01012.16   164 seq979_BIOID51043    -            277   6.1e-33  113.7   3.0   1   1   6.5e-37   8.8e-33  113.2   2.1     9   164    51   208    45   208 0.91 Electron transfer flavoprotein domain
YbgT_YccB            PF08173.6     28 seq981_BIOID51043    -             37   6.1e-16   57.8   4.2   1   1   4.9e-20   6.7e-16   57.6   2.9     1    28     1    28     1    28 0.97 Membrane bound YbgT-like protein
Mannitol_dh_C        PF08125.8    245 seq982_BIOID51043    -            486   1.3e-96  322.3   0.0   1   1  2.6e-100   1.8e-96  321.9   0.0     1   245   216   463   216   463 0.99 Mannitol dehydrogenase C-terminal domain
Mannitol_dh          PF01232.18   151 seq982_BIOID51043    -            486   3.1e-54  182.9   0.0   1   1   7.2e-58   4.9e-54  182.2   0.0     2   151    24   188    23   188 0.99 Mannitol dehydrogenase Rossmann domain
Cyd_oper_YbgE        PF09600.5     82 seq983_BIOID51043    -             97   1.5e-33  114.6   7.9   1   1   1.4e-37   1.9e-33  114.3   5.5     1    81    16    96    16    97 0.97 Cyd operon protein YbgE (Cyd_oper_YbgE)
LamB                 PF02264.10   398 seq985_BIOID51043    -            484  1.1e-168  561.3  25.0   1   1  9.4e-173  1.3e-168  561.1  17.3     1   398    66   484    66   484 0.97 LamB porin
DUF2233              PF09992.4    170 seq986_BIOID51043    -            254   1.2e-19   70.8   0.1   1   1   1.1e-23   1.5e-19   70.5   0.1     2   145    84   232    83   252 0.85 Predicted periplasmic protein (DUF2233)
DUF2608              PF11019.3    253 seq989_BIOID51043    -            192     3e-38  131.1   0.0   1   1   2.4e-42   3.3e-38  131.0   0.0     7   160    32   188    26   192 0.90 Protein of unknown function (DUF2608)
AMP-binding          PF00501.23   418 seq990_BIOID51043    -            573   2.4e-84  282.9   0.0   1   1   2.2e-88   2.9e-84  282.7   0.0     2   413    49   483    48   486 0.95 AMP-binding enzyme
Pyr_redox_2          PF07992.9    200 seq992_BIOID51043    -            377   8.4e-27   94.2   0.0   1   1   1.9e-29   2.9e-26   92.4   0.0     2   198     5   277     4   279 0.90 Pyridine nucleotide-disulphide oxidoreductase
Pyr_redox            PF00070.22    80 seq992_BIOID51043    -            377     3e-18   65.8   0.0   1   1   4.2e-20   6.4e-17   61.6   0.0     1    75   143   216   143   223 0.95 Pyridine nucleotide-disulphide oxidoreductase
K_oxygenase          PF13434.1    341 seq992_BIOID51043    -            377   9.8e-10   37.7   0.0   1   1   2.9e-09   4.4e-06   25.7   0.0   139   216    91   167    66   179 0.84 L-lysine 6-monooxygenase (NADPH-requiring)
4HBT                 PF03061.17    79 seq993_BIOID51043    -            134     8e-19   67.4   0.4   1   1   2.4e-22   1.1e-18   66.9   0.3     1    77    20   103    20   105 0.98 Thioesterase superfamily
4HBT_2               PF13279.1    121 seq993_BIOID51043    -            134   2.7e-12   47.0   0.2   1   1   7.1e-16   3.2e-12   46.8   0.1     3   117    14   128    12   132 0.88 Thioesterase-like superfamily
Acyl-ACP_TE          PF01643.12   249 seq993_BIOID51043    -            134   1.3e-05   24.2   0.1   1   1   3.1e-09   1.4e-05   24.0   0.0    31   132    33   132     4   134 0.79 Acyl-ACP thioesterase
ETF_alpha            PF00766.14    86 seq994_BIOID51043    -            313   1.3e-31  107.9   0.1   1   1   4.8e-35   3.3e-31  106.6   0.1     2    86   190   275   189   275 0.97 Electron transfer flavoprotein FAD-binding domain
ETF                  PF01012.16   164 seq994_BIOID51043    -            313   4.2e-20   71.9   0.7   1   1   9.3e-24   6.4e-20   71.4   0.1    19   163    19   153     6   154 0.91 Electron transfer flavoprotein domain
Carb_kinase          PF01256.12   242 seq995_BIOID51043    -            515   6.1e-83  277.7   4.2   1   1   5.5e-86   3.7e-82  275.1   1.2     2   242   258   496   257   496 0.99 Carbohydrate kinase
YjeF_N               PF03853.10   173 seq995_BIOID51043    -            515   7.8e-47  158.9   0.1   1   1     2e-50   1.4e-46  158.1   0.0     2   173    35   199    34   199 0.98 YjeF-related protein N-terminus
BPD_transp_1         PF00528.17   185 seq996_BIOID51043    -            281   1.9e-14   53.4  20.7   1   1   1.4e-18   1.9e-14   53.4  14.3     3   184    81   273    79   274 0.86 Binding-protein-dependent transport system inner membrane component
MFS_1                PF07690.11   354 seq997_BIOID51043    -            403   5.7e-39  133.7  71.4   1   1   7.8e-41   5.4e-37  127.2  31.0     2   296    21   301    20   304 0.89 Major Facilitator Superfamily
Sugar_tr             PF00083.19   451 seq997_BIOID51043    -            403   3.8e-16   58.6  13.2   1   1   5.5e-20   3.8e-16   58.6   9.1    44   199    48   197     8   204 0.87 Sugar (and other) transporter
DUF2608              PF11019.3    253 seq999_BIOID51043    -            113   1.9e-16   59.7   0.1   1   1   1.5e-20   2.1e-16   59.5   0.1   152   243     4    95     1   103 0.92 Protein of unknown function (DUF2608)
BPD_transp_1         PF00528.17   185 seq1000_BIOID51043   -            319   1.5e-17   63.5  20.4   1   1   1.1e-21   1.5e-17   63.5  14.2     3   175    95   304    89   314 0.87 Binding-protein-dependent transport system inner membrane component
MotA_ExbB            PF01618.11   139 seq1001_BIOID51043   -            230   6.2e-47  158.6   0.2   1   1     6e-51   8.1e-47  158.2   0.1     2   138    74   210    73   211 0.98 MotA/TolQ/ExbB proton channel family
Fucose_iso_N1        PF07881.7    171 seq1002_BIOID51043   -            591   1.7e-87  291.1   0.0   1   1   6.2e-91   2.8e-87  290.4   0.0     3   171     6   174     4   174 0.99 L-fucose isomerase, first N-terminal domain
Fucose_iso_N2        PF07882.7    181 seq1002_BIOID51043   -            591   1.3e-80  269.2   1.0   1   1   4.5e-84   2.1e-80  268.5   0.7     1   181   175   355   175   355 0.99 L-fucose isomerase, second N-terminal domain
Fucose_iso_C         PF02952.12   142 seq1002_BIOID51043   -            591   9.8e-55  183.8   0.0   1   1   3.4e-58   1.5e-54  183.2   0.0     2   142   385   554   384   554 0.94 L-fucose isomerase, C-terminal domain
DAGK_cat             PF00781.19   130 seq1004_BIOID51043   -            355   2.4e-26   91.5   0.3   1   1   5.4e-30   3.7e-26   90.9   0.2     3   129    64   187    62   188 0.96 Diacylglycerol kinase catalytic domain
NAD_kinase           PF01513.16   285 seq1004_BIOID51043   -            355     9e-06   24.5   0.0   1   1   1.7e-09   1.1e-05   24.2   0.0    63   134    97   177    57   245 0.82 ATP-NAD kinase
Aminotran_3          PF00202.16   339 seq1005_BIOID51043   -            428  1.2e-121  405.5   0.1   1   1  1.1e-125  1.5e-121  405.3   0.1     2   338    29   362    28   363 0.98 Aminotransferase class-III
DUF3442              PF11924.3    280 seq1006_BIOID51043   -           1417  1.5e-106  355.9   0.5   1   1    9e-110  4.1e-106  354.5   0.3     2   280    71   350    70   350 0.99 Protein of unknown function (DUF3442)
Big_1                PF02369.11   100 seq1006_BIOID51043   -           1417   1.7e-54  181.7 105.9   1   3   4.4e-18     2e-14   53.1   8.5     5    97   994  1086   990  1088 0.86 Bacterial Ig-like domain (group 1)
Big_1                PF02369.11   100 seq1006_BIOID51043   -           1417   1.7e-54  181.7 105.9   2   3   2.2e-17     1e-13   50.9   2.8     7    97  1099  1187  1093  1190 0.85 Bacterial Ig-like domain (group 1)
Big_1                PF02369.11   100 seq1006_BIOID51043   -           1417   1.7e-54  181.7 105.9   3   3   4.9e-16   2.3e-12   46.5   9.4    12    95  1205  1287  1192  1292 0.85 Bacterial Ig-like domain (group 1)
ABC_tran             PF00005.22   118 seq1008_BIOID51043   -            637   1.1e-36  125.6   1.0   1   2   2.4e-18   3.3e-15   56.3   0.0     1   118    41   178    41   178 0.87 ABC transporter
ABC_tran             PF00005.22   118 seq1008_BIOID51043   -            637   1.1e-36  125.6   1.0   2   2   2.6e-21   3.6e-18   65.9   0.0     1   118   352   459   352   459 0.92 ABC transporter
ABC_tran_2           PF12848.2     85 seq1008_BIOID51043   -            637   6.6e-29   99.4   4.3   1   1   4.8e-32   6.6e-29   99.4   3.0     1    83   217   298   217   302 0.93 ABC transporter
ExbD                 PF02472.11   130 seq1009_BIOID51043   -            142   1.5e-22   79.8   0.1   1   1   1.2e-26   1.7e-22   79.6   0.1     2   129    10   141     9   142 0.89 Biopolymer transport protein ExbD/TolR
DUF2593              PF10767.4    144 seq1010_BIOID51043   -            162   7.6e-72  239.5   6.3   1   1   6.3e-76   8.7e-72  239.4   4.3     2   144    20   162    19   162 0.99 Protein of unknown function (DUF2593)
DAO                  PF01266.19   358 seq1011_BIOID51043   -            428   2.8e-23   82.3   3.2   1   2   4.7e-10   4.6e-07   28.9   0.3     1    39     7    45     7    86 0.82 FAD dependent oxidoreductase
DAO                  PF01266.19   358 seq1011_BIOID51043   -            428   2.8e-23   82.3   3.2   2   2   1.2e-17   1.2e-14   53.8   0.1   146   356   107   328    99   330 0.74 FAD dependent oxidoreductase
FAD_binding_3        PF01494.14   356 seq1011_BIOID51043   -            428   4.5e-12   45.5   6.5   1   1   3.4e-14   3.3e-11   42.7   4.5     3   197     7   189     6   311 0.66 FAD binding domain
FAD_oxidored         PF12831.2    428 seq1011_BIOID51043   -            428   8.5e-10   38.1   1.2   1   1   8.8e-13   8.5e-10   38.1   0.8     1   143     7   157     7   172 0.77 FAD dependent oxidoreductase
Thi4                 PF01946.12   230 seq1011_BIOID51043   -            428   2.7e-09   36.3   1.5   1   1   2.3e-09   2.2e-06   26.8   0.3    18    64     6    52     2    57 0.94 Thi4 family
NAD_binding_8        PF13450.1     68 seq1011_BIOID51043   -            428   4.8e-09   35.9   1.3   1   1   4.1e-11     4e-08   33.0   0.4     1    34    10    43    10    74 0.75 NAD(P)-binding Rossmann-like domain
FAD_binding_2        PF00890.19   421 seq1011_BIOID51043   -            428   4.3e-09   35.6   7.8   1   1   4.6e-09   4.5e-06   25.6   3.0     1    35     7    41     7    54 0.91 FAD binding domain
HI0933_like          PF03486.9    409 seq1011_BIOID51043   -            428   6.1e-09   34.7   4.1   1   1   2.3e-11   2.2e-08   32.8   2.9     2   167     7   165     6   185 0.86 HI0933-like protein
Pyr_redox_2          PF07992.9    200 seq1011_BIOID51043   -            428   1.3e-07   31.6   0.2   1   1   2.6e-10   2.6e-07   30.6   0.1     1   124     7   167     7   201 0.84 Pyridine nucleotide-disulphide oxidoreductase
GIDA                 PF01134.17   392 seq1011_BIOID51043   -            428   7.5e-08   31.5   0.8   1   1   7.7e-11   7.5e-08   31.5   0.6     1   150     7   162     7   194 0.82 Glucose inhibited division protein A
Trp_halogenase       PF04820.9    454 seq1011_BIOID51043   -            428   1.1e-07   30.8   3.9   1   1   9.5e-08   9.3e-05   21.1   0.0   140   216    90   169    61   186 0.83 Tryptophan halogenase
GntR                 PF00392.16    64 seq1012_BIOID51043   -            257   1.8e-23   81.5   1.4   1   1     7e-27   3.2e-23   80.8   0.2     1    64    10    73    10    73 0.99 Bacterial regulatory proteins, gntR family
FCD                  PF07729.7    125 seq1012_BIOID51043   -            257   3.9e-21   75.5   7.6   1   1   1.3e-24   5.8e-21   74.9   5.3     1   125    97   226    97   226 0.92 FCD domain
Rrf2                 PF02082.15    83 seq1012_BIOID51043   -            257   5.4e-05   23.1   0.1   1   1   2.9e-08   0.00013   21.8   0.0    28    69    36    76    23    82 0.88 Transcriptional regulator
Pyr_redox_2          PF07992.9    200 seq1014_BIOID51043   -            485   1.6e-44  152.1   1.7   1   1   1.9e-47   2.5e-44  151.4   1.2     1   198    19   328    19   330 0.94 Pyridine nucleotide-disulphide oxidoreductase
Pyr_redox_dim        PF02852.17   110 seq1014_BIOID51043   -            485   9.1e-35  118.9   0.0   1   1   1.6e-37   2.2e-34  117.6   0.0     1   109   358   466   358   467 0.98 Pyridine nucleotide-disulphide oxidoreductase, dimerisation domain
Pyr_redox            PF00070.22    80 seq1014_BIOID51043   -            485   2.7e-15   56.4   0.8   1   1   1.9e-18   2.7e-15   56.4   0.5     1    78   188   264   188   267 0.94 Pyridine nucleotide-disulphide oxidoreductase
GIDA                 PF01134.17   392 seq1014_BIOID51043   -            485   1.9e-08   33.4   1.1   1   1   9.3e-11   1.3e-07   30.7   0.4     1    60    19    81    19    94 0.91 Glucose inhibited division protein A
FAD_oxidored         PF12831.2    428 seq1014_BIOID51043   -            485   2.9e-08   33.0   0.9   1   1   4.5e-11   6.2e-08   32.0   0.6     1    38    19    56    19    74 0.94 FAD dependent oxidoreductase
FAD_binding_2        PF00890.19   421 seq1014_BIOID51043   -            485   1.5e-06   27.2   0.7   1   1   3.4e-08   4.6e-05   22.3   0.2     2    35    20    53    19    58 0.90 FAD binding domain
Thi4                 PF01946.12   230 seq1014_BIOID51043   -            485   1.5e-05   24.1   0.1   1   1   2.7e-08   3.7e-05   22.8   0.1    11    63    11    63     4    95 0.79 Thi4 family
BPD_transp_1         PF00528.17   185 seq1016_BIOID51043   -            296   6.3e-31  107.2  17.5   1   1   4.6e-35   6.3e-31  107.2  12.1     1   175   101   289    97   293 0.95 Binding-protein-dependent transport system inner membrane component
MalM                 PF07148.7    136 seq1017_BIOID51043   -            306   2.3e-50  169.4   0.1   1   1   2.4e-54   3.3e-50  168.9   0.0     2   136    75   210    74   210 0.98 Maltose operon periplasmic protein precursor (MalM)
Epimerase            PF01370.16   236 seq1018_BIOID51043   -            304   1.6e-24   86.5   0.0   1   1     6e-27     1e-23   83.9   0.0     1   233     5   206     5   209 0.89 NAD dependent epimerase/dehydratase family
NAD_binding_10       PF13460.1    183 seq1018_BIOID51043   -            304   9.8e-22   77.7   0.0   1   1   7.9e-25   1.3e-21   77.2   0.0     1   177     5   192     5   197 0.85 NADH(P)-binding
NAD_binding_4        PF07993.7    249 seq1018_BIOID51043   -            304   1.4e-16   60.0   0.3   1   2   8.2e-08   0.00014   20.7   0.1     1    33     7    37     7    51 0.81 Male sterility protein
NAD_binding_4        PF07993.7    249 seq1018_BIOID51043   -            304   1.4e-16   60.0   0.3   2   2   4.6e-08   7.9e-05   21.5   0.0    79   137    55   114    40   120 0.87 Male sterility protein
3Beta_HSD            PF01073.14   280 seq1018_BIOID51043   -            304   1.2e-15   56.8   0.0   1   1   4.5e-16   7.8e-13   47.6   0.0     1   212     6   179     6   207 0.80 3-beta hydroxysteroid dehydrogenase/isomerase family
NmrA                 PF05368.8    233 seq1018_BIOID51043   -            304     1e-12   47.7   0.0   1   1     8e-16   1.4e-12   47.3   0.0     1   105     5   114     5   148 0.87 NmrA-like family
adh_short            PF00106.20   167 seq1018_BIOID51043   -            304   2.2e-05   24.3   3.6   1   1   3.3e-08   5.6e-05   22.9   1.3     2   165     4   139     3   141 0.83 short chain dehydrogenase
DUF2058              PF09831.4    177 seq1019_BIOID51043   -            179     6e-64  215.0   9.4   1   1     5e-68   6.8e-64  214.8   6.5     1   177     5   179     5   179 0.99 Uncharacterized protein conserved in bacteria (DUF2058)
TolA                 PF06519.6     96 seq1020_BIOID51043   -            421   2.2e-38  129.9   0.0   1   1   3.3e-42   2.2e-38  129.9   0.0     1    96   325   419   325   419 0.98 TolA C-terminal
TonB_2               PF13103.1     85 seq1020_BIOID51043   -            421   3.2e-05   23.7   0.0   1   1   1.4e-08   9.4e-05   22.2   0.0     2    73   338   405   337   414 0.86 TonB C terminal
DEAD                 PF00270.24   173 seq1021_BIOID51043   -            837   9.6e-16   57.6   0.0   1   1   5.8e-19     4e-15   55.5   0.0     4   170   155   333   153   336 0.81 DEAD/DEAH box helicase
Helicase_C           PF00271.26    78 seq1021_BIOID51043   -            837   9.4e-16   57.3   0.1   1   1   1.1e-17   7.7e-14   51.2   0.0     8    78   411   481   404   481 0.95 Helicase conserved C-terminal domain
tRNA_U5-meth_tr      PF05958.6    352 seq1023_BIOID51043   -            375   2.1e-19   69.2   0.0   1   1   5.8e-20   1.6e-16   59.8   0.0   172   351   208   374   183   375 0.90 tRNA (Uracil-5-)-methyltransferase
Methyltransf_31      PF13847.1    152 seq1023_BIOID51043   -            375   9.2e-10   38.1   0.0   1   1   5.9e-13   1.6e-09   37.3   0.0     5    67   235   295   233   346 0.87 Methyltransferase domain
Methyltransf_26      PF13659.1    117 seq1023_BIOID51043   -            375   4.9e-08   32.9   0.0   1   1   3.4e-11   9.2e-08   32.0   0.0     4    80   237   310   234   368 0.88 Methyltransferase domain
Methyltransf_18      PF12847.2    112 seq1023_BIOID51043   -            375   1.5e-06   28.6   0.0   1   1   1.4e-09     4e-06   27.2   0.0     3    77   235   307   233   329 0.88 Methyltransferase domain
MTS                  PF05175.9    170 seq1023_BIOID51043   -            375   9.4e-06   25.0   0.0   1   1   5.5e-09   1.5e-05   24.3   0.0    32   109   234   311   209   329 0.83 Methyltransferase small domain
UPF0079              PF02367.12   123 seq1024_BIOID51043   -            153   3.3e-45  152.5   0.0   1   1   2.8e-49   3.9e-45  152.3   0.0     1   121    14   134    14   136 0.98 Uncharacterised P-loop hydrolase UPF0079
SBP_bac_3            PF00497.15   225 seq1025_BIOID51043   -            518   1.1e-30  106.5   0.0   1   1   4.4e-34     2e-30  105.6   0.0    10   224    52   267    45   268 0.91 Bacterial extracellular solute-binding proteins, family 3
SLT                  PF01464.15   121 seq1025_BIOID51043   -            518   4.8e-27   93.7   0.1   1   1   1.7e-30     8e-27   93.0   0.1     5   118   295   404   292   407 0.95 Transglycosylase SLT domain
Lysozyme_like        PF13702.1    160 seq1025_BIOID51043   -            518   1.5e-06   27.7   0.0   1   1   1.2e-09   5.3e-06   25.8   0.0     8   100   291   391   283   448 0.65 Lysozyme-like
Amidase_3            PF01520.13   175 seq1029_BIOID51043   -            445   3.7e-49  166.7   0.0   1   1   9.5e-53   6.5e-49  165.9   0.0     1   174   194   413   194   414 0.99 N-acetylmuramoyl-L-alanine amidase
AAA_PrkA             PF08298.6    358 seq1030_BIOID51043   -            644  1.3e-180  599.6   0.0   1   1  2.6e-184  1.8e-180  599.1   0.0     2   358    20   380    19   380 0.99 PrkA AAA domain
PrkA                 PF06798.7    254 seq1030_BIOID51043   -            644   6.8e-86  287.5   2.2   1   1   2.2e-89   1.5e-85  286.4   1.5     1   254   382   636   382   636 0.98 PrkA serine protein kinase C-terminal domain
DUF3521              PF12035.3     35 seq1031_BIOID51043   -             44   1.4e-12   47.1   1.0   1   1   9.1e-16   1.2e-11   44.0   0.2     1    35     1    28     1    28 0.90 Protein of unknown function (DUF3521)
ABC_tran             PF00005.22   118 seq1032_BIOID51043   -            257   2.3e-20   73.0   0.0   1   1   5.2e-24   3.6e-20   72.3   0.0     1   117    50   181    50   182 0.85 ABC transporter
AAA_21               PF13304.1    303 seq1032_BIOID51043   -            257   2.6e-14   53.7   0.0   1   1   1.1e-10   7.3e-07   29.3   0.0   219   298   130   211    97   213 0.82 AAA domain
FGGY_N               PF00370.16   245 seq1033_BIOID51043   -            482   4.2e-86  288.1   0.0   1   1   8.2e-90   5.6e-86  287.7   0.0     1   245    15   259    15   259 0.99 FGGY family of carbohydrate kinases, N-terminal domain
FGGY_C               PF02782.11   197 seq1033_BIOID51043   -            482   1.6e-24   86.5   0.9   1   1   2.2e-27   1.5e-23   83.3   0.7     3   195   269   448   268   450 0.80 FGGY family of carbohydrate kinases, C-terminal domain
PP-binding           PF00550.20    67 seq1035_BIOID51043   -             82   1.2e-12   47.8   0.8   1   1   9.7e-17   1.3e-12   47.6   0.6     1    66     9    74     9    75 0.92 Phosphopantetheine attachment site
Aminotran_1_2        PF00155.16   363 seq1038_BIOID51043   -            390   3.6e-54  183.9   0.0   1   1   9.5e-58   4.3e-54  183.7   0.0     2   362    44   384    43   385 0.92 Aminotransferase class I and II
Cys_Met_Meta_PP      PF01053.15   386 seq1038_BIOID51043   -            390   2.3e-05   22.7   0.0   1   1   7.4e-09   3.4e-05   22.2   0.0    26   183    55   216    47   239 0.89 Cys/Met metabolism PLP-dependent enzyme
Aminotran_5          PF00266.14   371 seq1038_BIOID51043   -            390   5.7e-05   21.9   0.0   1   1   2.1e-08   9.5e-05   21.1   0.0    48   181    93   216    67   219 0.90 Aminotransferase class-V
Pentapeptide_4       PF13599.1     78 seq1039_BIOID51043   -            315   1.4e-17   63.1  17.9   1   1   9.8e-17   3.3e-13   49.1   4.1     6    78    90   165    85   169 0.92 Pentapeptide repeats (9 copies)
SopA                 PF13981.1    135 seq1039_BIOID51043   -            315   6.3e-15   55.2   6.1   1   1   1.9e-18   6.3e-15   55.2   4.2     3    94   209   301   207   307 0.95 SopA-like central domain
Sugar_tr             PF00083.19   451 seq1040_BIOID51043   -            443   5.1e-52  176.8  26.3   1   1   9.4e-56   6.4e-52  176.5  18.2     9   449    26   434    21   436 0.92 Sugar (and other) transporter
MFS_1                PF07690.11   354 seq1040_BIOID51043   -            443   2.8e-37  128.1  63.0   1   1     1e-38   7.1e-35  120.2  23.3     6   353    28   386    25   387 0.83 Major Facilitator Superfamily
Abhydrolase_1        PF00561.15   230 seq1042_BIOID51043   -            340     3e-26   92.2   0.0   1   1   2.6e-29     9e-26   90.7   0.0     4   218   105   312   102   315 0.96 alpha/beta hydrolase fold
Abhydrolase_6        PF12697.2    228 seq1042_BIOID51043   -            340     3e-16   59.9   0.7   1   1   1.2e-19   4.2e-16   59.4   0.5     1   219    75   312    75   320 0.70 Alpha/beta hydrolase family
Abhydrolase_5        PF12695.2    142 seq1042_BIOID51043   -            340   7.6e-11   41.8   0.4   1   1   7.2e-14   2.5e-10   40.1   0.2     2   141    75   308    74   309 0.65 Alpha/beta hydrolase family
PD40                 PF07676.7     39 seq1043_BIOID51043   -            431   1.2e-35  120.5   5.0   1   4   2.5e-08   8.6e-05   21.9   0.0    11    34   203   224   198   227 0.82 WD40-like Beta Propeller Repeat
PD40                 PF07676.7     39 seq1043_BIOID51043   -            431   1.2e-35  120.5   5.0   2   4   8.4e-13   2.9e-09   36.2   0.0     2    39   238   273   237   273 0.95 WD40-like Beta Propeller Repeat
PD40                 PF07676.7     39 seq1043_BIOID51043   -            431   1.2e-35  120.5   5.0   3   4   6.4e-13   2.2e-09   36.6   0.1     2    38   282   316   281   317 0.96 WD40-like Beta Propeller Repeat
PD40                 PF07676.7     39 seq1043_BIOID51043   -            431   1.2e-35  120.5   5.0   4   4   4.2e-07    0.0014   18.0   0.0     3    30   370   397   368   403 0.93 WD40-like Beta Propeller Repeat
TolB_N               PF04052.8    105 seq1043_BIOID51043   -            431   9.2e-32  109.1   0.0   1   1   7.2e-35   2.5e-31  107.7   0.0     1    99    24   122    24   127 0.97 TolB amino-terminal domain
DPPIV_N              PF00930.16   353 seq1043_BIOID51043   -            431   1.6e-13   49.8   0.0   1   1   2.3e-13     8e-10   37.7   0.0   239   348   249   353   220   358 0.87 Dipeptidyl peptidase IV (DPP IV) N-terminal region
PhoU                 PF01895.14    88 seq1044_BIOID51043   -            241   2.4e-34  117.4   9.6   1   2   8.1e-21   1.1e-16   60.9   1.5     2    86    26   111    25   113 0.96 PhoU domain
PhoU                 PF01895.14    88 seq1044_BIOID51043   -            241   2.4e-34  117.4   9.6   2   2   5.7e-21   7.8e-17   61.3   0.6     1    87   128   212   128   213 0.91 PhoU domain
BolA                 PF01722.13    75 seq1048_BIOID51043   -            104   2.1e-29  101.1   0.1   1   1   1.8e-33   2.5e-29  100.8   0.1     1    75     9    84     8    84 0.97 BolA-like protein
DNA_mis_repair       PF01119.14   119 seq1050_BIOID51043   -            615   5.1e-37  125.8   0.0   1   1   2.5e-40   8.6e-37  125.1   0.0     2   118   213   330   212   331 0.95 DNA mismatch repair protein, C-terminal domain
MutL_C               PF08676.6    144 seq1050_BIOID51043   -            615   4.4e-22   78.1   0.2   1   1   1.3e-25   4.4e-22   78.1   0.2     2   134   435   563   434   572 0.92 MutL C terminal dimerisation domain
HATPase_c_3          PF13589.1    137 seq1050_BIOID51043   -            615     1e-13   50.9   0.0   1   1   5.6e-17   1.9e-13   50.1   0.0     4   103    24   123    21   142 0.81 Histidine kinase-, DNA gyrase B-, and HSP90-like ATPase
HATPase_c            PF02518.21   111 seq1050_BIOID51043   -            615   4.9e-11   42.2   0.0   1   1   3.8e-14   1.3e-10   40.8   0.0     2    72    19    87    18   147 0.79 Histidine kinase-, DNA gyrase B-, and HSP90-like ATPase
GPW_gp25             PF04965.9     99 seq1051_BIOID51043   -            130   4.4e-12   45.2   0.0   1   1   4.3e-16   5.9e-12   44.8   0.0     5    94    20   108    16   113 0.89 Gene 25-like lysozyme
RbsD_FucU            PF05025.8    142 seq1056_BIOID51043   -            140     2e-36  125.2   0.0   1   1   1.7e-40   2.3e-36  125.1   0.0     1   142     3   140     3   140 0.93 RbsD / FucU transport protein family
UPF0270              PF06794.7     70 seq1057_BIOID51043   -             72   9.2e-36  121.3   0.1   1   1   7.4e-40     1e-35  121.2   0.0     1    70     1    70     1    70 0.99 Uncharacterised protein family (UPF0270)
PRD                  PF00874.15    90 seq1058_BIOID51043   -            278     1e-46  156.8   2.2   1   2   2.2e-29   1.5e-25   88.9   0.0     2    90    78   164    77   164 0.97 PRD domain
PRD                  PF00874.15    90 seq1058_BIOID51043   -            278     1e-46  156.8   2.2   2   2   1.8e-22   1.2e-18   66.8   0.9     1    89   181   273   181   274 0.96 PRD domain
CAT_RBD              PF03123.10    59 seq1058_BIOID51043   -            278   3.9e-25   87.1   0.8   1   1   1.1e-28   7.4e-25   86.3   0.6     1    57     3    59     3    61 0.96 CAT RNA binding domain
Trigger_N            PF05697.8    145 seq1059_BIOID51043   -            432   6.8e-46  155.5   0.2   1   1   1.5e-49   6.8e-46  155.5   0.1     1   145     1   145     1   145 0.99 Bacterial trigger factor protein (TF)
Trigger_C            PF05698.9    162 seq1059_BIOID51043   -            432   5.7e-39  133.4  11.0   1   1   1.2e-42   5.7e-39  133.4   7.6     1   161   262   412   262   413 0.99 Bacterial trigger factor protein (TF) C-terminus
FKBP_C               PF00254.23    94 seq1059_BIOID51043   -            432     8e-17   60.9   0.4   1   1   4.7e-20   2.1e-16   59.5   0.3     5    93   158   237   154   238 0.93 FKBP-type peptidyl-prolyl cis-trans isomerase
Flavodoxin_2         PF02525.12   199 seq1061_BIOID51043   -            176   2.7e-41  141.1   0.0   1   1   4.8e-45   3.3e-41  140.8   0.0     3   199     2   167     1   167 0.90 Flavodoxin-like fold
FMN_red              PF03358.10   152 seq1061_BIOID51043   -            176   5.3e-08   32.3   0.0   1   1   1.1e-11   7.4e-08   31.9   0.0    58   125    43   117     2   135 0.76 NADPH-dependent FMN reductase
PRK                  PF00485.13   194 seq1063_BIOID51043   -            289     3e-74  248.6   0.0   1   1   2.7e-78   3.6e-74  248.4   0.0     1   194     7   214     7   214 0.99 Phosphoribulokinase / Uridine kinase family
DUF444               PF04285.7    421 seq1064_BIOID51043   -            427  3.1e-200  665.1   2.7   1   1  2.5e-204  3.4e-200  664.9   1.9     1   420     1   422     1   423 1.00 Protein of unknown function (DUF444)
MFS_1                PF07690.11   354 seq1065_BIOID51043   -            438   7.9e-28   97.0  51.4   1   2   2.5e-19   1.1e-15   57.1  17.4    38   258    70   296    27   302 0.69 Major Facilitator Superfamily
MFS_1                PF07690.11   354 seq1065_BIOID51043   -            438   7.9e-28   97.0  51.4   2   2   1.7e-15     8e-12   44.4  16.4    22   172   276   430   263   437 0.79 Major Facilitator Superfamily
Sugar_tr             PF00083.19   451 seq1065_BIOID51043   -            438   1.5e-27   96.2  34.1   1   1   2.7e-29   1.2e-25   89.8  23.7     6   420    27   411    23   432 0.76 Sugar (and other) transporter
MFS_2                PF13347.1    427 seq1065_BIOID51043   -            438   4.3e-08   31.8  25.9   1   1   9.5e-12   4.3e-08   31.8  17.9    26   344    48   373    38   409 0.79 MFS/sugar transport protein
Chor_lyase           PF04345.8    168 seq1066_BIOID51043   -            165   5.8e-31  107.0   0.0   1   1     5e-35   6.8e-31  106.8   0.0    13   163    18   165    11   165 0.90 Chorismate lyase
OmpA                 PF00691.15    97 seq1067_BIOID51043   -            173   1.1e-19   70.5   0.0   1   1   1.4e-23     2e-19   69.6   0.0     1    97    72   167    72   167 0.95 OmpA family
DeoRC                PF00455.17   162 seq1069_BIOID51043   -            243   2.4e-45  153.9   0.0   1   1   1.4e-48   3.8e-45  153.3   0.0     2   161    75   233    74   234 0.99 DeoR C terminal sensor domain
HTH_DeoR             PF08220.7     57 seq1069_BIOID51043   -            243   7.9e-23   79.6   3.3   1   1   6.2e-25   1.7e-21   75.3   1.8     1    56     5    60     5    61 0.98 DeoR-like helix-turn-helix domain
HTH_11               PF08279.7     55 seq1069_BIOID51043   -            243   4.8e-10   38.8   1.4   1   1   3.2e-13   8.8e-10   37.9   0.9     1    46     5    48     5    58 0.91 HTH domain
GntR                 PF00392.16    64 seq1069_BIOID51043   -            243   1.5e-06   27.3   0.2   1   1   1.6e-09   4.3e-06   25.9   0.1    21    63    16    57     6    58 0.90 Bacterial regulatory proteins, gntR family
HTH_Mga              PF08280.6     59 seq1069_BIOID51043   -            243   2.9e-05   23.6   0.9   1   1   2.7e-08   7.3e-05   22.3   0.6     5    44     4    43     2    51 0.94 M protein trans-acting positive regulator (MGA) HTH domain
Na_H_Exchanger       PF00999.16   384 seq1071_BIOID51043   -            644   7.1e-64  215.5  46.4   1   1   1.5e-67     1e-63  215.0  32.1     2   378    35   399    34   403 0.93 Sodium/hydrogen exchanger family
TrkA_N               PF02254.13   116 seq1071_BIOID51043   -            644   5.8e-27   93.8   0.0   1   1   2.2e-30   1.5e-26   92.5   0.0     1   111   426   536   426   538 0.97 TrkA-N domain
SIS                  PF01380.17   131 seq1072_BIOID51043   -            306   1.7e-30  105.2   0.5   1   1   4.3e-34     3e-30  104.4   0.3     1   131   152   282   152   282 0.99 SIS domain
HTH_6                PF01418.12    77 seq1072_BIOID51043   -            306   1.1e-29  101.9   0.2   1   1   3.1e-33   2.1e-29  100.9   0.1     1    76    25   100    25   101 0.98 Helix-turn-helix domain, rpiR family
Aconitase_2_N        PF06434.8    204 seq1073_BIOID51043   -            916   1.5e-95  318.2   0.0   1   1   5.4e-99   2.4e-95  317.6   0.0     1   204   219   433   219   433 0.99 Aconitate hydratase 2 N-terminus
Aconitase_B_N        PF11791.3    154 seq1073_BIOID51043   -            916   6.4e-68  227.3   0.1   1   1   2.5e-71   1.1e-67  226.5   0.1     1   154    55   207    55   207 1.00 Aconitate B N-terminal domain
Aconitase            PF00330.15   465 seq1073_BIOID51043   -            916   2.7e-25   88.6   0.1   1   2   1.1e-12   5.2e-09   34.9   0.0   102   305   524   749   515   752 0.75 Aconitase family (aconitate hydratase)
Aconitase            PF00330.15   465 seq1073_BIOID51043   -            916   2.7e-25   88.6   0.1   2   2   2.1e-17   9.6e-14   50.5   0.0   337   465   750   869   746   869 0.90 Aconitase family (aconitate hydratase)
UbiA                 PF01040.13   257 seq1074_BIOID51043   -            290   8.5e-41  139.7  25.0   1   1   7.6e-45     1e-40  139.4  17.3     2   256    26   277    25   283 0.85 UbiA prenyltransferase family
TPR_6                PF13174.1     33 seq1075_BIOID51043   -            263   1.8e-22   78.0   1.7   1   3   2.8e-07   0.00047   20.3   0.0     4    33   146   176   145   176 0.86 Tetratricopeptide repeat
TPR_6                PF13174.1     33 seq1075_BIOID51043   -            263   1.8e-22   78.0   1.7   2   3   2.2e-08   3.8e-05   23.7   0.1     3    33   183   213   181   213 0.95 Tetratricopeptide repeat
TPR_6                PF13174.1     33 seq1075_BIOID51043   -            263   1.8e-22   78.0   1.7   3   3   7.2e-11   1.2e-07   31.5   0.0     1    33   218   250   218   250 0.96 Tetratricopeptide repeat
TPR_16               PF13432.1     65 seq1075_BIOID51043   -            263   6.3e-12   45.7   0.0   1   1   1.6e-09   2.7e-06   27.7   0.0     2    65   147   214   146   214 0.92 Tetratricopeptide repeat
TPR_2                PF07719.12    34 seq1075_BIOID51043   -            263   1.1e-09   37.3   0.2   1   2   2.1e-06    0.0035   17.0   0.1     2    33   181   212   180   213 0.93 Tetratricopeptide repeat
TPR_2                PF07719.12    34 seq1075_BIOID51043   -            263   1.1e-09   37.3   0.2   2   2   5.3e-06    0.0091   15.7   0.0     1    33   217   249   217   250 0.95 Tetratricopeptide repeat
TPR_8                PF13181.1     34 seq1075_BIOID51043   -            263   2.9e-06   26.5   0.9   1   2   0.00027      0.46   10.2   0.2     2    29   181   208   180   213 0.89 Tetratricopeptide repeat
TPR_8                PF13181.1     34 seq1075_BIOID51043   -            263   2.9e-06   26.5   0.9   2   2   2.7e-05     0.046   13.3   0.0     5    29   221   245   217   250 0.85 Tetratricopeptide repeat
PTS_EIIB             PF00367.15    35 seq1077_BIOID51043   -            274   1.6e-16   59.1   0.1   1   1   1.9e-20   2.6e-16   58.4   0.0     1    34    28    61    28    62 0.97 phosphotransferase system, EIIB
OEP                  PF02321.13   188 seq1079_BIOID51043   -            495   6.9e-60  201.7  39.4   1   2   1.2e-30   1.7e-26   92.9  13.5     2   188    28   211    27   211 0.98 Outer membrane efflux protein
OEP                  PF02321.13   188 seq1079_BIOID51043   -            495   6.9e-60  201.7  39.4   2   2   1.8e-37   2.5e-33  115.1   8.2     2   188   234   429   233   429 0.98 Outer membrane efflux protein
IPPT                 PF01715.12   253 seq1080_BIOID51043   -            316  8.7e-108  359.0   0.0   1   1  1.5e-111    1e-107  358.7   0.0     2   252    45   297    44   298 0.99 IPP transferase
IPT                  PF01745.11   233 seq1080_BIOID51043   -            316   6.5e-07   28.6   0.0   1   1   1.7e-08   0.00012   21.2   0.0     5   100    14   109    10   120 0.80 Isopentenyl transferase
HTH_Tnp_1            PF01527.15    76 seq1082_BIOID51043   -            126     9e-21   73.5   0.0   1   1   8.9e-25   1.2e-20   73.0   0.0     1    70    10    86    10    92 0.86 Transposase
AMNp_N               PF10423.4    160 seq1085_BIOID51043   -            519   9.7e-51  171.4   0.1   1   1   2.1e-54   1.4e-50  170.8   0.1     2   158    47   205    46   207 0.96 Bacterial AMP nucleoside phosphorylase N-terminus
PNP_UDP_1            PF01048.15   234 seq1085_BIOID51043   -            519   5.3e-20   71.2   0.0   1   1   1.2e-23   8.5e-20   70.6   0.0    33   200   297   464   264   487 0.83 Phosphorylase superfamily
Fer4_10              PF13237.1     52 seq1086_BIOID51043   -             86   4.7e-13   48.5  11.7   1   1   2.4e-16   6.4e-13   48.1   8.1     4    52     5    55     2    55 0.88 4Fe-4S dicluster domain
Fer4_7               PF12838.2     52 seq1086_BIOID51043   -             86   2.2e-08   34.2  10.7   1   1     1e-11   2.8e-08   33.9   7.4     1    49     8    55     8    70 0.90 4Fe-4S dicluster domain
Fer4_9               PF13187.1     55 seq1086_BIOID51043   -             86   3.4e-07   30.3  11.0   1   1   1.7e-10   4.6e-07   29.8   7.7     1    51     8    55     8    72 0.94 4Fe-4S dicluster domain
Fer4                 PF00037.22    24 seq1086_BIOID51043   -             86   9.1e-07   28.1  17.0   1   1   1.3e-09   3.5e-06   26.2   1.9     5    24     6    25     3    25 0.92 4Fe-4S binding domain
PTS_EIIC             PF02378.13   321 seq1087_BIOID51043   -            485     5e-42  143.7  31.2   1   1   7.2e-46     5e-42  143.7  21.6     3   321   113   396   111   396 0.92 Phosphotransferase system, EIIC
PTS_EIIB             PF00367.15    35 seq1087_BIOID51043   -            485   1.5e-16   59.2   0.2   1   1   3.6e-20   2.4e-16   58.5   0.1     1    35     9    43     9    43 0.98 phosphotransferase system, EIIB
CLP_protease         PF00574.18   182 seq1088_BIOID51043   -            207   9.3e-87  289.2   0.0   1   1     8e-91   1.1e-86  289.0   0.0     1   181    25   205    25   206 0.99 Clp protease
PTS_EIIA_1           PF00358.15   133 seq1090_BIOID51043   -            373   1.1e-52  176.9   0.3   1   1   2.4e-56   1.7e-52  176.3   0.2     4   132   225   353   222   354 0.98 phosphoenolpyruvate-dependent sugar phosphotransferase system, EIIA 1
PTS_EIIC             PF02378.13   321 seq1090_BIOID51043   -            373   7.4e-13   47.9  11.2   1   1   1.1e-16   7.4e-13   47.9   7.8   164   319     2   136     1   139 0.78 Phosphotransferase system, EIIC
TnpB_IS66            PF05717.8    108 seq1091_BIOID51043   -            115   2.6e-42  142.4   0.0   1   1   2.1e-46   2.9e-42  142.3   0.0     2   104     7   107     6   111 0.97 IS66 Orf2 like protein
cNMP_binding         PF00027.24    91 seq1093_BIOID51043   -            210   8.9e-24   83.0   0.0   1   1     4e-27   1.4e-23   82.4   0.0     3    90    23   111    21   112 0.97 Cyclic nucleotide-binding domain
Crp                  PF00325.15    32 seq1093_BIOID51043   -            210   2.1e-15   55.7   0.4   1   1   1.1e-18   3.9e-15   54.8   0.3     1    32   166   197   166   197 0.98 Bacterial regulatory proteins, crp family
HTH_Crp_2            PF13545.1     76 seq1093_BIOID51043   -            210   2.2e-11   43.2   0.1   1   1   1.5e-14     5e-11   42.1   0.1     1    67   142   206   142   207 0.94 Crp-like helix-turn-helix domain
MetJ                 PF01340.15   104 seq1094_BIOID51043   -            105   9.5e-70  230.8   0.1   1   1   7.7e-74     1e-69  230.6   0.1     1   104     2   105     2   105 1.00 Met Apo-repressor, MetJ
Aldo_ket_red         PF00248.16   283 seq1099_BIOID51043   -            294     1e-46  158.8   0.0   1   1   9.4e-51   1.3e-46  158.6   0.0     2   281    20   267    19   269 0.92 Aldo/keto reductase family
LZ_Tnp_IS66          PF13007.2     78 seq1100_BIOID51043   -            186     6e-14   52.3   3.2   1   1   8.8e-18     6e-14   52.3   2.2     1    77    38   110    38   111 0.82 Transposase C of IS166 homeodomain
HTH_Tnp_IS66         PF13005.2     59 seq1100_BIOID51043   -            186   5.5e-09   35.6   0.0   1   1   1.6e-12   1.1e-08   34.6   0.0     3    41   115   153   113   155 0.93 putative Helix-turn-helix domain of transposase IS66
GGDEF                PF00990.16   161 seq1101_BIOID51043   -            294   4.9e-45  152.8   0.0   1   1   4.7e-49   6.4e-45  152.4   0.0     1   161   131   288   131   288 0.98 GGDEF domain
LSM                  PF01423.17    68 seq1102_BIOID51043   -            102   7.6e-09   34.8   0.2   1   1   1.1e-12   1.4e-08   33.9   0.1     6    68    17    64    10    64 0.85 LSM domain
AAA_2                PF07724.9    171 seq1103_BIOID51043   -            424   5.9e-49  166.1   0.0   1   1   5.3e-52   9.1e-49  165.5   0.0     3   170   112   310   110   311 0.97 AAA domain (Cdc48 subfamily)
zf-C4_ClpX           PF06689.8     41 seq1103_BIOID51043   -            424   2.3e-22   78.0   3.5   1   1   3.7e-25   6.3e-22   76.7   2.4     2    41    13    51    12    51 0.97 ClpX C4-type zinc finger
ClpB_D2-small        PF10431.4     81 seq1103_BIOID51043   -            424   4.3e-18   64.8   0.6   1   1   2.5e-21   4.3e-18   64.8   0.4     1    74   317   394   317   399 0.95 C-terminal, D2-small domain, of ClpB protein
AAA                  PF00004.24   132 seq1103_BIOID51043   -            424   4.3e-16   59.1   0.0   1   1   1.3e-18   2.2e-15   56.8   0.0     1    98   115   220   115   256 0.83 ATPase family associated with various cellular activities (AAA)
Mg_chelatase         PF01078.16   207 seq1103_BIOID51043   -            424   2.5e-07   29.9   0.2   1   1   6.2e-08   0.00011   21.3   0.3    20    55   110   146    75   171 0.81 Magnesium chelatase, subunit ChlI
AAA_5                PF07728.9    139 seq1103_BIOID51043   -            424   7.9e-07   28.7   0.0   1   1   3.8e-09   6.4e-06   25.8   0.1     1    79   114   191   114   195 0.74 AAA domain (dynein-related subfamily)
RuvB_N               PF05496.7    234 seq1103_BIOID51043   -            424   2.6e-06   26.5   0.0   1   1   3.4e-09   5.8e-06   25.4   0.0    16   116    68   192    53   196 0.72 Holliday junction DNA helicase ruvB N-terminus
DUF830               PF05708.7    158 seq1104_BIOID51043   -            202   2.9e-45  153.9   0.0   1   1   2.4e-49   3.2e-45  153.8   0.0     2   157    21   193    20   194 0.97 Orthopoxvirus protein of unknown function (DUF830)
FUSC-like            PF12805.2    284 seq1107_BIOID51043   -            696     3e-72  242.8   3.3   1   1   8.7e-76     3e-72  242.8   2.3     2   280    63   335    62   340 0.95 FUSC-like inner membrane protein yccS
FUSC_2               PF13515.1    128 seq1107_BIOID51043   -            696   8.6e-20   70.8  11.0   1   1   2.5e-23   8.6e-20   70.8   7.6     2   126   377   498   375   500 0.90 Fusaric acid resistance protein-like
FUSC                 PF04632.7    650 seq1107_BIOID51043   -            696   5.1e-08   31.7   4.2   1   1   1.5e-11   5.1e-08   31.7   2.9     7   280   369   659   363   690 0.80 Fusaric acid resistance protein family
ALMT                 PF11744.3    406 seq1107_BIOID51043   -            696   1.5e-05   23.7   1.9   1   1   1.7e-08   5.7e-05   21.8   1.0    41   193   389   528   373   594 0.80 Aluminium activated malate transporter
Frataxin_Cyay        PF01491.11   109 seq1108_BIOID51043   -            106   3.6e-38  129.5   0.2   1   1   2.9e-42     4e-38  129.4   0.1     1   108     1   105     1   106 0.97 Frataxin-like domain
DHFR_1               PF00186.14   161 seq1109_BIOID51043   -            196   1.2e-58  197.0   0.0   1   1   1.1e-62   1.5e-58  196.8   0.0     1   161    38   195    38   195 0.97 Dihydrofolate reductase
MMR_HSR1             PF01926.18   114 seq1110_BIOID51043   -            426   3.4e-21   75.2   0.1   1   1   3.3e-24   9.1e-21   73.8   0.1     2   114   200   318   199   318 0.83 50S ribosome-binding GTPase
GTP-bdg_N            PF13167.1     95 seq1110_BIOID51043   -            426   1.6e-15   56.9   0.0   1   1   1.4e-18   3.8e-15   55.6   0.0     8    95    25   112    18   112 0.96 GTP-binding GTPase N-terminal
FeoB_N               PF02421.13   189 seq1110_BIOID51043   -            426     1e-08   34.5   0.1   1   1   7.5e-12   2.1e-08   33.5   0.0     2   168   199   369   198   390 0.81 Ferrous iron transport protein B
Arf                  PF00025.16   175 seq1110_BIOID51043   -            426   1.2e-05   24.4   0.6   1   1   2.8e-08   7.6e-05   21.9   0.4    19   132   202   326   190   360 0.79 ADP-ribosylation factor family
DDE_Tnp_IS66         PF03050.9    271 seq1111_BIOID51043   -            349  5.8e-100  333.8   0.0   1   1  9.8e-104  6.7e-100  333.6   0.0     1   271    12   299    12   299 0.98 Transposase IS66 family
DDE_Tnp_IS66_C       PF13817.1     39 seq1111_BIOID51043   -            349   3.5e-11   42.8   0.0   1   1   1.3e-14     9e-11   41.4   0.0     1    32   305   336   305   338 0.95 IS66 C-terminal element
DUF1190              PF06693.6    165 seq1114_BIOID51043   -            234     7e-56  188.7  12.3   1   1   6.7e-60   9.1e-56  188.3   8.5     2   164    51   221    50   222 0.96 Protein of unknown function (DUF1190)
Glyco_hydro_1        PF00232.13   455 seq1115_BIOID51043   -            466  1.7e-152  507.6   0.3   1   1  2.8e-156  1.9e-152  507.4   0.2     3   454     2   459     1   460 0.95 Glycosyl hydrolase family 1
NadA                 PF02445.11   296 seq1116_BIOID51043   -            347  2.3e-105  351.5   0.0   1   1  1.9e-109  2.6e-105  351.3   0.0     2   295    31   340    30   341 0.98 Quinolinate synthetase A protein
Glyco_hydro_1        PF00232.13   455 seq1118_BIOID51043   -            476  2.4e-131  437.9   0.4   1   1  2.2e-135    3e-131  437.6   0.3     4   454     5   472     2   473 0.92 Glycosyl hydrolase family 1
GGDEF                PF00990.16   161 seq1119_BIOID51043   -            556   6.2e-39  133.0   0.3   1   1   7.8e-43   1.1e-38  132.2   0.2     3   160   406   554   404   555 0.95 GGDEF domain
HTH_Tnp_IS1          PF12759.2     50 seq1120_BIOID51043   -             90   6.8e-29   98.9   0.0   1   1   1.3e-32   8.6e-29   98.6   0.0     1    50    38    87    38    87 0.99 InsA C-terminal domain
Zn_Tnp_IS1           PF03811.8     36 seq1120_BIOID51043   -             90   1.1e-16   59.8   7.3   1   1   2.7e-20   1.8e-16   59.1   5.0     1    36     1    35     1    35 0.99 InsA N-terminal domain
PTS_2-RNA            PF01885.11   186 seq1123_BIOID51043   -            184   6.2e-53  178.7   0.0   1   1   5.5e-57   7.5e-53  178.4   0.0     2   180     6   175     5   180 0.96 RNA 2'-phosphotransferase, Tpt1 / KptA family
Transcrip_reg        PF01709.15   234 seq1124_BIOID51043   -            238   1.2e-82  276.4   0.7   1   1   9.8e-87   1.3e-82  276.2   0.5     1   233     3   235     3   236 0.98 Transcriptional regulator
GSP_synth            PF03738.9     97 seq1125_BIOID51043   -            386   2.8e-29  101.0   0.1   1   1   5.1e-33     7e-29   99.8   0.1     2    97   174   265   173   265 0.97 Glutathionylspermidine synthase preATP-grasp
YbjQ_1               PF01906.12   105 seq1129_BIOID51043   -            107   1.2e-40  138.0   0.5   1   1   9.3e-45   1.3e-40  137.9   0.4     1   104     1   104     1   105 0.99 Putative heavy-metal-binding
DDE_Tnp_IS1          PF03400.8    131 seq1130_BIOID51043   -            104   4.9e-32  110.6   0.1   1   1   4.6e-36   6.2e-32  110.3   0.1    61   127     1    67     1    70 0.98 IS1 transposase
Lon_C                PF05362.8    205 seq1132_BIOID51043   -            799   2.1e-99  330.7   0.1   1   1  1.6e-102   3.7e-99  330.0   0.0     2   204   585   787   584   788 0.99 Lon protease (S16) C-terminal proteolytic domain
LON                  PF02190.11   205 seq1132_BIOID51043   -            799   4.9e-43  147.0   0.3   1   1   2.2e-46   4.9e-43  147.0   0.2     1   204    25   216    25   217 0.91 ATP-dependent protease La (LON) domain
AAA                  PF00004.24   132 seq1132_BIOID51043   -            799   7.1e-18   64.9   0.0   1   1   7.1e-21   1.6e-17   63.8   0.0     1   128   367   504   367   508 0.93 ATPase family associated with various cellular activities (AAA)
AAA_5                PF07728.9    139 seq1132_BIOID51043   -            799   5.6e-10   38.9   0.0   1   1   8.8e-13     2e-09   37.1   0.0     2   138   367   499   366   500 0.79 AAA domain (dynein-related subfamily)
ChlI                 PF13541.1    121 seq1132_BIOID51043   -            799   5.1e-08   32.3   0.0   1   1   5.6e-11   1.3e-07   31.0   0.0     1   121   628   755   628   755 0.83 Subunit ChlI of Mg-chelatase
AAA_PrkA             PF08298.6    358 seq1132_BIOID51043   -            799   7.9e-06   24.6   0.0   1   1   6.5e-09   1.5e-05   23.7   0.0    51   111   327   387   303   400 0.88 PrkA AAA domain
Amidase_2            PF01510.20   132 seq1135_BIOID51043   -            276   1.7e-26   92.7   0.0   1   1   2.1e-30   2.9e-26   91.9   0.0     7   131    42   179    35   180 0.91 N-acetylmuramoyl-L-alanine amidase
Band_7               PF01145.20   179 seq1137_BIOID51043   -            419   4.9e-33  114.4   1.1   1   1   1.2e-36   8.4e-33  113.6   0.7     1   178    98   271    98   272 0.96 SPFH domain / Band 7 family
HflK_N               PF12221.3     42 seq1137_BIOID51043   -            419   7.8e-17   60.6  18.5   1   1   4.1e-20   2.8e-16   58.8  12.8     1    42     1    60     1    60 0.96 Bacterial membrane protein N terminal
NMN_transporter      PF04973.7    182 seq1138_BIOID51043   -            234   1.5e-46  158.0  27.2   1   1   1.2e-48   1.6e-44  151.3  18.8     1   180    18   222    18   224 0.94 Nicotinamide mononucleotide transporter
Aminotran_5          PF00266.14   371 seq1143_BIOID51043   -            401  1.4e-139  464.8   0.0   1   1  1.2e-143  1.6e-139  464.6   0.0     1   371    21   388    21   388 1.00 Aminotransferase class-V
DAGK_prokar          PF01219.14   104 seq1144_BIOID51043   -            122   5.5e-39  131.8   8.1   1   1   4.6e-43   6.3e-39  131.6   5.6     2   104    16   118    15   118 0.99 Prokaryotic diacylglycerol kinase
LamB                 PF02264.10   398 seq1145_BIOID51043   -            538  1.5e-152  508.2  22.1   1   1  2.9e-156    2e-152  507.7  15.3     1   398   127   538   127   538 0.98 LamB porin
Sugarporin_N         PF11471.3     60 seq1145_BIOID51043   -            538   2.5e-16   58.9   6.0   1   1   6.3e-20   4.3e-16   58.1   4.1     4    59     3    59     1    60 0.91 Maltoporin periplasmic N-terminal extension
PglZ                 PF08665.7    181 seq1146_BIOID51043   -            792   2.3e-63  213.0   0.2   1   1   4.1e-67   5.6e-63  211.7   0.0     1   180   401   576   401   577 0.99 PglZ domain
OpuAC                PF04069.7    257 seq1147_BIOID51043   -            339   4.6e-27   94.8   1.9   1   1     2e-30   6.9e-27   94.2   1.3     2   248    43   266    42   270 0.86 Substrate binding domain of ABC-type glycine betaine transport system
NMT1_2               PF13379.1    252 seq1147_BIOID51043   -            339   2.4e-24   85.9   1.8   1   1   1.1e-27   3.6e-24   85.3   1.3     7   236    41   254    37   268 0.86 NMT1-like family
NMT1                 PF09084.6    216 seq1147_BIOID51043   -            339   4.9e-20   71.9   0.0   1   1     2e-23   6.9e-20   71.4   0.0    14   214    63   259    49   260 0.87 NMT1/THI5 like
Phosphonate-bd       PF12974.2    243 seq1147_BIOID51043   -            339   1.4e-09   37.6   0.2   1   1   5.9e-13     2e-09   37.0   0.1    23   214    64   244    46   270 0.78 ABC transporter, phosphonate, periplasmic substrate-binding protein
YbaK                 PF04073.10   123 seq1148_BIOID51043   -            167   4.2e-25   87.8   0.0   1   1   3.9e-29   5.3e-25   87.5   0.0     1   122    30   154    30   155 0.94 YbaK / prolyl-tRNA synthetases associated domain
LexA_DNA_bind        PF01726.11    65 seq1149_BIOID51043   -            202   6.6e-32  108.7   0.1   1   1   1.5e-35   1.1e-31  108.1   0.1     1    65     1    65     1    65 0.99 LexA DNA binding domain
Peptidase_S24        PF00717.18    70 seq1149_BIOID51043   -            202   8.9e-17   60.3   0.8   1   1   1.9e-20   1.3e-16   59.8   0.5     1    68   114   180   114   182 0.96 Peptidase S24-like
DEAD                 PF00270.24   173 seq1150_BIOID51043   -           1478   1.6e-14   53.6   0.0   1   1   1.1e-11   4.9e-08   32.4   0.0    15    76   183   256   158   282 0.74 DEAD/DEAH box helicase
Helicase_C           PF00271.26    78 seq1150_BIOID51043   -           1478   1.5e-09   37.4   0.1   1   1     1e-12   4.5e-09   35.9   0.1    34    77   575   624   548   625 0.83 Helicase conserved C-terminal domain
ResIII               PF04851.10   184 seq1150_BIOID51043   -           1478   1.1e-05   25.2   0.0   1   1   4.4e-08    0.0002   21.1   0.0    11   183   162   413   143   414 0.62 Type III restriction enzyme, res subunit
Band_7               PF01145.20   179 seq1153_BIOID51043   -            334   1.4e-37  129.2   0.7   1   1   1.5e-41   2.1e-37  128.6   0.5     2   178    22   243    21   245 0.97 SPFH domain / Band 7 family
SufE                 PF02657.10   125 seq1157_BIOID51043   -            147   2.3e-48  162.8   0.0   1   1   1.9e-52   2.6e-48  162.6   0.0     2   124    21   144    20   145 0.98 Fe-S metabolism associated domain
MatE                 PF01554.13   162 seq1160_BIOID51043   -            441   9.5e-39  132.5  30.6   1   2   7.8e-35   1.1e-30  106.3   5.9     1   161    17   177    17   178 0.99 MatE
MatE                 PF01554.13   162 seq1160_BIOID51043   -            441   9.5e-39  132.5  30.6   2   2   4.9e-13   6.7e-09   35.4   6.9     2   143   241   382   241   404 0.91 MatE
ABC_tran             PF00005.22   118 seq1162_BIOID51043   -            255   1.4e-21   76.9   0.0   1   1   4.7e-25   2.1e-21   76.3   0.0     1   117    41   156    41   157 0.89 ABC transporter
DUF441               PF04284.8    140 seq1163_BIOID51043   -            148   7.7e-47  158.5  20.1   1   1   6.5e-51   8.9e-47  158.3  13.9     1   140     7   145     7   145 0.99 Protein of unknown function (DUF441)
Zip                  PF02535.17   319 seq1164_BIOID51043   -            265   1.6e-32  112.6  20.5   1   1   3.9e-31   5.4e-27   94.5   3.7   150   317    94   254    89   256 0.96 ZIP Zinc transporter
Nuc_H_symport        PF03825.11   400 seq1165_BIOID51043   -            425  3.2e-185  615.4  32.6   1   1  5.3e-189  3.6e-185  615.2  22.6     1   400     1   405     1   405 0.99 Nucleoside H+ symporter
MFS_1                PF07690.11   354 seq1165_BIOID51043   -            425   1.9e-21   76.1  61.8   1   1   2.8e-20   1.9e-16   59.6  30.6     2   353     8   353     7   354 0.78 Major Facilitator Superfamily
Cupin_6              PF12852.2    186 seq1166_BIOID51043   -            284   1.8e-26   92.7   0.5   1   1   1.2e-29   5.6e-26   91.1   0.4     1   186     2   162     2   162 0.93 Cupin
HTH_18               PF12833.2     81 seq1166_BIOID51043   -            284   1.5e-20   72.9   0.2   1   1   2.3e-23     1e-19   70.2   0.1     1    81   199   278   199   278 0.97 Helix-turn-helix domain
HTH_AraC             PF00165.18    42 seq1166_BIOID51043   -            284   2.6e-15   55.5   0.0   1   2   1.1e-08   4.9e-05   22.9   0.0     7    41   192   226   188   227 0.94 Bacterial regulatory helix-turn-helix proteins, AraC family
HTH_AraC             PF00165.18    42 seq1166_BIOID51043   -            284   2.6e-15   55.5   0.0   2   2   4.5e-11   2.1e-07   30.4   0.0    13    41   247   276   238   277 0.92 Bacterial regulatory helix-turn-helix proteins, AraC family
Porphobil_deam       PF01379.15   215 seq1170_BIOID51043   -            320   4.9e-92  306.5   0.0   1   1   8.8e-96     6e-92  306.2   0.0     2   214    13   223    12   224 0.99 Porphobilinogen deaminase, dipyromethane cofactor binding domain
Porphobil_deamC      PF03900.10    74 seq1170_BIOID51043   -            320   2.6e-25   88.2   0.1   1   1   7.3e-29     5e-25   87.2   0.1     1    74   232   303   232   303 0.97 Porphobilinogen deaminase, C-terminal domain
Esterase             PF00756.15   251 seq1171_BIOID51043   -            398   4.6e-19   68.7   0.0   1   1   2.6e-22   1.8e-18   66.7   0.0     1   153   159   318   159   396 0.74 Putative esterase
CBM_48               PF02922.13    85 seq1171_BIOID51043   -            398   5.3e-12   45.4   0.1   1   1   1.6e-15   1.1e-11   44.5   0.1     7    74    53   113    47   133 0.84 Carbohydrate-binding module 48 (Isoamylase N-terminal domain)
Cu-oxidase_3         PF07732.10   120 seq1172_BIOID51043   -            516     1e-31  109.0   0.1   1   1   5.8e-35   2.7e-31  107.6   0.1     5   119    55   166    51   167 0.93 Multicopper oxidase
Cu-oxidase_2         PF07731.9    138 seq1172_BIOID51043   -            516   9.5e-21   73.6  10.2   1   1   6.2e-23   2.8e-19   68.8   6.8    16   134   396   516   373   516 0.75 Multicopper oxidase
Cu-oxidase           PF00394.17   159 seq1172_BIOID51043   -            516   1.6e-09   37.7   0.0   1   1   1.7e-09   7.9e-06   25.7   0.0    54   130   203   292   167   312 0.77 Multicopper oxidase
Bac_DNA_binding      PF00216.16    90 seq1173_BIOID51043   -             90   2.5e-34  117.0   0.1   1   1   2.1e-38   2.8e-34  116.8   0.1     1    90     1    90     1    90 1.00 Bacterial DNA-binding protein
BPD_transp_1         PF00528.17   185 seq1174_BIOID51043   -            275   2.3e-22   79.2  16.1   1   1   1.7e-26   2.3e-22   79.2  11.2     1   181    98   269    98   271 0.97 Binding-protein-dependent transport system inner membrane component
DUF2065              PF09838.4     57 seq1175_BIOID51043   -             65   9.4e-23   79.5   3.3   1   1   7.6e-27     1e-22   79.4   2.3     1    57     5    61     5    61 0.98 Uncharacterized protein conserved in bacteria (DUF2065)
DAHP_synth_1         PF00793.15   272 seq1177_BIOID51043   -            350  1.3e-105  351.8   0.0   1   1  1.1e-109  1.5e-105  351.6   0.0     8   271    40   338    25   339 0.96 DAHP synthetase I family
Adenylsucc_synt      PF00709.16   421 seq1178_BIOID51043   -            432  3.4e-177  589.2   0.0   1   1  2.8e-181  3.9e-177  588.9   0.0     2   420     5   424     4   425 0.99 Adenylosuccinate synthetase
Rotamase_2           PF13145.1    121 seq1179_BIOID51043   -            623   7.3e-34  116.8  24.1   1   1     9e-28   2.1e-24   86.3   0.2     1   121   247   369   247   369 0.92 PPIC-type PPIASE domain
SurA_N_3             PF13624.1    154 seq1179_BIOID51043   -            623   6.8e-32  110.4   1.1   1   1     3e-35   6.8e-32  110.4   0.8     1   153     1   165     1   166 0.86 SurA N-terminal domain
Rotamase_3           PF13616.1    117 seq1179_BIOID51043   -            623   1.8e-16   60.3   0.4   1   1   7.8e-20   1.8e-16   60.3   0.3    12   115   265   355   212   357 0.87 PPIC-type PPIASE domain
Rotamase             PF00639.16    95 seq1179_BIOID51043   -            623   1.4e-14   54.4   0.1   1   1   6.2e-18   1.4e-14   54.4   0.1    13    95   275   355   258   355 0.92 PPIC-type PPIASE domain
SurA_N_2             PF13623.1    145 seq1179_BIOID51043   -            623   1.5e-08   34.5   0.3   1   1   6.7e-12   1.5e-08   34.5   0.2     9   140    12   137     3   142 0.83 SurA N-terminal domain
HEM4                 PF02602.10   231 seq1180_BIOID51043   -            246   3.2e-39  134.4   0.0   1   1   2.6e-43   3.6e-39  134.2   0.0     2   230    14   242    13   243 0.93 Uroporphyrinogen-III synthase HemD
MFS_1                PF07690.11   354 seq1181_BIOID51043   -            393     5e-21   74.7  55.1   1   1   9.1e-23   1.2e-18   66.8  35.4     4   353    22   348    14   349 0.81 Major Facilitator Superfamily
ADP_ribosyl_GH       PF03747.9    289 seq1182_BIOID51043   -            334   1.9e-62  211.5   1.9   1   1   1.6e-66   2.2e-62  211.3   1.3     1   287     8   303     8   305 0.95 ADP-ribosylglycohydrolase
Lon_2                PF13337.1    457 seq1183_BIOID51043   -            694  4.8e-222  737.1   0.2   1   1  8.3e-226  5.7e-222  736.8   0.2     1   457    29   485    29   485 1.00 Putative ATP-dependent Lon protease
Lon_C                PF05362.8    205 seq1183_BIOID51043   -            694   1.6e-13   50.2   0.0   1   1   5.2e-17   3.5e-13   49.2   0.0    28   199   515   688   505   693 0.84 Lon protease (S16) C-terminal proteolytic domain
CsbD                 PF05532.7     53 seq1184_BIOID51043   -             69   1.5e-21   75.6   8.3   1   1   1.3e-25   1.8e-21   75.4   5.8     1    53     4    56     4    56 0.97 CsbD-like
CCG                  PF02754.11    85 seq1186_BIOID51043   -            239   9.7e-30  102.3   0.2   1   2   2.2e-17   3.1e-13   49.4   0.0     1    84     3    84     3    85 0.95 Cysteine-rich domain
CCG                  PF02754.11    85 seq1186_BIOID51043   -            239   9.7e-30  102.3   0.2   2   2   6.3e-18   8.6e-14   51.2   0.0     2    84   133   216   132   217 0.92 Cysteine-rich domain
TauD                 PF02668.11   258 seq1187_BIOID51043   -            283   3.7e-62  210.1   1.6   1   1     3e-66   4.2e-62  210.0   1.1     2   258     7   272     6   272 0.91 Taurine catabolism dioxygenase TauD, TfdA family
Glucosamine_iso      PF01182.15   199 seq1188_BIOID51043   -            240   1.9e-16   60.2   0.0   1   1   2.8e-20   3.8e-16   59.2   0.0     5   198    12   206     9   207 0.77 Glucosamine-6-phosphate isomerases/6-phosphogluconolactonase
HemX                 PF04375.9    372 seq1193_BIOID51043   -            395  1.3e-152  507.6  33.4   1   1  1.1e-156  1.6e-152  507.3  23.2     1   370     8   370     8   375 0.98 HemX
DUF162               PF02589.10   189 seq1197_BIOID51043   -            475   6.9e-51  172.3   0.1   1   1   6.2e-54   9.4e-51  171.9   0.1     3   189    72   294    70   294 0.99 Uncharacterised ACR, YkgG family COG1556
Fer4_8               PF13183.1     57 seq1197_BIOID51043   -            475   1.2e-11   44.2   2.1   1   1   1.9e-14   2.9e-11   43.1   1.5     2    57   309   376   308   376 0.79 4Fe-4S dicluster domain
DUF3390              PF11870.3     93 seq1197_BIOID51043   -            475   4.5e-10   39.2   0.6   1   1   7.1e-13   1.1e-09   37.9   0.4    13    92   387   470   379   471 0.83 Domain of unknown function (DUF3390)
Fer4_9               PF13187.1     55 seq1197_BIOID51043   -            475   1.1e-08   35.0   0.5   1   1   2.2e-11   3.3e-08   33.5   0.4     1    53   311   375   311   376 0.94 4Fe-4S dicluster domain
Fer4_17              PF13534.1     61 seq1197_BIOID51043   -            475   1.2e-07   31.8   1.9   1   1   2.5e-10   3.8e-07   30.2   1.3     1    60   311   376   311   377 0.71 4Fe-4S dicluster domain
Fer4_10              PF13237.1     52 seq1197_BIOID51043   -            475     9e-08   31.6   4.1   1   1   2.1e-10   3.2e-07   29.9   3.0     7    52   310   373   305   373 0.69 4Fe-4S dicluster domain
Fer4_7               PF12838.2     52 seq1197_BIOID51043   -            475   1.8e-07   31.3   4.3   1   1   3.2e-10   4.8e-07   29.9   2.9     1    51   311   375   311   376 0.77 4Fe-4S dicluster domain
BMFP                 PF04380.8     79 seq1199_BIOID51043   -            108   3.1e-27   94.3   6.0   1   1   2.7e-31   3.7e-27   94.1   4.2     1    78    13    90    13    91 0.98 Membrane fusogenic activity
PfkB                 PF00294.19   301 seq1200_BIOID51043   -            321   8.5e-51  172.7   0.0   1   1   7.5e-55     1e-50  172.4   0.0     4   294    19   305    16   311 0.90 pfkB family carbohydrate kinase
DUF488               PF04343.8    122 seq1202_BIOID51043   -            115   5.2e-32  110.6   0.3   1   1   4.2e-36   5.8e-32  110.5   0.2     2   122     5   112     4   112 0.96 Protein of unknown function, DUF488
Rrf2                 PF02082.15    83 seq1203_BIOID51043   -            141   5.9e-25   87.0   0.2   1   1   6.8e-29   9.3e-25   86.4   0.2     1    82     1    82     1    83 0.99 Transcriptional regulator
MFS_1                PF07690.11   354 seq1204_BIOID51043   -            393     2e-24   85.8  58.2   1   1   1.3e-26   1.8e-22   79.4  34.4     2   328    14   320    10   327 0.84 Major Facilitator Superfamily
DUF2713              PF10897.3    246 seq1205_BIOID51043   -            246  2.3e-167  554.2   5.8   1   1  1.9e-171  2.6e-167  554.0   4.0     1   246     1   246     1   246 1.00 Protein of unknown function (DUF2713)
Fimbrial             PF00419.15   145 seq1209_BIOID51043   -            183   1.2e-18   67.6   3.1   1   1     1e-22   1.4e-18   67.3   2.1     1   145    30   183    30   183 0.85 Fimbrial protein
RNB                  PF00773.14   325 seq1211_BIOID51043   -            827    5e-105  351.2   0.0   1   1  2.1e-108  7.3e-105  350.7   0.0     1   325   274   602   274   602 0.97 RNB domain
OB_RNB               PF08206.6     58 seq1211_BIOID51043   -            827   1.9e-29  100.8   9.9   1   2   2.4e-25   8.1e-22   76.3   0.1     1    58   101   158   101   158 0.99 Ribonuclease B OB domain
OB_RNB               PF08206.6     58 seq1211_BIOID51043   -            827   1.9e-29  100.8   9.9   2   2     2e-09   6.7e-06   25.4   0.0     6    58   172   227   170   227 0.96 Ribonuclease B OB domain
S1                   PF00575.18    74 seq1211_BIOID51043   -            827   8.7e-20   70.4   0.4   1   1   6.9e-23   2.4e-19   69.0   0.3     2    73   655   738   654   739 0.98 S1 RNA binding domain
HTH_12               PF08461.5     66 seq1211_BIOID51043   -            827   1.7e-13   49.9   0.8   1   1   1.1e-16   3.8e-13   48.8   0.5     2    64    37    97    36    99 0.93 Ribonuclease R winged-helix domain
HemY_N               PF07219.8    108 seq1213_BIOID51043   -            398   1.4e-37  127.4   1.8   1   1     2e-41   1.4e-37  127.4   1.3     1   108    26   133    26   133 1.00 HemY protein N-terminus
TPR_2                PF07719.12    34 seq1213_BIOID51043   -            398     7e-07   28.5  16.9   1   1   2.2e-09   1.5e-05   24.4   0.0     2    33   329   360   328   361 0.94 Tetratricopeptide repeat
HHH_3                PF12836.2     65 seq1215_BIOID51043   -            123   4.6e-19   68.0   0.0   1   1   8.8e-23     6e-19   67.6   0.0     3    61    59   118    57   122 0.93 Helix-hairpin-helix motif
DEAD                 PF00270.24   173 seq1216_BIOID51043   -            756   7.3e-19   67.7   0.0   1   1   5.3e-22   2.4e-18   66.0   0.0     4   168   227   386   224   391 0.83 DEAD/DEAH box helicase
Helicase_C           PF00271.26    78 seq1216_BIOID51043   -            756   6.6e-11   41.8   0.0   1   1   1.8e-11   8.2e-08   31.8   0.0     8    78   529   613   524   613 0.79 Helicase conserved C-terminal domain
ResIII               PF04851.10   184 seq1216_BIOID51043   -            756   3.6e-10   39.8   0.0   1   1   2.1e-13   9.7e-10   38.4   0.0     3   182   222   383   220   385 0.79 Type III restriction enzyme, res subunit
GGDEF                PF00990.16   161 seq1217_BIOID51043   -            341   2.4e-41  140.8   0.2   1   1     7e-45   2.4e-41  140.8   0.1     2   160   175   330   174   331 0.93 GGDEF domain
GAF_3                PF13492.1    129 seq1217_BIOID51043   -            341     2e-09   37.4   0.0   1   1     1e-12   3.5e-09   36.7   0.0     2   124    19   151    18   156 0.83 GAF domain
GAF_2                PF13185.1    148 seq1217_BIOID51043   -            341   1.6e-07   31.8   0.0   1   1   1.1e-10   3.8e-07   30.6   0.0     1   148    16   155    16   155 0.75 GAF domain
GAF                  PF01590.21   154 seq1217_BIOID51043   -            341   3.7e-05   23.8   0.0   1   1   2.1e-08   7.1e-05   22.8   0.0    85   153    97   153    18   154 0.76 GAF domain
Usher                PF00577.15   552 seq1220_BIOID51043   -            837  1.8e-177  591.3  30.8   1   1  4.7e-181  2.1e-177  591.0  21.4     3   551   198   749   196   750 0.96 Type VII secretion system (T7SS), usher protein
PapC_N               PF13954.1    146 seq1220_BIOID51043   -            837   3.5e-38  130.3   0.1   1   1   2.1e-41   9.4e-38  128.9   0.1     1   146    37   182    37   182 0.98 PapC N-terminal domain
PapC_C               PF13953.1     68 seq1220_BIOID51043   -            837   3.1e-14   52.2   0.4   1   1   3.6e-16   1.7e-12   46.7   0.0     3    59   762   816   761   823 0.91 PapC C-terminal domain
DUF162               PF02589.10   189 seq1222_BIOID51043   -            231   9.2e-37  126.2   0.1   1   1     1e-40   1.4e-36  125.7   0.0    19   189    65   228    47   228 0.91 Uncharacterised ACR, YkgG family COG1556
4HBT_2               PF13279.1    121 seq1223_BIOID51043   -            132   5.5e-17   62.2   0.0   1   1   1.4e-20   6.3e-17   62.0   0.0     4   109    10   114     7   129 0.88 Thioesterase-like superfamily
Acyl-ACP_TE          PF01643.12   249 seq1223_BIOID51043   -            132   1.1e-14   53.8   0.2   1   2   9.6e-09   4.4e-05   22.4   0.1   155   182     2    29     1    33 0.91 Acyl-ACP thioesterase
Acyl-ACP_TE          PF01643.12   249 seq1223_BIOID51043   -            132   1.1e-14   53.8   0.2   2   2   5.4e-11   2.5e-07   29.8   0.0    46   133    39   128    32   132 0.90 Acyl-ACP thioesterase
4HBT                 PF03061.17    79 seq1223_BIOID51043   -            132   3.8e-14   52.4   0.0   1   1   1.1e-17   5.1e-14   52.0   0.0     2    77    16    97    15    99 0.96 Thioesterase superfamily
Dus                  PF01207.12   310 seq1224_BIOID51043   -            345  7.9e-100  333.5   0.0   1   1  6.8e-104  9.3e-100  333.3   0.0     2   308    30   340    29   342 0.98 Dihydrouridine synthase (Dus)
PLDc_2               PF13091.1    126 seq1225_BIOID51043   -            176   3.9e-08   32.9   0.0   1   1   3.6e-12   4.9e-08   32.6   0.0    24   122    68   165    33   169 0.78 PLD-like domain
Autotransporter      PF03797.14   265 seq1227_BIOID51043   -           1000   1.3e-42  145.8  29.8   1   1   9.6e-47   1.3e-42  145.8  20.6     3   259   738   980   736   991 0.95 Autotransporter beta-domain
Pyr_redox_2          PF07992.9    200 seq1229_BIOID51043   -            847     2e-36  125.6   0.0   1   1   3.9e-39   8.8e-36  123.5   0.0     1   198     5   285     5   287 0.95 Pyridine nucleotide-disulphide oxidoreductase
NIR_SIR              PF01077.17   157 seq1229_BIOID51043   -            847   2.8e-27   94.8   0.1   1   1   3.5e-30     8e-27   93.4   0.0     2   150   632   770   631   776 0.94 Nitrite and sulphite reductase 4Fe-4S domain
Fer2_BFD             PF04324.10    55 seq1229_BIOID51043   -            847   2.8e-21   75.1   4.8   1   1     7e-19   1.6e-15   56.7   2.0     2    53   423   472   422   474 0.93 BFD-like [2Fe-2S] binding domain
Pyr_redox            PF00070.22    80 seq1229_BIOID51043   -            847   1.5e-15   57.2   0.7   1   1   6.4e-19   1.5e-15   57.2   0.5     2    72   148   219   147   229 0.91 Pyridine nucleotide-disulphide oxidoreductase
NIR_SIR_ferr         PF03460.12    69 seq1229_BIOID51043   -            847   4.4e-12   45.3   0.0   1   1     4e-15   9.1e-12   44.3   0.0     3    68   560   622   558   623 0.95 Nitrite/Sulfite reductase ferredoxin-like half domain
Pyr_redox_3          PF13738.1    203 seq1229_BIOID51043   -            847     2e-08   34.3   0.4   1   1   1.5e-09   3.5e-06   27.1   0.0    78   196    55   174    42   179 0.83 Pyridine nucleotide-disulphide oxidoreductase
Xan_ur_permease      PF00860.15   389 seq1231_BIOID51043   -            445   1.3e-42  145.6  51.4   1   1   9.3e-47   1.3e-42  145.6  35.6     3   387    31   404    29   406 0.92 Permease family
DnaJ                 PF00226.26    64 seq1234_BIOID51043   -            271   2.8e-14   52.4   0.2   1   1   7.4e-18     5e-14   51.6   0.1     4    56   208   266   205   269 0.94 DnaJ domain
TerB                 PF05099.8    140 seq1234_BIOID51043   -            271   2.5e-09   36.8   0.7   1   1   3.7e-13   2.5e-09   36.8   0.5    14   137    44   170    32   173 0.89 Tellurite resistance protein TerB
Pribosyltran         PF00156.22   125 seq1235_BIOID51043   -            178   3.8e-18   65.3   0.1   1   1   3.5e-22   4.8e-18   64.9   0.1     9   124    17   128     7   129 0.91 Phosphoribosyl transferase domain
Phageshock_PspG      PF09583.5     65 seq1236_BIOID51043   -             80   2.3e-25   88.3  25.4   1   1   1.9e-29   2.6e-25   88.1  17.6     1    64     1    64     1    65 0.98 Phage shock protein G (Phageshock_PspG)
GST_C_2              PF13410.1     69 seq1239_BIOID51043   -            304   5.3e-10   38.9   0.3   1   1   4.8e-13   1.3e-09   37.6   0.2     2    68   190   260   189   261 0.82 Glutathione S-transferase, C-terminal domain
GST_C                PF00043.20    95 seq1239_BIOID51043   -            304   9.3e-09   35.0   0.0   1   1   5.9e-12   1.6e-08   34.2   0.0    33    95   199   266   162   266 0.87 Glutathione S-transferase, C-terminal domain
GST_N_2              PF13409.1     70 seq1239_BIOID51043   -            304   1.8e-06   27.7   0.0   1   1   1.7e-09   4.7e-06   26.3   0.0     3    69    69   143    67   144 0.89 Glutathione S-transferase, N-terminal domain
GST_N                PF02798.15    76 seq1239_BIOID51043   -            304   3.4e-05   23.7   0.0   1   1   4.2e-08   0.00012   22.1   0.0    17    76    82   143    74   143 0.91 Glutathione S-transferase, N-terminal domain
SpoU_methylase       PF00588.14   142 seq1240_BIOID51043   -            243     7e-42  142.5   0.0   1   1   1.9e-45   1.3e-41  141.6   0.0     2   142    96   236    95   236 0.96 SpoU rRNA Methylase family
SpoU_sub_bind        PF08032.7     76 seq1240_BIOID51043   -            243   3.1e-19   68.7   0.1   1   1   2.9e-22     2e-18   66.2   0.0     1    72     4    76     4    80 0.96 RNA 2'-O ribose methyltransferase substrate binding
Peripla_BP_3         PF13377.1    160 seq1241_BIOID51043   -            343   2.5e-44  150.9   0.0   1   1   1.4e-47   4.9e-44  150.0   0.0     1   160   178   339   178   339 0.95 Periplasmic binding protein-like domain
Peripla_BP_1         PF00532.16   279 seq1241_BIOID51043   -            343   2.1e-36  125.4   0.0   1   1   8.3e-40   2.8e-36  125.0   0.0     2   259    70   317    69   335 0.91 Periplasmic binding proteins and sugar binding domain of LacI family
LacI                 PF00356.16    46 seq1241_BIOID51043   -            343   1.6e-19   69.0   0.9   1   1     8e-23   2.7e-19   68.3   0.6     1    46    13    58    13    58 0.98 Bacterial regulatory proteins, lacI family
Peripla_BP_4         PF13407.1    258 seq1241_BIOID51043   -            343   3.5e-14   52.6   0.0   1   1   5.9e-17     2e-13   50.1   0.0     1   257    72   320    72   321 0.86 Periplasmic binding protein domain
Transposase_31       PF04754.7    205 seq1242_BIOID51043   -            314     1e-83  279.6   0.5   1   1   9.6e-88   1.3e-83  279.2   0.3     1   204     8   210     8   211 0.98 Putative transposase, YhgA-like
Pili_assembly_N      PF00345.15   122 seq1244_BIOID51043   -            252   1.2e-35  121.8   1.7   1   1     3e-39   2.1e-35  121.0   1.2     2   121    30   147    29   148 0.90 Gram-negative pili assembly chaperone, N-terminal domain
Pili_assembly_C      PF02753.12    68 seq1244_BIOID51043   -            252   3.2e-07   29.9   1.1   1   1   7.9e-11   5.4e-07   29.2   0.3     2    64   171   230   170   234 0.84 Gram-negative pili assembly chaperone, C-terminal domain
ABC_tran             PF00005.22   118 seq1245_BIOID51043   -            308   2.2e-21   76.3   0.0   1   1   6.2e-25   4.2e-21   75.3   0.0     1   118    45   165    45   165 0.86 ABC transporter
AAA_21               PF13304.1    303 seq1245_BIOID51043   -            308   2.4e-15   57.1   0.3   1   1     5e-17   3.4e-13   50.0   0.2     2   298    34   195    33   198 0.69 AAA domain
DnaB_C               PF03796.10   265 seq1247_BIOID51043   -            471  4.1e-108  360.1   0.2   1   1  1.2e-111  5.4e-108  359.7   0.1     1   263   206   463   206   465 0.97 DnaB-like helicase C terminal domain
DnaB                 PF00772.16   103 seq1247_BIOID51043   -            471   8.7e-38  128.2   0.0   1   1   4.2e-41   1.9e-37  127.1   0.0     1   103    26   128    26   128 0.99 DnaB-like helicase N terminal domain
AAA_25               PF13481.1    194 seq1247_BIOID51043   -            471     1e-13   51.0   0.1   1   1   3.6e-17   1.6e-13   50.3   0.0    29   190   220   386   179   390 0.84 AAA domain
DUF2170              PF09938.4    140 seq1248_BIOID51043   -            133   1.5e-42  144.1   1.5   1   1   1.2e-46   1.7e-42  143.9   1.0     3   139     2   132     1   133 0.96 Uncharacterized protein conserved in bacteria (DUF2170)
Rieske_2             PF13806.1    104 seq1251_BIOID51043   -            108   2.3e-40  136.3   0.0   1   1   1.9e-44   2.6e-40  136.2   0.0     1   103     3   106     3   107 0.98 Rieske-like [2Fe-2S] domain
Hydrolase_3          PF08282.7    254 seq1252_BIOID51043   -            276   3.3e-51  174.2   0.0   1   1   5.4e-55   3.7e-51  174.0   0.0     2   254    10   262     9   262 0.98 haloacid dehalogenase-like hydrolase
S6PP                 PF05116.8    247 seq1252_BIOID51043   -            276   1.8e-17   63.3   0.0   1   2     2e-08   0.00014   21.1   0.0     4    79     8    83     5   111 0.71 Sucrose-6F-phosphate phosphohydrolase
S6PP                 PF05116.8    247 seq1252_BIOID51043   -            276   1.8e-17   63.3   0.0   2   2   2.9e-14     2e-10   40.2   0.0   119   213   149   240   143   257 0.87 Sucrose-6F-phosphate phosphohydrolase
Fimbrial             PF00419.15   145 seq1253_BIOID51043   -            354     2e-10   40.9   0.8   1   1   2.7e-14   3.6e-10   40.0   0.1    13   145   219   354   204   354 0.90 Fimbrial protein
SPOR                 PF05036.8     76 seq1255_BIOID51043   -            319   3.8e-17   62.1   0.4   1   1   1.3e-20   1.8e-16   59.9   0.0     3    72   246   312   244   315 0.91 Sporulation related domain
PspA_IM30            PF04012.7    221 seq1256_BIOID51043   -            232   4.3e-57  192.8  28.8   1   1   3.5e-61   4.8e-57  192.7  20.0     1   221     2   232     2   232 0.97 PspA/IM30 family
Form_Nir_trans       PF01226.12   250 seq1258_BIOID51043   -            268   4.6e-62  209.0  28.1   1   1     4e-66   5.5e-62  208.7  19.5    16   249    20   248     4   249 0.92 Formate/nitrite transporter
NicO                 PF03824.11   282 seq1259_BIOID51043   -            274   1.1e-57  195.4  21.2   1   1   2.6e-61   1.2e-57  195.2  14.7     1   280    13   273    13   274 0.92 High-affinity nickel-transport protein
DUF2910              PF11139.3    214 seq1259_BIOID51043   -            274     3e-08   32.9   0.2   1   1   1.1e-11   5.2e-08   32.1   0.1    34   213    53   269    21   270 0.86 Protein of unknown function (DUF2910)
DsbD_2               PF13386.1    199 seq1259_BIOID51043   -            274     1e-07   31.7  17.5   1   1     5e-11   2.3e-07   30.6   0.9   104   186   154   240   139   249 0.86 Family description
ABC2_membrane        PF01061.19   209 seq1260_BIOID51043   -            256   5.5e-36  123.5  24.8   1   1     4e-40   5.5e-36  123.5  17.2     3   209     9   219     7   219 0.93 ABC-2 type transporter
AsnC_trans_reg       PF01037.16    74 seq1266_BIOID51043   -            181   1.3e-21   75.9   0.0   1   1   5.7e-25     2e-21   75.3   0.0     1    74    97   171    97   171 0.97 AsnC family
HTH_AsnC-type        PF13404.1     42 seq1266_BIOID51043   -            181   7.4e-18   63.7   0.7   1   1   3.3e-21   1.1e-17   63.1   0.5     1    42    31    72    31    72 0.99 AsnC-type helix-turn-helix domain
HTH_24               PF13412.1     48 seq1266_BIOID51043   -            181   3.8e-17   61.2   0.4   1   1   1.7e-20     6e-17   60.6   0.3     1    47    31    77    31    78 0.98 Winged helix-turn-helix DNA-binding
HTH_11               PF08279.7     55 seq1266_BIOID51043   -            181    0.0001   21.7   0.0   1   1     5e-08   0.00017   21.0   0.0     3    46    36    78    35    82 0.90 HTH domain
DUF2491              PF10679.4    212 seq1267_BIOID51043   -            219   6.2e-70  234.3   0.0   1   1     5e-74   6.8e-70  234.2   0.0     2   212     5   217     1   217 0.98 Protein of unknown function (DUF2491)
Ala_racemase_N       PF01168.15   217 seq1269_BIOID51043   -            359   3.1e-61  206.5   0.0   1   1   5.7e-65   3.9e-61  206.2   0.0     1   217     8   219     8   219 0.94 Alanine racemase, N-terminal domain
Ala_racemase_C       PF00842.16   129 seq1269_BIOID51043   -            359     8e-40  135.1   0.1   1   1   1.8e-43   1.2e-39  134.5   0.1     1   129   234   358   234   358 0.97 Alanine racemase, C-terminal domain
TP_methylase         PF00590.15   210 seq1270_BIOID51043   -            457   9.2e-50  169.1   0.1   1   1   3.2e-53   1.5e-49  168.4   0.1     2   209   218   426   217   427 0.92 Tetrapyrrole (Corrin/Porphyrin) Methylases
NAD_binding_7        PF13241.1    103 seq1270_BIOID51043   -            457   6.1e-28   96.9   0.1   1   1   1.3e-29     6e-26   90.5   0.0     1   103     6   115     6   115 0.89 Putative NAD(P)-binding
CysG_dimeriser       PF10414.4     60 seq1270_BIOID51043   -            457   7.4e-20   70.0   0.9   1   1   1.6e-23   7.4e-20   70.0   0.6     2    60   150   209   149   209 0.97 Sirohaem synthase dimerisation region
Proteasome           PF00227.21   190 seq1272_BIOID51043   -            176   1.5e-25   89.4   0.2   1   1     2e-29   2.8e-25   88.6   0.1     5   186     2   168     2   172 0.94 Proteasome subunit
Phage_AlpA           PF05930.7     51 seq1273_BIOID51043   -             92   8.5e-20   70.1   0.1   1   1   1.7e-23   1.1e-19   69.7   0.0     1    51    34    83    34    83 0.98 Prophage CP4-57 regulatory protein (AlpA)
HTH_17               PF12728.2     51 seq1273_BIOID51043   -             92   4.2e-07   29.9   0.1   1   1   8.4e-11   5.8e-07   29.5   0.0     9    50    44    86    39    87 0.90 Helix-turn-helix domain
EIIA-man             PF03610.11   116 seq1274_BIOID51043   -            146     2e-28   98.6   0.0   1   1   1.7e-32   2.3e-28   98.4   0.0     1   115     3   116     3   117 0.98 PTS system fructose IIA component
ABC_membrane         PF00664.18   275 seq1277_BIOID51043   -            271   1.1e-26   93.7   1.4   1   1   1.1e-30   1.5e-26   93.3   0.9     5   206    22   223    17   235 0.90 ABC transporter transmembrane region
DUF3315              PF11776.3     52 seq1278_BIOID51043   -            112   6.4e-23   79.9   0.2   1   1   7.5e-27     1e-22   79.2   0.1     1    51    52   102    52   103 0.98 Domain of unknown function (DUF3315)
DUF1449              PF07290.6    202 seq1280_BIOID51043   -            209  1.8e-112  373.3   0.4   1   1  1.5e-116  2.1e-112  373.2   0.3     1   202     4   205     4   205 1.00 Protein of unknown function (DUF1449)
DUF350               PF03994.9     54 seq1281_BIOID51043   -            132   1.6e-31  107.6  11.9   1   2   2.3e-22   3.1e-18   65.1   0.4     1    53    13    65    13    66 0.98 Domain of Unknown Function (DUF350)
DUF350               PF03994.9     54 seq1281_BIOID51043   -            132   1.6e-31  107.6  11.9   2   2   8.5e-17   1.2e-12   47.2   3.4     1    54    78   130    78   130 0.99 Domain of Unknown Function (DUF350)
Plug                 PF07715.10   108 seq1282_BIOID51043   -            313   3.1e-24   85.2   1.2   1   1   2.3e-28   3.1e-24   85.2   0.8     4   108    54   159    51   159 0.91 TonB-dependent Receptor Plug Domain
AAA_2                PF07724.9    171 seq1284_BIOID51043   -            443   5.2e-52  176.0   0.7   1   2   6.4e-10   1.5e-06   28.1   0.0     5    66    52   113    49   115 0.92 AAA domain (Cdc48 subfamily)
AAA_2                PF07724.9    171 seq1284_BIOID51043   -            443   5.2e-52  176.0   0.7   2   2   3.9e-46   8.9e-43  146.0   0.1    10   171   188   329   170   329 0.89 AAA domain (Cdc48 subfamily)
AAA                  PF00004.24   132 seq1284_BIOID51043   -            443   1.8e-16   60.4   0.1   1   2   2.2e-10   5.1e-07   29.8   0.0     1    57    53   107    53   142 0.72 ATPase family associated with various cellular activities (AAA)
AAA                  PF00004.24   132 seq1284_BIOID51043   -            443   1.8e-16   60.4   0.1   2   2   9.6e-10   2.2e-06   27.7   0.0    39   130   226   332   188   334 0.73 ATPase family associated with various cellular activities (AAA)
AAA_5                PF07728.9    139 seq1284_BIOID51043   -            443   7.4e-08   32.1   0.3   1   1   1.4e-09   3.3e-06   26.7   0.0     1    99    52   149    52   206 0.77 AAA domain (dynein-related subfamily)
ClpB_D2-small        PF10431.4     81 seq1284_BIOID51043   -            443   2.3e-06   27.2   0.8   1   1     7e-09   1.6e-05   24.6   0.0     1    62   335   405   335   411 0.90 C-terminal, D2-small domain, of ClpB protein
Polysacc_deac_1      PF01522.16   124 seq1285_BIOID51043   -            409   2.6e-20   72.1   0.0   1   1     3e-24   4.1e-20   71.5   0.0     3   122   228   366   226   368 0.93 Polysaccharide deacetylase
DUF1127              PF06568.6     40 seq1286_BIOID51043   -             59   7.1e-12   44.4   8.5   1   1   5.2e-16   7.1e-12   44.4   5.9     2    39    22    59    21    59 0.96 Domain of unknown function (DUF1127)
DUF1190              PF06693.6    165 seq1287_BIOID51043   -            212   3.9e-36  124.4   3.2   1   1   3.5e-40   4.8e-36  124.1   2.2     1   165    63   212    63   212 0.91 Protein of unknown function (DUF1190)
ABC_tran             PF00005.22   118 seq1288_BIOID51043   -            337   4.9e-20   71.9   0.0   1   1   5.7e-24   7.7e-20   71.3   0.0     1   117   123   247   123   248 0.93 ABC transporter
Band_7               PF01145.20   179 seq1291_BIOID51043   -            553     7e-19   68.3   2.9   1   1   5.1e-23     7e-19   68.3   2.0     5   151    38   189    34   222 0.84 SPFH domain / Band 7 family
Aminotran_1_2        PF00155.16   363 seq1294_BIOID51043   -            411     6e-87  291.8   0.0   1   1     5e-91   6.8e-87  291.6   0.0     2   362    41   406    40   407 0.98 Aminotransferase class I and II
SbmA_BacA            PF05992.7    315 seq1295_BIOID51043   -            406  2.2e-164  546.0  12.3   1   1  4.8e-168  3.3e-164  545.5   8.5     1   314    80   393    80   394 1.00 SbmA/BacA-like family
ABC_membrane_2       PF06472.10   282 seq1295_BIOID51043   -            406   5.7e-13   48.5   8.3   1   1   5.1e-16   3.5e-12   45.9   5.8    20   214    79   284    70   343 0.87 ABC transporter transmembrane region 2
Iso_dh               PF00180.15   348 seq1296_BIOID51043   -            361   8.9e-87  291.1   0.0   1   1     8e-91   1.1e-86  290.8   0.0     1   347     6   354     6   355 0.93 Isocitrate/isopropylmalate dehydrogenase
TonB_dep_Rec         PF00593.19   276 seq1298_BIOID51043   -            392   2.5e-27   96.3  16.7   1   1   1.8e-31   2.5e-27   96.3  11.6     5   272   143   387   141   391 0.90 TonB dependent receptor
GSP_synth            PF03738.9     97 seq1299_BIOID51043   -            387   1.5e-25   89.1   0.0   1   1   3.7e-29     5e-25   87.4   0.0     2    97   172   263   171   263 0.93 Glutathionylspermidine synthase preATP-grasp
DUF4223              PF13978.1     56 seq1300_BIOID51043   -             55   1.2e-36  124.0   0.7   1   1   9.5e-41   1.3e-36  123.9   0.5     1    55     1    55     1    55 0.99 Protein of unknown function (DUF4223)
HypA                 PF01155.14   113 seq1301_BIOID51043   -            120   9.1e-33  112.2   6.4   1   1   7.4e-37     1e-32  112.0   4.4     1   112     5   117     5   118 0.98 Hydrogenase expression/synthesis hypA family
UbiA                 PF01040.13   257 seq1302_BIOID51043   -            308   7.5e-37  126.8  21.2   1   1   7.1e-41   9.7e-37  126.4  14.7     1   226    21   274    21   306 0.76 UbiA prenyltransferase family
DUF2813              PF11398.3    373 seq1303_BIOID51043   -            552  2.7e-153  510.3   0.0   1   1  8.4e-157  3.8e-153  509.8   0.0     1   373     1   375     1   375 0.99 Protein of unknown function (DUF2813)
ABC_membrane         PF00664.18   275 seq1304_BIOID51043   -            593   8.2e-35  120.4   9.0   1   1   1.5e-38     1e-34  120.1   6.3     3   274    27   297    25   298 0.92 ABC transporter transmembrane region
ABC_tran             PF00005.22   118 seq1304_BIOID51043   -            593   2.4e-20   72.9   0.1   1   1   7.5e-24   5.1e-20   71.8   0.0     1   118   381   505   381   505 0.95 ABC transporter
AA_permease_2        PF13520.1    426 seq1305_BIOID51043   -            462   3.8e-59  200.2  45.9   1   1   6.9e-63   4.7e-59  199.9  31.8     1   405    27   427    27   448 0.85 Amino acid permease
AA_permease          PF00324.16   479 seq1305_BIOID51043   -            462   2.4e-35  121.6  41.2   1   1   6.1e-39   4.2e-35  120.9  28.5     2   475    32   457    31   461 0.83 Amino acid permease
AA_kinase            PF00696.23   241 seq1306_BIOID51043   -            465     6e-27   94.6   0.5   1   1   1.9e-30   8.8e-27   94.0   0.4     1   240    48   290    48   291 0.93 Amino acid kinase family
Acetyltransf_1       PF00583.19    83 seq1306_BIOID51043   -            465   5.7e-09   35.7   0.0   1   1   4.2e-12   1.9e-08   34.0   0.0     3    83   364   436   362   436 0.92 Acetyltransferase (GNAT) family
cobW                 PF02492.14   178 seq1307_BIOID51043   -            290     1e-48  165.0   0.0   1   1   9.8e-53   1.3e-48  164.6   0.0     2   177   106   267   105   268 0.98 CobW/HypB/UreG, nucleotide-binding domain
DUF2592              PF10766.4     41 seq1308_BIOID51043   -             49     1e-26   91.8   4.7   1   1   8.2e-31   1.1e-26   91.7   3.3     1    41     4    44     4    44 0.98 Protein of unknown function (DUF2592)
SBP_bac_11           PF13531.1    231 seq1313_BIOID51043   -            257   4.9e-55  186.5   4.0   1   1   8.4e-59   5.8e-55  186.3   2.8     1   231    29   255    29   255 0.95 Bacterial extracellular solute-binding protein
SBP_bac_1            PF01547.20   314 seq1313_BIOID51043   -            257   4.1e-17   62.7   6.3   1   1   7.6e-21   5.2e-17   62.4   4.4     1   313    34   246    34   247 0.91 Bacterial extracellular solute-binding protein
Transposase_31       PF04754.7    205 seq1314_BIOID51043   -            300   1.5e-80  269.3   0.3   1   1   1.5e-84     2e-80  268.8   0.2     1   203     7   207     7   209 0.98 Putative transposase, YhgA-like
DUF1615              PF07759.7    319 seq1316_BIOID51043   -            364  1.4e-148  493.7   0.0   1   1  1.2e-152  1.6e-148  493.5   0.0     2   318    49   363    48   364 0.99 Protein of unknown function (DUF1615)
BCCT                 PF02028.12   485 seq1321_BIOID51043   -            536  4.5e-132  440.6  40.5   1   1  3.9e-136  5.3e-132  440.3  28.1     3   485    14   499    12   499 0.98 BCCT family transporter
Acyl-CoA_dh_1        PF00441.19   150 seq1322_BIOID51043   -            546   1.2e-32  112.9   0.8   1   1   2.2e-35     1e-31  109.9   0.3     1   148   290   443   290   445 0.97 Acyl-CoA dehydrogenase, C-terminal domain
Acyl-CoA_dh_M        PF02770.14    52 seq1322_BIOID51043   -            546   4.8e-14   51.4   0.0   1   1     2e-17   8.9e-14   50.6   0.0     1    51   186   236   186   238 0.96 Acyl-CoA dehydrogenase, middle domain
Acyl-CoA_dh_2        PF08028.6    134 seq1322_BIOID51043   -            546   2.1e-08   34.3   0.2   1   1   1.3e-11   5.8e-08   32.9   0.0    10   123   314   423   308   432 0.86 Acyl-CoA dehydrogenase, C-terminal domain
HupF_HypC            PF01455.13    68 seq1323_BIOID51043   -             90   1.9e-25   88.4   0.2   1   1   1.7e-29   2.3e-25   88.2   0.1     1    68     1    72     1    72 0.98 HupF/HypC family
Methyltransf_6       PF03737.10   154 seq1325_BIOID51043   -            161   4.3e-55  185.6   0.4   1   1   3.5e-59   4.8e-55  185.5   0.2     1   153     1   152     1   153 0.99 Demethylmenaquinone methyltransferase
HypD                 PF01924.11   356 seq1329_BIOID51043   -            373  9.8e-154  511.2   0.0   1   1  8.2e-158  1.1e-153  511.0   0.0     5   355    13   368     9   369 0.96 Hydrogenase formation hypA family
RepB-RCR_reg         PF10723.4     85 seq1330_BIOID51043   -            123   1.7e-05   24.3   0.3   1   1   2.1e-09   2.9e-05   23.5   0.2    25    80    62   117    47   122 0.90 Replication regulatory protein RepB
BPD_transp_1         PF00528.17   185 seq1331_BIOID51043   -            229     4e-22   78.5  13.4   1   1   3.7e-26     5e-22   78.1   9.3     2   175    26   215    25   227 0.78 Binding-protein-dependent transport system inner membrane component
SIS                  PF01380.17   131 seq1334_BIOID51043   -            347   3.1e-21   75.2   0.0   1   2   1.2e-12   1.6e-08   34.0   0.0     5   122    51   170    48   175 0.87 SIS domain
SIS                  PF01380.17   131 seq1334_BIOID51043   -            347   3.1e-21   75.2   0.0   2   2     3e-14   4.1e-10   39.2   0.0     4    87   214   299   211   305 0.93 SIS domain
Acid_phosphat_B      PF03767.9    230 seq1336_BIOID51043   -            237   3.8e-50  170.2   0.0   1   1   3.2e-54   4.3e-50  170.0   0.0     2   229    11   220    10   221 0.96 HAD superfamily, subfamily IIIB (Acid phosphatase)
ABC_tran             PF00005.22   118 seq1339_BIOID51043   -            352   6.2e-26   90.9   0.0   1   1   2.9e-29   1.3e-25   89.9   0.0     1   117    38   156    38   157 0.91 ABC transporter
TOBE                 PF03459.12    64 seq1339_BIOID51043   -            352   3.5e-19   68.5   0.0   1   1     2e-20   9.2e-17   60.7   0.0     1    62   290   350   290   352 0.97 TOBE domain
P-II                 PF00543.17   102 seq1341_BIOID51043   -            112   2.4e-40  136.9   1.0   1   1     2e-44   2.7e-40  136.8   0.7     1   102     4   105     4   105 0.99 Nitrogen regulatory protein P-II
MIP                  PF00230.15   227 seq1342_BIOID51043   -            281   1.8e-76  256.4  12.9   1   1   1.5e-80     2e-76  256.2   9.0     2   227     2   251     1   251 0.97 Major intrinsic protein
DUF2754              PF10953.3     70 seq1343_BIOID51043   -             79   2.1e-47  158.9   2.6   1   1   1.9e-51   2.6e-47  158.6   1.8     1    70    10    79    10    79 0.99 Protein of unknown function (DUF2754)
AIRS_C               PF02769.17   153 seq1344_BIOID51043   -            336   6.5e-24   84.5   2.0   1   1   1.6e-27   1.1e-23   83.8   1.4     2   149   166   313   165   315 0.95 AIR synthase related protein, C-terminal domain
AIRS                 PF00586.19    96 seq1344_BIOID51043   -            336   1.5e-13   50.6   2.4   1   1   5.2e-17   3.6e-13   49.4   0.1    10    96    44   132    35   132 0.90 AIR synthase related protein, N-terminal domain
Ammonium_transp      PF00909.16   399 seq1346_BIOID51043   -            428    2e-131  438.0  40.4   1   1  1.6e-135  2.3e-131  437.8  28.0     1   399    33   426    33   426 0.97 Ammonium Transporter Family
Ring_hydroxyl_A      PF00848.14   209 seq1347_BIOID51043   -            374   4.9e-36  124.2   0.6   1   1   9.8e-40   6.7e-36  123.7   0.4     3   205   184   370   182   374 0.91 Ring hydroxylating alpha subunit (catalytic domain)
Rieske               PF00355.21    98 seq1347_BIOID51043   -            374   4.8e-21   74.0   0.1   1   1   1.2e-24   7.9e-21   73.3   0.1     1    87    46   130    46   148 0.88 Rieske [2Fe-2S] domain
AP_endonuc_2         PF01261.19   211 seq1349_BIOID51043   -            305   1.1e-31  109.6   0.0   1   1     1e-35   1.4e-31  109.3   0.0     1   210    48   254    48   255 0.97 Xylose isomerase-like TIM barrel
UPF0047              PF01894.12   118 seq1351_BIOID51043   -            138   4.5e-39  132.8   0.0   1   1   3.7e-43   5.1e-39  132.6   0.0     1   117    17   135    17   136 0.97 Uncharacterised protein family UPF0047
HlyD_2               PF12700.2    328 seq1353_BIOID51043   -            371   5.2e-34  117.7   4.0   1   1   1.4e-37   6.3e-34  117.4   2.7     1   328    40   362    40   362 0.88 HlyD family secretion protein
HlyD_3               PF13437.1    105 seq1353_BIOID51043   -            371   2.5e-15   56.5   7.5   1   1     1e-17   4.6e-14   52.5   0.1     1    97   185   285   185   305 0.87 HlyD family secretion protein
HlyD                 PF00529.15   306 seq1353_BIOID51043   -            371   2.7e-13   49.7  25.0   1   1   1.3e-16   5.7e-13   48.7  17.3     1   167    60   233    60   243 0.92 HlyD family secretion protein
DUF419               PF04237.8     92 seq1354_BIOID51043   -            118   1.2e-22   79.9   0.1   1   1   1.1e-26   1.5e-22   79.6   0.0     1    91    10   102    10   103 0.98 Protein of unknown function (DUF419)
FGGY_N               PF00370.16   245 seq1357_BIOID51043   -            509   6.6e-93  310.4   0.2   1   1   1.4e-96   9.2e-93  309.9   0.1     1   245    13   260    13   260 0.99 FGGY family of carbohydrate kinases, N-terminal domain
FGGY_C               PF02782.11   197 seq1357_BIOID51043   -            509   9.6e-63  211.2   0.5   1   1     4e-66   2.8e-62  209.7   0.7     1   197   269   459   269   459 0.96 FGGY family of carbohydrate kinases, C-terminal domain
PfkB                 PF00294.19   301 seq1360_BIOID51043   -            261   3.7e-37  127.9   0.2   1   1   3.8e-41   5.1e-37  127.4   0.1    34   294    22   260     7   261 0.87 pfkB family carbohydrate kinase
Sigma54_activat      PF00158.21   168 seq1361_BIOID51043   -            692   4.3e-71  237.6   0.1   1   1   3.8e-74   7.4e-71  236.9   0.0     1   168   381   548   381   548 0.99 Sigma-54 interaction domain
GAF_3                PF13492.1    129 seq1361_BIOID51043   -            692   1.1e-17   64.1   0.0   1   1   6.6e-15   1.3e-11   44.5   0.0     1   129   202   346   202   346 0.85 GAF domain
GAF                  PF01590.21   154 seq1361_BIOID51043   -            692   2.4e-16   60.1   0.1   1   1   1.5e-14     3e-11   43.6   0.0     1   154   202   344   202   344 0.91 GAF domain
GAF_2                PF13185.1    148 seq1361_BIOID51043   -            692   4.7e-13   49.7   0.0   1   1   5.4e-12     1e-08   35.6   0.0     3   148   202   345   194   345 0.76 GAF domain
AAA_5                PF07728.9    139 seq1361_BIOID51043   -            692   5.3e-08   32.5   0.1   1   1   6.5e-11   1.3e-07   31.3   0.0     2   130   405   529   404   538 0.79 AAA domain (dynein-related subfamily)
AAA                  PF00004.24   132 seq1361_BIOID51043   -            692   3.3e-06   27.2   0.0   1   1   4.7e-09   9.2e-06   25.7   0.0     1   112   405   525   405   541 0.81 ATPase family associated with various cellular activities (AAA)
HTH_8                PF02954.14    42 seq1361_BIOID51043   -            692   7.6e-05   22.0   0.2   1   1   3.9e-08   7.6e-05   22.0   0.1     6    42   645   684   642   684 0.90 Bacterial regulatory protein, Fis family
Abhydrolase_5        PF12695.2    142 seq1362_BIOID51043   -            249   5.3e-19   68.2   0.0   1   1     3e-22   6.9e-19   67.9   0.0     2   130    30   215    29   231 0.78 Alpha/beta hydrolase family
Abhydrolase_6        PF12697.2    228 seq1362_BIOID51043   -            249   8.8e-17   61.6   1.9   1   1   1.7e-19   3.9e-16   59.5   1.3     1   205    30   215    30   242 0.66 Alpha/beta hydrolase family
Peptidase_S9         PF00326.16   213 seq1362_BIOID51043   -            249   1.4e-10   40.6   0.0   1   1   8.2e-14   1.9e-10   40.2   0.0    44   190    87   234    44   249 0.76 Prolyl oligopeptidase family
DLH                  PF01738.13   218 seq1362_BIOID51043   -            249   8.5e-07   28.3   0.0   1   1   2.6e-09   5.9e-06   25.6   0.0     2   188    13   231    12   235 0.84 Dienelactone hydrolase family
BAAT_C               PF08840.6    213 seq1362_BIOID51043   -            249     2e-05   24.3   0.0   1   1     8e-08   0.00018   21.1   0.0    21   164   106   234    98   242 0.74 BAAT / Acyl-CoA thioester hydrolase C terminal
Fer2                 PF00111.22    78 seq1364_BIOID51043   -            321   2.5e-12   46.2   3.7   1   1   1.6e-15   5.4e-12   45.1   2.6     6    77   242   312   238   313 0.88 2Fe-2S iron-sulfur cluster binding domain
FAD_binding_6        PF00970.19    99 seq1364_BIOID51043   -            321   1.8e-10   40.6   0.0   1   1   1.7e-13   5.7e-10   39.1   0.0     2    97     9   106     8   108 0.90 Oxidoreductase FAD-binding domain
NAD_binding_1        PF00175.16   109 seq1364_BIOID51043   -            321   1.5e-09   38.2   0.0   1   1   2.6e-12   8.9e-09   35.7   0.0     1   108   117   207   117   208 0.81 Oxidoreductase NAD-binding domain
MacB_PCD             PF12704.2    232 seq1367_BIOID51043   -            648   1.7e-54  184.7   3.1   1   1     5e-58   1.7e-54  184.7   2.1     1   231   261   491   261   492 0.94 MacB-like periplasmic core domain
FtsX                 PF02687.16   121 seq1367_BIOID51043   -            648   2.4e-21   75.5  10.3   1   1   7.1e-25   2.4e-21   75.5   7.1     2   121   527   641   526   641 0.97 FtsX-like permease family
ABC_tran             PF00005.22   118 seq1367_BIOID51043   -            648   6.1e-21   74.8   0.0   1   1   3.4e-24   1.2e-20   73.9   0.0     1   117    48   172    48   173 0.94 ABC transporter
AAA_21               PF13304.1    303 seq1367_BIOID51043   -            648   8.2e-12   45.5   0.1   1   1   6.3e-10   2.1e-06   27.7   0.0   222   300   130   205    85   208 0.88 AAA domain
Lactonase            PF10282.4    344 seq1368_BIOID51043   -            331   4.7e-87  292.1   0.0   1   1   1.3e-90     6e-87  291.7   0.0     2   343     5   327     4   328 0.95 Lactonase, 7-bladed beta-propeller
Anti-adapt_IraP      PF10796.4     87 seq1371_BIOID51043   -             86   1.7e-37  127.5   2.4   1   1   1.3e-41   1.8e-37  127.4   1.7     1    87     1    86     1    86 0.99 Sigma-S stabilisation anti-adaptor protein
UTRA                 PF07702.8    141 seq1372_BIOID51043   -            265     2e-32  111.6   0.0   1   1   9.8e-36   4.5e-32  110.5   0.0     1   140   118   256   118   257 0.99 UTRA domain
GntR                 PF00392.16    64 seq1372_BIOID51043   -            265   8.6e-24   82.6   0.0   1   1   2.9e-27   1.3e-23   82.0   0.0     1    64    34    97    34    97 0.99 Bacterial regulatory proteins, gntR family
HTH_DeoR             PF08220.7     57 seq1372_BIOID51043   -            265   7.6e-05   22.0   0.0   1   1   3.8e-08   0.00017   20.9   0.0    18    54    61    97    46   100 0.88 DeoR-like helix-turn-helix domain
Lyase_1              PF00206.15   312 seq1374_BIOID51043   -            460   2.1e-74  250.3   0.0   1   1   2.2e-78     3e-74  249.8   0.0     1   312    10   304    10   304 0.99 Lyase
Alk_phosphatase      PF00245.15   421 seq1375_BIOID51043   -            198   2.1e-13   49.6   0.0   1   1   1.9e-17   2.6e-13   49.3   0.0     1    55    78   128    78   138 0.93 Alkaline phosphatase
FBPase_glpX          PF03320.8    309 seq1377_BIOID51043   -            336  5.5e-135  448.8   7.6   1   1  4.6e-139  6.2e-135  448.6   5.3     2   309     3   322     2   322 0.99 Bacterial fructose-1,6-bisphosphatase, glpX-encoded
YscW                 PF09619.5    106 seq1378_BIOID51043   -            190   1.4e-41  140.3   0.5   1   1   1.5e-45     2e-41  139.8   0.3     1   106    41   152    41   152 0.99 Type III secretion system lipoprotein chaperone (YscW)
PTS_EIIC             PF02378.13   321 seq1381_BIOID51043   -            531   3.3e-89  298.7  33.1   1   1   4.8e-93   3.3e-89  298.7  23.0     1   321    34   372    34   372 0.94 Phosphotransferase system, EIIC
PTS_EIIB             PF00367.15    35 seq1381_BIOID51043   -            531   2.7e-14   51.9   0.6   1   1   9.3e-18   6.4e-14   50.7   0.2     1    35   458   492   458   492 0.97 phosphotransferase system, EIIB
Alk_phosphatase      PF00245.15   421 seq1382_BIOID51043   -            315  3.8e-106  355.1   0.6   1   2   2.8e-98   1.3e-94  317.1   0.1    92   350     1   272     1   275 0.98 Alkaline phosphatase
Alk_phosphatase      PF00245.15   421 seq1382_BIOID51043   -            315  3.8e-106  355.1   0.6   2   2     2e-13   9.1e-10   37.6   0.0   381   421   274   314   270   314 0.95 Alkaline phosphatase
Metalloenzyme        PF01676.13   262 seq1382_BIOID51043   -            315   6.6e-07   28.7   1.1   1   1   2.7e-10   1.2e-06   27.8   0.8   136   228   166   291   125   313 0.85 Metalloenzyme superfamily
Phosphodiest         PF01663.17   364 seq1382_BIOID51043   -            315   1.7e-05   24.1   0.0   1   1   4.8e-09   2.2e-05   23.8   0.0   159   255   158   252    70   293 0.70 Type I phosphodiesterase / nucleotide pyrophosphatase
BCCT                 PF02028.12   485 seq1386_BIOID51043   -            677  1.6e-173  577.3  44.2   1   1  1.3e-177  1.8e-173  577.1  30.6     1   484    17   502    17   503 0.99 BCCT family transporter
tRNA-synt_1g         PF09334.6    391 seq1388_BIOID51043   -            680  2.4e-156  520.2   0.1   1   1  1.1e-159    3e-156  519.8   0.0     1   390    11   400    11   401 0.98 tRNA synthetases class I (M)
tRNA_bind            PF01588.15    95 seq1388_BIOID51043   -            680   1.5e-22   79.0   0.0   1   1   1.2e-25   3.4e-22   77.9   0.0     1    94   584   677   584   678 0.98 Putative tRNA binding domain
tRNA-synt_1          PF00133.17   601 seq1388_BIOID51043   -            680   2.6e-18   65.2   1.5   1   1   3.1e-15   8.5e-12   43.7   0.1    25   103    11    88     3   116 0.83 tRNA synthetases class I (I, L, M and V)
tRNA-synt_1e         PF01406.14   301 seq1388_BIOID51043   -            680   3.5e-14   52.4   0.4   1   2   5.3e-09   1.4e-05   24.2   0.0    10   120    11   122     3   135 0.87 tRNA synthetases class I (C) catalytic domain
tRNA-synt_1e         PF01406.14   301 seq1388_BIOID51043   -            680   3.5e-14   52.4   0.4   2   2   1.5e-09   4.2e-06   25.9   0.0   213   282   297   365   290   383 0.82 tRNA synthetases class I (C) catalytic domain
DcuA_DcuB            PF03605.9    364 seq1389_BIOID51043   -            438    7e-112  373.7  22.3   1   1  1.2e-115  8.4e-112  373.5  15.4     1   364     8   371     8   371 0.99 Anaerobic c4-dicarboxylate membrane transporter
CitMHS               PF03600.11   349 seq1389_BIOID51043   -            438   4.7e-09   35.1  17.3   1   1   2.3e-12   1.6e-08   33.4  12.0    53   247    53   293    47   381 0.76 Citrate transporter
NAD_binding_1        PF00175.16   109 seq1390_BIOID51043   -            248   5.7e-17   62.1   0.0   1   1   1.2e-20   8.1e-17   61.6   0.0     1   109   111   223   111   223 0.89 Oxidoreductase NAD-binding domain
FAD_binding_6        PF00970.19    99 seq1390_BIOID51043   -            248   2.8e-10   40.0   0.0   1   1     8e-14   5.5e-10   39.1   0.0     9    90    14    90     6    98 0.85 Oxidoreductase FAD-binding domain
PsiF_repeat          PF07769.9     35 seq1394_BIOID51043   -            106     5e-37  125.0  21.0   1   2   7.1e-24   9.7e-20   69.7   4.0     2    35    26    59    25    59 0.97 psiF repeat
PsiF_repeat          PF07769.9     35 seq1394_BIOID51043   -            106     5e-37  125.0  21.0   2   2   2.4e-21   3.3e-17   61.5   5.0     2    35    70   103    69   103 0.97 psiF repeat
DUF1428              PF07237.6    103 seq1396_BIOID51043   -            117   1.3e-49  166.2   2.0   1   1     1e-53   1.4e-49  166.1   1.4     1   103     2   104     2   104 0.99 Protein of unknown function (DUF1428)
PrpF                 PF04303.8    371 seq1398_BIOID51043   -            350    7e-162  538.2   1.9   1   1  1.1e-165  7.8e-162  538.1   1.3     1   371     1   350     1   350 0.99 PrpF protein
MutS_V               PF00488.16   235 seq1399_BIOID51043   -            853  7.7e-105  349.3   0.0   1   1  4.6e-108  1.3e-104  348.6   0.0     1   234   567   798   567   799 0.99 MutS domain V
MutS_III             PF05192.13   204 seq1399_BIOID51043   -            853   3.1e-49  167.4   3.1   1   1   2.1e-52   5.7e-49  166.5   2.2     1   204   271   560   271   560 0.96 MutS domain III
MutS_I               PF01624.15   113 seq1399_BIOID51043   -            853   2.8e-44  149.6   0.0   1   1   2.8e-47   7.6e-44  148.2   0.0     1   112    11   122    11   123 0.99 MutS domain I
MutS_II              PF05188.12   137 seq1399_BIOID51043   -            853   1.9e-33  115.3   0.0   1   1   1.6e-36   4.5e-33  114.1   0.0     1   137   131   256   131   256 0.98 MutS domain II
MutS_IV              PF05190.13    92 seq1399_BIOID51043   -            853   3.6e-28   97.4   0.1   1   1   3.6e-31   9.9e-28   96.0   0.1     1    90   428   517   428   519 0.97 MutS family domain IV
AraC_binding         PF02311.14   136 seq1400_BIOID51043   -            309   7.8e-27   93.4   0.6   1   1   2.3e-30   7.8e-27   93.4   0.4     4   136    40   177    37   177 0.91 AraC-like ligand binding domain
HTH_AraC             PF00165.18    42 seq1400_BIOID51043   -            309   3.2e-22   77.5   0.0   1   2   1.6e-12   5.6e-09   35.4   0.0     2    41   204   244   203   245 0.91 Bacterial regulatory helix-turn-helix proteins, AraC family
HTH_AraC             PF00165.18    42 seq1400_BIOID51043   -            309   3.2e-22   77.5   0.0   2   2   1.9e-13   6.5e-10   38.4   0.0     1    41   256   294   256   295 0.96 Bacterial regulatory helix-turn-helix proteins, AraC family
HTH_18               PF12833.2     81 seq1400_BIOID51043   -            309   2.9e-19   68.8   0.5   1   1   2.3e-22   7.9e-19   67.4   0.0     1    80   217   295   217   296 0.97 Helix-turn-helix domain
SSB                  PF00436.20   104 seq1402_BIOID51043   -            178   8.4e-43  144.3   0.5   1   1   7.4e-47     1e-42  144.1   0.4     1   103     6   112     6   113 0.97 Single-strand binding protein family
GGDEF                PF00990.16   161 seq1404_BIOID51043   -            371   2.1e-47  160.5   0.0   1   1     4e-51   2.7e-47  160.2   0.0     2   161   211   366   210   366 0.97 GGDEF domain
MASE2                PF05230.6     91 seq1404_BIOID51043   -            371   1.8e-32  111.0   9.9   1   1     7e-36   4.8e-32  109.6   3.5     1    91    39   129    39   129 0.99 MASE2 domain
EIIC-GAT             PF03611.9    415 seq1405_BIOID51043   -            484  1.2e-130  435.9  44.4   1   1  8.5e-135  1.2e-130  435.9  30.8     1   395    31   426    31   445 0.97 PTS system sugar-specific permease component
ClpS                 PF02617.12    82 seq1406_BIOID51043   -            106   8.1e-35  118.3   0.1   1   1     7e-39   9.6e-35  118.0   0.1     2    82    23   103    22   103 0.98 ATP-dependent Clp protease adaptor protein ClpS
NanE                 PF04131.9    192 seq1407_BIOID51043   -            229   3.2e-71  238.1   1.7   1   1   5.4e-75   3.7e-71  237.9   1.2     1   191    30   228    30   229 0.97 Putative N-acetylmannosamine-6-phosphate epimerase
Dus                  PF01207.12   310 seq1407_BIOID51043   -            229   3.6e-05   22.6   0.2   1   1   1.1e-08   7.7e-05   21.5   0.1   156   223   152   219   128   227 0.78 Dihydrouridine synthase (Dus)
AAA_2                PF07724.9    171 seq1410_BIOID51043   -            758   2.6e-51  173.8   0.0   1   1   1.5e-50   1.5e-47  161.6   0.0     1   171   486   647   486   647 0.97 AAA domain (Cdc48 subfamily)
ClpB_D2-small        PF10431.4     81 seq1410_BIOID51043   -            758     5e-25   87.1   0.0   1   1   1.5e-27   1.5e-24   85.5   0.0     1    81   653   733   653   733 0.98 C-terminal, D2-small domain, of ClpB protein
AAA                  PF00004.24   132 seq1410_BIOID51043   -            758   1.8e-24   86.3   0.1   1   2   4.1e-16     4e-13   49.5   0.0     2   125   211   342   210   347 0.76 ATPase family associated with various cellular activities (AAA)
AAA                  PF00004.24   132 seq1410_BIOID51043   -            758   1.8e-24   86.3   0.1   2   2   5.9e-11   5.7e-08   32.9   0.0     2   111   492   607   491   621 0.85 ATPase family associated with various cellular activities (AAA)
AAA_5                PF07728.9    139 seq1410_BIOID51043   -            758   4.2e-19   68.5   0.0   1   1   2.9e-16   2.8e-13   49.6   0.0     2   125   491   609   490   619 0.89 AAA domain (dynein-related subfamily)
Clp_N                PF02861.15    53 seq1410_BIOID51043   -            758   2.3e-16   59.3   1.3   1   1     1e-17   9.9e-15   54.1   0.7     1    52    13    62    13    63 0.97 Clp amino terminal domain
AAA_16               PF13191.1    166 seq1410_BIOID51043   -            758   1.7e-13   51.1   6.7   1   1     6e-11   5.9e-08   33.1   0.0     1    95   187   287   187   354 0.79 AAA ATPase domain
Sigma54_activat      PF00158.21   168 seq1410_BIOID51043   -            758   1.3e-12   47.3   0.2   1   2     1e-07   9.8e-05   21.7   0.0     2   105   189   290   188   328 0.85 Sigma-54 interaction domain
Sigma54_activat      PF00158.21   168 seq1410_BIOID51043   -            758   1.3e-12   47.3   0.2   2   2   3.1e-08   3.1e-05   23.4   0.0    22   148   484   612   460   618 0.77 Sigma-54 interaction domain
SH3_3                PF08239.6     52 seq1413_BIOID51043   -            206   9.6e-06   25.0   0.1   1   1   1.4e-09   1.9e-05   24.0   0.0     5    46    36    80    30    86 0.91 Bacterial SH3 domain
SNARE_assoc          PF09335.6    123 seq1415_BIOID51043   -            254   1.9e-19   69.9   2.2   1   1   1.4e-23   1.9e-19   69.9   1.5     1   121    36   159    36   161 0.92 SNARE associated Golgi protein
Na_sulph_symp        PF00939.14   471 seq1417_BIOID51043   -            477  2.2e-177  590.5  46.1   1   1  1.8e-181  2.5e-177  590.3  32.0     2   471     4   474     3   474 0.99 Sodium:sulfate symporter transmembrane region
DUF497               PF04365.8     80 seq1418_BIOID51043   -             98   2.2e-26   91.4   0.8   1   1   1.9e-30   2.5e-26   91.2   0.6     1    80    10    92    10    92 0.96 Protein of unknown function (DUF497)
Bac_DnaA             PF00308.13   219 seq1419_BIOID51043   -            471  2.1e-100  334.7   0.2   1   1  1.1e-103  3.1e-100  334.1   0.1     2   218   137   353   136   354 0.99 Bacterial dnaA  protein
Bac_DnaA_C           PF08299.6     70 seq1419_BIOID51043   -            471   3.7e-35  119.5   0.1   1   1   3.6e-38   9.9e-35  118.1   0.1     1    70   379   448   379   448 0.99 Bacterial dnaA protein helix-turn-helix
DnaA_N               PF11638.3     65 seq1419_BIOID51043   -            471   1.3e-20   72.5   0.1   1   1   1.3e-23   3.5e-20   71.2   0.1     2    63     8    67     7    69 0.92 DnaA N-terminal domain
IstB_IS21            PF01695.12   178 seq1419_BIOID51043   -            471   7.1e-13   48.2   0.0   1   1   4.7e-16   1.3e-12   47.3   0.0    50   151   172   276   151   284 0.89 IstB-like ATP binding protein
AAA                  PF00004.24   132 seq1419_BIOID51043   -            471     2e-06   27.9   0.0   1   1   4.1e-09   1.1e-05   25.4   0.0     2   111   173   274   172   294 0.78 ATPase family associated with various cellular activities (AAA)
DUF4415              PF14384.1     62 seq1424_BIOID51043   -            128   7.6e-18   64.2   0.1   1   1   8.1e-22   1.1e-17   63.7   0.1     1    62    37    93    37    93 0.96 Domain of unknown function (DUF4415)
EAL                  PF00563.15   236 seq1425_BIOID51043   -            528   1.3e-65  221.0   0.4   1   1   2.9e-69     2e-65  220.5   0.3     2   235   273   505   272   506 0.96 EAL domain
CSS-motif            PF12792.2    208 seq1425_BIOID51043   -            528   2.2e-38  131.5   1.0   1   1   4.6e-42   3.2e-38  131.0   0.7     2   207    37   246    36   247 0.91 CSS motif domain associated with EAL
PolyA_pol            PF01743.15   126 seq1426_BIOID51043   -            412   2.6e-28   98.6   0.0   1   1   1.3e-31   6.1e-28   97.4   0.0     1   126     3   122     3   122 0.88 Poly A polymerase head domain
PolyA_pol_RNAbd      PF12627.2     64 seq1426_BIOID51043   -            412   5.4e-17   61.0   0.1   1   1   3.3e-20   1.5e-16   59.5   0.1     1    62   149   212   149   214 0.97 Probable RNA and SrmB- binding site of polymerase A
HD                   PF01966.17   122 seq1426_BIOID51043   -            412   4.3e-13   49.2   0.1   1   1   5.7e-16   2.6e-12   46.6   0.0     2   121   229   328   228   329 0.96 HD domain
WGR                  PF05406.10    81 seq1427_BIOID51043   -            340   7.7e-17   60.9   0.8   1   1   1.1e-20   1.5e-16   59.9   0.5    11    78     4    68     1    71 0.93 WGR domain
PTS_IIB              PF02302.12    90 seq1429_BIOID51043   -            101   3.8e-14   52.7   0.1   1   1   3.2e-18   4.4e-14   52.5   0.1     1    79     4    79     4    89 0.90 PTS system, Lactose/Cellobiose specific IIB subunit
Autotransporter      PF03797.14   265 seq1430_BIOID51043   -           1349   1.2e-56  191.9  25.6   1   1   1.7e-60   1.2e-56  191.9  17.7     2   259  1063  1334  1062  1340 0.94 Autotransporter beta-domain
ESPR                 PF13018.1     24 seq1430_BIOID51043   -           1349   7.4e-11   41.1   1.3   1   1   2.2e-14   1.5e-10   40.1   0.9     1    22    23    44    23    46 0.97 Extended Signal Peptide of Type V secretion system
DUF1454              PF07305.7    200 seq1431_BIOID51043   -            199  1.4e-111  370.1   1.7   1   1  1.2e-115  1.6e-111  369.9   1.2     1   200     1   199     1   199 1.00 Protein of unknown function (DUF1454)
PTS_EIIA_2           PF00359.17   142 seq1433_BIOID51043   -            154   3.8e-34  117.3   0.0   1   1   3.1e-38   4.3e-34  117.1   0.0     2   140     7   148     6   150 0.96 Phosphoenolpyruvate-dependent sugar phosphotransferase system, EIIA 2
DDE_3                PF13358.1    146 seq1436_BIOID51043   -             77   3.6e-10   39.6   0.4   1   1   2.9e-14     4e-10   39.5   0.3    69   137     1    69     1    75 0.91 DDE superfamily endonuclease
DUF188               PF02639.9    130 seq1437_BIOID51043   -            152     1e-50  170.3   0.0   1   1   8.8e-55   1.2e-50  170.1   0.0     1   127    17   143    17   146 0.98 Uncharacterized BCR, YaiI/YqxD family COG1671
OMPdecase            PF00215.19   226 seq1438_BIOID51043   -            267   1.3e-30  106.3   0.6   1   1   1.1e-34   1.5e-30  106.1   0.4     2   225    56   257    55   258 0.94 Orotidine 5'-phosphate decarboxylase / HUMPS family
FCD                  PF07729.7    125 seq1439_BIOID51043   -            218   4.5e-18   65.6   0.6   1   1   1.1e-21   7.8e-18   64.8   0.4     1   123    92   213    92   215 0.91 FCD domain
GntR                 PF00392.16    64 seq1439_BIOID51043   -            218   2.7e-08   33.0   0.1   1   1   6.6e-12   4.5e-08   32.2   0.1    26    62    29    65     4    67 0.87 Bacterial regulatory proteins, gntR family
DNA_pol3_beta        PF00712.14   120 seq1441_BIOID51043   -            366     5e-48  161.8   0.0   1   1   4.8e-46   2.2e-42  143.6   0.0     1   120     1   120     1   120 0.99 DNA polymerase III beta subunit, N-terminal domain
DNA_pol3_beta_2      PF02767.11   116 seq1441_BIOID51043   -            366   1.2e-47  160.6   0.0   1   1     6e-46   2.7e-42  143.3   0.0     1   116   129   243   129   243 0.99 DNA polymerase III beta subunit, central domain
DNA_pol3_beta_3      PF02768.10   121 seq1441_BIOID51043   -            366   1.2e-44  150.6   0.3   1   1     6e-48   2.7e-44  149.4   0.1     1   121   245   365   245   365 0.99 DNA polymerase III beta subunit, C-terminal domain
TIM                  PF00121.13   244 seq1442_BIOID51043   -            255   3.2e-93  311.1   1.0   1   1   2.6e-97   3.6e-93  311.0   0.7     1   243     4   245     4   246 0.97 Triosephosphate isomerase
DUF4132              PF13569.1    180 seq1443_BIOID51043   -            921     4e-53  179.4   0.0   1   1   6.1e-57   8.4e-53  178.4   0.0     1   179   645   830   645   831 0.96 Domain of unknown function (DUF4132)
Metallophos          PF00149.23   201 seq1444_BIOID51043   -            218   3.6e-15   55.8   4.2   1   1   1.6e-18   1.1e-14   54.2   2.9     2   197    16   187    15   191 0.82 Calcineurin-like phosphoesterase
Metallophos_2        PF12850.2    156 seq1444_BIOID51043   -            218     1e-06   28.5   0.0   1   1   2.4e-10   1.7e-06   27.8   0.0     3   118    17   188    16   211 0.60 Calcineurin-like phosphoesterase superfamily domain
Aconitase            PF00330.15   465 seq1447_BIOID51043   -            753   1.7e-47  161.8   0.1   1   1   3.6e-51   2.4e-47  161.3   0.0    91   450   113   456    38   471 0.87 Aconitase family (aconitate hydratase)
Aconitase_C          PF00694.14   131 seq1447_BIOID51043   -            753   6.8e-06   26.1   0.0   1   1     2e-09   1.4e-05   25.1   0.0    84   129   637   683   624   685 0.89 Aconitase C-terminal domain
SKI                  PF01202.17   158 seq1451_BIOID51043   -            174   4.8e-48  162.8   0.0   1   1   1.6e-51   5.5e-48  162.7   0.0     1   157    11   168    11   169 0.98 Shikimate kinase
AAA_17               PF13207.1    121 seq1451_BIOID51043   -            174   1.9e-06   28.5   0.0   1   1   1.3e-09   4.3e-06   27.4   0.0     3    66     6    67     5   172 0.67 AAA domain
AAA                  PF00004.24   132 seq1451_BIOID51043   -            174   2.2e-06   27.7   0.0   1   1   3.1e-08   0.00011   22.3   0.0     2    30     6    34     5    95 0.86 ATPase family associated with various cellular activities (AAA)
AP_endonuc_2         PF01261.19   211 seq1452_BIOID51043   -            284   1.5e-28   99.4   0.0   1   1     2e-32   2.7e-28   98.6   0.0     1   210    25   229    25   230 0.97 Xylose isomerase-like TIM barrel
MerR-DNA-bind        PF09278.6     65 seq1454_BIOID51043   -            154     7e-15   55.0   0.1   1   1   2.6e-18   1.2e-14   54.3   0.0     2    65    55   119    54   119 0.96 MerR, DNA binding
MerR                 PF00376.18    38 seq1454_BIOID51043   -            154   4.6e-14   51.5   0.3   1   1   2.5e-17   1.1e-13   50.3   0.1     1    38    13    49    13    49 0.98 MerR family regulatory protein
MerR_1               PF13411.1     69 seq1454_BIOID51043   -            154   2.8e-12   46.1   0.0   1   1     1e-15   4.6e-12   45.4   0.0     2    65    13    76    12    78 0.96 MerR HTH family regulatory protein
SMC_N                PF02463.14   220 seq1456_BIOID51043   -            357   3.3e-41  140.8   0.0   1   1   8.7e-45     4e-41  140.5   0.0     2   218     3   354     2   356 0.97 RecF/RecN/SMC N terminal domain
AAA_23               PF13476.1    202 seq1456_BIOID51043   -            357   1.7e-09   38.2   0.0   1   1   6.4e-13   2.9e-09   37.4   0.0     1    88     5   143     5   247 0.64 AAA domain
AAA_21               PF13304.1    303 seq1456_BIOID51043   -            357   1.8e-07   31.3   0.0   1   1   4.3e-10     2e-06   27.8   0.0     1    33    25    59    25   100 0.70 AAA domain
AroM                 PF07302.6    221 seq1458_BIOID51043   -            225   1.2e-86  289.5   2.8   1   1   9.7e-91   1.3e-86  289.3   1.9     2   220     5   224     4   225 0.99 AroM protein
Aldolase_II          PF00596.16   183 seq1460_BIOID51043   -            228   7.3e-47  159.2   0.2   1   1   6.9e-51   9.4e-47  158.9   0.1     1   182     6   193     6   194 0.88 Class II Aldolase and Adducin N-terminal domain
Response_reg         PF00072.19   112 seq1461_BIOID51043   -            151   3.9e-17   62.1   0.4   1   1   3.4e-21   4.7e-17   61.8   0.2     1   111     4   117     4   118 0.96 Response regulator receiver domain
NAD_binding_2        PF03446.10   162 seq1464_BIOID51043   -            302   1.8e-36  125.4   5.8   1   1   1.9e-40   2.6e-36  124.8   4.1     3   161     8   168     6   169 0.95 NAD binding domain of 6-phosphogluconate dehydrogenase
G3P_acyltransf       PF02660.10   178 seq1466_BIOID51043   -            205   3.4e-57  192.7  10.4   1   1   2.9e-61   3.9e-57  192.5   7.2     1   177    10   184    10   185 0.96 Glycerol-3-phosphate acyltransferase
PTS_EIIA_2           PF00359.17   142 seq1468_BIOID51043   -            147   7.3e-34  116.4   0.0   1   1     6e-38   8.2e-34  116.2   0.0     2   141     5   146     4   147 0.95 Phosphoenolpyruvate-dependent sugar phosphotransferase system, EIIA 2
Xan_ur_permease      PF00860.15   389 seq1469_BIOID51043   -            449   1.8e-88  296.5  47.6   1   1   1.6e-92   2.2e-88  296.2  33.0     1   388    26   409    26   410 0.99 Permease family
DUF1255              PF06865.6     94 seq1473_BIOID51043   -             94   5.4e-35  119.4   0.0   1   1   4.3e-39   5.9e-35  119.3   0.0     1    94     1    94     1    94 0.98 Protein of unknown function (DUF1255)
DNA_gyraseB          PF00204.20   173 seq1474_BIOID51043   -            804   1.6e-62  209.6   0.0   1   1   9.9e-66   3.4e-62  208.5   0.0     1   173   221   391   221   391 0.99 DNA gyrase B
DNA_gyraseB_C        PF00986.16    65 seq1474_BIOID51043   -            804   1.2e-30  104.9   0.2   1   1   9.3e-34   3.2e-30  103.5   0.1     3    65   731   793   729   793 0.96 DNA gyrase B subunit, carboxyl terminus
Toprim               PF01751.17    88 seq1474_BIOID51043   -            804   1.9e-23   82.0   0.0   1   1   1.7e-26   5.9e-23   80.4   0.0     1    88   419   532   419   532 0.96 Toprim domain
HATPase_c            PF02518.21   111 seq1474_BIOID51043   -            804   1.3e-20   73.0   0.2   1   1   7.7e-24   2.6e-20   72.0   0.1     2   110    32   173    31   174 0.95 Histidine kinase-, DNA gyrase B-, and HSP90-like ATPase
Ribonuc_L-PSP        PF01042.16   121 seq1476_BIOID51043   -            115   3.4e-28   97.7   0.5   1   1   2.7e-32   3.7e-28   97.5   0.4     2   121     4   115     3   115 0.96 Endoribonuclease L-PSP
PTS_IIB              PF02302.12    90 seq1477_BIOID51043   -             95   6.3e-12   45.6   1.0   1   1   5.1e-16   6.9e-12   45.5   0.7     1    86     2    83     2    87 0.83 PTS system, Lactose/Cellobiose specific IIB subunit
DUF1537              PF07005.6    223 seq1479_BIOID51043   -            420   5.2e-62  209.3  15.1   1   1   6.3e-66   8.6e-62  208.6  10.4     1   223   161   380   161   380 0.95 Protein of unknown function, DUF1537
EIIC-GAT             PF03611.9    415 seq1480_BIOID51043   -            418  2.8e-144  480.8  42.8   1   1  2.4e-148  3.3e-144  480.6  29.7     2   415     9   406     8   406 0.99 PTS system sugar-specific permease component
DUF2773              PF10971.3     81 seq1481_BIOID51043   -             57   1.2e-33  114.8   0.4   1   1   9.1e-38   1.3e-33  114.7   0.3    25    81     1    57     1    57 0.99 Protein of unknown function (DUF2773)
Ribosomal_S6         PF01250.12    92 seq1483_BIOID51043   -            131   3.4e-33  113.2   0.1   1   1   3.2e-37   4.4e-33  112.8   0.0     1    91     2    91     2    92 0.98 Ribosomal protein S6
DUF1889              PF08986.5    119 seq1486_BIOID51043   -            119   4.3e-83  275.2   0.8   1   1   3.5e-87   4.8e-83  275.1   0.6     1   119     1   119     1   119 1.00 Domain of unknown function (DUF1889)
DUF4132              PF13569.1    180 seq1487_BIOID51043   -           1117   2.4e-42  144.4   0.0   1   1   4.2e-46   5.8e-42  143.1   0.0     3   180   861  1046   859  1046 0.96 Domain of unknown function (DUF4132)
SSB                  PF00436.20   104 seq1488_BIOID51043   -            104   2.9e-13   49.4   0.0   1   1   2.3e-17   3.2e-13   49.3   0.0     2    96     3    92     2   100 0.89 Single-strand binding protein family
EAL                  PF00563.15   236 seq1491_BIOID51043   -            362   6.7e-59  199.1   0.0   1   1   1.4e-62   9.5e-59  198.6   0.0     3   236   112   346   111   346 0.94 EAL domain
GerE                 PF00196.14    58 seq1491_BIOID51043   -            362   1.3e-10   40.3   0.3   1   1   3.8e-14   2.6e-10   39.3   0.2     5    52    26    73    24    77 0.96 Bacterial regulatory proteins, luxR family
Na_H_Exchanger       PF00999.16   384 seq1492_BIOID51043   -            549   3.4e-72  242.9  43.6   1   1   3.1e-76   4.2e-72  242.6  30.2     2   383     8   421     5   422 0.91 Sodium/hydrogen exchanger family
Fumerase             PF05681.9    271 seq1493_BIOID51043   -            321     1e-81  273.8   0.0   1   1   9.4e-86   1.3e-81  273.5   0.0     1   268    32   302    32   305 0.96 Fumarate hydratase (Fumerase)
Ribosomal_S18        PF01084.15    54 seq1495_BIOID51043   -             75   2.7e-25   87.8   0.5   1   1   2.4e-29   3.3e-25   87.5   0.3     2    54    16    68    15    68 0.96 Ribosomal protein S18
Chorismate_bind      PF00425.13   257 seq1497_BIOID51043   -            453   1.9e-91  305.8   0.0   1   1   3.5e-95   2.4e-91  305.5   0.0     2   257   190   443   189   443 0.98 chorismate binding enzyme
Anth_synt_I_N        PF04715.8    140 seq1497_BIOID51043   -            453   7.8e-30  103.6   0.2   1   1   8.9e-33   6.1e-29  100.7   0.0     9   139    22   153    16   154 0.90 Anthranilate synthase component I, N terminal region
Ribosomal_L9_C       PF03948.9     87 seq1500_BIOID51043   -            149   1.2e-26   92.4   1.8   1   1   2.9e-30     2e-26   91.7   1.2     2    87    63   149    62   149 0.97 Ribosomal protein L9, C-terminal domain
Ribosomal_L9_N       PF01281.14    48 seq1500_BIOID51043   -            149   7.6e-23   79.3   0.3   1   1   2.2e-26   1.5e-22   78.4   0.2     1    48     1    48     1    48 0.97 Ribosomal protein L9, N-terminal domain
Aldolase_II          PF00596.16   183 seq1501_BIOID51043   -            212   3.4e-44  150.5   0.0   1   1   2.8e-48   3.9e-44  150.3   0.0     2   181    14   190    13   192 0.93 Class II Aldolase and Adducin N-terminal domain
Fumerase_C           PF05683.7    206 seq1503_BIOID51043   -            201   1.8e-48  164.3   0.0   1   1   1.5e-52     2e-48  164.1   0.0    31   203     5   178     1   181 0.97 Fumarase C-terminus
AP_endonuc_2         PF01261.19   211 seq1505_BIOID51043   -            258   1.1e-30  106.4   2.1   1   1   9.7e-35   1.3e-30  106.1   1.5     1   211    21   219    21   219 0.95 Xylose isomerase-like TIM barrel
MFS_1                PF07690.11   354 seq1506_BIOID51043   -            392   4.6e-40  137.3  82.2   1   2   2.8e-31   3.8e-27   94.8  30.7     2   343    19   345    18   347 0.89 Major Facilitator Superfamily
MFS_1                PF07690.11   354 seq1506_BIOID51043   -            392   4.6e-40  137.3  82.2   2   2   1.5e-19     2e-15   56.2  20.7     1   168   220   385   220   391 0.93 Major Facilitator Superfamily
DUF937               PF06078.6    137 seq1507_BIOID51043   -            132   7.2e-19   68.2   6.3   1   1   6.6e-23   9.1e-19   67.9   4.3    41   137     6   107     1   107 0.84 Bacterial protein of unknown function (DUF937)
NUDIX                PF00293.23   135 seq1508_BIOID51043   -            192   4.3e-16   58.6   0.0   1   1   4.3e-20   5.9e-16   58.2   0.0     4   124    33   151    29   159 0.87 NUDIX domain
Na_sulph_symp        PF00939.14   471 seq1509_BIOID51043   -            487    2e-182  607.1  40.8   1   1  1.6e-186  2.2e-182  607.0  28.3     2   468     5   485     4   487 0.99 Sodium:sulfate symporter transmembrane region
DEAD                 PF00270.24   173 seq1510_BIOID51043   -            421   3.7e-42  143.5   0.0   1   1   4.2e-43   2.8e-39  134.2   0.0     1   171    33   206    33   208 0.95 DEAD/DEAH box helicase
Helicase_C           PF00271.26    78 seq1510_BIOID51043   -            421   3.8e-25   87.4   0.0   1   1   1.6e-28   1.1e-24   85.9   0.0     3    78   276   351   274   351 0.97 Helicase conserved C-terminal domain
Hydrolase_3          PF08282.7    254 seq1513_BIOID51043   -            270   3.9e-68  229.6   0.0   1   1   9.6e-72   4.4e-68  229.5   0.0     1   254     6   264     6   264 0.95 haloacid dehalogenase-like hydrolase
S6PP                 PF05116.8    247 seq1513_BIOID51043   -            270   5.4e-16   58.5   0.0   1   2   4.5e-09     2e-05   23.8   0.0     3    79     4    82     2   144 0.79 Sucrose-6F-phosphate phosphohydrolase
S6PP                 PF05116.8    247 seq1513_BIOID51043   -            270   5.4e-16   58.5   0.0   2   2     8e-12   3.6e-08   32.8   0.0   144   214   175   244   155   268 0.80 Sucrose-6F-phosphate phosphohydrolase
Hydrolase            PF00702.21   204 seq1513_BIOID51043   -            270   9.2e-09   36.0   1.3   1   1     1e-11   4.6e-08   33.7   0.9     1   204     3   232     3   232 0.60 haloacid dehalogenase-like hydrolase
GntP_permease        PF02447.11   441 seq1514_BIOID51043   -            454  1.4e-153  511.4  49.8   1   1  2.3e-157  1.5e-153  511.2  34.5     2   440     5   453     4   454 0.97 GntP family permease
CitMHS               PF03600.11   349 seq1514_BIOID51043   -            454   1.4e-08   33.6  37.9   1   1   2.6e-12   1.8e-08   33.2  26.3     3   318    11   375     7   403 0.80 Citrate transporter
SDH_alpha            PF03313.10   283 seq1517_BIOID51043   -            454  7.6e-104  346.5   5.6   1   1  1.4e-107  9.8e-104  346.2   3.9     3   282   184   449   182   450 0.96 Serine dehydratase alpha chain
SDH_beta             PF03315.10   158 seq1517_BIOID51043   -            454   8.5e-56  188.2   0.0   1   1   2.2e-59   1.5e-55  187.4   0.0     1   157     3   158     3   159 0.96 Serine dehydratase beta chain
Response_reg         PF00072.19   112 seq1518_BIOID51043   -            232   5.1e-29  100.4   0.4   1   1   1.2e-32     8e-29   99.8   0.3     1   112     4   112     4   112 0.98 Response regulator receiver domain
Trans_reg_C          PF00486.23    77 seq1518_BIOID51043   -            232   1.4e-21   76.0   0.0   1   1   5.1e-25   3.5e-21   74.7   0.0     1    77   152   228   152   228 0.95 Transcriptional regulatory protein, C terminal
BATS                 PF06968.8     92 seq1519_BIOID51043   -            346   1.7e-29  101.3   0.0   1   1   5.5e-33   3.7e-29  100.2   0.0     1    92   220   312   220   312 0.99 Biotin and Thiamin Synthesis associated domain
Radical_SAM          PF04055.16   166 seq1519_BIOID51043   -            346   3.9e-19   69.3   0.0   1   1   4.6e-22   3.2e-18   66.3   0.0     4   160    50   203    47   209 0.92 Radical SAM superfamily
Ank_2                PF12796.2     89 seq1522_BIOID51043   -            201   2.2e-29  101.4   1.7   1   2   2.2e-15   6.1e-12   45.5   0.2     3    86    12    99    10   102 0.96 Ankyrin repeats (3 copies)
Ank_2                PF12796.2     89 seq1522_BIOID51043   -            201   2.2e-29  101.4   1.7   2   2   2.3e-11   6.3e-08   32.7   0.0    39    83   157   201   153   201 0.94 Ankyrin repeats (3 copies)
Ank_4                PF13637.1     54 seq1522_BIOID51043   -            201   2.6e-27   94.5   0.8   1   2   8.3e-12   2.3e-08   34.2   0.0     8    54    13    59    10    59 0.97 Ankyrin repeats (many copies)
Ank_4                PF13637.1     54 seq1522_BIOID51043   -            201   2.6e-27   94.5   0.8   2   2   2.3e-09   6.4e-06   26.4   0.0    16    54   159   197   155   197 0.96 Ankyrin repeats (many copies)
Ank                  PF00023.25    33 seq1522_BIOID51043   -            201   1.2e-23   81.5   6.5   1   2   7.6e-10   2.1e-06   27.1   0.0     2    32    39    69    38    70 0.96 Ankyrin repeat
Ank                  PF00023.25    33 seq1522_BIOID51043   -            201   1.2e-23   81.5   6.5   2   2   1.9e-08   5.1e-05   22.7   0.0     2    33   139   175   138   175 0.97 Ankyrin repeat
TetR_C_2             PF08361.6    121 seq1524_BIOID51043   -            215   4.5e-57  191.0   1.6   1   1   9.1e-61   6.2e-57  190.6   1.1     1   119    84   202    84   204 0.99 MAATS-type transcriptional repressor, C-terminal region
TetR_N               PF00440.18    47 seq1524_BIOID51043   -            215   4.8e-20   70.8   0.0   1   1     1e-23   7.1e-20   70.2   0.0     1    47    16    62    16    62 0.98 Bacterial regulatory proteins, tetR family
Ppx-GppA             PF02541.11   285 seq1527_BIOID51043   -            497  1.3e-103  345.9   0.6   1   1  1.7e-107  2.4e-103  345.1   0.4     1   283    24   304    24   306 0.99 Ppx/GppA phosphatase family
HATPase_c            PF02518.21   111 seq1528_BIOID51043   -            457     1e-25   89.4   0.0   1   1   2.3e-28   7.9e-25   86.6   0.0     2   110   346   453   345   454 0.97 Histidine kinase-, DNA gyrase B-, and HSP90-like ATPase
HisKA                PF00512.20    68 seq1528_BIOID51043   -            457   9.8e-15   54.1   3.5   1   1   2.9e-18   9.8e-15   54.1   2.4     1    67   238   299   238   300 0.95 His Kinase A (phospho-acceptor) domain
HAMP                 PF00672.20    70 seq1528_BIOID51043   -            457   8.2e-13   48.2   0.1   1   1   2.4e-16   8.2e-13   48.2   0.1     2    70   165   234   164   234 0.96 HAMP domain
HATPase_c_3          PF13589.1    137 seq1528_BIOID51043   -            457   5.7e-07   29.1   0.0   1   1   3.4e-10   1.2e-06   28.1   0.0     3    82   350   424   348   430 0.88 Histidine kinase-, DNA gyrase B-, and HSP90-like ATPase
HrpB_C               PF08482.5    133 seq1530_BIOID51043   -            824   7.2e-56  187.8   0.1   1   1   5.1e-59   1.8e-55  186.6   0.1     1   133   679   811   679   811 1.00 ATP-dependent helicase C-terminal
DEAD                 PF00270.24   173 seq1530_BIOID51043   -            824   4.3e-11   42.4   0.0   1   1   3.3e-14   1.1e-10   41.0   0.0    16   168    37   177    22   182 0.77 DEAD/DEAH box helicase
Helicase_C           PF00271.26    78 seq1530_BIOID51043   -            824     4e-10   39.2   0.0   1   1   2.3e-13   7.9e-10   38.3   0.0    10    77   257   342   252   343 0.96 Helicase conserved C-terminal domain
HA2                  PF04408.18   102 seq1530_BIOID51043   -            824   1.8e-09   37.4   0.1   1   1   1.4e-12   4.7e-09   36.0   0.1     2    62   404   463   403   519 0.85 Helicase associated domain (HA2)
DUF2877              PF11392.3    111 seq1531_BIOID51043   -            287   1.8e-33  114.9   0.0   1   1   2.7e-37   3.7e-33  113.9   0.0     1   110   167   276   167   277 0.98 Protein of unknown function (DUF2877)
Aminotran_1_2        PF00155.16   363 seq1532_BIOID51043   -            384     4e-68  229.8   0.0   1   1   6.6e-72   4.5e-68  229.7   0.0     2   362    40   379    39   380 0.96 Aminotransferase class I and II
Beta_elim_lyase      PF01212.16   290 seq1532_BIOID51043   -            384     2e-06   27.0   0.1   1   1   1.3e-09   9.1e-06   24.8   0.0    27    87    82   142    67   206 0.77 Beta-eliminating lyase
FCD                  PF07729.7    125 seq1534_BIOID51043   -            229   7.4e-24   84.3   9.5   1   1   1.7e-27   1.1e-23   83.7   6.6     3   123    99   218    97   220 0.94 FCD domain
GntR                 PF00392.16    64 seq1534_BIOID51043   -            229   1.6e-14   52.9   0.1   1   1   5.7e-18   3.9e-14   51.7   0.0     3    64     7    68     5    68 0.95 Bacterial regulatory proteins, gntR family
MscS_TM              PF12794.2    340 seq1535_BIOID51043   -           1120     2e-97  325.7  28.8   1   1  4.5e-101     2e-97  325.7  20.0     5   340   508   826   505   826 0.97 Mechanosensitive ion channel inner membrane domain 1
MscS_porin           PF12795.2    240 seq1535_BIOID51043   -           1120   4.9e-66  222.3  54.0   1   1   1.1e-69   4.9e-66  222.3  37.4     1   240    49   290    49   290 0.98 Mechanosensitive ion channel porin domain
MS_channel           PF00924.13   206 seq1535_BIOID51043   -           1120   3.3e-61  206.0   0.5   1   1   7.3e-65   3.3e-61  206.0   0.3     2   206   887  1086   886  1086 0.99 Mechanosensitive ion channel
AsnC_trans_reg       PF01037.16    74 seq1538_BIOID51043   -            164   1.9e-24   85.0   0.1   1   1   1.4e-27   6.5e-24   83.3   0.0     1    74    78   152    78   152 0.98 AsnC family
HTH_24               PF13412.1     48 seq1538_BIOID51043   -            164   2.3e-21   74.8   0.2   1   1   1.1e-24     5e-21   73.7   0.1     1    48    12    59    12    59 0.98 Winged helix-turn-helix DNA-binding
HTH_AsnC-type        PF13404.1     42 seq1538_BIOID51043   -            164   2.6e-20   71.5   0.4   1   1     9e-24   4.1e-20   70.9   0.2     1    42    12    53    12    53 0.99 AsnC-type helix-turn-helix domain
EAL                  PF00563.15   236 seq1539_BIOID51043   -            532   1.2e-59  201.5   0.2   1   1   2.8e-63   1.9e-59  200.8   0.2     4   236   273   501   270   501 0.93 EAL domain
CSS-motif            PF12792.2    208 seq1539_BIOID51043   -            532   2.3e-41  141.3   0.4   1   1   5.7e-45   3.9e-41  140.5   0.1     3   203    42   242    40   247 0.94 CSS motif domain associated with EAL
Ligase_CoA           PF00549.14   153 seq1544_BIOID51043   -            515     3e-48  163.1   0.0   1   1   7.9e-51   5.4e-47  159.0   0.0     1   148   346   503   346   508 0.97 CoA-ligase
CoA_binding          PF02629.14    96 seq1544_BIOID51043   -            515   1.5e-19   70.1   0.2   1   1   1.5e-21     1e-17   64.3   0.0     2    96   188   284   187   284 0.97 CoA binding domain
Ribosomal_S21        PF01165.15    57 seq1545_BIOID51043   -             71   3.2e-24   84.0   8.1   1   1   2.3e-28   3.2e-24   84.0   5.6     2    57     3    58     2    59 0.97 Ribosomal protein S21
FtsK_SpoIIIE         PF01580.13   205 seq1547_BIOID51043   -           1368     4e-74  248.3   0.1   1   1   1.9e-77   6.3e-74  247.7   0.1     2   205   987  1200   986  1200 0.98 FtsK/SpoIIIE family
DUF4117              PF13491.1    171 seq1547_BIOID51043   -           1368   3.5e-41  140.3  17.3   1   1   1.5e-44     5e-41  139.8  12.0     2   171    20   191    19   191 0.95 Domain of unknown function (DUF4117)
Ftsk_gamma           PF09397.5     67 seq1547_BIOID51043   -           1368   4.1e-30  103.1   0.0   1   1   2.7e-33   9.1e-30  102.0   0.0     2    65  1301  1364  1300  1366 0.96 Ftsk gamma domain
AAA_5                PF07728.9    139 seq1548_BIOID51043   -            384   6.6e-38  129.4   0.0   1   1     8e-42   1.1e-37  128.7   0.0     2   139   101   242   100   242 0.98 AAA domain (dynein-related subfamily)
Methyltransf_11      PF08241.7     95 seq1550_BIOID51043   -            251   2.4e-24   85.5   0.0   1   1   3.2e-27   4.4e-24   84.6   0.0     1    95    47   138    47   138 0.98 Methyltransferase domain
Methyltransf_23      PF13489.1    162 seq1550_BIOID51043   -            251   6.9e-15   54.9   0.1   1   1   7.4e-18     1e-14   54.4   0.0     4   145    25   168    17   179 0.76 Methyltransferase domain
Methyltransf_31      PF13847.1    152 seq1550_BIOID51043   -            251   9.9e-15   54.3   0.0   1   1   9.6e-18   1.3e-14   53.9   0.0     5   118    44   147    40   190 0.84 Methyltransferase domain
Methyltransf_12      PF08242.7     99 seq1550_BIOID51043   -            251   2.2e-11   43.9   0.0   1   1   3.3e-14   4.6e-11   42.9   0.0     1    98    47   135    47   136 0.86 Methyltransferase domain
Methyltransf_18      PF12847.2    112 seq1550_BIOID51043   -            251     1e-09   38.8   0.0   1   1   1.4e-12   1.9e-09   37.9   0.0     4   110    45   139    42   141 0.79 Methyltransferase domain
Methyltransf_25      PF13649.1    101 seq1550_BIOID51043   -            251     3e-09   37.0   0.0   1   1     8e-12   1.1e-08   35.2   0.0     1   101    46   134    46   134 0.87 Methyltransferase domain
Ubie_methyltran      PF01209.13   233 seq1550_BIOID51043   -            251   2.1e-09   36.7   0.0   1   1     2e-12   2.8e-09   36.3   0.0    42   168    37   155     2   167 0.83 ubiE/COQ5 methyltransferase family
Methyltransf_8       PF05148.10   219 seq1550_BIOID51043   -            251   3.7e-06   26.6   0.0   1   1   3.9e-09   5.3e-06   26.0   0.0    58   156    29   138    16   158 0.77 Hypothetical methyltransferase
MTS                  PF05175.9    170 seq1550_BIOID51043   -            251   6.3e-05   22.3   0.0   1   1   7.2e-08   9.9e-05   21.6   0.0    19    74    30    83    22   108 0.83 Methyltransferase small domain
Peptidase_M20        PF01546.23   171 seq1551_BIOID51043   -            418     2e-14   53.4   0.0   1   1     2e-18   2.7e-14   52.9   0.0    23   170   140   405    78   406 0.93 Peptidase family M20/M25/M40
Toprim_N             PF08275.6    128 seq1552_BIOID51043   -            581   1.5e-43  147.6   0.0   1   1   1.3e-46   2.5e-43  146.9   0.0     1   127   126   251   126   252 0.98 DNA primase catalytic core, N-terminal domain
zf-CHC2              PF01807.15    98 seq1552_BIOID51043   -            581   1.8e-40  136.2   0.1   1   1   1.7e-43   3.4e-40  135.4   0.1     3    96     7   100     5   102 0.96 CHC2 zinc finger
DnaG_DnaB_bind       PF08278.6    127 seq1552_BIOID51043   -            581   2.2e-39  134.4   1.3   1   1   2.7e-42   5.3e-39  133.2   0.9     1   127   450   575   450   575 0.99 DNA primase DnaG DnaB-binding
DnaB_bind            PF10410.4     59 seq1552_BIOID51043   -            581   7.1e-18   64.2   0.0   1   1     1e-20     2e-17   62.8   0.0     1    58   368   425   368   426 0.97 DnaB-helicase binding domain of primase
Toprim_4             PF13662.1     81 seq1552_BIOID51043   -            581   5.4e-16   58.2   0.0   1   1   6.5e-19   1.3e-15   57.0   0.0     2    70   260   325   259   335 0.90 Toprim domain
Toprim_2             PF13155.1     95 seq1552_BIOID51043   -            581   3.8e-12   46.2   0.0   1   1   4.4e-15   8.6e-12   45.0   0.0     2    93   263   348   262   350 0.86 Toprim-like
Toprim               PF01751.17    88 seq1552_BIOID51043   -            581     1e-11   44.4   0.0   1   1     1e-14     2e-11   43.4   0.0     2    78   261   331   260   339 0.93 Toprim domain
DeoRC                PF00455.17   162 seq1554_BIOID51043   -            260   4.1e-30  104.4   0.0   1   1   8.2e-34   5.6e-30  103.9   0.0    10   161    84   235    76   236 0.98 DeoR C terminal sensor domain
HTH_DeoR             PF08220.7     57 seq1554_BIOID51043   -            260   6.1e-09   35.1   0.4   1   1   1.8e-12   1.2e-08   34.2   0.3     1    45     8    52     8    62 0.87 DeoR-like helix-turn-helix domain
AAA_26               PF13500.1    199 seq1556_BIOID51043   -            225     2e-41  141.6   0.0   1   1   5.2e-45   2.4e-41  141.4   0.0     1   193     3   208     3   213 0.94 AAA domain
CbiA                 PF01656.18   195 seq1556_BIOID51043   -            225     1e-19   70.6   0.0   1   1   2.6e-23   1.2e-19   70.3   0.0     2   180     6   199     5   217 0.78 CobQ/CobB/MinD/ParA nucleotide binding domain
DUF1116              PF06545.6    216 seq1558_BIOID51043   -            472   1.2e-93  312.0   0.4   1   1   1.1e-97   1.6e-93  311.6   0.3     1   216   143   358   143   358 1.00 Protein of unknown function (DUF1116)
DcuC                 PF03606.10   463 seq1560_BIOID51043   -            453   5.9e-82  275.2  40.3   1   1   4.9e-86   6.7e-82  275.0  27.9     4   458     5   449     2   453 0.93 C4-dicarboxylate anaerobic carrier
Transgly             PF00912.17   178 seq1561_BIOID51043   -            844   2.6e-56  189.6   0.0   1   1     6e-60   4.1e-56  188.9   0.0    10   177   209   380   198   381 0.95 Transglycosylase
Transpeptidase       PF00905.17   304 seq1561_BIOID51043   -            844   1.1e-25   90.2   0.2   1   1   1.3e-28   8.9e-25   87.2   0.2     2   284   473   725   472   744 0.86 Penicillin binding protein transpeptidase domain
UvrB                 PF12344.3     44 seq1565_BIOID51043   -            673   6.7e-23   79.8   0.9   1   1   1.3e-25   2.9e-22   77.7   0.1     1    43   552   594   552   595 0.97 Ultra-violet resistance protein B
Helicase_C           PF00271.26    78 seq1565_BIOID51043   -            673   1.2e-15   57.0   0.0   1   1   1.2e-18   2.8e-15   55.8   0.0     2    77   465   545   464   546 0.98 Helicase conserved C-terminal domain
ResIII               PF04851.10   184 seq1565_BIOID51043   -            673   1.1e-11   44.8   0.0   1   1     3e-14   6.9e-11   42.1   0.0     4    94    13   101    10   134 0.79 Type III restriction enzyme, res subunit
UVR                  PF02151.14    36 seq1565_BIOID51043   -            673   5.2e-07   28.8   1.1   1   1     7e-10   1.6e-06   27.3   0.8     2    35   634   667   633   668 0.93 UvrB/uvrC motif
Sigma70_ner          PF04546.8    211 seq1566_BIOID51043   -            613     2e-81  272.5   6.8   1   1   8.7e-85     2e-81  272.5   4.7     1   211   137   348   137   348 0.96 Sigma-70, non-essential region
Sigma70_r1_1         PF03979.9     82 seq1566_BIOID51043   -            613   4.2e-30  103.4   5.1   1   1   1.8e-33   4.2e-30  103.4   3.5     2    81     2    80     1    81 0.96 Sigma-70 factor, region 1.1
Sigma70_r3           PF04539.11    78 seq1566_BIOID51043   -            613     7e-29   99.4   1.1   1   1   3.1e-32     7e-29   99.4   0.7     1    77   458   534   458   535 0.97 Sigma-70 region 3
Sigma70_r2           PF04542.9     71 seq1566_BIOID51043   -            613   1.8e-23   81.8   0.3   1   1   2.3e-26   5.3e-23   80.3   0.2     1    71   379   449   379   449 0.98 Sigma-70 region 2
Sigma70_r4           PF04545.11    50 seq1566_BIOID51043   -            613   3.5e-19   67.7   0.8   1   1   1.5e-22   3.5e-19   67.7   0.6     1    50   547   600   547   600 0.98 Sigma-70, region 4
Sigma70_r1_2         PF00140.15    37 seq1566_BIOID51043   -            613   9.5e-15   53.8   0.7   1   1   2.2e-17   4.9e-14   51.5   0.1     1    32    95   126    95   130 0.96 Sigma-70 factor, region 1.2
PemK                 PF02452.12   110 seq1567_BIOID51043   -            163     4e-13   49.4   0.0   1   1     7e-17   9.6e-13   48.1   0.0     2   109    23   155    22   156 0.75 PemK-like protein
ABC_tran             PF00005.22   118 seq1569_BIOID51043   -            511   3.4e-29  101.4   0.1   1   2   1.7e-21   1.2e-17   64.2   0.0     1   118    51   169    51   169 0.95 ABC transporter
ABC_tran             PF00005.22   118 seq1569_BIOID51043   -            511   3.4e-29  101.4   0.1   2   2     2e-12   1.3e-08   35.0   0.0     3   117   305   431   303   432 0.77 ABC transporter
PTSIIB_sorb          PF03830.10   151 seq1573_BIOID51043   -            323   1.5e-58  196.8   1.4   1   1   3.3e-62   2.2e-58  196.2   1.0     2   149   164   311   163   313 0.99 PTS system sorbose subfamily IIB component
EIIA-man             PF03610.11   116 seq1573_BIOID51043   -            323   2.6e-35  120.8   0.1   1   1   9.9e-39   6.8e-35  119.5   0.0     1   114     4   117     4   119 0.98 PTS system fructose IIA component
Rotamase             PF00639.16    95 seq1574_BIOID51043   -             93   1.1e-22   80.4   0.0   1   1     2e-26   1.4e-22   80.1   0.0     1    93     9    89     9    91 0.96 PPIC-type PPIASE domain
Rotamase_3           PF13616.1    117 seq1574_BIOID51043   -             93   5.6e-20   71.6   0.0   1   1   8.7e-24     6e-20   71.5   0.0    16   115     5    91     1    93 0.93 PPIC-type PPIASE domain
RhaT                 PF06379.7    344 seq1575_BIOID51043   -            344  2.6e-217  720.3  32.7   1   1  2.1e-221  2.9e-217  720.1  22.7     1   343     1   343     1   344 1.00 L-rhamnose-proton symport protein (RhaT)
HTH_1                PF00126.22    60 seq1576_BIOID51043   -            373   2.8e-18   65.2   0.0   1   1   7.7e-22   5.3e-18   64.3   0.0     1    58    83   140    83   141 0.97 Bacterial regulatory helix-turn-helix protein, lysR family
LysR_substrate       PF03466.15   209 seq1576_BIOID51043   -            373   3.4e-16   58.8   0.0   1   1   8.1e-20   5.6e-16   58.1   0.0    32   205   197   368   175   372 0.89 LysR substrate binding domain
Cytochrom_C552       PF02335.10   435 seq1577_BIOID51043   -            441  9.2e-173  574.8   8.0   1   1  1.7e-176  1.1e-172  574.5   5.5     3   433     6   435     4   437 0.98 Cytochrome c552
VWA_CoxE             PF05762.9    222 seq1581_BIOID51043   -            378   8.7e-64  214.5   0.1   1   1   2.6e-67   1.2e-63  214.1   0.1     1   222   151   372   151   372 0.98 VWA domain containing CoxE-like protein
VWA_2                PF13519.1    172 seq1581_BIOID51043   -            378   2.6e-09   37.2   0.5   1   1   3.6e-12   1.6e-08   34.7   0.2     2   140   217   342   216   375 0.80 von Willebrand factor type A domain
VWA                  PF00092.23   179 seq1581_BIOID51043   -            378   4.1e-06   26.5   1.1   1   1   6.9e-09   3.2e-05   23.6   0.7     2   142   217   336   216   359 0.73 von Willebrand factor type A domain
DUF454               PF04304.8     71 seq1582_BIOID51043   -            125   3.1e-22   78.2  15.2   1   1   2.3e-26   3.1e-22   78.2  10.6     1    71    46   115    46   115 0.95 Protein of unknown function (DUF454)
MutH                 PF02976.10   104 seq1583_BIOID51043   -            229   1.4e-37  127.5   0.0   1   1   1.5e-41     2e-37  127.0   0.0     1   104    58   157    58   157 0.99 DNA mismatch repair enzyme MutH
EII-Sor              PF03609.9    237 seq1584_BIOID51043   -            266   7.1e-89  297.0  38.7   1   1   5.9e-93     8e-89  296.8  26.8     1   237     1   238     1   238 1.00 PTS system sorbose-specific iic component
Pribosyltran         PF00156.22   125 seq1585_BIOID51043   -            183   3.4e-20   71.8   0.2   1   1   3.2e-24   4.4e-20   71.5   0.1     2   124    33   155    32   156 0.95 Phosphoribosyl transferase domain
BPD_transp_2         PF02653.11   267 seq1586_BIOID51043   -            342   8.5e-46  155.9  43.3   1   1   8.5e-50   1.2e-45  155.5  30.0     5   267    40   301    36   301 0.97 Branched-chain amino acid transport system / permease component
LolA                 PF03548.10   165 seq1589_BIOID51043   -            204   3.3e-57  192.5   4.4   1   1   2.8e-61   3.8e-57  192.3   3.0     2   165    34   192    33   192 0.99 Outer membrane lipoprotein carrier protein LolA
TonB_dep_Rec         PF00593.19   276 seq1591_BIOID51043   -            747   7.1e-28   98.1  10.2   1   1     1e-31   7.1e-28   98.1   7.1     1   276   510   746   510   746 0.98 TonB dependent receptor
Plug                 PF07715.10   108 seq1591_BIOID51043   -            747     2e-21   76.2   0.1   1   1   6.6e-25   4.5e-21   75.0   0.1     2   107    76   180    75   181 0.94 TonB-dependent Receptor Plug Domain
Asparaginase_2       PF01112.13   319 seq1592_BIOID51043   -            343   1.6e-96  322.6   6.1   1   1  1.4e-100   1.9e-96  322.4   4.2     5   308    30   336    26   343 0.94 Asparaginase
TerC                 PF03741.11   184 seq1594_BIOID51043   -            237   4.5e-51  172.7  15.2   1   1   4.5e-55   6.1e-51  172.3  10.6     2   183    17   203    16   204 0.96 Integral membrane protein TerC family
SWIM                 PF04434.12    40 seq1596_BIOID51043   -            674     2e-07   30.1   0.7   1   2   5.1e-07     0.007   15.7   0.1    12    39    73    96    63    97 0.84 SWIM zinc finger
SWIM                 PF04434.12    40 seq1596_BIOID51043   -            674     2e-07   30.1   0.7   2   2   4.7e-06     0.064   12.6   0.0    10    38   167   191   152   192 0.82 SWIM zinc finger
Paired_CXXCH_1       PF09699.5     41 seq1597_BIOID51043   -            188   6.2e-08   31.9  26.0   1   1   1.9e-08   6.6e-05   22.2   3.7     4    40   133   171   129   172 0.78 Doubled CXXCH motif (Paired_CXXCH_1)
DNA_pol3_delta2      PF13177.1    162 seq1598_BIOID51043   -            483   2.1e-40  137.9   0.0   1   1   1.6e-43   3.2e-40  137.3   0.0     1   161    20   178    20   179 0.98 DNA polymerase III, delta subunit
DNA_pol3_gamma3      PF12169.3    143 seq1598_BIOID51043   -            483   3.4e-31  107.7   4.8   1   1   4.7e-34   9.1e-31  106.4   0.8     1   131   232   360   232   372 0.91 DNA polymerase III subunits gamma and tau domain III
AAA                  PF00004.24   132 seq1598_BIOID51043   -            483   4.4e-12   46.2   0.0   1   1   1.6e-14     3e-11   43.5   0.0     2   125    42   171    41   177 0.80 ATPase family associated with various cellular activities (AAA)
DNA_pol3_tau_4       PF12168.3     84 seq1598_BIOID51043   -            483   3.6e-09   36.7   8.2   1   1   5.9e-12   1.2e-08   35.1   5.7     1    59   416   473   416   475 0.93 DNA polymerase III subunits tau domain IV DnaB-binding
RuvB_N               PF05496.7    234 seq1598_BIOID51043   -            483   8.9e-07   28.0   0.0   1   1   1.3e-08   2.5e-05   23.3   0.0    15    85     7    73     2    82 0.85 Holliday junction DNA helicase ruvB N-terminus
AAA_5                PF07728.9    139 seq1598_BIOID51043   -            483   1.7e-05   24.4   0.0   1   1   2.8e-08   5.6e-05   22.7   0.0     3    93    42   147    40   161 0.76 AAA domain (dynein-related subfamily)
DNA_pol3_delta       PF06144.8    172 seq1598_BIOID51043   -            483   7.4e-05   22.2   0.1   1   1   6.5e-08   0.00013   21.4   0.1    73   161   131   215   121   219 0.86 DNA polymerase III, delta subunit
EIID-AGA             PF03613.9    264 seq1599_BIOID51043   -            283    2e-114  380.8   1.2   1   1  1.7e-118  2.3e-114  380.6   0.8     1   264    11   281    11   281 0.99 PTS system mannose/fructose/sorbose family IID component
MgsA_C               PF12002.3    168 seq1600_BIOID51043   -            447   3.3e-68  228.5   0.6   1   1   4.5e-71   5.5e-68  227.7   0.4     1   167   268   435   268   436 0.99 MgsA AAA+ ATPase C terminal
AAA                  PF00004.24   132 seq1600_BIOID51043   -            447   2.9e-18   66.2   0.1   1   1   2.3e-20   2.8e-17   63.0   0.0     1   126    53   159    53   165 0.91 ATPase family associated with various cellular activities (AAA)
RuvB_N               PF05496.7    234 seq1600_BIOID51043   -            447   4.4e-16   58.5   0.1   1   1   1.7e-18   2.1e-15   56.2   0.0    15   133    17   138     7   152 0.79 Holliday junction DNA helicase ruvB N-terminus
AAA_5                PF07728.9    139 seq1600_BIOID51043   -            447   9.7e-08   31.7   0.1   1   1   1.1e-09   1.4e-06   27.9   0.0     2   101    53   142    52   181 0.80 AAA domain (dynein-related subfamily)
AAA_19               PF13245.1     76 seq1600_BIOID51043   -            447   1.4e-07   31.0   0.4   1   1   1.3e-09   1.6e-06   27.6   0.0    10    62    51    95    43   134 0.65 Part of AAA domain
BPD_transp_2         PF02653.11   267 seq1602_BIOID51043   -            330   4.7e-47  160.0  43.0   1   1   4.2e-51   5.8e-47  159.7  29.8     3   267    36   305    34   305 0.94 Branched-chain amino acid transport system / permease component
Fer4_11              PF13247.1     99 seq1603_BIOID51043   -            223   1.4e-26   92.1  10.8   1   1     1e-29   1.4e-26   92.1   7.5     2    98    84   181    83   182 0.95 4Fe-4S dicluster domain
Fer4_7               PF12838.2     52 seq1603_BIOID51043   -            223     4e-17   62.2  26.6   1   2   2.1e-12   2.9e-09   37.0   5.6     2    52    46   108    45   108 0.75 4Fe-4S dicluster domain
Fer4_7               PF12838.2     52 seq1603_BIOID51043   -            223     4e-17   62.2  26.6   2   2   1.5e-09   2.1e-06   27.9   8.5     2    52   125   176   124   176 0.81 4Fe-4S dicluster domain
Fer4_9               PF13187.1     55 seq1603_BIOID51043   -            223   1.2e-15   57.3  25.1   1   2   4.7e-10   6.4e-07   29.4   4.8     2    54    46   108    45   111 0.87 4Fe-4S dicluster domain
Fer4_9               PF13187.1     55 seq1603_BIOID51043   -            223   1.2e-15   57.3  25.1   2   2     2e-11   2.8e-08   33.7   7.1     2    54   125   176   124   177 0.96 4Fe-4S dicluster domain
Fer4                 PF00037.22    24 seq1603_BIOID51043   -            223   3.5e-13   48.4  40.5   1   1   2.7e-09   3.7e-06   26.1   2.2     2    21   119   138   118   141 0.90 4Fe-4S binding domain
Fer4_10              PF13237.1     52 seq1603_BIOID51043   -            223   3.3e-12   45.8  50.0   1   2   7.1e-09   9.7e-06   25.1   8.5     7    52    90   136    84   136 0.93 4Fe-4S dicluster domain
Fer4_10              PF13237.1     52 seq1603_BIOID51043   -            223   3.3e-12   45.8  50.0   2   2   2.1e-09   2.9e-06   26.8   7.1     4    52   120   173   117   173 0.85 4Fe-4S dicluster domain
Fer4_2               PF12797.2     22 seq1603_BIOID51043   -            223     4e-10   38.8  36.2   1   1   9.6e-09   1.3e-05   24.6   1.2     2    20    38    56    37    64 0.89 4Fe-4S binding domain
Fer4_3               PF12798.2     15 seq1603_BIOID51043   -            223   1.6e-09   37.5  44.1   1   3   2.8e-05     0.039   14.4   5.2     1    15    92   108    92   108 0.98 4Fe-4S binding domain
Fer4_3               PF12798.2     15 seq1603_BIOID51043   -            223   1.6e-09   37.5  44.1   2   3   0.00027      0.37   11.3   3.7     1    13   125   137   125   139 0.94 4Fe-4S binding domain
Fer4_3               PF12798.2     15 seq1603_BIOID51043   -            223   1.6e-09   37.5  44.1   3   3   2.6e-07   0.00036   20.7   1.5     1    15   152   176   152   176 0.98 4Fe-4S binding domain
Fer4_4               PF12800.2     17 seq1603_BIOID51043   -            223   4.8e-07   29.4  37.0   1   3    0.0002      0.27   11.5   1.9     3    15    45    57    43    61 0.90 4Fe-4S binding domain
Fer4_4               PF12800.2     17 seq1603_BIOID51043   -            223   4.8e-07   29.4  37.0   2   3   0.00016      0.22   11.8   3.0     2    17    90   107    89   107 0.86 4Fe-4S binding domain
Fer4_4               PF12800.2     17 seq1603_BIOID51043   -            223   4.8e-07   29.4  37.0   3   3   1.9e-06    0.0026   17.8   2.4     2    17   123   138   122   138 0.91 4Fe-4S binding domain
DUF903               PF06004.7     50 seq1605_BIOID51043   -             72   3.5e-24   83.9   2.4   1   1   2.9e-28     4e-24   83.7   1.7     1    50    23    72    23    72 0.98 Bacterial protein of unknown function (DUF903)
Phage_AlpA           PF05930.7     51 seq1606_BIOID51043   -            131   3.5e-19   68.1   0.1   1   1   7.9e-23   5.4e-19   67.5   0.1     1    51    73   122    73   122 0.98 Prophage CP4-57 regulatory protein (AlpA)
HTH_17               PF12728.2     51 seq1606_BIOID51043   -            131   3.1e-07   30.4   0.0   1   1   6.7e-11   4.6e-07   29.8   0.0     9    50    83   125    78   126 0.90 Helix-turn-helix domain
TetR_N               PF00440.18    47 seq1607_BIOID51043   -            212   2.3e-15   55.8   0.0   1   1   2.8e-19   3.8e-15   55.1   0.0     1    47    15    61    15    61 0.97 Bacterial regulatory proteins, tetR family
Mob_synth_C          PF06463.8    128 seq1608_BIOID51043   -            352     7e-36  122.6   0.0   1   1   3.6e-39   1.2e-35  121.8   0.0     1   127   209   335   209   336 0.98 Molybdenum Cofactor Synthesis C
Radical_SAM          PF04055.16   166 seq1608_BIOID51043   -            352   6.9e-27   94.5   0.0   1   1   2.7e-30   9.4e-27   94.0   0.0     2   166    42   204    41   204 0.97 Radical SAM superfamily
Fer4_12              PF13353.1    139 seq1608_BIOID51043   -            352   1.6e-07   31.4   0.0   1   1   8.7e-11     3e-07   30.5   0.0    15   116    47   148    36   154 0.84 4Fe-4S single cluster domain
Fer4_14              PF13394.1    117 seq1608_BIOID51043   -            352   5.9e-07   29.4   0.0   1   1   5.8e-10     2e-06   27.7   0.0     6    90    45   127    38   148 0.70 4Fe-4S single cluster domain
MarR                 PF01047.17    59 seq1609_BIOID51043   -            165     5e-15   54.8   0.1   1   1   1.1e-18   7.5e-15   54.2   0.1     1    58    46   103    46   104 0.98 MarR family
MarR_2               PF12802.2     62 seq1609_BIOID51043   -            165   2.5e-07   30.1   0.0   1   1   7.1e-11   4.9e-07   29.2   0.0     1    61    44   102    44   103 0.94 MarR family
Aldo_ket_red         PF00248.16   283 seq1613_BIOID51043   -            346   2.6e-75  252.7   0.0   1   1   2.1e-79   2.9e-75  252.5   0.0     2   281    16   337    15   339 0.94 Aldo/keto reductase family
DUF986               PF06173.7    149 seq1614_BIOID51043   -            152   3.7e-65  218.1   6.4   1   1     3e-69   4.1e-65  218.0   4.4     1   148     4   151     4   152 0.99 Protein of unknown function (DUF986)
PadR                 PF03551.9     75 seq1615_BIOID51043   -            207   6.7e-16   57.7   0.1   1   1   8.1e-20   1.1e-15   57.0   0.1     1    74    67   136    67   137 0.93 Transcriptional regulator PadR-like family
NrfD                 PF03916.9    313 seq1616_BIOID51043   -            318  1.6e-111  372.6  32.3   1   1  1.3e-115  1.8e-111  372.4  22.4     2   313     5   318     4   318 0.99 Polysulphide reductase, NrfD
FGGY_N               PF00370.16   245 seq1618_BIOID51043   -            489   1.2e-29  103.2   0.0   1   1   2.5e-33   1.7e-29  102.7   0.0     3   242     7   241     5   244 0.86 FGGY family of carbohydrate kinases, N-terminal domain
FGGY_C               PF02782.11   197 seq1618_BIOID51043   -            489   8.8e-26   90.6   0.1   1   1   2.3e-29   1.6e-25   89.8   0.0     1   195   253   439   253   441 0.89 FGGY family of carbohydrate kinases, C-terminal domain
Peripla_BP_4         PF13407.1    258 seq1619_BIOID51043   -            340   2.7e-53  180.8   4.3   1   1   2.5e-57   3.4e-53  180.5   3.0     1   256    30   285    30   287 0.95 Periplasmic binding protein domain
DNA_pol3_tau_5       PF12170.3    142 seq1620_BIOID51043   -            159     8e-95  314.2   6.5   1   1   6.8e-99   9.3e-95  314.0   4.5     1   142    15   156    15   156 1.00 DNA polymerase III tau subunit V interacting with alpha
MCPsignal            PF00015.16   213 seq1621_BIOID51043   -            554   3.7e-74  248.7  37.0   1   1   2.2e-75   9.8e-72  240.8  18.4     1   213   324   518   324   518 0.99 Methyl-accepting chemotaxis protein (MCP) signalling domain
TarH                 PF02203.10   171 seq1621_BIOID51043   -            554   2.5e-53  180.3   3.7   1   1   5.5e-57   2.5e-53  180.3   2.6     1   170     1   176     1   177 0.97 Tar ligand binding domain homologue
HAMP                 PF00672.20    70 seq1621_BIOID51043   -            554   3.1e-14   52.7   0.4   1   1   6.8e-18   3.1e-14   52.7   0.3     1    68   196   263   196   265 0.95 HAMP domain
Transgly             PF00912.17   178 seq1622_BIOID51043   -            858   1.4e-67  226.3   0.0   1   1   4.3e-71   2.9e-67  225.2   0.0     1   177    62   237    62   238 0.98 Transglycosylase
Transpeptidase       PF00905.17   304 seq1622_BIOID51043   -            858   2.9e-28   98.6   3.2   1   1   1.5e-29     1e-25   90.3   0.0     2   204   436   617   435   681 0.79 Penicillin binding protein transpeptidase domain
tRNA-synt_2b         PF00587.20   173 seq1623_BIOID51043   -            430   2.9e-38  131.0   0.0   1   1   6.1e-42   4.2e-38  130.5   0.0     2   172   173   349   172   350 0.96 tRNA synthetase class II core domain (G, H, P, S and T)
Seryl_tRNA_N         PF02403.17   108 seq1623_BIOID51043   -            430   4.2e-34  116.6   3.5   1   1     1e-37   6.8e-34  116.0   2.4     1   108     1   107     1   107 0.99 Seryl-tRNA synthetase N-terminal domain
DUF204               PF02659.10    67 seq1626_BIOID51043   -            206   9.1e-39  131.3  23.3   1   2   1.2e-24   1.7e-20   72.7   1.6     1    67    31    99    31    99 0.98 Domain of unknown function DUF
DUF204               PF02659.10    67 seq1626_BIOID51043   -            206   9.1e-39  131.3  23.3   2   2   5.6e-22   7.6e-18   64.2   9.2     1    67   133   196   133   196 0.99 Domain of unknown function DUF
ABC_tran             PF00005.22   118 seq1627_BIOID51043   -            265     3e-20   72.6   0.0   1   1   6.6e-24   4.5e-20   72.0   0.0     1   118    51   176    51   176 0.94 ABC transporter
MoCF_biosynth        PF00994.19   144 seq1629_BIOID51043   -            170   5.6e-31  106.7   0.0   1   1   5.1e-35     7e-31  106.4   0.0     1   143    14   156    12   157 0.92 Probable molybdopterin binding domain
Transposase_mut      PF00872.13   381 seq1630_BIOID51043   -            511   2.8e-84  282.7   0.0   1   1   7.3e-88     5e-84  281.9   0.0    76   335     1   258     1   262 0.99 Transposase, Mutator family
MULE                 PF10551.4     93 seq1630_BIOID51043   -            511   1.8e-11   43.9   0.0   1   1     1e-14   7.1e-11   42.0   0.0    16    91   110   185    96   187 0.84 MULE transposase domain
DUF1307              PF06998.6    123 seq1631_BIOID51043   -            157   4.8e-43  145.9   7.3   1   1   4.2e-47   5.7e-43  145.7   5.0     1   123    32   155    32   155 0.98 Protein of unknown function (DUF1307)
YbaB_DNA_bd          PF02575.11    93 seq1632_BIOID51043   -            109   3.4e-38  129.3   7.0   1   1   2.8e-42   3.8e-38  129.1   4.8     1    93    11   102    11   102 0.99 YbaB/EbfC DNA-binding family
FKBP_C               PF00254.23    94 seq1633_BIOID51043   -            259   5.5e-27   93.5   0.0   1   1   1.6e-30   1.1e-26   92.5   0.0     5    94   170   256   167   256 0.96 FKBP-type peptidyl-prolyl cis-trans isomerase
FKBP_N               PF01346.13   124 seq1633_BIOID51043   -            259   4.6e-24   84.7   0.0   1   1   8.6e-28   5.9e-24   84.3   0.0    10   124    51   161    43   161 0.93 Domain amino terminal to FKBP-type peptidyl-prolyl isomerase
Cytochrom_C_asm      PF01578.15   214 seq1635_BIOID51043   -            552   1.1e-49  168.8  21.0   1   1   7.9e-54   1.1e-49  168.8  14.5     1   212    72   279    72   281 0.97 Cytochrome C assembly protein
Toprim_4             PF13662.1     81 seq1636_BIOID51043   -            201   2.6e-22   78.5   0.0   1   1   8.9e-26   4.1e-22   77.8   0.0     1    81    81   172    81   172 0.95 Toprim domain
RecR                 PF02132.10    41 seq1636_BIOID51043   -            201   4.7e-16   57.8   1.1   1   1     1e-19   4.7e-16   57.8   0.8     2    41    39    78    38    78 0.95 RecR protein
Toprim               PF01751.17    88 seq1636_BIOID51043   -            201   9.5e-11   41.3   0.0   1   1   3.6e-14   1.7e-10   40.5   0.0     2    77    83   166    82   173 0.90 Toprim domain
MoaC                 PF01967.16   136 seq1637_BIOID51043   -            161   1.5e-60  202.6   1.3   1   1   1.3e-64   1.7e-60  202.4   0.9     1   136    15   150    15   150 1.00 MoaC family
DeoC                 PF01791.4    236 seq1638_BIOID51043   -            291   2.1e-16   59.8   0.1   1   1   1.9e-20   2.6e-16   59.5   0.1     1   235    51   258    51   259 0.90 DeoC/LacD family aldolase
Peripla_BP_2         PF01497.13   238 seq1640_BIOID51043   -            296   2.7e-27   95.3   0.0   1   1   2.3e-31   3.2e-27   95.0   0.0     1   235    38   270    38   273 0.94 Periplasmic binding protein
RhaA                 PF06134.6    417 seq1642_BIOID51043   -            419  4.4e-238  790.0   0.0   1   1  3.7e-242  5.1e-238  789.8   0.0     1   417     3   418     3   418 1.00 L-rhamnose isomerase (RhaA)
ThiS                 PF02597.15    78 seq1643_BIOID51043   -             81     5e-22   77.9   0.0   1   1   4.1e-26   5.6e-22   77.8   0.0     1    78     4    81     4    81 0.99 ThiS family
HSP90                PF00183.13   531 seq1645_BIOID51043   -            624  3.6e-115  385.2   8.5   1   1  1.3e-117  6.1e-114  381.2   5.7    74   491   212   622   209   624 0.93 Hsp90 protein
HATPase_c_3          PF13589.1    137 seq1645_BIOID51043   -            624   2.2e-15   56.3   1.5   1   1   7.1e-19   3.2e-15   55.8   0.1     2   123    26   171    25   183 0.79 Histidine kinase-, DNA gyrase B-, and HSP90-like ATPase
HATPase_c            PF02518.21   111 seq1645_BIOID51043   -            624   8.1e-12   44.7   0.1   1   1   3.2e-15   1.5e-11   43.9   0.1     6   109    32   181    27   183 0.84 Histidine kinase-, DNA gyrase B-, and HSP90-like ATPase
Molybdopterin        PF00384.17   432 seq1646_BIOID51043   -            814  9.8e-114  380.3   0.0   1   1  2.6e-117  1.2e-113  380.0   0.0     1   432   119   576   119   576 0.96 Molybdopterin oxidoreductase
Molydop_binding      PF01568.16   109 seq1646_BIOID51043   -            814   3.2e-29  100.8   0.0   1   1   1.7e-32   7.7e-29   99.5   0.0     1   107   695   806   695   808 0.97 Molydopterin dinucleotide binding domain
Molybdop_Fe4S4       PF04879.11    55 seq1646_BIOID51043   -            814   8.6e-18   63.7   0.9   1   1   3.4e-21   1.5e-17   62.9   0.6     1    55    56   116    56   116 0.98 Molybdopterin oxidoreductase Fe4S4 domain
MoaE                 PF02391.12   117 seq1647_BIOID51043   -            150   2.5e-40  136.7   0.0   1   1   2.2e-44     3e-40  136.5   0.0     2   116     6   121     5   122 0.97 MoaE protein
AA_permease          PF00324.16   479 seq1648_BIOID51043   -            470  3.3e-119  398.2  46.1   1   1  5.4e-123  3.7e-119  398.0  32.0     1   477    27   468    27   470 0.98 Amino acid permease
AA_permease_2        PF13520.1    426 seq1648_BIOID51043   -            470   5.8e-51  173.2  50.2   1   1   1.1e-54   7.4e-51  172.8  34.8     8   419    30   446    26   459 0.85 Amino acid permease
ABM                  PF03992.11    78 seq1649_BIOID51043   -             96   5.4e-16   58.2   0.1   1   1   4.4e-20     6e-16   58.1   0.1     1    77     1    76     1    77 0.95 Antibiotic biosynthesis monooxygenase
Dimer_Tnp_Tn5        PF02281.11   109 seq1651_BIOID51043   -            199   6.2e-14   51.9   0.1   1   1   7.3e-18     1e-13   51.2   0.0    10   101   107   194    97   198 0.84 Transposase Tn5 dimerisation domain
FecCD                PF01032.13   311 seq1652_BIOID51043   -            660  6.6e-145  481.6  85.7   1   2   4.8e-73   6.6e-69  231.9  28.0     8   310    14   324     7   325 0.93 FecCD transport family
FecCD                PF01032.13   311 seq1652_BIOID51043   -            660  6.6e-145  481.6  85.7   2   2   2.9e-80   3.9e-76  255.7  25.9     2   311   358   657   344   657 0.93 FecCD transport family
Methyltransf_23      PF13489.1    162 seq1653_BIOID51043   -            252     2e-19   69.7   0.0   1   1     2e-22   2.8e-19   69.2   0.0     2   159    13   176     9   178 0.82 Methyltransferase domain
Methyltransf_31      PF13847.1    152 seq1653_BIOID51043   -            252   1.2e-16   60.4   0.0   1   1   1.1e-19   1.6e-16   60.1   0.0     5   117    33   145    29   201 0.83 Methyltransferase domain
Methyltransf_18      PF12847.2    112 seq1653_BIOID51043   -            252     2e-16   60.4   0.0   1   1   1.3e-18   1.7e-15   57.4   0.0     5   111    35   130    31   131 0.90 Methyltransferase domain
Methyltransf_11      PF08241.7     95 seq1653_BIOID51043   -            252   6.2e-16   58.5   0.0   1   1     4e-18   5.5e-15   55.5   0.0     2    94    37   127    36   128 0.97 Methyltransferase domain
Methyltransf_12      PF08242.7     99 seq1653_BIOID51043   -            252   3.3e-11   43.4   0.0   1   1     4e-14   5.5e-11   42.6   0.0     2    99    37   126    36   126 0.92 Methyltransferase domain
Methyltransf_25      PF13649.1    101 seq1653_BIOID51043   -            252   3.6e-11   43.2   0.0   1   1   5.4e-14   7.4e-11   42.1   0.0     1   101    35   124    35   124 0.89 Methyltransferase domain
Methyltransf_26      PF13659.1    117 seq1653_BIOID51043   -            252   1.3e-06   28.3   0.0   1   1   1.7e-09   2.3e-06   27.4   0.0     4   116    35   131    33   132 0.90 Methyltransferase domain
MTS                  PF05175.9    170 seq1653_BIOID51043   -            252   8.3e-06   25.1   0.0   1   1   8.9e-09   1.2e-05   24.6   0.0    19   106    20   101    11   137 0.82 Methyltransferase small domain
Methyltransf_2       PF00891.13   241 seq1653_BIOID51043   -            252     3e-05   23.2   0.0   1   1   3.3e-08   4.5e-05   22.6   0.0    91   163    22    98     9   110 0.87 O-methyltransferase
FtsJ                 PF01728.14   181 seq1653_BIOID51043   -            252   0.00016   21.6   0.0   1   1   1.5e-07    0.0002   21.2   0.0    22    83    30    96    19   163 0.86 FtsJ-like methyltransferase
[truncated: 1,357,378 more chars]
